# Supplementary material for: The Language of Innovation
Source: PLoS One. 2020 Apr 30;15(4):e0230107. doi: 10.1371/journal.pone.0230107 (PMC7194493; doi:10.1371/journal.pone.0230107)
Supplement: S16 File — (GZ) [file pone.0230107.s016.tar.gz › 1994-1998/V2Run_20_VS_4500_embeddings1994-1998ED32.txt]

-1.952563375234603882e-01 -6.306494772434234619e-02 -9.526096284389495850e-02 1.657453626394271851e-01 -6.836070865392684937e-02 -2.481086105108261108e-01 -8.664431422948837280e-02 4.349720105528831482e-02 2.374477870762348175e-02 -1.152200475335121155e-01 1.526197791099548340e-01 3.126851618289947510e-01 2.317635715007781982e-02 -1.151270940899848938e-01 3.181123873218894005e-03 -2.766270563006401062e-02 2.054883688688278198e-01 8.158037066459655762e-02 6.673064082860946655e-02 -2.571296989917755127e-01 1.800809353590011597e-01 -8.297279477119445801e-02 1.753026992082595825e-01 -9.044953435659408569e-02 -1.325402557849884033e-01 1.489380598068237305e-01 2.319496721029281616e-01 -3.793879598379135132e-02 -5.479364395141601562e-01 1.712285280227661133e-01 -6.875587999820709229e-02 -2.632579207420349121e-01
-8.894125372171401978e-02 1.615494787693023682e-01 -8.789450675249099731e-02 -2.726637721061706543e-01 -6.199273094534873962e-02 -2.469235956668853760e-01 1.070864424109458923e-01 6.933663785457611084e-02 1.183911114931106567e-01 -6.924830377101898193e-02 -1.787836700677871704e-01 3.443908691406250000e-01 -5.306527018547058105e-02 -2.342144697904586792e-01 -1.998298764228820801e-01 3.421840071678161621e-01 -1.534248609095811844e-02 8.336914330720901489e-02 -7.797940075397491455e-02 -2.328241765499114990e-01 6.790581345558166504e-02 -1.629641503095626831e-01 1.008573845028877258e-01 -3.405952155590057373e-01 -1.518848836421966553e-01 1.848647147417068481e-01 1.393763422966003418e-01 1.131619215011596680e-01 5.375071242451667786e-02 -6.993004679679870605e-02 -2.300253063440322876e-01 -2.092133462429046631e-01
6.928199436515569687e-03 -1.517477910965681076e-03 -2.308046370744705200e-01 -9.502783417701721191e-02 -1.145324558019638062e-01 5.145124346017837524e-02 -9.400800615549087524e-02 1.174261644482612610e-01 -1.451810002326965332e-01 -2.363516986370086670e-01 4.096286371350288391e-02 6.164567172527313232e-02 -9.835851192474365234e-02 9.491045027971267700e-03 -9.424006938934326172e-02 6.024286895990371704e-02 -8.627578616142272949e-02 -1.977514475584030151e-02 -5.901041999459266663e-02 -4.423502683639526367e-01 -2.886093035340309143e-02 2.392884530127048492e-02 3.437095284461975098e-01 -3.260188698768615723e-01 -1.791996061801910400e-01 2.754997014999389648e-01 1.556514054536819458e-01 2.433330118656158447e-01 -2.301094681024551392e-01 2.674948275089263916e-01 -1.410388201475143433e-01 -1.609267741441726685e-01
2.235803694929927588e-04 2.348506599664688110e-01 -1.183944493532180786e-01 2.635893225669860840e-01 -2.488835006952285767e-01 -3.670137822628021240e-01 -1.192695051431655884e-01 4.397194366902112961e-03 -1.001730263233184814e-01 -1.987427622079849243e-01 -9.160577505826950073e-02 5.268869549036026001e-02 -6.358303129673004150e-02 -1.294446885585784912e-01 -9.349860996007919312e-02 1.564735919237136841e-01 -1.708746105432510376e-01 -1.244718134403228760e-01 1.214712709188461304e-01 -1.602029353380203247e-01 -1.436895877122879028e-01 1.022727265954017639e-01 2.315615564584732056e-01 -9.216861426830291748e-02 -2.727447748184204102e-01 -2.956047840416431427e-02 3.091884255409240723e-01 1.849528849124908447e-01 -2.925878763198852539e-01 1.671940386295318604e-01 1.891932338476181030e-01 -5.457284301519393921e-02
-1.555456407368183136e-02 8.886994910426437855e-04 -2.347390800714492798e-01 -7.585812360048294067e-02 -9.379049390554428101e-02 -1.669767051935195923e-01 1.611754000186920166e-01 2.408969700336456299e-01 6.823615729808807373e-02 6.966347247362136841e-02 2.558557987213134766e-01 1.256943345069885254e-01 -1.537068337202072144e-01 -1.722806245088577271e-01 -1.609290391206741333e-01 2.479242347180843353e-02 1.483477801084518433e-01 1.452944823540747166e-03 -7.719693332910537720e-02 -3.308105468750000000e-01 3.155600726604461670e-01 9.202276170253753662e-02 2.958071529865264893e-01 -2.624124586582183838e-01 -2.282523363828659058e-01 1.102955341339111328e-01 6.263120472431182861e-02 2.593428492546081543e-01 -9.795942902565002441e-02 1.294656544923782349e-01 1.530407667160034180e-01 -2.461440414190292358e-01
4.681978374719619751e-02 7.366722822189331055e-02 -2.753267250955104828e-02 -3.752143979072570801e-01 -2.447826117277145386e-01 1.743840612471103668e-02 -5.264539271593093872e-02 -2.453026548027992249e-02 -2.718254923820495605e-02 2.410417050123214722e-01 2.284301221370697021e-01 1.824088543653488159e-01 -2.608563005924224854e-01 -1.865138709545135498e-01 -3.543145656585693359e-01 4.307860508561134338e-02 -1.034312918782234192e-01 1.501212734729051590e-02 6.430222094058990479e-02 2.564873918890953064e-02 2.302288115024566650e-01 1.510768532752990723e-01 4.032060801982879639e-01 -1.841236799955368042e-01 -1.804769039154052734e-01 2.439281791448593140e-01 6.514856964349746704e-02 2.414236217737197876e-02 -6.497275084257125854e-02 7.689753919839859009e-02 7.427562028169631958e-02 -1.102095767855644226e-01
1.415481120347976685e-01 1.342517584562301636e-01 2.200256846845149994e-02 2.637743949890136719e-02 -1.568767875432968140e-01 -2.550541162490844727e-01 3.375049680471420288e-02 1.111569330096244812e-01 -6.079774349927902222e-02 -1.489058881998062134e-01 2.820876538753509521e-01 1.809712201356887817e-01 -7.893256098031997681e-02 -2.118494734168052673e-02 -3.873643279075622559e-02 2.681272663176059723e-02 1.248620599508285522e-01 6.637425720691680908e-02 1.831395365297794342e-02 -2.681342065334320068e-01 2.852014601230621338e-01 -3.319390490651130676e-02 4.924147725105285645e-01 -3.189433217048645020e-01 1.011384651064872742e-02 1.566182523965835571e-01 -8.102328330278396606e-02 -1.738249883055686951e-02 -2.820890843868255615e-01 3.316179662942886353e-02 -1.563572436571121216e-01 -2.345727086067199707e-01
-5.570140108466148376e-02 1.171670034527778625e-01 -7.262325286865234375e-02 1.582126691937446594e-02 -4.948844760656356812e-02 -1.136424168944358826e-01 -3.377114236354827881e-02 1.354640722274780273e-01 5.880252271890640259e-02 2.151866070926189423e-02 1.031418517231941223e-01 -1.561733335256576538e-01 -1.751113682985305786e-01 -5.199530720710754395e-01 -5.723246559500694275e-02 -3.950147330760955811e-02 -1.306567341089248657e-01 1.779647618532180786e-01 9.041735529899597168e-02 -2.809970378875732422e-01 -7.174754142761230469e-02 -5.605959147214889526e-02 2.233628183603286743e-01 -3.892677128314971924e-01 -1.160531640052795410e-01 1.483200117945671082e-03 -6.818207353353500366e-02 1.543156951665878296e-01 -1.126376911997795105e-01 4.234987124800682068e-02 -3.598146438598632812e-01 -2.579191029071807861e-01
-3.615755215287208557e-02 3.111137151718139648e-01 -2.442144090309739113e-03 -1.009455975145101547e-02 -5.695915222167968750e-02 -3.272960186004638672e-01 -1.174583360552787781e-01 1.190848350524902344e-01 5.060957744717597961e-02 5.711266305297613144e-03 6.345816701650619507e-02 8.759049326181411743e-02 1.604428589344024658e-01 -9.768900275230407715e-02 -4.168991446495056152e-01 2.173124551773071289e-01 -1.817411780357360840e-01 1.446909010410308838e-01 2.358457148075103760e-01 -2.471416592597961426e-01 -1.881528086960315704e-02 -1.285011414438486099e-02 2.702597081661224365e-01 -8.680254966020584106e-02 -8.560083061456680298e-02 5.622391402721405029e-02 -7.353593409061431885e-02 2.588378824293613434e-02 -2.593729794025421143e-01 6.077245809137821198e-03 -3.204214572906494141e-01 -2.335202544927597046e-01
-9.184288978576660156e-02 1.913743615150451660e-01 -6.831497699022293091e-02 -3.788891434669494629e-02 -5.509283021092414856e-02 -4.916429147124290466e-02 7.159594446420669556e-02 1.859072297811508179e-01 3.255167305469512939e-01 -6.883493065834045410e-02 2.241431623697280884e-01 1.446502059698104858e-01 -7.001519948244094849e-02 2.306537888944149017e-02 -1.073992066085338593e-02 -7.646287232637405396e-02 -2.378661334514617920e-01 7.006903737783432007e-02 -4.190125688910484314e-02 -3.341721594333648682e-01 3.727213665843009949e-02 2.952940464019775391e-01 3.207700550556182861e-01 -2.049200981855392456e-01 -1.366215199232101440e-01 1.765686422586441040e-01 -5.397393181920051575e-02 1.179144531488418579e-01 -3.997616171836853027e-01 1.722802221775054932e-01 -1.669585406780242920e-01 -1.342570483684539795e-01
-2.352454960346221924e-01 -5.525382608175277710e-02 -2.474865019321441650e-01 -3.028346002101898193e-01 -7.034188508987426758e-02 -2.715263962745666504e-01 -1.398087199777364731e-02 -1.399122774600982666e-01 -1.196456924080848694e-01 7.492065429687500000e-03 -1.723246872425079346e-01 -4.969820380210876465e-02 -2.925343997776508331e-02 -2.636268138885498047e-01 -1.988529860973358154e-01 1.188702806830406189e-01 -8.671375922858715057e-03 3.086012303829193115e-01 2.284173965454101562e-01 -3.614171966910362244e-02 1.310512721538543701e-01 -1.509718298912048340e-01 1.316649913787841797e-01 -6.974027305841445923e-02 -1.018479913473129272e-01 1.251572519540786743e-01 -6.189977377653121948e-02 1.457689404487609863e-01 -3.142104744911193848e-01 1.372500956058502197e-01 -3.066277801990509033e-01 -2.144231349229812622e-01
7.619777321815490723e-02 1.898811161518096924e-01 -2.583976686000823975e-01 -9.395663440227508545e-02 -1.801389157772064209e-01 -1.043852195143699646e-01 -1.676995456218719482e-01 -1.030770242214202881e-01 1.025746017694473267e-01 -4.209961742162704468e-02 6.341479718685150146e-02 1.408378928899765015e-01 1.909264177083969116e-02 -3.214918309822678566e-03 2.399863004684448242e-01 9.221631288528442383e-02 4.297321289777755737e-02 1.828672438859939575e-01 3.443184494972229004e-01 -4.084918498992919922e-01 1.780070066452026367e-01 1.045005097985267639e-01 2.114002853631973267e-01 -1.926441192626953125e-01 -1.849304139614105225e-01 6.313119828701019287e-02 -5.337601527571678162e-02 1.121550351381301880e-01 -2.922686636447906494e-01 1.218414530158042908e-01 -1.092997714877128601e-01 -2.947589755058288574e-01
1.125049125403165817e-02 4.414573013782501221e-01 -1.578448414802551270e-01 -3.546757623553276062e-02 -2.084040790796279907e-01 -2.153752595186233521e-01 1.851479709148406982e-01 1.076785922050476074e-01 7.011937443166971207e-03 -2.466769963502883911e-01 2.975657582283020020e-01 1.228375211358070374e-01 -1.035751998424530029e-01 -6.851387768983840942e-02 5.313179269433021545e-02 2.150556743144989014e-01 -2.244404107332229614e-01 4.199578426778316498e-03 1.482620984315872192e-01 -1.916979104280471802e-01 -5.189483612775802612e-02 9.964880347251892090e-02 1.955929249525070190e-01 -2.912725210189819336e-01 -1.012010872364044189e-01 1.005172803997993469e-01 -1.555375605821609497e-01 2.457088381052017212e-01 -2.112662941217422485e-01 8.557661622762680054e-02 2.161620371043682098e-02 -1.091850772500038147e-01
-3.002778291702270508e-01 1.650438457727432251e-01 -3.451266586780548096e-01 -1.273667365312576294e-01 -1.403509378433227539e-01 -6.365950405597686768e-02 2.602572441101074219e-01 1.064563542604446411e-01 -1.065419167280197144e-01 -1.194480806589126587e-01 -1.341983489692211151e-02 1.626469343900680542e-01 -5.694387108087539673e-02 -1.897479146718978882e-01 -3.058939576148986816e-01 1.488885879516601562e-01 1.024186164140701294e-01 5.591423809528350830e-02 1.780194193124771118e-01 6.670789420604705811e-02 2.319165319204330444e-01 -1.755028814077377319e-01 3.857424482703208923e-02 -2.915457785129547119e-01 -2.058922797441482544e-01 -6.362162530422210693e-02 -1.658205687999725342e-02 -1.483956910669803619e-02 -1.553053408861160278e-01 1.297285705804824829e-01 -3.398381769657135010e-01 -1.140106990933418274e-01
-1.663841307163238525e-01 3.299398720264434814e-01 -1.365971118211746216e-01 -1.795572489500045776e-01 -1.671021133661270142e-01 -3.431496322154998779e-01 -2.458664029836654663e-01 1.156597584486007690e-01 6.972716748714447021e-02 -1.428314745426177979e-01 -4.877822101116180420e-02 8.933819830417633057e-02 3.651273436844348907e-04 5.038678180426359177e-03 -3.733037114143371582e-01 5.099480226635932922e-02 -2.367111295461654663e-02 4.161892458796501160e-02 4.409795999526977539e-02 -3.740946948528289795e-01 2.020740061998367310e-01 -8.168413490056991577e-02 6.729969382286071777e-02 4.736578091979026794e-02 -1.919449865818023682e-02 8.313714526593685150e-03 9.651347994804382324e-02 -1.381499469280242920e-01 -7.658170908689498901e-02 1.824900656938552856e-01 -3.098317086696624756e-01 -2.301858514547348022e-01
-1.201298013329505920e-01 -4.080977290868759155e-02 -4.055639728903770447e-02 1.382987201213836670e-01 -4.035125970840454102e-01 -3.608913123607635498e-01 -1.656681597232818604e-01 -1.885566711425781250e-01 -3.150488436222076416e-02 -6.254289299249649048e-02 5.079451948404312134e-02 3.427407443523406982e-01 -5.388192087411880493e-02 -3.271206021308898926e-01 6.608530133962631226e-02 7.268998026847839355e-02 1.904687285423278809e-02 -2.809930741786956787e-01 -2.396337315440177917e-02 -8.436012268066406250e-02 -1.531014442443847656e-01 -2.244487032294273376e-02 6.269619613885879517e-02 -1.567595601081848145e-01 -1.098174378275871277e-01 7.606832683086395264e-02 1.430170089006423950e-01 1.198554113507270813e-01 -3.152543678879737854e-02 1.814571022987365723e-01 -3.029904887080192566e-02 -3.682211041450500488e-01
2.141910344362258911e-01 3.443900644779205322e-01 -6.457318365573883057e-02 -1.686694920063018799e-01 -2.210872322320938110e-01 -2.674957737326622009e-02 1.949933916330337524e-01 2.521089278161525726e-02 3.444777056574821472e-02 -2.667782306671142578e-01 1.812755614519119263e-01 2.599546015262603760e-01 -9.976078569889068604e-02 -1.097597405314445496e-01 9.525983035564422607e-02 4.761345684528350830e-02 4.737711697816848755e-02 5.682177841663360596e-02 2.138411551713943481e-01 -3.435320854187011719e-01 2.251576930284500122e-01 7.253058254718780518e-02 1.226603612303733826e-01 -2.847768664360046387e-01 -1.207740232348442078e-01 2.074254453182220459e-01 5.345764756202697754e-02 -4.976422712206840515e-02 -2.762426733970642090e-01 4.289028793573379517e-02 -7.611664384603500366e-02 -2.007615864276885986e-01
-4.686110466718673706e-02 -2.251363843679428101e-01 3.958760062232613564e-04 7.220527529716491699e-02 -1.818882972002029419e-01 -5.956885814666748047e-01 -4.465270787477493286e-02 1.713376678526401520e-02 2.431208044290542603e-01 -1.872258633375167847e-02 1.116184368729591370e-01 3.181107938289642334e-01 7.566240429878234863e-02 -2.079205811023712158e-01 8.209712058305740356e-02 -4.277264699339866638e-02 -1.356230117380619049e-02 7.685894612222909927e-03 1.795316040515899658e-01 -2.332708239555358887e-01 -1.352778971195220947e-01 2.323548644781112671e-01 8.220405876636505127e-02 -2.749119400978088379e-01 6.079829763621091843e-03 1.651266366243362427e-01 1.141589805483818054e-01 -3.155175596475601196e-02 -8.431977778673171997e-02 1.656484976410865784e-02 -2.568799071013927460e-02 -1.736750304698944092e-01
1.147648096084594727e-01 1.817011684179306030e-01 -2.272862792015075684e-01 -1.799620836973190308e-01 6.415014714002609253e-02 -2.749116122722625732e-01 -7.931598275899887085e-02 -6.798537820577621460e-02 5.196773633360862732e-02 1.951408684253692627e-01 9.132387489080429077e-02 2.204677909612655640e-01 3.183070570230484009e-02 -3.308164477348327637e-01 -1.966606378555297852e-01 -1.430734097957611084e-01 1.996750235557556152e-01 -2.159342467784881592e-01 -3.416247293353080750e-02 -2.165371328592300415e-01 1.786972582340240479e-01 3.217289969325065613e-02 3.892082870006561279e-01 -1.285612136125564575e-01 -1.904274970293045044e-01 -5.188841372728347778e-02 -3.263105824589729309e-02 -3.406995907425880432e-02 -2.607132494449615479e-01 1.700355857610702515e-01 -1.901039183139801025e-01 -4.585958644747734070e-02
4.321296885609626770e-02 3.227255493402481079e-02 4.507334902882575989e-02 2.371488064527511597e-01 -2.037893980741500854e-01 -4.151549935340881348e-01 -2.104442119598388672e-01 -2.929857373237609863e-01 -9.572876617312431335e-03 7.978700846433639526e-02 1.953716576099395752e-02 2.944745421409606934e-01 9.436956793069839478e-02 -1.684099733829498291e-01 3.795175999402999878e-02 1.397472620010375977e-01 -2.273729741573333740e-01 -6.005322933197021484e-02 3.983244672417640686e-02 -1.609017699956893921e-01 -1.953807175159454346e-01 -3.416522592306137085e-02 1.926497370004653931e-01 -6.554377824068069458e-02 -1.856191754341125488e-01 1.966991275548934937e-01 2.235760241746902466e-01 1.692427694797515869e-02 -3.226746618747711182e-01 1.600246727466583252e-01 1.302595585584640503e-01 -9.681553393602371216e-02
5.614695325493812561e-02 2.380088716745376587e-01 2.226168960332870483e-01 1.237609684467315674e-01 -3.062424659729003906e-01 -9.916970878839492798e-02 -1.066739112138748169e-01 -1.735189855098724365e-01 3.075092732906341553e-01 -2.804170250892639160e-01 -1.304438561201095581e-01 1.699819266796112061e-01 4.606554284691810608e-02 -2.090664952993392944e-01 2.652034722268581390e-02 6.574503611773252487e-03 -2.321494519710540771e-01 1.731607466936111450e-01 1.248095631599426270e-01 -1.360897421836853027e-01 1.486502587795257568e-01 2.058614641427993774e-01 1.575591117143630981e-01 6.293459329754114151e-03 -1.540992558002471924e-01 1.077276617288589478e-01 3.063681423664093018e-01 -3.064325451850891113e-02 -2.932880222797393799e-01 2.002937346696853638e-01 -9.450241923332214355e-03 2.900664322078227997e-02
-9.638188779354095459e-02 -8.920880965888500214e-03 -3.242927789688110352e-02 1.769318580627441406e-01 -4.277116954326629639e-01 -3.322906494140625000e-01 -1.089146658778190613e-01 -2.006366997957229614e-01 2.204766273498535156e-01 -7.551438361406326294e-02 5.876477435231208801e-02 1.900105923414230347e-01 2.064484059810638428e-01 -1.289900541305541992e-01 -1.724892258644104004e-01 3.973970562219619751e-02 -1.251731812953948975e-01 -2.783620357513427734e-01 -2.393200807273387909e-02 -1.564422398805618286e-01 -8.377455174922943115e-02 3.369145467877388000e-02 2.581754624843597412e-01 -9.962541610002517700e-02 -1.311063617467880249e-01 1.260458379983901978e-01 1.301183551549911499e-01 5.799898505210876465e-02 -1.457212716341018677e-01 3.166374862194061279e-01 1.470010876655578613e-01 -1.700992137193679810e-01
-6.107278168201446533e-02 7.495282590389251709e-02 -1.965967118740081787e-01 -1.760469973087310791e-01 -2.392692714929580688e-01 -2.156452238559722900e-01 -1.685245782136917114e-01 1.708628088235855103e-01 1.448553651571273804e-01 2.327509457245469093e-03 2.296271324157714844e-01 9.447062015533447266e-02 1.933869570493698120e-01 -4.962333012372255325e-03 3.853055834770202637e-02 -2.578745409846305847e-02 1.126112416386604309e-01 2.590153925120830536e-02 1.123859509825706482e-01 -3.548901975154876709e-01 4.623923450708389282e-02 2.181101441383361816e-01 2.649381756782531738e-01 -4.482401609420776367e-01 3.067305497825145721e-02 1.641618758440017700e-01 1.089207306504249573e-01 3.351897373795509338e-02 -2.693492770195007324e-01 4.785047098994255066e-02 -2.197205424308776855e-01 -2.651663497090339661e-02
-5.710250511765480042e-02 -2.241737693548202515e-01 8.042733371257781982e-02 2.136771082878112793e-01 1.463939398527145386e-01 -2.387935370206832886e-01 6.988467276096343994e-02 1.259413454681634903e-02 1.010422334074974060e-01 -1.021505743265151978e-01 1.796310245990753174e-01 1.591779738664627075e-01 -1.491478830575942993e-01 -2.000209689140319824e-01 -3.834110796451568604e-01 1.479844842106103897e-02 -4.250068962574005127e-02 2.152494937181472778e-01 1.415336225181818008e-02 -5.520720779895782471e-02 7.048150897026062012e-02 -1.563817113637924194e-01 1.248199790716171265e-01 -4.023014605045318604e-01 -1.057716310024261475e-01 -1.648353189229965210e-01 8.489820361137390137e-02 -6.858044862747192383e-02 -4.435232877731323242e-01 8.682037889957427979e-02 -6.393676251173019409e-02 7.933089137077331543e-02
-1.534117013216018677e-01 -7.124726474285125732e-02 -2.626710832118988037e-01 -3.176208958029747009e-02 -1.956271380186080933e-01 -1.580267995595932007e-01 -2.667210102081298828e-01 -1.138128563761711121e-01 2.268643826246261597e-01 -6.306375563144683838e-02 -1.496080309152603149e-01 -6.283520907163619995e-02 -1.573356986045837402e-01 -2.313159704208374023e-01 -2.325575053691864014e-01 -1.390797942876815796e-01 -7.771654054522514343e-04 6.460715085268020630e-02 1.236926838755607605e-01 2.739307656884193420e-02 1.815560460090637207e-01 -1.327407956123352051e-01 3.611388504505157471e-01 -4.214682579040527344e-01 -1.520439386367797852e-01 1.102029928006231785e-03 -3.837583959102630615e-02 1.740516573190689087e-01 -1.124291792511940002e-01 1.564443707466125488e-01 -1.934715360403060913e-01 -1.108547523617744446e-01
-1.447101980447769165e-01 2.949498891830444336e-01 -1.163811236619949341e-01 -1.374887526035308838e-01 -3.642224967479705811e-01 5.809885263442993164e-02 3.105752766132354736e-01 1.059975773096084595e-01 -6.413170695304870605e-02 -8.253418654203414917e-02 -1.594039611518383026e-02 1.347637921571731567e-01 -2.059835344552993774e-01 4.103330522775650024e-02 -9.879068285226821899e-02 -5.278249084949493408e-02 -5.935995653271675110e-02 1.325493156909942627e-01 2.099944055080413818e-01 -2.277145087718963623e-01 -3.912561759352684021e-02 1.314244866371154785e-01 1.005499660968780518e-01 -3.682199493050575256e-02 -8.765678107738494873e-02 1.029072478413581848e-01 -4.795956239104270935e-02 8.244056254625320435e-02 -3.513625562191009521e-01 3.829687535762786865e-01 -2.181193530559539795e-01 -1.936758160591125488e-01
-3.491250872611999512e-01 9.787415713071823120e-02 2.284950949251651764e-02 -5.090609192848205566e-03 -2.058782875537872314e-01 -7.374934107065200806e-02 1.010816469788551331e-01 1.864632777869701385e-02 2.260403335094451904e-01 -3.357724845409393311e-01 5.894204229116439819e-02 1.414299011230468750e-01 -8.764941245317459106e-03 -1.782604008913040161e-01 -3.375544846057891846e-01 1.392822265625000000e-01 1.232161521911621094e-01 -3.387638553977012634e-02 2.056399136781692505e-01 -6.085604429244995117e-02 -9.357668459415435791e-02 1.039687097072601318e-01 -1.472881436347961426e-01 -3.462178111076354980e-01 -9.889025986194610596e-02 -9.519280493259429932e-02 -2.595478110015392303e-02 -7.423681020736694336e-02 -3.272136207669973373e-03 4.139985740184783936e-01 1.881978809833526611e-01 -4.227106273174285889e-02
-1.183883920311927795e-01 3.667292371392250061e-02 -9.236545860767364502e-02 -3.632650375366210938e-01 -2.001584619283676147e-01 -1.152567565441131592e-01 1.509073823690414429e-01 -1.826243400573730469e-01 -1.003273949027061462e-01 9.467666968703269958e-03 1.218324229121208191e-01 1.172532886266708374e-01 1.957458406686782837e-01 -5.186691880226135254e-02 -1.122402027249336243e-01 7.353744655847549438e-02 -9.724041074514389038e-02 1.969230920076370239e-01 1.569060236215591431e-01 -2.087552994489669800e-01 -2.525516152381896973e-01 -9.876206517219543457e-02 1.417338103055953979e-01 -2.047481834888458252e-01 1.388340443372726440e-02 -2.894796431064605713e-01 3.485434353351593018e-01 2.562835812568664551e-01 -3.140861392021179199e-01 -8.101815730333328247e-02 -5.574818328022956848e-02 7.388621568679809570e-02
-9.216342121362686157e-02 2.117064446210861206e-01 3.728839382529258728e-02 1.246515214443206787e-01 7.934328913688659668e-02 -1.998433172702789307e-01 -1.487458348274230957e-01 -2.470972090959548950e-01 6.666501611471176147e-02 6.343473494052886963e-02 8.976881206035614014e-02 1.603064388036727905e-01 -1.534757912158966064e-01 -2.257549166679382324e-01 -3.294129669666290283e-01 2.039196342229843140e-01 -1.825683265924453735e-01 1.171007305383682251e-01 -3.800459578633308411e-02 1.005291566252708435e-01 2.477826923131942749e-02 -7.608674000948667526e-03 1.264456510543823242e-01 -2.794917821884155273e-01 -1.824696809053421021e-01 6.486910581588745117e-02 4.270084500312805176e-01 1.152039766311645508e-01 -3.265271186828613281e-01 6.646236870437860489e-03 -1.992022693157196045e-01 -2.597263082861900330e-02
3.006629459559917450e-02 1.932847499847412109e-01 -3.095122873783111572e-01 -1.249621957540512085e-01 -1.833486109972000122e-01 -1.060455664992332458e-01 8.720747381448745728e-02 -1.980121731758117676e-01 6.160480156540870667e-02 9.865510463714599609e-02 -1.620142720639705658e-02 1.944657564163208008e-01 -1.094661876559257507e-01 -1.946791559457778931e-01 -2.150312215089797974e-01 1.697950065135955811e-01 -6.178519502282142639e-02 1.916746199131011963e-01 9.671517461538314819e-02 -2.156711518764495850e-01 1.282631158828735352e-01 -1.522748917341232300e-01 9.822028130292892456e-02 -1.267829835414886475e-01 5.684062466025352478e-02 9.768407791852951050e-03 -6.061448366381227970e-04 -9.754396975040435791e-02 -4.306285381317138672e-01 6.543073058128356934e-02 -4.664802551269531250e-01 -1.167822070419788361e-02
6.484851241111755371e-02 1.662524044513702393e-01 -2.152560502290725708e-01 -2.742874324321746826e-01 -5.435458198189735413e-02 -1.440069731324911118e-02 -2.814650908112525940e-02 7.912164181470870972e-02 9.334226138889789581e-03 -1.855848357081413269e-02 3.582881689071655273e-01 3.352358043193817139e-01 -4.737900570034980774e-02 -1.886827200651168823e-01 -3.057208657264709473e-01 -6.408375222235918045e-03 2.573378682136535645e-01 -6.019721180200576782e-02 9.623234719038009644e-02 -1.696082204580307007e-01 1.167802289128303528e-01 6.442710757255554199e-03 1.804196089506149292e-01 -3.169017732143402100e-01 -3.123020827770233154e-01 2.584452331066131592e-01 6.829854100942611694e-02 6.906779855489730835e-02 -1.036251708865165710e-01 -3.691821172833442688e-02 1.317405402660369873e-01 7.800702750682830811e-02
-1.174113005399703979e-01 2.737679183483123779e-01 -1.801949143409729004e-01 -1.389324665069580078e-01 -8.505941927433013916e-02 -1.621250808238983154e-01 1.818654984235763550e-01 1.112335640937089920e-02 -8.545251190662384033e-02 -3.746902346611022949e-01 1.522704511880874634e-01 3.942719995975494385e-01 1.350555568933486938e-01 -1.611510664224624634e-01 -4.061460867524147034e-02 1.161832828074693680e-02 6.999958772212266922e-03 5.594640597701072693e-02 4.808362200856208801e-02 -1.644296646118164062e-01 2.811252474784851074e-01 1.907104253768920898e-01 2.372138053178787231e-01 -1.379607468843460083e-01 -3.315573185682296753e-02 1.057905629277229309e-01 4.095477052032947540e-03 1.325283497571945190e-01 -2.033139467239379883e-01 7.477714866399765015e-02 -2.114671021699905396e-01 -2.751317322254180908e-01
-2.223731875419616699e-01 -3.514313697814941406e-02 -1.966778486967086792e-01 1.494315452873706818e-02 -2.491603642702102661e-01 -2.000209987163543701e-01 -2.879938855767250061e-02 6.514654308557510376e-02 6.799057871103286743e-02 -3.028739988803863525e-01 2.020633816719055176e-01 2.285927832126617432e-01 -1.930056661367416382e-01 1.068912595510482788e-01 -8.905616402626037598e-02 2.391898632049560547e-01 -4.103974997997283936e-02 -9.538547135889530182e-03 1.321059018373489380e-01 -3.042388558387756348e-01 6.792955100536346436e-02 -1.371356397867202759e-01 1.037670969963073730e-01 -1.807639598846435547e-01 1.296231746673583984e-01 1.817272901535034180e-01 -6.702528148889541626e-02 -1.582929491996765137e-01 -1.844279766082763672e-01 -3.832217305898666382e-02 -3.929647505283355713e-01 -2.281567007303237915e-01
8.182945847511291504e-02 -4.517468158155679703e-03 1.799606382846832275e-01 5.047134310007095337e-02 -3.827552795410156250e-01 -3.293382525444030762e-01 1.479182392358779907e-01 -5.899491906166076660e-02 1.366789937019348145e-01 4.651409760117530823e-02 -2.267400026321411133e-01 1.610732376575469971e-01 -1.365205943584442139e-01 -2.362679392099380493e-01 -1.210683435201644897e-01 5.039215832948684692e-02 -2.286649197340011597e-01 -9.088258445262908936e-02 9.054262936115264893e-02 -7.537636160850524902e-02 -2.122972160577774048e-02 1.019051223993301392e-01 1.053643673658370972e-01 -1.556563377380371094e-01 -2.821201086044311523e-01 1.829632967710494995e-01 2.652261257171630859e-01 -6.411746889352798462e-02 -2.829557657241821289e-01 1.492472272366285324e-02 2.780836522579193115e-01 -1.497794687747955322e-01
-5.122006312012672424e-02 3.679904937744140625e-01 -1.707592904567718506e-01 8.666716748848557472e-04 -1.473436206579208374e-01 -1.702374070882797241e-01 1.168442964553833008e-01 1.094922889024019241e-02 8.144500106573104858e-02 -2.962103486061096191e-02 1.683704853057861328e-01 9.643189609050750732e-02 -2.737796902656555176e-01 9.902280569076538086e-02 -9.844999015331268311e-02 -8.216863870620727539e-02 3.676588088274002075e-02 8.737244457006454468e-02 3.504410982131958008e-01 -3.880191445350646973e-01 -9.910698980093002319e-02 1.290860027074813843e-01 7.109210640192031860e-02 -1.131047755479812622e-01 -8.942493796348571777e-02 1.446198225021362305e-01 -8.336422592401504517e-02 2.062232494354248047e-01 -3.071898221969604492e-01 3.452924489974975586e-01 5.728086084127426147e-02 -4.984733182936906815e-03
-1.135737821459770203e-01 3.129624426364898682e-01 -1.246052756905555725e-01 -5.725511908531188965e-02 5.299786478281021118e-02 -2.088839113712310791e-01 -8.108697086572647095e-02 1.934713721275329590e-01 1.157598868012428284e-01 -1.425189524888992310e-01 -1.442590206861495972e-01 2.803395688533782959e-01 -1.267209500074386597e-01 -2.380342334508895874e-01 6.664358079433441162e-02 -7.312112301588058472e-02 -1.743283718824386597e-01 2.366363108158111572e-01 -1.261202692985534668e-01 -1.887415498495101929e-01 -6.344777531921863556e-03 -1.953011751174926758e-01 2.922114133834838867e-01 -3.156780302524566650e-01 -2.128202904714271426e-04 6.825799494981765747e-02 7.029497623443603516e-02 -2.115940302610397339e-02 -5.873585119843482971e-02 2.755649089813232422e-01 -2.784778475761413574e-01 1.901575922966003418e-01
-2.797585166990756989e-02 1.207656040787696838e-01 -1.839724928140640259e-01 -1.962786614894866943e-01 -1.099276021122932434e-01 8.578115701675415039e-02 8.379717171192169189e-02 9.468623250722885132e-02 -1.893012970685958862e-01 -2.008169889450073242e-01 1.903875619173049927e-01 1.524100601673126221e-01 -1.414269506931304932e-01 3.028961643576622009e-02 -9.669497609138488770e-02 2.585574388504028320e-01 -5.809601396322250366e-02 2.334215939044952393e-01 2.597869038581848145e-01 -2.595718204975128174e-01 1.524697393178939819e-01 8.837529271841049194e-02 1.848162263631820679e-01 -4.372689872980117798e-02 5.188663955777883530e-03 2.445447891950607300e-01 1.383823454380035400e-01 1.241005063056945801e-01 -4.768922030925750732e-01 3.105292841792106628e-02 -1.463417112827301025e-01 -2.000807076692581177e-01
-2.063354551792144775e-01 -6.636316329240798950e-02 -2.612353861331939697e-01 -1.090363338589668274e-01 -8.071327954530715942e-02 -8.978909254074096680e-02 -3.329355418682098389e-01 1.016354188323020935e-01 3.147917389869689941e-01 1.352706402540206909e-01 2.107423543930053711e-01 3.787742257118225098e-01 8.987730741500854492e-02 -8.421595394611358643e-02 -5.176243931055068970e-02 -2.132409997284412384e-02 -8.774872124195098877e-02 -2.251441180706024170e-01 2.552263736724853516e-01 -1.851775795221328735e-01 9.443289600312709808e-03 4.313257336616516113e-02 6.936120241880416870e-02 -2.795583903789520264e-01 -2.194902896881103516e-01 7.834997028112411499e-02 6.692107766866683960e-02 6.047423928976058960e-02 -6.493085622787475586e-02 2.308246046304702759e-01 -2.027584314346313477e-01 -9.882427006959915161e-02
3.308168426156044006e-02 2.172334641218185425e-01 -2.483001649379730225e-01 -2.932315170764923096e-01 -5.915022920817136765e-03 -3.268881738185882568e-01 1.437531858682632446e-01 -2.117915898561477661e-01 1.939277723431587219e-02 -1.295969337224960327e-01 2.276273071765899658e-01 1.654231548309326172e-01 2.305101137608289719e-03 -1.135011464357376099e-01 1.058869063854217529e-02 6.383857876062393188e-02 7.686907052993774414e-02 1.024486571550369263e-01 1.686381399631500244e-01 -3.974724411964416504e-01 1.266261339187622070e-01 1.304221004247665405e-01 2.348714023828506470e-01 -2.559323310852050781e-01 -5.878137052059173584e-02 1.171776130795478821e-01 -1.661579906940460205e-01 1.024721488356590271e-01 -1.645645648241043091e-01 8.603620529174804688e-02 3.878236839227611199e-06 -2.681863903999328613e-01
1.056110486388206482e-01 1.217884048819541931e-01 -6.856454908847808838e-02 -1.510961502790451050e-01 -1.616396605968475342e-01 -3.297614157199859619e-01 7.845399528741836548e-02 -4.466537013649940491e-02 1.558133810758590698e-01 -2.696475982666015625e-01 4.124470651149749756e-01 1.857397407293319702e-01 9.270936995744705200e-02 -1.220181658864021301e-01 5.456190928816795349e-02 1.294883340597152710e-01 8.672095835208892822e-02 -1.759140007197856903e-02 2.156287133693695068e-01 -2.793444097042083740e-01 1.276629567146301270e-01 1.852100491523742676e-01 2.205546386539936066e-02 -2.106493115425109863e-01 -7.233909517526626587e-02 8.394681662321090698e-02 -5.543617904186248779e-02 1.953504085540771484e-01 -2.159832566976547241e-01 1.557796820998191833e-02 -1.439308524131774902e-01 -3.312005102634429932e-01
-1.602475494146347046e-01 5.430456716567277908e-03 -6.421445310115814209e-02 -8.024612814188003540e-02 -2.066233903169631958e-01 -1.715175509452819824e-01 -2.538121677935123444e-02 2.761359140276908875e-02 5.288777351379394531e-01 2.584740519523620605e-02 1.421378701925277710e-01 2.371464371681213379e-01 4.702309891581535339e-02 -1.138589680194854736e-01 -2.404426783323287964e-01 -2.202154397964477539e-01 1.131132543087005615e-01 1.781020164489746094e-01 2.010024935007095337e-01 -5.269561079330742359e-04 -1.930844634771347046e-01 -1.796786785125732422e-01 -1.066563501954078674e-01 -4.415392130613327026e-02 -1.627740561962127686e-01 6.143723800778388977e-02 8.175909519195556641e-02 -5.968234315514564514e-02 -1.738771647214889526e-01 4.012833833694458008e-01 7.781668007373809814e-02 7.914751023054122925e-02
-6.547191739082336426e-02 -1.279874294996261597e-01 2.141160704195499420e-02 -1.156525220721960068e-02 -3.040619790554046631e-01 -1.946607977151870728e-01 2.275535911321640015e-01 -2.716270275413990021e-02 -7.800720632076263428e-02 -1.449551549740135670e-03 3.196239471435546875e-02 1.895635761320590973e-02 1.143965572118759155e-01 -3.402280509471893311e-01 -1.475614458322525024e-01 1.176556050777435303e-01 1.391170918941497803e-01 1.564976722002029419e-01 -9.648489207029342651e-02 -1.007513552904129028e-01 9.969867020845413208e-02 2.220240533351898193e-01 4.419865459203720093e-02 -1.878245621919631958e-01 -2.691573202610015869e-01 2.880919277667999268e-01 -1.527075190097093582e-02 -7.822510600090026855e-02 -4.857850447297096252e-02 3.466515243053436279e-01 -4.091601073741912842e-01 -1.115477308630943298e-01
1.132043749094009399e-01 3.144067227840423584e-01 3.534780442714691162e-02 -9.865684807300567627e-02 -2.239066958427429199e-01 8.312091231346130371e-02 1.837335228919982910e-01 -1.038118228316307068e-01 -5.580481514334678650e-02 2.733001112937927246e-02 1.875389367341995239e-01 2.499074488878250122e-01 -1.657996177673339844e-01 -6.918375194072723389e-02 -5.535119771957397461e-02 2.410829067230224609e-02 -1.457001566886901855e-01 9.780476801097393036e-03 1.775157302618026733e-01 -1.782143115997314453e-01 -9.105476737022399902e-02 -5.987383052706718445e-02 1.259231418371200562e-01 -4.028143286705017090e-01 -2.131439149379730225e-01 2.509574592113494873e-01 -2.202195376157760620e-01 2.659292519092559814e-01 -3.382171094417572021e-01 1.085105985403060913e-01 -8.577647805213928223e-02 -5.127990245819091797e-02
-1.585048586130142212e-01 -1.858414858579635620e-01 2.206550091505050659e-01 2.157921195030212402e-01 -2.012214660644531250e-01 -2.443098127841949463e-01 -9.934713691473007202e-02 -7.795066107064485550e-03 2.704216539859771729e-01 -2.622368931770324707e-01 8.084748685359954834e-02 1.734279394149780273e-01 2.276008576154708862e-02 -3.404432535171508789e-01 5.167732015252113342e-02 1.300253719091415405e-01 9.139800071716308594e-02 1.047845184803009033e-01 -3.254468739032745361e-02 -1.989136487245559692e-01 2.652416191995143890e-02 -1.557177281938493252e-03 -5.265706777572631836e-02 -6.860116869211196899e-02 -4.379909336566925049e-01 6.790586560964584351e-02 8.014651387929916382e-02 2.648258805274963379e-01 -2.029799073934555054e-01 -2.996226586401462555e-02 1.422088444232940674e-01 -1.303862929344177246e-01
-8.004864305257797241e-02 1.128503009676933289e-01 -1.191281229257583618e-01 1.413052976131439209e-01 -4.944031685590744019e-02 6.009533256292343140e-02 4.439534991979598999e-02 -3.060342371463775635e-01 2.674197256565093994e-01 -2.529236674308776855e-02 5.488600209355354309e-02 2.087485939264297485e-01 -1.029765307903289795e-01 -4.204566404223442078e-02 -3.566623330116271973e-01 1.764768958091735840e-01 -9.034202247858047485e-02 1.734246611595153809e-01 4.208864644169807434e-02 -1.120787113904953003e-02 1.252084821462631226e-01 -8.763113617897033691e-02 1.155986171215772629e-02 -2.726697623729705811e-01 -8.619813621044158936e-02 -3.487507253885269165e-02 3.397363424301147461e-01 5.822360515594482422e-02 -4.342571198940277100e-01 2.078380286693572998e-01 -2.157151997089385986e-01 -1.086707562208175659e-01
1.710699051618576050e-01 1.079087182879447937e-01 -1.592526733875274658e-01 1.795543730258941650e-01 -4.016214311122894287e-01 -4.196439981460571289e-01 1.920562051236629486e-02 -2.512046322226524353e-02 -3.071109019219875336e-02 -2.555702030658721924e-01 -4.467123374342918396e-02 2.370952367782592773e-01 7.360846549272537231e-02 -2.431795895099639893e-01 -5.639169365167617798e-03 2.649640664458274841e-02 -1.394461393356323242e-01 -1.356442272663116455e-01 1.165449246764183044e-01 -1.092675924301147461e-01 -1.432568579912185669e-01 -3.829808533191680908e-02 1.940034776926040649e-01 -5.156312510371208191e-02 -1.497621089220046997e-01 2.099178880453109741e-01 2.109076082706451416e-01 -2.500546164810657501e-03 -3.243307173252105713e-01 3.606702014803886414e-02 1.710030138492584229e-01 -3.104362078011035919e-02
-1.099091768264770508e-01 2.197271436452865601e-01 2.987760119140148163e-02 2.629922330379486084e-01 -4.726851731538772583e-02 2.136638946831226349e-02 2.711823880672454834e-01 4.823409765958786011e-02 1.567641794681549072e-01 -2.747819423675537109e-01 -8.303534239530563354e-02 2.776526510715484619e-01 -9.091066569089889526e-02 -7.465621829032897949e-02 -6.772669404745101929e-02 1.750514283776283264e-02 2.387568950653076172e-01 2.336309403181076050e-01 1.303741186857223511e-01 -1.027907058596611023e-01 -1.331939399242401123e-01 -2.186185419559478760e-01 1.807158589363098145e-01 -1.628507673740386963e-01 -1.921322196722030640e-02 3.424356579780578613e-01 1.258897185325622559e-01 -1.289028227329254150e-01 -3.766674995422363281e-01 -3.198084235191345215e-02 -1.392675340175628662e-01 -1.094095557928085327e-01
-1.428302079439163208e-01 1.701381243765354156e-02 -2.124231010675430298e-01 5.884229391813278198e-02 7.546490430831909180e-02 -2.334567457437515259e-01 -1.095514893531799316e-01 2.158774882555007935e-01 1.243527755141258240e-01 1.955053396522998810e-02 1.191641986370086670e-01 6.504649668931961060e-02 1.107750535011291504e-01 1.356859058141708374e-01 8.178044855594635010e-02 -6.147071719169616699e-02 -9.019704908132553101e-02 -1.011110097169876099e-01 1.100192591547966003e-01 -3.225075304508209229e-01 1.346372365951538086e-01 -1.282442063093185425e-01 2.243361026048660278e-01 -4.776467084884643555e-01 -1.019380092620849609e-01 7.014884799718856812e-02 1.843719929456710815e-01 -2.988029420375823975e-01 -1.591556072235107422e-01 1.979082077741622925e-02 -1.621181070804595947e-01 -3.136605322360992432e-01
-2.334296889603137970e-02 9.706561267375946045e-02 -2.115100771188735962e-01 -6.883840262889862061e-02 -6.416063010692596436e-02 2.863173745572566986e-02 2.530492842197418213e-02 2.164867967367172241e-01 8.261679112911224365e-02 3.924945369362831116e-02 -4.691653326153755188e-02 9.071250259876251221e-02 4.404129087924957275e-02 -4.228228628635406494e-01 -2.580336928367614746e-01 6.532440334558486938e-02 -2.017472684383392334e-01 1.961364895105361938e-01 -1.673267595469951630e-02 -2.668763697147369385e-01 1.299592703580856323e-01 9.683953970670700073e-02 1.807839870452880859e-01 -4.119800031185150146e-01 6.702335178852081299e-02 9.143779985606670380e-03 1.678816378116607666e-01 1.785984262824058533e-03 -3.393274843692779541e-01 2.580514848232269287e-01 -1.538073420524597168e-01 -1.567580737173557281e-02
8.285292237997055054e-02 -5.637865513563156128e-02 -8.582549542188644409e-02 -1.519028395414352417e-01 -1.769100688397884369e-02 -2.917240262031555176e-01 6.371861696243286133e-02 3.269058093428611755e-02 5.536396801471710205e-02 5.405854433774948120e-02 -2.261917851865291595e-02 2.245115190744400024e-01 -2.513471804559230804e-02 -3.394549489021301270e-01 -2.573240920901298523e-02 1.171907261013984680e-01 -9.812723100185394287e-02 2.612074315547943115e-01 -2.172877639532089233e-01 -9.793369472026824951e-02 1.993341594934463501e-01 1.905127763748168945e-01 3.487334847450256348e-01 -1.310902535915374756e-01 -2.837648391723632812e-01 9.393461793661117554e-02 -1.930977683514356613e-03 2.038403414189815521e-02 -8.158906549215316772e-02 4.062742292881011963e-01 -2.447686493396759033e-01 -1.045221388339996338e-01
8.156430721282958984e-02 3.050200343132019043e-01 -7.926177978515625000e-02 -2.765409946441650391e-01 -3.244975805282592773e-01 -1.832975447177886963e-01 1.795181632041931152e-01 2.864315174520015717e-03 -1.602017506957054138e-02 -2.216518223285675049e-01 3.415933623909950256e-02 1.080920621752738953e-01 -2.190141677856445312e-01 -1.182519420981407166e-01 -5.588448047637939453e-02 -4.788926988840103149e-02 -1.155265718698501587e-01 -1.046049818396568298e-01 1.497257500886917114e-01 -3.035423457622528076e-01 6.692150235176086426e-02 2.868551574647426605e-02 8.937793970108032227e-02 -1.779755055904388428e-01 -2.581709325313568115e-01 -4.442153126001358032e-02 -3.441892862319946289e-01 1.385098695755004883e-01 -2.690905928611755371e-01 1.799135357141494751e-01 3.402034565806388855e-02 -1.442035883665084839e-01
-2.600001394748687744e-01 1.076507419347763062e-01 1.150545403361320496e-01 -7.870338857173919678e-02 1.728278212249279022e-02 4.809864237904548645e-02 -2.539787888526916504e-01 -1.466128528118133545e-01 -3.417839482426643372e-02 9.229725599288940430e-02 1.457426100969314575e-01 2.625890076160430908e-01 9.913314878940582275e-02 -1.833133995532989502e-01 -2.047257274389266968e-01 -3.131431341171264648e-02 -2.265581488609313965e-01 3.204027116298675537e-01 -6.037634611129760742e-02 -4.115518555045127869e-02 4.140939116477966309e-01 -9.227105230093002319e-02 7.839082181453704834e-02 -1.335480958223342896e-01 -1.427401602268218994e-01 4.708326607942581177e-02 -1.340689044445753098e-02 -1.677238792181015015e-01 -4.089368283748626709e-01 8.321303129196166992e-02 -1.841879636049270630e-01 6.547153741121292114e-02
1.381956934928894043e-01 2.379698008298873901e-01 -1.825480312108993530e-01 -2.659078240394592285e-01 -3.513259291648864746e-01 -1.993661075830459595e-01 2.623329125344753265e-02 1.154321059584617615e-01 1.634348183870315552e-01 -1.636615097522735596e-01 2.944074869155883789e-01 1.885868012905120850e-01 -8.713049441576004028e-02 -3.261790797114372253e-02 1.232860162854194641e-01 -7.268080860376358032e-02 -1.055725067853927612e-01 -1.016274318099021912e-01 1.103102490305900574e-01 -2.557161450386047363e-01 3.261006437242031097e-03 9.403304010629653931e-02 1.142943948507308960e-01 -1.448208093643188477e-01 -4.279961809515953064e-02 1.079345121979713440e-01 -1.885163187980651855e-01 1.398005932569503784e-01 -3.907674551010131836e-01 2.687026262283325195e-01 -5.280440673232078552e-02 -1.674688304774463177e-03
7.725971937179565430e-02 4.963354393839836121e-02 -2.248328626155853271e-01 1.291161328554153442e-01 -1.803614348173141479e-01 7.636824250221252441e-02 1.557652950286865234e-01 -3.338584676384925842e-02 -4.709728062152862549e-02 -1.543250232934951782e-01 3.207055032253265381e-01 3.095007538795471191e-01 1.259456425905227661e-01 -1.425325274467468262e-01 7.821828871965408325e-02 1.996009238064289093e-02 -2.586117386817932129e-01 2.074063122272491455e-01 -5.767409503459930420e-02 -4.432033896446228027e-01 9.902856498956680298e-02 2.022477239370346069e-01 6.957336515188217163e-02 -1.259980052709579468e-01 -2.540964782238006592e-01 1.698710769414901733e-01 7.337037473917007446e-02 -3.622506558895111084e-02 -1.083965376019477844e-01 1.555016338825225830e-01 -1.277235597372055054e-01 -2.445307224988937378e-01
-2.257216721773147583e-01 4.613982886075973511e-02 -1.735197752714157104e-02 2.616060376167297363e-01 2.774086082354187965e-03 -9.915606677532196045e-02 9.085007943212985992e-03 -2.132583260536193848e-01 9.086609818041324615e-03 -6.093814037740230560e-03 -3.009125962853431702e-02 1.527964323759078979e-01 -6.856687366962432861e-02 -2.487398833036422729e-01 -3.665329515933990479e-01 7.576543837785720825e-02 -1.497806049883365631e-02 3.810364753007888794e-02 -1.025050804018974304e-01 -1.164565235376358032e-02 -5.327889323234558105e-02 -1.905123293399810791e-01 1.739115081727504730e-02 -5.088512301445007324e-01 -3.283894360065460205e-01 -3.214703872799873352e-02 9.221682697534561157e-02 1.662827283143997192e-01 -2.990592122077941895e-01 1.393285244703292847e-01 -1.644545346498489380e-01 1.197240501642227173e-02
-1.882919296622276306e-02 2.757146656513214111e-01 -1.910341680049896240e-01 -1.562723517417907715e-01 -9.555532038211822510e-02 -2.123030275106430054e-01 2.243153154850006104e-01 1.662671193480491638e-02 3.451146185398101807e-02 -4.011258780956268311e-01 3.654303550720214844e-01 1.325469315052032471e-01 -1.076785251498222351e-01 -3.758987411856651306e-02 3.025367483496665955e-02 -8.621167391538619995e-02 -2.408690191805362701e-02 -8.886504918336868286e-03 1.885366290807723999e-01 -2.574286162853240967e-01 9.746038354933261871e-03 1.489503532648086548e-01 2.114564031362533569e-01 -3.141072094440460205e-01 -2.229541689157485962e-01 9.623017907142639160e-02 -1.517501771450042725e-01 6.279823929071426392e-02 -2.411045879125595093e-01 -1.892103999853134155e-02 -9.925164282321929932e-02 -3.072807751595973969e-02
-7.158769667148590088e-02 8.663383126258850098e-02 -1.544313728809356689e-01 4.574431851506233215e-02 -2.392284125089645386e-01 -4.733123183250427246e-01 -1.325317025184631348e-01 -8.289343863725662231e-02 6.021196767687797546e-02 -6.131782010197639465e-02 -1.462436765432357788e-01 5.181329846382141113e-01 1.145626306533813477e-01 -2.437918186187744141e-01 2.654015272855758667e-02 -5.940588936209678650e-02 -1.342798024415969849e-01 2.979510091245174408e-02 1.721666008234024048e-01 4.724644869565963745e-02 -8.569609373807907104e-03 3.059591166675090790e-02 2.587026953697204590e-01 -2.044714242219924927e-01 9.049519896507263184e-02 9.396160393953323364e-02 6.083746626973152161e-02 1.016279868781566620e-02 -1.120647042989730835e-01 1.761525720357894897e-01 1.225961819291114807e-01 -2.042851299047470093e-01
-3.011453524231910706e-02 1.104621365666389465e-01 -1.572896391153335571e-01 -1.350287944078445435e-01 -4.245084151625633240e-02 -4.156956672668457031e-01 -1.004089489579200745e-01 -8.899012953042984009e-02 4.427754506468772888e-02 -2.099258005619049072e-01 2.915611267089843750e-01 1.245053261518478394e-01 -1.207073479890823364e-01 1.692312061786651611e-01 2.579787671566009521e-01 6.099746376276016235e-02 -1.776722818613052368e-01 -6.803653389215469360e-02 1.274323165416717529e-01 -3.470427095890045166e-01 3.561041653156280518e-01 1.691990792751312256e-01 3.822625800967216492e-02 -1.825531423091888428e-01 -4.211448132991790771e-02 1.625091396272182465e-02 5.025811493396759033e-02 -5.065156146883964539e-02 -3.080316781997680664e-01 8.399005979299545288e-02 -9.906337410211563110e-02 -9.648898988962173462e-02
-2.533527314662933350e-01 8.636875450611114502e-02 -7.643625140190124512e-02 3.342325091361999512e-01 -2.685990631580352783e-01 -4.696807265281677246e-01 -4.580514132976531982e-02 -2.165043205022811890e-01 2.771175503730773926e-01 -1.390698701143264771e-01 1.070491150021553040e-01 2.351143807172775269e-01 -3.313018009066581726e-02 -7.102675735950469971e-02 -1.266930550336837769e-01 -6.054927408695220947e-02 -1.846759468317031860e-01 -2.512251585721969604e-02 -2.749609388411045074e-02 2.894764021039009094e-02 -1.601437181234359741e-01 -6.665984541177749634e-02 2.921681106090545654e-02 -1.531160324811935425e-01 -1.542133092880249023e-01 9.068733453750610352e-02 1.472383439540863037e-01 1.701377183198928833e-01 -1.704759337007999420e-02 6.405302137136459351e-02 1.278677582740783691e-01 -2.936920523643493652e-01
-1.698757112026214600e-01 1.400177031755447388e-01 -3.447601199150085449e-01 -9.181462973356246948e-02 -1.432206779718399048e-01 5.368399433791637421e-03 1.724146902561187744e-01 -2.881533466279506683e-02 -1.999772936105728149e-01 3.254291787743568420e-02 3.204422593116760254e-01 3.258152306079864502e-01 -1.666405647993087769e-01 -2.692610025405883789e-01 -2.989733405411243439e-02 1.249970421195030212e-01 -1.682224571704864502e-01 1.965776458382606506e-02 6.186038255691528320e-02 -2.119193077087402344e-01 -2.536079660058021545e-02 -2.094743996858596802e-01 -2.471896260976791382e-01 -1.350766867399215698e-01 8.350566029548645020e-02 1.511839777231216431e-01 -1.638610474765300751e-02 -2.368286810815334320e-02 -3.171939551830291748e-01 8.135107159614562988e-02 -2.492067366838455200e-01 -7.201569527387619019e-02
-1.009286344051361084e-01 3.768429756164550781e-01 -1.755193471908569336e-01 -5.320820584893226624e-02 -9.902118472382426262e-04 -2.923301160335540771e-01 7.441314309835433960e-02 2.186965756118297577e-02 1.163018047809600830e-01 -2.992399930953979492e-01 2.860727608203887939e-01 2.236936837434768677e-01 -1.146215498447418213e-01 -1.592719554901123047e-01 2.201906293630599976e-01 9.742637723684310913e-02 7.539524137973785400e-02 1.645443290472030640e-01 2.404391318559646606e-01 -1.721094995737075806e-01 1.923989206552505493e-01 5.534687638282775879e-02 2.276145219802856445e-01 -5.827775970101356506e-02 -1.537761986255645752e-01 2.240943610668182373e-01 3.758057206869125366e-02 6.689804047346115112e-02 -1.302023828029632568e-01 4.761750623583793640e-02 -2.704831659793853760e-01 -6.042465195059776306e-02
-1.775637716054916382e-01 -2.562408801168203354e-03 -7.226388156414031982e-02 1.563190221786499023e-01 -2.605997920036315918e-01 -4.336262941360473633e-01 -1.824964731931686401e-01 -2.356620430946350098e-01 2.816710174083709717e-01 -2.836654782295227051e-01 2.590428106486797333e-02 4.410970509052276611e-01 -1.463375836610794067e-01 -2.603438217192888260e-03 1.158539950847625732e-02 -7.726269774138927460e-03 -1.625715196132659912e-01 -1.006766930222511292e-01 -1.610113866627216339e-02 -9.341466426849365234e-02 -1.062068268656730652e-01 4.368830472230911255e-02 -3.120743669569492340e-02 -5.614895746111869812e-02 -1.320977509021759033e-01 -9.754154831171035767e-02 9.601108729839324951e-02 5.536846444010734558e-02 -1.126264259219169617e-01 2.601812779903411865e-01 -5.655217682942748070e-04 -1.867358833551406860e-01
7.756543904542922974e-02 2.714907824993133545e-01 3.406224772334098816e-02 -3.154888376593589783e-02 -9.376055002212524414e-02 -5.044617876410484314e-02 -8.544149994850158691e-02 1.959107443690299988e-02 4.494930058717727661e-02 -1.059390008449554443e-01 3.064572811126708984e-01 1.976399272680282593e-01 4.718577489256858826e-02 -1.687772870063781738e-01 -5.013960879296064377e-03 9.834893792867660522e-02 7.479937374591827393e-02 -1.209000498056411743e-01 5.322716012597084045e-02 -5.551053881645202637e-01 2.071777880191802979e-01 8.835943043231964111e-02 2.045946866273880005e-01 -3.419298231601715088e-01 -2.948355177068151534e-05 -3.577709570527076721e-02 7.231475412845611572e-02 1.688510179519653320e-01 -2.059708237648010254e-01 6.079318374395370483e-02 -8.918879926204681396e-02 -2.875471115112304688e-01
9.726046770811080933e-02 7.595986127853393555e-02 -1.008564829826354980e-01 -3.902217745780944824e-02 2.068102508783340454e-01 -1.712065376341342926e-02 -1.259940564632415771e-01 1.228807568550109863e-01 6.711034476757049561e-02 -7.807075977325439453e-02 -5.608047917485237122e-02 1.691848337650299072e-01 4.812408611178398132e-02 -2.982247471809387207e-01 -8.412051200866699219e-02 3.046321868896484375e-02 1.913002133369445801e-02 2.802360989153385162e-02 1.204692944884300232e-01 -4.203609526157379150e-01 5.719878524541854858e-02 -2.188280820846557617e-01 8.225034922361373901e-02 -2.368875890970230103e-01 -3.230970352888107300e-02 -7.121633738279342651e-02 5.163061618804931641e-02 2.142808586359024048e-01 -4.782054424285888672e-01 2.663437426090240479e-01 -1.641557067632675171e-01 -2.640876770019531250e-01
-2.586104869842529297e-01 1.356354206800460815e-01 -3.561067581176757812e-02 3.083179146051406860e-02 -3.973281383514404297e-01 -2.634645700454711914e-01 3.028016164898872375e-02 2.606739699840545654e-01 -1.917867064476013184e-01 3.693956881761550903e-02 -1.148396581411361694e-01 2.524172961711883545e-01 -6.558960676193237305e-02 -3.335250914096832275e-02 -4.163902997970581055e-02 7.741538435220718384e-02 -5.396682024002075195e-02 -2.612179843708872795e-03 8.492778241634368896e-02 -1.917285621166229248e-01 3.013741597533226013e-02 2.054746747016906738e-01 1.083125025033950806e-01 -3.135860562324523926e-01 -4.012867435812950134e-02 4.744322597980499268e-01 -1.089354529976844788e-01 -8.996865153312683105e-02 -1.973168849945068359e-01 3.785264864563941956e-02 3.053789772093296051e-02 -1.089799031615257263e-02
-3.110178709030151367e-01 1.127817854285240173e-01 -6.588172167539596558e-02 8.554286509752273560e-02 3.135115653276443481e-02 3.713387623429298401e-02 3.993497043848037720e-02 -1.193568632006645203e-01 -1.249448508024215698e-01 3.657541796565055847e-02 1.067056059837341309e-01 1.016493141651153564e-01 -2.321138232946395874e-01 -1.607692539691925049e-01 -1.916485875844955444e-01 1.568851023912429810e-01 -7.660018745809793472e-03 2.136922329664230347e-01 1.208845824003219604e-01 1.280730590224266052e-02 7.632732391357421875e-02 1.052305847406387329e-01 9.810642898082733154e-02 -2.208662778139114380e-01 -2.345086485147476196e-01 4.998879041522741318e-03 3.789635896682739258e-01 -1.376583613455295563e-02 -5.646761655807495117e-01 5.792474001646041870e-02 -8.546691387891769409e-02 1.296402215957641602e-01
2.731178700923919678e-01 1.119732856750488281e-03 -1.047785207629203796e-01 8.813323080539703369e-02 -2.247882187366485596e-01 -2.518778741359710693e-01 1.155164092779159546e-02 6.063387915492057800e-02 -9.836210310459136963e-02 3.476665169000625610e-02 4.695744067430496216e-02 2.118255645036697388e-01 1.847779154777526855e-01 -3.611527681350708008e-01 -2.788445353507995605e-01 -1.555268466472625732e-01 7.727195322513580322e-02 8.913484215736389160e-02 5.686466395854949951e-02 -2.949180826544761658e-02 1.539225578308105469e-01 -6.740382872521877289e-03 6.225970014929771423e-02 -4.723918735980987549e-01 -1.856469660997390747e-01 9.105519950389862061e-02 1.615796238183975220e-01 2.083304226398468018e-01 -2.270343899726867676e-01 -1.543240398168563843e-01 -8.816380798816680908e-02 1.467228960245847702e-02
1.182324513792991638e-01 1.313086599111557007e-01 -2.477289140224456787e-01 -1.306932419538497925e-01 -2.584984898567199707e-01 -7.576463371515274048e-02 2.659966051578521729e-01 1.481135468930006027e-02 2.195297479629516602e-01 -2.419204264879226685e-01 1.512026935815811157e-01 1.806177347898483276e-01 -8.328572660684585571e-02 -1.925200819969177246e-01 -1.919147372245788574e-02 -5.855816230177879333e-02 -1.732091754674911499e-01 1.379800438880920410e-01 2.723424136638641357e-01 -3.062629699707031250e-01 8.643470704555511475e-02 -2.670728787779808044e-02 1.779596060514450073e-01 -3.099681138992309570e-01 -1.106125339865684509e-01 1.460142582654953003e-01 -1.625658422708511353e-01 9.658551961183547974e-02 -2.636272609233856201e-01 8.716131746768951416e-02 1.431000828742980957e-01 1.302487850189208984e-01
-5.981296300888061523e-03 -9.969829767942428589e-02 -5.142267420887947083e-02 3.157045692205429077e-02 1.158503815531730652e-02 -1.788211017847061157e-01 1.997488588094711304e-01 -1.317562758922576904e-01 2.266057431697845459e-01 -1.566195935010910034e-01 2.370106130838394165e-01 1.328197717666625977e-01 8.298214524984359741e-02 -2.739745974540710449e-01 -2.995297014713287354e-01 5.875124782323837280e-02 -1.992455869913101196e-01 -5.714924633502960205e-02 7.382614910602569580e-02 3.743434697389602661e-02 1.364923864603042603e-01 -6.304284185171127319e-02 5.102487280964851379e-02 -1.515626460313796997e-01 -2.592668533325195312e-01 1.542279310524463654e-02 4.617987871170043945e-01 5.826580151915550232e-02 -1.889287084341049194e-01 2.360547333955764771e-01 -3.130506277084350586e-01 -2.603013440966606140e-02
-1.568475812673568726e-01 -2.161884307861328125e-02 -3.269986212253570557e-01 1.934913545846939087e-01 -3.500707074999809265e-02 -2.944176197052001953e-01 -2.422085404396057129e-02 -1.832964122295379639e-01 1.380971670150756836e-01 1.111484989523887634e-01 9.768664091825485229e-02 -4.349019750952720642e-02 7.698995620012283325e-02 4.022770375013351440e-02 -4.616279900074005127e-01 6.661278754472732544e-02 -9.392786026000976562e-02 -3.294060751795768738e-02 8.931039273738861084e-02 -2.818844914436340332e-01 -1.553356051445007324e-01 -2.060736566781997681e-01 -9.836319088935852051e-02 -2.083997130393981934e-01 -2.060844153165817261e-01 1.568340137600898743e-02 3.026174306869506836e-01 -2.049092799425125122e-01 -1.119731143116950989e-01 4.911871999502182007e-02 -7.498800754547119141e-02 -1.631896793842315674e-01
-1.029058024287223816e-01 -1.176572218537330627e-01 2.465389482676982880e-02 -4.060760140419006348e-01 -4.513960331678390503e-02 -1.809788793325424194e-01 -1.409817487001419067e-01 -1.112248376011848450e-01 6.487779319286346436e-02 -3.017652332782745361e-01 1.375700086355209351e-01 1.246113404631614685e-01 -1.316694170236587524e-01 -1.791542470455169678e-01 -1.265909224748611450e-01 -2.886000573635101318e-01 -1.096297353506088257e-01 -6.996364891529083252e-02 1.271986663341522217e-01 -2.285582423210144043e-01 -3.857241570949554443e-02 -1.609124690294265747e-01 -5.242438055574893951e-03 -1.812084615230560303e-01 7.203390449285507202e-02 3.129214644432067871e-01 -6.328221410512924194e-02 -9.715055674314498901e-02 -2.374603897333145142e-01 1.816944964230060577e-02 9.285282343626022339e-02 -3.702473938465118408e-01
-1.003499180078506470e-01 8.799582719802856445e-02 -1.687212139368057251e-01 -2.614433467388153076e-01 -1.635251641273498535e-01 -1.198484674096107483e-01 -2.492281375452876091e-03 7.573873549699783325e-02 -1.381578445434570312e-01 1.241020113229751587e-01 4.430033266544342041e-01 2.442487478256225586e-01 -1.166519969701766968e-01 -4.512344002723693848e-01 5.209504161030054092e-03 1.330796978436410427e-03 1.707173287868499756e-01 -2.390814013779163361e-03 1.212904304265975952e-01 -1.153917461633682251e-01 2.540651857852935791e-01 1.243903860449790955e-01 2.131755650043487549e-01 -1.497258245944976807e-01 -1.507990658283233643e-01 8.341399370692670345e-05 -1.220213621854782104e-01 1.001482829451560974e-01 -2.228800207376480103e-01 -1.564775779843330383e-02 -4.934467375278472900e-02 -1.606181412935256958e-01
-1.331726163625717163e-01 1.717479676008224487e-01 1.748751252889633179e-01 -2.277082502841949463e-01 -1.659015864133834839e-01 -2.558631896972656250e-01 1.216846518218517303e-02 5.111911520361900330e-02 -6.317947804927825928e-02 -5.271310359239578247e-02 8.285605162382125854e-02 -1.698581278324127197e-01 -2.269801869988441467e-02 1.840659417212009430e-02 5.113143846392631531e-02 -2.683987617492675781e-01 -1.671193391084671021e-01 -1.526872813701629639e-01 1.846884936094284058e-01 -2.242991924285888672e-01 1.524685323238372803e-01 4.989689216017723083e-03 8.945227414369583130e-02 -3.509386777877807617e-01 1.052949950098991394e-02 1.540202200412750244e-01 1.192852035164833069e-01 2.217525541782379150e-01 -3.099505901336669922e-01 2.637424468994140625e-01 -1.620635241270065308e-01 -2.955797314643859863e-01
-1.507572233676910400e-01 1.032095253467559814e-01 -3.689014166593551636e-02 1.120417099446058273e-02 -3.264929354190826416e-02 -6.764524430036544800e-02 -7.817621529102325439e-02 -1.226972118020057678e-01 -1.094214469194412231e-01 1.279698908329010010e-01 -5.267920345067977905e-02 1.223000511527061462e-01 -3.459339262917637825e-03 -3.156970813870429993e-02 -2.490607202053070068e-01 -1.089043021202087402e-01 9.489615447819232941e-03 1.979221403598785400e-01 -6.252532824873924255e-03 -1.402997225522994995e-01 2.698164284229278564e-01 -3.480919003486633301e-01 -1.173174008727073669e-01 -4.530630409717559814e-01 -3.134388327598571777e-01 1.796803064644336700e-02 1.603817343711853027e-01 -1.779811829328536987e-02 -3.628425002098083496e-01 1.283135563135147095e-01 1.836280971765518188e-01 1.972694993019104004e-01
2.626406401395797729e-02 2.279599308967590332e-01 4.131565615534782410e-02 -1.393752247095108032e-01 1.990686729550361633e-02 -4.329819083213806152e-01 -8.137257397174835205e-02 -7.428123056888580322e-02 5.613791942596435547e-02 8.042617887258529663e-02 9.455177932977676392e-02 1.664239615201950073e-01 1.285853236913681030e-02 7.863450050354003906e-02 9.008299559354782104e-02 1.760559231042861938e-01 -1.328044682741165161e-01 -2.369833178818225861e-02 1.572445034980773926e-01 -3.234567344188690186e-01 1.226287931203842163e-01 3.161722421646118164e-01 8.231239020824432373e-02 -2.363434433937072754e-01 -1.108675971627235413e-01 1.508555710315704346e-01 -5.746286734938621521e-02 1.016029901802539825e-02 -4.753248095512390137e-01 -6.695136427879333496e-02 -9.135624766349792480e-02 -1.791244149208068848e-01
9.011879563331604004e-02 1.992000788450241089e-01 -8.126203715801239014e-02 2.708229469135403633e-03 1.533749103546142578e-01 -2.909025251865386963e-01 -2.292167954146862030e-02 -1.002519652247428894e-01 1.550967991352081299e-01 -2.640776634216308594e-01 1.851646155118942261e-01 4.329083859920501709e-02 -1.812172681093215942e-01 -3.838235735893249512e-01 -1.701105982065200806e-01 -1.203402876853942871e-01 -1.419164687395095825e-01 -2.229879647493362427e-01 2.232432067394256592e-01 -1.786571443080902100e-01 -2.208572924137115479e-01 -7.208702713251113892e-02 8.833032101392745972e-03 -1.536769419908523560e-01 -3.882730007171630859e-01 7.889895886182785034e-02 1.897014528512954712e-01 9.027820080518722534e-03 -1.293345242738723755e-01 1.076196730136871338e-01 1.222194731235504150e-01 -8.801380544900894165e-02
1.074252650141716003e-01 2.286016494035720825e-01 -1.818617433309555054e-01 4.836706072092056274e-02 -2.187450528144836426e-01 -9.913259744644165039e-02 -5.903621390461921692e-02 2.449368238449096680e-01 8.700449764728546143e-02 -6.618518382310867310e-02 -1.073725447058677673e-01 1.285651624202728271e-01 7.505577057600021362e-03 -2.324285656213760376e-01 -1.296597123146057129e-01 1.430404186248779297e-01 5.319029837846755981e-02 -1.426687464118003845e-02 4.894150793552398682e-02 -4.982020854949951172e-01 1.557589024305343628e-01 -9.691752493381500244e-02 3.728301078081130981e-02 -1.247087940573692322e-01 8.806090801954269409e-02 4.237522929906845093e-02 4.113324731588363647e-02 1.081918776035308838e-01 -4.340315461158752441e-01 1.836027503013610840e-01 -8.100569993257522583e-02 -3.040391802787780762e-01
4.064340516924858093e-02 -1.100476086139678955e-01 -1.761943101882934570e-01 -3.983553126454353333e-02 -6.334950681775808334e-03 -2.406342327594757080e-01 -2.938111722469329834e-01 -3.201370686292648315e-02 9.606893360614776611e-02 -1.597874313592910767e-01 -1.165961101651191711e-02 1.019890531897544861e-01 1.157899871468544006e-01 -1.574379354715347290e-01 -3.411338031291961670e-01 1.494547128677368164e-01 2.918055467307567596e-02 3.833964169025421143e-01 7.591790705919265747e-02 -2.289812564849853516e-01 -1.006741598248481750e-01 -1.056145429611206055e-01 1.455247849225997925e-01 -2.982856929302215576e-01 -2.292738556861877441e-01 2.115309685468673706e-01 -2.039721235632896423e-02 -1.976334601640701294e-01 -2.084100097417831421e-01 1.022939383983612061e-01 -2.303465455770492554e-01 6.987500935792922974e-02
-2.475617378950119019e-01 -3.118731081485748291e-03 -3.684335201978683472e-02 2.577295005321502686e-01 1.644212007522583008e-02 -1.960958689451217651e-01 -1.565782129764556885e-01 -2.574747800827026367e-01 1.060098856687545776e-01 -1.360021904110908508e-02 2.011265046894550323e-02 1.390709280967712402e-01 -1.514101773500442505e-01 -2.323493063449859619e-01 -3.470644354820251465e-01 1.529163867235183716e-01 5.036768317222595215e-02 1.922180876135826111e-02 4.756787419319152832e-02 1.786577195161953568e-04 1.449925601482391357e-01 -4.359161015599966049e-03 4.843746870756149292e-02 -3.474868237972259521e-01 -8.474548161029815674e-02 -3.570800647139549255e-02 3.156594336032867432e-01 8.623451739549636841e-02 -4.230865240097045898e-01 1.391852051019668579e-01 -1.391086876392364502e-01 -8.310600370168685913e-02
-1.737120598554611206e-01 7.120747864246368408e-02 -4.042233526706695557e-02 1.913696527481079102e-01 -3.090037405490875244e-01 -3.550984859466552734e-01 -1.532882601022720337e-01 -3.865939378738403320e-01 1.153633370995521545e-01 -2.555985152721405029e-01 9.576483070850372314e-02 2.110906988382339478e-01 1.786383092403411865e-01 -2.415657341480255127e-01 -1.235026568174362183e-01 1.099576503038406372e-01 -1.553764641284942627e-01 -1.879368126392364502e-01 2.809866517782211304e-02 -4.793447256088256836e-02 -1.120591238141059875e-01 9.628207236528396606e-02 7.911697775125503540e-02 -1.269491761922836304e-01 -2.073925584554672241e-01 -9.756056964397430420e-02 -1.531853377819061279e-01 4.548436403274536133e-02 -1.538745015859603882e-01 8.467917889356613159e-02 3.040916100144386292e-02 -2.557320594787597656e-01
-8.551768958568572998e-02 -1.030196622014045715e-01 -9.024557657539844513e-03 1.315000355243682861e-01 -4.525116980075836182e-01 -3.966000676155090332e-01 -1.590766608715057373e-01 -2.913250923156738281e-01 3.104285337030887604e-03 -1.404245644807815552e-01 -1.899499595165252686e-01 1.146268397569656372e-01 -1.059111952781677246e-01 -8.808902651071548462e-02 -3.552505001425743103e-02 -7.453557848930358887e-02 -2.311869859695434570e-01 -8.484352380037307739e-02 7.453005760908126831e-02 -9.734238847158849239e-04 1.454325318336486816e-01 1.893154717981815338e-02 5.777239799499511719e-02 -1.686142534017562866e-01 -2.508253455162048340e-01 2.090451717376708984e-01 2.597939670085906982e-01 9.162561595439910889e-02 -2.828438282012939453e-01 1.166706904768943787e-01 4.598126932978630066e-02 3.877124283462762833e-03
-1.607271879911422729e-01 9.757531434297561646e-02 -3.408499434590339661e-02 -6.292719393968582153e-02 -4.720720052719116211e-01 -3.558370172977447510e-01 -2.740095555782318115e-01 -2.949011921882629395e-01 1.117938309907913208e-01 3.561919927597045898e-02 -1.879174262285232544e-02 2.710159420967102051e-01 1.256202757358551025e-01 -2.133632302284240723e-01 -3.338595479726791382e-02 3.529225662350654602e-02 -2.702629268169403076e-01 -5.312904715538024902e-02 -4.359780997037887573e-02 -1.856421120464801788e-02 -2.079833745956420898e-01 1.761276423931121826e-01 1.611719727516174316e-01 -1.319686323404312134e-01 -1.432480961084365845e-01 5.327886901795864105e-03 8.429366350173950195e-02 4.647575318813323975e-02 -7.798983901739120483e-02 1.676713675260543823e-01 9.109220653772354126e-02 -1.693587005138397217e-01
-1.137314215302467346e-01 1.322122812271118164e-01 -1.066019460558891296e-01 -3.812076151371002197e-01 -1.971049904823303223e-01 -2.831728458404541016e-01 9.033255279064178467e-02 6.348686665296554565e-02 5.789865553379058838e-02 -1.342663466930389404e-01 5.986290052533149719e-02 -4.866012930870056152e-02 5.951130017638206482e-02 -1.444654464721679688e-01 2.468944936990737915e-01 2.525008618831634521e-01 -4.200231656432151794e-02 1.167279928922653198e-01 1.049023345112800598e-01 -1.368855535984039307e-01 3.770235776901245117e-01 -9.318652749061584473e-02 3.369100391864776611e-01 -1.209855228662490845e-01 -2.174107794417068362e-04 1.594761908054351807e-01 2.451808750629425049e-02 -1.250103712081909180e-01 -2.587712109088897705e-01 3.807643800973892212e-02 -6.405746191740036011e-02 -2.587124109268188477e-01
-2.555617690086364746e-01 4.063104465603828430e-02 6.612942367792129517e-02 9.142931550741195679e-02 -3.623817563056945801e-01 -2.906846106052398682e-01 -1.274410486221313477e-01 -4.895839840173721313e-02 -1.360375583171844482e-01 1.809728890657424927e-01 1.044545099139213562e-01 -9.049351513385772705e-02 -4.877303540706634521e-02 -1.625240445137023926e-01 -8.065206557512283325e-02 9.859225898981094360e-02 -4.245058894157409668e-01 1.006634384393692017e-01 -3.011237271130084991e-02 -3.184812963008880615e-01 1.227279305458068848e-01 1.280229538679122925e-01 3.708070218563079834e-01 -1.144423186779022217e-01 -4.851952567696571350e-02 1.230824291706085205e-01 -8.990886062383651733e-02 -1.341891884803771973e-01 -1.529957354068756104e-01 -1.025485023856163025e-01 1.083711758255958557e-01 8.055406808853149414e-02
3.267737850546836853e-02 -6.939357519149780273e-02 6.058903783559799194e-02 1.028298959136009216e-01 -2.107506543397903442e-01 9.227740578353404999e-03 -2.579324543476104736e-01 5.429193004965782166e-02 2.016317099332809448e-01 1.314995139837265015e-01 1.724518835544586182e-01 1.815574914216995239e-01 -5.391949415206909180e-02 3.717644885182380676e-02 6.257109344005584717e-02 3.463345766067504883e-01 -8.813021332025527954e-02 9.926453977823257446e-02 1.957219690084457397e-01 3.347626700997352600e-02 8.358078449964523315e-02 -1.223858669400215149e-01 2.447037845849990845e-01 -1.996707916259765625e-01 -2.579910457134246826e-01 -1.992601901292800903e-02 -2.773105725646018982e-02 -7.516682893037796021e-02 -5.692763328552246094e-01 1.191079542040824890e-01 -1.369884312152862549e-01 8.903583139181137085e-02
-1.259510070085525513e-01 1.714308708906173706e-01 -2.397849410772323608e-01 -2.081700414419174194e-02 -7.889007031917572021e-02 -1.121471002697944641e-01 -5.443965643644332886e-02 2.199972867965698242e-01 4.955461993813514709e-02 3.201182559132575989e-02 1.527905464172363281e-01 1.385351568460464478e-01 1.907585263252258301e-01 1.349591314792633057e-01 1.343206018209457397e-01 -5.819926410913467407e-02 -2.487156912684440613e-02 -1.040245145559310913e-01 2.413338124752044678e-01 -1.797310858964920044e-01 5.916034430265426636e-02 1.538985669612884521e-01 3.247730433940887451e-01 -4.578939974308013916e-01 -1.122272759675979614e-01 1.084711924195289612e-01 2.111961245536804199e-01 6.812342256307601929e-02 -3.207488656044006348e-01 4.857346042990684509e-02 -1.431851387023925781e-01 -2.468688338994979858e-01
2.396212145686149597e-02 1.867832988500595093e-01 1.896834075450897217e-01 1.754027158021926880e-01 -5.090737342834472656e-01 -9.345133602619171143e-02 -1.037031561136245728e-01 -1.912530213594436646e-01 9.456456452608108521e-02 -1.779193282127380371e-01 -4.615587368607521057e-02 -4.829020798206329346e-02 -9.598333388566970825e-02 -2.986312806606292725e-01 1.033177748322486877e-01 1.749521195888519287e-01 -2.094215527176856995e-02 -1.168390735983848572e-02 2.309249937534332275e-01 -1.037352904677391052e-01 6.367330253124237061e-02 8.621206134557723999e-02 1.417677402496337891e-01 -1.533108800649642944e-01 -2.404424697160720825e-01 1.149519830942153931e-01 3.048436045646667480e-01 -9.133437275886535645e-02 -2.679691314697265625e-01 -8.869879692792892456e-02 -4.398936033248901367e-02 -1.554821282625198364e-01
6.942308973520994186e-03 1.728361099958419800e-02 -1.190645806491374969e-02 6.551215797662734985e-02 -2.142876535654067993e-01 -4.626067876815795898e-01 -1.730805337429046631e-01 -2.117685228586196899e-01 4.341935738921165466e-02 -1.759757697582244873e-01 6.170895323157310486e-02 4.443931579589843750e-01 2.107121199369430542e-01 -1.706391125917434692e-01 -1.208297908306121826e-01 5.038315057754516602e-02 -1.268414258956909180e-01 -2.705758213996887207e-01 -5.396278947591781616e-02 -1.246014609932899475e-01 -1.108974143862724304e-01 -5.969862919300794601e-03 1.541406512260437012e-01 -1.433408856391906738e-01 -1.844864040613174438e-01 1.008100584149360657e-01 1.240819171071052551e-01 9.842114895582199097e-02 -2.194800525903701782e-01 6.232868880033493042e-02 1.302979737520217896e-01 -1.816551089286804199e-01
5.472200736403465271e-02 3.154475688934326172e-01 -1.268374770879745483e-01 1.099908128380775452e-01 -1.362174451351165771e-01 2.361529879271984100e-02 -7.281207293272018433e-02 2.230015099048614502e-01 8.333145081996917725e-02 -1.286783963441848755e-01 5.165389925241470337e-02 1.813046634197235107e-01 -7.353959977626800537e-02 -1.262202709913253784e-01 7.988485507667064667e-03 8.122773468494415283e-02 6.111127138137817383e-02 6.308478116989135742e-02 -1.760771721601486206e-01 -4.827686548233032227e-01 7.179967314004898071e-02 -1.700165867805480957e-02 3.494173884391784668e-01 -1.958186179399490356e-01 -2.724817097187042236e-01 7.840728014707565308e-02 1.867733746767044067e-01 6.713328510522842407e-02 -1.235647723078727722e-01 2.566332221031188965e-01 -2.254130840301513672e-01 -1.368777900934219360e-01
-6.313297897577285767e-02 6.275173276662826538e-02 4.973625182174146175e-04 1.211095154285430908e-01 -2.071294039487838745e-01 -6.366899013519287109e-01 -6.013085320591926575e-02 -1.367737501859664917e-01 -6.029622629284858704e-02 -2.498309165239334106e-01 -9.678366035223007202e-02 2.619267404079437256e-01 -7.288091629743576050e-02 -2.574263513088226318e-01 -1.304025202989578247e-01 1.077964752912521362e-01 -8.389897644519805908e-02 -5.201562121510505676e-02 5.742239952087402344e-02 -3.012796491384506226e-02 -3.281607851386070251e-02 6.583716720342636108e-02 3.017634749412536621e-01 1.069934144616127014e-01 -1.107130870223045349e-01 1.450587809085845947e-01 7.311750203371047974e-02 -5.758077651262283325e-02 -2.232255339622497559e-01 1.196718588471412659e-01 1.222210228443145752e-01 -1.402159780263900757e-01
-2.610758692026138306e-02 3.461886644363403320e-01 -2.844301462173461914e-01 -5.992585420608520508e-02 -1.563226580619812012e-01 -1.344939768314361572e-01 2.708118855953216553e-01 -5.652297660708427429e-02 3.695964440703392029e-02 -8.211262524127960205e-02 1.105575412511825562e-01 3.602772578597068787e-02 -2.260625660419464111e-01 2.205929160118103027e-02 7.838143035769462585e-03 -1.112042367458343506e-01 -1.448603868484497070e-01 3.445217013359069824e-02 -1.139928004704415798e-03 -2.623172700405120850e-01 9.206554293632507324e-02 4.668865352869033813e-03 2.074976116418838501e-01 -1.688799411058425903e-01 -4.533376544713973999e-02 1.620988100767135620e-01 -4.955722019076347351e-02 2.712599039077758789e-01 -4.985279440879821777e-01 2.051725536584854126e-01 -1.342677175998687744e-01 -7.869613170623779297e-02
-1.523870527744293213e-01 3.619156777858734131e-02 -1.547644287347793579e-01 2.778776362538337708e-02 1.418755482882261276e-02 -1.643866151571273804e-01 2.626114189624786377e-01 -1.274122893810272217e-01 4.382551833987236023e-02 -2.839748263359069824e-01 -1.423496901988983154e-01 1.899606585502624512e-01 -9.898582845926284790e-02 -3.975345939397811890e-02 -3.319277465343475342e-01 -2.465800754725933075e-02 1.742919981479644775e-01 -1.138799041509628296e-01 -1.075749024748802185e-01 -2.427591383457183838e-01 -2.150451093912124634e-01 2.125714905560016632e-02 -7.577530294656753540e-02 -1.988289058208465576e-01 -3.391812145709991455e-01 1.665311008691787720e-01 1.526829153299331665e-01 -2.058864235877990723e-01 -3.047741353511810303e-01 -1.598051190376281738e-01 -1.221709027886390686e-01 -1.720393449068069458e-01
-1.016084104776382446e-02 9.538467973470687866e-02 -1.043648719787597656e-01 2.205657660961151123e-01 -3.031028211116790771e-01 -5.472733974456787109e-01 -8.493684232234954834e-02 -1.169371828436851501e-01 1.388711668550968170e-02 -2.102277129888534546e-01 -9.424286894500255585e-03 1.411352753639221191e-01 -1.039529517292976379e-01 -3.311738669872283936e-01 4.490013234317302704e-03 6.025031581521034241e-02 -1.354530453681945801e-01 -4.409270361065864563e-02 1.058816984295845032e-01 -3.975758701562881470e-02 -3.953465819358825684e-02 -4.762378334999084473e-02 3.108389377593994141e-01 1.813971251249313354e-02 -1.475778818130493164e-01 1.853159368038177490e-01 4.821932315826416016e-02 9.350738674402236938e-02 -2.449571937322616577e-01 1.716822087764739990e-01 1.997427493333816528e-01 -5.480407737195491791e-03
-1.065560430288314819e-01 2.700209803879261017e-02 4.396801814436912537e-02 2.476730570197105408e-02 -2.791416049003601074e-01 -4.310190081596374512e-01 -1.887912154197692871e-01 -3.082032203674316406e-01 1.191204190254211426e-01 3.346252068877220154e-02 -3.194368258118629456e-02 2.469518929719924927e-01 -3.817880153656005859e-02 -1.536606252193450928e-01 -5.669084563851356506e-02 1.208689734339714050e-01 -2.028800360858440399e-02 -2.362931370735168457e-01 1.392576545476913452e-01 -7.964305579662322998e-02 -1.371805369853973389e-01 -2.144272252917289734e-02 3.026854097843170166e-01 -1.805262714624404907e-01 -9.336918592453002930e-02 1.636110395193099976e-01 1.143319010734558105e-01 1.766235083341598511e-01 -3.085263967514038086e-01 1.737968176603317261e-01 1.955621987581253052e-01 -4.442121461033821106e-02
1.756792515516281128e-01 2.486858516931533813e-01 -2.126671671867370605e-01 -3.976096957921981812e-02 -7.766346633434295654e-02 -1.315813362598419189e-01 2.509218156337738037e-01 -2.179891020059585571e-01 2.561561018228530884e-02 -1.140443980693817139e-01 2.806333601474761963e-01 5.941594950854778290e-03 1.747108250856399536e-01 -9.127261489629745483e-02 -2.059610486030578613e-01 -1.015022844076156616e-01 -6.000082939863204956e-02 2.259781658649444580e-01 -2.194088697433471680e-02 -9.069023281335830688e-02 -6.195437535643577576e-02 -5.421913042664527893e-02 8.771312981843948364e-02 -1.999906301498413086e-01 -4.515992999076843262e-01 1.114941760897636414e-01 9.874691814184188843e-02 -3.446464836597442627e-01 1.888376846909523010e-02 -3.669012570753693581e-03 -5.563305318355560303e-02 -2.764370143413543701e-01
1.003385111689567566e-01 -5.824810359627008438e-03 -1.609630733728408813e-01 -7.924874871969223022e-02 3.724354133009910583e-02 -3.453647196292877197e-01 -2.614405453205108643e-01 -6.450793147087097168e-02 2.493147253990173340e-01 -1.405729651451110840e-01 1.423080917447805405e-02 3.314553946256637573e-02 6.938737630844116211e-02 -1.591150462627410889e-01 -2.739900350570678711e-01 1.467639654874801636e-01 -1.927614584565162659e-02 3.211227953433990479e-01 2.176053822040557861e-01 -3.629087507724761963e-01 2.065173536539077759e-02 -1.876800805330276489e-01 1.643626689910888672e-01 -1.958518624305725098e-01 -3.136513233184814453e-01 1.026606634259223938e-01 2.867878647521138191e-03 -2.038423717021942139e-01 -2.611715905368328094e-02 3.128656744956970215e-02 4.061824828386306763e-02 1.312006562948226929e-01
-2.226624041795730591e-01 5.041288956999778748e-02 -1.336636487394571304e-02 8.944910019636154175e-02 -2.363645285367965698e-02 -3.690441250801086426e-01 -1.887275874614715576e-01 2.008692920207977295e-02 2.943820953369140625e-01 -2.757982350885868073e-02 2.369258105754852295e-01 4.382568299770355225e-01 1.149129960685968399e-02 1.078261621296405792e-02 -1.405220627784729004e-01 -4.424459114670753479e-02 6.480167806148529053e-02 -1.450400054454803467e-01 2.780831456184387207e-01 -1.539344787597656250e-01 -1.360016465187072754e-01 -3.563560917973518372e-02 9.530508518218994141e-02 -2.033561319112777710e-01 -1.299180239439010620e-01 1.971726119518280029e-01 -3.450127691030502319e-02 -2.856473028659820557e-01 -5.914983898401260376e-02 1.531026959419250488e-01 -2.168252170085906982e-01 -1.979601755738258362e-02
-1.082648709416389465e-01 2.082740189507603645e-03 2.253786101937294006e-02 1.841894686222076416e-01 -2.321613579988479614e-01 -9.411792457103729248e-02 -1.173666268587112427e-01 -2.524718642234802246e-01 7.947328686714172363e-02 -1.950846612453460693e-01 -8.100549131631851196e-02 -5.727645754814147949e-02 4.022108018398284912e-02 -3.748408555984497070e-01 -4.004002511501312256e-01 1.819825619459152222e-01 -8.903022855520248413e-02 1.524142324924468994e-01 1.582674831151962280e-01 8.049796521663665771e-02 9.403181076049804688e-02 -2.151057720184326172e-01 1.259360462427139282e-01 -2.868943214416503906e-01 -2.303930073976516724e-01 -3.153949603438377380e-02 2.724586129188537598e-01 -7.476266473531723022e-03 -1.773630082607269287e-01 1.919055432081222534e-01 -9.734747558832168579e-02 -4.117887094616889954e-02
-7.948607951402664185e-02 4.342954456806182861e-01 2.443622648715972900e-01 -8.135239034891128540e-02 -1.009092777967453003e-01 -4.696796834468841553e-02 -1.839440129697322845e-02 -7.865938823670148849e-04 -2.220050804316997528e-02 2.094359397888183594e-01 1.650657318532466888e-02 1.720108538866043091e-01 -1.633536666631698608e-01 1.994558721780776978e-01 -1.272680610418319702e-01 -1.899826228618621826e-01 1.005716249346733093e-01 -3.969930857419967651e-02 -4.157362505793571472e-02 -1.503509879112243652e-01 -1.320127099752426147e-01 -2.547533214092254639e-01 1.909285932779312134e-01 -4.571084380149841309e-01 -1.491681039333343506e-01 8.471874892711639404e-02 -2.151760831475257874e-02 -2.028236687183380127e-01 -2.103221118450164795e-01 9.820052236318588257e-02 -8.865231275558471680e-02 -1.910934597253799438e-01
-1.012762188911437988e-01 -2.904331078752875328e-03 -1.019668653607368469e-01 -4.414847120642662048e-02 -1.069961264729499817e-01 -1.887560635805130005e-01 1.340557783842086792e-01 -1.435145437717437744e-01 -4.725802317261695862e-02 7.884065806865692139e-02 9.996440261602401733e-02 5.754246711730957031e-01 1.589263789355754852e-02 -1.166919991374015808e-01 -1.698629707098007202e-01 -1.332458853721618652e-01 -4.077580943703651428e-02 4.477532580494880676e-03 4.196531698107719421e-02 -1.707706451416015625e-01 -4.748198017477989197e-02 -9.862685203552246094e-02 -2.470888048410415649e-01 -2.074411138892173767e-02 -3.063313663005828857e-01 -2.819080054759979248e-01 2.934637367725372314e-01 8.668381720781326294e-03 -2.555852197110652924e-02 2.665940821170806885e-01 1.596818417310714722e-01 -1.375073343515396118e-01
-1.150695681571960449e-01 1.581689119338989258e-01 2.273177914321422577e-02 1.833838075399398804e-01 -2.628091275691986084e-01 -5.394911766052246094e-01 -2.462156414985656738e-01 -1.997380405664443970e-01 9.572324901819229126e-02 -8.745516091585159302e-02 -3.679380597532144748e-06 2.579365074634552002e-01 8.650402724742889404e-02 -1.042718589305877686e-01 3.538239281624555588e-03 -7.004893571138381958e-02 -5.436435714364051819e-02 -2.539102733135223389e-01 1.325238030403852463e-02 -1.704784035682678223e-01 -1.051829233765602112e-01 -7.508485764265060425e-02 1.031048446893692017e-01 -1.435059756040573120e-01 -7.340823858976364136e-02 1.375163942575454712e-01 7.677342742681503296e-02 -3.379418328404426575e-02 -1.753305196762084961e-01 2.844931483268737793e-01 1.504886001348495483e-01 -2.238101661205291748e-01
7.787996530532836914e-02 8.008943498134613037e-02 -1.143296957015991211e-01 2.455781251192092896e-01 -3.091470897197723389e-01 -5.017945170402526855e-01 1.587341353297233582e-02 -1.027997359633445740e-01 3.366201743483543396e-02 -2.527194023132324219e-01 4.088982194662094116e-02 7.149355113506317139e-02 -5.258939415216445923e-02 -3.275400996208190918e-01 1.115639228373765945e-02 1.448298394680023193e-01 -8.065881580114364624e-02 -1.440058089792728424e-02 -2.008159644901752472e-02 -3.642115043476223946e-03 -1.534821838140487671e-01 8.913629502058029175e-02 1.862644255161285400e-01 -1.542530804872512817e-01 -1.635648310184478760e-01 1.441055089235305786e-01 1.407893560826778412e-02 -2.885652147233486176e-02 -3.631528913974761963e-01 1.752755343914031982e-01 2.097163647413253784e-01 2.767210081219673157e-02
-1.619513928890228271e-01 2.295252382755279541e-01 -1.517554074525833130e-01 -1.332726627588272095e-01 2.056993544101715088e-02 -1.665544882416725159e-02 -1.076491773128509521e-01 2.273078709840774536e-01 1.674336194992065430e-01 -1.552263274788856506e-02 2.526157796382904053e-01 2.697160281240940094e-02 1.674757003784179688e-01 -1.360957026481628418e-01 -3.242143392562866211e-01 1.252364665269851685e-01 -1.202846392989158630e-01 3.060274720191955566e-01 2.754097282886505127e-01 -2.682456374168395996e-01 -5.074654519557952881e-02 -1.393510997295379639e-01 6.588910520076751709e-02 -2.111933380365371704e-01 -7.223170995712280273e-02 1.871245056390762329e-01 2.205581963062286377e-01 3.047869205474853516e-01 -1.866925507783889771e-02 1.507512331008911133e-01 -1.494317054748535156e-01 4.594273865222930908e-02
-9.351330995559692383e-02 1.695019453763961792e-01 -9.967077523469924927e-02 -1.069623306393623352e-01 -1.853513866662979126e-01 -2.392843961715698242e-01 -1.155035123229026794e-01 6.119867786765098572e-02 -1.372627317905426025e-01 -3.088081181049346924e-01 1.622177213430404663e-01 1.235255375504493713e-01 -1.271596699953079224e-01 -1.224147602915763855e-01 -1.871634274721145630e-01 3.375987708568572998e-02 -1.318185776472091675e-01 3.113181889057159424e-01 1.921898126602172852e-01 -2.829338014125823975e-01 3.060881979763507843e-02 5.647370591759681702e-02 1.191828325390815735e-01 4.332852736115455627e-02 -3.115463256835937500e-01 1.406120061874389648e-01 -1.178022921085357666e-01 1.457109004259109497e-01 6.050359830260276794e-02 -3.710019588470458984e-02 -1.977673470973968506e-01 -4.022019207477569580e-01
-4.429585486650466919e-02 1.108773797750473022e-01 2.823805995285511017e-02 -3.476412966847419739e-02 6.856384128332138062e-02 -1.743274629116058350e-01 9.603146463632583618e-02 -6.327910721302032471e-02 5.978982895612716675e-02 1.420197039842605591e-01 -2.076391130685806274e-01 1.882460415363311768e-01 -1.032306477427482605e-01 -5.213367938995361328e-01 -5.664101243019104004e-02 -9.192850440740585327e-02 -1.908726841211318970e-01 1.077654436230659485e-01 2.216076701879501343e-01 1.210038885474205017e-01 1.091378107666969299e-01 -1.380074918270111084e-01 1.449694633483886719e-01 -3.038082420825958252e-01 -2.394093871116638184e-01 -2.185069583356380463e-02 3.167908787727355957e-01 6.872092839330434799e-03 -2.866891920566558838e-01 1.260569691658020020e-01 -3.862851485610008240e-02 -1.586712449789047241e-01
-9.045225381851196289e-02 -2.791685052216053009e-02 1.978794634342193604e-01 9.954924881458282471e-02 -1.799579113721847534e-01 -2.158742696046829224e-01 8.253217488527297974e-02 -1.071270480751991272e-01 -2.823975495994091034e-02 2.336037307977676392e-01 2.198356539011001587e-01 1.238152980804443359e-01 -4.302663728594779968e-03 3.980947658419609070e-02 -3.902207612991333008e-01 -1.365227401256561279e-01 -2.287793718278408051e-02 1.560483872890472412e-01 1.674191206693649292e-01 -1.372773647308349609e-01 6.278191693127155304e-03 -2.302232831716537476e-01 5.380950123071670532e-02 -3.208623230457305908e-01 -2.539916336536407471e-01 -1.572767496109008789e-01 1.909701079130172729e-01 -4.107671324163675308e-03 -3.610557019710540771e-01 8.795770257711410522e-02 -1.456654518842697144e-01 1.935690641403198242e-01
-8.420037478208541870e-02 8.485784381628036499e-02 -2.095507234334945679e-01 -2.167061567306518555e-01 1.117932125926017761e-01 -3.056180179119110107e-01 1.916412264108657837e-01 2.307209223508834839e-01 1.607247591018676758e-01 -1.242193505167961121e-01 1.135987043380737305e-01 1.652101054787635803e-02 -1.253933608531951904e-01 -2.293298244476318359e-01 -4.293127357959747314e-02 -3.923470899462699890e-02 -2.826810181140899658e-01 -1.766775399446487427e-01 1.644364744424819946e-01 -3.672271966934204102e-01 4.077777639031410217e-02 -7.122976332902908325e-02 2.462817132472991943e-01 -8.316131681203842163e-02 -8.445021510124206543e-02 3.308644518256187439e-02 8.739192783832550049e-02 2.185181379318237305e-01 -2.122577130794525146e-01 3.020656406879425049e-01 -1.563738435506820679e-01 -3.390767797827720642e-02
-1.495295763015747070e-01 2.109831422567367554e-01 -1.868579387664794922e-01 3.056944347918033600e-02 -5.810181424021720886e-02 -8.178541809320449829e-02 -4.770226776599884033e-02 3.051581978797912598e-01 1.068201735615730286e-01 -1.270196735858917236e-01 4.498499631881713867e-02 -1.023112311959266663e-01 2.567097544670104980e-01 -3.453797101974487305e-01 -1.426257342100143433e-01 -1.567006260156631470e-01 -1.228672787547111511e-01 -4.903438687324523926e-02 -8.790488541126251221e-02 -2.925124168395996094e-01 1.685832291841506958e-01 -4.034704342484474182e-02 1.876290589570999146e-01 -3.745547533035278320e-01 -1.335729658603668213e-01 -7.063432596623897552e-03 -3.655857220292091370e-02 1.559949964284896851e-01 -3.187900185585021973e-01 1.984678804874420166e-01 -1.341167539358139038e-01 -5.284783616662025452e-02
-1.480788290500640869e-01 2.212950736284255981e-01 -2.799613215029239655e-02 7.417690008878707886e-02 -6.022786349058151245e-02 1.216407045722007751e-01 -7.803910970687866211e-02 2.629187703132629395e-01 -1.413222309201955795e-02 -1.454989165067672729e-01 -9.671108797192573547e-03 2.825321257114410400e-01 9.900468587875366211e-02 -3.744100034236907959e-02 -2.202069163322448730e-01 6.228397786617279053e-02 -3.254680708050727844e-02 2.150985896587371826e-01 -2.695060670375823975e-01 -8.024831861257553101e-02 -4.025841131806373596e-02 -1.506680063903331757e-02 2.587005496025085449e-01 -3.774255812168121338e-01 -2.654624283313751221e-01 2.034634798765182495e-01 -1.137615963816642761e-01 1.474557071924209595e-01 -2.590173482894897461e-01 2.456844449043273926e-01 6.950299255549907684e-03 -2.294288873672485352e-01
6.970079243183135986e-02 1.390051692724227905e-01 -1.402497589588165283e-01 -2.284748256206512451e-01 -6.036187708377838135e-02 -4.884797334671020508e-01 -2.762508951127529144e-02 -2.700627595186233521e-02 9.646870940923690796e-02 -1.288799047470092773e-01 1.802654862403869629e-01 2.886404097080230713e-01 -7.890749722719192505e-02 -3.391918167471885681e-02 2.878306508064270020e-01 -2.258994057774543762e-02 2.030621841549873352e-02 8.832487463951110840e-02 6.344039738178253174e-02 -2.735141515731811523e-01 2.812573313713073730e-01 1.127670258283615112e-01 -3.826651722192764282e-02 -2.012664228677749634e-01 2.025395259261131287e-02 9.636176377534866333e-02 6.830619275569915771e-02 1.490771174430847168e-01 -3.742006719112396240e-01 2.196227200329303741e-02 -2.789078839123249054e-02 -1.703709810972213745e-01
-6.647081673145294189e-02 1.665636301040649414e-01 -1.889714449644088745e-01 9.157389402389526367e-02 -1.149954423308372498e-01 -1.978847086429595947e-01 -2.015963569283485413e-02 -5.078632384538650513e-02 1.253527253866195679e-01 -1.448643654584884644e-01 4.399019852280616760e-02 8.891972899436950684e-02 -6.006282195448875427e-02 -4.039117991924285889e-01 -2.319345027208328247e-01 -3.585751056671142578e-01 -8.244635164737701416e-02 1.987664103507995605e-01 2.035980075597763062e-01 -2.888571619987487793e-01 -3.781772851943969727e-01 -1.284158825874328613e-01 4.018087312579154968e-02 -7.058239728212356567e-02 -8.190250396728515625e-02 1.502145268023014069e-02 3.107314407825469971e-01 -2.717688120901584625e-02 -1.197231709957122803e-01 -5.902663990855216980e-02 1.153020411729812622e-01 8.460870943963527679e-03
8.305376768112182617e-02 4.684842005372047424e-02 -1.368037015199661255e-01 1.938838213682174683e-01 -3.812712430953979492e-01 -4.331044852733612061e-01 -7.252103835344314575e-02 -2.595724724233150482e-02 1.322964727878570557e-01 -2.456560134887695312e-01 1.625564880669116974e-02 1.097383126616477966e-01 -7.463852316141128540e-02 -2.556070089340209961e-01 2.289287559688091278e-02 1.294292658567428589e-01 -1.972024738788604736e-01 -6.487689912319183350e-02 -6.101972609758377075e-02 -5.159167945384979248e-02 -1.816189438104629517e-01 2.298829704523086548e-02 1.794319897890090942e-01 -7.627306133508682251e-02 -2.102974951267242432e-01 2.031187415122985840e-01 1.835718154907226562e-01 5.440935492515563965e-02 -3.102161586284637451e-01 2.177587598562240601e-01 1.741208136081695557e-01 -1.613548584282398224e-02
-1.266033649444580078e-01 -7.553941011428833008e-02 -1.324889510869979858e-01 -1.269123703241348267e-01 -1.642419546842575073e-01 -2.200181633234024048e-01 2.365760654211044312e-01 -1.089577004313468933e-01 1.225653365254402161e-01 -8.361512422561645508e-02 1.723275184631347656e-01 1.195210963487625122e-01 1.000608578324317932e-01 -3.354185819625854492e-01 -3.875259757041931152e-01 3.039324097335338593e-02 -8.456572145223617554e-02 7.891163229942321777e-03 1.029165759682655334e-01 3.902944922447204590e-02 2.367736697196960449e-01 -7.917260378599166870e-02 2.250057756900787354e-01 -1.991048902273178101e-01 -2.432873398065567017e-01 -1.253580003976821899e-01 7.636172324419021606e-02 -1.026403531432151794e-01 -2.313374429941177368e-01 1.162555366754531860e-01 -2.091661542654037476e-01 2.962880730628967285e-01
5.042961612343788147e-02 2.430735379457473755e-01 -1.391995251178741455e-01 -2.617230713367462158e-01 -3.430726006627082825e-02 -6.970072630792856216e-03 5.106669291853904724e-02 -1.862022653222084045e-02 -1.036139801144599915e-01 8.615786582231521606e-02 2.883498668670654297e-01 3.177428841590881348e-01 -5.836434289813041687e-02 -1.429091244935989380e-01 -1.191306486725807190e-01 2.138146460056304932e-01 -5.608122795820236206e-02 3.240825533866882324e-01 4.092380031943321228e-02 -1.344859153032302856e-01 -1.031519249081611633e-01 -3.825976550579071045e-01 6.624282151460647583e-02 -1.557076573371887207e-01 -5.763975903391838074e-02 -5.321202799677848816e-02 -1.790040135383605957e-01 2.933772653341293335e-02 -2.804273962974548340e-01 1.136942133307456970e-01 -2.369912713766098022e-01 -2.448166310787200928e-01
-8.933638781309127808e-02 7.480347901582717896e-02 -1.911517083644866943e-01 2.928080793935805559e-04 -3.739986568689346313e-02 3.489921614527702332e-02 -9.426411241292953491e-02 2.514778077602386475e-01 1.333967149257659912e-01 1.422683745622634888e-01 2.064220309257507324e-01 -1.605300158262252808e-01 1.856305599212646484e-01 -2.857917249202728271e-01 -1.039394512772560120e-01 2.285243012011051178e-02 -1.946780234575271606e-01 1.372919380664825439e-01 -4.986222088336944580e-02 -2.769423723220825195e-01 9.987298399209976196e-04 -4.119394347071647644e-02 1.083585694432258606e-01 -4.891383647918701172e-01 -1.747031956911087036e-01 2.656340301036834717e-01 -1.603047177195549011e-02 -3.935151547193527222e-02 -2.367758154869079590e-01 1.765197068452835083e-01 4.456279799342155457e-02 -2.460500597953796387e-01
1.120846197009086609e-01 7.889112085103988647e-02 -2.987727150321006775e-02 -5.554717406630516052e-02 1.280822306871414185e-01 -1.691684573888778687e-01 2.768770046532154083e-02 -4.264855757355690002e-02 -1.198438704013824463e-01 -7.362876832485198975e-02 1.020952984690666199e-01 3.801417350769042969e-01 -1.728509515523910522e-01 7.536780089139938354e-02 -8.533488959074020386e-02 6.782498210668563843e-02 1.610014028847217560e-02 2.402084916830062866e-01 2.173314988613128662e-01 -1.915914416313171387e-01 1.703543514013290405e-01 8.089917898178100586e-02 -4.272257164120674133e-02 -3.704102933406829834e-01 -1.983295977115631104e-01 8.861128985881805420e-02 -3.039237810298800468e-03 -1.192985773086547852e-01 -3.291822373867034912e-01 3.672398924827575684e-01 -2.726933658123016357e-01 -1.093702763319015503e-01
3.936111927032470703e-03 2.864615917205810547e-01 8.010309934616088867e-02 1.272177994251251221e-01 -3.680943846702575684e-01 -8.455466479063034058e-02 1.041317805647850037e-01 -1.927030682563781738e-01 3.732575476169586182e-01 -2.198044657707214355e-01 -1.003438904881477356e-01 3.398008346557617188e-01 -7.333730906248092651e-02 -2.371487319469451904e-01 -2.216554731130599976e-01 1.220844499766826630e-02 -1.602158844470977783e-01 -1.275372356176376343e-01 1.980401724576950073e-01 -5.944539979100227356e-02 1.369618326425552368e-01 -1.260670572519302368e-01 1.523572206497192383e-01 -1.043320894241333008e-01 3.735286369919776917e-02 -5.853536352515220642e-02 1.868341267108917236e-01 -1.079969480633735657e-01 -1.739038079977035522e-01 -6.274251639842987061e-02 -1.376076042652130127e-01 -1.506351530551910400e-01
-1.107848212122917175e-01 -2.279919981956481934e-01 7.886576652526855469e-02 3.489446267485618591e-02 -4.126678705215454102e-01 9.035119414329528809e-02 2.119894511997699738e-02 4.218548163771629333e-02 1.032926142215728760e-01 3.578270599246025085e-02 1.896584481000900269e-01 2.493278831243515015e-01 -1.474960595369338989e-01 -1.173677220940589905e-01 -1.906550973653793335e-01 2.054982781410217285e-01 -2.260402403771877289e-02 1.805822737514972687e-02 8.515328168869018555e-02 -3.141394257545471191e-02 -1.630034148693084717e-01 -2.827420085668563843e-02 5.471595097333192825e-03 -3.271555304527282715e-01 -3.908632099628448486e-01 2.828248078003525734e-03 -2.756168693304061890e-02 8.765738457441329956e-02 -4.510655105113983154e-01 1.646195352077484131e-02 1.824546791613101959e-02 1.209692507982254028e-01
-5.632668733596801758e-02 -7.034767884761095047e-03 -5.372125655412673950e-02 1.083326637744903564e-01 -2.269986271858215332e-01 -1.372899562120437622e-01 -2.638879418373107910e-02 -2.995786070823669434e-02 -1.524920314550399780e-01 -1.893910765647888184e-01 4.821321964263916016e-01 2.118518948554992676e-01 2.321600168943405151e-01 -2.896749675273895264e-01 5.544300656765699387e-03 8.962977677583694458e-02 -6.577678024768829346e-02 1.039403975009918213e-01 -1.778569817543029785e-01 -8.153918385505676270e-02 1.928721368312835693e-01 6.183693557977676392e-02 1.092318594455718994e-01 -7.197320461273193359e-02 -1.553817689418792725e-01 2.991938292980194092e-01 -4.529574140906333923e-02 9.196505695581436157e-02 -1.906451769173145294e-02 3.535652160644531250e-01 -2.182498127222061157e-01 -1.383252739906311035e-01
-2.157869283109903336e-03 9.583134204149246216e-02 7.638167589902877808e-02 -1.529870927333831787e-01 -7.764381915330886841e-02 -2.083010375499725342e-01 8.958876878023147583e-02 -2.103989012539386749e-03 1.095789298415184021e-01 -1.799609661102294922e-01 1.801115572452545166e-01 -1.038828268647193909e-01 -2.286840230226516724e-01 -2.535949945449829102e-01 -2.364145219326019287e-01 3.177670538425445557e-01 7.835251092910766602e-02 -4.224881529808044434e-02 2.346101403236389160e-02 -3.371449112892150879e-01 -1.286916285753250122e-01 -2.295197695493698120e-01 2.809064276516437531e-02 5.985393002629280090e-02 -1.158525720238685608e-01 3.172251880168914795e-01 -1.226839870214462280e-01 -3.793894872069358826e-02 -3.099727332592010498e-01 1.757790595293045044e-01 -9.106487035751342773e-02 -2.853981256484985352e-01
-1.490641683340072632e-01 1.324992179870605469e-01 -8.638398349285125732e-02 -1.145756617188453674e-01 -7.062873989343643188e-02 -2.474820017814636230e-01 1.312354952096939087e-01 1.467982381582260132e-01 1.524694543331861496e-02 -2.739273011684417725e-01 1.147579923272132874e-01 6.750663369894027710e-02 -1.594947874546051025e-01 -6.838440150022506714e-02 -8.115275204181671143e-02 -1.503719538450241089e-01 2.452274709939956665e-01 -4.870587587356567383e-02 -3.008670732378959656e-02 -1.946188360452651978e-01 -2.773839831352233887e-01 -2.561444342136383057e-01 6.033816561102867126e-02 1.860445924103260040e-02 -1.194748207926750183e-01 3.167479038238525391e-01 -1.178772822022438049e-01 1.778817772865295410e-01 -4.251964092254638672e-01 -3.097624890506267548e-02 -2.666114270687103271e-01 -1.466813087463378906e-01
-2.989172339439392090e-01 1.722495071589946747e-02 1.076932027935981750e-01 -2.361592948436737061e-01 -1.584968715906143188e-02 -7.590648531913757324e-02 -2.494737319648265839e-02 -1.010615676641464233e-01 -1.306007206439971924e-01 4.733916372060775757e-02 -4.221498221158981323e-02 2.306257002055644989e-02 1.843956112861633301e-01 -1.604094356298446655e-01 -3.225524723529815674e-01 8.530676364898681641e-02 -2.429889440536499023e-01 2.167461812496185303e-01 -5.578047037124633789e-02 -1.030455753207206726e-01 2.779602408409118652e-01 -3.835044801235198975e-02 -7.545179128646850586e-02 -4.126332998275756836e-01 -2.648064792156219482e-01 3.444042429327964783e-02 -1.745636388659477234e-02 -2.093471139669418335e-01 -3.712702989578247070e-01 7.360613346099853516e-02 -1.123008225113153458e-02 -1.423988677561283112e-02
-2.047636210918426514e-01 1.957373768091201782e-01 4.228280484676361084e-02 -2.939614355564117432e-01 4.888548329472541809e-02 1.788382232189178467e-01 7.253208756446838379e-02 -1.856140196323394775e-01 -6.769963353872299194e-02 -2.652872204780578613e-01 2.765164375305175781e-01 2.376476973295211792e-01 -1.589375883340835571e-01 1.103015895932912827e-02 -1.241628546267747879e-02 -9.488137066364288330e-02 8.216210640966892242e-03 -1.046346649527549744e-01 1.359323412179946899e-01 -1.466771811246871948e-01 -3.611532598733901978e-02 -2.611986696720123291e-01 2.594198882579803467e-01 -2.678584456443786621e-01 -2.238672459498047829e-03 2.147240489721298218e-01 9.012228995561599731e-02 1.156514417380094528e-02 -2.630157768726348877e-01 1.802269369363784790e-01 -3.152692317962646484e-01 5.374698434025049210e-03
1.267470419406890869e-01 -1.741999387741088867e-02 1.181560531258583069e-01 6.329210475087165833e-03 1.281781680881977081e-02 -1.283354610204696655e-01 1.218900084495544434e-01 5.240353941917419434e-02 5.197933316230773926e-02 -2.060648500919342041e-01 2.461179941892623901e-01 3.378403782844543457e-01 1.588283181190490723e-01 -1.646713614463806152e-01 1.342584490776062012e-01 2.080628648400306702e-02 -1.261943578720092773e-01 7.046541571617126465e-02 -1.900866180658340454e-01 -4.085139334201812744e-01 1.668780855834484100e-02 1.270196884870529175e-01 1.405148804187774658e-01 -1.880678683519363403e-01 -2.755747437477111816e-01 2.586430609226226807e-01 2.946547418832778931e-02 7.664976269006729126e-02 -2.947881221771240234e-01 1.896012574434280396e-01 -2.082590460777282715e-01 -1.829817295074462891e-01
-2.767229378223419189e-01 2.377213723957538605e-02 8.111617714166641235e-02 3.642968460917472839e-02 -5.483379215002059937e-02 -9.171941131353378296e-02 5.016787350177764893e-02 -1.494151353836059570e-01 1.984968222677707672e-02 1.712856888771057129e-01 6.705533713102340698e-02 1.097007989883422852e-01 -1.358397305011749268e-01 -1.257008463144302368e-01 -1.202637180685997009e-01 7.985360175371170044e-02 -7.765088230371475220e-03 4.289796203374862671e-02 -3.957321122288703918e-02 -7.403032481670379639e-02 1.363790929317474365e-01 -1.627513170242309570e-01 4.988681524991989136e-02 -3.950265645980834961e-01 -4.999653697013854980e-01 -9.469374082982540131e-03 1.638298779726028442e-01 -2.041949182748794556e-01 -2.898865640163421631e-01 3.540980219841003418e-01 -4.943866655230522156e-02 1.852325052022933960e-01
2.769830226898193359e-01 5.433600023388862610e-02 -2.208303101360797882e-02 -1.706985943019390106e-02 -3.097782433032989502e-01 -2.850805819034576416e-01 -3.362785652279853821e-02 2.997078374028205872e-02 -3.060567565262317657e-02 8.199211955070495605e-02 1.478147059679031372e-01 3.368191719055175781e-01 -7.821075618267059326e-02 1.025092154741287231e-01 -1.425618380308151245e-01 -6.368150562047958374e-02 -1.531066745519638062e-01 2.671512365341186523e-01 5.099913105368614197e-02 -5.238072201609611511e-02 3.603818416595458984e-01 1.324275285005569458e-01 5.608099326491355896e-02 -2.723999917507171631e-01 -6.914892047643661499e-02 -4.570425674319267273e-02 9.372987598180770874e-02 4.791324585676193237e-02 -2.920192778110504150e-01 2.123399227857589722e-01 -2.880140841007232666e-01 -1.202020794153213501e-02
-3.043792396783828735e-02 -7.950268685817718506e-03 5.322705581784248352e-02 5.122073739767074585e-02 1.381647679954767227e-02 -3.914490044116973877e-01 7.147555798292160034e-02 -1.964619457721710205e-01 3.661552444100379944e-02 -3.895808011293411255e-02 9.117563068866729736e-02 -2.185984551906585693e-01 -1.608689874410629272e-01 -2.806366682052612305e-01 -1.811033487319946289e-01 7.449017465114593506e-02 -1.197105348110198975e-01 -6.526295840740203857e-02 -2.063707262277603149e-02 -1.731287389993667603e-01 1.918631643056869507e-01 -1.058080717921257019e-01 -1.610232293605804443e-01 -1.547429114580154419e-01 -1.495369821786880493e-01 8.409322053194046021e-02 3.594330251216888428e-01 -1.245986148715019226e-01 -4.592408835887908936e-01 1.401473879814147949e-01 -1.583242416381835938e-01 1.336223036050796509e-01
-1.626159697771072388e-01 -5.769721418619155884e-02 -3.157313913106918335e-02 2.854537069797515869e-01 -4.178963899612426758e-01 -2.695678770542144775e-01 -2.110125422477722168e-01 -1.622666120529174805e-01 -3.452237322926521301e-02 -1.698446571826934814e-01 -1.215867102146148682e-01 2.215428650379180908e-01 -3.859660122543573380e-03 -8.592402189970016479e-02 -1.055856198072433472e-01 1.014214605093002319e-01 -2.350569963455200195e-01 -4.791999608278274536e-02 -3.325781971216201782e-02 -1.627949774265289307e-01 -6.722963601350784302e-02 7.780364155769348145e-02 1.027310863137245178e-01 -1.932335495948791504e-01 -9.382964670658111572e-02 7.997477799654006958e-02 1.771423667669296265e-01 -1.026156544685363770e-02 -2.602383792400360107e-01 -5.523969978094100952e-02 3.613338172435760498e-01 -2.349565178155899048e-01
-1.918196976184844971e-01 4.163299128413200378e-02 -1.143120229244232178e-01 -2.311832606792449951e-01 -1.834536641836166382e-01 6.233687326312065125e-02 1.544835325330495834e-02 -1.746021658182144165e-01 -1.110783033072948456e-02 -2.009254544973373413e-01 1.552725881338119507e-01 2.547897398471832275e-01 -1.188653483986854553e-01 -1.330638583749532700e-02 5.212765187025070190e-02 1.677950471639633179e-01 -9.875335544347763062e-02 1.808356493711471558e-01 1.791649311780929565e-01 -1.293412446975708008e-01 -2.465535514056682587e-02 -2.164633572101593018e-01 9.403228014707565308e-02 -2.869214415550231934e-01 -2.452514134347438812e-02 3.300214707851409912e-01 1.024109870195388794e-01 -1.050179675221443176e-01 -2.098792605102062225e-02 1.768346875905990601e-01 4.065495729446411133e-01 -3.066816627979278564e-01
-1.849802210927009583e-02 1.448511481285095215e-01 -2.825559973716735840e-01 3.280767425894737244e-02 1.540523618459701538e-01 -2.942882180213928223e-01 -1.068222671747207642e-01 2.709196209907531738e-01 1.719121634960174561e-02 -1.059029474854469299e-01 2.380084395408630371e-01 8.956884592771530151e-02 2.945075929164886475e-02 -2.593958079814910889e-01 -1.905559897422790527e-01 -1.046072505414485931e-02 -2.991240620613098145e-01 2.464155703783035278e-01 1.596787869930267334e-01 -3.735260963439941406e-01 8.050144463777542114e-02 -2.095358222723007202e-01 3.074073791503906250e-01 -2.044447511434555054e-01 -1.762764528393745422e-02 4.377998039126396179e-02 5.452855676412582397e-02 3.963739611208438873e-03 -4.268535971641540527e-02 -2.529297396540641785e-02 8.240219205617904663e-02 -7.411859184503555298e-02
-2.209363132715225220e-01 3.645330965518951416e-01 3.913773968815803528e-02 -7.561001926660537720e-02 -1.997796893119812012e-01 -2.964342832565307617e-01 -6.056254729628562927e-02 -1.043618023395538330e-01 8.573157340288162231e-02 1.689471676945686340e-02 7.558527588844299316e-02 -9.219741076231002808e-02 -2.713934183120727539e-01 -1.070515289902687073e-01 1.685332059860229492e-01 -2.069894671440124512e-01 1.009140759706497192e-01 -3.223099187016487122e-02 -3.176463395357131958e-02 -3.189356029033660889e-01 2.380930036306381226e-01 8.347939699888229370e-03 2.128872275352478027e-01 -2.763553857803344727e-01 4.731216654181480408e-02 1.763988286256790161e-01 4.163280129432678223e-02 1.414957195520401001e-01 -1.507762521505355835e-01 3.046323359012603760e-01 -1.495330482721328735e-01 -7.135788351297378540e-02
7.471557706594467163e-02 1.324288398027420044e-01 -4.629097413271665573e-03 2.640638053417205811e-01 -4.149909913539886475e-01 -5.093342661857604980e-01 -7.525603473186492920e-02 -1.223473772406578064e-01 4.512938484549522400e-02 -2.408904731273651123e-01 4.333940893411636353e-02 2.568784952163696289e-01 8.324729860760271549e-04 -1.409816890954971313e-01 -6.044030189514160156e-02 1.371767222881317139e-01 -1.089608594775199890e-01 -4.770741611719131470e-02 1.190095245838165283e-01 -7.304931432008743286e-02 -5.822626873850822449e-02 1.321295648813247681e-02 1.803846657276153564e-01 -1.418445855379104614e-01 -1.290909945964813232e-01 2.035198956727981567e-01 1.098449975252151489e-01 6.355903297662734985e-02 -2.700496613979339600e-01 1.473894119262695312e-01 1.535777300596237183e-01 -4.777509719133377075e-02
1.890163570642471313e-01 1.203056611120700836e-02 -2.371041625738143921e-01 -1.150770392268896103e-02 -3.838284909725189209e-01 7.185731083154678345e-02 6.761011481285095215e-02 1.194404959678649902e-01 1.565787494182586670e-01 2.881708927452564240e-02 1.039342582225799561e-02 6.918095797300338745e-02 6.829021126031875610e-02 -3.018572628498077393e-01 -6.292857229709625244e-02 8.099845796823501587e-02 1.475886404514312744e-01 7.667370885610580444e-02 1.197475045919418335e-01 -2.810732424259185791e-01 2.439860813319683075e-02 -2.157296836376190186e-01 1.260086148977279663e-01 -2.779121994972229004e-01 -1.556975692510604858e-01 -2.331067807972431183e-02 3.102118968963623047e-01 -1.112608835101127625e-01 -2.540360577404499054e-02 2.321151793003082275e-01 -2.289486378431320190e-01 -3.135635256767272949e-01
1.840746104717254639e-01 3.612471818923950195e-01 -1.071652919054031372e-01 4.233870655298233032e-02 -2.704200148582458496e-01 -7.380151748657226562e-02 1.783753633499145508e-01 1.282825469970703125e-01 6.131591275334358215e-02 -7.813867926597595215e-02 1.851122230291366577e-01 4.091324806213378906e-01 1.563500463962554932e-01 2.809442766010761261e-02 4.780678823590278625e-02 -1.212495937943458557e-01 -4.394378885626792908e-02 -7.999771088361740112e-02 2.026822231709957123e-02 -3.204709589481353760e-01 -9.600021690130233765e-02 1.011357679963111877e-01 2.918156981468200684e-01 -1.416022777557373047e-01 -2.481520324945449829e-01 1.369502842426300049e-01 2.162209600210189819e-01 1.292799860239028931e-01 -6.035656854510307312e-02 1.033932790160179138e-01 -1.382871419191360474e-01 -1.685168892145156860e-01
-1.623072475194931030e-01 5.282406136393547058e-02 -6.372457742691040039e-02 -8.473236858844757080e-02 -1.357987076044082642e-01 -3.344904184341430664e-01 -1.467054635286331177e-01 7.018036209046840668e-03 2.187373116612434387e-02 -1.833719909191131592e-01 2.778802514076232910e-01 2.141273766756057739e-01 -1.243239939212799072e-01 2.290683239698410034e-01 -5.275526270270347595e-02 2.371623367071151733e-01 -3.295861780643463135e-01 -6.421939283609390259e-02 4.173563420772552490e-02 1.832599490880966187e-01 2.194246649742126465e-01 -1.445716023445129395e-01 1.032661348581314087e-01 -3.036266565322875977e-01 -2.951501309871673584e-01 -5.547184869647026062e-02 -3.578850300982594490e-03 -8.472065627574920654e-02 -1.372760683298110962e-01 -1.520792841911315918e-01 -4.739472270011901855e-02 -2.490388303995132446e-01
-3.906086087226867676e-02 1.807187050580978394e-01 2.722336947917938232e-01 1.095205396413803101e-01 -3.898420035839080811e-01 -6.332471966743469238e-02 -5.354745313525199890e-02 -1.427970975637435913e-01 1.512290090322494507e-01 -1.793194860219955444e-01 2.868801122531294823e-03 5.841211229562759399e-02 8.644115924835205078e-02 -3.841491639614105225e-01 -1.353209745138883591e-02 3.202609019353985786e-03 -1.869191229343414307e-01 -1.880199089646339417e-02 2.139120995998382568e-01 -8.796476759016513824e-03 4.546532407402992249e-02 6.738688796758651733e-02 2.906647920608520508e-01 -1.820139586925506592e-01 -2.036910206079483032e-01 1.329204887151718140e-01 2.483670562505722046e-01 2.615875601768493652e-01 -2.691579461097717285e-01 -5.273878574371337891e-02 -1.137645691633224487e-01 -6.315745413303375244e-02
6.129852682352066040e-02 -2.616047859191894531e-02 4.512981325387954712e-02 2.427548356354236603e-02 -1.080247163772583008e-01 -1.437119394540786743e-01 -1.473427563905715942e-01 -2.037743926048278809e-01 -3.271076455712318420e-02 1.720115542411804199e-01 3.600621223449707031e-01 -1.483273040503263474e-02 7.881364971399307251e-02 4.238006472587585449e-02 -9.895516186952590942e-02 1.317272335290908813e-01 1.126323267817497253e-01 4.450385570526123047e-01 -7.020480930805206299e-02 -1.651375442743301392e-01 9.084114804863929749e-03 -2.198715507984161377e-01 2.338491231203079224e-01 -2.661393582820892334e-01 1.944321691989898682e-01 1.260479539632797241e-01 2.928992211818695068e-01 -2.738981507718563080e-02 -1.853820234537124634e-01 5.827702954411506653e-02 2.494853362441062927e-02 -3.258801102638244629e-01
-1.768176257610321045e-01 -2.894587256014347076e-02 -1.218300908803939819e-01 1.998937875032424927e-02 -2.399358749389648438e-01 -6.162070110440254211e-02 1.918102204799652100e-01 -9.862577170133590698e-02 1.174325644969940186e-01 -1.537086069583892822e-01 4.775567725300788879e-02 1.754641830921173096e-01 -2.685123682022094727e-01 -1.048720628023147583e-02 -8.866053819656372070e-02 -1.527701169252395630e-01 3.488344848155975342e-01 1.167092993855476379e-01 -3.815126419067382812e-02 -1.914614588022232056e-01 -4.520472884178161621e-02 -2.710852921009063721e-01 5.204383283853530884e-02 -2.293219715356826782e-01 -1.139404252171516418e-01 2.505814731121063232e-01 2.768661081790924072e-02 6.607673317193984985e-02 -3.838258385658264160e-01 -1.098629161715507507e-01 -3.311532437801361084e-01 1.291106790304183960e-01
2.224086225032806396e-02 7.512158155441284180e-02 -8.652358502149581909e-02 -1.755611598491668701e-01 -2.221476137638092041e-01 -3.103414177894592285e-01 9.727524220943450928e-02 -1.335476934909820557e-01 -1.625698953866958618e-01 -2.107696831226348877e-01 2.853861749172210693e-01 3.210538253188133240e-02 2.296231389045715332e-01 -1.228648200631141663e-01 1.042241007089614868e-01 4.270206391811370850e-02 -1.081803217530250549e-01 4.163264930248260498e-01 2.469747513532638550e-02 -5.464475601911544800e-02 -6.819991767406463623e-02 -2.390276342630386353e-01 -8.716589212417602539e-02 -2.134000957012176514e-01 -1.132207214832305908e-01 -2.626441419124603271e-01 3.066525161266326904e-01 1.249759942293167114e-01 -1.731106340885162354e-01 1.248452737927436829e-01 4.856662452220916748e-02 7.642033696174621582e-02
7.401447743177413940e-02 -1.172023415565490723e-01 5.548823997378349304e-02 2.925005368888378143e-02 -3.658375516533851624e-02 -1.652439236640930176e-01 5.615077912807464600e-02 5.465135723352432251e-02 9.052031487226486206e-02 -2.522902376949787140e-02 1.145258769392967224e-01 9.319041669368743896e-02 -1.407506763935089111e-01 -1.447609812021255493e-01 -3.243960142135620117e-01 6.758158653974533081e-02 -4.932023584842681885e-02 1.304152756929397583e-01 7.457841187715530396e-02 -3.017434179782867432e-01 -7.477109879255294800e-02 -1.076722815632820129e-01 9.911391884088516235e-02 -5.084028244018554688e-01 -2.059669941663742065e-01 -1.911164522171020508e-01 1.452888250350952148e-01 2.738653495907783508e-02 -4.195247590541839600e-01 1.449665576219558716e-01 -2.058213800191879272e-01 1.383885592222213745e-01
3.916352614760398865e-02 -2.791041135787963867e-01 -5.526785179972648621e-02 -5.874212831258773804e-02 -1.138605177402496338e-01 -1.611738801002502441e-01 2.502079010009765625e-01 -8.656345307826995850e-02 1.330823749303817749e-01 1.135328635573387146e-01 2.148066163063049316e-01 5.578340217471122742e-02 3.017864748835563660e-02 -2.790471911430358887e-01 -2.886326014995574951e-01 6.323573738336563110e-02 -9.392105042934417725e-02 2.939104735851287842e-01 3.104075044393539429e-02 -5.769008398056030273e-02 -4.266993701457977295e-02 -2.974380850791931152e-01 6.580888479948043823e-02 -3.851253986358642578e-01 -2.676164209842681885e-01 6.515000760555267334e-02 1.191006228327751160e-01 9.506332688033580780e-03 -3.057958185672760010e-01 -8.916858583688735962e-02 -1.446789503097534180e-01 6.412897258996963501e-02
2.162584215402603149e-01 1.202744916081428528e-01 -1.950771063566207886e-01 -4.668993502855300903e-02 -1.282624602317810059e-01 -1.952605992555618286e-01 2.177591323852539062e-01 1.457426398992538452e-01 2.155500054359436035e-01 -2.402781397104263306e-01 6.158541887998580933e-02 1.763022989034652710e-01 -2.239940911531448364e-01 -3.633864969015121460e-02 -5.639175325632095337e-02 -1.273576021194458008e-01 -2.517007887363433838e-01 4.853920638561248779e-02 2.316253185272216797e-01 -2.210671752691268921e-01 2.856408618390560150e-02 -6.507897377014160156e-02 3.220666646957397461e-01 -2.333538085222244263e-01 -2.495536208152770996e-01 5.270946398377418518e-02 -1.254151463508605957e-01 2.715337276458740234e-02 -2.089951634407043457e-01 2.063824832439422607e-01 8.594373613595962524e-02 -2.422518283128738403e-01
-2.328083962202072144e-01 8.914012461900711060e-02 8.099579811096191406e-02 -1.942750066518783569e-01 1.431846320629119873e-01 -1.021496206521987915e-01 -1.711195260286331177e-01 -1.762041747570037842e-01 -1.617559045553207397e-01 1.434643119573593140e-01 1.262026131153106689e-01 -3.797187656164169312e-02 -2.761628478765487671e-02 3.402231261134147644e-02 -2.833416163921356201e-01 6.950169056653976440e-02 -3.834396600723266602e-02 2.897505760192871094e-01 -3.146210312843322754e-02 -2.783240079879760742e-01 2.095540314912796021e-01 -1.003196388483047485e-01 7.935947179794311523e-02 -2.196693122386932373e-01 -2.637475132942199707e-01 -7.079451531171798706e-02 4.291407018899917603e-02 -2.143378108739852905e-01 -4.766077101230621338e-01 1.395546346902847290e-01 -8.023111522197723389e-02 5.746515840291976929e-02
-3.600703477859497070e-01 -5.209922790527343750e-02 -8.743211627006530762e-02 8.381886407732963562e-03 -9.346952289342880249e-02 -2.929380834102630615e-01 -2.863559424877166748e-01 -1.541810482740402222e-02 2.204906381666660309e-02 3.960032016038894653e-03 7.093636691570281982e-02 3.381771147251129150e-01 5.852285772562026978e-02 -1.420400291681289673e-01 -4.340633004903793335e-02 5.984542146325111389e-02 -8.790178224444389343e-03 -6.362142413854598999e-02 3.590608835220336914e-01 -4.810759425163269043e-02 -1.712054200470447540e-02 2.274428121745586395e-02 9.207564592361450195e-02 -4.846509397029876709e-01 -1.709825396537780762e-01 6.086011976003646851e-02 -9.044539928436279297e-02 -2.449656724929809570e-01 -7.736865431070327759e-02 7.925971597433090210e-02 4.234023392200469971e-02 -1.986022740602493286e-01
-2.620535790920257568e-01 3.626067563891410828e-02 -1.005374416708946228e-01 3.145665824413299561e-01 -1.273189671337604523e-02 -1.465830355882644653e-01 1.522276401519775391e-01 -2.464574575424194336e-01 5.080062150955200195e-02 9.333877265453338623e-02 7.411660254001617432e-02 3.047547861933708191e-02 -1.235264539718627930e-01 -1.756454557180404663e-01 -3.408367335796356201e-01 1.340921409428119659e-02 -1.772980839014053345e-01 1.240845248103141785e-01 -3.696261718869209290e-02 5.811648070812225342e-02 2.538407146930694580e-01 3.935892134904861450e-02 1.273448616266250610e-01 -3.294306099414825439e-01 -1.793655902147293091e-01 8.519931882619857788e-02 1.323844939470291138e-01 1.871349848806858063e-02 -4.596661627292633057e-01 1.172261163592338562e-01 -7.860141247510910034e-02 6.629250943660736084e-02
-1.523468643426895142e-01 2.457218021154403687e-01 -1.966801583766937256e-01 9.557995200157165527e-02 -2.158992141485214233e-01 -1.044226661324501038e-01 -1.265667378902435303e-01 -3.693874925374984741e-02 -1.367192436009645462e-02 -2.134677767753601074e-02 1.371877640485763550e-01 9.915717691183090210e-02 -3.134988993406295776e-02 -1.139191538095474243e-01 3.350467979907989502e-02 -8.576814085245132446e-02 1.216991469264030457e-01 -7.459761947393417358e-02 6.996288150548934937e-02 -3.503514826297760010e-01 1.896408498287200928e-01 2.694610357284545898e-01 2.475825846195220947e-01 -3.745110630989074707e-01 -1.464805100113153458e-02 2.161991298198699951e-01 1.125937327742576599e-02 9.889787435531616211e-02 -3.760199546813964844e-01 -1.287583410739898682e-01 -2.039263695478439331e-01 -1.655089706182479858e-01
-2.906594574451446533e-01 -1.614440046250820160e-02 -6.883231550455093384e-02 2.391160465776920319e-02 -4.215417802333831787e-01 -3.061871230602264404e-01 4.476287961006164551e-02 -1.393030136823654175e-01 -2.635449469089508057e-01 1.870626509189605713e-01 -1.737140119075775146e-01 1.233473792672157288e-01 6.789113581180572510e-02 -3.711080551147460938e-01 3.206025809049606323e-02 -1.820204406976699829e-02 -1.733206361532211304e-01 4.933074116706848145e-02 -1.656596362590789795e-01 -3.046661019325256348e-01 -4.791596904397010803e-02 7.723941653966903687e-02 9.227348864078521729e-02 -2.952789664268493652e-01 -8.076617866754531860e-02 5.416288226842880249e-02 1.093839257955551147e-01 -4.277527704834938049e-02 -1.476890444755554199e-01 3.695204481482505798e-02 -3.844553232192993164e-02 1.376579850912094116e-01
8.377249538898468018e-02 5.349318683147430420e-02 -2.340500801801681519e-01 1.961985826492309570e-01 -3.475384414196014404e-01 -4.418526217341423035e-02 -1.065407097339630127e-01 4.397936537861824036e-02 8.146563917398452759e-02 -1.834691315889358521e-02 7.669182121753692627e-02 2.524319663643836975e-02 -6.604857742786407471e-02 -4.792658090591430664e-01 -9.376906603574752808e-02 4.825066402554512024e-02 2.394327661022543907e-03 2.035137414932250977e-01 5.970427021384239197e-02 1.050078496336936951e-01 7.698047906160354614e-02 3.600212931632995605e-02 2.683262825012207031e-01 -4.057421982288360596e-01 -2.823567390441894531e-01 3.814322873950004578e-02 -4.563616216182708740e-02 6.352623458951711655e-03 -1.051333993673324585e-01 2.606547474861145020e-01 2.414962090551853180e-02 1.985265016555786133e-01
1.674977988004684448e-01 1.848808117210865021e-02 1.210074424743652344e-01 1.230749785900115967e-01 -4.094774127006530762e-01 -3.356808423995971680e-01 -9.953813999891281128e-02 -1.606550961732864380e-01 6.585405766963958740e-02 -2.256655097007751465e-01 -2.500876225531101227e-02 1.089793741703033447e-01 -4.272361472249031067e-02 -2.516289949417114258e-01 -5.493642762303352356e-02 4.081931710243225098e-02 -1.992510259151458740e-01 1.264452841132879257e-02 1.673396825790405273e-01 -1.533099114894866943e-01 -4.806175827980041504e-02 -6.098739057779312134e-02 2.579432427883148193e-01 -4.779076948761940002e-02 -1.725057810544967651e-01 3.479333594441413879e-02 2.870466411113739014e-01 1.520174145698547363e-01 -3.529220521450042725e-01 -4.903765395283699036e-02 2.384199351072311401e-01 -4.072839766740798950e-02
-4.591619223356246948e-02 9.874523431062698364e-02 -2.124548852443695068e-01 -1.605342328548431396e-01 -9.133797138929367065e-02 -2.637992799282073975e-01 2.441932410001754761e-01 -6.731105595827102661e-02 1.054013427346944809e-02 2.459776699542999268e-01 6.748357787728309631e-03 8.634193241596221924e-02 -2.030408233404159546e-01 -3.702141717076301575e-02 1.152215451002120972e-01 -1.607007235288619995e-01 4.756276309490203857e-02 1.672470420598983765e-01 1.276759207248687744e-01 -2.520253360271453857e-01 -9.660730510950088501e-02 -2.809427976608276367e-01 1.036992743611335754e-01 -9.795791655778884888e-02 -1.576271355152130127e-01 1.912683993577957153e-01 1.542854756116867065e-01 1.716043800115585327e-01 -3.089084029197692871e-01 4.097546935081481934e-01 -1.641719639301300049e-01 4.129125177860260010e-02
-8.846870064735412598e-02 1.382964849472045898e-01 -3.854665532708168030e-02 -4.607022702693939209e-01 -2.007565051317214966e-01 -2.660705149173736572e-01 -3.867278620600700378e-02 -9.507552534341812134e-02 4.028771445155143738e-02 -3.081968724727630615e-01 1.360554844141006470e-01 1.285301893949508667e-01 -5.397401750087738037e-02 -3.868070617318153381e-02 -1.823729276657104492e-01 -2.701506614685058594e-01 2.083129808306694031e-02 1.101583167910575867e-01 3.219250217080116272e-02 -2.878791689872741699e-01 -4.982459917664527893e-02 -8.544240891933441162e-02 4.101190343499183655e-02 -1.861489415168762207e-01 8.166213333606719971e-02 2.964426577091217041e-01 -2.789326012134552002e-02 -1.419382542371749878e-01 -1.888801157474517822e-02 1.847679167985916138e-01 7.732209563255310059e-02 -3.112089931964874268e-01
-6.295521557331085205e-02 -3.171863406896591187e-02 -5.395586788654327393e-02 -8.972468972206115723e-02 -1.234500929713249207e-01 -1.753535866737365723e-01 -5.214945971965789795e-02 2.023447901010513306e-01 1.927813738584518433e-01 8.152735978364944458e-02 -6.893552839756011963e-02 -9.556462056934833527e-03 5.962354689836502075e-02 -2.119553983211517334e-01 -6.878749281167984009e-02 2.587599158287048340e-01 5.817904323339462280e-02 -1.515304390341043472e-02 2.882181107997894287e-01 -2.682120203971862793e-01 9.018603712320327759e-02 5.764407571405172348e-03 1.797873973846435547e-01 -1.832122802734375000e-01 -3.881330192089080811e-01 2.806008160114288330e-01 2.013054341077804565e-01 -3.878580927848815918e-01 -1.068910062313079834e-01 1.272719651460647583e-01 -1.222233474254608154e-01 -1.732365489006042480e-01
-1.518406718969345093e-01 1.042041480541229248e-01 -2.996438443660736084e-01 -6.512716412544250488e-02 -8.548178523778915405e-02 -1.686683595180511475e-01 -9.244111180305480957e-02 2.272399514913558960e-01 1.036414317786693573e-02 -1.746137067675590515e-02 3.953726589679718018e-01 -2.992064505815505981e-02 1.872757822275161743e-01 -2.941042780876159668e-01 -2.653943598270416260e-01 -1.540861129760742188e-01 -1.623622030019760132e-01 9.504295140504837036e-02 -2.115060091018676758e-01 -1.587458252906799316e-01 1.684590429067611694e-01 2.330622449517250061e-02 2.987262308597564697e-01 -2.958237230777740479e-01 1.030328124761581421e-01 1.458666194230318069e-02 -1.883283630013465881e-02 -1.214053109288215637e-01 -6.469919532537460327e-02 1.611445844173431396e-01 -1.324612945318222046e-01 -1.346210986375808716e-01
8.043576776981353760e-02 2.867500782012939453e-01 -2.602083384990692139e-01 -8.564159274101257324e-02 -3.317721486091613770e-01 -1.578508317470550537e-01 3.647753596305847168e-01 1.299236565828323364e-01 1.184596121311187744e-01 -2.232167273759841919e-01 2.156355828046798706e-01 -2.969524823129177094e-03 -8.192544430494308472e-02 -1.285493490286171436e-03 1.324192062020301819e-02 -2.643908932805061340e-02 -1.627283394336700439e-01 5.508662760257720947e-02 3.141497671604156494e-01 -3.392733931541442871e-01 -6.939480453729629517e-02 4.430056363344192505e-02 7.743264734745025635e-02 -1.941237151622772217e-01 -2.126392573118209839e-01 -5.051258578896522522e-02 3.310916200280189514e-02 9.832498431205749512e-02 -1.286893188953399658e-01 1.662251800298690796e-01 -4.601551964879035950e-02 -1.864601522684097290e-01
-2.588019706308841705e-02 -3.864180995151400566e-03 1.699753254652023315e-01 8.160502463579177856e-02 8.562247455120086670e-02 -1.173151191323995590e-03 6.139862164855003357e-02 -3.826549276709556580e-02 -1.445911526679992676e-01 1.786094158887863159e-01 2.985886931419372559e-01 2.722619175910949707e-01 -9.825352579355239868e-02 -1.959489732980728149e-01 -1.224498972296714783e-01 6.685025244951248169e-02 -1.422217041254043579e-01 1.970163881778717041e-01 -7.267413288354873657e-02 -2.909850478172302246e-01 1.961317658424377441e-01 -2.748215198516845703e-01 1.626999378204345703e-01 -3.455042839050292969e-01 -3.275020718574523926e-01 -6.754539161920547485e-02 1.154721677303314209e-01 -2.887252867221832275e-01 -2.203422039747238159e-01 2.296635881066322327e-02 -3.306859731674194336e-02 8.493543602526187897e-03
1.038375198841094971e-01 1.415725946426391602e-01 -4.998916015028953552e-02 2.225297093391418457e-01 -2.969731688499450684e-01 -3.990129530429840088e-01 -9.519745409488677979e-02 -5.819222331047058105e-02 5.227572843432426453e-02 -2.057526260614395142e-01 5.868982151150703430e-02 1.171988472342491150e-01 -2.896480634808540344e-02 -2.298214137554168701e-01 1.794131472706794739e-02 1.005400195717811584e-01 -1.750899702310562134e-01 -2.214459329843521118e-01 -6.208283826708793640e-02 -6.836913526058197021e-02 -6.785649806261062622e-02 -2.544396184384822845e-02 2.798186242580413818e-01 -9.090835228562355042e-03 -1.699121892452239990e-01 1.758321970701217651e-01 3.328834176063537598e-01 6.006640568375587463e-02 -3.811625540256500244e-01 5.782970041036605835e-02 1.892278045415878296e-01 2.168343029916286469e-02
7.199626415967941284e-02 1.450969129800796509e-01 -9.701440483331680298e-02 2.304811477661132812e-01 -3.519199192523956299e-01 -4.699464440345764160e-01 -8.110116422176361084e-02 -3.447255119681358337e-02 1.128569766879081726e-01 -1.933849155902862549e-01 -2.446476928889751434e-02 1.007227003574371338e-01 -1.197130605578422546e-01 -2.958840429782867432e-01 1.760100014507770538e-02 1.231829673051834106e-01 -2.018406242132186890e-01 -2.909487672150135040e-02 3.573090955615043640e-02 -2.257736586034297943e-02 -9.969572536647319794e-03 -1.241097897291183472e-01 1.389209330081939697e-01 -8.184142410755157471e-02 -2.202685326337814331e-01 1.060179769992828369e-01 2.707843668758869171e-02 6.275514513254165649e-02 -3.821100890636444092e-01 1.153598446398973465e-02 2.916526496410369873e-01 -4.724763799458742142e-03
-1.460600048303604126e-01 9.515151381492614746e-02 -2.006890252232551575e-02 -2.320313304662704468e-01 -1.626384705305099487e-01 -2.434280961751937866e-01 1.776551604270935059e-01 5.219857767224311829e-02 9.272428601980209351e-02 2.033069133758544922e-01 1.210990622639656067e-01 1.682387888431549072e-01 2.420626208186149597e-02 -1.527440547943115234e-01 -5.003115534782409668e-02 1.979969739913940430e-01 -9.769970178604125977e-02 2.396520227193832397e-01 9.410993754863739014e-02 -1.034281924366950989e-01 -2.634609937667846680e-01 -3.159302771091461182e-01 2.251171022653579712e-01 -2.013254612684249878e-01 1.392247080802917480e-01 -1.621071994304656982e-02 -2.101885713636875153e-02 -8.998770266771316528e-02 -4.064345657825469971e-01 6.366138160228729248e-02 2.925029098987579346e-01 8.307918161153793335e-02
5.946539714932441711e-02 2.654182016849517822e-01 -1.189729496836662292e-01 -1.019841358065605164e-01 4.399394616484642029e-02 -3.289104998111724854e-01 -4.276806954294443130e-03 1.224055141210556030e-01 -1.330353170633316040e-01 -4.953024163842201233e-02 2.191936373710632324e-01 3.091448545455932617e-01 -7.901267707347869873e-02 4.271094128489494324e-02 9.596778452396392822e-02 2.900171093642711639e-02 -2.687473595142364502e-02 2.892544567584991455e-01 6.742086261510848999e-02 -1.445324271917343140e-01 1.654723733663558960e-01 1.067481115460395813e-01 -9.803042560815811157e-02 -2.626708745956420898e-01 -2.193215340375900269e-01 2.876891195774078369e-01 -4.538682103157043457e-02 1.167915016412734985e-02 -3.295090496540069580e-01 2.368808090686798096e-01 -2.634890079498291016e-01 -8.374738506972789764e-03
-1.255133450031280518e-01 9.862986952066421509e-02 9.878839552402496338e-02 1.737626492977142334e-01 -4.060681760311126709e-01 -1.287369579076766968e-01 -1.143697053194046021e-01 -1.099553480744361877e-01 -4.907830059528350830e-02 -1.953506916761398315e-01 -1.627277769148349762e-02 1.175457537174224854e-01 9.811455756425857544e-02 -2.448033690452575684e-01 7.596159726381301880e-02 1.390613466501235962e-01 -1.942375153303146362e-01 -6.300813704729080200e-02 1.615233868360519409e-01 -5.364313255995512009e-03 2.005101740360260010e-02 2.307800203561782837e-02 1.522421091794967651e-01 -6.576612591743469238e-02 -2.678240239620208740e-01 9.290931373834609985e-02 2.441308200359344482e-01 1.795861721038818359e-01 -3.442722856998443604e-01 9.510735422372817993e-02 3.868475258350372314e-01 -1.814606636762619019e-01
-3.334608860313892365e-03 1.011547297239303589e-01 6.832687556743621826e-02 1.448697596788406372e-01 2.652312442660331726e-02 -7.880835235118865967e-02 -3.172160685062408447e-02 -3.124937415122985840e-01 -1.679377257823944092e-02 -7.548554241657257080e-02 -8.529016375541687012e-02 -1.741157320793718100e-04 6.618714332580566406e-02 -2.640399634838104248e-01 -3.717926442623138428e-01 1.485973298549652100e-01 -8.071132004261016846e-02 5.053619854152202606e-03 2.605553269386291504e-01 -2.514759302139282227e-01 3.095704615116119385e-01 -5.559878051280975342e-02 1.500788033008575439e-01 -1.477598547935485840e-01 -2.114962786436080933e-01 -3.246486652642488480e-03 3.712595999240875244e-01 3.660402074456214905e-02 -3.445877432823181152e-01 -6.624518334865570068e-02 6.130830571055412292e-02 -1.382439285516738892e-01
8.118315786123275757e-02 2.487831711769104004e-01 -1.232928931713104248e-01 -5.955747887492179871e-02 -7.224281877279281616e-02 -2.229286134243011475e-01 3.717601597309112549e-01 1.532442718744277954e-01 -1.186460852622985840e-01 -1.375665366649627686e-01 1.392515450716018677e-01 1.039250940084457397e-01 -1.574567705392837524e-01 -2.243839353322982788e-01 2.314593410119414330e-03 -9.240124374628067017e-02 -1.473602354526519775e-01 1.675250381231307983e-01 1.564141660928726196e-01 -3.173787891864776611e-01 -1.972915679216384888e-01 6.866259872913360596e-02 2.954083383083343506e-01 -1.592628806829452515e-01 -1.862580627202987671e-01 2.493312656879425049e-01 5.874590575695037842e-02 9.895129501819610596e-02 -1.282215118408203125e-01 1.047512963414192200e-01 -3.275348991155624390e-02 -2.818773984909057617e-01
1.194976046681404114e-01 2.586569488048553467e-01 -2.455247752368450165e-02 -2.006635665893554688e-01 5.137171968817710876e-02 -1.464947760105133057e-01 8.168601989746093750e-02 -2.212265729904174805e-01 -4.231098666787147522e-02 9.099076502025127411e-03 -1.618353128433227539e-01 3.624471724033355713e-01 -3.137171268463134766e-01 -3.281802237033843994e-01 -9.004788845777511597e-02 -1.899202167987823486e-01 -1.235894160345196724e-03 -2.813375182449817657e-02 2.282920330762863159e-01 -6.313846260309219360e-02 -9.054552763700485229e-03 -3.579983487725257874e-02 9.799330681562423706e-02 -2.911957502365112305e-01 -1.277937293052673340e-01 6.428585946559906006e-02 3.379184901714324951e-01 4.047720134258270264e-02 -2.995972335338592529e-01 9.295886009931564331e-02 3.374169394373893738e-02 -4.046295303851366043e-03
-1.741515398025512695e-01 1.680494397878646851e-01 -1.381728947162628174e-01 -4.781572893261909485e-02 2.267974987626075745e-02 -1.890998780727386475e-01 -3.781110793352127075e-02 -5.698402877897024155e-03 -2.388689517974853516e-01 -6.228222977370023727e-03 4.655193090438842773e-01 1.965439915657043457e-01 -2.829790413379669189e-01 -3.847145289182662964e-02 -9.609742462635040283e-02 3.494897112250328064e-02 -2.024572193622589111e-01 2.020372599363327026e-01 1.213351115584373474e-01 -1.483783572912216187e-01 -7.079043239355087280e-02 -3.998167812824249268e-01 1.742967516183853149e-01 -1.112901940941810608e-01 1.198573410511016846e-01 -6.946713477373123169e-02 -4.472703486680984497e-02 -9.722200781106948853e-02 -2.876960635185241699e-01 1.011624261736869812e-01 -9.263699501752853394e-02 1.395155340433120728e-01
-1.012825667858123779e-01 9.811137616634368896e-02 -1.996120959520339966e-01 -2.181017398834228516e-01 -7.239864021539688110e-02 -2.918073236942291260e-01 4.795404896140098572e-02 -6.302715837955474854e-02 2.635224461555480957e-01 6.387940049171447754e-02 1.423576325178146362e-01 8.771885186433792114e-04 1.941880094818770885e-03 -3.270502388477325439e-02 -2.043624818325042725e-01 -9.163226187229156494e-02 -2.869988679885864258e-01 2.468373179435729980e-01 -1.370114982128143311e-01 7.625257223844528198e-02 3.589991852641105652e-02 2.608034014701843262e-02 3.466887474060058594e-01 8.810652792453765869e-02 -4.837412536144256592e-01 5.982536822557449341e-02 4.774916172027587891e-02 -1.967851370573043823e-01 -1.521506905555725098e-01 -7.616764307022094727e-02 1.244447566568851471e-02 -2.133280336856842041e-01
1.901784092187881470e-01 3.620179891586303711e-01 -4.319842532277107239e-02 -1.968601942062377930e-01 -6.755891442298889160e-02 -2.216713130474090576e-01 6.895940005779266357e-02 2.612989582121372223e-02 -4.099044203758239746e-02 -2.811728715896606445e-01 2.320544719696044922e-01 4.129623770713806152e-01 -1.122880820184946060e-02 -3.510310873389244080e-02 9.662555903196334839e-02 2.442108467221260071e-02 8.432938158512115479e-02 3.176649212837219238e-01 4.452463239431381226e-02 -2.059068679809570312e-01 1.701897829771041870e-01 6.856424361467361450e-02 8.966258913278579712e-02 -2.319058775901794434e-01 -7.297302782535552979e-02 1.475728601217269897e-01 1.099840551614761353e-01 1.065962687134742737e-01 -1.726122200489044189e-01 2.240521609783172607e-01 -5.571216344833374023e-02 -1.872157454490661621e-01
-1.201050281524658203e-01 2.549655362963676453e-02 -1.359047591686248779e-01 2.007542997598648071e-01 -1.433711200952529907e-01 -4.529286026954650879e-01 1.471183449029922485e-01 -2.321974001824855804e-02 -6.188320368528366089e-02 -2.519769370555877686e-01 1.404794007539749146e-01 1.968690156936645508e-01 5.040807276964187622e-02 -3.243641555309295654e-01 -2.923775017261505127e-01 1.212636679410934448e-01 -9.014748036861419678e-02 8.773282170295715332e-02 1.330348849296569824e-01 2.727377042174339294e-02 -1.553168892860412598e-02 6.244411692023277283e-02 1.007314696907997131e-01 6.277401000261306763e-02 2.514358460903167725e-01 -2.822284400463104248e-02 2.062407881021499634e-01 1.948734968900680542e-01 -3.683469593524932861e-01 3.383206669241189957e-03 5.087248980998992920e-02 -9.598590433597564697e-02
-2.211615592241287231e-01 8.769245445728302002e-02 7.525988668203353882e-02 1.234472263604402542e-02 -1.133748665452003479e-01 -1.202230453491210938e-01 2.632986903190612793e-01 -9.780276566743850708e-02 2.902289330959320068e-01 2.388241887092590332e-01 -5.258111283183097839e-02 1.044341474771499634e-01 1.037759706377983093e-01 3.148584440350532532e-02 -8.865374326705932617e-02 -1.194691359996795654e-01 -1.017490401864051819e-01 -3.212143853306770325e-02 2.232470512390136719e-01 -2.928284406661987305e-01 1.173209771513938904e-01 -6.942576915025711060e-02 4.408758580684661865e-01 -2.424689978361129761e-01 -3.341016592457890511e-03 2.421516329050064087e-01 9.049458801746368408e-02 1.087057143449783325e-01 -2.250901758670806885e-01 2.677963078022003174e-01 -7.808241993188858032e-02 -1.292151361703872681e-01
-1.174676790833473206e-01 1.719347089529037476e-01 -3.251501023769378662e-01 -1.082539483904838562e-01 -1.537962555885314941e-01 -1.882960796356201172e-01 3.044814057648181915e-02 -8.666729182004928589e-02 -1.714628636837005615e-01 -2.736552432179450989e-02 4.334073886275291443e-02 2.824384272098541260e-01 -1.490149348974227905e-01 -1.343674361705780029e-01 -7.608735561370849609e-02 8.328184485435485840e-02 -2.394624501466751099e-01 6.951231509447097778e-02 -2.931959927082061768e-02 -2.573631890118122101e-02 -1.302452087402343750e-01 -4.525745511054992676e-01 -8.129662834107875824e-03 -1.245923116803169250e-01 -8.036641776561737061e-02 1.339033693075180054e-01 -1.158903241157531738e-01 -8.051961660385131836e-02 -3.982462584972381592e-01 1.152648627758026123e-01 -2.864621579647064209e-01 8.686274290084838867e-02
-4.206970334053039551e-02 1.659561693668365479e-01 -1.061754971742630005e-01 -2.449691891670227051e-01 -2.167302668094635010e-01 -1.632812470197677612e-01 -2.380882501602172852e-01 2.134124934673309326e-01 2.169805578887462616e-02 -2.332826703786849976e-02 8.837208896875381470e-02 1.252815723419189453e-01 8.640366792678833008e-02 -3.122524917125701904e-01 -4.084084928035736084e-01 -1.356922090053558350e-01 -2.873665392398834229e-01 2.599993348121643066e-01 4.960484430193901062e-02 -1.109127774834632874e-01 1.732037775218486786e-02 -1.778378635644912720e-01 2.708533406257629395e-01 -6.894909590482711792e-02 2.387631870806217194e-02 -3.684376925230026245e-02 -2.103294618427753448e-02 1.812963634729385376e-01 -9.956205636262893677e-02 -3.462685644626617432e-02 -2.547429502010345459e-01 -1.503907591104507446e-01
1.967522129416465759e-02 1.766338944435119629e-01 -1.312339156866073608e-01 -4.398768022656440735e-02 -5.510549992322921753e-02 -3.562565147876739502e-01 -2.937390096485614777e-02 -1.553403139114379883e-01 1.452668197453022003e-02 -2.084615826606750488e-02 6.191108003258705139e-02 4.426216334104537964e-02 -2.421018630266189575e-01 -2.086145877838134766e-01 -4.543469846248626709e-01 -7.063681632280349731e-02 -2.673830986022949219e-01 1.809864640235900879e-01 5.460630729794502258e-02 1.386886090040206909e-01 1.123631224036216736e-01 -1.457661837339401245e-01 -1.276349276304244995e-01 -2.976970970630645752e-01 -5.322997644543647766e-02 5.874482542276382446e-02 3.550193905830383301e-01 3.857384994626045227e-02 -1.773551851511001587e-01 -2.754132496193051338e-03 -1.808113455772399902e-01 -1.053356826305389404e-01
8.480744808912277222e-02 1.436415463685989380e-01 -2.184917479753494263e-01 1.129716411232948303e-01 -1.051190942525863647e-01 2.622181084007024765e-03 -1.501033008098602295e-01 -1.232811361551284790e-01 8.234424144029617310e-02 -3.183193504810333252e-01 8.167614042758941650e-02 1.104154363274574280e-01 -1.253153085708618164e-01 -4.830671548843383789e-01 1.747969351708889008e-02 1.055582519620656967e-02 -1.933354735374450684e-01 -8.731112629175186157e-02 4.194346070289611816e-02 -3.705140948295593262e-02 5.951438099145889282e-03 -4.557552933692932129e-02 -2.398000210523605347e-01 -2.163311988115310669e-01 -1.478635221719741821e-01 7.879778742790222168e-02 3.542479872703552246e-01 8.116716518998146057e-03 -3.235197365283966064e-01 2.314950674772262573e-01 3.480417281389236450e-02 -1.370987892150878906e-01
-2.000994980335235596e-01 2.746622078120708466e-03 -2.304848432540893555e-01 -7.734289020299911499e-02 1.361178010702133179e-01 -6.040834262967109680e-02 2.635997161269187927e-02 1.571690589189529419e-01 2.791275084018707275e-01 -4.127296432852745056e-02 1.827928721904754639e-01 -1.093691587448120117e-02 -2.281965129077434540e-02 -2.486683130264282227e-01 -4.473886266350746155e-02 -1.350926011800765991e-01 -2.049901634454727173e-01 2.385097593069076538e-01 -9.457251429557800293e-02 -2.200146615505218506e-01 2.216810435056686401e-01 -1.680892705917358398e-01 3.123100996017456055e-01 -1.988656967878341675e-01 -2.068725526332855225e-01 -6.439558416604995728e-02 5.571828410029411316e-02 -3.140105307102203369e-01 -2.022130042314529419e-01 -8.909448236227035522e-02 -1.995519846677780151e-01 -2.224351912736892700e-01
6.626670807600021362e-02 7.680783420801162720e-02 -8.824817836284637451e-02 2.103031277656555176e-01 -4.347441494464874268e-01 -4.629560410976409912e-01 6.567070633172988892e-02 -9.166723489761352539e-02 1.168472543358802795e-01 -1.763901859521865845e-01 5.408028885722160339e-02 8.310063928365707397e-02 -5.537161603569984436e-02 -2.303346544504165649e-01 7.608131319284439087e-02 2.410773038864135742e-01 -2.171974331140518188e-01 -6.132721528410911560e-02 8.273234218358993530e-02 -7.437725365161895752e-02 -7.003971934318542480e-02 4.437302425503730774e-02 7.006213814020156860e-02 -8.409782499074935913e-02 -2.239636927843093872e-01 1.321152448654174805e-01 1.989725828170776367e-01 5.924035608768463135e-02 -3.298248648643493652e-01 8.999503403902053833e-02 1.910513639450073242e-01 2.753169648349285126e-02
-2.386412024497985840e-01 2.364345639944076538e-01 3.622719272971153259e-02 -1.641429774463176727e-02 -2.535042762756347656e-01 -2.864786386489868164e-01 -3.616679087281227112e-02 -3.187096118927001953e-01 4.860660806298255920e-02 3.715930134057998657e-02 8.368235826492309570e-02 3.305056989192962646e-01 -1.031883433461189270e-01 -1.828213185071945190e-01 -1.859940439462661743e-01 9.190554916858673096e-02 2.003427594900131226e-01 3.566326573491096497e-02 2.666446268558502197e-01 -1.800317019224166870e-01 -1.320762373507022858e-02 -7.771481573581695557e-02 4.637549445033073425e-02 -1.259912699460983276e-01 -2.010691165924072266e-01 -1.437131017446517944e-01 1.441171020269393921e-01 2.294080145657062531e-02 1.333436518907546997e-01 1.837137490510940552e-01 3.364062607288360596e-01 1.141050234436988831e-01
-1.487627625465393066e-01 1.388227641582489014e-01 -1.611032187938690186e-01 -3.504575416445732117e-02 -9.236031770706176758e-02 -3.069904148578643799e-01 5.588940531015396118e-02 -3.505697250366210938e-01 -6.037579383701086044e-03 1.269271373748779297e-01 -9.974988549947738647e-02 1.207371130585670471e-01 2.683439850807189941e-01 -6.387902051210403442e-02 -4.972927272319793701e-02 -3.447758033871650696e-02 3.599082306027412415e-02 4.618356376886367798e-02 2.389136701822280884e-01 -7.429707050323486328e-02 -8.649917691946029663e-02 -2.129168063402175903e-01 -1.851043291389942169e-02 -1.620129197835922241e-01 -2.189821004867553711e-01 -2.681036889553070068e-01 4.191774725914001465e-01 -4.399003461003303528e-02 -1.919852495193481445e-01 2.824259102344512939e-01 -1.119323149323463440e-01 -1.006496548652648926e-01
7.124495506286621094e-02 1.668071299791336060e-01 8.067163825035095215e-02 -2.258617877960205078e-01 -9.859665483236312866e-02 -1.501949429512023926e-01 7.315854541957378387e-03 -8.092421293258666992e-02 2.627518773078918457e-01 -2.016730010509490967e-01 1.771243363618850708e-01 2.292799353599548340e-01 2.921844832599163055e-02 -2.663919329643249512e-02 -2.019537389278411865e-01 -2.621206045150756836e-01 1.415649056434631348e-01 1.869169324636459351e-01 1.937008649110794067e-01 -2.557259798049926758e-01 -2.093249559402465820e-01 -7.601044327020645142e-02 -1.120082587003707886e-01 -2.845658063888549805e-01 5.665999371558427811e-03 4.203923791646957397e-02 8.876454830169677734e-02 -4.446880817413330078e-01 -2.164477705955505371e-01 5.449305102229118347e-02 6.080625578761100769e-02 -6.350011378526687622e-02
-3.194334805011749268e-01 -1.155024617910385132e-01 9.667202830314636230e-02 2.474833428859710693e-01 -3.978880941867828369e-01 -2.119074761867523193e-01 9.800095856189727783e-02 6.438972800970077515e-02 -4.224202409386634827e-02 2.770022451877593994e-01 -3.665379434823989868e-02 3.555027768015861511e-02 -2.373394221067428589e-01 -2.095201164484024048e-01 -2.426856942474842072e-02 -1.836331039667129517e-01 -8.898343145847320557e-02 -3.820674493908882141e-02 5.612651631236076355e-02 -1.249027773737907410e-01 -1.104516908526420593e-02 -3.587730228900909424e-02 1.396780759096145630e-01 -2.428459525108337402e-01 -1.946285665035247803e-01 -1.693610846996307373e-01 1.747352778911590576e-01 8.354279398918151855e-02 -4.008228182792663574e-01 -8.473015576601028442e-02 -2.833579108119010925e-02 -2.567260898649692535e-02
-3.032450079917907715e-01 -8.327067643404006958e-02 -5.621218308806419373e-02 -1.340485271066427231e-02 -1.611089892685413361e-02 -6.083576381206512451e-02 8.149710297584533691e-02 1.889755427837371826e-01 -6.535702198743820190e-02 1.209507435560226440e-01 3.910379707813262939e-01 1.135061457753181458e-01 5.376824364066123962e-02 -1.512618660926818848e-01 -4.370979666709899902e-01 1.350521594285964966e-01 1.429007500410079956e-01 -2.500094845890998840e-02 2.171813696622848511e-01 -3.226937949657440186e-01 1.172547973692417145e-02 -1.607092469930648804e-01 1.831481009721755981e-01 -5.821362137794494629e-03 -8.270390331745147705e-02 -6.827957183122634888e-02 1.326454430818557739e-01 -3.212372958660125732e-01 -2.358510047197341919e-01 8.761968463659286499e-02 4.630021750926971436e-02 -4.551415517926216125e-02
-2.140993922948837280e-01 -1.274280697107315063e-01 -1.128069981932640076e-01 -1.622456684708595276e-02 1.785135082900524139e-02 -2.918163836002349854e-01 -1.599987596273422241e-01 -5.756031721830368042e-02 3.141427040100097656e-01 -1.630730181932449341e-02 -3.861546888947486877e-02 2.127462476491928101e-01 -1.939929574728012085e-01 -4.501848816871643066e-01 -1.484463214874267578e-01 -1.194205880165100098e-01 -4.702159389853477478e-02 1.157558783888816833e-01 2.758530080318450928e-01 -1.390075981616973877e-01 -1.420261859893798828e-01 -1.679102182388305664e-01 1.734142601490020752e-01 -1.012301370501518250e-01 -2.790812849998474121e-01 -2.368843741714954376e-02 1.192583814263343811e-01 -2.065448462963104248e-01 -6.970528513193130493e-02 1.300537735223770142e-01 1.411527097225189209e-01 -1.072570756077766418e-01
-3.361715078353881836e-01 3.274220228195190430e-01 -4.810646548867225647e-02 -2.490635961294174194e-01 4.198838025331497192e-03 -1.590187698602676392e-01 1.450725495815277100e-01 -3.061642348766326904e-01 -6.744483113288879395e-02 -2.465546727180480957e-01 2.131480164825916290e-02 -1.399248689413070679e-01 3.259638324379920959e-02 4.505903646349906921e-02 -2.117979824542999268e-01 -1.474217921495437622e-01 3.978722542524337769e-02 -8.103109151124954224e-02 -1.247802283614873886e-02 -2.263977974653244019e-01 -8.196751028299331665e-02 1.058585359714925289e-03 1.064632833003997803e-01 -2.889494001865386963e-01 -2.458105981349945068e-02 1.521128118038177490e-01 6.984319537878036499e-02 -5.024297907948493958e-02 -2.478161156177520752e-01 1.469872705638408661e-02 1.508511751890182495e-01 -3.790211081504821777e-01
-8.536908775568008423e-02 -2.458590865135192871e-01 -8.152789622545242310e-02 -1.533096879720687866e-01 -2.045809477567672729e-01 -2.452707439661026001e-01 1.458079088479280472e-02 -4.182269051671028137e-02 6.464468687772750854e-02 -1.641066074371337891e-01 1.275206506252288818e-01 3.969030827283859253e-02 3.277505189180374146e-02 -2.216707170009613037e-01 -3.667434453964233398e-01 -3.546220064163208008e-02 -1.492091715335845947e-01 -1.689718365669250488e-01 1.622166335582733154e-01 -1.009719222784042358e-01 3.723878860473632812e-01 -1.500196456909179688e-01 6.072477251291275024e-02 -2.847459018230438232e-01 -2.142276167869567871e-01 -8.464230597019195557e-02 3.007889389991760254e-01 -2.252446413040161133e-01 -1.051350533962249756e-01 2.035988494753837585e-02 -9.276208281517028809e-02 1.249570623040199280e-01
-5.748129636049270630e-02 2.493150532245635986e-01 -1.900957077741622925e-01 -2.602185606956481934e-01 -7.901460677385330200e-02 -2.230351269245147705e-01 -8.467674255371093750e-02 6.563636660575866699e-02 -3.334462270140647888e-02 1.043485999107360840e-01 1.943934559822082520e-01 3.974041044712066650e-01 1.154348719865083694e-02 1.538763754069805145e-02 9.757604449987411499e-02 -7.689976692199707031e-02 -1.222212687134742737e-01 -5.244704335927963257e-02 8.624125272035598755e-02 -3.668859302997589111e-01 1.620012074708938599e-01 2.711033821105957031e-01 2.028749883174896240e-01 -3.210780322551727295e-01 -5.518701672554016113e-02 3.529070317745208740e-02 1.630885899066925049e-01 -5.781355872750282288e-02 -1.969037353992462158e-01 1.122427433729171753e-01 -2.171071767807006836e-01 -5.691156163811683655e-02
1.142668947577476501e-01 3.607862070202827454e-02 1.509222202003002167e-04 -1.050857380032539368e-01 -2.701191306114196777e-01 -2.678633630275726318e-01 1.052162498235702515e-01 -2.337603718042373657e-01 -4.274546355009078979e-02 -1.806176900863647461e-01 2.609588503837585449e-01 6.041284278035163879e-02 1.540782600641250610e-01 -1.950519531965255737e-02 -2.411075681447982788e-01 9.452332556247711182e-02 1.121305376291275024e-01 1.706299334764480591e-01 7.806258648633956909e-02 -1.867248415946960449e-01 -5.863021686673164368e-02 -1.828296035528182983e-01 2.073969393968582153e-01 -2.745293676853179932e-01 -1.118926331400871277e-01 -3.720636069774627686e-01 2.723809778690338135e-01 2.015777863562107086e-02 -1.506246030330657959e-01 1.626196205615997314e-01 -1.983192563056945801e-01 1.219728216528892517e-01
1.343579292297363281e-01 1.279591619968414307e-01 -1.329100579023361206e-01 1.197823509573936462e-01 -2.515120804309844971e-01 -4.814281761646270752e-01 -1.016767323017120361e-02 1.299785524606704712e-01 7.348247617483139038e-02 -1.819918155670166016e-01 2.678371369838714600e-01 1.397095769643783569e-01 -6.721784174442291260e-02 -3.494049906730651855e-01 -1.197081133723258972e-01 6.827586889266967773e-02 -1.181737482547760010e-01 -5.605575814843177795e-02 -5.477365478873252869e-02 1.583444476127624512e-01 3.491632640361785889e-02 1.119629144668579102e-01 1.947607286274433136e-02 -1.268738359212875366e-01 -1.594423800706863403e-01 5.133649334311485291e-02 2.512623965740203857e-01 1.622168719768524170e-01 -2.956780493259429932e-01 1.788859367370605469e-01 1.663045883178710938e-01 -7.850776612758636475e-02
1.149578019976615906e-01 1.579221040010452271e-01 -9.686105698347091675e-02 1.988799497485160828e-02 -2.379545420408248901e-01 -2.544748783111572266e-01 4.401006996631622314e-01 6.165330484509468079e-02 8.748401701450347900e-02 -1.222042217850685120e-01 2.854305505752563477e-01 1.255279779434204102e-01 -1.641982346773147583e-01 -1.409526467323303223e-01 -1.991494372487068176e-02 6.948376446962356567e-02 -1.106382012367248535e-01 -5.818927660584449768e-02 1.604093313217163086e-01 -2.812680602073669434e-01 -8.694729208946228027e-02 1.727989614009857178e-01 2.496590316295623779e-01 -2.495220750570297241e-01 2.026641368865966797e-02 1.429582238197326660e-01 3.221879526972770691e-02 -5.095832794904708862e-02 -1.293865591287612915e-01 2.880725562572479248e-01 2.282269066199660301e-03 -2.337418347597122192e-01
1.569075882434844971e-01 1.434524636715650558e-02 -1.083874609321355820e-03 4.769283905625343323e-02 -2.015524059534072876e-01 -2.817694842815399170e-01 6.041560787707567215e-03 -4.588813334703445435e-02 -1.152488067746162415e-01 -1.123514622449874878e-01 -4.356986656785011292e-02 7.429543416947126389e-03 -3.649111986160278320e-01 1.491840090602636337e-02 -2.130669355392456055e-01 1.292596012353897095e-02 -1.674268394708633423e-01 1.452157199382781982e-01 1.404708027839660645e-01 -1.409466415643692017e-01 1.531432420015335083e-01 -2.123177051544189453e-01 1.456472724676132202e-01 -3.179061412811279297e-01 -1.944455206394195557e-01 -1.727198809385299683e-01 3.522033989429473877e-01 5.562436580657958984e-02 -3.247982263565063477e-01 -4.238853976130485535e-02 -2.405063956975936890e-01 6.700525432825088501e-02
-1.099858060479164124e-01 2.216771543025970459e-01 1.091494932770729065e-01 -1.265142709016799927e-01 3.527297452092170715e-02 -1.809308081865310669e-01 3.123892843723297119e-01 2.168224006891250610e-01 8.993430435657501221e-02 -1.811465471982955933e-01 3.918008804321289062e-01 1.065170019865036011e-02 -1.793250441551208496e-02 -1.024773940443992615e-01 1.141822263598442078e-01 4.515385255217552185e-02 -6.814280897378921509e-02 2.289111167192459106e-02 8.767271786928176880e-02 -3.828262686729431152e-01 1.518336981534957886e-01 -9.717039018869400024e-02 2.131939381361007690e-01 -1.528556346893310547e-01 -7.461946457624435425e-02 1.262167692184448242e-01 -1.506341695785522461e-01 -3.034132532775402069e-02 -3.250924050807952881e-01 2.886158823966979980e-01 5.036761239171028137e-02 -1.203636676073074341e-01
-1.801092326641082764e-01 1.322975605726242065e-01 1.083149667829275131e-02 -2.377195954322814941e-01 -2.633203268051147461e-01 -1.759857386350631714e-01 2.642154693603515625e-02 3.216115385293960571e-02 -3.454148396849632263e-02 9.993614256381988525e-02 1.670813411474227905e-01 1.415705084800720215e-01 2.020619213581085205e-01 -1.391139775514602661e-01 1.698976568877696991e-02 -1.254882216453552246e-01 -2.704539299011230469e-01 -3.245139122009277344e-02 -1.123677589930593967e-03 -1.553325504064559937e-01 1.157460957765579224e-01 -1.393382102251052856e-01 2.936971187591552734e-01 -8.689612895250320435e-02 -1.214664354920387268e-01 4.010098278522491455e-01 9.413027018308639526e-02 -1.873675584793090820e-01 7.108510285615921021e-02 2.109311670064926147e-01 -2.614056766033172607e-01 -3.060646057128906250e-01
-9.551804512739181519e-02 -3.737421333789825439e-02 4.739119112491607666e-02 2.316080927848815918e-01 -3.192363977432250977e-01 -5.080028176307678223e-01 -9.007344394922256470e-02 -1.330993771553039551e-01 3.854566067457199097e-02 -1.109196022152900696e-01 5.785225704312324524e-02 1.164362430572509766e-01 -4.809936508536338806e-02 -2.169391363859176636e-01 2.648362424224615097e-03 1.135627850890159607e-01 -1.947150230407714844e-01 -1.853467971086502075e-01 9.126380831003189087e-02 -2.804640680551528931e-02 5.934527888894081116e-02 8.926352858543395996e-02 2.030025124549865723e-01 -2.019486278295516968e-01 -1.877887845039367676e-01 1.572436243295669556e-01 2.421030998229980469e-01 -3.360340371727943420e-02 -2.756801247596740723e-01 1.821374446153640747e-01 2.223331481218338013e-01 -4.007558897137641907e-02
-3.832617774605751038e-02 9.132605791091918945e-02 1.609923988580703735e-01 1.156987547874450684e-01 -5.099387466907501221e-02 -2.619124352931976318e-01 -1.662050187587738037e-01 -7.276421785354614258e-02 1.908702999353408813e-01 4.730806127190589905e-02 -1.353639066219329834e-01 3.470224142074584961e-01 -5.195362493395805359e-02 -2.349462062120437622e-01 -7.150810956954956055e-02 -6.723047792911529541e-02 7.722123712301254272e-02 1.389042437076568604e-01 3.014740943908691406e-01 -2.326826155185699463e-01 -2.655913233757019043e-01 -1.672008931636810303e-01 -1.858897060155868530e-01 -2.822053134441375732e-01 -1.355028003454208374e-01 4.181827977299690247e-02 3.338664770126342773e-01 -1.048607155680656433e-01 -2.153324037790298462e-01 1.471576690673828125e-01 7.038725912570953369e-02 -5.739229172468185425e-02
-2.514435052871704102e-01 -7.852577418088912964e-02 -5.941721796989440918e-02 9.039466269314289093e-03 -1.008992344141006470e-01 -1.243057921528816223e-01 -2.261180579662322998e-01 -1.475751847028732300e-01 -7.589741796255111694e-02 -1.095564942806959152e-02 -9.196148812770843506e-02 3.798260688781738281e-01 4.695160314440727234e-03 7.362310588359832764e-02 -6.994475424289703369e-02 -1.000999584794044495e-01 -2.411959469318389893e-01 4.905042424798011780e-02 1.130206584930419922e-01 -3.100500404834747314e-01 1.510208100080490112e-02 2.686263434588909149e-02 1.146920397877693176e-01 8.448283188045024872e-03 -2.334642857313156128e-01 4.658110737800598145e-01 7.851440459489822388e-02 -5.661994963884353638e-02 -1.312177181243896484e-01 2.679317593574523926e-01 -2.877054214477539062e-01 -1.148922890424728394e-01
-4.457686841487884521e-02 2.388225197792053223e-01 -4.530376940965652466e-02 -2.798382937908172607e-01 -2.879827320575714111e-01 -1.610108911991119385e-01 2.041244804859161377e-01 -4.348412901163101196e-02 -2.019879519939422607e-01 -1.595509946346282959e-01 -2.948662498965859413e-03 -5.647051334381103516e-02 2.039505243301391602e-01 -2.809091471135616302e-02 -1.277537494897842407e-01 1.828346252441406250e-01 -9.502661973237991333e-02 3.150795400142669678e-01 2.008314244449138641e-02 1.504598464816808701e-02 -6.010325625538825989e-02 -9.966165572404861450e-02 3.821029961109161377e-01 -1.927757561206817627e-01 -9.009265899658203125e-02 -2.136753499507904053e-01 1.363747268915176392e-01 -1.292685419321060181e-02 -2.537383139133453369e-01 2.741757929325103760e-01 -2.277692221105098724e-02 1.683821827173233032e-01
-7.281136512756347656e-02 2.137915343046188354e-01 -1.561568677425384521e-01 1.405899375677108765e-01 -1.855609416961669922e-01 -1.704806275665760040e-02 3.370159566402435303e-01 7.492271810770034790e-02 -2.701634727418422699e-02 -1.601517386734485626e-02 2.535728216171264648e-01 2.083655595779418945e-01 -2.512106895446777344e-01 1.102493852376937866e-01 3.421732038259506226e-02 5.426218360662460327e-02 -2.533538937568664551e-01 -3.098854795098304749e-02 2.602007389068603516e-01 -2.895119190216064453e-01 -1.228150203824043274e-01 -2.167782187461853027e-02 2.256909012794494629e-01 -9.751868247985839844e-02 -2.161965072154998779e-01 -1.195794623345136642e-02 1.173478737473487854e-01 9.198310971260070801e-02 -1.723189353942871094e-01 2.688554823398590088e-01 -8.902544528245925903e-02 -3.019237518310546875e-01
-1.634137481451034546e-01 7.257462292909622192e-02 1.342069655656814575e-01 8.374710381031036377e-02 -9.643774479627609253e-02 -1.651259958744049072e-01 -8.890957571566104889e-03 -3.327463567256927490e-01 8.379804342985153198e-02 1.347050629556179047e-02 -4.900693520903587341e-02 1.569701880216598511e-01 -1.856525391340255737e-01 -2.107152938842773438e-01 -3.334489166736602783e-01 4.407405108213424683e-02 -5.188602581620216370e-02 1.004769131541252136e-01 5.894211307168006897e-02 3.220222890377044678e-02 2.545151114463806152e-01 -3.589419275522232056e-02 4.635076224803924561e-02 -2.692668437957763672e-01 -3.111485838890075684e-01 -1.206963323056697845e-02 3.905847072601318359e-01 1.320435083471238613e-03 -3.178777098655700684e-01 2.361345887184143066e-01 -3.107391856610774994e-02 -6.393263489007949829e-02
-2.638185620307922363e-01 -5.133104277774691582e-04 -1.447534710168838501e-01 -2.540734224021434784e-02 -2.696117162704467773e-01 -1.361254602670669556e-01 9.316258877515792847e-02 -2.771965563297271729e-01 -1.309712976217269897e-01 1.864935159683227539e-01 4.899657517671585083e-02 8.764988742768764496e-03 -2.829181216657161713e-02 -2.726542353630065918e-01 -4.944950714707374573e-02 -1.123235896229743958e-01 1.493665128946304321e-01 3.250197768211364746e-01 -3.401931226253509521e-01 -7.161545008420944214e-02 6.733110547065734863e-02 -1.317167580127716064e-01 3.300738632678985596e-01 -1.329168230295181274e-01 -1.623738259077072144e-01 1.891499608755111694e-01 2.058929502964019775e-01 -1.457980573177337646e-01 -2.070968970656394958e-02 3.488431498408317566e-02 -1.064143031835556030e-01 -2.266735285520553589e-01
-1.430666297674179077e-01 2.196845263242721558e-01 -1.530647426843643188e-01 1.296550408005714417e-02 -2.314651459455490112e-01 8.293017745018005371e-02 -2.513646781444549561e-01 3.230932354927062988e-01 -4.559982940554618835e-02 2.636804245412349701e-02 2.916455566883087158e-01 1.588027626276016235e-01 -2.258319593966007233e-02 -2.135448604822158813e-01 -2.454343438148498535e-01 1.263939589262008667e-01 8.666214346885681152e-02 -8.082604408264160156e-02 -5.244203656911849976e-02 -9.573335945606231689e-02 1.793339550495147705e-01 8.012317866086959839e-02 3.454883992671966553e-01 -2.805574536323547363e-01 -1.978385001420974731e-01 5.585451051592826843e-02 7.580294460058212280e-02 -1.329040974378585815e-01 -1.799807101488113403e-01 1.773588359355926514e-01 -1.817062348127365112e-01 -1.382854282855987549e-01
-2.377745509147644043e-01 1.166840270161628723e-01 -1.155254691839218140e-01 -4.473333805799484253e-02 -4.409507513046264648e-01 -1.200131773948669434e-01 -1.563853174448013306e-01 7.662852853536605835e-02 2.917309999465942383e-01 -1.988501101732254028e-01 -1.928361249156296253e-03 1.883690804243087769e-01 -1.378947049379348755e-01 -1.397797316312789917e-01 -1.112681329250335693e-01 1.193529292941093445e-01 -2.296329587697982788e-01 2.205148041248321533e-01 2.346259057521820068e-01 -8.930677175521850586e-02 3.124754130840301514e-01 -1.913760602474212646e-01 7.125235348939895630e-02 -1.716458052396774292e-01 -1.001261919736862183e-01 -1.903740316629409790e-01 -9.036304056644439697e-02 -2.414405345916748047e-01 -4.137299954891204834e-02 -1.804237253963947296e-02 -4.355371743440628052e-02 -1.300992351025342941e-02
-9.427501261234283447e-02 2.050301134586334229e-01 -5.887290462851524353e-02 6.172332540154457092e-02 5.193885881453752518e-03 -2.263966798782348633e-01 -6.272690952755510807e-04 5.761595442891120911e-03 1.246085762977600098e-01 -1.720896214246749878e-01 3.468795418739318848e-01 6.972061097621917725e-02 -8.562020212411880493e-02 -4.553186148405075073e-02 -4.335693717002868652e-01 1.245997324585914612e-01 1.763772964477539062e-02 -4.323586821556091309e-02 6.520371884107589722e-02 -2.914084494113922119e-01 1.047922819852828979e-01 -1.936683952808380127e-01 2.149502187967300415e-01 1.442262679338455200e-01 -3.571963310241699219e-02 2.331310659646987915e-01 -5.798238888382911682e-02 1.032880097627639771e-01 -1.982802599668502808e-01 1.742840409278869629e-01 -2.212243825197219849e-01 -3.348313570022583008e-01
5.676768720149993896e-03 3.522326648235321045e-01 -2.228592634201049805e-01 1.533447057008743286e-01 9.960795752704143524e-03 -2.021129876375198364e-01 -1.328465044498443604e-01 -2.110804468393325806e-01 1.152555048465728760e-01 -1.901381462812423706e-01 1.282471120357513428e-01 1.335825324058532715e-01 -1.142072975635528564e-01 -4.120475649833679199e-01 -2.043170034885406494e-01 -3.106903135776519775e-01 -1.763805299997329712e-01 5.325331166386604309e-02 2.029517889022827148e-01 5.221085157245397568e-03 -9.114132821559906006e-02 -7.379480451345443726e-02 1.053414419293403625e-01 -1.510107964277267456e-01 -1.447600424289703369e-01 -4.003464058041572571e-02 2.286834418773651123e-01 8.959842473268508911e-02 -2.717756330966949463e-01 9.829731658101081848e-03 1.104966700077056885e-01 5.359135940670967102e-02
-2.012709528207778931e-02 1.280222684144973755e-01 -1.048271730542182922e-02 -1.476080268621444702e-01 -4.918924067169427872e-03 -3.117868304252624512e-01 8.602213859558105469e-02 7.887692749500274658e-02 -7.643051445484161377e-02 -7.590092718601226807e-02 2.522864937782287598e-01 2.503670379519462585e-02 -2.534046396613121033e-02 6.774240173399448395e-03 -2.468550503253936768e-01 1.301044523715972900e-01 -1.393898725509643555e-01 7.329536229372024536e-02 1.725171953439712524e-01 -4.423955976963043213e-01 1.116746664047241211e-01 -3.150789737701416016e-01 3.757801353931427002e-01 7.131198886781930923e-03 -1.105743050575256348e-01 2.754480838775634766e-01 -1.793985627591609955e-02 8.163565769791603088e-03 -4.011198133230209351e-02 1.636740714311599731e-01 -1.164412498474121094e-01 -2.495819181203842163e-01
-9.272516518831253052e-02 -1.444845646619796753e-01 -1.268520951271057129e-01 -1.133585274219512939e-01 -1.171339973807334900e-01 -1.916233301162719727e-01 1.662812829017639160e-01 -1.599497497081756592e-01 -5.140481144189834595e-02 -7.792254537343978882e-02 2.046629637479782104e-01 9.290852397680282593e-02 1.690163463354110718e-01 -4.532048478722572327e-02 -8.837701380252838135e-02 5.885723233222961426e-02 1.478375941514968872e-01 2.584391534328460693e-01 7.763260602951049805e-02 -2.251170873641967773e-01 -1.055191382765769958e-01 -2.558743357658386230e-01 1.683909893035888672e-01 -1.789847612380981445e-01 -7.234557718038558960e-02 -3.078556954860687256e-01 3.253886997699737549e-01 1.347388979047536850e-02 -3.930114507675170898e-01 2.295112311840057373e-01 -4.232859611511230469e-02 1.985981017351150513e-01
-7.092360407114028931e-02 3.030947148799896240e-01 1.052183844149112701e-02 -3.128048479557037354e-01 -2.436549663543701172e-01 -1.564807742834091187e-01 2.654497027397155762e-01 4.733120556920766830e-03 -3.165163993835449219e-01 -9.925664216279983521e-02 2.434258013963699341e-01 2.048085182905197144e-01 1.474687010049819946e-01 3.662553429603576660e-02 -1.378458589315414429e-01 -6.121901795268058777e-02 -1.111006736755371094e-01 -1.181178018450737000e-01 -4.981194064021110535e-02 -3.748716553673148155e-03 1.563129574060440063e-01 -1.099563241004943848e-01 4.165135324001312256e-02 -1.250956654548645020e-01 -1.029472947120666504e-01 -5.183138325810432434e-02 -3.142375871539115906e-02 -1.237995997071266174e-01 -2.937470376491546631e-01 3.740509748458862305e-01 2.265982180833816528e-01 6.233876943588256836e-02
1.353026777505874634e-01 2.745480537414550781e-01 6.700025871396064758e-03 -9.304028004407882690e-02 -5.792665481567382812e-02 -3.552073240280151367e-01 -3.123106621205806732e-02 1.666873246431350708e-01 -1.186529323458671570e-01 -2.345085889101028442e-01 2.995279729366302490e-01 3.367819488048553467e-01 -1.450054049491882324e-01 6.706899404525756836e-02 -1.310924068093299866e-02 -8.234844356775283813e-02 -1.166215538978576660e-01 2.576954364776611328e-01 2.301881834864616394e-02 -3.805785998702049255e-02 2.361319959163665771e-01 1.863598376512527466e-01 -1.123789921402931213e-01 -1.301638334989547729e-01 -1.833732873201370239e-01 1.309294402599334717e-01 -8.290501683950424194e-02 -4.917792603373527527e-02 -3.185298144817352295e-01 2.492139637470245361e-01 -1.065071392804384232e-02 -9.407281875610351562e-02
-2.423927653580904007e-03 2.863929271697998047e-01 1.005564033985137939e-01 7.890876382589340210e-02 -4.582405686378479004e-01 -6.589883565902709961e-02 -1.638594456017017365e-02 -1.688950657844543457e-01 1.578843444585800171e-01 -2.680411636829376221e-01 -7.874849438667297363e-02 4.386825487017631531e-02 -1.000239774584770203e-01 -2.519377470016479492e-01 -2.497793138027191162e-01 -1.410893052816390991e-01 -2.801724970340728760e-01 6.772809196263551712e-03 2.837408185005187988e-01 -1.017571911215782166e-01 6.370908021926879883e-02 -6.322737038135528564e-02 1.823677495121955872e-02 4.673313349485397339e-02 -2.511334717273712158e-01 -1.827603727579116821e-01 9.287010878324508667e-02 1.604033261537551880e-02 -2.131072133779525757e-01 -6.468796636909246445e-03 -1.187528967857360840e-01 -2.301129698753356934e-01
5.049024522304534912e-02 1.677201241254806519e-01 3.317183628678321838e-02 -2.367657124996185303e-01 -3.694659844040870667e-02 -4.395588934421539307e-01 9.219522774219512939e-02 7.670830935239791870e-02 -1.446054279804229736e-01 -1.590905934572219849e-01 1.577330380678176880e-01 8.695754408836364746e-02 -9.329770505428314209e-02 -8.755791932344436646e-02 3.106733560562133789e-01 1.467658556066453457e-03 -9.769169241189956665e-02 1.158931851387023926e-01 1.140765007585287094e-02 -2.349238395690917969e-01 1.335648298263549805e-01 2.043103724718093872e-01 1.040301471948623657e-01 -3.638650774955749512e-01 -9.789344668388366699e-02 5.967719480395317078e-02 -5.470646172761917114e-02 2.748485468327999115e-02 -4.263762533664703369e-01 4.662185907363891602e-02 -4.750117659568786621e-02 -1.656271964311599731e-01
-1.499422788619995117e-01 4.593295976519584656e-02 -1.668354868888854980e-01 -8.123777806758880615e-02 -3.611857891082763672e-01 -5.443342030048370361e-02 -2.348256111145019531e-01 2.294078171253204346e-01 7.009486854076385498e-02 4.165265336632728577e-02 2.017215788364410400e-01 2.735890448093414307e-01 9.882167726755142212e-02 -7.646902650594711304e-02 -7.099641114473342896e-02 -1.831306517124176025e-01 1.607712656259536743e-01 -3.001194447278976440e-02 6.723995506763458252e-02 -3.476284742355346680e-01 -3.166198357939720154e-02 1.662388443946838379e-01 3.436078727245330811e-01 -2.591047883033752441e-01 -5.836621299386024475e-02 9.542062878608703613e-02 3.142197802662849426e-02 1.758006811141967773e-01 -2.131946682929992676e-01 -4.571045190095901489e-02 -6.187431141734123230e-02 -2.483428418636322021e-01
-3.001672588288784027e-02 -1.429342627525329590e-01 1.970430649816989899e-02 -5.650557950139045715e-02 -6.593669205904006958e-02 1.803479343652725220e-01 -4.687367007136344910e-02 -9.186113625764846802e-02 -1.198039390146732330e-02 -1.309352070093154907e-01 3.033275306224822998e-01 2.404761016368865967e-01 7.763052731752395630e-02 -1.799795627593994141e-01 8.615196496248245239e-02 1.178198494017124176e-03 -1.201254036277532578e-02 3.819242417812347412e-01 -4.830085858702659607e-02 -9.148953855037689209e-02 -3.617975860834121704e-02 -1.030036807060241699e-01 5.919739976525306702e-02 -2.424054592847824097e-01 -2.631272077560424805e-01 2.500422000885009766e-01 -8.101578056812286377e-02 2.794199585914611816e-01 -2.941927313804626465e-01 2.463244497776031494e-01 -3.189318776130676270e-01 -1.355601400136947632e-01
5.666324403136968613e-03 -1.601689159870147705e-01 3.375656157732009888e-02 1.674066670238971710e-02 -8.755719661712646484e-02 -1.647717952728271484e-01 1.113069802522659302e-01 -5.031996220350265503e-02 1.609285920858383179e-01 3.572881966829299927e-02 2.717593498528003693e-02 2.384684532880783081e-01 -8.092032372951507568e-02 -3.902699649333953857e-01 -4.789830744266510010e-01 8.131675422191619873e-02 -4.782732948660850525e-02 1.025710925459861755e-01 6.860175728797912598e-02 -9.127840399742126465e-02 8.883257955312728882e-02 -4.477356746792793274e-02 8.599437773227691650e-02 -3.693297803401947021e-01 -2.682752907276153564e-01 7.124242186546325684e-02 1.459225416183471680e-01 -9.155797213315963745e-02 -2.733616530895233154e-01 1.594402343034744263e-01 -1.400216370820999146e-01 1.935499161481857300e-01
-2.697949409484863281e-01 2.557539381086826324e-02 1.017407476902008057e-01 -1.191736534237861633e-01 -1.060914061963558197e-02 -1.946927756071090698e-01 -5.944204330444335938e-02 -9.572548419237136841e-02 2.142604440450668335e-01 3.438140824437141418e-02 -1.218738630414009094e-01 7.842747867107391357e-02 -9.882307797670364380e-02 -7.451044768095016479e-02 -4.596167206764221191e-01 -5.194824934005737305e-02 1.434086728841066360e-02 4.516278207302093506e-02 -6.614114344120025635e-02 -6.856473162770271301e-03 -8.918310701847076416e-02 2.924480009824037552e-03 -9.630239754915237427e-02 -2.668656408786773682e-01 -3.385619223117828369e-01 3.466551005840301514e-02 2.480406910181045532e-01 1.062741801142692566e-01 -4.862463772296905518e-01 1.347061544656753540e-01 -4.392398893833160400e-02 1.168563440442085266e-01
-6.989232450723648071e-02 2.379350960254669189e-01 -3.302174508571624756e-01 -1.419401913881301880e-01 -1.266677826642990112e-01 -1.418387740850448608e-01 4.513030871748924255e-02 4.389140903949737549e-01 1.154478639364242554e-01 -1.082119718194007874e-01 -1.296452879905700684e-01 3.148397058248519897e-02 1.486602276563644409e-01 -2.403164505958557129e-01 -1.662734746932983398e-01 -1.568521410226821899e-01 -2.473230361938476562e-01 1.707434207201004028e-01 1.787230670452117920e-01 -3.095371425151824951e-01 9.757510572671890259e-02 -1.788569241762161255e-01 1.595432758331298828e-01 -1.910072565078735352e-01 -9.541594237089157104e-02 7.011187076568603516e-02 1.806324124336242676e-01 -2.978180348873138428e-02 -7.330316305160522461e-02 1.593968868255615234e-01 -9.502730332314968109e-03 5.996648222208023071e-02
-1.238470226526260376e-01 6.028119474649429321e-02 4.123955219984054565e-02 9.167416393756866455e-02 -3.297702968120574951e-01 -5.261434316635131836e-01 -8.679665625095367432e-02 -1.793899089097976685e-01 1.486242711544036865e-01 3.140496322885155678e-03 -5.521022900938987732e-02 2.285045981407165527e-01 4.295421764254570007e-02 -1.262033432722091675e-01 5.462322011590003967e-02 -1.111654341220855713e-01 -6.911251693964004517e-02 -2.002058625221252441e-01 -2.567449025809764862e-02 -8.112009614706039429e-03 -2.254769951105117798e-01 1.233994588255882263e-01 2.827316224575042725e-01 -6.905279308557510376e-02 -2.081173807382583618e-01 1.066106706857681274e-01 1.325994133949279785e-01 7.744649797677993774e-02 -2.798358798027038574e-01 2.348455041646957397e-01 9.799697995185852051e-02 -1.322062164545059204e-01
-7.911100983619689941e-02 5.213249474763870239e-02 1.517002936452627182e-02 -4.356018453836441040e-02 -6.104689836502075195e-02 -1.983207613229751587e-01 -2.223641425371170044e-01 -2.352572605013847351e-02 1.460674703121185303e-01 4.670570045709609985e-02 8.262809365987777710e-02 1.516497135162353516e-01 2.740230858325958252e-01 3.816244751214981079e-02 2.062973827123641968e-01 -1.273462623357772827e-01 -6.682899594306945801e-02 2.768147364258766174e-02 1.534449011087417603e-01 -1.620334386825561523e-01 1.293604224920272827e-01 -2.010461241006851196e-01 1.780079752206802368e-01 -4.226346015930175781e-01 -2.288468182086944580e-01 2.432173490524291992e-01 1.260789930820465088e-01 -2.092812657356262207e-01 -1.317597329616546631e-01 1.199333593249320984e-01 -2.485326379537582397e-01 -3.463376462459564209e-01
-8.993028849363327026e-02 4.498142376542091370e-02 -1.317197680473327637e-01 -3.181901574134826660e-02 -2.703031301498413086e-01 -2.336431592702865601e-01 5.017161741852760315e-02 -5.398285016417503357e-02 9.784240275621414185e-02 5.827558226883411407e-03 1.923994421958923340e-01 -1.158644184470176697e-01 9.010221809148788452e-02 1.679426133632659912e-01 3.185786902904510498e-01 1.889408230781555176e-01 -1.310449093580245972e-01 1.529850214719772339e-01 2.497048117220401764e-02 -1.197841167449951172e-01 -2.115011662244796753e-01 -1.484305411577224731e-01 2.391885370016098022e-01 -4.331433176994323730e-01 -2.381805926561355591e-01 -1.544358879327774048e-01 3.145574331283569336e-01 1.023514196276664734e-01 -1.695060580968856812e-01 -9.549546986818313599e-03 -1.346897035837173462e-01 -2.782132849097251892e-02
-2.174020372331142426e-02 -3.392858803272247314e-02 -9.860018640756607056e-02 -2.937956750392913818e-01 -3.715558648109436035e-01 -2.434241026639938354e-01 3.103258274495601654e-02 -1.479470580816268921e-01 7.083924114704132080e-02 -2.964557111263275146e-01 1.604831218719482422e-01 2.387022078037261963e-01 1.035155951976776123e-01 4.554741084575653076e-02 -1.410631537437438965e-01 -2.429700046777725220e-01 -1.425998955965042114e-01 2.471126019954681396e-01 -1.786767393350601196e-01 -5.227860808372497559e-02 9.152512997388839722e-02 -1.154564321041107178e-01 -9.033308923244476318e-02 6.124955788254737854e-02 1.358732879161834717e-01 2.519044578075408936e-01 2.357368469238281250e-01 -8.412319421768188477e-02 -2.537693679332733154e-01 2.341573499143123627e-02 1.568036377429962158e-01 -1.761815547943115234e-01
-1.000883281230926514e-01 2.309620380401611328e-01 -1.368253529071807861e-01 -1.833411753177642822e-01 -2.719331681728363037e-01 -1.336830258369445801e-01 6.554802507162094116e-02 1.964314430952072144e-01 -1.809316128492355347e-02 -1.592234522104263306e-01 1.760723292827606201e-01 1.188191175460815430e-01 1.367954015731811523e-01 6.107150577008724213e-03 -3.321164473891258240e-02 -2.064351141452789307e-01 5.109835416078567505e-02 -6.041109189391136169e-02 -1.029719561338424683e-01 -4.144006967544555664e-01 -5.162559822201728821e-02 2.867574393749237061e-01 3.616605997085571289e-01 -2.486359626054763794e-01 -2.719781100749969482e-01 6.268914043903350830e-02 1.383874118328094482e-01 -8.702363818883895874e-03 -9.337230771780014038e-02 8.176338672637939453e-02 -9.046699851751327515e-02 -1.717955470085144043e-01
1.159176006913185120e-01 1.496141999959945679e-01 -2.105542421340942383e-01 -1.244850270450115204e-02 -1.650413572788238525e-01 -9.584106504917144775e-02 -5.031730979681015015e-02 5.458803847432136536e-02 -2.005438804626464844e-01 2.606493607163429260e-02 2.861530184745788574e-01 2.069948464632034302e-01 -2.842132560908794403e-02 -2.196003496646881104e-01 3.314016014337539673e-02 6.309001240879297256e-03 3.774781897664070129e-02 -1.224117577075958252e-01 1.596133857965469360e-01 -3.314363062381744385e-01 3.117053210735321045e-01 8.495591580867767334e-02 3.325913548469543457e-01 -1.154202669858932495e-01 -1.313544064760208130e-01 4.065087065100669861e-02 6.344463676214218140e-02 -4.490252956748008728e-02 -4.444193542003631592e-01 -1.233431547880172729e-01 -2.645416185259819031e-02 -2.086490690708160400e-01
-3.096330761909484863e-01 -8.246147632598876953e-02 -1.605295836925506592e-01 -3.993239700794219971e-01 5.198388546705245972e-02 -2.847559452056884766e-01 -2.438219264149665833e-02 -2.385570853948593140e-02 -7.863759994506835938e-02 -1.316064894199371338e-01 1.348718553781509399e-01 1.759210824966430664e-01 -1.195558235049247742e-01 -7.881119102239608765e-02 2.979806251823902130e-02 1.570922136306762695e-01 4.056591913104057312e-02 -1.790792942047119141e-01 2.231179364025592804e-02 -7.362292706966400146e-02 5.602357164025306702e-02 -2.167278379201889038e-01 1.434649378061294556e-01 -3.442101776599884033e-01 -3.547188341617584229e-01 -4.355020076036453247e-02 -8.081477880477905273e-02 3.036113455891609192e-02 -9.612347930669784546e-02 -1.850547827780246735e-02 -3.504137694835662842e-01 -1.099103763699531555e-01
-1.270500868558883667e-01 1.931286901235580444e-01 -1.867813989520072937e-03 -3.205845654010772705e-01 -2.920741140842437744e-01 -1.014166176319122314e-01 -7.498490810394287109e-02 8.546085655689239502e-02 1.871947795152664185e-01 -1.253261715173721313e-01 1.372672319412231445e-01 1.769828796386718750e-01 -1.058297157287597656e-01 -1.950729042291641235e-01 -5.081705376505851746e-02 1.494054347276687622e-01 1.466353386640548706e-01 2.266514152288436890e-01 7.048542052507400513e-02 -1.065973639488220215e-01 -2.854819297790527344e-01 -1.928461343050003052e-01 1.187665611505508423e-01 -1.423691064119338989e-01 -1.462400332093238831e-02 -3.048880696296691895e-01 -2.273763269186019897e-01 -1.146932542324066162e-01 -2.988132536411285400e-01 2.405757606029510498e-01 8.148527145385742188e-02 -7.805133610963821411e-02
1.402241289615631104e-01 3.583362698554992676e-02 -1.144980415701866150e-01 -2.312821000814437866e-01 -1.818809509277343750e-01 -1.654971688985824585e-01 -1.141238436102867126e-01 -4.905287176370620728e-02 -1.899830847978591919e-01 6.752973049879074097e-02 4.437385499477386475e-01 1.835381388664245605e-01 -2.012492902576923370e-02 -1.790397167205810547e-01 -2.521428763866424561e-01 -1.586175560951232910e-01 5.657033249735832214e-02 -1.015739589929580688e-01 -6.404805928468704224e-02 -1.506231725215911865e-01 2.195131480693817139e-01 1.881317198276519775e-01 1.105650812387466431e-01 -2.165051102638244629e-01 -3.812917172908782959e-01 2.468645386397838593e-02 6.337991356849670410e-02 -7.361236028373241425e-03 -1.123130694031715393e-01 -8.649843931198120117e-02 9.944255650043487549e-02 -2.847404778003692627e-01
-5.804642289876937866e-02 2.189964950084686279e-01 -8.804656565189361572e-02 -3.067445456981658936e-01 2.400739490985870361e-02 -2.616040706634521484e-01 -2.195379734039306641e-01 1.837759017944335938e-01 8.252074941992759705e-03 3.576259315013885498e-02 3.907750546932220459e-01 1.094666495919227600e-01 -9.182695299386978149e-02 -1.237293109297752380e-01 -3.706902265548706055e-01 -1.217011362314224243e-01 8.278653025627136230e-02 2.284098789095878601e-02 -1.493484675884246826e-01 4.704112932085990906e-02 1.223706454038619995e-01 1.238175630569458008e-01 7.897945493459701538e-02 -1.981796175241470337e-01 -3.213160932064056396e-01 4.044077172875404358e-02 1.492316089570522308e-02 7.411818206310272217e-02 -2.908239960670471191e-01 -1.082435771822929382e-01 -4.998229071497917175e-02 -1.916870027780532837e-01
-2.745117843151092529e-01 5.692072585225105286e-02 -1.681652218103408813e-01 -5.717042088508605957e-02 -2.406652718782424927e-01 -1.247724331915378571e-02 4.575167968869209290e-02 -5.976764857769012451e-02 1.036087870597839355e-01 -4.287389165256172419e-04 2.130451500415802002e-01 1.197726130485534668e-01 -1.238779276609420776e-01 -2.201198786497116089e-01 2.638568170368671417e-02 4.694331809878349304e-02 1.275167465209960938e-01 1.127206385135650635e-01 -4.407127499580383301e-01 5.486347712576389313e-03 4.698330536484718323e-02 -1.505013257265090942e-01 3.038339018821716309e-01 -8.997075259685516357e-02 8.097989112138748169e-02 3.087463378906250000e-01 -6.244210992008447647e-03 -9.933236986398696899e-02 -2.974199056625366211e-01 2.765163183212280273e-01 2.171767316758632660e-02 -2.515465617179870605e-01
-5.477557331323623657e-02 2.803832888603210449e-01 -1.856865137815475464e-01 3.172517195343971252e-02 8.737879246473312378e-02 -3.989720046520233154e-01 9.437009692192077637e-03 -2.942316532135009766e-01 5.290775746107101440e-02 -6.043063104152679443e-02 5.116816982626914978e-02 3.326725959777832031e-02 -1.645611822605133057e-01 -1.485552936792373657e-01 -2.768961191177368164e-01 1.675135046243667603e-01 -8.477246388792991638e-03 1.250247657299041748e-01 -7.655707187950611115e-03 -9.769998723641037941e-04 2.032361626625061035e-01 -1.750366538763046265e-01 -6.313020363450050354e-03 -2.520419657230377197e-01 -1.583366841077804565e-01 -2.201136015355587006e-02 3.317261636257171631e-01 1.244971230626106262e-01 -2.990986704826354980e-01 -3.362984210252761841e-02 -2.674212753772735596e-01 -2.990219742059707642e-02
-1.931668817996978760e-01 1.433731019496917725e-01 -2.978940010070800781e-01 -3.522538766264915466e-02 5.597657337784767151e-02 -3.784629702568054199e-01 -1.782989203929901123e-01 -6.404239684343338013e-02 9.460930526256561279e-02 -2.299427390098571777e-01 -1.453955620527267456e-01 4.681027308106422424e-02 7.000388950109481812e-02 -1.791273802518844604e-02 -4.905942678451538086e-01 9.044226258993148804e-02 -1.747272461652755737e-01 2.167962491512298584e-01 1.030471846461296082e-01 -2.351132631301879883e-01 -6.357643753290176392e-02 -4.641323909163475037e-02 3.052003085613250732e-01 -1.526947915554046631e-01 -1.374654769897460938e-01 5.796293541789054871e-02 5.094069615006446838e-02 -1.118007823824882507e-01 8.838419802486896515e-03 1.647066473960876465e-01 1.151080796262249351e-04 2.568238181993365288e-03
-3.863831236958503723e-02 3.229886293411254883e-02 5.028304085135459900e-02 7.817986607551574707e-02 -1.381874829530715942e-01 -2.093520611524581909e-01 -3.565385937690734863e-02 2.051459550857543945e-01 -9.362841397523880005e-02 1.326066702604293823e-01 2.697071731090545654e-01 3.181819915771484375e-01 -1.871002167463302612e-01 -3.221204578876495361e-01 7.477388251572847366e-03 -1.184195801615715027e-01 -2.189498394727706909e-01 5.253479257225990295e-02 -1.978858709335327148e-01 -1.715539991855621338e-01 7.896251976490020752e-03 -3.518743515014648438e-01 2.098455727100372314e-01 -1.247102320194244385e-01 1.607655435800552368e-01 -3.870086371898651123e-02 2.281472980976104736e-01 6.606635451316833496e-02 -1.919519305229187012e-01 2.953078150749206543e-01 -9.036254882812500000e-02 -1.031130030751228333e-01
-2.803920805454254150e-01 -7.570069283246994019e-02 -1.997318267822265625e-01 -2.210960723459720612e-02 -2.744448930025100708e-02 -6.950351595878601074e-02 8.440784364938735962e-02 -1.819952130317687988e-01 9.155041724443435669e-02 1.012032851576805115e-02 3.270031213760375977e-01 1.306309700012207031e-01 -9.389901906251907349e-02 -3.684705197811126709e-01 1.224985625594854355e-02 3.232640214264392853e-03 1.287437509745359421e-02 1.107007488608360291e-01 -3.689722418785095215e-01 -8.393138996325433254e-04 4.588631168007850647e-02 -1.524049341678619385e-01 1.694850921630859375e-01 -1.159371510148048401e-01 6.265611201524734497e-02 3.110148608684539795e-01 -5.939126759767532349e-02 -9.483738243579864502e-02 -3.827310800552368164e-01 1.940839290618896484e-01 -1.340616792440414429e-01 -1.443854570388793945e-01
-3.330253660678863525e-01 -7.798331975936889648e-02 1.609555184841156006e-01 7.174706459045410156e-02 -2.331794202327728271e-01 -2.835500538349151611e-01 2.973981015384197235e-02 -4.533488675951957703e-02 1.190858334302902222e-01 -2.764023244380950928e-01 -1.284819841384887695e-02 1.397960931062698364e-01 7.522163540124893188e-02 -2.138864248991012573e-01 -2.300186306238174438e-01 1.327171921730041504e-01 -7.963705807924270630e-03 1.248155627399682999e-02 1.143213361501693726e-01 -4.217968881130218506e-02 -8.301887661218643188e-02 2.537506222724914551e-01 -1.650965213775634766e-02 3.736311336979269981e-03 6.521842908114194870e-03 -7.052943855524063110e-02 4.135007262229919434e-01 6.331793218851089478e-02 -4.152675867080688477e-01 1.085040718317031860e-01 -1.104847937822341919e-01 -1.376870721578598022e-01
6.711388379335403442e-02 -6.573968380689620972e-02 -1.088743135333061218e-01 2.368529886007308960e-02 -4.278724640607833862e-02 -1.091393753886222839e-01 -8.712426573038101196e-02 -7.733453810214996338e-02 5.521398503333330154e-03 -1.831097155809402466e-01 2.594398558139801025e-01 1.978396326303482056e-01 2.350306957960128784e-01 -6.453862041234970093e-02 1.059885770082473755e-01 1.222645193338394165e-01 -2.331945300102233887e-01 2.211517393589019775e-01 -1.775238364934921265e-01 -5.107849091291427612e-02 4.054386168718338013e-02 -6.925405561923980713e-02 2.520156800746917725e-01 -2.003716826438903809e-01 -2.161768525838851929e-01 4.141236245632171631e-01 2.238508313894271851e-01 9.343895316123962402e-02 -1.312455832958221436e-01 2.447574287652969360e-01 -2.781743109226226807e-01 -2.162277847528457642e-01
2.768448889255523682e-01 -3.032584302127361298e-02 5.186783894896507263e-02 -8.930391818284988403e-02 -1.748033314943313599e-01 1.531702000647783279e-02 -4.294829815626144409e-02 1.420945972204208374e-01 1.875161081552505493e-01 5.450937524437904358e-02 9.439820423722267151e-03 -1.807607710361480713e-02 1.041842997074127197e-01 -1.596817672252655029e-01 -3.299405872821807861e-01 -1.297964006662368774e-01 1.913381554186344147e-02 8.341164141893386841e-02 3.030954115092754364e-02 -2.408622801303863525e-01 -1.447442770004272461e-01 -4.375117272138595581e-02 1.958963274955749512e-01 -1.467045992612838745e-01 -1.311035603284835815e-01 6.142871454358100891e-02 2.656762599945068359e-01 -1.161843612790107727e-01 -3.151264488697052002e-01 1.744017302989959717e-01 -2.814090549945831299e-01 -4.419953227043151855e-01
-1.069315224885940552e-01 3.425674140453338623e-02 -1.279009431600570679e-01 -1.238487511873245239e-01 -2.304132729768753052e-01 -2.062455862760543823e-01 2.904902994632720947e-01 -9.511895477771759033e-02 1.055766567587852478e-01 1.646803468465805054e-01 1.832742989063262939e-01 2.101425975561141968e-01 -7.212967425584793091e-02 -3.426652550697326660e-01 -8.811652660369873047e-03 1.747994720935821533e-01 1.731847226619720459e-01 5.877697467803955078e-02 -3.274508416652679443e-01 -1.015450209379196167e-01 2.115043113008141518e-03 -1.881930381059646606e-01 -1.975771971046924591e-02 -1.103267669677734375e-01 2.202556729316711426e-01 -7.664825767278671265e-02 -2.078074775636196136e-02 -2.741478979587554932e-01 -3.408486843109130859e-01 6.202636286616325378e-02 1.504404395818710327e-01 -1.605136841535568237e-01
-1.183412000536918640e-01 3.905604535248130560e-04 4.655313119292259216e-02 2.252979762852191925e-02 -2.211644127964973450e-02 -1.230818107724189758e-01 2.207808895036578178e-03 -2.432131618261337280e-01 1.461979746818542480e-01 -4.554832354187965393e-03 -1.534697264432907104e-01 3.252375125885009766e-02 -1.130162030458450317e-01 -2.583156526088714600e-01 -2.067387849092483521e-01 1.535978019237518311e-01 -3.415376693010330200e-02 1.355785131454467773e-01 7.816663384437561035e-02 -3.264851495623588562e-02 1.093519851565361023e-01 5.913434922695159912e-02 1.189426183700561523e-01 -4.149756729602813721e-01 -1.208354011178016663e-01 -4.193422198295593262e-02 3.558780848979949951e-01 -2.306295372545719147e-02 -5.028848052024841309e-01 1.680073291063308716e-01 -1.695037484169006348e-01 -1.864510327577590942e-01
-5.878563970327377319e-02 -1.469381991773843765e-02 -5.588049534708261490e-03 -9.164538234472274780e-02 8.974760770797729492e-02 -2.241137474775314331e-01 2.911674231290817261e-02 -1.428035646677017212e-01 -4.842307791113853455e-02 2.126681059598922729e-01 1.707524806261062622e-01 2.668975591659545898e-01 -9.193994849920272827e-02 -1.167767345905303955e-01 -3.089346587657928467e-01 3.903807327151298523e-02 -9.420236945152282715e-02 1.816453039646148682e-01 -2.067264914512634277e-01 -2.361583709716796875e-01 9.537552297115325928e-02 -1.557792425155639648e-01 2.655416354537010193e-02 -4.031663537025451660e-01 -2.782001793384552002e-01 -5.092195793986320496e-02 8.233056962490081787e-02 -5.726649612188339233e-02 -3.885199725627899170e-01 1.442407518625259399e-01 3.111267834901809692e-02 2.039692699909210205e-01
-1.994128227233886719e-01 3.066943287849426270e-01 -6.452420353889465332e-02 -8.976720273494720459e-02 -1.582868695259094238e-01 -3.732952177524566650e-01 1.821165680885314941e-01 4.614653997123241425e-03 1.030942946672439575e-01 2.829679250717163086e-01 1.516312360763549805e-01 9.664073586463928223e-02 6.536490749567747116e-03 8.824127167463302612e-02 -2.496551908552646637e-02 -3.393534719944000244e-01 -1.984742842614650726e-02 -9.442408382892608643e-02 7.630147039890289307e-02 -1.817227900028228760e-01 4.450837522745132446e-02 4.505889117717742920e-02 5.061449483036994934e-02 -1.317925006151199341e-01 3.194588050246238708e-02 1.086629107594490051e-01 1.337435394525527954e-01 3.761681437026709318e-04 -2.512319087982177734e-01 3.813056945800781250e-01 -2.516545951366424561e-01 -1.872462630271911621e-01
-2.905778288841247559e-01 2.813690006732940674e-01 3.254040777683258057e-01 -1.174089089035987854e-01 -2.630051225423812866e-02 -3.437804430723190308e-02 -2.312243171036243439e-02 1.008992642164230347e-01 -1.528969854116439819e-01 1.796182990074157715e-01 1.808699369430541992e-01 8.599533140659332275e-02 1.310425251722335815e-01 -1.094023212790489197e-01 -1.175182778388261795e-02 -3.328869342803955078e-01 3.692594170570373535e-02 1.919540911912918091e-01 -4.133649170398712158e-03 -7.334089279174804688e-02 6.814464926719665527e-03 -2.183931171894073486e-01 1.981865763664245605e-01 -7.467229664325714111e-02 -3.661184906959533691e-01 2.401701360940933228e-01 1.553319096565246582e-01 1.224579587578773499e-01 -2.360387891530990601e-01 2.121041566133499146e-01 1.632047630846500397e-02 1.653049886226654053e-02
-1.262255460023880005e-01 2.297542691230773926e-01 -7.803906500339508057e-02 -1.464421302080154419e-01 -1.627044379711151123e-01 -3.250657916069030762e-01 8.870154619216918945e-02 6.536423414945602417e-02 -1.578236669301986694e-01 -1.055813953280448914e-01 2.546160221099853516e-01 6.686556339263916016e-02 -1.182341352105140686e-01 -1.691011935472488403e-01 -1.312431246042251587e-01 1.202659979462623596e-01 -8.059384673833847046e-02 5.818895623087882996e-02 4.645483791828155518e-01 -3.221970796585083008e-01 1.228753402829170227e-01 -3.488276898860931396e-02 1.716223359107971191e-01 8.870452642440795898e-02 -2.672252617776393890e-02 1.154537722468376160e-01 1.434345245361328125e-01 1.416766196489334106e-01 -1.119837444275617599e-02 3.780153021216392517e-02 -2.254412621259689331e-01 -2.994023561477661133e-01
-1.146728359162807465e-02 -2.290014028549194336e-01 1.325004100799560547e-01 -1.657590270042419434e-01 -1.354213953018188477e-01 -1.902191638946533203e-01 -1.875182688236236572e-01 2.128155343234539032e-02 1.785200275480747223e-02 -1.146112307906150818e-01 2.489332407712936401e-01 1.680407524108886719e-01 -1.122212633490562439e-01 -1.297954320907592773e-01 -1.108322292566299438e-01 1.413184851408004761e-01 -7.666044682264328003e-02 6.444438546895980835e-02 6.083327904343605042e-02 -1.575276255607604980e-01 6.553120911121368408e-02 2.342997305095195770e-02 2.695162892341613770e-01 -1.183067858219146729e-01 -3.865902423858642578e-01 -1.287257075309753418e-01 -5.275362357497215271e-02 1.967700272798538208e-01 -5.376627445220947266e-01 -6.649667769670486450e-02 -1.775329932570457458e-02 1.246386617422103882e-01
1.360777020454406738e-01 1.650404930114746094e-01 -1.752860248088836670e-01 -2.865865528583526611e-01 -1.637440025806427002e-01 6.411903351545333862e-02 1.906278729438781738e-01 3.989109024405479431e-02 -1.444741636514663696e-01 2.630045451223850250e-02 2.995054721832275391e-01 2.659690976142883301e-01 -3.382140025496482849e-02 -2.546208724379539490e-02 -1.791483312845230103e-01 1.247559040784835815e-01 3.862983779981732368e-03 2.226195782423019409e-01 -3.743277117609977722e-02 -2.973033487796783447e-01 -8.793678134679794312e-03 -2.700553536415100098e-01 2.270088531076908112e-02 -1.496646255254745483e-01 -6.058530882000923157e-02 3.492427244782447815e-02 -1.119530275464057922e-01 -4.729275591671466827e-03 -4.898393750190734863e-01 1.288408637046813965e-01 -1.638330072164535522e-01 -7.041992992162704468e-02
-1.127666234970092773e-01 -1.039040461182594299e-02 -9.245420247316360474e-02 1.437851935625076294e-01 -2.713899314403533936e-01 -4.783666133880615234e-01 -2.150289863348007202e-01 -2.371381968259811401e-01 1.152584627270698547e-01 -1.058385297656059265e-01 8.992565423250198364e-02 2.471252381801605225e-01 2.357703074812889099e-02 -2.836022675037384033e-01 3.874482214450836182e-02 -1.651485413312911987e-01 -1.691225171089172363e-01 -1.520603895187377930e-01 1.619693934917449951e-01 2.669933438301086426e-02 -1.623041331768035889e-01 4.643167927861213684e-02 2.700612843036651611e-01 -1.282761096954345703e-01 -1.446757465600967407e-01 -1.345724333077669144e-02 2.499173767864704132e-02 8.916498161852359772e-03 -9.280724078416824341e-02 2.292549163103103638e-01 -2.760605700314044952e-02 -2.632147371768951416e-01
-2.319527566432952881e-01 7.768798619508743286e-02 3.343914449214935303e-02 -7.742156833410263062e-02 -4.122948050498962402e-01 -1.272962391376495361e-01 -1.654417216777801514e-01 1.670889705419540405e-01 -2.156353890895843506e-01 1.581623405218124390e-01 -1.571731716394424438e-01 2.255360782146453857e-01 1.771093904972076416e-01 -1.801807582378387451e-01 -5.674897879362106323e-02 3.892084956169128418e-02 -2.987751066684722900e-01 -2.343610674142837524e-02 2.362040430307388306e-02 -3.974718749523162842e-01 -4.212797060608863831e-02 9.267081320285797119e-02 5.004253610968589783e-02 -2.754782736301422119e-01 -2.263053208589553833e-01 -4.060753062367439270e-02 -4.493111371994018555e-02 -1.426550559699535370e-02 -2.750608026981353760e-01 -7.256399095058441162e-02 1.573548652231693268e-02 5.047087743878364563e-02
-4.538856148719787598e-01 2.612015306949615479e-01 -8.865936100482940674e-02 -3.030869364738464355e-01 -3.457720577716827393e-01 1.311446819454431534e-02 8.523282408714294434e-02 -2.264445573091506958e-01 -5.332862213253974915e-02 -3.956790268421173096e-02 1.313040219247341156e-02 3.320138668641448021e-03 2.272237557917833328e-03 -1.302918884903192520e-02 -6.737728416919708252e-02 -1.203332245349884033e-01 -1.846568137407302856e-01 -1.969601809978485107e-01 6.914981454610824585e-02 -5.090827867388725281e-02 -1.929528638720512390e-02 -1.652691364288330078e-01 4.379170760512351990e-02 -8.476640284061431885e-02 3.486067801713943481e-02 4.310973584651947021e-01 9.267716854810714722e-02 -1.469575986266136169e-02 -2.520516812801361084e-01 1.129100024700164795e-01 -1.198807265609502792e-02 -1.861128658056259155e-01
-9.432379901409149170e-02 1.244407519698143005e-01 -7.711762189865112305e-02 -2.561193332076072693e-02 -4.442011192440986633e-02 -2.019546926021575928e-01 -1.724846214056015015e-01 -1.010087132453918457e-01 -5.624374002218246460e-02 7.203955203294754028e-02 8.320999890565872192e-02 2.150260657072067261e-01 2.352350652217864990e-01 -5.094970017671585083e-02 1.372704058885574341e-01 -9.538546204566955566e-02 -7.829350233078002930e-02 5.469090491533279419e-02 1.214887425303459167e-01 -2.992986738681793213e-01 2.651715651154518127e-02 -2.143490016460418701e-01 6.607061624526977539e-02 -2.926184833049774170e-01 -1.983307003974914551e-01 3.819797933101654053e-01 9.233494102954864502e-02 -2.803647816181182861e-01 -3.939325734972953796e-02 2.385880500078201294e-01 -1.616646945476531982e-01 -3.630847334861755371e-01
9.811939299106597900e-02 6.336234509944915771e-02 -7.331845909357070923e-02 2.626615762710571289e-02 -3.459824323654174805e-01 -1.753145903348922729e-01 1.650189422070980072e-02 -2.583763301372528076e-01 2.621297240257263184e-01 6.435921043157577515e-02 3.475644886493682861e-01 -9.322095662355422974e-02 6.088867411017417908e-02 -1.661984324455261230e-01 -9.988389164209365845e-02 -1.672034561634063721e-01 -1.102680191397666931e-01 2.739034593105316162e-01 -2.160887606441974640e-02 -1.279491093009710312e-02 -4.917044565081596375e-02 -2.298820577561855316e-02 2.341461330652236938e-01 1.590874977409839630e-02 -4.210433363914489746e-01 1.236156672239303589e-01 -1.259759366512298584e-01 -2.600897848606109619e-01 -1.571136713027954102e-01 2.152241766452789307e-02 -1.908909380435943604e-01 -8.783745765686035156e-02
-2.249082177877426147e-01 7.614991813898086548e-02 1.466917991638183594e-01 -2.081365324556827545e-02 -2.421748042106628418e-01 -2.725969851016998291e-01 -1.355729252099990845e-01 1.605430394411087036e-01 -1.191894263029098511e-01 2.356385737657546997e-01 1.114537194371223450e-02 1.577093005180358887e-01 -2.352557778358459473e-01 -2.305602654814720154e-03 -3.921293839812278748e-02 -3.019751012325286865e-01 -1.673428863286972046e-01 -1.620445214211940765e-02 1.350228637456893921e-01 -2.278830558061599731e-01 -5.235081166028976440e-02 9.784250706434249878e-02 1.436870247125625610e-01 -1.077013313770294189e-01 -1.879983842372894287e-01 -6.610781699419021606e-02 3.341595232486724854e-01 -5.386716499924659729e-02 -3.828432857990264893e-01 -1.566202640533447266e-01 -2.859787270426750183e-02 1.804627478122711182e-01
-1.754021197557449341e-01 -1.534518152475357056e-01 -8.359804749488830566e-02 -2.089195139706134796e-02 -2.803765833377838135e-01 3.752192482352256775e-02 5.062574520707130432e-02 9.574000537395477295e-02 2.593145892024040222e-02 -2.551322579383850098e-01 1.882708370685577393e-01 2.308733612298965454e-01 2.571330033242702484e-02 8.887903392314910889e-02 -2.077110558748245239e-01 1.328711807727813721e-01 4.800068959593772888e-02 -2.373573631048202515e-01 8.314563892781734467e-03 -7.208508253097534180e-02 3.786570578813552856e-02 2.101543545722961426e-01 2.688328921794891357e-01 -1.573112159967422485e-01 -3.013378083705902100e-01 -1.929465234279632568e-01 1.675222516059875488e-01 -1.587826311588287354e-01 -4.332386553287506104e-01 -1.688036471605300903e-01 1.275873780250549316e-01 4.836191982030868530e-02
-2.050028368830680847e-02 6.831147707998752594e-03 3.594638034701347351e-02 -6.872947514057159424e-02 -1.162122283130884171e-02 -2.069906443357467651e-01 6.284213811159133911e-02 3.352565690875053406e-02 1.938556283712387085e-01 2.693929476663470268e-03 1.291626393795013428e-01 2.004429996013641357e-01 1.736544519662857056e-01 -4.308716356754302979e-01 -3.195137381553649902e-01 -2.076270431280136108e-01 -3.068547695875167847e-03 1.288824826478958130e-01 3.082156777381896973e-01 -1.919240802526473999e-01 -2.186351567506790161e-01 -3.037922382354736328e-01 -4.568354412913322449e-02 -1.141487136483192444e-01 -9.509846568107604980e-02 8.764731884002685547e-02 3.252764940261840820e-01 -1.186951249837875366e-01 -1.610878705978393555e-01 2.918597683310508728e-02 1.265838295221328735e-01 8.311772346496582031e-02
-1.521514356136322021e-01 2.317704260349273682e-01 -5.340318381786346436e-02 8.302975445985794067e-02 -2.265325933694839478e-01 -1.332926005125045776e-01 -5.556915700435638428e-02 -2.071934193372726440e-01 4.544022679328918457e-02 -6.270893663167953491e-02 9.409966319799423218e-02 4.073207452893257141e-02 -1.097007989883422852e-01 1.452050656080245972e-01 -6.745088379830121994e-03 -7.914978265762329102e-02 1.040271520614624023e-01 -1.412648409605026245e-01 1.239642053842544556e-01 -3.332273066043853760e-01 2.020442187786102295e-01 1.173817440867424011e-01 1.326857507228851318e-01 -4.181746542453765869e-01 1.787074506282806396e-01 -3.484074026346206665e-02 1.264427881687879562e-02 1.207227781414985657e-01 -3.996480703353881836e-01 2.229740470647811890e-01 -4.040413349866867065e-02 -2.813043594360351562e-01
-1.770879626274108887e-01 1.318418085575103760e-01 -3.514726459980010986e-02 -4.401926323771476746e-02 -2.348086386919021606e-01 1.448614150285720825e-01 1.701148152351379395e-01 -2.313420623540878296e-01 3.458445891737937927e-02 1.774635165929794312e-01 1.730839312076568604e-01 -2.561659365892410278e-02 8.610837906599044800e-02 -3.316939175128936768e-01 -1.063354872167110443e-02 6.981778889894485474e-02 -3.039903193712234497e-02 2.500791251659393311e-01 -1.155249252915382385e-01 -2.962655425071716309e-01 1.365497559309005737e-01 -3.912781476974487305e-01 9.216562844812870026e-03 -1.545558720827102661e-01 -4.287074133753776550e-02 1.517657488584518433e-01 2.620949149131774902e-01 -2.377137392759323120e-01 -1.311157196760177612e-01 2.187782227993011475e-01 1.591921597719192505e-01 -5.486495792865753174e-02
-2.348777651786804199e-01 2.160188369452953339e-02 7.362733036279678345e-02 -1.209833696484565735e-01 -2.619313001632690430e-01 -1.365307718515396118e-01 -5.185883119702339172e-02 2.460222393274307251e-01 3.423146903514862061e-02 5.884904414415359497e-02 -1.162875723093748093e-02 1.210876330733299255e-01 1.411510854959487915e-01 -3.151181936264038086e-01 -1.957034319639205933e-02 -5.116809625178575516e-03 -1.316006332635879517e-01 -2.067330777645111084e-01 -5.186867713928222656e-02 -5.531373023986816406e-01 -7.594705373048782349e-02 6.168345361948013306e-02 9.809750318527221680e-02 -2.362325340509414673e-01 -2.669650316238403320e-01 1.346633136272430420e-01 -1.001185998320579529e-01 -4.658311605453491211e-03 -1.707614511251449585e-01 2.151844352483749390e-01 -2.169828116893768311e-02 1.252331137657165527e-01
-2.610902786254882812e-01 -1.840420812368392944e-02 -2.374530434608459473e-01 -1.845023185014724731e-01 -2.146720588207244873e-01 -5.462030693888664246e-02 2.073238641023635864e-01 6.292790174484252930e-02 3.101508319377899170e-01 -4.800528287887573242e-02 3.350736796855926514e-01 -1.674370169639587402e-01 9.793356060981750488e-02 -2.326836995780467987e-02 8.037513494491577148e-02 4.623924940824508667e-02 -6.326458416879177094e-03 1.731487363576889038e-01 -8.169968612492084503e-03 -1.456494331359863281e-01 -7.017422467470169067e-02 -2.842220962047576904e-01 1.835115998983383179e-01 -9.551861882209777832e-02 -4.095497131347656250e-01 1.742183119058609009e-01 1.534122973680496216e-01 -7.245324552059173584e-02 -1.312813907861709595e-01 -5.224554333835840225e-03 -2.469190806150436401e-01 -5.111248046159744263e-02
-2.837075293064117432e-01 -2.234808653593063354e-01 1.589879095554351807e-01 1.766318678855895996e-01 -3.647108376026153564e-01 -1.550321280956268311e-01 8.132760971784591675e-02 1.335376501083374023e-01 1.484097540378570557e-01 -9.846103191375732422e-02 -4.567130655050277710e-02 2.396432012319564819e-01 -8.133307844400405884e-02 -3.398931622505187988e-01 -2.795101404190063477e-01 1.688322126865386963e-01 -3.181952238082885742e-01 2.173125892877578735e-01 2.096045911312103271e-01 -9.374869614839553833e-02 -1.186488047242164612e-01 -2.249048277735710144e-02 1.443872898817062378e-01 -1.636299192905426025e-01 -4.071999283041805029e-04 -9.739869832992553711e-02 6.547566968947649002e-03 1.464077387936413288e-03 -1.814636141061782837e-01 5.390047654509544373e-02 3.809453174471855164e-02 -3.699621558189392090e-02
-1.031884253025054932e-01 1.363859176635742188e-01 1.349758058786392212e-01 -2.086469531059265137e-01 -2.716166675090789795e-01 -2.218406461179256439e-02 8.698216080665588379e-02 -2.138616740703582764e-01 -2.097866833209991455e-01 1.687943339347839355e-01 1.901154816150665283e-01 2.038036435842514038e-01 4.714835807681083679e-02 -9.031356871128082275e-02 -4.484603926539421082e-02 -1.987038701772689819e-01 1.572491973638534546e-01 1.067503616213798523e-01 -1.087783277034759521e-01 -1.409050673246383667e-01 6.895709782838821411e-02 -1.700502336025238037e-01 1.050962060689926147e-01 -4.390582740306854248e-01 1.375332623720169067e-01 -1.626041084527969360e-01 1.352241784334182739e-01 -1.272974759340286255e-01 -3.515235483646392822e-01 1.700009703636169434e-01 -1.907685995101928711e-01 7.325236499309539795e-02
-1.689915172755718231e-02 5.650160089135169983e-02 -1.488741487264633179e-01 -1.757645457983016968e-01 -1.598993539810180664e-01 -4.003725200891494751e-02 -1.149403862655162811e-02 -3.104140758514404297e-01 -1.841009594500064850e-02 7.041456550359725952e-02 1.294399648904800415e-01 2.131853550672531128e-01 -1.463649123907089233e-01 5.020478740334510803e-03 -3.827731609344482422e-01 1.332059502601623535e-01 -1.687954366207122803e-01 -9.506182745099067688e-03 6.501170247793197632e-02 -3.160112351179122925e-02 -2.175518572330474854e-01 -2.278785705566406250e-01 5.186177790164947510e-02 -2.491206489503383636e-02 -2.360435426235198975e-01 2.245129495859146118e-01 -1.423002872616052628e-02 5.155609175562858582e-02 -1.865844130516052246e-01 3.620034754276275635e-01 -3.014957308769226074e-01 -2.539299130439758301e-01
8.833125978708267212e-02 2.730044126510620117e-01 8.632038533687591553e-02 3.656342625617980957e-02 -1.112548485398292542e-01 -1.229650899767875671e-01 3.563342988491058350e-02 -1.770997419953346252e-02 1.592781953513622284e-02 -6.603306531906127930e-02 7.223334908485412598e-02 -4.821094684302806854e-03 -1.163372844457626343e-01 5.755279958248138428e-02 -2.242902666330337524e-01 -8.610620349645614624e-02 -3.246054351329803467e-01 1.402598917484283447e-01 1.516935676336288452e-01 -4.829365909099578857e-01 1.004295870661735535e-01 -2.382365465164184570e-01 2.497734129428863525e-01 3.303689137101173401e-02 -2.253663241863250732e-01 2.074527591466903687e-01 7.520321011543273926e-02 9.814137220382690430e-02 -1.419714689254760742e-01 1.415549665689468384e-01 -2.525037825107574463e-01 -2.659089863300323486e-01
1.284318864345550537e-01 2.092233598232269287e-01 -6.678034365177154541e-02 -2.769673168659210205e-01 -6.927467137575149536e-02 -1.880128383636474609e-01 1.368050277233123779e-01 1.224991232156753540e-01 -1.946316845715045929e-02 -2.851091623306274414e-01 2.666030228137969971e-01 2.116845250129699707e-01 9.802895039319992065e-02 8.750021457672119141e-02 4.638594109565019608e-03 -1.759861856698989868e-01 -6.009228155016899109e-02 2.528957128524780273e-01 1.388534605503082275e-01 -1.606552749872207642e-01 2.516478765755891800e-03 2.294662296772003174e-01 7.720212638378143311e-02 -2.326235324144363403e-01 -1.460798084735870361e-01 1.854933202266693115e-01 5.437790974974632263e-02 2.292894423007965088e-01 -3.099757730960845947e-01 2.843179106712341309e-01 2.707524597644805908e-02 -1.566960960626602173e-01
6.692694872617721558e-02 1.207587048411369324e-01 1.287090126425027847e-02 8.668994158506393433e-02 -2.259498387575149536e-01 7.988043874502182007e-02 -8.770815283060073853e-02 9.514074772596359253e-02 1.167919486761093140e-01 -9.165351092815399170e-02 4.152024388313293457e-01 1.216996312141418457e-01 1.032915338873863220e-01 4.303084313869476318e-02 1.941518485546112061e-02 1.218499466776847839e-01 -1.407516449689865112e-01 1.269509643316268921e-01 -2.017239034175872803e-01 -1.080336272716522217e-01 1.626573503017425537e-01 2.469043433666229248e-02 1.299910843372344971e-01 -6.841763108968734741e-02 -3.236456513404846191e-01 2.629530429840087891e-01 7.523449510335922241e-02 7.264354825019836426e-02 -2.281829267740249634e-01 3.641023039817810059e-01 -3.070162832736968994e-01 -2.478446364402770996e-01
-1.169169470667839050e-01 3.105551004409790039e-01 4.395866692066192627e-01 -2.830857634544372559e-01 -1.287863403558731079e-01 -5.517115816473960876e-03 -1.579784229397773743e-02 -1.928413808345794678e-01 -2.023876877501606941e-03 6.470800191164016724e-02 4.167022109031677246e-01 6.205220520496368408e-02 9.927762299776077271e-02 -1.233015283942222595e-01 -5.991915706545114517e-03 -1.990462392568588257e-01 -1.071407347917556763e-01 1.507750004529953003e-01 -9.750741720199584961e-02 2.068423666059970856e-03 -1.168349832296371460e-01 -1.643014550209045410e-01 1.486701518297195435e-01 -3.082157075405120850e-01 -1.255876570940017700e-01 7.123678177595138550e-02 8.634341508150100708e-02 -2.322686649858951569e-02 -2.444877475500106812e-01 1.154419407248497009e-01 -1.088828593492507935e-01 -2.817552350461483002e-02
5.948346480727195740e-02 2.395596653223037720e-01 -1.855390071868896484e-01 -1.783310174942016602e-01 -1.233896613121032715e-02 -2.272152900695800781e-01 -2.544727921485900879e-01 2.531295269727706909e-02 1.171090407297015190e-03 7.407174259424209595e-02 5.067709684371948242e-01 8.368077874183654785e-02 1.086537167429924011e-02 -1.023941263556480408e-01 -2.057931721210479736e-01 2.123245149850845337e-01 -1.448632217943668365e-02 -4.479587078094482422e-02 -1.522679328918457031e-01 7.020073384046554565e-02 4.454354196786880493e-02 1.685211509466171265e-01 1.062549427151679993e-01 -2.681199014186859131e-01 -3.094058334827423096e-01 1.035881489515304565e-01 1.115601584315299988e-01 1.479082703590393066e-01 -2.722654044628143311e-01 -1.542965415865182877e-02 -7.089825812727212906e-03 -1.709791570901870728e-01
4.821009933948516846e-02 -4.045973531901836395e-03 -2.897986471652984619e-01 1.438004523515701294e-01 -2.003304362297058105e-01 -8.596699684858322144e-02 6.869906187057495117e-02 -8.314555138349533081e-02 1.108965650200843811e-01 -9.171221405267715454e-02 1.160589680075645447e-01 2.073676437139511108e-01 1.999966241419315338e-02 -3.866022825241088867e-01 -2.067107260227203369e-01 -1.206774488091468811e-01 -2.049603685736656189e-02 2.081613838672637939e-01 -2.879383973777294159e-02 6.762982811778783798e-04 3.813475072383880615e-01 1.122780814766883850e-01 1.573210209608078003e-01 -1.484195590019226074e-01 -9.227564558386802673e-03 -2.196234017610549927e-01 2.598855793476104736e-01 1.960008740425109863e-01 -2.750086188316345215e-01 2.922934293746948242e-02 -1.750913709402084351e-01 -1.967222392559051514e-01
-8.008943498134613037e-02 -4.347237199544906616e-02 -2.097971588373184204e-01 -1.980711333453655243e-02 -6.434489041566848755e-02 -2.722405791282653809e-01 9.834238886833190918e-02 -1.956735998392105103e-01 1.193773150444030762e-01 6.845250725746154785e-02 1.631813347339630127e-01 8.331628143787384033e-02 2.587389051914215088e-01 -2.448134124279022217e-01 -3.319368362426757812e-01 1.597635746002197266e-01 6.502733379602432251e-02 1.238025426864624023e-01 2.108910828828811646e-01 -1.639008671045303345e-01 -3.172219544649124146e-02 -2.418470978736877441e-01 -3.887600905727595091e-04 -2.126385420560836792e-01 -9.426814317703247070e-02 -1.328465491533279419e-01 3.241416811943054199e-01 -2.617926895618438721e-01 -9.449695795774459839e-02 1.468741297721862793e-01 -2.439072281122207642e-01 -1.422871053218841553e-01
-2.701068818569183350e-01 1.652255505323410034e-01 -3.960370086133480072e-03 -3.691221028566360474e-02 -2.492385357618331909e-02 -1.275293827056884766e-01 6.570029258728027344e-02 -1.136437579989433289e-01 -1.073181778192520142e-01 1.129873991012573242e-01 1.857232451438903809e-01 1.533191949129104614e-01 4.373760521411895752e-02 -3.223883360624313354e-02 -2.946242392063140869e-01 -8.944900333881378174e-02 -7.836291939020156860e-02 2.691252827644348145e-01 -2.066973745822906494e-01 -3.030909001827239990e-01 5.998793989419937134e-02 -1.294534802436828613e-01 -7.759247720241546631e-02 -3.478528559207916260e-01 -2.865812480449676514e-01 -1.360698640346527100e-01 2.889128923416137695e-01 -8.172307908535003662e-02 -3.036308288574218750e-01 2.161361090838909149e-02 -8.718667924404144287e-02 1.806064993143081665e-01
1.411857604980468750e-01 1.044280529022216797e-01 -1.571569889783859253e-01 -1.960709877312183380e-02 -2.143574506044387817e-01 -1.032830029726028442e-01 1.904019415378570557e-01 -4.325619339942932129e-02 -2.091797441244125366e-02 6.350620836019515991e-02 1.840271800756454468e-01 1.162845492362976074e-01 -9.319886565208435059e-02 -8.599522709846496582e-02 -8.278078585863113403e-02 1.021031588315963745e-01 3.225874900817871094e-02 4.806168973445892334e-01 1.140035092830657959e-01 -2.550729215145111084e-01 -3.086158074438571930e-02 -3.166547417640686035e-01 3.355315700173377991e-02 -1.523476839065551758e-01 -1.037708446383476257e-01 6.039657071232795715e-02 7.670973241329193115e-02 1.830504834651947021e-02 -1.871319413185119629e-01 3.081418573856353760e-01 -4.216910004615783691e-01 -6.425618194043636322e-03
-3.275917768478393555e-01 2.861276268959045410e-01 9.942153096199035645e-02 -3.941652774810791016e-01 -1.493983119726181030e-01 -1.073787063360214233e-01 -1.483756899833679199e-01 -1.118783727288246155e-01 8.177501708269119263e-02 -3.578533232212066650e-01 2.343790978193283081e-01 -2.576868608593940735e-02 -5.389277264475822449e-02 2.626436948776245117e-02 -4.906079545617103577e-02 -2.357397973537445068e-01 1.406587809324264526e-01 -1.116320304572582245e-02 -1.625220291316509247e-02 -2.271052151918411255e-01 -5.273561924695968628e-02 -1.587117463350296021e-02 2.993284352123737335e-02 -6.133875623345375061e-02 6.438875198364257812e-02 2.455618977546691895e-01 1.149984896183013916e-01 -9.354078024625778198e-02 -2.589195072650909424e-01 1.661718189716339111e-01 -7.769887149333953857e-02 -2.423034906387329102e-01
-1.687376946210861206e-01 2.204780653119087219e-02 -6.550683081150054932e-02 2.459694743156433105e-01 -8.080069720745086670e-02 -2.860619723796844482e-01 3.376593068242073059e-02 -1.525953412055969238e-01 1.410659309476613998e-02 3.815970942378044128e-02 7.113236642908304930e-05 2.450618445873260498e-01 -1.187754943966865540e-01 -3.476721346378326416e-01 -2.661170661449432373e-01 -5.597615987062454224e-02 -1.690037697553634644e-01 1.665129661560058594e-01 -4.834255576133728027e-02 -2.508080936968326569e-02 1.693014055490493774e-01 4.128230363130569458e-02 -2.222099006175994873e-01 -2.899256944656372070e-01 -2.592289149761199951e-01 1.842278540134429932e-01 1.456249654293060303e-01 1.499535143375396729e-01 -3.429575264453887939e-01 2.535586059093475342e-02 -1.003117933869361877e-01 1.631086766719818115e-01
-8.584620803594589233e-02 7.374627888202667236e-02 -6.929522845894098282e-03 -1.618614979088306427e-02 -3.495012223720550537e-01 1.809394732117652893e-02 1.201139166951179504e-01 -1.301879882812500000e-01 -1.165981069207191467e-01 1.141066290438175201e-02 2.413497716188430786e-01 1.757093816995620728e-01 -1.042782515287399292e-01 4.927114397287368774e-02 -1.399562694132328033e-03 2.063696831464767456e-01 -6.459970027208328247e-02 2.159550189971923828e-01 3.126848936080932617e-01 -2.169459164142608643e-01 1.435382217168807983e-01 -2.594031095504760742e-01 1.743826270103454590e-01 -1.884728521108627319e-01 -1.842917650938034058e-01 -6.294237077236175537e-02 2.314382940530776978e-01 -2.031721472740173340e-01 5.719480663537979126e-02 2.178038358688354492e-01 3.636664450168609619e-01 9.530960023403167725e-02
1.182626839727163315e-02 1.495067328214645386e-01 7.434809207916259766e-02 -1.146798878908157349e-01 -1.649353802204132080e-01 -2.665596008300781250e-01 -1.125402282923460007e-02 1.957531087100505829e-02 1.668130755424499512e-01 -1.595250666141510010e-01 3.667238056659698486e-01 1.719189584255218506e-01 -9.077130258083343506e-02 -7.014954835176467896e-02 -2.939800024032592773e-01 1.537481993436813354e-01 2.171159833669662476e-01 -3.003331646323204041e-02 1.814047992229461670e-01 -4.008086621761322021e-01 -8.030428551137447357e-03 -2.299460619688034058e-01 1.549956798553466797e-01 6.045978143811225891e-02 -9.881575405597686768e-02 2.455160319805145264e-01 -2.215834334492683411e-02 5.937291309237480164e-02 -7.260183244943618774e-02 1.718789339065551758e-01 -2.480396777391433716e-01 -1.640408784151077271e-01
1.033151373267173767e-01 1.125729233026504517e-01 -1.929168850183486938e-01 -3.054045513272285461e-02 -2.523287236690521240e-01 -1.528527885675430298e-01 1.724430769681930542e-01 -1.852372139692306519e-01 1.640061289072036743e-02 6.673490256071090698e-02 -3.705879673361778259e-02 3.573495447635650635e-01 1.998718529939651489e-01 -3.823194652795791626e-02 -3.768945634365081787e-01 -1.529114395380020142e-01 2.321729809045791626e-02 2.082887291908264160e-01 -2.343625528737902641e-03 7.177679985761642456e-02 2.121873199939727783e-02 1.925942115485668182e-02 1.131953075528144836e-01 8.914969861507415771e-02 -3.331726193428039551e-01 2.879052758216857910e-01 2.599706128239631653e-02 -1.024464890360832214e-01 -1.761751919984817505e-01 2.544918358325958252e-01 -2.538253366947174072e-01 -1.040468737483024597e-01
-2.276349961757659912e-01 7.920477539300918579e-02 2.746595740318298340e-01 -7.438808679580688477e-02 -3.375423848628997803e-01 -2.446623742580413818e-01 5.241717025637626648e-02 2.627060562372207642e-02 2.598180770874023438e-01 -8.624196052551269531e-02 2.135708332061767578e-01 2.028431296348571777e-01 -1.071782931685447693e-01 -2.339672595262527466e-01 -2.356879115104675293e-01 9.669777750968933105e-02 -3.910124301910400391e-02 3.083607256412506104e-01 -3.915838524699211121e-02 -1.557907611131668091e-01 8.591884374618530273e-02 -5.063701048493385315e-02 -4.527785629034042358e-02 -2.619239687919616699e-01 -1.874136365950107574e-02 1.537496596574783325e-01 3.032564930617809296e-02 -1.004989221692085266e-01 1.509484946727752686e-01 1.011868268251419067e-01 3.434663116931915283e-01 -4.305711761116981506e-02
-1.905795745551586151e-02 5.945762619376182556e-02 -3.522689267992973328e-02 -7.418499886989593506e-02 -5.793409794569015503e-02 -1.258337199687957764e-01 5.818818695843219757e-03 3.353709727525711060e-02 1.225673332810401917e-01 7.843194901943206787e-02 -1.384963989257812500e-01 -8.004553616046905518e-02 7.914917171001434326e-02 -5.905752778053283691e-01 -2.408470064401626587e-01 2.769727259874343872e-02 -1.291089504957199097e-01 1.373937875032424927e-01 -5.739691108465194702e-02 -2.641479671001434326e-01 -1.397761888802051544e-02 -2.024065144360065460e-02 2.555968463420867920e-01 -3.298358619213104248e-01 -1.803375780582427979e-01 9.822263382375240326e-04 1.220047399401664734e-01 7.992616295814514160e-02 -2.153884172439575195e-01 2.797106802463531494e-01 -2.075898498296737671e-01 5.971689894795417786e-02
-1.687697917222976685e-01 2.062521576881408691e-01 1.309759914875030518e-02 -2.734359502792358398e-01 -2.744700908660888672e-01 -3.128130733966827393e-01 -9.292566031217575073e-02 1.477516889572143555e-01 3.046509325504302979e-01 1.196458265185356140e-01 5.988958850502967834e-02 2.371376752853393555e-01 5.190964415669441223e-02 -1.316374242305755615e-01 -2.118908017873764038e-01 -1.372357178479433060e-02 1.185580268502235413e-01 1.314558833837509155e-01 -2.023029886186122894e-02 -2.679692506790161133e-01 -3.195595741271972656e-02 -2.357283979654312134e-01 -2.316744327545166016e-01 -1.738548576831817627e-01 5.141194164752960205e-02 -2.063546329736709595e-01 4.039501771330833435e-02 -1.768493950366973877e-01 -2.142403125762939453e-01 1.740224510431289673e-01 1.305156201124191284e-01 5.420419201254844666e-02
1.108064353466033936e-01 2.337127625942230225e-01 -1.339041292667388916e-01 3.755171969532966614e-02 -2.150636613368988037e-01 -1.635962575674057007e-01 3.069463670253753662e-01 9.405549615621566772e-02 -4.160145297646522522e-02 -2.150580734014511108e-01 2.372115254402160645e-01 2.264923043549060822e-02 -9.965115226805210114e-03 -1.294983644038438797e-02 -2.078738808631896973e-02 1.264396756887435913e-01 -3.256576359272003174e-01 6.773132830858230591e-02 2.642387747764587402e-01 -3.191450238227844238e-01 4.045372456312179565e-02 7.922925055027008057e-03 3.430446684360504150e-01 -4.431029036641120911e-02 -2.177223712205886841e-01 2.371480613946914673e-01 9.352234192192554474e-03 -1.409935764968395233e-02 -1.543718278408050537e-01 2.215693593025207520e-01 -1.149936392903327942e-01 -1.499935835599899292e-01
-1.902716606855392456e-01 3.553289473056793213e-01 1.705130189657211304e-01 -2.061425894498825073e-01 -1.651113107800483704e-02 -1.522630453109741211e-01 1.398981064558029175e-01 -1.549538224935531616e-01 -1.100666075944900513e-01 4.409711062908172607e-02 3.021143078804016113e-01 3.490387275815010071e-02 1.310238540172576904e-01 -3.577246144413948059e-02 -3.646774590015411377e-02 -1.169017702341079712e-01 -1.788765192031860352e-01 1.069214642047882080e-01 -1.984139084815979004e-01 7.384394854307174683e-02 5.398375913500785828e-02 -1.486120820045471191e-01 2.775225341320037842e-01 -1.911890506744384766e-01 -8.504521101713180542e-02 1.090878471732139587e-01 5.493807792663574219e-02 -1.160574518144130707e-02 -4.450809657573699951e-01 2.094172388315200806e-01 -1.585958898067474365e-01 2.066964209079742432e-01
-1.425852030515670776e-01 -1.446252763271331787e-01 1.698064208030700684e-01 -1.779880523681640625e-01 -2.062096446752548218e-01 -4.716655611991882324e-02 3.689612820744514465e-02 -1.457738876342773438e-01 6.747400015592575073e-02 -1.128965467214584351e-01 9.859291464090347290e-02 2.885872125625610352e-01 -1.239030361175537109e-01 -1.780749112367630005e-01 -2.384726405143737793e-01 2.648653090000152588e-01 1.978353969752788544e-02 -6.081492826342582703e-02 -7.755902409553527832e-02 -2.750842086970806122e-02 1.269133836030960083e-01 -5.858701094985008240e-02 1.264411211013793945e-01 -2.376424819231033325e-01 -3.267285227775573730e-01 2.389439195394515991e-02 -1.807888224720954895e-02 -1.793529465794563293e-02 -5.471230149269104004e-01 -6.024509295821189880e-02 1.671261340379714966e-02 1.800208538770675659e-01
3.560734912753105164e-02 1.586256027221679688e-01 -1.674329489469528198e-01 -1.339950561523437500e-01 -4.205254092812538147e-02 -4.203487336635589600e-01 -9.821685403585433960e-02 -8.824606984853744507e-02 1.334403157234191895e-01 -1.442514061927795410e-01 2.193520069122314453e-01 -1.504018250852823257e-02 -9.663299471139907837e-02 1.248914226889610291e-01 2.710604071617126465e-01 2.499865740537643433e-01 4.186066240072250366e-02 -2.875509671866893768e-03 1.274046581238508224e-02 -4.588390514254570007e-02 2.563109099864959717e-01 -1.619418710470199585e-02 -8.008399745449423790e-04 -3.547170758247375488e-01 -4.039400815963745117e-02 -7.722777780145406723e-03 -1.332037430256605148e-02 -1.230361778289079666e-02 -4.085196256637573242e-01 9.661586582660675049e-02 -1.314094662666320801e-01 -3.041464984416961670e-01
-1.163132786750793457e-01 -3.862652182579040527e-02 -2.575927078723907471e-01 -2.188007682561874390e-01 -4.016901180148124695e-02 -1.633590012788772583e-01 5.599588900804519653e-02 -8.518029749393463135e-02 -1.752815842628479004e-01 -1.261563748121261597e-01 2.386623919010162354e-01 3.418526947498321533e-01 -2.899542152881622314e-01 -1.368230730295181274e-01 -7.660378515720367432e-02 -3.990432247519493103e-02 -2.158211767673492432e-01 1.431521028280258179e-01 1.055943742394447327e-01 -4.374760761857032776e-02 -5.126633867621421814e-02 -2.992298603057861328e-01 -7.678113132715225220e-02 -2.645146846771240234e-01 -1.164445281028747559e-02 1.399528831243515015e-01 -1.487016975879669189e-01 -3.840447217226028442e-02 -2.569495737552642822e-01 1.782962828874588013e-01 -3.024247586727142334e-01 -1.435116827487945557e-01
-2.007729932665824890e-02 1.412674337625503540e-01 -1.099634543061256409e-01 1.963828504085540771e-01 -1.823812425136566162e-01 -4.524234533309936523e-01 -2.012136019766330719e-02 3.336071223020553589e-02 -7.439762353897094727e-02 -2.120447903871536255e-01 3.537572622299194336e-01 1.211985126137733459e-01 -1.612216830253601074e-01 -3.696880042552947998e-01 -5.378419533371925354e-02 8.128540962934494019e-02 -1.273982971906661987e-01 -8.064422756433486938e-02 2.825355157256126404e-02 1.537747532129287720e-01 -1.849227817729115486e-03 8.349149674177169800e-02 5.501690879464149475e-02 -1.408881042152643204e-02 -2.198393344879150391e-01 1.620548591017723083e-02 2.002607434988021851e-01 1.879254728555679321e-01 -3.286779522895812988e-01 1.312986612319946289e-01 1.417769044637680054e-01 -1.617984101176261902e-02
2.129295095801353455e-02 2.109208554029464722e-01 -1.465374231338500977e-01 -6.999582052230834961e-02 5.903140455484390259e-02 -2.410081475973129272e-01 -1.154259145259857178e-01 1.559776365756988525e-01 -1.342104673385620117e-01 1.006524637341499329e-01 1.724504530429840088e-01 4.015893042087554932e-01 -8.026525378227233887e-02 4.684187844395637512e-02 3.881170600652694702e-02 -3.660861402750015259e-02 -1.226860210299491882e-01 1.735828071832656860e-01 4.915595799684524536e-02 -5.785379931330680847e-02 1.807184070348739624e-01 -1.430987496860325336e-03 7.180565595626831055e-02 -3.545431494712829590e-01 -1.538460850715637207e-01 2.842459678649902344e-01 1.414930261671543121e-02 1.722573190927505493e-01 -3.011087179183959961e-01 2.985529899597167969e-01 -2.442734539508819580e-01 -1.027315855026245117e-01
-1.034763604402542114e-01 1.028255522251129150e-01 1.501121073961257935e-01 -7.937143743038177490e-02 8.437125384807586670e-02 -1.911575645208358765e-01 3.766031563282012939e-02 -2.539375424385070801e-01 -2.189499698579311371e-02 1.158093009144067764e-02 -8.135388791561126709e-02 3.517098426818847656e-01 -2.122742086648941040e-01 -4.014509022235870361e-01 -2.089689970016479492e-01 -1.397256702184677124e-01 -7.655167579650878906e-02 -6.466960906982421875e-02 1.026231423020362854e-01 8.360924571752548218e-02 1.024318784475326538e-01 2.257129736244678497e-02 2.561442926526069641e-02 -2.456285208463668823e-01 -2.250894010066986084e-01 4.029362648725509644e-02 3.829195499420166016e-01 1.068104356527328491e-01 -2.817975282669067383e-01 1.500223577022552490e-01 -9.436291456222534180e-02 -1.388397365808486938e-01
2.881243638694286346e-02 -2.002465426921844482e-01 8.185616880655288696e-02 -6.797618418931961060e-02 -2.466773390769958496e-01 -1.467000544071197510e-01 -7.574049383401870728e-02 8.700691908597946167e-02 -1.750036776065826416e-01 -1.270270645618438721e-01 2.761887311935424805e-01 2.549895644187927246e-01 2.877670899033546448e-02 -1.511759608983993530e-01 1.281558419577777386e-03 7.420299947261810303e-02 -1.089407056570053101e-01 2.750665247440338135e-01 -2.159342765808105469e-01 -7.991979271173477173e-02 5.438844859600067139e-02 1.169163286685943604e-01 1.094612851738929749e-01 -3.263253867626190186e-01 -2.823812663555145264e-01 2.443144172430038452e-01 2.378830686211585999e-02 1.028684452176094055e-01 -1.651304364204406738e-01 2.641497924923896790e-02 -4.221024513244628906e-01 -4.965475201606750488e-02
-1.812352389097213745e-01 2.550074458122253418e-01 2.753806412220001221e-01 -3.104087114334106445e-01 -5.198366194963455200e-02 -9.900034964084625244e-02 2.088771667331457138e-03 -1.300839520990848541e-02 -2.126968093216419220e-02 1.693827658891677856e-02 2.499236166477203369e-01 2.197899073362350464e-01 -9.539839625358581543e-02 -7.220853120088577271e-02 -1.458408236503601074e-01 -3.907999768853187561e-02 3.358503878116607666e-01 1.613358408212661743e-01 1.014825850725173950e-01 -1.516095846891403198e-01 -1.040840297937393188e-01 -3.299376964569091797e-01 2.380652576684951782e-01 -9.299170225858688354e-02 -3.360832110047340393e-02 -1.443206612020730972e-02 -9.995312988758087158e-02 -2.765986025333404541e-01 -2.475708574056625366e-01 1.500995457172393799e-01 9.730750322341918945e-02 -1.743288338184356689e-01
-1.169024258852005005e-01 1.419241726398468018e-01 8.338580280542373657e-02 -8.181172609329223633e-02 -4.219158738851547241e-02 -2.920343279838562012e-01 -1.415955573320388794e-01 -7.873793691396713257e-02 -1.696469485759735107e-01 -3.000193238258361816e-01 1.962700039148330688e-01 1.579484641551971436e-01 -6.066805869340896606e-02 -7.776268571615219116e-02 -2.541023194789886475e-01 5.488473922014236450e-02 1.193350367248058319e-02 2.948515117168426514e-01 3.419637978076934814e-01 -4.056625664234161377e-01 1.584876626729965210e-01 -2.208234742283821106e-02 7.689554989337921143e-02 -1.662880331277847290e-01 -7.180376350879669189e-02 2.346896678209304810e-01 -6.566604971885681152e-02 1.045126393437385559e-01 -7.400318863801658154e-04 -5.230236798524856567e-02 -8.003338426351547241e-02 -2.594216167926788330e-01
-1.933197826147079468e-01 2.029836028814315796e-01 2.960441708564758301e-01 3.594485819339752197e-01 -1.563702970743179321e-01 -2.395244687795639038e-01 1.960327476263046265e-02 -1.577306240797042847e-01 1.706741154193878174e-01 2.010497152805328369e-01 1.459127515554428101e-01 -7.562538236379623413e-02 -4.886165633797645569e-02 -2.381218224763870239e-01 -1.646292954683303833e-01 -1.408827602863311768e-01 -2.608615346252918243e-02 6.186309084296226501e-02 -3.481179848313331604e-02 -3.398282453417778015e-02 -7.735691219568252563e-02 -5.118606612086296082e-03 -1.062810122966766357e-01 -2.295994013547897339e-01 -1.730730980634689331e-01 -7.092201849445700645e-04 6.127804517745971680e-02 -9.295450150966644287e-02 -4.476661384105682373e-01 9.211566299200057983e-02 -2.405553609132766724e-01 -9.427873790264129639e-02
-2.672170698642730713e-01 3.243168070912361145e-02 -1.332782506942749023e-01 4.865832626819610596e-02 3.747447207570075989e-02 1.183261945843696594e-01 -3.111651353538036346e-02 1.976525485515594482e-01 4.222803935408592224e-02 -1.425454625859856606e-03 4.879984632134437561e-02 -1.216715574264526367e-01 3.150343894958496094e-01 -1.154304072260856628e-01 -4.768064990639686584e-02 8.446405827999114990e-02 -9.112286567687988281e-02 7.350868731737136841e-02 -2.203214727342128754e-02 -2.566825449466705322e-01 -1.967303082346916199e-02 -5.226983688771724701e-03 3.773907721042633057e-01 -3.387061655521392822e-01 -1.826128810644149780e-01 1.370773017406463623e-01 1.035976335406303406e-01 1.717040687799453735e-02 -3.535045087337493896e-01 3.298233747482299805e-01 1.468905657529830933e-01 -2.342952191829681396e-01
-8.080613613128662109e-02 9.005931764841079712e-02 5.448439717292785645e-02 -2.986954757943749428e-03 -2.614746391773223877e-01 -4.369404166936874390e-02 1.592437326908111572e-01 -1.123576387763023376e-01 3.113986365497112274e-02 -1.451382339000701904e-01 1.402946710586547852e-01 2.519572079181671143e-01 -8.816029876470565796e-02 9.616296738386154175e-02 1.084521859884262085e-01 -2.072967588901519775e-02 -3.935604915022850037e-02 2.012201994657516479e-01 -1.152339950203895569e-01 -4.353099167346954346e-01 1.815082430839538574e-01 1.963236927986145020e-02 2.739117443561553955e-01 -1.963394880294799805e-01 -1.452782303094863892e-01 2.992133423686027527e-02 -1.568454205989837646e-01 2.782492935657501221e-01 -2.542199194431304932e-01 2.653737664222717285e-01 -9.003712981939315796e-02 -2.842687666416168213e-01
1.062825024127960205e-01 6.920657120645046234e-03 2.355904690921306610e-02 -9.280180931091308594e-02 -3.460334241390228271e-02 -1.741186678409576416e-01 2.414759062230587006e-02 1.411635726690292358e-01 -1.867871433496475220e-01 -1.139608547091484070e-01 8.914238214492797852e-02 3.516702950000762939e-01 -1.547032147645950317e-01 -1.063010618090629578e-01 1.181409601122140884e-02 1.729647628962993622e-02 -7.444623857736587524e-03 5.924570560455322266e-02 8.355664461851119995e-02 -1.183781996369361877e-01 1.221268698573112488e-01 1.003058403730392456e-01 1.959537565708160400e-01 -3.758084177970886230e-01 -7.590319216251373291e-02 -1.891084462404251099e-01 7.361464202404022217e-03 -2.264561504125595093e-02 -5.774726271629333496e-01 8.629368245601654053e-02 -3.146245479583740234e-01 -3.362516686320304871e-02
4.625712707638740540e-02 3.212812542915344238e-01 -1.759190559387207031e-01 4.418542981147766113e-02 -1.325594335794448853e-01 -3.036341369152069092e-01 -4.813808202743530273e-02 -9.249027818441390991e-03 -1.062861382961273193e-01 -2.384324669837951660e-01 9.056465327739715576e-02 3.315990269184112549e-01 -7.742899935692548752e-03 -6.254775077104568481e-02 -2.757542133331298828e-01 1.598330438137054443e-01 5.610561370849609375e-02 1.839060634374618530e-01 2.424935102462768555e-01 -3.326568901538848877e-01 1.104968413710594177e-01 1.500408798456192017e-01 2.442967742681503296e-01 -1.723770610988140106e-02 -1.262437850236892700e-01 5.857540667057037354e-02 1.015198044478893280e-02 9.408821910619735718e-02 -5.600032582879066467e-02 1.323393136262893677e-01 -1.904640346765518188e-01 -2.670606076717376709e-01
-5.078586935997009277e-02 1.918020844459533691e-01 -1.966450177133083344e-02 -3.720759227871894836e-02 -2.030692249536514282e-01 -1.134852021932601929e-01 -1.571006774902343750e-01 1.705473512411117554e-01 6.876698881387710571e-02 -1.985936425626277924e-02 1.481784135103225708e-01 1.921157985925674438e-01 9.834661334753036499e-02 -1.509183794260025024e-01 -8.854147046804428101e-03 -1.537860333919525146e-01 1.945873498916625977e-01 -9.728135913610458374e-02 -1.281023677438497543e-02 -3.709462881088256836e-01 2.284308709204196930e-02 1.436833441257476807e-01 3.750162422657012939e-01 -3.607493340969085693e-01 -1.771620362997055054e-01 1.586739569902420044e-01 3.692349651828408241e-03 1.736575961112976074e-01 -2.951665818691253662e-01 -3.255800902843475342e-02 -6.354404240846633911e-02 -2.735329568386077881e-01
-4.752050936222076416e-01 1.440944969654083252e-01 1.536916345357894897e-01 3.583196178078651428e-02 -3.179834485054016113e-01 -1.433471739292144775e-01 -5.172418802976608276e-02 -1.330383121967315674e-01 -3.113340958952903748e-02 1.374040246009826660e-01 -6.664638966321945190e-02 1.858171075582504272e-01 -6.868989765644073486e-02 -2.732209265232086182e-01 -1.863041520118713379e-01 9.255898743867874146e-02 3.272977471351623535e-02 -5.041088536381721497e-02 -4.567052703350782394e-03 -3.176915645599365234e-01 -1.455285549163818359e-01 2.566828131675720215e-01 1.380724161863327026e-01 -1.373232603073120117e-01 -1.186867579817771912e-01 1.659162491559982300e-01 -1.289745718240737915e-01 -8.148013055324554443e-02 -2.114284634590148926e-01 7.850795984268188477e-02 1.910365223884582520e-01 1.523681581020355225e-01
3.560191020369529724e-02 1.366069614887237549e-01 -9.398468583822250366e-02 2.154958248138427734e-01 -2.220151871442794800e-01 -3.559360802173614502e-01 -1.547431200742721558e-01 1.315098702907562256e-01 9.937082231044769287e-02 -2.352171540260314941e-01 2.212232649326324463e-01 1.321431100368499756e-01 -7.361110299825668335e-02 -4.093746542930603027e-01 -1.937856525182723999e-01 5.424380302429199219e-02 -9.195736050605773926e-02 -6.328628957271575928e-02 4.165289551019668579e-02 -2.493294700980186462e-02 -7.675152271986007690e-02 1.811657547950744629e-01 -2.527780644595623016e-02 -5.777559801936149597e-02 -1.082695052027702332e-01 2.128240019083023071e-01 2.547807991504669189e-01 5.655391141772270203e-02 -4.026581048965454102e-01 1.277962923049926758e-01 -2.243996225297451019e-02 -2.949072606861591339e-02
-2.645608782768249512e-01 -1.314806379377841949e-02 -3.081660270690917969e-01 -1.226820126175880432e-01 -1.947453431785106659e-02 -1.825044155120849609e-01 1.060565039515495300e-01 1.584928855299949646e-02 -5.707476288080215454e-02 -4.688545316457748413e-02 6.306844949722290039e-02 2.591030299663543701e-01 -9.583359211683273315e-02 -2.752176113426685333e-02 8.352205157279968262e-02 1.718666106462478638e-01 -1.617061644792556763e-01 6.909079849720001221e-02 -9.878115355968475342e-02 -2.355624362826347351e-02 -8.595680445432662964e-02 -4.431775212287902832e-01 8.714674413204193115e-02 -2.520235180854797363e-01 -1.659973263740539551e-01 2.373981922864913940e-01 9.273236989974975586e-02 -1.701387763023376465e-01 -3.148733973503112793e-01 1.333401501178741455e-01 -3.097756803035736084e-01 3.349960595369338989e-02
5.253827571868896484e-02 1.482045054435729980e-01 -1.541061550378799438e-01 2.180285155773162842e-01 -7.579987496137619019e-02 -2.166816592216491699e-01 1.846055239439010620e-01 1.361065953969955444e-01 -1.227520480751991272e-01 -1.322649717330932617e-01 1.700544953346252441e-01 1.061722263693809509e-01 9.545520693063735962e-02 1.986553333699703217e-02 -1.211014315485954285e-01 -8.411725866608321667e-04 -1.659401208162307739e-01 1.495482027530670166e-01 2.103646248579025269e-01 -3.097950518131256104e-01 -1.055618375539779663e-01 -7.536185532808303833e-02 3.417999446392059326e-01 1.502803619951009750e-02 -5.368445813655853271e-02 8.227450400590896606e-02 1.311025917530059814e-01 1.965980827808380127e-01 -2.568862140178680420e-01 9.979623556137084961e-02 -2.252033799886703491e-01 -4.308185577392578125e-01
-5.934722721576690674e-02 5.478369072079658508e-02 2.567695081233978271e-01 2.433217018842697144e-01 -2.325796484947204590e-01 -7.162153720855712891e-02 -1.954694651067256927e-02 -1.978265047073364258e-01 1.220806390047073364e-01 -2.941754758358001709e-01 -2.195698209106922150e-02 1.652370840311050415e-01 3.953306470066308975e-03 -2.533906400203704834e-01 -7.217161823064088821e-03 -2.459088712930679321e-02 -1.399981081485748291e-01 1.727019250392913818e-02 1.791813969612121582e-01 -3.933150693774223328e-02 1.552014648914337158e-01 -4.040504992008209229e-02 4.032482802867889404e-01 -9.216737747192382812e-02 -2.568405568599700928e-01 1.019908264279365540e-01 4.206061959266662598e-01 3.946986421942710876e-02 -2.020885944366455078e-01 2.807496639434248209e-05 -1.190403476357460022e-01 -1.235760003328323364e-01
6.563989818096160889e-02 -2.262272983789443970e-01 -1.477911472320556641e-01 -7.537726778537034988e-04 -2.609329521656036377e-01 -1.479473114013671875e-01 1.156153604388237000e-01 -9.814929962158203125e-02 2.003282308578491211e-01 -1.228939816355705261e-01 2.265067398548126221e-01 6.324981898069381714e-02 1.438464410603046417e-02 -3.809256553649902344e-01 -3.127976655960083008e-01 -6.985884904861450195e-02 -1.417832565493881702e-03 1.045067980885505676e-01 6.780851632356643677e-02 -1.790629625320434570e-01 2.046847790479660034e-01 -7.011944800615310669e-02 1.089046299457550049e-01 -2.464954853057861328e-01 -1.344401389360427856e-01 -1.746146678924560547e-01 2.253901660442352295e-01 -1.178209409117698669e-01 -2.548206746578216553e-01 2.113391458988189697e-01 -1.696602702140808105e-01 1.802047938108444214e-01
1.092481836676597595e-01 9.681099653244018555e-02 -3.135362267494201660e-01 -2.550473809242248535e-02 -6.403326988220214844e-02 -2.140373587608337402e-01 -4.153920337557792664e-02 -2.383725792169570923e-01 -2.815397456288337708e-02 1.251776814460754395e-01 3.000023774802684784e-02 1.782290935516357422e-01 1.681484840810298920e-02 -5.965213850140571594e-02 -2.683943510055541992e-01 2.537096664309501648e-02 -6.671905983239412308e-03 1.246697381138801575e-01 -8.859218657016754150e-02 -1.079756096005439758e-01 -2.395289018750190735e-02 -2.040680199861526489e-01 9.997506439685821533e-02 -5.729174241423606873e-02 -3.615655303001403809e-01 3.390498161315917969e-01 4.430482164025306702e-02 -2.838834822177886963e-01 -1.690601259469985962e-01 3.444282710552215576e-01 -2.620396018028259277e-01 -1.045303642749786377e-01
-9.515257924795150757e-02 -2.439789772033691406e-01 1.740006655454635620e-01 -8.556201308965682983e-02 -2.936144769191741943e-01 -2.673811465501785278e-02 2.190906926989555359e-02 4.730505868792533875e-02 1.005003601312637329e-01 -1.748368889093399048e-01 2.667278647422790527e-01 3.780808746814727783e-01 -7.595113664865493774e-02 -4.273762926459312439e-02 -3.382903710007667542e-02 1.226423904299736023e-01 -8.078406006097793579e-02 5.696997418999671936e-02 -1.497220098972320557e-01 -1.033063456416130066e-01 6.393727660179138184e-02 2.634918875992298126e-02 1.942889243364334106e-01 -2.501313090324401855e-01 -3.071431517601013184e-01 -1.202490478754043579e-01 -1.289033442735671997e-01 -1.430600583553314209e-01 -4.738461375236511230e-01 7.550510764122009277e-02 -2.242166548967361450e-02 3.276880830526351929e-02
-3.915906846523284912e-01 2.502345144748687744e-01 2.125103622674942017e-01 -2.508765459060668945e-01 -1.220926567912101746e-01 -9.127648174762725830e-02 -8.353114128112792969e-02 -1.665233969688415527e-01 7.841745018959045410e-02 -3.094329833984375000e-01 2.558963000774383545e-01 -1.404852420091629028e-01 -1.105480864644050598e-01 -2.740712091326713562e-02 -1.838252693414688110e-01 -1.615257263183593750e-01 3.243165090680122375e-02 -2.208091132342815399e-02 1.508990302681922913e-02 -2.023395448923110962e-01 -7.073639333248138428e-02 4.657524824142456055e-02 1.211582198739051819e-01 -1.993329823017120361e-01 1.608393341302871704e-02 3.477778136730194092e-01 3.723780438303947449e-02 -9.310330450534820557e-02 -2.335644811391830444e-01 8.896553888916969299e-03 -8.430884033441543579e-02 -2.464263886213302612e-01
-1.258091479539871216e-01 -1.055730041116476059e-02 4.413099959492683411e-02 -2.132091969251632690e-01 -1.496468335390090942e-01 -1.023892685770988464e-01 2.492209076881408691e-01 -2.242695987224578857e-01 -2.017696388065814972e-02 -9.782617539167404175e-02 1.101717874407768250e-01 -3.937036916613578796e-02 4.955817386507987976e-02 -1.543984860181808472e-01 -1.766365021467208862e-01 2.865609945729374886e-03 -3.998522087931632996e-02 1.897256225347518921e-01 1.401954591274261475e-01 -3.838442862033843994e-01 1.031701415777206421e-01 -2.151047587394714355e-01 5.671836063265800476e-02 -2.196657098829746246e-02 -5.507299676537513733e-02 -4.051828682422637939e-01 3.050690889358520508e-01 1.731709986925125122e-01 -3.575243353843688965e-01 1.364423185586929321e-01 9.549784474074840546e-03 9.059948474168777466e-02
3.726454079151153564e-02 1.417510211467742920e-01 -2.472325414419174194e-01 -2.393415123224258423e-01 -8.719731867313385010e-02 -2.574550807476043701e-01 -1.744775325059890747e-01 2.045220434665679932e-01 -6.945598125457763672e-02 6.059257686138153076e-02 4.397923052310943604e-01 7.826518267393112183e-02 -2.463007271289825439e-01 -1.804696172475814819e-01 -1.896567195653915405e-01 6.809341907501220703e-02 2.609830163419246674e-02 -4.025977849960327148e-02 -1.443669646978378296e-01 -1.048762723803520203e-01 2.491051703691482544e-02 1.397293508052825928e-01 5.196117609739303589e-02 -2.278838902711868286e-01 -3.722371459007263184e-01 -3.085407428443431854e-02 1.537054181098937988e-01 1.759917940944433212e-03 -2.619745433330535889e-01 -6.437331438064575195e-02 4.908096790313720703e-02 -1.575762778520584106e-01
-1.478538066148757935e-01 1.157278865575790405e-01 2.893205545842647552e-02 6.823486089706420898e-02 -4.546204209327697754e-02 -1.362316608428955078e-01 -6.092822644859552383e-03 -2.824692726135253906e-01 1.779554635286331177e-01 2.515492141246795654e-01 -5.279362201690673828e-02 6.001301109790802002e-02 -1.879651546478271484e-01 -8.330721408128738403e-02 -1.647768914699554443e-01 -5.734550207853317261e-02 -7.692797482013702393e-02 2.387762069702148438e-01 1.205997765064239502e-01 1.347642689943313599e-01 1.995809078216552734e-01 5.621983110904693604e-02 1.401776373386383057e-01 -3.604850172996520996e-01 -1.729645580053329468e-01 8.411367237567901611e-02 2.664977610111236572e-01 -3.205702081322669983e-02 -5.041461586952209473e-01 3.055575489997863770e-02 -1.145262569189071655e-01 -1.388264745473861694e-01
-1.716282218694686890e-01 4.750916734337806702e-02 -7.013906538486480713e-02 -9.854742139577865601e-02 -3.355982899665832520e-01 -1.252990514039993286e-01 -1.311257481575012207e-01 -3.883497044444084167e-02 -1.794197559356689453e-01 2.142679542303085327e-01 -4.513605684041976929e-02 2.440818548202514648e-01 -4.881570488214492798e-02 -2.258841097354888916e-01 -5.150534212589263916e-02 1.118197012692689896e-02 -3.540072739124298096e-01 1.574083715677261353e-01 -4.092254862189292908e-02 -3.629541993141174316e-01 -5.430837627500295639e-03 1.642449349164962769e-01 8.700262010097503662e-02 -8.982311934232711792e-02 -7.696970552206039429e-02 2.818056046962738037e-01 9.284857660531997681e-02 -1.924837976694107056e-01 -2.939067184925079346e-01 -9.742785990238189697e-02 8.385668694972991943e-02 2.250782102346420288e-01
-3.926835209131240845e-02 2.154490053653717041e-01 1.307364553213119507e-01 -2.642215788364410400e-01 -7.291498780250549316e-02 -2.766310274600982666e-01 -2.303054183721542358e-02 1.250075176358222961e-02 2.329380959272384644e-01 -1.482260972261428833e-01 1.836432963609695435e-01 1.975084245204925537e-01 7.961239665746688843e-02 -1.254341602325439453e-01 4.469514265656471252e-02 2.279358804225921631e-01 -1.043185219168663025e-01 3.040240705013275146e-01 -9.416330605745315552e-02 -2.306950986385345459e-01 -9.615438431501388550e-02 -1.920896023511886597e-01 2.448492795228958130e-01 -7.387443631887435913e-02 1.057623252272605896e-01 -1.387504488229751587e-01 3.899018168449401855e-01 1.458325237035751343e-01 -1.170756742358207703e-01 6.397622823715209961e-02 -1.478486955165863037e-01 1.930736303329467773e-01
-2.151206433773040771e-01 -2.058391459286212921e-02 -1.113181710243225098e-01 -4.340879991650581360e-02 4.795527830719947815e-02 -3.350957632064819336e-01 1.712171733379364014e-01 -3.437999170273542404e-03 9.002897888422012329e-02 -5.127637833356857300e-02 3.764943405985832214e-02 2.122997194528579712e-01 -1.063704788684844971e-01 -1.060742288827896118e-01 -1.108168736100196838e-01 -1.472329199314117432e-01 3.172387927770614624e-02 2.411152720451354980e-01 1.903272606432437897e-02 -2.672394216060638428e-01 -2.442912161350250244e-01 -8.020136505365371704e-02 3.694945573806762695e-02 2.824666211381554604e-03 -3.976427614688873291e-01 -1.769885569810867310e-01 -5.519017204642295837e-02 2.355134487152099609e-02 -8.534186333417892456e-02 1.897399425506591797e-01 2.682658731937408447e-01 -4.179206788539886475e-01
-2.727476060390472412e-01 1.955638378858566284e-01 1.153154149651527405e-01 -1.651710420846939087e-01 5.532838404178619385e-02 -7.333495467901229858e-02 2.308430224657058716e-01 -1.479168087244033813e-01 1.066109463572502136e-01 -4.804491251707077026e-02 2.332173734903335571e-01 4.964022710919380188e-02 -1.552202831953763962e-02 -9.235874563455581665e-02 2.206012904644012451e-01 -9.477288275957107544e-02 4.042865708470344543e-02 -1.819969415664672852e-01 -5.330747738480567932e-02 -2.193809896707534790e-01 1.837470084428787231e-01 -3.372847139835357666e-01 2.120675742626190186e-01 -3.225912749767303467e-01 2.646452374756336212e-02 -2.281929366290569305e-02 2.653917074203491211e-01 -4.508084803819656372e-02 -2.185869216918945312e-01 -7.794746779836714268e-04 2.153358310461044312e-01 -2.758720517158508301e-01
-1.382347345352172852e-01 -2.120171301066875458e-02 -6.563890725374221802e-02 2.137946151196956635e-02 3.988868556916713715e-03 -2.132742404937744141e-01 -1.804478317499160767e-01 -3.551723062992095947e-02 3.062518127262592316e-02 9.034176915884017944e-02 9.028948843479156494e-02 1.138380244374275208e-01 -3.406070172786712646e-01 -1.440017521381378174e-01 -3.003579676151275635e-01 -8.991083502769470215e-02 -6.406932324171066284e-02 2.680426239967346191e-01 -1.774566769599914551e-01 -1.077497079968452454e-01 4.475351423025131226e-02 2.988676168024539948e-02 -4.758184775710105896e-02 -5.125243067741394043e-01 -2.445132136344909668e-01 1.702436828054487705e-03 2.217240817844867706e-02 -8.594979345798492432e-02 -3.676100969314575195e-01 1.414861977100372314e-01 -6.758215278387069702e-02 1.296406835317611694e-01
4.570383951067924500e-02 1.718586832284927368e-01 -1.061841771006584167e-01 -2.091392278671264648e-01 2.615189738571643829e-02 -5.360171943902969360e-02 6.784114241600036621e-02 -2.665066719055175781e-01 1.857798099517822266e-01 -1.607634127140045166e-01 3.830019384622573853e-02 3.437481224536895752e-01 -3.820078969001770020e-01 -3.535253405570983887e-01 -1.755045610480010509e-03 -5.520823225378990173e-02 -1.113062873482704163e-01 1.488251388072967529e-01 -1.937804184854030609e-02 3.907323256134986877e-02 -9.610296785831451416e-02 2.812448423355817795e-03 6.233166903257369995e-02 -4.960935935378074646e-02 -3.031922578811645508e-01 -1.090420857071876526e-01 2.112255096435546875e-01 4.557333886623382568e-02 -3.999606072902679443e-01 1.144750341773033142e-01 4.113811627030372620e-02 5.405446141958236694e-02
-3.102080523967742920e-01 2.495167404413223267e-01 1.620559245347976685e-01 -2.762624025344848633e-01 -1.542882323265075684e-01 -4.428791254758834839e-02 1.256867125630378723e-02 3.357649967074394226e-02 9.453961253166198730e-02 7.137293368577957153e-02 1.151583120226860046e-01 -1.400872482918202877e-03 1.086434721946716309e-02 -2.078643813729286194e-02 -5.971247330307960510e-02 -1.936167627573013306e-01 4.746678844094276428e-02 -4.529989138245582581e-02 -3.476032521575689316e-03 -2.386593371629714966e-01 1.399601902812719345e-02 4.777484014630317688e-02 -5.240651220083236694e-02 -4.295797049999237061e-01 3.478855639696121216e-02 3.312317132949829102e-01 2.604033350944519043e-01 1.143806725740432739e-01 -1.516509056091308594e-01 3.486020565032958984e-01 1.399072445929050446e-02 -2.353842705488204956e-01
-6.876544654369354248e-02 2.195154577493667603e-01 -4.316425323486328125e-02 -7.769309729337692261e-02 -3.409292995929718018e-01 -2.046199589967727661e-01 -1.365519762039184570e-01 2.376882880926132202e-01 2.552151679992675781e-01 7.613923400640487671e-02 1.954320073127746582e-01 4.743123427033424377e-02 8.518601208925247192e-02 -1.427374035120010376e-01 -4.765619337558746338e-02 1.110590845346450806e-01 -6.596166640520095825e-02 3.425299823284149170e-01 2.621274590492248535e-01 -2.789007127285003662e-02 -1.990687102079391479e-01 -3.464301526546478271e-01 6.337001174688339233e-02 -1.197980344295501709e-01 7.093060016632080078e-02 -2.335706949234008789e-01 -1.396151781082153320e-01 -4.763850197196006775e-02 -2.668241560459136963e-01 1.260317862033843994e-01 1.089273542165756226e-01 -5.348790064454078674e-02
-6.242995336651802063e-02 1.561035960912704468e-01 6.034641060978174210e-03 -2.020944803953170776e-01 -2.676284611225128174e-01 -2.580170929431915283e-01 -2.781011462211608887e-01 1.810827553272247314e-01 3.187087923288345337e-02 -1.082552298903465271e-01 2.473528087139129639e-01 -4.445109888911247253e-02 -1.253012567758560181e-01 2.079852670431137085e-01 2.306508719921112061e-01 3.367710709571838379e-01 -2.002794444561004639e-01 3.372708857059478760e-01 7.037505507469177246e-02 -2.034252882003784180e-02 9.805507212877273560e-02 -4.474655166268348694e-02 6.033359095454216003e-02 -2.671738266944885254e-01 -1.715008765459060669e-01 2.388116158545017242e-02 4.038732871413230896e-02 6.671080738306045532e-02 -3.018089532852172852e-01 6.076782941818237305e-03 -6.579092890024185181e-02 -6.059854850172996521e-02
-1.275883913040161133e-01 2.089686095714569092e-01 -1.412300467491149902e-01 -3.329399228096008301e-01 -1.219893097877502441e-01 -1.643823981285095215e-01 -2.720822347328066826e-03 1.056161522865295410e-02 2.401398867368698120e-01 -2.016509771347045898e-01 2.405037581920623779e-01 1.325400173664093018e-01 2.671508491039276123e-01 -3.935625031590461731e-02 8.253978937864303589e-02 2.218956500291824341e-01 7.557100802659988403e-02 -6.231135502457618713e-02 2.214300930500030518e-01 -3.722260296344757080e-01 2.446951270103454590e-01 -1.677162013947963715e-02 1.214853022247552872e-02 -9.229038655757904053e-02 3.347245976328849792e-02 1.862681657075881958e-01 -7.929676771163940430e-02 3.274929895997047424e-02 -3.020935654640197754e-01 1.135402321815490723e-01 3.120122849941253662e-02 -2.241140604019165039e-01
-3.555641695857048035e-02 -2.261909842491149902e-02 1.400048881769180298e-01 -7.366210222244262695e-03 -4.435145854949951172e-01 -8.003453165292739868e-02 -6.025768443942070007e-02 1.291146874427795410e-01 1.294922232627868652e-01 -1.962798386812210083e-01 -1.257140338420867920e-01 2.948887348175048828e-01 1.181130185723304749e-01 -2.589219212532043457e-01 -2.482037693262100220e-01 1.136195030994713306e-03 2.772546745836734772e-02 1.348730325698852539e-01 2.677908837795257568e-01 -1.077353283762931824e-01 -2.393793463706970215e-01 -9.846293926239013672e-02 -1.432155538350343704e-02 -1.495241075754165649e-01 3.212167695164680481e-02 -2.357828617095947266e-01 9.516716748476028442e-02 -8.406995981931686401e-02 -3.858130276203155518e-01 1.366580873727798462e-01 1.005359292030334473e-01 1.108080968260765076e-01
7.335659116506576538e-02 1.954581290483474731e-01 2.306680232286453247e-01 1.249768864363431931e-02 -5.220292806625366211e-01 9.091667085886001587e-02 1.290118396282196045e-01 -5.702116340398788452e-02 1.673421859741210938e-01 -3.263441026210784912e-01 -7.867091894149780273e-02 3.107514679431915283e-01 1.286150217056274414e-01 -3.382221460342407227e-01 -1.095679476857185364e-01 5.095342174172401428e-02 -2.132332921028137207e-01 6.899254024028778076e-02 1.434022039175033569e-01 -1.033836826682090759e-01 -1.368579734116792679e-02 1.893709599971771240e-02 7.969290600158274174e-04 -1.604763865470886230e-01 -1.425341516733169556e-01 -9.179119020700454712e-02 1.045103222131729126e-01 -7.259874790906906128e-02 -1.478043943643569946e-01 1.755743660032749176e-02 -1.808581799268722534e-01 -1.095425784587860107e-01
-4.359715431928634644e-02 1.295570135116577148e-01 1.774344295263290405e-01 -4.977810755372047424e-02 -2.801264822483062744e-01 -8.143191784620285034e-02 -8.010161668062210083e-02 7.428534328937530518e-02 -3.152795135974884033e-02 1.563452184200286865e-01 1.076686158776283264e-01 -1.964242756366729736e-02 -1.810899376869201660e-01 -7.596411556005477905e-02 -6.374741345643997192e-02 -1.648081839084625244e-01 -1.539990156888961792e-01 -1.887015241663902998e-04 -1.494392603635787964e-01 -1.000562980771064758e-01 1.369862258434295654e-01 -3.999484479427337646e-01 2.185117155313491821e-01 -2.891608476638793945e-01 2.161683589220046997e-01 2.175542563199996948e-01 1.615442633628845215e-01 -1.079228613525629044e-02 -3.104970157146453857e-01 3.711507916450500488e-01 -1.018666252493858337e-01 -1.102586090564727783e-01
-1.374453604221343994e-01 2.132544368505477905e-01 -1.286969035863876343e-01 1.608624123036861420e-03 4.825049266219139099e-02 -1.820469498634338379e-01 2.534610591828823090e-02 -2.015975862741470337e-01 9.430280327796936035e-02 -1.010515764355659485e-01 2.050924301147460938e-01 2.805086076259613037e-01 -1.437556445598602295e-01 -2.069896608591079712e-01 -9.152516722679138184e-02 3.535954654216766357e-02 -6.804922223091125488e-02 1.393401920795440674e-01 -2.793596684932708740e-01 1.898052692413330078e-01 7.109496742486953735e-02 -9.076252579689025879e-02 2.484112977981567383e-01 -7.424151152372360229e-02 1.913839392364025116e-02 3.474479913711547852e-01 -2.907729707658290863e-02 -2.731274664402008057e-01 -2.618171274662017822e-01 2.508402168750762939e-01 -8.539816737174987793e-02 -2.745974659919738770e-01
-2.564026117324829102e-01 1.560319364070892334e-01 -5.135940015316009521e-02 8.544362336397171021e-02 4.089310020208358765e-02 -1.878446340560913086e-01 1.335191130638122559e-01 -1.533325910568237305e-01 1.096775755286216736e-01 -4.281158000230789185e-02 4.487020149827003479e-02 3.762134909629821777e-02 -2.373498082160949707e-01 -3.525733947753906250e-02 -3.780239522457122803e-01 7.077705860137939453e-02 1.250615864992141724e-01 2.461603730916976929e-01 6.453613936901092529e-02 9.838784486055374146e-02 1.501560509204864502e-01 4.288166016340255737e-02 1.022462844848632812e-01 -2.405004650354385376e-01 -1.965785026550292969e-01 6.945016980171203613e-02 3.973629176616668701e-01 -5.554930865764617920e-02 -4.282486140727996826e-01 1.380600184202194214e-01 -5.341238155961036682e-02 7.985123991966247559e-02
-1.414006203413009644e-01 3.267217874526977539e-01 3.014154732227325439e-01 1.915096044540405273e-01 -1.806281358003616333e-01 -2.688629031181335449e-01 1.448593437671661377e-01 -1.351825445890426636e-01 2.170489281415939331e-01 3.042281232774257660e-02 6.941575556993484497e-02 1.215353831648826599e-01 4.170965775847434998e-02 -3.372139930725097656e-01 -2.411667555570602417e-01 1.394898281432688236e-03 2.496995404362678528e-02 -5.546250380575656891e-03 1.121905297040939331e-01 -7.424998283386230469e-02 1.823047846555709839e-01 -1.456441581249237061e-01 4.864132404327392578e-02 -6.887658685445785522e-02 -1.796595007181167603e-01 -2.065047323703765869e-01 2.286521792411804199e-01 -4.977348446846008301e-02 -3.284590542316436768e-01 6.037692073732614517e-04 -2.020331323146820068e-01 4.027985408902168274e-02
-1.304323524236679077e-01 2.561611533164978027e-01 -1.559920459985733032e-01 -8.331924676895141602e-02 -1.548008471727371216e-01 -2.263541221618652344e-01 -8.199959993362426758e-02 2.318692766129970551e-02 -7.829769700765609741e-02 -3.986550867557525635e-01 7.293890416622161865e-02 1.891264915466308594e-01 1.160425096750259399e-01 -1.302366554737091064e-01 -1.487528681755065918e-01 2.218959778547286987e-01 3.174258396029472351e-02 1.504768431186676025e-01 3.156547248363494873e-01 -1.777193695306777954e-01 -8.179874159395694733e-03 1.302139610052108765e-01 5.544495955109596252e-02 -6.309022009372711182e-02 -1.884741485118865967e-01 2.806679606437683105e-01 2.137356670573353767e-03 3.169026225805282593e-02 -1.111013218760490417e-01 1.083821058273315430e-01 -2.436437159776687622e-01 -3.434907495975494385e-01
-1.943541467189788818e-01 -2.802111767232418060e-02 8.865495771169662476e-02 -9.495396912097930908e-02 -1.684532314538955688e-01 -2.172159589827060699e-02 -6.981052458286285400e-02 -1.945754736661911011e-01 -7.405336201190948486e-02 1.679241806268692017e-01 2.223441563546657562e-02 1.460327059030532837e-01 1.261752657592296600e-02 -5.369590595364570618e-02 -2.629575729370117188e-01 -7.827539741992950439e-02 -3.919317200779914856e-02 1.906091123819351196e-01 -1.022358834743499756e-01 -1.937277764081954956e-01 2.769719362258911133e-01 -2.105858922004699707e-01 -4.030352458357810974e-02 -3.111106157302856445e-01 -3.472488820552825928e-01 -1.558983922004699707e-01 1.037094444036483765e-01 -2.183898687362670898e-01 -3.791717290878295898e-01 2.451027780771255493e-01 -1.632566452026367188e-01 2.360738115385174751e-03
-1.167972013354301453e-01 5.198970809578895569e-02 1.160964369773864746e-01 3.226706385612487793e-02 -2.091918289661407471e-01 -1.274816840887069702e-01 -7.912048697471618652e-02 3.181551769375801086e-02 9.704161435365676880e-02 -5.977375432848930359e-02 -7.673683017492294312e-02 3.497138321399688721e-01 1.368597745895385742e-01 -2.467791438102722168e-01 -2.425738126039505005e-01 4.234838783740997314e-01 -1.661531068384647369e-02 1.205145269632339478e-01 2.290719151496887207e-01 -3.282761946320533752e-02 -1.308277398347854614e-01 2.493398822844028473e-02 -1.469230651855468750e-02 -9.375747293233871460e-03 -3.454748690128326416e-01 -3.017639927566051483e-02 -1.410295907407999039e-02 7.066704332828521729e-02 -4.326693713665008545e-01 -1.204471364617347717e-01 1.319904327392578125e-01 -1.089980602264404297e-01
6.168020889163017273e-03 3.401888906955718994e-01 -2.424588650465011597e-01 -1.014967411756515503e-01 -2.621358335018157959e-01 -1.866549104452133179e-01 2.900071740150451660e-01 -3.857618570327758789e-02 -1.738153584301471710e-02 -8.764185011386871338e-02 1.447622925043106079e-01 -1.340805590152740479e-01 -2.111212164163589478e-01 -3.330072388052940369e-02 -4.211330786347389221e-02 -8.395240455865859985e-02 -1.282362341880798340e-01 1.691600978374481201e-01 1.680823117494583130e-01 -2.181186676025390625e-01 4.408627375960350037e-02 7.896665483713150024e-02 7.403211295604705811e-02 -1.785258054733276367e-01 -1.895869821310043335e-01 2.217201292514801025e-01 -7.698417454957962036e-02 2.492150664329528809e-01 -3.841111660003662109e-01 2.269549965858459473e-01 7.432331889867782593e-02 -2.117279917001724243e-02
-1.265815943479537964e-01 -2.140753716230392456e-01 1.768934279680252075e-01 6.004609912633895874e-02 -3.442182838916778564e-01 1.034927275031805038e-02 -5.499213933944702148e-03 -7.793120294809341431e-02 1.371807903051376343e-01 4.586922004818916321e-02 1.580584049224853516e-01 2.770863175392150879e-01 -5.768892168998718262e-02 -7.060375809669494629e-02 -1.613011956214904785e-01 2.799917161464691162e-01 -3.398569673299789429e-02 -1.341515928506851196e-01 -2.055195160210132599e-02 -1.201283186674118042e-01 6.115531176328659058e-02 -8.833903819322586060e-02 2.479355633258819580e-01 -2.880747020244598389e-01 -2.958486378192901611e-01 -1.271069645881652832e-01 -6.058616191148757935e-02 6.099843978881835938e-02 -4.746178984642028809e-01 -1.023371145129203796e-01 7.079575210809707642e-02 -3.630691021680831909e-02
-7.136136759072542191e-03 1.178473979234695435e-02 1.666275560855865479e-01 -1.067587733268737793e-01 -2.030750364065170288e-01 -3.299681246280670166e-01 8.863813430070877075e-02 6.586012244224548340e-02 -7.128303498029708862e-02 -1.333481073379516602e-01 2.684525549411773682e-01 7.014747709035873413e-02 9.683213382959365845e-02 9.509418159723281860e-02 1.519652362912893295e-02 2.491001039743423462e-01 -1.665344685316085815e-01 2.845738530158996582e-01 1.084358617663383484e-01 -2.348117679357528687e-01 -3.896332904696464539e-02 -1.212799102067947388e-01 2.853096723556518555e-01 -3.050604760646820068e-01 5.108287557959556580e-02 -1.854913383722305298e-01 1.586272567510604858e-01 3.030556142330169678e-01 -1.003746017813682556e-01 2.387763857841491699e-01 1.711332798004150391e-01 3.293483331799507141e-02
-5.072094127535820007e-02 3.503090143203735352e-02 -2.069484293460845947e-01 -1.296462118625640869e-01 -2.830449044704437256e-01 -2.020278871059417725e-01 -3.082119822502136230e-01 8.379730582237243652e-02 7.572134584188461304e-02 3.423283575102686882e-03 -2.645870484411716461e-02 1.163662001490592957e-01 -1.239544302225112915e-01 -1.668446362018585205e-01 -7.135085016489028931e-02 2.226683124899864197e-02 1.675904728472232819e-02 7.415956258773803711e-02 2.514318823814392090e-01 -1.395255774259567261e-01 2.334664762020111084e-01 4.821021109819412231e-02 2.745877504348754883e-01 -4.712508618831634521e-01 -1.388601958751678467e-01 2.509861625730991364e-02 1.949846744537353516e-01 -1.701580882072448730e-01 -1.147204488515853882e-01 4.653515666723251343e-02 -2.892774939537048340e-01 -1.271914243698120117e-01
-3.409698903560638428e-01 1.297452300786972046e-01 9.390490502119064331e-02 -1.245179250836372375e-01 -2.078592181205749512e-01 -2.453111261129379272e-01 -9.430423378944396973e-02 -1.947280317544937134e-01 1.473167389631271362e-01 7.473879307508468628e-02 -1.944243349134922028e-02 3.267753124237060547e-01 -1.276430580765008926e-02 -1.491478234529495239e-01 -1.153057217597961426e-01 -1.818704791367053986e-02 1.420985758304595947e-01 1.175161451101303101e-01 1.445001065731048584e-01 -1.395871788263320923e-01 4.680148139595985413e-02 -6.051518023014068604e-02 -1.354216784238815308e-01 -5.552759394049644470e-02 -2.437733709812164307e-01 -2.896376252174377441e-01 2.213338464498519897e-01 1.254042536020278931e-01 2.442759461700916290e-02 2.483182698488235474e-01 2.128951102495193481e-01 -3.234969973564147949e-01
-9.765185415744781494e-02 5.300916382111608982e-04 -2.417303025722503662e-01 -3.856050549075007439e-03 -1.703123003244400024e-01 -4.274753108620643616e-02 -1.597869209945201874e-02 -6.744600832462310791e-02 9.445517510175704956e-02 9.998470544815063477e-02 -1.805325597524642944e-02 2.519359588623046875e-01 2.549261748790740967e-01 -5.173870921134948730e-02 -4.463511407375335693e-01 4.063371196389198303e-02 -1.967060146853327751e-03 2.147427648305892944e-01 9.706864506006240845e-02 -2.154271900653839111e-01 1.688982844352722168e-01 -1.865920126438140869e-01 3.720158934593200684e-01 -1.042126715183258057e-01 1.747331619262695312e-01 2.401672899723052979e-01 -8.373101800680160522e-02 -1.641148179769515991e-01 -2.173177748918533325e-01 1.201959773898124695e-01 5.870517343282699585e-02 -2.080640792846679688e-01
-3.018388748168945312e-01 1.364219933748245239e-01 1.415351331233978271e-01 -1.761474907398223877e-01 -3.200291097164154053e-01 -3.611336648464202881e-02 1.173802986741065979e-01 -2.434697747230529785e-01 9.483279287815093994e-02 -1.466364711523056030e-01 3.034751117229461670e-01 -1.082511544227600098e-01 -8.868316560983657837e-02 -1.348893791437149048e-01 -1.530987322330474854e-01 -1.873248517513275146e-01 5.669365078210830688e-02 -1.160895004868507385e-01 -3.386563062667846680e-01 -1.584614515304565430e-01 -8.706502616405487061e-02 -6.869364529848098755e-02 2.998477034270763397e-02 -2.072640657424926758e-01 -1.042911782860755920e-01 1.261409223079681396e-01 7.510872185230255127e-02 5.460432544350624084e-02 -1.858795583248138428e-01 -1.456917226314544678e-01 4.503522813320159912e-02 -3.710535466670989990e-01
-3.810340464115142822e-01 7.022520899772644043e-02 -3.026580810546875000e-01 6.450002640485763550e-02 -1.297041773796081543e-01 -7.595289498567581177e-02 -6.414265185594558716e-02 2.370779514312744141e-01 -3.760953620076179504e-02 -5.974050238728523254e-02 -6.698301434516906738e-02 1.365936174988746643e-02 1.328945755958557129e-01 -1.921562291681766510e-02 3.310404717922210693e-02 7.847491651773452759e-02 -2.629854679107666016e-01 8.171573281288146973e-02 -1.413365453481674194e-01 -4.150362908840179443e-01 -1.174881160259246826e-01 3.686758503317832947e-02 2.285272777080535889e-01 -3.773731291294097900e-01 -1.421366035938262939e-01 2.066505141556262970e-03 7.368737459182739258e-02 9.055965393781661987e-02 -2.244300246238708496e-01 2.676350176334381104e-01 -4.860690981149673462e-02 -1.415222045034170151e-02
-2.687739729881286621e-01 1.862726807594299316e-01 -9.238100796937942505e-02 6.458470225334167480e-02 1.891103684902191162e-01 -1.672253906726837158e-01 2.921328321099281311e-02 -3.241121768951416016e-01 -5.359730497002601624e-02 1.182337850332260132e-02 -1.245058774948120117e-01 2.692534625530242920e-01 -6.341115385293960571e-02 -1.978441923856735229e-01 -3.707873225212097168e-01 7.294654101133346558e-02 -6.628362834453582764e-02 1.475661993026733398e-01 1.105961799621582031e-01 -1.292924880981445312e-01 4.407191649079322815e-03 -7.991735637187957764e-02 2.436916977167129517e-01 3.118200786411762238e-02 -1.540963798761367798e-01 2.465688064694404602e-02 9.930683672428131104e-02 5.490969866514205933e-03 -2.874464988708496094e-01 3.127322196960449219e-01 -3.113245666027069092e-01 1.649251021444797516e-02
-4.684039056301116943e-01 1.175275444984436035e-01 -6.570409238338470459e-02 -1.422738730907440186e-01 -2.021376043558120728e-01 -1.694837212562561035e-01 1.610548645257949829e-01 2.085383981466293335e-02 1.905554831027984619e-01 -6.768039613962173462e-02 2.602981589734554291e-02 3.570107817649841309e-01 -1.725263334810733795e-02 -3.793657198548316956e-02 -8.862085640430450439e-02 -9.260351955890655518e-02 -3.077169954776763916e-01 9.033134579658508301e-02 1.213676035404205322e-01 -3.426499366760253906e-01 5.532936379313468933e-02 5.170570313930511475e-02 -5.800185725092887878e-02 -1.261071860790252686e-01 5.759814381599426270e-02 2.427136301994323730e-01 -1.355426460504531860e-01 -1.661603450775146484e-01 -1.051260158419609070e-01 2.080720104277133942e-02 6.890440732240676880e-02 -2.732122838497161865e-01
-9.557716548442840576e-02 6.081783026456832886e-02 -1.851675286889076233e-02 -2.887748777866363525e-01 -1.462249644100666046e-02 -1.989376246929168701e-01 1.540717184543609619e-01 2.085125893354415894e-01 4.751731641590595245e-03 2.368345111608505249e-02 1.224645972251892090e-01 2.829365730285644531e-01 1.294981688261032104e-01 1.830232590436935425e-01 -1.223974227905273438e-01 4.620232805609703064e-02 -1.067330613732337952e-01 -1.354120522737503052e-01 -1.014885455369949341e-01 -2.657772600650787354e-01 4.717023298144340515e-02 -5.090482532978057861e-02 2.261697314679622650e-02 -2.621130049228668213e-01 -1.360666006803512573e-01 1.129620671272277832e-01 -7.294259965419769287e-02 1.052245646715164185e-01 -2.923365533351898193e-01 5.327905416488647461e-01 -4.363127797842025757e-02 -1.726705282926559448e-01
7.674641907215118408e-03 -9.567438811063766479e-02 -1.131951063871383667e-01 1.266967207193374634e-01 -8.717528730630874634e-02 -1.980354487895965576e-01 1.762491315603256226e-01 -1.491176784038543701e-01 1.688356399536132812e-01 -2.938397526741027832e-01 5.970348417758941650e-02 1.636911034584045410e-01 1.813440322875976562e-01 -2.325483113527297974e-01 -2.839543819427490234e-01 -1.091111674904823303e-01 -1.234990172088146210e-02 1.275181472301483154e-01 7.627517729997634888e-02 6.640782207250595093e-02 2.050014585256576538e-01 1.009404100477695465e-02 8.666869252920150757e-02 -2.056095898151397705e-01 -1.531075984239578247e-01 6.204340979456901550e-02 4.474664628505706787e-01 -1.286270376294851303e-02 -2.821837365627288818e-01 2.062589079141616821e-01 -2.605259418487548828e-01 -2.856090292334556580e-02
-2.223039120435714722e-01 9.430040419101715088e-02 3.209970891475677490e-01 2.146731913089752197e-01 -2.039861232042312622e-01 -4.015168547630310059e-01 3.836631029844284058e-02 -1.464905031025409698e-02 1.713169962167739868e-01 8.254121989011764526e-02 2.574810385704040527e-02 2.375382743775844574e-02 -1.126021221280097961e-01 -3.050349093973636627e-02 -2.686685621738433838e-01 -2.403393536806106567e-01 -1.936073414981365204e-02 1.832611858844757080e-01 7.926055043935775757e-02 -1.090098991990089417e-01 -4.759581759572029114e-02 -1.967754513025283813e-01 -2.560902945697307587e-02 -2.161406278610229492e-01 -1.978788971900939941e-01 -1.822567284107208252e-01 1.460249871015548706e-01 -1.422472894191741943e-01 -3.274421989917755127e-01 4.454952850937843323e-02 -2.038362473249435425e-01 4.404502362012863159e-02
-3.915891051292419434e-02 3.220296651124954224e-02 1.544910203665494919e-02 -7.189445942640304565e-02 -1.135437786579132080e-01 -5.639897286891937256e-02 -1.428567618131637573e-01 2.448991984128952026e-01 9.956172853708267212e-02 -8.597357571125030518e-02 1.504412591457366943e-01 6.180981919169425964e-02 1.308838129043579102e-01 -3.335844874382019043e-01 -2.080727815628051758e-01 1.643484383821487427e-01 6.302069872617721558e-02 -2.128474786877632141e-02 -2.303856313228607178e-01 -3.599488437175750732e-01 9.768824279308319092e-02 8.443275094032287598e-02 1.593296229839324951e-01 -3.552671670913696289e-01 -3.503576619550585747e-03 -6.239372864365577698e-02 9.784613549709320068e-02 1.617310494184494019e-01 -2.357694953680038452e-01 4.267340302467346191e-01 -6.393704563379287720e-02 -1.278422623872756958e-01
-2.959083616733551025e-01 -1.228555142879486084e-01 -5.455393716692924500e-02 -2.707254588603973389e-01 -1.822923868894577026e-01 -2.630409002304077148e-01 -1.371170133352279663e-01 -8.477271348237991333e-02 1.498327404260635376e-01 -2.763687260448932648e-02 2.233885228633880615e-01 1.446397304534912109e-01 -9.681884199380874634e-02 -1.109323874115943909e-01 -1.143055036664009094e-01 1.599615514278411865e-01 -7.646144181489944458e-02 1.901302039623260498e-01 1.261707860976457596e-02 1.153758615255355835e-01 -4.820950701832771301e-02 1.359741091728210449e-01 -9.201730042695999146e-02 -2.845927178859710693e-01 6.991004943847656250e-02 -1.931809633970260620e-01 2.207442820072174072e-01 3.205176591873168945e-01 -3.960413634777069092e-01 9.497376531362533569e-02 -1.991670206189155579e-02 1.123673617839813232e-01
-3.817175980657339096e-03 2.308005243539810181e-01 -2.032890617847442627e-01 -4.129051044583320618e-02 -2.831598818302154541e-01 -8.985737711191177368e-02 2.537264823913574219e-01 7.346606254577636719e-02 9.400615096092224121e-02 -1.116648912429809570e-01 2.198424488306045532e-01 1.859354227781295776e-01 -5.395102128386497498e-02 -1.262093633413314819e-01 7.236671447753906250e-02 -4.998090118169784546e-02 -2.983658611774444580e-01 -6.420842837542295456e-03 1.097194105386734009e-01 -3.555983603000640869e-01 2.627974562346935272e-02 -1.578228175640106201e-01 2.780725061893463135e-01 4.959098994731903076e-03 -1.706055104732513428e-01 2.498745322227478027e-01 -1.779375672340393066e-01 1.051342189311981201e-01 -1.669693440198898315e-01 3.116768598556518555e-01 -8.236544579267501831e-02 -1.353150904178619385e-01
-1.991055160760879517e-01 1.921281963586807251e-01 -5.421477928757667542e-02 -2.670425772666931152e-01 4.373712465167045593e-03 -1.362080425024032593e-01 1.697297394275665283e-01 1.585625857114791870e-01 1.748456656932830811e-01 -1.634801775217056274e-01 9.070805460214614868e-02 2.488637715578079224e-01 -1.308622024953365326e-02 1.171239763498306274e-01 1.196972876787185669e-01 -1.050545424222946167e-01 -1.548802554607391357e-01 -1.569657176733016968e-01 1.615484505891799927e-01 -2.604095935821533203e-01 3.460422903299331665e-02 -1.459632366895675659e-01 4.567957669496536255e-02 -1.426242142915725708e-01 -1.628229171037673950e-01 4.412798210978507996e-03 -3.801439702510833740e-02 2.418880462646484375e-01 -4.062479138374328613e-01 3.442603349685668945e-01 6.648287922143936157e-02 -2.191650867462158203e-01
-2.849383354187011719e-01 -1.186789646744728088e-01 -1.172612607479095459e-01 1.222165077924728394e-01 -1.459516398608684540e-02 -1.662601679563522339e-01 -2.471665292978286743e-01 -1.459639370441436768e-01 1.595740467309951782e-01 -1.603521108627319336e-01 4.367299005389213562e-02 1.837274581193923950e-01 -8.915517479181289673e-03 -1.657180488109588623e-01 -2.981435954570770264e-01 -7.190442830324172974e-02 1.396352797746658325e-01 1.680183857679367065e-01 1.510792076587677002e-01 -2.151010036468505859e-01 -3.497341275215148926e-01 1.907198689877986908e-02 -4.997366922907531261e-04 3.171955421566963196e-02 -3.761652112007141113e-01 1.982890442013740540e-02 1.795685440301895142e-01 -4.123926535248756409e-02 -2.643403112888336182e-01 -5.684988573193550110e-02 -2.394771873950958252e-01 -1.026782169938087463e-01
1.451927572488784790e-01 -9.164049476385116577e-02 2.302224515005946159e-03 2.438048832118511200e-02 -8.325485140085220337e-02 -2.417128235101699829e-01 -2.793120965361595154e-02 -5.139907076954841614e-02 -1.670289486646652222e-01 -5.890023708343505859e-02 1.080688312649726868e-01 2.560527920722961426e-01 1.909950524568557739e-01 -3.210783004760742188e-01 8.572816103696823120e-02 8.066628873348236084e-02 -1.352570652961730957e-01 1.674275547266006470e-01 -8.204571902751922607e-02 -2.130714356899261475e-01 7.335331290960311890e-03 4.121875390410423279e-02 2.125901728868484497e-01 -2.856225073337554932e-01 -2.658430039882659912e-01 2.133385390043258667e-01 1.961428672075271606e-01 3.133975714445114136e-02 -4.954015836119651794e-03 2.722682356834411621e-01 -3.634380102157592773e-01 -2.241422235965728760e-01
3.914588689804077148e-02 -6.708747893571853638e-02 1.543981432914733887e-01 -3.317909315228462219e-02 -2.321688532829284668e-01 -2.450885623693466187e-01 1.987704485654830933e-01 -2.120623141527175903e-01 2.106810808181762695e-01 7.664894312620162964e-02 1.174341067671775818e-01 9.299778193235397339e-02 1.799670308828353882e-01 -1.526164915412664413e-02 -7.846187800168991089e-02 -1.121571809053421021e-01 1.237485930323600769e-01 2.745585143566131592e-01 -3.150847554206848145e-02 -4.696456491947174072e-01 -4.610745608806610107e-02 -2.625537216663360596e-01 1.249089241027832031e-01 -2.390180528163909912e-01 6.001257896423339844e-02 -2.550776675343513489e-02 -1.634111404418945312e-01 9.569287300109863281e-02 -2.945195734500885010e-01 2.294362038373947144e-01 -1.762528531253337860e-02 1.032706052064895630e-01
-3.730507194995880127e-02 -1.042806729674339294e-02 -1.802833974361419678e-01 1.038452386856079102e-01 -6.848308444023132324e-02 -2.730349898338317871e-01 -1.549055874347686768e-01 -2.938876450061798096e-01 5.578705668449401855e-02 -7.094414532184600830e-02 7.908074557781219482e-02 1.601383239030838013e-01 -1.829363107681274414e-01 -4.128517806529998779e-01 -2.181894779205322266e-01 6.571348756551742554e-03 -7.864107191562652588e-02 -1.177099123597145081e-01 1.763720661401748657e-01 1.023495346307754517e-01 -2.083431370556354523e-02 1.021802946925163269e-01 1.193653792142868042e-01 -1.076150909066200256e-01 -1.664388030767440796e-01 2.163971364498138428e-01 2.609194815158843994e-01 1.889723986387252808e-01 -3.885924816131591797e-01 9.851897507905960083e-02 1.255196332931518555e-01 -1.445464044809341431e-01
3.261433169245719910e-02 2.064172625541687012e-01 4.215338826179504395e-02 6.379441916942596436e-02 -2.725615799427032471e-01 -5.066200494766235352e-01 -2.316324710845947266e-01 -1.279044151306152344e-01 2.374575436115264893e-01 -8.541141450405120850e-02 -1.384172886610031128e-01 3.298340737819671631e-01 5.366658046841621399e-02 -2.278715670108795166e-01 -1.470954250544309616e-02 1.569316908717155457e-02 3.550321236252784729e-02 -2.044522464275360107e-01 -5.253355950117111206e-03 -9.476549178361892700e-02 -1.757078021764755249e-01 4.453819245100021362e-02 -4.168603569269180298e-02 -1.930371671915054321e-01 -1.237099394202232361e-01 2.734301984310150146e-01 1.494747549295425415e-01 1.212005224078893661e-02 -1.890206634998321533e-01 1.401905417442321777e-01 -1.643620245158672333e-02 -1.023630648851394653e-01
-7.606638222932815552e-02 1.101943776011466980e-01 3.550452739000320435e-02 4.221995919942855835e-02 7.422715425491333008e-02 -1.613042056560516357e-01 1.151678934693336487e-01 -2.275639474391937256e-01 2.337435930967330933e-01 1.446296721696853638e-01 -8.166539669036865234e-02 1.012663841247558594e-01 -1.308676302433013916e-01 -3.234472870826721191e-02 -1.108589991927146912e-01 -4.781401902437210083e-02 -9.675952792167663574e-02 2.679019570350646973e-01 6.784572266042232513e-03 9.174647927284240723e-02 2.264288067817687988e-01 9.634324163198471069e-02 2.418536394834518433e-01 -3.018914759159088135e-01 -2.512311935424804688e-01 7.263546437025070190e-02 3.169191479682922363e-01 3.377780690789222717e-02 -5.004651546478271484e-01 1.486347913742065430e-01 -4.614350572228431702e-02 -1.130671277642250061e-01
-1.168132387101650238e-02 2.220315039157867432e-01 -7.022218406200408936e-02 2.430385500192642212e-01 -3.439877927303314209e-01 -6.070055365562438965e-01 -3.469827771186828613e-02 -1.142825335264205933e-01 1.604693830013275146e-01 -1.120844110846519470e-01 1.884304359555244446e-02 1.687806397676467896e-01 1.332323532551527023e-03 -2.531290948390960693e-01 -3.301553055644035339e-02 1.014069244265556335e-01 -7.430986315011978149e-02 -1.511962711811065674e-01 8.063324727118015289e-03 -1.225126311182975769e-01 -1.557669043540954590e-01 -4.424156993627548218e-02 5.823910981416702271e-02 -9.919112175703048706e-02 -1.112129166722297668e-01 1.609405130147933960e-01 1.812496930360794067e-01 -6.540065258741378784e-02 -2.030140012502670288e-01 6.920847296714782715e-02 1.817730963230133057e-01 7.457332313060760498e-02
-2.142418473958969116e-01 2.785558700561523438e-01 -1.651813238859176636e-01 1.156894564628601074e-01 -1.923739761114120483e-01 -1.533621102571487427e-01 1.727804690599441528e-01 -1.241302490234375000e-01 1.105675995349884033e-01 6.024791300296783447e-02 2.198789566755294800e-01 -1.468578726053237915e-01 6.488208193331956863e-03 3.357015084475278854e-03 1.278751641511917114e-01 -6.488561630249023438e-02 5.068748816847801208e-02 -1.079964190721511841e-01 2.773454189300537109e-01 -2.603249251842498779e-01 1.485765576362609863e-01 6.878414005041122437e-02 9.695445001125335693e-02 -2.443138509988784790e-01 3.450747951865196228e-02 1.396075636148452759e-01 6.226965412497520447e-02 1.871499717235565186e-01 -3.334621191024780273e-01 4.056349396705627441e-01 -9.708350896835327148e-02 -1.552459597587585449e-01
-3.907761275768280029e-01 1.292562335729598999e-01 -2.484781146049499512e-01 6.177797913551330566e-02 3.135979548096656799e-02 -2.073017656803131104e-01 4.067435394972562790e-03 -1.479339450597763062e-01 -2.725761383771896362e-02 -1.505647152662277222e-01 2.333821803331375122e-01 1.495802849531173706e-01 6.587019562721252441e-02 5.808394774794578552e-02 1.190827488899230957e-01 2.933323085308074951e-01 -6.396041065454483032e-02 2.654210329055786133e-01 -7.707952521741390228e-03 -1.624839603900909424e-01 -1.234272792935371399e-01 4.258834198117256165e-02 5.528082326054573059e-02 -3.896085023880004883e-01 -8.456781506538391113e-02 -2.861466407775878906e-01 1.298815160989761353e-01 1.428570300340652466e-01 -1.777380406856536865e-01 1.925428807735443115e-01 1.080806925892829895e-01 1.068952903151512146e-01
3.986833989620208740e-02 2.396938502788543701e-01 -6.217574328184127808e-02 1.015690714120864868e-01 -1.863688975572586060e-01 -1.150140240788459778e-01 2.526871860027313232e-01 7.676830142736434937e-02 1.099158730357885361e-02 -2.542949318885803223e-01 1.569751501083374023e-01 5.813087895512580872e-02 -1.440793126821517944e-01 3.541066870093345642e-02 1.093234047293663025e-01 3.083183988928794861e-02 7.011632621288299561e-02 2.735874056816101074e-02 -6.912540644407272339e-02 -5.063859820365905762e-01 -1.713126897811889648e-01 1.792008131742477417e-01 1.663500815629959106e-01 -3.002667725086212158e-01 -9.550281614065170288e-02 7.474489510059356689e-02 -1.092615537345409393e-02 2.222278714179992676e-02 -3.677723109722137451e-01 2.442271858453750610e-01 -4.372610896825790405e-02 -1.518154740333557129e-01
-2.062655240297317505e-01 1.557170599699020386e-01 2.462671846151351929e-01 -7.461791485548019409e-02 -1.363663971424102783e-01 -1.118855923414230347e-01 -8.504390716552734375e-02 -2.021660506725311279e-01 -1.774885356426239014e-01 -3.202025890350341797e-01 1.828619986772537231e-01 -7.659125328063964844e-02 5.481717362999916077e-02 3.379774838685989380e-02 -2.251266837120056152e-01 -4.373979568481445312e-02 -4.694497585296630859e-02 -4.854644089937210083e-02 -1.152560487389564514e-02 -1.631336510181427002e-01 5.723123997449874878e-02 -3.998776152729988098e-02 1.288041174411773682e-01 -3.847289085388183594e-01 1.055172383785247803e-01 3.096771836280822754e-01 1.872042752802371979e-02 -1.098387688398361206e-01 -3.314378261566162109e-01 6.790644675493240356e-02 9.209770709276199341e-02 -3.383995294570922852e-01
-1.389927864074707031e-01 -1.548740174621343613e-02 -3.746695071458816528e-02 1.463099569082260132e-01 -1.610991805791854858e-01 -5.743847414851188660e-02 6.546038389205932617e-02 1.318166851997375488e-01 1.651452481746673584e-01 1.160520911216735840e-01 4.489196836948394775e-01 2.780901193618774414e-01 1.469875127077102661e-01 -8.963464945554733276e-02 -2.077681124210357666e-01 1.884695142507553101e-01 5.386850610375404358e-02 7.622201740741729736e-02 1.696857959032058716e-01 -1.820872128009796143e-01 8.466678857803344727e-02 -2.167655676603317261e-01 1.525019854307174683e-01 1.644063740968704224e-01 -4.202586710453033447e-01 8.574157021939754486e-03 1.707786880433559418e-02 -2.840248048305511475e-01 -1.627724021673202515e-01 -5.984472110867500305e-02 -6.879956275224685669e-02 -1.059294268488883972e-01
5.319872871041297913e-02 1.500411331653594971e-01 -3.142462298274040222e-02 2.012519836425781250e-01 -2.341328412294387817e-01 -5.188617110252380371e-01 -8.981000632047653198e-02 -4.104465246200561523e-02 -1.303791347891092300e-02 -1.475568860769271851e-01 2.287066727876663208e-02 5.740602314472198486e-02 1.217973418533802032e-02 -2.991906702518463135e-01 4.374186322093009949e-02 1.390609741210937500e-01 -8.752404898405075073e-02 -1.288833320140838623e-01 1.667811907827854156e-02 -8.671193569898605347e-02 3.798190504312515259e-02 -5.556927621364593506e-02 2.204137295484542847e-01 -4.183310642838478088e-02 -1.795072853565216064e-01 1.292238533496856689e-01 1.524527668952941895e-01 9.413155168294906616e-02 -3.787161707878112793e-01 1.950280964374542236e-01 3.364302217960357666e-01 1.013352628797292709e-02
-1.823284775018692017e-01 -6.128292530775070190e-02 1.737215965986251831e-01 -3.599343597888946533e-01 -6.952257454395294189e-02 -1.839962303638458252e-01 1.127809286117553711e-01 -2.110547721385955811e-01 7.692839205265045166e-02 -3.500480949878692627e-01 8.474378287792205811e-02 2.032300382852554321e-01 7.540924847126007080e-02 -1.882326155900955200e-01 -2.141823433339595795e-02 -1.601226925849914551e-01 -9.760946780443191528e-02 1.931795626878738403e-01 -2.522197179496288300e-02 -2.937292754650115967e-01 -1.701712012290954590e-01 -2.935373596847057343e-02 6.077775731682777405e-02 3.525061905384063721e-02 1.917874254286289215e-02 1.193767562508583069e-01 1.761175990104675293e-01 -3.738191127777099609e-01 -2.242848128080368042e-01 1.235057190060615540e-01 1.101688370108604431e-01 -1.777039170265197754e-01
-2.400598973035812378e-01 1.077523753046989441e-01 1.469250321388244629e-01 6.087967380881309509e-02 -3.550537824630737305e-01 -1.289431750774383545e-01 -1.330609172582626343e-01 -3.772277757525444031e-02 1.980294734239578247e-01 4.802490118891000748e-03 1.823085099458694458e-01 3.242530226707458496e-01 -2.467739284038543701e-01 -1.287542879581451416e-01 -2.070642113685607910e-01 1.840186417102813721e-01 -4.880300164222717285e-02 1.904994696378707886e-01 -1.269762963056564331e-01 -4.111930727958679199e-02 -4.747290909290313721e-02 -1.549308747053146362e-01 -1.406536549329757690e-01 -4.285100400447845459e-01 2.827729657292366028e-02 -1.420279149897396564e-03 -6.042242981493473053e-03 -1.861130595207214355e-01 3.294759243726730347e-02 1.804191172122955322e-01 1.949803680181503296e-01 -1.361753344535827637e-01
-1.332935243844985962e-01 4.204763174057006836e-01 2.414065450429916382e-01 1.734797209501266479e-01 -2.014688700437545776e-01 -3.212575614452362061e-01 5.504640936851501465e-02 -1.124276891350746155e-01 4.038033261895179749e-02 -6.941522657871246338e-02 -1.039806846529245377e-02 1.438314616680145264e-01 1.546234339475631714e-01 -1.953416764736175537e-01 -3.472254276275634766e-01 -4.637376591563224792e-02 3.328096494078636169e-02 -1.168232504278421402e-02 3.439464420080184937e-02 -7.434441149234771729e-02 -1.851994544267654419e-02 -5.927612259984016418e-02 -3.947575762867927551e-02 -1.483185291290283203e-01 -1.432584598660469055e-02 -2.316552996635437012e-01 1.235992535948753357e-01 -8.408111333847045898e-02 -3.871172070503234863e-01 -1.117778290063142776e-02 -2.894624769687652588e-01 1.449259556829929352e-02
7.320354878902435303e-02 1.133259981870651245e-01 -8.516291528940200806e-02 3.250615298748016357e-02 7.189892977476119995e-02 -2.694740891456604004e-01 -2.204517722129821777e-01 -1.668750345706939697e-01 1.487752646207809448e-01 -1.062751337885856628e-01 6.914643105119466782e-03 2.361942678689956665e-01 -1.513987034559249878e-01 -4.736120998859405518e-01 -2.101655006408691406e-01 1.055809631943702698e-01 -2.760991752147674561e-01 1.406118273735046387e-01 2.255509197711944580e-01 8.833826333284378052e-02 5.865976959466934204e-02 -4.035037010908126831e-02 1.152354180812835693e-01 -3.907964378595352173e-02 -1.683875322341918945e-01 8.910482376813888550e-02 3.594369888305664062e-01 -1.221518125385046005e-02 -2.725712954998016357e-01 9.055970609188079834e-02 6.756162643432617188e-02 1.386716775596141815e-02
1.683010607957839966e-01 1.845866739749908447e-01 -2.268305122852325439e-01 -2.273243963718414307e-01 -1.015393510460853577e-01 -4.126396179199218750e-01 -4.551745578646659851e-02 -5.110890790820121765e-02 -2.118517905473709106e-01 -1.547261923551559448e-01 1.048836559057235718e-01 2.091338038444519043e-01 -1.678533852100372314e-01 4.949338734149932861e-02 8.626955002546310425e-02 -2.152157202363014221e-02 -1.782437600195407867e-02 2.635378157719969749e-03 5.112095549702644348e-02 -2.310349941253662109e-01 2.163416594266891479e-01 1.623274087905883789e-01 -5.721714720129966736e-02 -1.653894931077957153e-01 -1.567383557558059692e-01 1.450867205858230591e-01 1.807463169097900391e-01 4.757273569703102112e-02 -3.112867772579193115e-01 6.938894093036651611e-02 1.125235632061958313e-01 -3.634523153305053711e-01
6.019008904695510864e-02 -1.608790606260299683e-01 8.210997283458709717e-02 1.404883712530136108e-01 -2.260898798704147339e-01 -1.273818463087081909e-01 -3.231953084468841553e-02 -1.520122736692428589e-01 4.290588200092315674e-02 1.145216152071952820e-01 6.057352572679519653e-02 2.960384786128997803e-01 -1.507909595966339111e-01 -1.158687472343444824e-01 -1.819295585155487061e-01 2.650860249996185303e-01 -5.025574937462806702e-02 1.533153653144836426e-01 1.126252040266990662e-01 -7.336916029453277588e-02 -1.620055921375751495e-02 -1.309682987630367279e-02 6.765518337488174438e-02 -3.639475703239440918e-01 -3.654127418994903564e-01 -1.147441491484642029e-01 -6.671619415283203125e-02 6.889380514621734619e-02 -4.951143562793731689e-01 -8.389049023389816284e-02 -3.348073363304138184e-02 1.263722926378250122e-01
-4.120177030563354492e-01 9.872492402791976929e-02 -2.579153887927532196e-02 -2.258876897394657135e-02 -2.519673407077789307e-01 -1.885801404714584351e-01 -1.464420109987258911e-01 2.467552721500396729e-01 -7.277405261993408203e-02 2.448201477527618408e-01 -4.039674997329711914e-02 2.046383172273635864e-02 6.317751854658126831e-02 -1.699746996164321899e-01 4.357573017477989197e-02 1.281365454196929932e-01 1.217999607324600220e-01 5.032131820917129517e-02 7.822146266698837280e-02 -4.084013998508453369e-01 -1.525733619928359985e-02 2.751781046390533447e-01 2.403232902288436890e-01 -1.612470299005508423e-01 -1.811838150024414062e-01 1.716589927673339844e-01 4.270546883344650269e-02 1.486322134733200073e-01 -2.163688093423843384e-01 5.306123569607734680e-02 1.759000122547149658e-03 -1.833541542291641235e-01
-1.558726578950881958e-01 3.228090405464172363e-01 -1.611673831939697266e-02 -7.298625260591506958e-02 -1.833375692367553711e-01 -1.838434636592864990e-01 1.371759623289108276e-01 -6.494831293821334839e-02 1.434196531772613525e-01 -4.090547561645507812e-02 2.332464158535003662e-01 3.658090904355049133e-02 -1.052944660186767578e-01 -1.152834817767143250e-01 -1.637124717235565186e-01 3.676430583000183105e-01 1.519501507282257080e-01 -1.642788201570510864e-01 5.162443593144416809e-02 -2.313873618841171265e-01 -8.553864061832427979e-02 -2.299803793430328369e-01 2.545468211174011230e-01 1.174733974039554596e-02 -1.286315768957138062e-01 3.840694725513458252e-01 -8.497869968414306641e-02 4.569358658045530319e-03 -2.578602135181427002e-01 2.802153863012790680e-02 -1.991723626852035522e-01 -3.839281946420669556e-02
1.675382256507873535e-01 9.396203607320785522e-02 -1.380276978015899658e-01 -8.347463607788085938e-02 -1.993452161550521851e-01 -2.101150453090667725e-01 -1.332925260066986084e-01 8.761935681104660034e-02 5.993973463773727417e-02 -1.813844740390777588e-01 1.348386406898498535e-01 7.341227680444717407e-02 -1.464119255542755127e-01 -4.263311624526977539e-01 -3.959434330463409424e-01 -1.204572394490242004e-01 9.983979910612106323e-02 1.697754263877868652e-01 4.970939457416534424e-02 -2.393153458833694458e-01 -3.596412390470504761e-02 -1.708353459835052490e-01 8.271912485361099243e-02 -1.723933368921279907e-01 -4.046452790498733521e-02 2.068491093814373016e-02 8.846156299114227295e-02 3.630999326705932617e-01 -5.594633053988218307e-03 1.897741556167602539e-01 -1.600252389907836914e-01 -1.557285934686660767e-01
-4.211727157235145569e-02 2.851209938526153564e-01 -6.200795248150825500e-02 -4.356825351715087891e-02 -2.065842747688293457e-01 -3.212526440620422363e-01 6.119651719927787781e-02 6.415361911058425903e-02 7.075381278991699219e-02 -1.911690086126327515e-01 3.152841627597808838e-01 3.797176852822303772e-02 5.071040615439414978e-02 -1.944863237440586090e-02 -8.731551468372344971e-02 3.183182477951049805e-01 1.813022047281265259e-02 -3.853917121887207031e-02 1.964983642101287842e-01 -1.772718131542205811e-01 -1.016868725419044495e-01 -2.606312930583953857e-01 1.786887496709823608e-01 1.008674576878547668e-01 -5.035527795553207397e-02 3.593822717666625977e-01 -8.242795616388320923e-02 4.514366853982210159e-03 -3.158620297908782959e-01 8.298741281032562256e-02 -2.559678256511688232e-01 -1.565152220427989960e-02
4.552142694592475891e-02 -9.199606627225875854e-02 -2.000808715820312500e-01 -3.575430437922477722e-02 -2.319649606943130493e-01 -1.097503006458282471e-01 -8.283997327089309692e-02 -1.615799069404602051e-01 -1.234591007232666016e-01 3.041439875960350037e-02 2.706682682037353516e-01 2.243447452783584595e-01 7.891698926687240601e-02 -1.647310853004455566e-01 1.480973362922668457e-01 1.634446978569030762e-01 -1.372844576835632324e-01 7.501298189163208008e-02 -3.197129666805267334e-01 -9.691803902387619019e-02 6.927888095378875732e-02 7.184516638517379761e-02 1.179601550102233887e-01 -1.287638843059539795e-01 -3.088542222976684570e-01 3.075630962848663330e-01 9.235218167304992676e-02 7.429734617471694946e-02 -2.574420571327209473e-01 2.308282852172851562e-01 -3.371356427669525146e-01 -1.173330098390579224e-01
4.157160595059394836e-02 1.699076592922210693e-01 -2.979540526866912842e-01 8.476679027080535889e-02 -1.056171432137489319e-01 -3.165006339550018311e-01 9.817372262477874756e-02 -7.395097613334655762e-02 3.729136288166046143e-01 8.604919165372848511e-02 2.150412797927856445e-01 8.131676912307739258e-02 -1.343372166156768799e-01 -1.302164345979690552e-01 -3.907181918621063232e-01 -1.405458897352218628e-01 2.487384676933288574e-01 4.018198698759078979e-02 -1.025248989462852478e-01 -4.081822559237480164e-02 1.875485628843307495e-01 1.045236513018608093e-01 7.509920746088027954e-02 -2.048243731260299683e-01 -2.623375952243804932e-01 3.035951405763626099e-02 2.892452180385589600e-01 7.410188019275665283e-02 -7.658910751342773438e-02 2.380286902189254761e-02 6.217951700091362000e-02 -4.141315072774887085e-02
-3.089138567447662354e-01 1.984676113352179527e-03 -1.945195347070693970e-01 4.936544224619865417e-02 -1.189678534865379333e-01 -5.137516260147094727e-01 -2.118306607007980347e-02 1.852817833423614502e-01 3.397682607173919678e-01 7.895939983427524567e-03 -6.174783036112785339e-02 -1.155279502272605896e-01 -1.987081468105316162e-01 -1.111735850572586060e-01 -2.644241452217102051e-01 5.525741353631019592e-02 1.250856816768646240e-01 1.408852487802505493e-01 9.655820578336715698e-02 -1.067869067192077637e-01 -2.406290732324123383e-02 -1.080728843808174133e-01 1.439619809389114380e-01 -1.082187220454216003e-01 -1.785190850496292114e-01 1.094705834984779358e-01 6.490111351013183594e-03 -3.019958138465881348e-01 -8.583192527294158936e-02 1.612540781497955322e-01 -1.199232339859008789e-01 -1.008652895689010620e-01
-2.112360000610351562e-01 9.600379317998886108e-02 -1.928989738225936890e-01 -1.505476981401443481e-01 -2.743114531040191650e-01 -1.476970762014389038e-01 3.939509391784667969e-03 -3.660711944103240967e-01 1.600870490074157715e-01 8.936128020286560059e-02 1.468823403120040894e-01 1.360242515802383423e-01 2.291468977928161621e-01 6.968058645725250244e-02 -4.424914345145225525e-02 -1.341598294675350189e-02 -3.103432059288024902e-02 1.953277140855789185e-01 1.119459494948387146e-01 -2.308280616998672485e-01 8.266402035951614380e-02 1.632138043642044067e-01 8.769058436155319214e-02 6.753515917807817459e-03 -4.008438885211944580e-01 1.499780714511871338e-01 2.114745676517486572e-01 -1.758613437414169312e-01 -1.932062022387981415e-02 -2.233273088932037354e-01 -1.959513127803802490e-01 -1.685562729835510254e-01
-1.919086575508117676e-01 1.548224985599517822e-01 -7.250154763460159302e-02 1.928715407848358154e-01 -2.346042916178703308e-02 -1.151893660426139832e-01 -5.542655661702156067e-02 -3.109486401081085205e-01 2.041829982772469521e-03 8.784674853086471558e-02 8.063506335020065308e-02 1.823395341634750366e-01 -9.829637408256530762e-02 -8.078240603208541870e-02 -2.856032550334930420e-01 2.194488197565078735e-01 2.576825581490993500e-02 2.811525464057922363e-01 -7.239878643304109573e-03 -6.168138701468706131e-03 1.141673997044563293e-01 -6.785160303115844727e-02 1.927296258509159088e-02 -3.191916644573211670e-01 -2.283784747123718262e-01 8.875153213739395142e-02 3.565300703048706055e-01 1.209218874573707581e-01 -3.525668084621429443e-01 1.485362648963928223e-01 -1.951071918010711670e-01 -6.230901926755905151e-02
-1.861282289028167725e-01 1.493823230266571045e-01 3.412799909710884094e-02 -6.298854947090148926e-02 -3.344794362783432007e-02 -1.071194112300872803e-01 -1.414566338062286377e-01 2.816087007522583008e-01 -6.659960746765136719e-02 -2.243529558181762695e-01 2.386131286621093750e-01 6.504547595977783203e-02 1.204110682010650635e-02 -4.079085886478424072e-01 -2.644782662391662598e-01 9.866186231374740601e-02 -3.083397448062896729e-01 -1.388760656118392944e-01 -1.123557519167661667e-02 -1.836856752634048462e-01 1.327352481894195080e-03 -1.158286854624748230e-01 6.889175623655319214e-02 -3.639926314353942871e-01 1.402422934770584106e-01 -1.740560978651046753e-01 -1.871818862855434418e-02 5.150286853313446045e-02 -1.685787737369537354e-01 2.644291818141937256e-01 -1.079090088605880737e-01 -4.488042742013931274e-02
1.165135204792022705e-02 2.759730219841003418e-01 -1.636820882558822632e-01 1.320946067571640015e-01 -1.069945190101861954e-02 -2.257521748542785645e-01 -1.473810970783233643e-01 -1.404992938041687012e-01 8.609205484390258789e-02 -1.707949340343475342e-01 1.229410842061042786e-01 7.699830085039138794e-02 -8.814185112714767456e-02 -4.637138545513153076e-01 -2.285521179437637329e-01 -3.599557280540466309e-01 -4.151894524693489075e-02 6.534607708454132080e-02 1.881535500288009644e-01 -2.195593118667602539e-01 -2.058996260166168213e-01 -1.405342817306518555e-01 -6.051549315452575684e-02 -9.217181801795959473e-02 -1.750922352075576782e-01 -4.472076147794723511e-02 1.950976699590682983e-01 2.832453697919845581e-02 -2.744112312793731689e-01 4.807869344949722290e-02 1.043776869773864746e-01 -2.753152884542942047e-02
4.992770776152610779e-02 -8.877646178007125854e-02 1.286852061748504639e-01 -1.392851322889328003e-01 -3.549440577626228333e-02 -1.719539910554885864e-01 1.077610105276107788e-01 4.816870018839836121e-02 5.078887939453125000e-02 8.361031860113143921e-02 1.930060833692550659e-01 1.723295152187347412e-01 4.680804535746574402e-02 -8.138388395309448242e-02 -3.142872750759124756e-01 -1.304245740175247192e-01 6.012339890003204346e-02 1.975456476211547852e-01 7.789324969053268433e-02 -1.679249554872512817e-01 -1.592656522989273071e-01 -2.535065412521362305e-01 1.127127185463905334e-01 -4.350792169570922852e-01 -2.795394659042358398e-01 -2.283346205949783325e-01 1.785159707069396973e-01 -1.864120177924633026e-02 -3.656796813011169434e-01 5.103006586432456970e-02 -1.391282975673675537e-01 1.451667398214340210e-01
-1.197196841239929199e-01 -3.542973101139068604e-02 2.820704877376556396e-01 -7.043651770800352097e-03 -5.234108120203018188e-02 -4.387555271387100220e-02 -1.246776059269905090e-01 1.276341676712036133e-01 -2.174304425716400146e-01 1.139418184757232666e-01 2.512552738189697266e-01 3.996476903557777405e-02 -9.217599406838417053e-03 -8.080180734395980835e-03 -9.588898718357086182e-02 -2.697056233882904053e-01 3.784341737627983093e-02 2.229517996311187744e-01 9.411018341779708862e-02 -2.420484870672225952e-01 -2.197732217609882355e-02 -2.199713289737701416e-01 2.039611041545867920e-01 -7.228479534387588501e-02 -3.020650446414947510e-01 1.732694804668426514e-01 1.644234061241149902e-01 -3.011314384639263153e-02 -4.388358891010284424e-01 2.539418339729309082e-01 1.968817412853240967e-01 4.376045614480972290e-02
-8.496408164501190186e-02 2.630978226661682129e-01 -1.590341627597808838e-01 -3.672568127512931824e-03 -1.958232522010803223e-01 -2.198265641927719116e-01 -1.907306909561157227e-02 9.208472073078155518e-02 -3.358657658100128174e-01 -1.970111131668090820e-01 4.564598202705383301e-02 2.272933572530746460e-01 -2.681573294103145599e-02 3.559574782848358154e-01 -8.548277616500854492e-02 2.053494453430175781e-01 1.253157705068588257e-01 3.136201500892639160e-01 2.859436441212892532e-03 -2.330521196126937866e-01 2.104525864124298096e-01 -2.342718094587326050e-02 -5.584501847624778748e-02 -2.797203361988067627e-01 -1.783550232648849487e-01 6.762496381998062134e-02 3.736870829015970230e-03 4.476715996861457825e-02 -2.331118434667587280e-01 1.357145458459854126e-01 -3.536507487297058105e-02 -1.161012351512908936e-01
-1.092772036790847778e-01 1.485893968492746353e-02 -2.975553087890148163e-02 1.931360960006713867e-01 -9.751083701848983765e-02 -7.879538834095001221e-02 -1.085075065493583679e-01 -1.262443512678146362e-01 -4.693472757935523987e-02 5.001365393400192261e-02 8.964325487613677979e-02 1.600513458251953125e-01 -3.276652395725250244e-01 -1.979254186153411865e-01 -2.542189061641693115e-01 -1.803627163171768188e-01 -1.024265885353088379e-01 2.071479856967926025e-01 -1.097710132598876953e-01 -9.770092368125915527e-02 -5.432016681879758835e-03 -1.922129653394222260e-02 8.033233135938644409e-02 -4.539361596107482910e-01 -3.876759111881256104e-01 7.279191911220550537e-02 3.963583335280418396e-02 -8.910837024450302124e-02 -3.019341528415679932e-01 1.118644401431083679e-01 -1.634017676115036011e-01 2.019439339637756348e-01
-1.134149357676506042e-01 7.335294038057327271e-02 -2.399490624666213989e-01 -1.884701251983642578e-01 -2.486860156059265137e-01 -1.995786875486373901e-01 7.618886977434158325e-02 -7.318061590194702148e-02 2.868130803108215332e-01 2.876885794103145599e-02 2.642186284065246582e-01 1.077850162982940674e-01 -8.696169406175613403e-02 -1.328745335340499878e-01 -9.300064295530319214e-02 -2.569130063056945801e-02 -1.137526258826255798e-01 2.153360992670059204e-01 -1.445798724889755249e-01 1.651212014257907867e-02 -7.150217890739440918e-02 7.467711716890335083e-02 8.930487185716629028e-02 2.995238406583666801e-03 -4.228729307651519775e-01 5.360878258943557739e-02 5.787945538759231567e-02 -3.695599734783172607e-01 -4.844592139124870300e-02 -1.057802289724349976e-01 -1.255578845739364624e-01 -3.559463918209075928e-01
-6.269147247076034546e-02 -4.860819503664970398e-02 -2.695409357547760010e-01 1.951621286571025848e-02 1.079773437231779099e-02 -1.726097017526626587e-01 2.974647656083106995e-02 -1.895018815994262695e-01 -4.507755860686302185e-02 -7.567431032657623291e-02 -5.430027097463607788e-02 8.633056282997131348e-02 -1.740693002939224243e-01 -1.983967870473861694e-01 -4.095399379730224609e-01 5.053544417023658752e-02 9.768615663051605225e-02 1.225921586155891418e-01 1.580229103565216064e-01 -9.352914988994598389e-02 -1.546483337879180908e-01 -9.328696131706237793e-02 1.236949712038040161e-01 -2.341455221176147461e-01 -1.105082556605339050e-01 2.049017995595932007e-01 2.480717450380325317e-01 -1.036149859428405762e-01 -3.579584360122680664e-01 2.521217986941337585e-02 -3.981170356273651123e-01 -1.452453434467315674e-01
-1.376183517277240753e-02 -2.324632182717323303e-02 -8.588324487209320068e-02 -7.497688382863998413e-02 -6.405356526374816895e-02 -1.235737726092338562e-01 3.965262323617935181e-02 -2.220969796180725098e-01 9.190760552883148193e-02 -4.475975036621093750e-02 3.554809093475341797e-01 -7.694417983293533325e-02 2.128605544567108154e-01 1.515347212553024292e-01 -1.924895197153091431e-01 2.450858503580093384e-01 -6.428007781505584717e-02 1.274197995662689209e-01 2.755701541900634766e-02 -2.182145267724990845e-01 -2.589583992958068848e-01 -1.595031321048736572e-01 6.970550864934921265e-02 -3.043226897716522217e-01 -5.251162871718406677e-02 1.911711506545543671e-02 2.485451400279998779e-01 3.748790919780731201e-01 -3.191806375980377197e-01 1.461780816316604614e-01 1.240288615226745605e-01 -7.137838751077651978e-02
-4.583402723073959351e-02 -4.983252659440040588e-02 -5.020232126116752625e-02 -6.466868519783020020e-02 -6.793908029794692993e-02 -2.778461277484893799e-01 2.609619498252868652e-01 -6.874135136604309082e-02 1.777911782264709473e-01 -1.970811188220977783e-01 5.390251427888870239e-02 -5.259124189615249634e-02 7.338025420904159546e-02 -2.198101282119750977e-01 -3.647359311580657959e-01 -1.421406269073486328e-01 -2.727288305759429932e-01 -3.513996303081512451e-02 -1.335370093584060669e-01 4.630456864833831787e-02 1.721358001232147217e-01 2.514785155653953552e-02 2.244577510282397270e-03 -1.539983451366424561e-01 -2.847017049789428711e-01 5.331477895379066467e-02 3.544923961162567139e-01 1.040823757648468018e-01 -2.905512750148773193e-01 2.020971328020095825e-01 -2.286233305931091309e-01 5.924776196479797363e-02
4.522622004151344299e-02 2.367028295993804932e-01 -1.827473193407058716e-01 1.592737138271331787e-01 -2.024487406015396118e-01 -3.971620798110961914e-01 9.081250056624412537e-03 2.021656483411788940e-01 -8.780293911695480347e-02 -2.736043035984039307e-01 1.674812585115432739e-01 2.071607261896133423e-01 -6.177761405706405640e-02 -3.477626740932464600e-01 -1.753131151199340820e-01 1.063424274325370789e-01 -1.369995772838592529e-01 -2.864811383187770844e-02 -3.887508809566497803e-02 1.667501479387283325e-01 2.853502519428730011e-02 1.475598663091659546e-01 1.062545403838157654e-01 -3.882702812552452087e-02 -3.344374150037765503e-02 2.511502057313919067e-02 2.100403010845184326e-01 -3.478669747710227966e-02 -3.000169396400451660e-01 2.559458613395690918e-01 1.809772402048110962e-01 -5.926379933953285217e-02
2.910333499312400818e-02 2.996829571202397346e-03 -9.573670476675033569e-02 -1.403640508651733398e-01 -8.665639162063598633e-02 -1.629821658134460449e-01 -1.488127708435058594e-01 1.591469198465347290e-01 -2.929592728614807129e-01 2.648667618632316589e-02 3.099994063377380371e-01 1.997534781694412231e-01 -6.807593256235122681e-02 -3.510228395462036133e-01 -9.622859209775924683e-02 -8.764591813087463379e-02 2.034077197313308716e-01 -1.663723886013031006e-01 8.028271049261093140e-02 6.866187602281570435e-02 2.487850487232208252e-01 -1.145928818732500076e-02 2.520916163921356201e-01 -2.065580636262893677e-01 -2.349090725183486938e-01 8.997906744480133057e-02 3.779585659503936768e-02 1.617188099771738052e-03 -3.156464397907257080e-01 -1.823114231228828430e-02 9.406244009733200073e-02 -3.153278529644012451e-01
-9.817315638065338135e-02 5.468066409230232239e-02 -2.575979828834533691e-01 8.022113889455795288e-02 -2.204586416482925415e-01 -3.019043207168579102e-01 -1.004237085580825806e-01 9.009309858083724976e-02 2.765524089336395264e-01 1.303807348012924194e-01 2.747106254100799561e-01 -1.030617877840995789e-01 -1.475749909877777100e-01 -3.315054178237915039e-01 -3.699921071529388428e-01 6.983390450477600098e-02 5.542117729783058167e-02 9.540837258100509644e-02 8.406367152929306030e-03 -7.836744934320449829e-02 9.272280335426330566e-02 1.511197537183761597e-01 2.934521436691284180e-01 -2.828106656670570374e-02 -1.902478039264678955e-01 2.053531557321548462e-01 1.885965615510940552e-01 1.083708778023719788e-01 -7.372515648603439331e-02 -2.072473242878913879e-02 -1.318802386522293091e-01 1.339679658412933350e-01
-2.080959677696228027e-01 2.480655759572982788e-01 -3.855534493923187256e-01 -1.430054157972335815e-01 -1.516223046928644180e-02 -1.591426283121109009e-01 -2.906336635351181030e-02 1.853147335350513458e-02 -1.994515806436538696e-01 -7.395743578672409058e-02 -3.592270612716674805e-02 2.183295488357543945e-01 -5.865760031156241894e-04 -1.020476967096328735e-01 -2.333277016878128052e-01 1.013924106955528259e-01 -2.773902118206024170e-01 1.106543838977813721e-01 5.288976058363914490e-02 -3.931058570742607117e-02 -1.635518372058868408e-01 -3.566296398639678955e-02 9.707173705101013184e-02 -2.706113457679748535e-01 -1.475900858640670776e-01 1.115959584712982178e-01 1.563266366720199585e-01 -2.726104855537414551e-01 -1.807689815759658813e-01 6.815173476934432983e-02 -2.866320312023162842e-01 2.707213759422302246e-01
-7.056897133588790894e-02 2.349061071872711182e-01 -6.658841669559478760e-02 -4.020716249942779541e-01 -2.499458342790603638e-01 -3.105615079402923584e-01 -5.566677451133728027e-02 1.847968101501464844e-01 1.136808618903160095e-01 -5.951309576630592346e-02 1.346578449010848999e-01 2.343025207519531250e-01 -1.463020145893096924e-01 5.051748082041740417e-02 -9.068564325571060181e-02 2.675307691097259521e-01 2.080769091844558716e-01 6.841649115085601807e-02 1.395388990640640259e-01 -1.248180046677589417e-01 -1.833780854940414429e-01 -2.296295613050460815e-01 1.024477332830429077e-01 -6.325487792491912842e-02 9.668233245611190796e-02 8.093307912349700928e-02 -6.649886816740036011e-02 2.808118006214499474e-03 -2.196768075227737427e-01 2.313266992568969727e-01 2.393898516893386841e-01 -1.450469940900802612e-01
-2.357384562492370605e-01 6.697682291269302368e-02 2.041131556034088135e-01 -3.044354729354381561e-02 -3.421355187892913818e-01 1.685912013053894043e-01 -1.468740403652191162e-02 4.841579124331474304e-03 -6.244540587067604065e-02 -1.959279626607894897e-01 1.969693899154663086e-01 2.185487002134323120e-01 -1.491475403308868408e-01 -1.600083708763122559e-02 -2.933844327926635742e-01 1.003538817167282104e-01 7.271553855389356613e-03 1.913940757513046265e-01 4.664095863699913025e-02 -3.012005388736724854e-01 2.251514047384262085e-02 -2.383008785545825958e-02 2.742697596549987793e-01 -1.486945152282714844e-01 1.856861077249050140e-02 -1.909372955560684204e-01 3.596383035182952881e-01 -5.021122843027114868e-02 1.345124281942844391e-02 2.588005363941192627e-01 2.008175104856491089e-01 -6.089250673539936543e-04
-7.477448135614395142e-02 3.255900442600250244e-01 -5.070779472589492798e-02 7.403010874986648560e-02 1.308860350400209427e-02 -2.462346255779266357e-01 -1.180784553289413452e-01 -2.730756402015686035e-01 1.274225860834121704e-01 -1.974248737096786499e-01 9.827505564317107201e-04 5.014403536915779114e-02 -1.085983961820602417e-01 -5.101299881935119629e-01 -1.424573510885238647e-01 -1.655922830104827881e-01 -2.051092535257339478e-01 -1.272651255130767822e-01 9.083119779825210571e-02 -7.067859172821044922e-02 9.405151940882205963e-03 -1.564933359622955322e-01 -1.497857123613357544e-01 -2.265835553407669067e-01 -1.225633472204208374e-01 1.223286986351013184e-01 1.375362575054168701e-01 4.246608540415763855e-02 -2.384573072195053101e-01 -6.281822454184293747e-03 2.457199990749359131e-01 -1.253443807363510132e-01
-2.042836248874664307e-01 3.846608474850654602e-02 -1.682601124048233032e-01 -1.810785979032516479e-01 1.004841327667236328e-01 -1.937280893325805664e-01 2.970235794782638550e-02 4.763040244579315186e-01 1.451997756958007812e-01 -1.062190067023038864e-02 5.645388364791870117e-02 2.620817124843597412e-01 1.943731606006622314e-01 -4.819164052605628967e-02 -2.025642395019531250e-01 4.299647361040115356e-02 -3.829708322882652283e-02 4.337332211434841156e-03 1.190868690609931946e-01 -3.110087811946868896e-01 -1.214553937315940857e-01 -1.138336062431335449e-01 2.331964671611785889e-01 -1.801013797521591187e-01 -5.170173570513725281e-02 1.758441329002380371e-01 1.650818437337875366e-01 8.425024896860122681e-02 -1.904212981462478638e-01 2.506108283996582031e-01 -6.641836464405059814e-02 -2.142810672521591187e-01
-1.085440367460250854e-01 3.443394601345062256e-01 3.134258687496185303e-01 2.465305775403976440e-01 -2.023910731077194214e-01 -2.091500610113143921e-01 1.354556381702423096e-01 -9.845148026943206787e-02 1.638613343238830566e-01 -4.823894798755645752e-02 2.842569258064031601e-03 9.686549752950668335e-02 1.056719049811363220e-01 -3.552690148353576660e-01 -1.708276122808456421e-01 -3.236676007509231567e-02 -2.114350348711013794e-02 4.642736539244651794e-02 1.723322421312332153e-01 -1.259885877370834351e-01 7.760444283485412598e-02 2.572434581816196442e-02 -1.145826354622840881e-01 -1.142141148447990417e-01 -9.191726148128509521e-02 -1.563647389411926270e-01 1.116692349314689636e-01 -1.176473721861839294e-01 -4.079738259315490723e-01 1.039375811815261841e-01 -2.724087238311767578e-01 -3.718558698892593384e-03
3.279681503772735596e-02 1.591169536113739014e-01 -2.690746188163757324e-01 -3.434622883796691895e-01 -2.453736960887908936e-01 -8.800576627254486084e-02 3.892466053366661072e-02 -1.172832176089286804e-01 -1.364669352769851685e-01 -9.745563566684722900e-02 2.474559098482131958e-01 8.178181201219558716e-02 1.369264274835586548e-01 -1.139895096421241760e-01 7.786944508552551270e-02 3.412718474864959717e-01 -1.472046673297882080e-01 -4.823016002774238586e-02 -3.172266110777854919e-02 2.882323972880840302e-02 8.913137763738632202e-02 -2.994974553585052490e-01 3.982123732566833496e-02 -3.695545494556427002e-01 -1.858031451702117920e-01 -4.450051486492156982e-02 3.045060671865940094e-02 -2.244060486555099487e-01 -2.034569829702377319e-01 -1.418155580759048462e-01 -3.650061041116714478e-02 -1.934932768344879150e-01
-1.060138940811157227e-01 1.743944585323333740e-01 5.668723583221435547e-02 -4.893314093351364136e-02 -2.205033004283905029e-01 -9.075045585632324219e-02 1.949713379144668579e-01 2.639404125511646271e-02 -3.457265198230743408e-01 -2.796007506549358368e-02 3.474889695644378662e-01 8.295208960771560669e-02 5.984040722250938416e-02 -2.619418799877166748e-01 -1.687837839126586914e-01 1.857483386993408203e-01 -7.790134847164154053e-02 -3.235884755849838257e-02 1.982968896627426147e-01 -1.865620017051696777e-01 1.822452694177627563e-01 -3.702489435672760010e-01 1.930634677410125732e-01 -1.068034544587135315e-01 -4.915571957826614380e-02 3.033150732517242432e-01 -1.238330900669097900e-01 2.840098552405834198e-02 -2.400485873222351074e-01 4.166080430150032043e-02 -5.973044037818908691e-02 1.854281127452850342e-02
-1.458201110363006592e-01 8.248443156480789185e-02 -3.397090733051300049e-01 5.322778970003128052e-02 -8.421014249324798584e-02 8.720686286687850952e-02 7.348159700632095337e-02 -3.536229729652404785e-01 1.016915496438741684e-02 1.064594760537147522e-01 1.246851217001676559e-02 1.064855828881263733e-01 -1.441445499658584595e-01 -1.735559999942779541e-01 -3.431991636753082275e-01 2.244561761617660522e-01 -3.796034306287765503e-02 1.458658427000045776e-01 1.861640959978103638e-01 -2.837697863578796387e-01 -1.271117925643920898e-01 -1.883293241262435913e-01 2.671206891536712646e-01 -1.551275402307510376e-01 -2.346908301115036011e-01 1.099018678069114685e-01 3.937362506985664368e-02 3.355301171541213989e-02 -1.556656807661056519e-01 1.724286526441574097e-01 -2.136595845222473145e-01 -1.102866455912590027e-01
-5.608582869172096252e-02 2.066186517477035522e-01 -1.407454162836074829e-01 1.194632798433303833e-01 -1.665838509798049927e-01 -2.938813269138336182e-01 1.153816431760787964e-01 2.034404277801513672e-01 -1.755600422620773315e-01 -2.363556474447250366e-01 2.064534127712249756e-01 2.326112538576126099e-01 7.206709682941436768e-02 -2.838884107768535614e-02 -1.715696901082992554e-01 -2.590617397800087929e-03 -1.271905750036239624e-01 1.771994382143020630e-01 2.191820144653320312e-01 -4.079539775848388672e-01 5.212386138737201691e-03 -2.013266980648040771e-01 1.681910753250122070e-01 8.486006408929824829e-02 -1.255598068237304688e-01 1.267370432615280151e-01 -4.974327515810728073e-03 1.194924116134643555e-01 -2.596351504325866699e-02 1.806970871984958649e-02 -1.267265528440475464e-01 -3.621074855327606201e-01
-9.646648168563842773e-02 8.152360469102859497e-02 -1.802826970815658569e-01 -3.374990448355674744e-02 -9.920405596494674683e-02 -3.054901361465454102e-01 -3.754333034157752991e-02 2.306369878351688385e-02 1.571271717548370361e-01 -2.642468214035034180e-01 2.407441139221191406e-01 1.299627721309661865e-01 -2.072809338569641113e-01 -1.798306591808795929e-02 -8.391932398080825806e-02 2.539008557796478271e-01 1.374287158250808716e-01 3.411472588777542114e-02 7.703955471515655518e-02 -2.631371021270751953e-01 -4.545080475509166718e-03 -1.744089424610137939e-01 2.863705456256866455e-01 1.698865592479705811e-01 -1.233757287263870239e-01 3.933481276035308838e-01 -1.711468100547790527e-01 1.044031009078025818e-01 -3.110398948192596436e-01 2.206297963857650757e-02 -1.777420053258538246e-03 -1.312753409147262573e-01
-2.528633177280426025e-01 3.560459911823272705e-01 2.367898076772689819e-02 -1.622273325920104980e-01 -1.904148459434509277e-01 -2.277300804853439331e-01 -9.875600039958953857e-02 -6.406904011964797974e-02 3.408945798873901367e-01 8.066516369581222534e-02 1.740058511495590210e-01 -1.157003939151763916e-01 -4.169707372784614563e-02 2.247547507286071777e-01 3.749901801347732544e-02 6.162999570369720459e-02 8.855527639389038086e-02 -2.013151198625564575e-01 1.063893660902976990e-01 -2.623542845249176025e-01 1.268020719289779663e-01 -1.290298104286193848e-01 7.395841926336288452e-02 -3.804016411304473877e-01 -1.018758956342935562e-02 1.195517703890800476e-01 1.423362940549850464e-01 8.652576804161071777e-02 -2.580029964447021484e-01 4.864314198493957520e-02 -1.086020469665527344e-01 -1.493601500988006592e-01
-1.119405180215835571e-01 1.728045940399169922e-01 -1.512247622013092041e-01 -3.564036265015602112e-02 -2.359058111906051636e-01 -1.137853860855102539e-01 -1.147158592939376831e-01 4.771284013986587524e-02 -2.859350107610225677e-02 -1.996816098690032959e-01 -7.322385907173156738e-02 2.296996414661407471e-01 -6.023249775171279907e-02 -1.355776935815811157e-01 4.121273383498191833e-02 3.780830278992652893e-02 -1.716758012771606445e-01 4.733293503522872925e-02 2.635672986507415771e-01 -1.292213499546051025e-01 -1.027543796226382256e-03 -3.810159862041473389e-01 4.305489733815193176e-02 -8.375428617000579834e-02 -1.398060470819473267e-01 1.307165920734405518e-01 -1.546620726585388184e-01 -8.481099456548690796e-02 -2.755280733108520508e-01 1.123461872339248657e-01 -4.506169259548187256e-01 -3.069562613964080811e-01
-3.152590095996856689e-01 -4.341741558164358139e-03 1.721657067537307739e-01 7.016025483608245850e-02 -3.078199326992034912e-01 -2.038332968950271606e-01 -1.548523902893066406e-01 -5.305866152048110962e-02 3.132897019386291504e-01 2.131044566631317139e-01 7.577100396156311035e-02 1.951993852853775024e-01 5.997383594512939453e-02 -2.319310009479522705e-01 -2.772544622421264648e-01 -5.862182751297950745e-02 4.166787862777709961e-02 1.864415556192398071e-01 6.011256203055381775e-02 -1.608178615570068359e-01 -1.549829095602035522e-01 -2.090497463941574097e-01 -2.458431273698806763e-01 -2.645456194877624512e-01 7.543149590492248535e-02 -5.376755446195602417e-02 8.520694077014923096e-02 -2.046242058277130127e-01 -1.943055689334869385e-01 1.285183131694793701e-01 -3.575259819626808167e-02 -2.124657295644283295e-02
-2.144429236650466919e-01 -9.191928058862686157e-02 -1.283130645751953125e-01 -1.280786097049713135e-01 -4.882651939988136292e-02 -2.880664169788360596e-01 -9.638572484254837036e-02 3.793412074446678162e-02 3.115933835506439209e-01 -8.978537470102310181e-02 -5.888842791318893433e-02 1.245154514908790588e-01 -9.285402484238147736e-04 -2.320533394813537598e-01 -2.314608693122863770e-01 2.074466496706008911e-01 5.645643919706344604e-02 2.427559942007064819e-01 1.516532748937606812e-01 -2.211938500404357910e-01 2.052669227123260498e-01 -1.173346638679504395e-01 1.716882586479187012e-01 -1.215496137738227844e-01 -4.070782065391540527e-01 1.564524918794631958e-01 -7.529451977461576462e-03 -2.312695533037185669e-01 -4.805660247802734375e-02 1.849990487098693848e-01 -1.074622273445129395e-01 -1.265250742435455322e-01
-2.968629077076911926e-02 -1.762537956237792969e-01 -5.803626403212547302e-02 -1.714024692773818970e-01 -1.705707609653472900e-01 -2.163473963737487793e-01 6.924165040254592896e-02 -8.758404850959777832e-02 2.359890937805175781e-01 -1.095325872302055359e-01 1.633219569921493530e-01 1.152299046516418457e-01 -1.247479580342769623e-02 -3.191219866275787354e-01 -3.782280981540679932e-01 -1.444861874915659428e-03 -5.866669118404388428e-02 -1.877039670944213867e-02 7.156468927860260010e-02 -1.679568886756896973e-01 2.829218208789825439e-01 -1.196879148483276367e-01 8.560484647750854492e-02 -3.069451153278350830e-01 -2.336948215961456299e-01 -8.966492116451263428e-02 2.610917985439300537e-01 -2.274053990840911865e-01 -6.360748410224914551e-02 6.298719346523284912e-02 -1.814474761486053467e-01 1.942593753337860107e-01
-9.505375474691390991e-02 -8.496705442667007446e-02 1.081516295671463013e-01 -8.688507229089736938e-02 -3.554135560989379883e-01 1.358152925968170166e-01 -1.045339629054069519e-01 -1.793532669544219971e-01 1.541923582553863525e-01 -1.510222405195236206e-01 1.560869812965393066e-01 2.851848602294921875e-01 1.536543830297887325e-03 3.555629029870033264e-02 -2.358843982219696045e-01 9.262016415596008301e-02 -2.761713787913322449e-02 -2.357736378908157349e-01 -7.234759628772735596e-02 -1.943923979997634888e-01 -2.720972523093223572e-02 4.097443073987960815e-02 3.337973058223724365e-01 -1.664958447217941284e-01 -2.682093381881713867e-01 -6.735419388860464096e-03 1.398921199142932892e-02 -1.616438329219818115e-01 -4.070854485034942627e-01 -1.390544115565717220e-03 1.579134911298751831e-01 1.702301204204559326e-01
-1.377680301666259766e-01 1.197013333439826965e-01 8.783149719238281250e-02 -1.553248912096023560e-01 -5.456659197807312012e-02 1.310657411813735962e-01 -5.483957380056381226e-02 -1.579153910279273987e-02 1.267798896878957748e-02 1.150462329387664795e-01 1.257838755846023560e-01 8.705947548151016235e-02 -3.263460937887430191e-03 -2.199874371290206909e-01 -2.569481730461120605e-01 4.153094440698623657e-02 -1.133414730429649353e-01 6.512279063463211060e-02 -8.598148822784423828e-02 -2.602777481079101562e-01 2.916789054870605469e-01 -7.288633286952972412e-02 -1.758449375629425049e-01 -4.288255572319030762e-01 -3.701941370964050293e-01 -2.331123501062393188e-02 1.821790188550949097e-01 -2.269503474235534668e-01 -3.267487585544586182e-01 1.697848737239837646e-01 -1.897553168237209320e-02 5.318448692560195923e-02
-3.250324428081512451e-01 -1.207999587059020996e-01 -2.173504233360290527e-01 1.514031141996383667e-01 -2.286273092031478882e-01 -1.281905919313430786e-01 1.376724690198898315e-01 -4.465190693736076355e-02 1.139107123017311096e-01 2.072188854217529297e-01 8.928991109132766724e-02 3.558841049671173096e-01 3.241653740406036377e-01 4.569502547383308411e-02 -2.151790633797645569e-02 -9.343671053647994995e-02 -4.787064343690872192e-02 -5.639170855283737183e-02 2.355037927627563477e-01 -2.614042460918426514e-01 1.770675927400588989e-01 -1.660594195127487183e-01 1.951835602521896362e-01 -2.700908780097961426e-01 4.692665114998817444e-02 8.888898044824600220e-02 -7.874606549739837646e-02 -1.091269925236701965e-01 -2.700957953929901123e-01 2.102622203528881073e-02 4.421019554138183594e-02 -1.011859253048896790e-01
-2.061471194028854370e-01 1.519687026739120483e-01 -1.340644955635070801e-01 1.191213652491569519e-01 -9.394484013319015503e-02 -4.642639681696891785e-02 2.169763743877410889e-01 -5.299023911356925964e-02 6.871647387742996216e-02 -2.872619032859802246e-01 -8.825685083866119385e-02 2.223512828350067139e-01 -1.048556342720985413e-01 -5.323562026023864746e-02 -1.577660143375396729e-01 1.240104883909225464e-01 8.076405525207519531e-02 1.693106442689895630e-02 8.359423279762268066e-02 -1.440523117780685425e-01 -2.015263885259628296e-01 -3.279932215809822083e-02 -4.420819133520126343e-02 -2.659590542316436768e-01 -9.416038542985916138e-02 2.978461682796478271e-01 2.303854823112487793e-01 -5.155041813850402832e-02 -4.800658226013183594e-01 -2.303480803966522217e-01 -2.371413856744766235e-01 -2.847884036600589752e-02
-7.872040569782257080e-02 2.629692293703556061e-02 -3.522554636001586914e-01 -1.352165788412094116e-01 -9.979783743619918823e-02 -3.248781263828277588e-01 2.691480219364166260e-01 -1.687358766794204712e-01 2.365942150354385376e-01 -4.682094231247901917e-02 5.703005194664001465e-02 -1.079440936446189880e-01 -4.760840907692909241e-02 -1.715383976697921753e-01 1.358702126890420914e-02 -2.253078483045101166e-02 -1.770859025418758392e-02 2.840010821819305420e-01 1.589544266462326050e-01 1.338125392794609070e-02 -4.269411042332649231e-02 -3.519422709941864014e-01 -6.084946449846029282e-03 -1.616282910108566284e-01 -2.697651386260986328e-01 4.419464990496635437e-02 -6.317710131406784058e-02 -2.593865394592285156e-01 -2.799500823020935059e-01 -8.620520122349262238e-03 -1.915135532617568970e-01 -9.738077968358993530e-02
2.410326302051544189e-01 1.471040211617946625e-02 -1.087001785635948181e-01 -1.371990442276000977e-01 -1.987684369087219238e-01 4.864192381501197815e-02 -8.534765988588333130e-02 4.187708720564842224e-02 2.308852970600128174e-01 -1.910433918237686157e-01 2.958918735384941101e-02 -5.097956955432891846e-02 7.114014774560928345e-02 -2.245323508977890015e-01 -2.188289910554885864e-01 5.386571586132049561e-02 2.580595612525939941e-01 1.551762074232101440e-01 -1.383710559457540512e-02 -3.440806269645690918e-01 -1.200284734368324280e-01 -3.433660045266151428e-02 2.631406486034393311e-01 -2.094314098358154297e-01 -1.721338927745819092e-01 -3.183634951710700989e-02 1.896321922540664673e-01 -1.002267599105834961e-01 -1.694653034210205078e-01 2.352981567382812500e-01 -1.044480204582214355e-01 -3.885886073112487793e-01
-3.770891726016998291e-01 3.650231054052710533e-03 -3.749717772006988525e-02 -1.063531264662742615e-01 6.944551318883895874e-02 8.539354801177978516e-02 8.849552273750305176e-02 -2.568363547325134277e-01 1.820147186517715454e-01 -3.561413660645484924e-02 2.121542841196060181e-01 1.678247451782226562e-01 -6.118917837738990784e-02 -1.891290843486785889e-01 4.296972602605819702e-02 8.348940312862396240e-02 -9.908155351877212524e-02 1.610533744096755981e-01 -1.752295158803462982e-02 -3.968489468097686768e-01 -1.283233240246772766e-02 -2.511923015117645264e-01 1.630040109157562256e-01 -4.761375486850738525e-01 -1.032459437847137451e-01 9.027156978845596313e-03 -1.549895294010639191e-02 -1.685637235641479492e-01 -9.012494981288909912e-02 1.151458099484443665e-01 1.767595857381820679e-01 3.388506546616554260e-02
-1.422995179891586304e-01 1.715596169233322144e-01 1.066963896155357361e-01 -2.898617386817932129e-01 -7.140620052814483643e-02 1.048314012587070465e-02 1.912088394165039062e-01 1.813002377748489380e-01 1.843698620796203613e-01 -2.399263679981231689e-01 2.002635002136230469e-01 1.886156201362609863e-01 -3.376061320304870605e-01 -1.675472110509872437e-01 -1.709587574005126953e-01 3.149918317794799805e-01 -8.596281521022319794e-03 1.586197018623352051e-01 1.805619597434997559e-01 -2.939975261688232422e-01 -4.250597581267356873e-02 -2.054858021438121796e-02 1.256967633962631226e-01 -2.689334005117416382e-02 -9.517970681190490723e-02 -7.896389067173004150e-02 2.484982609748840332e-01 -1.179343834519386292e-01 -6.707865744829177856e-02 1.301294863224029541e-01 2.149173319339752197e-01 -1.447057723999023438e-01
-9.988680481910705566e-02 5.969234183430671692e-02 9.218209236860275269e-02 3.392730280756950378e-02 -1.783068627119064331e-01 5.747711285948753357e-02 1.273002326488494873e-01 -2.339316159486770630e-01 -1.842461973428726196e-01 -3.093558251857757568e-01 1.711345463991165161e-01 3.555686175823211670e-01 -7.178711891174316406e-02 -2.164127230644226074e-01 2.988474071025848389e-02 -5.851928517222404480e-02 -8.414211869239807129e-02 4.494186863303184509e-02 -1.069462597370147705e-01 -3.559328019618988037e-01 9.322616457939147949e-02 1.458217501640319824e-01 1.551566123962402344e-01 -1.948594152927398682e-01 -5.481695383787155151e-02 1.192614659667015076e-01 -1.825780235230922699e-02 3.575260639190673828e-01 -9.772816300392150879e-02 1.834213733673095703e-01 -6.778998672962188721e-02 -3.109903931617736816e-01
1.423045620322227478e-02 1.263397634029388428e-01 -9.060220420360565186e-02 -1.766555756330490112e-01 -5.805362015962600708e-02 -2.938118278980255127e-01 6.919384747743606567e-02 -2.028282135725021362e-01 8.512175083160400391e-02 8.205880224704742432e-02 -1.636546105146408081e-01 -2.503796480596065521e-02 -8.163944631814956665e-02 -4.521616995334625244e-01 -1.249006539583206177e-01 -8.422203361988067627e-02 -2.625185549259185791e-01 7.307799905538558960e-02 3.355579450726509094e-02 -2.790369652211666107e-02 2.346005439758300781e-01 -5.386140570044517517e-02 4.543370753526687622e-02 -2.911934852600097656e-01 -1.106737032532691956e-01 -1.580393873155117035e-02 3.998988270759582520e-01 2.042195945978164673e-02 -2.898173630237579346e-01 1.248634383082389832e-01 -1.819296479225158691e-01 -8.440441638231277466e-02
-1.396184712648391724e-01 9.686774015426635742e-02 1.363565921783447266e-01 -2.202670872211456299e-01 -2.497310638427734375e-01 -9.479498863220214844e-02 -2.006137073040008545e-01 -7.822013646364212036e-02 4.169490712229162455e-04 3.047967702150344849e-02 3.358808159828186035e-01 1.001343578100204468e-01 -2.436296045780181885e-01 1.528677791357040405e-01 1.707432568073272705e-01 6.408730894327163696e-02 -6.642598658800125122e-02 -1.897771656513214111e-01 -7.787271589040756226e-02 -2.233767062425613403e-01 6.791692972183227539e-02 -3.695590794086456299e-01 -6.027708947658538818e-02 -2.368940412998199463e-01 -7.199935615062713623e-02 6.282246857881546021e-02 3.019885122776031494e-01 4.156385734677314758e-02 -2.575917840003967285e-01 -1.373096853494644165e-01 -6.430689990520477295e-02 -2.404460608959197998e-01
-3.347916528582572937e-03 -6.797596812248229980e-02 1.288698017597198486e-01 -3.376565501093864441e-02 3.923553228378295898e-02 -3.811164200305938721e-01 2.084119617938995361e-01 -1.896762102842330933e-01 1.980509459972381592e-01 -2.074103951454162598e-01 1.048204973340034485e-01 2.905709482729434967e-02 1.024977639317512512e-01 -3.806818425655364990e-01 -2.767572700977325439e-01 -4.527062550187110901e-02 -1.112557128071784973e-01 4.301662743091583252e-02 -1.025449335575103760e-01 1.401414126157760620e-01 1.534095555543899536e-01 2.889315830543637276e-03 1.781461685895919800e-01 -2.737589180469512939e-01 -7.616610080003738403e-02 -4.670574143528938293e-02 3.066886663436889648e-01 5.197405442595481873e-02 -2.715186476707458496e-01 1.237863972783088684e-01 -2.072401791810989380e-01 -1.092394515872001648e-01
-3.735370934009552002e-02 1.076939702033996582e-01 -1.093518063426017761e-01 -1.555418074131011963e-01 -2.078456878662109375e-01 -3.004354536533355713e-01 -2.336000204086303711e-01 1.284939646720886230e-01 -2.532369792461395264e-01 -7.278649508953094482e-02 3.708963990211486816e-01 1.755610555410385132e-01 -6.404575705528259277e-02 -7.485134061425924301e-03 1.848591305315494537e-02 6.841535214334726334e-03 -1.228027269244194031e-01 3.498771414160728455e-02 1.239805133081972599e-03 -1.226334571838378906e-01 2.668117284774780273e-01 3.245349228382110596e-01 -8.261449635028839111e-02 -1.792676299810409546e-01 -1.603374183177947998e-01 1.996867060661315918e-01 1.963509246706962585e-02 -5.077976360917091370e-02 -3.240732252597808838e-01 1.105439476668834686e-02 2.526056468486785889e-01 -1.401243507862091064e-01
-1.541441529989242554e-01 2.054936587810516357e-01 -2.164879254996776581e-02 2.406972497701644897e-01 -4.166843742132186890e-02 -1.670530885457992554e-01 -2.481205575168132782e-02 -3.582667410373687744e-01 4.218460246920585632e-02 1.399418860673904419e-01 4.294906556606292725e-02 2.942591533064842224e-02 -1.771566718816757202e-01 -1.021078675985336304e-01 -2.944166064262390137e-01 1.373429745435714722e-01 -7.276743650436401367e-02 1.772695481777191162e-01 4.560744389891624451e-03 1.417188812047243118e-02 5.780161544680595398e-02 1.177013814449310303e-01 8.887113630771636963e-02 -3.551551699638366699e-01 -3.226907551288604736e-01 1.465621888637542725e-01 3.964978829026222229e-02 4.092859104275703430e-02 -4.207299947738647461e-01 6.600262969732284546e-02 -2.076216489076614380e-01 -6.374163925647735596e-02
-2.448184192180633545e-01 2.728446722030639648e-01 3.946733474731445312e-02 2.892136871814727783e-01 -2.441330552101135254e-01 -1.166871190071105957e-01 -1.401162892580032349e-01 -5.516229942440986633e-02 1.630696207284927368e-01 -4.114488139748573303e-02 1.058605834841728210e-01 3.641660809516906738e-01 -1.655383855104446411e-01 -3.032315671443939209e-01 -2.253438532352447510e-01 7.331938296556472778e-02 1.094578504562377930e-01 1.259258538484573364e-01 2.163045257329940796e-01 -2.002110630273818970e-01 3.993909340351819992e-03 3.877978771924972534e-02 -5.686370283365249634e-02 -1.958622634410858154e-01 -8.128906041383743286e-02 1.886363625526428223e-01 1.749331802129745483e-01 -1.663463860750198364e-01 1.225477829575538635e-02 1.721067577600479126e-01 2.005638480186462402e-01 9.285822510719299316e-02
1.631576381623744965e-02 8.080066740512847900e-02 -1.827663183212280273e-02 -2.029057145118713379e-01 -3.045468032360076904e-01 8.986267447471618652e-02 7.665952295064926147e-02 -1.523047983646392822e-01 -1.841429024934768677e-01 1.021658629179000854e-01 2.180236130952835083e-01 7.612157613039016724e-02 2.306203395128250122e-01 6.665480881929397583e-02 -1.768716610968112946e-02 -1.744745858013629913e-02 -9.088565409183502197e-02 2.621036767959594727e-01 -7.353159040212631226e-02 -1.438259631395339966e-01 6.941457837820053101e-02 -3.092674612998962402e-01 7.190128415822982788e-02 -1.484704315662384033e-01 -1.484530866146087646e-01 3.061719238758087158e-01 4.303666949272155762e-01 1.529288440942764282e-01 -2.747379839420318604e-01 3.465316817164421082e-02 1.596111506223678589e-01 -9.280395507812500000e-02
6.571797281503677368e-02 2.456842660903930664e-01 9.292420744895935059e-02 -3.526086360216140747e-02 -2.575446963310241699e-01 -2.332587838172912598e-01 8.379015326499938965e-02 -3.552312031388282776e-03 9.656558185815811157e-02 5.695634707808494568e-02 2.474805265665054321e-01 -4.108195379376411438e-02 -2.507845759391784668e-01 -1.671517789363861084e-01 -2.507338523864746094e-01 2.654050588607788086e-01 1.210107877850532532e-01 -4.314655810594558716e-02 1.142410412430763245e-01 -2.998646497726440430e-01 -4.466200619935989380e-02 -3.483644127845764160e-01 1.200619488954544067e-01 1.189951151609420776e-01 -1.432785540819168091e-01 2.361644655466079712e-01 -2.654772438108921051e-02 7.813993096351623535e-02 -1.328716129064559937e-01 8.347147703170776367e-02 -1.315086185932159424e-01 -3.187388479709625244e-01
-7.542871683835983276e-02 2.104395776987075806e-01 -4.319244250655174255e-02 -1.311866007745265961e-02 -1.916162669658660889e-01 -9.906507283449172974e-02 -7.946246862411499023e-02 -2.338249087333679199e-01 -1.613291054964065552e-01 -5.191807150840759277e-01 -5.510216113179922104e-03 2.514247298240661621e-01 7.035759836435317993e-02 -1.906358599662780762e-01 -1.919472068548202515e-01 -9.208476543426513672e-02 8.610705286264419556e-02 1.115638315677642822e-01 -4.095062986016273499e-02 2.411614358425140381e-01 7.295457273721694946e-02 -1.354923397302627563e-01 3.463582322001457214e-02 -7.560463994741439819e-02 -3.710673749446868896e-01 2.185437977313995361e-01 1.832181513309478760e-01 -4.768553003668785095e-02 -1.262237429618835449e-01 1.698243319988250732e-01 -1.366450935602188110e-01 -5.081301205791532993e-04
-1.879336982965469360e-01 2.005047500133514404e-01 -7.183473557233810425e-02 -2.150286138057708740e-01 -1.940326206386089325e-02 -2.425233274698257446e-01 2.057776302099227905e-01 1.824972629547119141e-01 -1.073818430304527283e-01 -2.102828025817871094e-01 2.016341090202331543e-01 -1.341080665588378906e-01 1.596899926662445068e-01 -1.577654182910919189e-01 -1.555136591196060181e-01 2.563042640686035156e-01 1.807049475610256195e-02 6.470032036304473877e-02 -1.840900778770446777e-01 2.349449880421161652e-02 -1.515803188085556030e-01 -1.118149235844612122e-01 1.908323764801025391e-01 -3.380824327468872070e-01 -6.636955775320529938e-03 -7.677635550498962402e-02 7.614991813898086548e-02 1.500952839851379395e-01 -3.066751062870025635e-01 3.385582864284515381e-01 7.042827457189559937e-02 1.026260703802108765e-01
-1.204674541950225830e-01 1.915634796023368835e-02 1.055148914456367493e-01 2.113318890333175659e-01 -5.311282873153686523e-01 -1.661837100982666016e-01 2.792567014694213867e-02 1.618610508739948273e-02 -1.859773695468902588e-02 -1.131597235798835754e-01 -1.804984658956527710e-01 1.817490756511688232e-01 6.326602399349212646e-02 -2.411784976720809937e-01 -1.169298682361841202e-02 -2.414226531982421875e-02 -1.807537227869033813e-01 8.233865723013877869e-03 5.150502547621726990e-02 -2.205356769263744354e-02 -1.582520455121994019e-01 1.140490099787712097e-01 1.198804229497909546e-01 -7.803349196910858154e-02 -1.677931994199752808e-01 1.533487588167190552e-01 2.378648817539215088e-01 1.239831838756799698e-02 -4.161885976791381836e-01 2.350166141986846924e-01 2.133628278970718384e-01 -1.240254286676645279e-02
-1.237615495920181274e-01 -1.020790450274944305e-02 -3.129198029637336731e-02 1.399156451225280762e-01 -3.113873600959777832e-01 -6.919290870428085327e-02 8.352849632501602173e-02 -4.312220960855484009e-02 4.877708386629819870e-03 1.355677545070648193e-01 1.514114886522293091e-01 3.089495599269866943e-01 -4.533795639872550964e-02 2.036645635962486267e-02 -1.158143281936645508e-01 -1.751164793968200684e-01 1.073874607682228088e-01 2.219400405883789062e-01 -4.096742346882820129e-02 -3.970528841018676758e-01 1.126932576298713684e-01 -2.173459231853485107e-01 2.142785787582397461e-01 -1.346029490232467651e-01 1.641397178173065186e-02 -1.028511300683021545e-02 -2.326118946075439453e-01 1.898458600044250488e-01 -3.012323975563049316e-01 3.513893485069274902e-01 -1.433270573616027832e-01 2.713154442608356476e-02
-1.747179180383682251e-01 5.639429017901420593e-02 2.100421190261840820e-01 -1.506579015403985977e-02 1.107403114438056946e-01 -8.730607107281684875e-03 9.059254080057144165e-02 -1.536423414945602417e-01 -7.381483167409896851e-02 -5.112847685813903809e-02 -3.386373445391654968e-02 4.081919789314270020e-01 -4.738372191786766052e-02 -2.576796710491180420e-01 -1.148361116647720337e-01 -3.623375669121742249e-02 -7.360509131103754044e-03 9.360399842262268066e-02 -2.480115443468093872e-01 -1.277262270450592041e-01 1.808588951826095581e-01 -6.665782630443572998e-02 1.230031847953796387e-01 -3.829523622989654541e-01 -1.451756507158279419e-01 -2.172488160431385040e-02 5.914503708481788635e-02 -2.001926749944686890e-01 -5.040951371192932129e-01 -2.868371829390525818e-02 1.065597981214523315e-01 4.282106459140777588e-02
-4.127534329891204834e-01 3.614860177040100098e-01 -2.011712938547134399e-01 -8.375440537929534912e-02 -3.935801088809967041e-01 1.222392618656158447e-01 -4.071053490042686462e-02 -1.344290971755981445e-01 2.719876170158386230e-02 7.603411376476287842e-02 8.985211700201034546e-02 -9.220446646213531494e-02 3.770874440670013428e-02 -9.309806674718856812e-02 -2.820940911769866943e-01 8.734463900327682495e-02 -2.525681257247924805e-01 -1.132942643016576767e-02 -1.194309219717979431e-01 7.607531547546386719e-02 -9.170289337635040283e-02 -1.464020907878875732e-01 1.902662776410579681e-02 -1.335496008396148682e-01 -1.372312456369400024e-01 1.832787245512008667e-01 5.218505114316940308e-02 1.000741729512810707e-03 -1.906279474496841431e-01 -6.021930649876594543e-02 3.537575528025627136e-02 -3.363551199436187744e-01
-1.053558588027954102e-01 1.797844618558883667e-01 -2.025265097618103027e-01 2.061369270086288452e-01 -1.670144945383071899e-01 -2.186705321073532104e-01 -3.933165222406387329e-02 -5.551820248365402222e-02 1.545482128858566284e-01 -1.801585964858531952e-02 2.874631900340318680e-03 8.890689909458160400e-02 -3.123247921466827393e-01 -3.470051288604736328e-01 -3.152662813663482666e-01 2.034785598516464233e-01 -1.247540563344955444e-01 7.261307444423437119e-03 1.000162959098815918e-01 -1.162334308028221130e-01 9.175691753625869751e-02 -2.063192427158355713e-02 -2.069072127342224121e-01 -2.835943102836608887e-01 -1.890808492898941040e-01 6.585168093442916870e-02 1.588849425315856934e-01 1.461941003799438477e-01 -1.824656873941421509e-01 1.677842140197753906e-01 -2.869852185249328613e-01 -1.131862867623567581e-02
-1.857646107673645020e-01 1.800188124179840088e-01 -1.079861540347337723e-02 9.306665509939193726e-02 -5.955939367413520813e-02 -1.637610346078872681e-01 -9.747531265020370483e-02 -2.436540424823760986e-01 2.066059261560440063e-01 -8.160170912742614746e-02 -1.341309100389480591e-01 4.654844477772712708e-02 -2.008386105298995972e-01 -1.383502632379531860e-01 -3.258337378501892090e-01 5.154587700963020325e-02 -1.166627090424299240e-02 2.336613833904266357e-01 4.638290777802467346e-02 5.562848597764968872e-02 1.112141907215118408e-01 7.880138605833053589e-02 -3.175264224410057068e-02 -3.014944791793823242e-01 -2.020134329795837402e-01 1.059232875704765320e-01 2.311533391475677490e-01 4.049386084079742432e-02 -4.612346589565277100e-01 -2.881475910544395447e-02 -2.523277103900909424e-01 -1.801833063364028931e-01
-2.882141768932342529e-01 1.265637725591659546e-01 2.993457317352294922e-01 -1.686693876981735229e-01 -3.295482099056243896e-01 -1.703161150217056274e-01 -7.698446977883577347e-03 2.175521291792392731e-02 -1.355214416980743408e-02 -5.983376875519752502e-02 2.446727752685546875e-01 1.889206022024154663e-01 -2.599657140672206879e-02 1.102736666798591614e-01 2.786456346511840820e-01 -8.407387882471084595e-02 1.330845355987548828e-01 1.049442291259765625e-01 -1.749362610280513763e-02 6.981303542852401733e-02 -2.205736339092254639e-01 -2.705908417701721191e-01 1.049284413456916809e-01 -3.115168511867523193e-01 -2.508872449398040771e-01 -4.817221686244010925e-02 1.518509984016418457e-01 6.915566325187683105e-02 -2.206181436777114868e-01 1.763641536235809326e-01 4.763211309909820557e-02 -9.416006505489349365e-02
-8.725897222757339478e-02 1.775083243846893311e-01 -1.615575551986694336e-01 1.611068844795227051e-01 3.686276078224182129e-02 -1.497351378202438354e-01 -1.639525890350341797e-01 1.131341233849525452e-02 1.442443877458572388e-01 -3.319673836231231689e-01 1.252927631139755249e-01 -1.448831111192703247e-01 -2.884630560874938965e-01 -4.856643974781036377e-01 -1.067102253437042236e-01 8.171983808279037476e-02 -6.655721366405487061e-02 -1.510824412107467651e-01 -3.778297454118728638e-02 -1.262629479169845581e-01 1.121006906032562256e-01 -1.312284022569656372e-01 9.485387802124023438e-02 -2.532417178153991699e-01 4.751246422529220581e-02 -2.899933792650699615e-02 2.232811748981475830e-01 1.539169251918792725e-01 -3.110916018486022949e-01 1.433924883604049683e-01 -9.223268181085586548e-02 -5.618616193532943726e-02
-2.846073508262634277e-01 2.489210963249206543e-01 -7.362212985754013062e-02 -1.327600609511137009e-02 -2.127646654844284058e-01 -1.186292171478271484e-01 9.191029518842697144e-02 3.920520190149545670e-03 9.012565761804580688e-02 4.250570386648178101e-02 1.991888880729675293e-01 1.336394101381301880e-01 1.045233905315399170e-01 -4.998539760708808899e-02 -6.824895739555358887e-02 -2.309985160827636719e-01 -1.324898898601531982e-01 1.064281165599822998e-01 -1.516902446746826172e-01 -2.357266992330551147e-01 1.986411064863204956e-01 -1.201197952032089233e-01 2.651839852333068848e-01 -1.958860456943511963e-01 4.687720537185668945e-02 4.991954565048217773e-01 7.469128817319869995e-02 -1.230565905570983887e-01 -8.087098598480224609e-02 7.726950198411941528e-02 -7.564131170511245728e-02 -2.904184758663177490e-01
-2.148565500974655151e-01 2.205019146203994751e-01 -2.204902023077011108e-01 -2.929039299488067627e-01 -3.511669635772705078e-01 -1.533708423376083374e-01 -4.724266380071640015e-02 -3.299101889133453369e-01 -3.855161368846893311e-02 -1.780330389738082886e-01 2.965598739683628082e-02 2.993328273296356201e-01 1.053314283490180969e-01 -2.301255315542221069e-01 -9.217729419469833374e-02 -1.819965988397598267e-02 3.005481064319610596e-01 5.814792960882186890e-02 -1.240266263484954834e-01 3.359875082969665527e-02 1.000463068485260010e-01 -5.519048497080802917e-02 -6.724342703819274902e-02 -1.233049929141998291e-01 -9.472966939210891724e-02 1.695973277091979980e-01 -1.958945840597152710e-01 -1.118264496326446533e-01 -2.313136011362075806e-01 1.010866239666938782e-01 1.292590349912643433e-01 6.557024270296096802e-02
-1.116654798388481140e-01 -6.419599801301956177e-02 -2.269779294729232788e-01 2.160979062318801880e-02 -2.668567001819610596e-01 -8.574050664901733398e-02 1.714635454118251801e-02 -1.879448145627975464e-01 -1.631649094633758068e-03 3.783241659402847290e-02 1.386948954313993454e-02 3.457300737500190735e-02 7.781414687633514404e-02 1.672864109277725220e-01 -2.449171394109725952e-01 1.128842830657958984e-01 1.020197868347167969e-01 2.651312649250030518e-01 -3.633903339505195618e-02 -5.512522161006927490e-02 -4.747812822461128235e-02 -8.121749013662338257e-02 1.573355868458747864e-02 -1.297704279422760010e-01 -3.353345096111297607e-01 1.320639401674270630e-01 1.718175113201141357e-01 -5.115037560462951660e-01 -3.181994557380676270e-01 1.703362315893173218e-01 -1.351509988307952881e-01 -1.645451784133911133e-01
1.193066835403442383e-01 2.418116480112075806e-02 -1.407156884670257568e-01 2.062670290470123291e-01 -2.109548896551132202e-01 -5.330470800399780273e-01 -9.233779460191726685e-02 1.670590639114379883e-01 2.778875455260276794e-02 -9.660036116838455200e-02 2.306929379701614380e-01 5.108655244112014771e-02 -2.769204042851924896e-02 -2.873562872409820557e-01 -1.715915203094482422e-01 7.863346487283706665e-02 3.235072642564773560e-02 -7.268644869327545166e-02 6.647897511720657349e-02 1.146824210882186890e-01 -7.870681583881378174e-02 4.840589687228202820e-02 2.910072542726993561e-02 -6.589022278785705566e-02 -1.029776707291603088e-01 1.239148303866386414e-01 1.939810365438461304e-01 5.699710547924041748e-02 -4.304961562156677246e-01 2.598143517971038818e-01 7.300417125225067139e-02 -1.011603400111198425e-01
-1.428073942661285400e-01 3.861442506313323975e-01 2.662426792085170746e-02 -1.046081036329269409e-01 -8.405011892318725586e-02 -2.478679269552230835e-01 2.814704179763793945e-01 3.960101678967475891e-02 -7.168143242597579956e-02 -2.758201397955417633e-02 2.023759782314300537e-01 -1.052009016275405884e-01 1.795783489942550659e-01 2.936256676912307739e-02 -5.917193368077278137e-02 2.486272603273391724e-01 5.890488624572753906e-02 2.923004794865846634e-03 -2.321072518825531006e-01 -6.751447916030883789e-03 -8.099251240491867065e-02 -2.503752410411834717e-01 2.763835787773132324e-01 -2.435044050216674805e-01 -7.529722899198532104e-02 2.133277952671051025e-01 3.682451695203781128e-02 -3.910076618194580078e-02 -1.850585639476776123e-01 3.947229981422424316e-01 7.916294038295745850e-02 -2.213490568101406097e-02
8.578882366418838501e-02 1.702053099870681763e-01 -3.740932419896125793e-02 2.340245693922042847e-01 -1.917059719562530518e-01 -4.488348066806793213e-01 -7.098936289548873901e-02 5.171526595950126648e-02 -8.914522826671600342e-02 -6.142442673444747925e-02 3.141969144344329834e-01 1.400299817323684692e-01 -1.170978415757417679e-02 -2.896786928176879883e-01 -1.345631480216979980e-01 6.292670220136642456e-02 -1.421355754137039185e-01 -4.615530744194984436e-02 -1.471895258873701096e-02 1.515513956546783447e-01 -3.035460412502288818e-02 1.693360954523086548e-01 1.597236692905426025e-01 9.886367246508598328e-03 -1.616506576538085938e-01 1.723970174789428711e-01 2.810459733009338379e-01 4.735703021287918091e-02 -3.949707448482513428e-01 1.728530526161193848e-01 -1.903425529599189758e-02 3.705563396215438843e-02
-4.928777366876602173e-02 1.538698226213455200e-01 -1.818804889917373657e-01 1.902764737606048584e-01 -1.482623219490051270e-01 -2.664092183113098145e-01 -1.762275099754333496e-01 -5.035509541630744934e-02 2.247378677129745483e-01 -3.460340797901153564e-01 2.071038037538528442e-01 2.318340688943862915e-01 -9.275930374860763550e-02 -3.166065514087677002e-01 -1.585894525051116943e-01 -2.953512035310268402e-02 -1.675740033388137817e-01 -1.183302626013755798e-01 1.025536954402923584e-01 7.262440770864486694e-02 -5.821069329977035522e-02 8.029858022928237915e-02 -5.638751015067100525e-02 -1.149072870612144470e-01 -8.457050472497940063e-02 1.857821643352508545e-01 2.288693189620971680e-01 6.690705567598342896e-02 -4.325864315032958984e-01 7.570878416299819946e-02 2.856332436203956604e-02 3.339338582009077072e-03
-3.877339884638786316e-02 -9.235440194606781006e-02 1.431960463523864746e-01 -1.548516601324081421e-01 -3.376459479331970215e-01 1.048174723982810974e-01 1.944921314716339111e-01 1.702702641487121582e-01 1.614155918359756470e-01 4.740747064352035522e-02 1.615376472473144531e-01 3.170695304870605469e-01 -8.140593767166137695e-02 -1.264795809984207153e-01 -1.657213866710662842e-01 2.867426574230194092e-01 -2.318377494812011719e-01 3.186417371034622192e-02 2.195250988006591797e-01 1.593002118170261383e-02 1.088818311691284180e-01 -1.334233731031417847e-01 -9.285712987184524536e-02 6.414238363504409790e-02 -3.762251734733581543e-01 1.604631692171096802e-01 5.828400328755378723e-02 -1.648531854152679443e-01 -2.682953476905822754e-01 8.044537156820297241e-02 1.112064942717552185e-01 -1.792836487293243408e-01
-3.377360999584197998e-01 -5.072591081261634827e-02 9.641553461551666260e-02 -3.032623603940010071e-02 -3.313513398170471191e-01 -2.192028611898422241e-01 1.955438219010829926e-02 -1.801590435206890106e-02 -2.719731032848358154e-01 -2.579003630671650171e-04 -4.118077829480171204e-02 3.878164887428283691e-01 -7.796493172645568848e-02 -1.551154106855392456e-01 -8.522066473960876465e-02 1.678151786327362061e-01 -1.896506249904632568e-01 -4.411277174949645996e-02 -5.773501098155975342e-02 -3.573381304740905762e-01 7.890656590461730957e-02 2.162439525127410889e-01 2.442554756999015808e-02 -2.149778455495834351e-01 -1.549061536788940430e-01 1.655594259500503540e-01 -3.430842235684394836e-02 -1.801372468471527100e-01 -1.702420264482498169e-01 9.416696615517139435e-03 1.954358518123626709e-01 4.391793906688690186e-02
-3.707120120525360107e-01 1.881260722875595093e-01 -1.795747429132461548e-01 3.959499672055244446e-02 4.613135382533073425e-02 -1.128830984234809875e-01 -6.835843622684478760e-02 1.085595134645700455e-02 -8.327482640743255615e-02 -1.037411317229270935e-01 2.869758903980255127e-01 1.805642247200012207e-01 -4.901830852031707764e-02 -1.955312788486480713e-01 1.828905940055847168e-01 3.449779003858566284e-02 -3.306547999382019043e-01 -6.849634647369384766e-02 1.071281656622886658e-01 -1.436684131622314453e-01 2.203899249434471130e-02 -3.848530054092407227e-01 1.984782330691814423e-02 -2.624401748180389404e-01 -2.751875221729278564e-01 2.857642062008380890e-02 8.077098429203033447e-02 6.825612392276525497e-03 -1.127992942929267883e-01 1.341078579425811768e-01 -2.143912464380264282e-01 2.048895657062530518e-01
-5.307426303625106812e-02 1.656446605920791626e-01 5.501171690411865711e-04 -2.094447985291481018e-02 3.939040005207061768e-02 -2.622090280055999756e-01 -2.854567253962159157e-03 -3.920616954565048218e-02 1.663707643747329712e-01 5.818300321698188782e-02 -2.085126638412475586e-01 1.719875633716583252e-01 -1.695083528757095337e-01 -5.396442413330078125e-01 -7.029204815626144409e-02 -6.898768246173858643e-02 -2.389211058616638184e-01 1.927475072443485260e-02 -6.217641755938529968e-02 -1.660126075148582458e-02 6.328053027391433716e-02 -5.659208819270133972e-02 1.408704221248626709e-01 -2.397056221961975098e-01 -2.503522112965583801e-02 -7.030018419027328491e-02 4.003825783729553223e-01 -1.810620538890361786e-03 -3.298850357532501221e-01 1.445938050746917725e-01 -1.305213570594787598e-01 -7.022884488105773926e-02
-2.278604805469512939e-01 1.690015494823455811e-01 2.882158569991588593e-02 2.431430816650390625e-01 -3.201860785484313965e-01 -8.223892003297805786e-02 1.325417682528495789e-02 5.811499059200286865e-02 1.465361267328262329e-01 -2.864104509353637695e-01 -2.017225325107574463e-02 3.710908293724060059e-01 -3.788342000916600227e-03 -2.925949096679687500e-01 -1.630746759474277496e-02 2.706713080406188965e-01 -1.313233822584152222e-01 4.140534996986389160e-02 -8.798867464065551758e-03 5.135444924235343933e-02 -5.117435008287429810e-03 -2.860258892178535461e-02 -1.566118746995925903e-02 -1.499333232641220093e-01 -3.054020404815673828e-01 4.762126505374908447e-02 7.839535176753997803e-02 -8.599442429840564728e-03 -2.288112640380859375e-01 -4.639648646116256714e-02 3.784362673759460449e-01 -3.515414148569107056e-02
-7.148865610361099243e-02 2.275587022304534912e-01 -7.441096007823944092e-02 1.501923054456710815e-02 -3.473517298698425293e-01 -1.605850905179977417e-01 -4.973730817437171936e-02 1.406637132167816162e-01 9.314612299203872681e-02 -1.105111241340637207e-01 9.405412524938583374e-02 2.872654497623443604e-01 -1.378722935914993286e-01 -8.335169404745101929e-02 -3.903564810752868652e-02 1.393693983554840088e-01 -1.287485808134078979e-01 -2.382003329694271088e-02 1.868297606706619263e-01 -3.393276035785675049e-01 -1.058167219161987305e-02 -1.991592794656753540e-01 1.320759803056716919e-01 1.002241894602775574e-01 -1.072711497545242310e-01 4.184709489345550537e-01 -9.512019157409667969e-02 -4.103336483240127563e-02 -1.913601309061050415e-01 1.284749526530504227e-02 -2.877620458602905273e-01 -2.409931570291519165e-01
-5.496173724532127380e-02 9.991267696022987366e-03 1.525994986295700073e-01 -1.635791808366775513e-01 -6.661430001258850098e-02 -2.028611302375793457e-01 -1.047696545720100403e-02 -1.183657795190811157e-01 1.113161295652389526e-01 3.717270493507385254e-02 -2.081252336502075195e-01 9.697319567203521729e-02 -1.313498616218566895e-01 -4.899760484695434570e-01 -1.747358031570911407e-02 -4.244107007980346680e-02 -1.278045922517776489e-01 -2.174652740359306335e-02 1.132835894823074341e-01 2.778286300599575043e-02 5.106043536216020584e-03 4.167263582348823547e-02 1.296524256467819214e-01 -2.399967014789581299e-01 -9.069270640611648560e-02 -3.089172951877117157e-02 3.599045276641845703e-01 -1.399875245988368988e-02 -3.609750866889953613e-01 2.360193878412246704e-01 -2.655628919601440430e-01 -2.432574182748794556e-01
-2.638424932956695557e-01 2.631213963031768799e-01 -1.591480374336242676e-01 1.624558866024017334e-01 9.178388118743896484e-02 -6.132474541664123535e-02 1.253300309181213379e-01 -1.502451598644256592e-01 -1.857362091541290283e-01 -4.920407757163047791e-02 1.050900295376777649e-01 8.619603514671325684e-02 -2.497861981391906738e-01 -1.350393146276473999e-01 -1.054440736770629883e-01 1.013916954398155212e-01 -1.670013368129730225e-01 2.011967897415161133e-01 1.064138263463973999e-01 -7.564721256494522095e-02 -7.749115116894245148e-03 -2.985748350620269775e-01 1.273376643657684326e-01 -2.950446605682373047e-01 4.579557478427886963e-02 1.826442480087280273e-01 1.929960250854492188e-01 -1.719581186771392822e-01 -2.733240723609924316e-01 2.513173222541809082e-01 -2.427970021963119507e-01 1.567437946796417236e-01
-3.038128316402435303e-01 -2.961816787719726562e-01 -5.980334803462028503e-02 1.877515465021133423e-01 -1.707799434661865234e-01 -4.184514880180358887e-01 3.749494254589080811e-02 -1.055701449513435364e-01 1.076720133423805237e-01 -1.096869111061096191e-01 1.049698442220687866e-01 3.382888138294219971e-01 4.780150204896926880e-02 -2.059577107429504395e-01 -1.193937286734580994e-01 -7.967433333396911621e-02 -6.410742551088333130e-02 -1.599509268999099731e-01 1.899058371782302856e-01 -1.300097256898880005e-01 -6.900953501462936401e-02 -3.016407974064350128e-02 2.132045663893222809e-02 -3.527161180973052979e-01 -2.171204388141632080e-01 -2.961115539073944092e-02 1.142863277345895767e-02 1.916954293847084045e-02 1.281471103429794312e-01 1.656407713890075684e-01 1.613169759511947632e-01 -1.354461610317230225e-01
-7.300840318202972412e-02 7.180981338024139404e-02 -1.791664659976959229e-01 -2.836570739746093750e-01 -1.770797520875930786e-01 -2.442719340324401855e-01 -9.062633663415908813e-02 -4.118944704532623291e-02 1.673285216093063354e-01 -6.743893027305603027e-02 2.270998060703277588e-01 -1.968910247087478638e-01 2.440925687551498413e-01 2.121967077255249023e-02 4.971122741699218750e-02 1.271883398294448853e-01 -5.364096909761428833e-02 -6.299275904893875122e-02 1.467440575361251831e-01 -2.068595737218856812e-01 3.851409852504730225e-01 -2.414882779121398926e-01 1.065948382019996643e-01 -3.495723605155944824e-01 -2.326674610376358032e-01 1.431931406259536743e-01 -8.730659633874893188e-02 -4.184886440634727478e-02 -2.535118460655212402e-01 -6.378631293773651123e-02 1.026306375861167908e-01 1.352083403617143631e-02
-1.112352088093757629e-01 5.976331233978271484e-02 -2.451063096523284912e-01 1.564039736986160278e-01 -2.080089896917343140e-01 -2.332790940999984741e-01 1.881068646907806396e-01 -1.772464960813522339e-01 -1.902560889720916748e-01 -9.950983524322509766e-02 4.097779840230941772e-02 1.657292246818542480e-02 1.995819658041000366e-01 -5.596789717674255371e-02 -2.291488498449325562e-01 9.150556474924087524e-02 -1.760502345860004425e-02 3.549233973026275635e-01 9.210492670536041260e-02 -1.405608803033828735e-01 -7.482259720563888550e-02 -5.521413683891296387e-02 -1.442901045083999634e-01 -1.740543395280838013e-01 -2.102361470460891724e-01 2.503622174263000488e-01 9.930308908224105835e-02 -3.431726694107055664e-01 -2.433501631021499634e-01 -1.547194421291351318e-01 -5.668776109814643860e-02 -2.190079540014266968e-01
-3.165249824523925781e-01 2.859515137970447540e-02 1.254813969135284424e-01 -2.200053445994853973e-02 -3.475136756896972656e-01 -2.561091482639312744e-01 -1.691662967205047607e-01 2.211304754018783569e-01 -1.893861442804336548e-01 2.980227582156658173e-02 -1.242014542222023010e-01 -1.889567635953426361e-02 -8.163599669933319092e-02 -3.835304677486419678e-01 -2.146473340690135956e-02 6.315537542104721069e-02 -7.615841180086135864e-02 6.507109105587005615e-02 1.810847073793411255e-01 -2.982062697410583496e-01 -1.538780182600021362e-01 1.105848550796508789e-01 3.605877459049224854e-01 -1.390256881713867188e-01 -5.221888050436973572e-02 1.603399962186813354e-01 1.126069948077201843e-01 1.192468479275703430e-01 -1.005936712026596069e-01 1.275076121091842651e-01 -8.206095546483993530e-02 5.180647969245910645e-02
-9.681387990713119507e-02 1.789675056934356689e-01 2.216940559446811676e-02 7.548063993453979492e-02 -1.064105108380317688e-01 7.354971766471862793e-02 -5.257162079215049744e-02 -3.270119130611419678e-01 -3.229411691427230835e-02 -5.229290574789047241e-02 1.691765636205673218e-01 4.363810271024703979e-02 -9.113898873329162598e-02 3.575481101870536804e-02 -4.299409687519073486e-01 2.158941887319087982e-02 5.412807688117027283e-02 1.303366422653198242e-01 3.606329858303070068e-02 1.455509662628173828e-01 7.685277611017227173e-02 9.223487228155136108e-02 1.553419977426528931e-01 -2.757432460784912109e-01 -2.391732931137084961e-01 -4.482686147093772888e-02 3.951742053031921387e-01 1.268938779830932617e-01 -4.096827805042266846e-01 1.521378904581069946e-01 -3.663733601570129395e-02 -1.264301240444183350e-01
-6.018074601888656616e-02 1.473904550075531006e-01 -7.131948322057723999e-02 -1.530974358320236206e-02 -4.927797615528106689e-02 -1.366059631109237671e-01 -1.267838776111602783e-01 -6.191701069474220276e-02 1.163558289408683777e-01 -1.126306578516960144e-01 1.038238555192947388e-01 1.519790142774581909e-01 7.182052731513977051e-02 -4.066941440105438232e-01 -3.820312619209289551e-01 -2.238991856575012207e-01 -2.673713490366935730e-02 1.616141498088836670e-01 2.779830694198608398e-01 -1.689711511135101318e-01 -3.234478831291198730e-01 -1.609038114547729492e-01 -5.295779183506965637e-02 -1.188862994313240051e-01 -1.317801475524902344e-01 -3.989076241850852966e-02 3.598372340202331543e-01 -9.059863537549972534e-02 -1.704916954040527344e-01 1.376679837703704834e-01 7.268530130386352539e-02 1.074227169156074524e-01
-1.156540289521217346e-01 3.696610406041145325e-02 -1.113499850034713745e-01 2.444265186786651611e-01 -2.756660282611846924e-01 -1.182638108730316162e-02 -5.533761158585548401e-02 2.199738621711730957e-01 4.961624741554260254e-02 -8.006465435028076172e-02 2.167828381061553955e-01 1.049227192997932434e-01 -9.507121145725250244e-02 -1.162185296416282654e-01 -3.464068770408630371e-01 5.128329619765281677e-02 1.152232885360717773e-01 -1.445293277502059937e-01 -5.354971066117286682e-02 -2.363059967756271362e-01 2.096178941428661346e-02 -4.593931436538696289e-01 1.801453381776809692e-01 -8.127867430448532104e-02 -8.462339639663696289e-02 1.455105096101760864e-01 -2.123890817165374756e-02 2.059599161148071289e-01 -3.758956491947174072e-02 2.749317288398742676e-01 -2.572922594845294952e-02 -2.849609255790710449e-01
-2.487259507179260254e-01 1.887164078652858734e-02 -1.079237908124923706e-01 9.738794714212417603e-02 -3.658462762832641602e-01 -1.818606853485107422e-01 3.825523890554904938e-03 -4.141857102513313293e-02 1.019407622516155243e-02 2.412441670894622803e-01 -1.900597214698791504e-01 2.808631360530853271e-01 5.584909394383430481e-02 -4.389398917555809021e-02 -8.685608208179473877e-02 -2.617748379707336426e-01 -2.237719148397445679e-01 3.627062216401100159e-02 2.157630771398544312e-02 -4.163391590118408203e-01 1.668383777141571045e-01 4.141386598348617554e-02 1.165129542350769043e-01 -3.116340041160583496e-01 -1.310315728187561035e-01 1.874029338359832764e-01 -1.555940806865692139e-01 1.587078869342803955e-01 -1.383715569972991943e-01 -1.257597282528877258e-02 8.158134669065475464e-02 -2.220998518168926239e-02
-2.070298343896865845e-01 2.690801620483398438e-01 1.105245277285575867e-01 -1.053313314914703369e-01 -1.946276575326919556e-01 -1.374108344316482544e-01 6.762387603521347046e-02 -1.558957844972610474e-01 1.230414807796478271e-01 -2.785851955413818359e-01 7.843703031539916992e-02 8.034587651491165161e-02 -2.466047257184982300e-01 -5.800382792949676514e-02 -1.889533102512359619e-01 -1.311567723751068115e-01 2.325377017259597778e-01 5.496212095022201538e-02 -7.383170723915100098e-02 -6.194176152348518372e-02 -8.877934888005256653e-03 -2.554381489753723145e-01 -3.034363687038421631e-02 -6.576288491487503052e-02 -4.705354571342468262e-02 4.738984704017639160e-01 -8.503824472427368164e-02 5.576553521677851677e-04 -2.869769334793090820e-01 -7.210198044776916504e-02 -6.924057751893997192e-02 -3.000260591506958008e-01
-8.380593359470367432e-02 1.772562414407730103e-01 7.011454552412033081e-02 -8.124497532844543457e-02 -9.506797790527343750e-02 -1.067383289337158203e-01 1.204236000776290894e-01 -6.551959365606307983e-02 -4.218451678752899170e-01 1.905176490545272827e-01 3.254266381263732910e-01 8.285777270793914795e-02 -1.010789647698402405e-01 -2.919614613056182861e-01 -2.536618523299694061e-02 1.640157103538513184e-01 1.200115382671356201e-01 1.366703771054744720e-03 5.098949372768402100e-02 -3.783555626869201660e-01 2.524770498275756836e-01 -2.401978820562362671e-01 2.100021205842494965e-02 -2.159008979797363281e-01 -7.207617163658142090e-02 1.785445064306259155e-01 2.177657186985015869e-02 1.046299934387207031e-01 -2.480264753103256226e-01 1.192338243126869202e-01 -8.119764924049377441e-02 -3.633367270231246948e-02
1.356082689017057419e-02 2.672293782234191895e-01 9.459931403398513794e-02 1.085060611367225647e-01 -1.948824077844619751e-01 -3.737349510192871094e-01 7.048832625150680542e-02 9.452515840530395508e-02 -1.049313917756080627e-01 -2.818734347820281982e-01 4.083032160997390747e-02 1.280542165040969849e-01 2.232647687196731567e-01 2.071799337863922119e-01 -1.120453327894210815e-01 -1.377563327550888062e-01 1.376237124204635620e-01 1.655905134975910187e-02 -6.383892148733139038e-02 -2.963910996913909912e-01 2.922995984554290771e-01 7.476099580526351929e-02 1.862089708447456360e-02 -1.413354277610778809e-01 -3.435749709606170654e-01 -1.613875851035118103e-02 -6.880694627761840820e-02 2.878421545028686523e-02 -3.079836666584014893e-01 1.573050916194915771e-01 7.760928571224212646e-02 -1.063668802380561829e-01
-9.083500504493713379e-02 2.084020972251892090e-01 -1.468476057052612305e-01 9.488326311111450195e-02 -4.457875713706016541e-02 -2.330529838800430298e-01 2.730070650577545166e-01 -9.521891176700592041e-02 3.469121828675270081e-02 2.372315227985382080e-01 5.296229198575019836e-02 2.119985967874526978e-02 -1.668773293495178223e-01 -4.556588456034660339e-02 -1.753580868244171143e-01 1.539830565452575684e-01 -2.272627353668212891e-01 7.491882145404815674e-02 2.295525074005126953e-01 -4.688299298286437988e-01 -6.645599752664566040e-02 -3.478215038776397705e-01 2.055639028549194336e-02 -1.424899250268936157e-01 -2.245628088712692261e-01 9.397367388010025024e-02 5.185563489794731140e-02 6.984554976224899292e-02 -2.551313862204551697e-02 2.147372215986251831e-01 -1.090809330344200134e-01 -1.770879179239273071e-01
-1.338470727205276489e-01 1.447456330060958862e-01 1.777673214673995972e-01 -1.743806302547454834e-01 -1.855075657367706299e-01 -1.290925592184066772e-01 7.687726616859436035e-02 3.240576013922691345e-03 -7.224267721176147461e-02 7.075937464833259583e-03 1.718759834766387939e-01 1.911918073892593384e-01 2.192675024271011353e-01 -1.218710914254188538e-01 -1.976345479488372803e-01 2.100877612829208374e-01 -4.639975726604461670e-02 3.315411508083343506e-01 9.596510231494903564e-02 1.381250023841857910e-01 -2.241530716419219971e-01 -9.650590270757675171e-02 -2.087375521659851074e-02 -1.309600472450256348e-01 -3.410507440567016602e-01 1.245331577956676483e-02 -1.528197228908538818e-01 1.046613380312919617e-01 -3.634091913700103760e-01 2.546553313732147217e-01 1.796023100614547729e-01 1.648569852113723755e-01
-1.569495946168899536e-01 -4.224054887890815735e-02 3.748369216918945312e-02 1.221005842089653015e-01 -2.342469990253448486e-01 -4.842015206813812256e-01 -8.329769968986511230e-02 -2.908964753150939941e-01 1.254766434431076050e-01 -1.944857463240623474e-02 -2.255792468786239624e-01 -2.098070643842220306e-02 5.325691308826208115e-03 -2.679861187934875488e-01 -8.393693715333938599e-02 -1.569034345448017120e-02 -1.640980243682861328e-01 -9.203115478157997131e-03 -2.375477999448776245e-01 -2.970231473445892334e-01 -7.374265044927597046e-02 8.649178594350814819e-02 6.800054013729095459e-02 -2.913565635681152344e-01 -1.859190165996551514e-01 1.126586366444826126e-02 1.686789393424987793e-01 -1.838497370481491089e-01 -1.809540539979934692e-01 -3.378642350435256958e-02 -2.615844458341598511e-02 1.555284708738327026e-01
-1.994037181138992310e-01 3.284830152988433838e-01 1.089386567473411560e-01 -2.934195287525653839e-02 1.111561059951782227e-01 -2.416129112243652344e-01 -1.874250769615173340e-01 -7.708806544542312622e-02 -6.212177127599716187e-02 2.640211880207061768e-01 6.233363412320613861e-03 1.097228527069091797e-01 2.637937068939208984e-01 -5.090701952576637268e-02 -1.714345067739486694e-01 -7.415320724248886108e-02 -2.346985787153244019e-01 5.608975887298583984e-03 1.572969555854797363e-01 -2.709934413433074951e-01 1.086503192782402039e-01 -2.527860403060913086e-01 1.643933951854705811e-01 -1.427908241748809814e-01 5.930141359567642212e-02 2.304660230875015259e-01 4.925742000341415405e-02 4.797497019171714783e-02 -2.918103635311126709e-01 -7.355566322803497314e-02 -7.266532629728317261e-02 -3.185531198978424072e-01
1.722234487533569336e-01 1.779913604259490967e-01 -1.570270508527755737e-01 -1.223806068301200867e-01 -1.763885468244552612e-01 -1.759220659732818604e-01 -2.917291522026062012e-01 -3.222387656569480896e-02 9.263481944799423218e-02 -2.263476513326168060e-02 2.533844672143459320e-02 -7.470040768384933472e-02 -1.271505206823348999e-01 -4.654825329780578613e-01 -3.376269936561584473e-01 5.347246676683425903e-02 7.741684094071388245e-03 1.473511904478073120e-01 -3.933548927307128906e-02 -3.230398595333099365e-01 -8.852857351303100586e-02 -6.663092225790023804e-02 2.497320473194122314e-01 1.752853207290172577e-02 -3.427952527999877930e-02 1.206928715109825134e-01 2.386553287506103516e-01 2.172521054744720459e-01 -1.301697641611099243e-01 3.278338536620140076e-02 -1.793338060379028320e-01 -1.144940704107284546e-01
9.295156598091125488e-02 5.706815049052238464e-02 -1.736288368701934814e-01 2.023147791624069214e-01 -2.023193389177322388e-01 -5.134960412979125977e-01 -1.087907478213310242e-01 1.684530079364776611e-01 -7.374663650989532471e-02 -2.738844156265258789e-01 1.703429371118545532e-01 1.287436485290527344e-01 -7.960554957389831543e-02 -2.910016477108001709e-01 -1.844045668840408325e-01 6.453637778759002686e-02 -1.507164239883422852e-01 3.620740259066224098e-03 -4.191857948899269104e-02 8.917622268199920654e-02 -8.976751565933227539e-02 5.561838299036026001e-02 5.955987423658370972e-02 -5.069212988018989563e-02 -1.563084423542022705e-01 1.307704001665115356e-01 2.790542542934417725e-01 1.402769936248660088e-03 -3.387908637523651123e-01 7.661619782447814941e-02 7.503767311573028564e-02 -1.468905061483383179e-01
-5.785109847784042358e-02 -1.164022907614707947e-01 3.452872112393379211e-02 -1.526678651571273804e-01 -2.310294508934020996e-01 -2.541825473308563232e-01 2.011447548866271973e-01 -1.508938521146774292e-01 5.667416751384735107e-02 -2.880563735961914062e-01 1.668208986520767212e-01 4.214815795421600342e-02 1.678331792354583740e-01 -5.836738273501396179e-02 -7.948764413595199585e-02 -2.505205571651458740e-01 -1.018324345350265503e-01 7.522656768560409546e-02 -9.465467184782028198e-02 1.050447672605514526e-02 -5.038843676447868347e-02 -2.246670573949813843e-01 2.001076936721801758e-01 -2.419651746749877930e-01 -3.071755636483430862e-03 1.795700937509536743e-01 2.867037951946258545e-01 -3.927926123142242432e-01 -8.572243154048919678e-02 -4.196667298674583435e-02 3.509058430790901184e-02 -3.242847919464111328e-01
-4.174709618091583252e-01 -5.592985078692436218e-02 -1.180553659796714783e-01 -1.348389405757188797e-02 -2.503092885017395020e-01 -2.212523669004440308e-01 -3.236938500776886940e-03 1.379645168781280518e-01 -1.547506600618362427e-01 -1.716072787530720234e-03 -1.179860904812812805e-01 1.186678707599639893e-01 1.120435632765293121e-02 -4.663355648517608643e-01 1.570342630147933960e-01 -8.676426112651824951e-02 -2.081721574068069458e-01 1.626362353563308716e-01 1.044579148292541504e-01 -3.717263340950012207e-01 -1.024732440710067749e-01 9.573254734277725220e-02 1.778039038181304932e-01 -2.759053371846675873e-02 1.402757130563259125e-02 7.083940505981445312e-02 -3.951049596071243286e-02 1.626573316752910614e-02 -2.876914739608764648e-01 6.590453535318374634e-02 -7.767560333013534546e-02 7.057118415832519531e-02
3.626991808414459229e-02 1.138772815465927124e-01 -9.474921971559524536e-02 -1.484882682561874390e-01 -9.067215770483016968e-02 -9.009727090597152710e-02 1.300695091485977173e-01 5.862665548920631409e-02 1.239631846547126770e-01 -1.314652264118194580e-01 8.613368496298789978e-03 -5.414770916104316711e-02 1.844257563352584839e-01 -4.496372640132904053e-01 -3.499498963356018066e-01 1.780499517917633057e-01 1.112571917474269867e-02 4.771215841174125671e-02 1.100668162107467651e-01 -1.935075968503952026e-01 -1.289203763008117676e-01 5.017130821943283081e-02 1.576056778430938721e-01 -3.349550664424896240e-01 -2.303337901830673218e-01 -1.498739719390869141e-01 1.563185602426528931e-01 -1.259304285049438477e-01 -1.132333204150199890e-01 3.380005061626434326e-01 -1.725814342498779297e-01 1.058026105165481567e-01
1.132927685976028442e-01 9.268574416637420654e-02 -4.064224287867546082e-02 2.931374609470367432e-01 -4.056604802608489990e-01 -4.167724847793579102e-01 -8.220911026000976562e-02 -5.347791314125061035e-02 -5.816810578107833862e-02 -2.816795110702514648e-01 1.114644333720207214e-01 3.487315028905868530e-02 -3.704058378934860229e-02 -1.583482623100280762e-01 -5.758738145232200623e-02 6.279581785202026367e-02 -2.008446604013442993e-01 -1.073266565799713135e-01 -2.719556726515293121e-02 9.512760490179061890e-02 -1.233337223529815674e-01 -8.867108076810836792e-02 2.192574292421340942e-01 -1.890711337327957153e-01 -2.227043360471725464e-01 1.228084266185760498e-01 8.014184236526489258e-02 -1.950837858021259308e-02 -2.300853580236434937e-01 2.409180551767349243e-01 2.484990060329437256e-01 1.687326095998287201e-02
9.540410339832305908e-02 1.100893244147300720e-01 -1.268848925828933716e-01 9.288934618234634399e-02 -3.966527879238128662e-01 -5.018815398216247559e-01 -8.600565791130065918e-02 9.416584856808185577e-03 9.425179660320281982e-02 -2.044515907764434814e-01 1.659254194237291813e-03 6.257237493991851807e-02 -5.935632507316768169e-04 -1.566009819507598877e-01 6.809905171394348145e-02 1.782159954309463501e-01 -1.420090347528457642e-01 8.119092136621475220e-02 -3.248733282089233398e-02 -7.445544004440307617e-02 -1.346305906772613525e-01 1.578752994537353516e-01 2.761106938123703003e-02 -1.256874203681945801e-01 -1.174875870347023010e-01 1.848069727420806885e-01 2.493469864130020142e-01 -2.939540706574916840e-02 -3.186852633953094482e-01 1.666840761899948120e-01 2.898335158824920654e-01 6.717115640640258789e-02
-3.447512909770011902e-02 1.774680316448211670e-01 -9.850599616765975952e-02 -1.137807592749595642e-01 2.467349357903003693e-02 -2.523388564586639404e-01 -9.377751499414443970e-03 4.500173032283782959e-02 6.346558034420013428e-02 6.548512727022171021e-02 2.012777477502822876e-01 2.391393035650253296e-01 -1.511597186326980591e-01 -5.593649670481681824e-02 -2.973105907440185547e-01 1.562251299619674683e-01 -8.518221974372863770e-02 3.175757229328155518e-01 1.901317834854125977e-01 -2.432229071855545044e-01 1.976984590291976929e-01 -3.731576502323150635e-01 1.494727730751037598e-01 -8.236283808946609497e-02 -8.654273301362991333e-02 6.748533993959426880e-02 7.735630869865417480e-02 1.404758542776107788e-01 -1.924205422401428223e-01 1.016268730163574219e-01 -3.078717887401580811e-01 -2.066422849893569946e-01
-7.713248580694198608e-02 2.607608437538146973e-01 -1.808534711599349976e-01 -8.101033419370651245e-02 -1.648925393819808960e-01 -3.215216398239135742e-01 8.342646807432174683e-02 -1.847083419561386108e-01 1.134197115898132324e-01 -4.330579563975334167e-02 7.298327237367630005e-02 4.344514757394790649e-02 -1.825769059360027313e-02 -9.346402436494827271e-02 3.141680732369422913e-02 -2.889905273914337158e-01 1.607254333794116974e-02 1.405264884233474731e-01 4.284244030714035034e-02 -4.221749305725097656e-02 1.520865708589553833e-01 -1.395113319158554077e-01 3.276453018188476562e-01 2.580902352929115295e-02 -4.008407294750213623e-01 7.228054851293563843e-02 -4.452903941273689270e-02 -3.365764021873474121e-01 -2.457747459411621094e-01 -2.779571115970611572e-01 -7.713326066732406616e-02 -2.453221939504146576e-02
-2.706992924213409424e-01 2.343957573175430298e-01 8.005590736865997314e-02 -3.719706535339355469e-01 -1.338062733411788940e-01 -3.340032100677490234e-01 3.190767765045166016e-02 -1.069003418087959290e-01 -1.294445693492889404e-01 -3.340931842103600502e-03 1.084436103701591492e-01 1.431707385927438736e-02 -1.985878348350524902e-01 -3.588860929012298584e-01 6.574553996324539185e-02 5.268479138612747192e-02 3.094782233238220215e-01 2.657941579818725586e-01 5.427760258316993713e-02 -2.444129623472690582e-02 -2.084920108318328857e-01 -1.645625941455364227e-02 9.479117393493652344e-02 9.652540832757949829e-02 -2.327476590871810913e-01 1.897926777601242065e-01 4.605221096426248550e-03 6.440852582454681396e-02 -1.396017074584960938e-01 1.402803957462310791e-01 1.237550675868988037e-01 -1.345414668321609497e-02
6.305536627769470215e-02 1.360345780849456787e-01 9.495850652456283569e-03 -9.326536208391189575e-02 -5.703770741820335388e-02 -2.610191106796264648e-01 -1.542281657457351685e-01 1.545516997575759888e-01 -2.848637700080871582e-01 -1.352031081914901733e-01 6.261527538299560547e-02 -1.842562854290008545e-02 -3.932253457605838776e-03 -2.851627469062805176e-01 -8.583814650774002075e-02 -1.251068860292434692e-01 1.429832167923450470e-02 8.175986260175704956e-02 4.247967153787612915e-03 -2.987833321094512939e-01 3.311328217387199402e-02 -2.564851045608520508e-01 3.828896442428231239e-03 -3.321515321731567383e-01 1.609195172786712646e-01 -1.511454284191131592e-01 1.128512769937515259e-01 2.208707630634307861e-01 -3.752244114875793457e-01 2.677878141403198242e-01 -1.781097501516342163e-01 -1.172488480806350708e-01
2.005018144845962524e-01 2.310948818922042847e-01 -2.215839624404907227e-01 8.357988297939300537e-02 -1.193681955337524414e-01 -1.905356794595718384e-01 -2.034031897783279419e-01 3.673746064305305481e-02 -4.584195837378501892e-02 5.207495391368865967e-02 -2.052586078643798828e-01 2.157402485609054565e-01 1.953830197453498840e-02 -3.066678345203399658e-01 -3.309222757816314697e-01 3.025836683809757233e-02 1.578426063060760498e-01 1.663894951343536377e-01 1.865526288747787476e-01 -1.273074746131896973e-01 -1.326570212841033936e-01 -7.337727397680282593e-02 3.303602933883666992e-01 -1.849649548530578613e-01 -8.823139965534210205e-02 -3.893024101853370667e-02 2.543684840202331543e-01 1.840533614158630371e-01 -1.471279412508010864e-01 2.023046314716339111e-01 -7.946407049894332886e-02 -1.094774454832077026e-01
1.471178680658340454e-01 2.415196038782596588e-02 -1.837818622589111328e-01 1.945459693670272827e-01 -2.351145744323730469e-01 -3.868245482444763184e-01 -1.943399459123611450e-01 6.867916882038116455e-02 4.141405224800109863e-02 -8.992608636617660522e-02 1.099804937839508057e-01 2.158399522304534912e-01 -1.197205930948257446e-01 -3.774939179420471191e-01 -1.515462845563888550e-01 -5.780678242444992065e-02 -1.257821731269359589e-02 7.244057953357696533e-02 1.566286236047744751e-01 -1.888580154627561569e-03 1.768921613693237305e-01 1.223153695464134216e-01 1.857425123453140259e-01 -4.887641989625990391e-04 -2.232365310192108154e-01 1.652530133724212646e-01 2.649819254875183105e-01 6.963168829679489136e-02 -2.677728533744812012e-01 2.383310496807098389e-01 1.237866058945655823e-01 -1.991573348641395569e-02
-9.279365837574005127e-02 1.401201784610748291e-01 -2.965035438537597656e-01 -2.431171685457229614e-01 -3.085482418537139893e-01 -1.194108277559280396e-01 7.771871238946914673e-02 -1.191988587379455566e-01 -3.943666219711303711e-01 -1.304296255111694336e-01 1.516202390193939209e-01 2.319827228784561157e-01 -5.049858242273330688e-02 -5.080148950219154358e-02 -4.034609720110893250e-02 1.191509738564491272e-01 -1.212685108184814453e-01 9.863133728504180908e-02 1.723692566156387329e-01 -1.590032428503036499e-01 4.228520020842552185e-02 -4.355992078781127930e-01 1.686117798089981079e-01 5.215419456362724304e-02 -1.429352536797523499e-02 9.450932592153549194e-02 -3.130072727799415588e-02 -4.462262586457654834e-05 -2.743871212005615234e-01 1.395323127508163452e-01 -4.174572229385375977e-02 1.264917850494384766e-01
-1.478784829378128052e-01 -3.373848646879196167e-02 -2.847364246845245361e-01 -1.979166716337203979e-01 -1.005660668015480042e-01 -1.409063190221786499e-01 2.261818051338195801e-01 -6.458214670419692993e-02 2.467663437128067017e-01 -7.413220405578613281e-02 1.177552714943885803e-01 3.423670306801795959e-02 -1.432063430547714233e-01 -3.215185403823852539e-01 -1.948237419128417969e-02 8.844093978404998779e-02 -1.867997795343399048e-01 2.380163967609405518e-01 1.470654457807540894e-01 1.587610691785812378e-02 -6.126081570982933044e-02 -3.486743271350860596e-01 2.270176410675048828e-01 -2.305421531200408936e-01 -7.486262917518615723e-02 -4.133177548646926880e-02 5.633648857474327087e-02 -3.073447048664093018e-01 -1.620236188173294067e-01 -3.476765379309654236e-02 -1.937738358974456787e-01 -2.110539525747299194e-01
-2.702198028564453125e-01 -2.279042266309261322e-02 1.164863780140876770e-01 8.116709440946578979e-02 -2.728774845600128174e-01 -2.750366032123565674e-01 2.406969579169526696e-04 4.293513670563697815e-02 -1.993674337863922119e-01 -1.366110593080520630e-01 -1.681603342294692993e-01 2.748470008373260498e-01 -2.256083786487579346e-01 -1.950107365846633911e-01 -9.587100893259048462e-02 2.137599699199199677e-02 -1.530758738517761230e-01 1.629429310560226440e-02 2.679528892040252686e-01 -3.866770565509796143e-01 -5.215886980295181274e-02 6.073490157723426819e-02 1.957866251468658447e-01 1.037241425365209579e-02 -5.565392598509788513e-02 3.116281926631927490e-01 5.842548236250877380e-02 7.505316287279129028e-02 -2.665065526962280273e-01 2.670172601938247681e-02 -9.306763857603073120e-02 1.184374243021011353e-01
-3.405234515666961670e-01 7.500151544809341431e-02 -1.243884395807981491e-02 -2.627297937870025635e-01 -1.299728453159332275e-01 -1.019704267382621765e-01 1.044537872076034546e-01 1.799445152282714844e-01 2.618803642690181732e-02 -1.759922690689563751e-02 1.512773931026458740e-01 2.950907349586486816e-01 -1.263397932052612305e-01 1.585633903741836548e-01 3.720071632415056229e-03 -5.071495473384857178e-02 -2.989042177796363831e-02 -2.445429712533950806e-01 2.095795869827270508e-01 -3.069947659969329834e-01 -1.433530356734991074e-02 -5.594289675354957581e-02 4.881120845675468445e-02 -2.747781872749328613e-01 4.905634373426437378e-02 2.231389284133911133e-01 -2.834082115441560745e-03 5.810853466391563416e-02 -3.962405323982238770e-01 2.777645587921142578e-01 -5.377830937504768372e-03 -1.189578995108604431e-01
-3.885334134101867676e-01 -2.214540727436542511e-02 1.005576476454734802e-01 -7.938646525144577026e-02 -2.164281159639358521e-01 -2.168788909912109375e-01 -4.148938693106174469e-03 2.957942709326744080e-02 2.215116620063781738e-01 -1.446323692798614502e-01 -7.596950978040695190e-02 1.769607216119766235e-01 -8.617829531431198120e-02 -3.335904479026794434e-01 -7.848415523767471313e-02 -9.576798416674137115e-03 6.057302467525005341e-03 7.120959460735321045e-02 -3.175874054431915283e-02 4.342652112245559692e-02 1.457393984310328960e-03 3.345955535769462585e-02 1.235436201095581055e-01 -2.189768999814987183e-01 -4.206424355506896973e-01 -1.114842668175697327e-01 2.896344661712646484e-01 -2.592067420482635498e-01 1.887958683073520660e-02 1.416263133287429810e-01 2.511970698833465576e-01 -9.506440907716751099e-02
-2.646358311176300049e-01 -2.112820744514465332e-02 1.031170040369033813e-02 -3.518190681934356689e-01 2.727092010900378227e-03 -2.024129331111907959e-01 6.305370479822158813e-02 2.197728902101516724e-01 1.314185410737991333e-01 3.398508578538894653e-02 3.821536898612976074e-01 1.009716913104057312e-01 -1.131533831357955933e-01 -8.842102438211441040e-02 -1.699302494525909424e-01 2.703703343868255615e-01 2.077808976173400879e-01 -4.962572455406188965e-02 3.312409520149230957e-01 -2.674623727798461914e-01 9.927965700626373291e-02 -4.472853615880012512e-02 8.379349112510681152e-02 2.438649302348494530e-03 -1.352348178625106812e-01 1.042806133627891541e-01 1.060294061899185181e-01 -2.958064675331115723e-01 -1.767050772905349731e-01 3.946856409311294556e-02 7.985450327396392822e-02 -4.775570333003997803e-02
-1.958535313606262207e-01 -8.857189863920211792e-02 -2.239769399166107178e-01 -1.778537333011627197e-01 -2.026534229516983032e-01 -2.765568792819976807e-01 6.798316538333892822e-02 -1.189895793795585632e-01 8.056533336639404297e-02 -2.281447649002075195e-01 8.895299583673477173e-02 -4.460794851183891296e-03 9.001929312944412231e-02 4.923028126358985901e-02 -2.224090546369552612e-01 -2.014730423688888550e-01 -2.648460566997528076e-01 3.140178322792053223e-01 -1.117987744510173798e-02 -1.820189654827117920e-01 1.326906383037567139e-01 -2.559247016906738281e-01 -3.730272408574819565e-03 -4.751466214656829834e-02 5.157152935862541199e-02 1.146851181983947754e-01 2.252476066350936890e-01 -2.562060058116912842e-01 -2.696886658668518066e-01 -1.359296888113021851e-01 1.494970023632049561e-01 -1.883564591407775879e-01
-3.065904378890991211e-01 6.834241747856140137e-02 -1.760715693235397339e-01 4.062252864241600037e-02 -1.262594293802976608e-02 5.549868941307067871e-02 9.887494146823883057e-02 -5.939239263534545898e-02 1.971157342195510864e-01 -2.786569893360137939e-01 8.386927098035812378e-02 2.798193693161010742e-01 -4.556426405906677246e-02 -2.452875971794128418e-01 -2.030369937419891357e-01 -1.262343022972345352e-02 2.345097512006759644e-01 2.702487111091613770e-01 1.503118872642517090e-01 -2.171212285757064819e-01 -2.448725849390029907e-01 1.301088929176330566e-01 5.308976769447326660e-02 -6.531476229429244995e-02 -5.422782897949218750e-02 2.319392561912536621e-01 2.080990821123123169e-01 -2.089656293392181396e-01 -3.221561610698699951e-01 -1.852626726031303406e-02 -1.259822100400924683e-01 3.502433747053146362e-02
4.330472648143768311e-02 3.506227731704711914e-01 -1.971807181835174561e-01 7.939653843641281128e-02 -2.347623109817504883e-01 -5.471002310514450073e-03 -9.571733325719833374e-02 -2.006565779447555542e-01 1.362266391515731812e-01 -2.256488800048828125e-01 1.251748651266098022e-01 2.510305047035217285e-01 -1.505483239889144897e-01 -5.341337919235229492e-01 -3.584792464971542358e-02 -1.833877861499786377e-01 -8.845185488462448120e-02 -3.094244562089443207e-02 -8.278951980173587799e-03 -1.898839771747589111e-01 -1.443936377763748169e-01 -8.986079692840576172e-02 -1.438874155282974243e-01 -1.265296339988708496e-01 -1.678912490606307983e-01 4.809204488992691040e-02 1.988708227872848511e-01 1.408564746379852295e-01 -7.748675346374511719e-02 4.420332238078117371e-02 1.561750471591949463e-01 4.016568511724472046e-02
1.497196704149246216e-01 6.384856998920440674e-02 -2.329822629690170288e-01 1.968096047639846802e-01 -1.938420981168746948e-01 -5.215098261833190918e-01 -2.287679817527532578e-03 1.215445995330810547e-01 7.653027772903442383e-02 -1.284851282835006714e-01 1.836143732070922852e-01 1.386656761169433594e-01 -5.609128996729850769e-02 -3.074720799922943115e-01 -9.354995936155319214e-02 1.000891402363777161e-01 8.399833925068378448e-03 -4.404713958501815796e-02 9.345072507858276367e-02 1.266912221908569336e-01 1.020804867148399353e-01 5.852046236395835876e-02 1.842177510261535645e-01 -8.816942572593688965e-03 -2.050263434648513794e-01 1.103656962513923645e-01 1.965261250734329224e-01 7.943977415561676025e-02 -3.037594854831695557e-01 1.965005993843078613e-01 2.428702712059020996e-01 -2.708016335964202881e-02
-4.072859883308410645e-02 2.818728387355804443e-01 9.452548623085021973e-02 -2.111805826425552368e-01 -1.668897867202758789e-01 -6.824421137571334839e-02 -1.010315418243408203e-01 -2.272514700889587402e-01 1.633917689323425293e-01 -2.481384724378585815e-01 2.091859728097915649e-01 3.320786952972412109e-01 8.082551509141921997e-02 -8.499060571193695068e-02 -1.680142134428024292e-01 1.257923711091279984e-02 -2.425035536289215088e-01 -4.536583274602890015e-02 -1.540042608976364136e-01 -2.231257408857345581e-01 -1.557819247245788574e-01 -1.127906143665313721e-01 1.723521947860717773e-02 -1.046900004148483276e-01 1.185220330953598022e-01 8.705132454633712769e-02 2.621470764279365540e-02 -3.272946774959564209e-01 -1.681915223598480225e-01 1.211742460727691650e-01 3.528806567192077637e-01 -8.368213474750518799e-02
1.607400178909301758e-01 4.281987622380256653e-02 -1.500610411167144775e-01 7.460111379623413086e-02 -2.277430593967437744e-01 -3.625145554542541504e-01 -2.535745799541473389e-01 -5.786756798624992371e-02 9.255409240722656250e-02 -2.158057093620300293e-01 2.353592365980148315e-01 3.879681229591369629e-02 -9.865828603506088257e-02 -4.140400886535644531e-01 -1.973432302474975586e-01 5.557417869567871094e-02 -1.025605425238609314e-01 -9.546861797571182251e-02 1.265243906527757645e-02 5.258739460259675980e-03 -1.738573797047138214e-02 1.226434484124183655e-01 6.982768326997756958e-02 4.025362059473991394e-02 -2.756355702877044678e-01 9.039255976676940918e-02 1.632186919450759888e-01 6.292525678873062134e-02 -3.181784451007843018e-01 3.126147985458374023e-01 5.145491659641265869e-02 7.782312110066413879e-03
-2.153815329074859619e-02 1.921826601028442383e-01 1.017062086611986160e-02 -3.934966027736663818e-01 -9.284798800945281982e-02 -9.337597340345382690e-02 -1.597644686698913574e-01 -1.936466693878173828e-01 1.598848104476928711e-01 -6.024861708283424377e-02 8.462746627628803253e-03 8.899522013962268829e-03 2.950388565659523010e-02 -1.357926172204315662e-03 -1.386727392673492432e-01 -3.050345182418823242e-01 -1.699862815439701080e-02 2.138776630163192749e-01 -2.588135376572608948e-02 -3.849090337753295898e-01 -1.807447224855422974e-01 -2.540807127952575684e-01 5.848423391580581665e-02 -1.261484324932098389e-01 -1.244214698672294617e-01 3.399825096130371094e-02 1.178254261612892151e-01 -2.839887440204620361e-01 -3.053025901317596436e-01 -3.014320880174636841e-02 2.341428697109222412e-01 1.152210757136344910e-01
-1.307814568281173706e-01 6.162706017494201660e-02 1.125886337831616402e-03 -6.920874863862991333e-02 -6.755080074071884155e-02 -2.927980124950408936e-01 -2.477651834487915039e-02 -9.597392380237579346e-02 1.526334136724472046e-01 6.178598850965499878e-02 7.406629621982574463e-02 -1.568512767553329468e-01 -1.289070844650268555e-01 -8.060497045516967773e-02 -3.744902312755584717e-01 7.270256429910659790e-02 -6.916838139295578003e-02 -1.109457481652498245e-02 -9.725410491228103638e-02 4.880783148109912872e-03 1.354406476020812988e-01 3.646263107657432556e-02 -9.024850279092788696e-02 -1.085321381688117981e-01 -2.886721193790435791e-01 2.737059444189071655e-02 4.280178546905517578e-01 -2.206770889461040497e-02 -5.170952677726745605e-01 1.049094200134277344e-01 -2.182146459817886353e-01 -2.403833344578742981e-02
-2.055487632751464844e-01 1.526977866888046265e-01 -1.921037286520004272e-01 -8.664610795676708221e-03 -1.428721249103546143e-01 -1.845110952854156494e-01 -1.910521835088729858e-01 -2.299272716045379639e-01 -4.605607688426971436e-02 -1.075722575187683105e-01 2.173366248607635498e-01 1.511925458908081055e-01 -1.182905025780200958e-02 -1.876084208488464355e-01 -9.550985693931579590e-02 1.584681570529937744e-01 6.894132494926452637e-02 1.286628246307373047e-01 -4.204587340354919434e-01 -5.913779512047767639e-02 3.538151457905769348e-02 -3.272602707147598267e-02 1.617984324693679810e-01 3.805653750896453857e-02 1.312660425901412964e-01 2.903727889060974121e-01 1.048448607325553894e-01 -5.644638091325759888e-03 -2.160584926605224609e-01 3.074375689029693604e-01 -1.835711151361465454e-01 -2.850665152072906494e-01
-2.976619303226470947e-01 2.262959629297256470e-01 -1.179244965314865112e-01 6.351695209741592407e-02 -3.512878119945526123e-01 -1.953594237565994263e-01 9.932385385036468506e-02 -4.287187010049819946e-02 1.369628012180328369e-01 9.768135845661163330e-02 9.656915068626403809e-02 -7.461532950401306152e-02 -7.978448271751403809e-02 6.876239180564880371e-02 9.729041904211044312e-02 -8.987335115671157837e-02 -5.365439876914024353e-02 -5.545437708497047424e-02 2.527457773685455322e-01 -1.530035734176635742e-01 1.927034109830856323e-01 7.207886874675750732e-02 1.912502497434616089e-01 -2.259310483932495117e-01 6.224204227328300476e-02 1.180130839347839355e-01 -2.485533943399786949e-03 2.355654686689376831e-01 -3.152156174182891846e-01 3.980301320552825928e-01 -7.400506734848022461e-02 -1.933523118495941162e-01
7.207985222339630127e-02 -1.775791943073272705e-01 1.507155746221542358e-01 1.523144990205764771e-01 -3.489093780517578125e-01 -8.090695738792419434e-02 7.468306273221969604e-02 -1.011020317673683167e-01 -6.324785947799682617e-02 2.313605323433876038e-02 1.513583958148956299e-01 1.364323198795318604e-01 -2.066975086927413940e-01 -7.639129180461168289e-03 -1.217750012874603271e-01 1.834899187088012695e-01 6.826399266719818115e-02 1.477969437837600708e-01 -2.243675058707594872e-03 -2.768472433090209961e-01 3.297466784715652466e-02 3.551601245999336243e-02 1.953637450933456421e-01 -2.225360721349716187e-01 -3.730067312717437744e-01 -1.774907708168029785e-01 -1.022400781512260437e-01 1.119677908718585968e-02 -4.254582822322845459e-01 -1.275329738855361938e-01 2.314207553863525391e-01 -1.034018993377685547e-01
-1.634825021028518677e-01 1.699466109275817871e-01 1.901216357946395874e-01 -2.274602651596069336e-01 -8.506720513105392456e-02 -2.765195211395621300e-03 -7.036825269460678101e-02 -3.867717459797859192e-02 1.223038434982299805e-01 -2.391375005245208740e-01 -2.562173642218112946e-02 5.610980466008186340e-02 7.473347336053848267e-02 -3.421726450324058533e-02 -1.764658279716968536e-02 -3.166983723640441895e-01 -2.136562913656234741e-01 2.249529957771301270e-01 -1.071358621120452881e-01 -2.611001133918762207e-01 2.612628741189837456e-03 -1.513219922780990601e-01 1.310328245162963867e-01 -8.332356810569763184e-02 -1.203301846981048584e-01 3.075534403324127197e-01 1.000541746616363525e-01 -3.138235509395599365e-01 -2.499980330467224121e-01 2.081186175346374512e-01 1.554185748100280762e-01 -2.984072566032409668e-01
-7.144664227962493896e-02 1.203263252973556519e-01 -3.978502377867698669e-02 1.180943921208381653e-01 -3.037926554679870605e-01 -1.189672648906707764e-01 -2.819639146327972412e-01 2.265318483114242554e-01 5.990374833345413208e-02 -1.488885134458541870e-01 -2.675417065620422363e-02 3.798270225524902344e-01 3.576054424047470093e-02 -2.780525684356689453e-01 -3.887190520763397217e-01 -2.183864265680313110e-01 3.853481262922286987e-02 3.181632459163665771e-01 -9.577449411153793335e-02 5.581737309694290161e-02 1.254067122936248779e-01 8.491390943527221680e-02 2.555571794509887695e-01 -1.735690385103225708e-01 -1.433237046003341675e-01 2.557281032204627991e-02 -1.373345125466585159e-02 3.964287787675857544e-02 -3.384211659431457520e-02 1.118639335036277771e-01 8.026002347469329834e-02 -5.537479370832443237e-02
9.136502444744110107e-02 4.194812476634979248e-02 -2.043420821428298950e-01 -2.396668493747711182e-02 -1.834223568439483643e-01 -1.638673543930053711e-01 -1.273339092731475830e-01 2.697862498462200165e-02 -1.602913588285446167e-01 7.031941413879394531e-02 4.144986867904663086e-01 2.733428478240966797e-01 -4.206392914056777954e-02 -3.494651317596435547e-01 2.756575867533683777e-02 -1.798729449510574341e-01 1.168453916907310486e-01 -1.456690300256013870e-02 1.064451932907104492e-01 -6.330710649490356445e-02 2.552715241909027100e-01 5.948089435696601868e-02 1.796819716691970825e-01 -2.991496920585632324e-01 -1.508285552263259888e-01 -6.333355791866779327e-03 -5.960760638117790222e-02 1.123909130692481995e-01 -3.214937746524810791e-01 -1.025781705975532532e-01 -1.292911320924758911e-01 -2.161014080047607422e-01
-9.125388413667678833e-02 9.041781723499298096e-02 7.738058269023895264e-02 1.857017725706100464e-02 6.072017550468444824e-02 -9.246006608009338379e-02 8.003237843513488770e-02 -2.615168094635009766e-01 -8.613242208957672119e-02 1.208460330963134766e-01 4.617213737219572067e-03 2.213604152202606201e-01 -3.116291761398315430e-01 -1.548977494239807129e-01 -1.998841017484664917e-01 -5.441065505146980286e-02 7.423394173383712769e-02 2.236077338457107544e-01 -1.294386535882949829e-01 -2.228180617094039917e-01 9.908769279718399048e-02 -7.504449039697647095e-02 1.336433291435241699e-01 -3.615622222423553467e-01 -3.624229431152343750e-01 -3.900668025016784668e-02 8.623140305280685425e-02 -5.676539614796638489e-02 -4.175280034542083740e-01 1.047347113490104675e-01 1.120164915919303894e-01 1.665544211864471436e-01
-8.842469751834869385e-02 -1.536866873502731323e-01 -1.648869961500167847e-01 -6.323038786649703979e-02 -3.754619061946868896e-01 -1.597075909376144409e-01 -9.964966773986816406e-02 4.665738344192504883e-02 6.083075329661369324e-02 -3.280215710401535034e-02 1.330837905406951904e-01 7.184568792581558228e-02 -7.425031065940856934e-02 -2.358210086822509766e-01 -1.099363937973976135e-01 1.871406733989715576e-01 -1.522119343280792236e-01 -1.616384238004684448e-01 1.602837443351745605e-01 -1.333549469709396362e-01 3.472933173179626465e-01 -1.961978971958160400e-01 1.808698922395706177e-01 -2.617462873458862305e-01 -1.733976304531097412e-01 -1.312118470668792725e-01 2.182227969169616699e-01 -4.077171087265014648e-01 -3.761579468846321106e-02 1.195544563233852386e-02 -6.654185056686401367e-02 5.180943384766578674e-02
-3.489892482757568359e-01 -8.684070780873298645e-03 -3.284294605255126953e-01 -1.747071295976638794e-01 -1.751541495323181152e-01 -8.976601064205169678e-02 -7.353756576776504517e-02 -1.990692913532257080e-01 1.043619289994239807e-01 -5.205955356359481812e-02 2.172904610633850098e-01 2.022208124399185181e-01 -6.717976927757263184e-02 -1.835341155529022217e-01 -1.132811978459358215e-01 1.273779720067977905e-01 1.762246154248714447e-02 1.006701216101646423e-01 -2.590044140815734863e-01 2.066822201013565063e-01 8.030612766742706299e-02 -1.010724306106567383e-01 1.179462671279907227e-01 -6.294785439968109131e-02 -1.559064686298370361e-01 2.233638614416122437e-01 -4.650668799877166748e-02 -7.714877277612686157e-02 -1.278590261936187744e-01 3.622745275497436523e-01 -2.693534195423126221e-01 -1.725236028432846069e-01
-6.868391484022140503e-02 2.521141991019248962e-02 1.642364263534545898e-01 1.944306492805480957e-01 -1.989062726497650146e-01 -1.425785422325134277e-01 -5.151471868157386780e-02 -2.389742732048034668e-01 6.304699927568435669e-02 -3.411912918090820312e-01 -6.554117053747177124e-02 8.257153630256652832e-02 1.483960747718811035e-01 -3.298345506191253662e-01 -6.407885998487472534e-02 4.378741607069969177e-02 -2.302148640155792236e-01 8.948166668415069580e-02 2.158632427453994751e-01 -8.557182550430297852e-02 7.052136212587356567e-02 -9.150606580078601837e-03 2.610815465450286865e-01 -3.393227607011795044e-02 -1.369068771600723267e-01 1.389978080987930298e-01 4.042131006717681885e-01 9.937752969563007355e-03 -3.587486445903778076e-01 3.577546216547489166e-03 -4.148024320602416992e-02 -1.435176879167556763e-01
-1.521849185228347778e-01 3.359284996986389160e-01 6.485366076231002808e-02 -2.190445363521575928e-01 6.826175749301910400e-02 -4.498807340860366821e-02 1.179396510124206543e-01 -2.590266428887844086e-02 -6.171891838312149048e-02 -2.126747369766235352e-01 3.306054770946502686e-01 1.895200461149215698e-01 -1.344718039035797119e-03 1.497969329357147217e-01 -1.846349388360977173e-01 -1.726155579090118408e-01 -9.656938910484313965e-02 -1.508734077215194702e-01 2.118362672626972198e-02 -5.905045941472053528e-02 5.150171741843223572e-02 -2.731107641011476517e-03 8.150180429220199585e-02 -2.518301904201507568e-01 7.824683561921119690e-03 1.513017565011978149e-01 -1.223356835544109344e-02 -1.605136133730411530e-02 -3.870384991168975830e-01 4.705448448657989502e-01 -1.313871610909700394e-02 -8.041600883007049561e-02
-2.783932089805603027e-01 -1.517054159194231033e-02 8.344323933124542236e-02 -1.590867191553115845e-01 4.902719706296920776e-02 -9.663435816764831543e-02 -1.786812990903854370e-01 -6.154756620526313782e-02 -1.435781419277191162e-01 9.887432307004928589e-02 -1.516233664005994797e-02 1.123015061020851135e-01 1.004065275192260742e-01 -2.440301924943923950e-01 -2.995256185531616211e-01 -1.882070899009704590e-01 -5.116276815533638000e-02 1.158002316951751709e-01 -1.693301796913146973e-01 -1.688340604305267334e-01 2.494011968374252319e-01 -2.427582293748855591e-01 8.035947568714618683e-03 -2.705299854278564453e-01 -2.675459384918212891e-01 2.501847920939326286e-03 2.005208581686019897e-01 -7.490015774965286255e-02 -3.806981146335601807e-01 2.105435729026794434e-01 -1.503502875566482544e-01 8.762071281671524048e-02
-6.883194297552108765e-02 6.553054600954055786e-02 6.631433963775634766e-02 2.523022517561912537e-02 -4.411841332912445068e-01 -2.146453112363815308e-01 -1.777645051479339600e-01 -1.073578223586082458e-01 1.717503368854522705e-01 -1.690637916326522827e-01 4.152175039052963257e-02 -1.985403001308441162e-01 1.176682263612747192e-01 -8.352128416299819946e-02 -9.385591745376586914e-02 2.070207297801971436e-01 -1.835343837738037109e-01 3.589146137237548828e-01 7.410067319869995117e-02 -1.246917620301246643e-01 2.030715495347976685e-01 -1.943319737911224365e-01 9.812209755182266235e-02 -2.192668020725250244e-01 -2.883463203907012939e-01 1.206240355968475342e-01 1.698632389307022095e-01 -4.320945218205451965e-02 1.116783469915390015e-01 1.333622187376022339e-01 -2.065067887306213379e-01 -9.386853873729705811e-02
-1.467809230089187622e-01 3.566669225692749023e-01 -1.349108815193176270e-01 -2.781951725482940674e-01 -9.572958946228027344e-02 -2.391702234745025635e-01 2.132442966103553772e-02 -3.355015516281127930e-01 -4.474748298525810242e-02 4.583839327096939087e-02 4.032633081078529358e-02 3.582993447780609131e-01 1.642518118023872375e-02 -2.704209983348846436e-01 1.359247136861085892e-02 -1.032342575490474701e-02 3.014623522758483887e-01 8.183062076568603516e-02 -1.552598774433135986e-01 8.059257268905639648e-02 -3.357516601681709290e-02 -1.891519576311111450e-01 1.108275726437568665e-02 -2.039096206426620483e-01 -1.394460946321487427e-01 1.389806866645812988e-01 -9.002576768398284912e-02 -1.015336662530899048e-01 -1.149873286485671997e-01 2.408134788274765015e-01 1.515382826328277588e-01 -1.016622483730316162e-01
[truncated: 3,281,734 more chars]
