# Supplementary material for: The Language of Innovation
Source: PLoS One. 2020 Apr 30;15(4):e0230107. doi: 10.1371/journal.pone.0230107 (PMC7194493; doi:10.1371/journal.pone.0230107)
Supplement: S16 File — (GZ) [file pone.0230107.s016.tar.gz › 1994-1998/V2Run_8_VS_4500_embeddings1994-1998ED32.txt]

-3.004411160945892334e-01 3.055865690112113953e-02 1.604944318532943726e-01 -3.690327703952789307e-02 4.802811145782470703e-02 2.495968192815780640e-01 -3.948200047016143799e-01 -1.657655388116836548e-01 2.627376317977905273e-01 3.436112403869628906e-02 -1.615734845399856567e-01 -2.599848061800003052e-02 -4.518560320138931274e-02 8.509405888617038727e-03 -3.545489534735679626e-02 5.277292337268590927e-03 -1.186706200242042542e-01 -9.973608702421188354e-02 -2.420020401477813721e-01 1.734655797481536865e-01 2.710025608539581299e-01 -2.528778612613677979e-01 -4.833029210567474365e-02 2.927006781101226807e-01 1.173167824745178223e-01 -5.178342387080192566e-02 2.921348810195922852e-01 1.391378343105316162e-01 7.098896801471710205e-02 -2.223390489816665649e-01 -1.374217718839645386e-01 -2.705362811684608459e-02
1.593895405530929565e-01 4.020649567246437073e-02 6.504741311073303223e-02 2.949675917625427246e-01 -4.086538031697273254e-02 -1.015865057706832886e-02 -3.094251155853271484e-01 -3.984481394290924072e-01 1.358390748500823975e-01 -1.893358863890171051e-02 3.093700706958770752e-01 -5.156157072633504868e-03 3.435001149773597717e-02 -9.688456356525421143e-02 1.455936282873153687e-01 1.213879883289337158e-01 -2.668072469532489777e-02 -1.689781546592712402e-01 -9.851136803627014160e-02 4.992205277085304260e-02 -6.378633528947830200e-02 -2.992902398109436035e-01 -2.676004767417907715e-01 3.797470629215240479e-01 3.123627230525016785e-02 6.181431934237480164e-02 1.530447006225585938e-01 1.668521165847778320e-01 -1.660525202751159668e-01 -1.217664182186126709e-01 -9.474326670169830322e-02 -7.783295214176177979e-02
7.188686728477478027e-02 -4.028916656970977783e-01 5.463148653507232666e-02 3.382504731416702271e-02 -1.820887476205825806e-01 -4.602318629622459412e-02 1.051614210009574890e-01 -2.585329413414001465e-01 3.267288804054260254e-01 -8.664851635694503784e-02 2.716480493545532227e-01 2.173332571983337402e-01 1.189570277929306030e-01 -1.450827997177839279e-02 -2.738454751670360565e-02 1.256241053342819214e-01 -4.157049581408500671e-02 4.660764336585998535e-02 -2.548067569732666016e-01 1.941611021757125854e-01 1.990207582712173462e-01 -2.080584764480590820e-01 -4.499315842986106873e-02 2.631687819957733154e-01 -3.146765055134892464e-03 1.276190578937530518e-01 -1.284078359603881836e-01 3.248014748096466064e-01 -1.546407938003540039e-01 -8.266209065914154053e-02 -3.191613405942916870e-02 -1.351988315582275391e-01
-1.795793473720550537e-01 -1.800569891929626465e-01 5.598129332065582275e-02 3.454882204532623291e-01 2.842196822166442871e-01 -6.022996455430984497e-02 -8.536162227392196655e-02 2.934315009042620659e-03 -4.188751801848411560e-02 -1.381719112396240234e-01 -2.245132178068161011e-01 -1.150819584727287292e-01 -8.561927825212478638e-02 -1.642721295356750488e-01 -1.425753533840179443e-01 1.545742452144622803e-01 -2.026827819645404816e-02 1.085851565003395081e-01 -2.375114858150482178e-01 2.897149026393890381e-01 -3.308377414941787720e-02 -2.594329118728637695e-01 -1.725175678730010986e-01 1.302958875894546509e-01 7.272960245609283447e-02 1.279141455888748169e-01 1.004804968833923340e-01 3.310853540897369385e-01 3.343684365972876549e-03 3.434491530060768127e-02 -2.560822665691375732e-01 2.868387401103973389e-01
-5.280693992972373962e-02 -3.708880841732025146e-01 8.649817854166030884e-02 -3.821014985442161560e-02 9.388799220323562622e-02 -9.803865104913711548e-02 -6.792770326137542725e-02 -2.693859636783599854e-01 3.181079626083374023e-01 -1.757061928510665894e-01 1.658333390951156616e-01 1.785891503095626831e-02 -1.924739629030227661e-01 1.666496880352497101e-02 -2.457693964242935181e-01 5.025040730834007263e-02 -5.711499229073524475e-02 1.028007045388221741e-01 -1.335722357034683228e-01 2.776848673820495605e-01 1.521946489810943604e-01 -2.603897452354431152e-02 -1.125466302037239075e-01 4.483501315116882324e-01 -1.450409274548292160e-02 -2.232675813138484955e-02 -1.307686716318130493e-01 3.737347573041915894e-02 6.156324595212936401e-02 -7.044737786054611206e-02 -3.463289737701416016e-01 -2.750173211097717285e-02
-1.206835284829139709e-01 -9.093093872070312500e-02 -2.926499582827091217e-02 -1.483753621578216553e-01 -9.048879891633987427e-02 -1.469775438308715820e-01 1.360322982072830200e-01 -7.793203741312026978e-02 2.278154194355010986e-01 9.860470145940780640e-02 3.176697492599487305e-01 -2.271241694688796997e-01 -3.096362203359603882e-02 -2.942488193511962891e-01 -2.769984537735581398e-03 4.552039876580238342e-02 -7.749377191066741943e-02 3.192469477653503418e-01 -2.810131311416625977e-01 1.844381690025329590e-01 1.721848845481872559e-01 5.850638076663017273e-02 -2.579371035099029541e-01 4.294597506523132324e-01 -4.616208374500274658e-02 -1.404667496681213379e-01 6.466765701770782471e-02 -3.310669586062431335e-02 -7.886602729558944702e-02 -2.247439324855804443e-01 -7.210803776979446411e-02 4.655094444751739502e-02
-1.268393099308013916e-01 -3.033740222454071045e-01 -4.690954461693763733e-02 -2.195162475109100342e-01 -6.201411038637161255e-02 -1.536809257231652737e-03 -2.531718611717224121e-01 -1.794241555035114288e-02 2.958726584911346436e-01 4.977223649621009827e-02 3.135525286197662354e-01 1.476393342018127441e-01 -1.168941613286733627e-02 1.001002453267574310e-02 7.996076345443725586e-02 -1.153452992439270020e-01 -1.586687192320823669e-02 -1.277756839990615845e-01 -3.996843993663787842e-01 2.870205044746398926e-01 1.325533986091613770e-01 2.840563654899597168e-02 -2.148718237876892090e-01 3.497541546821594238e-01 -2.602864289656281471e-03 -6.214364245533943176e-02 6.014056270942091942e-04 2.335872203111648560e-01 -8.586802333593368530e-02 -4.801484942436218262e-02 -1.575715094804763794e-01 -6.808003783226013184e-02
-1.663356125354766846e-01 -7.966180890798568726e-02 -8.251244574785232544e-02 2.852628529071807861e-01 -1.176865547895431519e-01 -3.242477178573608398e-01 -3.600206226110458374e-02 -3.837775886058807373e-01 2.220732420682907104e-01 -2.156374454498291016e-01 -4.037852212786674500e-02 -3.470040485262870789e-02 6.410068273544311523e-02 4.496366530656814575e-02 2.375390231609344482e-01 -1.081007868051528931e-01 -1.026731431484222412e-01 7.203459739685058594e-02 -2.055532038211822510e-01 1.885403394699096680e-01 1.797502338886260986e-01 -1.065586134791374207e-01 -1.979136914014816284e-01 2.552438676357269287e-01 6.285913288593292236e-02 2.149102510884404182e-03 1.323283761739730835e-01 1.222273185849189758e-01 -1.592463403940200806e-01 2.289954274892807007e-01 -2.127850800752639771e-01 1.906485259532928467e-01
-1.107595488429069519e-01 8.146829903125762939e-03 6.583579629659652710e-02 6.843742728233337402e-02 2.303978428244590759e-02 -8.747815340757369995e-02 -1.520130634307861328e-01 -1.683478355407714844e-01 1.176774129271507263e-01 -2.049396932125091553e-01 2.767724394798278809e-01 -1.753004491329193115e-01 -4.911687225103378296e-02 -6.034188717603683472e-02 1.619544811546802521e-03 -6.829567253589630127e-02 -2.731315791606903076e-01 -1.426666527986526489e-01 -1.452263593673706055e-01 3.428283631801605225e-01 2.326531857252120972e-01 -1.438997983932495117e-01 -2.077278345823287964e-01 1.633155345916748047e-02 -6.249137967824935913e-02 -7.656944543123245239e-02 1.823179274797439575e-01 5.117745399475097656e-01 -1.555988341569900513e-01 8.064524084329605103e-02 -2.208998203277587891e-01 9.408643841743469238e-02
-6.910564005374908447e-02 -1.560931950807571411e-01 5.098282173275947571e-02 -1.267697960138320923e-01 -4.908962920308113098e-02 -5.316067859530448914e-02 9.951013326644897461e-02 -2.399081597104668617e-03 6.980915367603302002e-02 -2.422297559678554535e-02 2.821444571018218994e-01 7.903657108545303345e-02 1.933364272117614746e-01 -1.793957501649856567e-02 9.878595359623432159e-03 2.355216145515441895e-01 -3.243559598922729492e-02 -1.525691803544759750e-02 -2.624990344047546387e-01 2.763413786888122559e-01 4.022944271564483643e-01 -2.064097523689270020e-01 -2.626035213470458984e-01 2.874718308448791504e-01 5.485265329480171204e-02 -1.250748038291931152e-01 -4.300914704799652100e-02 2.072600424289703369e-01 -1.348876114934682846e-02 -1.374303102493286133e-01 -3.957738280296325684e-01 1.034301519393920898e-01
1.148279607295989990e-01 -1.449849605560302734e-01 -1.670453995466232300e-01 2.703583836555480957e-01 -2.728850245475769043e-01 -1.269345283508300781e-01 -1.048532426357269287e-01 -3.191837668418884277e-02 3.364322185516357422e-01 6.932460516691207886e-02 2.024897634983062744e-01 -1.190911680459976196e-01 -9.278980642557144165e-02 -2.826776802539825439e-01 2.177230864763259888e-01 1.641002483665943146e-02 -1.503687649965286255e-01 -1.487973183393478394e-01 -3.573570027947425842e-02 1.436491608619689941e-01 2.671365737915039062e-01 -2.489626705646514893e-01 -9.841436147689819336e-02 2.230562120676040649e-01 -1.156054586172103882e-01 2.675914950668811798e-02 2.469834983348846436e-01 2.637366056442260742e-01 7.431298494338989258e-02 -2.105801925063133240e-02 -2.050487697124481201e-01 2.722457051277160645e-02
5.218185856938362122e-02 -3.506760895252227783e-01 -4.514822363853454590e-02 -2.303417623043060303e-01 1.284962892532348633e-01 6.431932747364044189e-02 -1.644718497991561890e-01 -1.093052774667739868e-01 2.624751925468444824e-01 -1.562908291816711426e-01 5.806897208094596863e-02 7.307737320661544800e-02 -3.809224814176559448e-02 -2.146948724985122681e-01 2.635138109326362610e-03 9.221256524324417114e-02 -2.875793576240539551e-01 -2.447475641965866089e-01 -3.972640037536621094e-01 1.436199620366096497e-02 1.321910917758941650e-01 -1.043512523174285889e-01 3.892219811677932739e-02 1.842455267906188965e-01 -9.991867840290069580e-02 -3.170185536146163940e-02 4.895309731364250183e-02 2.908205687999725342e-01 -1.609859466552734375e-01 6.996566057205200195e-02 -3.284834921360015869e-01 1.858766004443168640e-02
-1.842827796936035156e-01 -3.767971396446228027e-01 5.030394066125154495e-03 2.274245955049991608e-02 -1.380363404750823975e-01 -1.593377888202667236e-01 -3.312022984027862549e-01 -1.121999099850654602e-01 -8.329129219055175781e-02 4.870975762605667114e-02 2.852433025836944580e-01 5.830057337880134583e-02 -1.322396248579025269e-01 -6.036990135908126831e-02 -2.352128736674785614e-03 1.920547485351562500e-01 -1.558630913496017456e-01 -4.911417514085769653e-02 -3.842698335647583008e-01 1.961224973201751709e-01 2.194219082593917847e-01 -1.360082030296325684e-01 6.869683414697647095e-02 1.810249090194702148e-01 1.360082030296325684e-01 1.063776686787605286e-01 -1.108336225152015686e-01 1.010662615299224854e-01 -1.122853830456733704e-01 -2.696627750992774963e-02 -3.478105068206787109e-01 -3.336432203650474548e-02
-1.007551420480012894e-02 -1.858184933662414551e-01 -1.605367213487625122e-01 2.784090638160705566e-01 -1.763877272605895996e-01 -1.128670424222946167e-01 -1.506346464157104492e-01 -2.771356105804443359e-01 4.488655030727386475e-01 1.432928144931793213e-01 1.265216916799545288e-01 -2.465500384569168091e-01 -1.289607286453247070e-01 -8.165028691291809082e-02 -1.349359657615423203e-02 2.121460288763046265e-01 5.182312056422233582e-02 3.998736292123794556e-02 4.998327791690826416e-02 3.509012460708618164e-01 -2.669570222496986389e-02 -2.137965112924575806e-01 -2.542470693588256836e-01 7.432650774717330933e-02 -1.293659657239913940e-01 -7.923624664545059204e-02 1.009791120886802673e-01 2.021963596343994141e-01 -6.353093683719635010e-02 -5.415777862071990967e-02 -1.272512972354888916e-01 8.768054842948913574e-02
-5.186285078525543213e-02 -1.382928490638732910e-01 -1.419531404972076416e-01 2.162248641252517700e-01 1.712073981761932373e-01 -7.941155880689620972e-02 -8.526143431663513184e-02 -2.747556865215301514e-01 1.776136457920074463e-01 -3.500695154070854187e-02 1.532662212848663330e-01 8.425149321556091309e-02 -1.410541385412216187e-01 -1.984827965497970581e-01 -6.683263182640075684e-02 -1.120572388172149658e-01 -9.437131881713867188e-02 -1.340393871068954468e-01 7.694423943758010864e-02 4.490509331226348877e-01 1.709209680557250977e-01 -8.694327622652053833e-02 2.431491017341613770e-02 4.574764147400856018e-02 7.186175882816314697e-02 -8.110680431127548218e-02 3.105299472808837891e-01 4.060025215148925781e-01 -1.371801197528839111e-01 -1.204634606838226318e-01 -2.701219916343688965e-01 -4.998692777007818222e-03
-1.546408981084823608e-01 7.038065791130065918e-02 2.766664028167724609e-01 1.352481842041015625e-01 2.193396091461181641e-01 1.587664149701595306e-02 -1.813324689865112305e-01 8.105248212814331055e-02 3.218962252140045166e-02 9.583716094493865967e-02 -7.702191174030303955e-02 -9.543132781982421875e-02 -1.764547452330589294e-02 -4.190787672996520996e-01 -1.369668841361999512e-01 1.546467989683151245e-01 -1.063024923205375671e-01 1.106003150343894958e-01 -2.025474905967712402e-01 1.277460306882858276e-01 2.653612196445465088e-01 -1.193588152527809143e-01 -1.189902797341346741e-01 2.214807569980621338e-01 4.020920023322105408e-02 1.198786944150924683e-01 1.035244837403297424e-01 1.039428710937500000e-01 -2.044769227504730225e-01 1.234653145074844360e-01 -4.627852439880371094e-01 -8.439651876688003540e-02
-7.047896832227706909e-02 -2.308278977870941162e-01 -4.573918506503105164e-02 -1.251040678471326828e-02 -1.657892763614654541e-01 -4.754180088639259338e-02 -2.145313024520874023e-01 -1.957954466342926025e-01 1.549410521984100342e-01 -2.162386029958724976e-01 -7.639100309461355209e-03 -1.270731352269649506e-02 -7.555620372295379639e-02 5.603182315826416016e-02 5.150054022669792175e-02 1.539275795221328735e-01 -1.760332137346267700e-01 -1.165333986282348633e-01 -5.296669602394104004e-01 2.012606561183929443e-01 2.024293839931488037e-01 -4.865062236785888672e-02 -2.362758815288543701e-01 2.826229631900787354e-01 1.274853348731994629e-01 -4.238499095663428307e-04 2.788521721959114075e-02 5.293295532464981079e-02 -5.831097438931465149e-02 -2.286951541900634766e-01 -2.996231019496917725e-01 -9.613487869501113892e-02
9.290832281112670898e-02 -4.127771593630313873e-03 -1.058949250727891922e-02 1.181827336549758911e-01 2.860771715641021729e-01 4.335380718111991882e-02 -2.379614263772964478e-01 -1.794810444116592407e-01 3.053597174584865570e-02 1.022342294454574585e-01 -2.428058236837387085e-01 -1.274981051683425903e-01 7.746461778879165649e-02 -1.372351646423339844e-01 7.021617144346237183e-02 1.799101531505584717e-01 -1.789177581667900085e-02 -1.012339815497398376e-01 -2.412706762552261353e-01 -1.829243078827857971e-02 4.093102812767028809e-01 -1.823383569717407227e-01 -2.382806837558746338e-01 2.570013403892517090e-01 4.517314489930868149e-03 2.016275227069854736e-01 2.664712369441986084e-01 1.018692106008529663e-01 -1.886549741029739380e-01 8.458755910396575928e-02 -3.122437298297882080e-01 3.101292811334133148e-02
-1.887342929840087891e-01 -2.373898327350616455e-01 -2.339091524481773376e-02 -6.445834785699844360e-02 2.832471132278442383e-01 -2.540318667888641357e-01 -1.166280135512351990e-01 -2.302462756633758545e-01 3.873492479324340820e-01 2.050529932603240013e-03 4.108785986900329590e-01 -2.350443750619888306e-01 -7.222606241703033447e-02 -3.528681397438049316e-02 1.422858890146017075e-02 -3.934128209948539734e-02 -2.844503223896026611e-01 -1.607617139816284180e-01 -9.549201279878616333e-02 9.835627675056457520e-02 1.121665984392166138e-01 2.957461960613727570e-02 -1.264754384756088257e-01 3.048204779624938965e-01 1.686847805976867676e-01 3.846577927470207214e-02 4.363075830042362213e-03 3.407640755176544189e-02 -9.341378509998321533e-02 -1.474037319421768188e-01 5.725136026740074158e-03 -1.031327620148658752e-02
-1.708007156848907471e-01 -2.903179451823234558e-02 1.400455236434936523e-01 2.470487654209136963e-01 4.055328667163848877e-01 -6.933018565177917480e-02 -1.278311759233474731e-01 2.102202773094177246e-01 1.602738052606582642e-01 1.404167618602514267e-02 -1.369316130876541138e-01 -2.100605219602584839e-01 5.479545891284942627e-02 -2.829909026622772217e-01 -2.416302710771560669e-01 6.385100632905960083e-02 8.933007717132568359e-02 -9.904555231332778931e-02 -2.335108965635299683e-01 -2.970299392472952604e-04 1.542757451534271240e-01 -8.835268765687942505e-02 -1.831087768077850342e-01 1.439772099256515503e-01 5.840018391609191895e-02 7.029669731855392456e-02 2.961439192295074463e-01 2.432404458522796631e-01 -2.532065473496913910e-02 2.374241314828395844e-02 -3.093991279602050781e-01 1.220555305480957031e-01
6.506462395191192627e-02 -2.479860931634902954e-01 2.918738126754760742e-01 -2.197459898889064789e-02 1.487359255552291870e-01 -2.643421590328216553e-01 -1.636631786823272705e-01 1.403590738773345947e-01 7.669512182474136353e-02 1.108528897166252136e-01 1.399891544133424759e-02 -4.220938310027122498e-02 1.154255941510200500e-01 -2.346025854349136353e-01 -1.128725111484527588e-01 -1.609271764755249023e-01 -2.651967108249664307e-01 1.803895235061645508e-01 -2.302861511707305908e-01 1.452338993549346924e-01 6.843820214271545410e-02 -3.720712959766387939e-01 -1.994101330637931824e-02 2.075331062078475952e-01 7.519197463989257812e-02 6.935521215200424194e-02 1.979087293148040771e-01 2.040843963623046875e-01 3.494422137737274170e-02 -1.806636750698089600e-01 -2.848360836505889893e-01 1.144829690456390381e-01
-1.156713590025901794e-01 -1.503146141767501831e-01 -1.504967082291841507e-02 2.192788869142532349e-01 2.295500338077545166e-01 1.037008911371231079e-01 -1.220301836729049683e-01 1.317181885242462158e-01 3.492500633001327515e-03 2.156760990619659424e-01 -3.062408976256847382e-02 -1.517016142606735229e-01 -1.443785578012466431e-01 -3.103879094123840332e-01 -3.378082215785980225e-01 2.215482145547866821e-01 -8.929733186960220337e-02 3.856740519404411316e-02 -2.464671283960342407e-01 5.466558411717414856e-02 1.817864328622817993e-01 -2.063505500555038452e-01 -7.391881942749023438e-02 1.098505258560180664e-01 3.207745030522346497e-02 2.861922085285186768e-01 1.755647659301757812e-01 2.353906035423278809e-01 -1.746028810739517212e-01 -3.410926461219787598e-02 -3.150711059570312500e-01 5.219526588916778564e-02
4.404745995998382568e-02 -1.128062158823013306e-01 -5.252698063850402832e-02 -2.210676670074462891e-01 1.654176563024520874e-01 -6.979072093963623047e-02 -1.662090867757797241e-01 -2.290966063737869263e-01 2.508078813552856445e-01 1.535572670400142670e-02 -9.018453769385814667e-03 -1.103690173476934433e-02 1.871492862701416016e-01 3.681070730090141296e-02 -2.134401202201843262e-01 1.383665353059768677e-01 -2.407416142523288727e-02 -1.741013824939727783e-01 -3.414483666419982910e-01 2.857173681259155273e-01 2.421404868364334106e-01 -1.899061501026153564e-01 -7.323260605335235596e-02 2.087461799383163452e-01 -8.091282099485397339e-03 -1.929680407047271729e-01 -1.613576561212539673e-01 3.115568459033966064e-01 -3.103924393653869629e-01 -5.666157603263854980e-02 -1.364642083644866943e-01 7.486975938081741333e-02
-1.714074313640594482e-01 -3.872219622135162354e-01 1.416890770196914673e-01 6.856312602758407593e-02 1.194620877504348755e-02 4.748024791479110718e-02 -3.479551672935485840e-01 1.895361207425594330e-02 3.353425562381744385e-01 6.044538319110870361e-02 1.070425510406494141e-01 1.758564077317714691e-02 1.262098103761672974e-01 -5.144861713051795959e-02 -1.770091988146305084e-02 8.331724256277084351e-02 -1.336340755224227905e-01 1.449407264590263367e-02 -5.965702608227729797e-02 1.822576373815536499e-01 1.536588184535503387e-02 -2.777578234672546387e-01 8.776553720235824585e-02 1.457513421773910522e-01 6.824084371328353882e-02 -1.389864236116409302e-01 1.721348762512207031e-01 1.480050235986709595e-01 -3.074663579463958740e-01 1.436896473169326782e-01 3.033546209335327148e-01 2.728979587554931641e-01
9.141017496585845947e-02 -3.602383136749267578e-01 -2.013703733682632446e-01 1.766319721937179565e-01 7.570329308509826660e-02 -1.947735399007797241e-01 1.295564137399196625e-02 -1.887738257646560669e-01 4.801122248172760010e-01 -1.294951438903808594e-01 7.970511913299560547e-02 -1.304572969675064087e-01 2.774812094867229462e-02 -2.378868907690048218e-01 -6.330437958240509033e-02 -2.832767069339752197e-01 -9.138604253530502319e-02 -7.198743522167205811e-02 -3.977555409073829651e-02 1.777203194797039032e-02 8.638370037078857422e-02 -2.964310348033905029e-01 -1.136010140180587769e-01 2.931193709373474121e-01 4.523134231567382812e-02 -7.837313413619995117e-02 1.016037836670875549e-01 4.897620528936386108e-03 -2.092020660638809204e-01 5.734407156705856323e-02 -1.208421736955642700e-01 9.278433024883270264e-02
-3.223616480827331543e-01 -1.940851509571075439e-01 3.591451793909072876e-02 4.797755926847457886e-02 -2.437955290079116821e-01 2.068363875150680542e-02 -1.705168187618255615e-01 -1.172967031598091125e-01 1.751898527145385742e-01 -1.026057973504066467e-01 1.522072106599807739e-01 -1.680805161595344543e-02 2.126471400260925293e-01 -1.171662192791700363e-02 -1.243032515048980713e-01 1.445872783660888672e-01 -1.765735596418380737e-01 -1.282597804674878716e-04 -2.548455595970153809e-01 1.964866667985916138e-01 2.047626227140426636e-01 -1.858688741922378540e-01 -4.805078729987144470e-02 -1.823160611093044281e-02 -1.613566279411315918e-02 -2.781068347394466400e-02 -1.831389516592025757e-01 4.409427940845489502e-01 1.145440414547920227e-01 1.444068998098373413e-01 -3.489312827587127686e-01 -8.463536202907562256e-02
7.227170467376708984e-02 -2.158059775829315186e-01 1.420467197895050049e-01 2.053390443325042725e-01 3.607437908649444580e-01 -5.114894360303878784e-02 -1.509588211774826050e-01 -7.625560462474822998e-02 4.250408674124628305e-04 -1.181089319288730621e-02 2.089489102363586426e-01 -2.611631155014038086e-01 -1.139891818165779114e-01 -8.510147221386432648e-03 9.177113324403762817e-02 -2.207421213388442993e-01 2.061306312680244446e-02 2.399293184280395508e-01 -2.964890599250793457e-01 8.971533924341201782e-02 4.078783690929412842e-01 4.845313355326652527e-02 5.312847718596458435e-02 9.588357806205749512e-02 3.315352201461791992e-01 -5.173249170184135437e-02 1.561759859323501587e-01 3.734636679291725159e-02 6.105922535061836243e-02 2.513861358165740967e-01 -3.980807587504386902e-02 -2.696884982287883759e-02
1.861761510372161865e-02 -2.603265047073364258e-01 2.560412287712097168e-01 -1.031456608325242996e-02 2.734012715518474579e-02 2.040169686079025269e-01 -3.055275417864322662e-02 2.530914545059204102e-02 -6.256052106618881226e-02 1.716452986001968384e-01 1.589996069669723511e-01 -9.203070402145385742e-02 6.594400107860565186e-02 -1.609093397855758667e-01 4.077204763889312744e-01 2.288217246532440186e-01 1.688413135707378387e-02 -1.284310221672058105e-01 -2.215171903371810913e-01 1.510689109563827515e-01 -4.984421283006668091e-02 -1.951680779457092285e-01 -5.698102712631225586e-02 1.926460266113281250e-01 3.005484938621520996e-01 -1.898388192057609558e-02 2.219849526882171631e-01 3.482671976089477539e-01 -1.257136017084121704e-01 -4.185223951935768127e-02 2.320185005664825439e-01 -6.373844295740127563e-02
-1.149655878543853760e-01 -1.642050743103027344e-01 7.127588614821434021e-03 -5.772001296281814575e-02 -2.846733480691909790e-02 1.063834652304649353e-01 -2.219980508089065552e-01 -1.849688962101936340e-02 2.325132340192794800e-01 -6.131765618920326233e-02 5.252389609813690186e-02 -1.507378965616226196e-01 9.780501574277877808e-02 -1.959739029407501221e-01 7.758570462465286255e-02 1.281430944800376892e-02 -2.238044589757919312e-01 3.322673141956329346e-01 -1.233901754021644592e-01 3.227932155132293701e-01 4.083479568362236023e-02 -2.898826301097869873e-01 -1.170264631509780884e-01 2.132438272237777710e-01 3.467630222439765930e-02 1.393675357103347778e-01 4.089697301387786865e-01 1.115501448512077332e-01 -2.683871686458587646e-01 2.308145165443420410e-01 2.735523879528045654e-02 7.789024710655212402e-02
-2.111419588327407837e-01 -2.311944812536239624e-01 -7.740108668804168701e-02 2.035484910011291504e-01 -2.016279101371765137e-02 -1.482628751546144485e-02 -1.413573771715164185e-01 -1.844043880701065063e-01 3.273807764053344727e-01 7.189341634511947632e-02 1.518977135419845581e-01 -2.674404978752136230e-01 -8.441174775362014771e-02 5.247525870800018311e-03 3.285984396934509277e-01 3.027982823550701141e-02 -8.791228383779525757e-02 -6.045841053128242493e-02 -1.134042590856552124e-01 2.438283413648605347e-01 1.818442344665527344e-01 -2.218017429113388062e-01 2.022571628913283348e-03 1.822563558816909790e-01 -3.474515080451965332e-01 4.867831617593765259e-02 1.835285574197769165e-01 2.846153378486633301e-01 -5.790915712714195251e-02 -2.072918927296996117e-03 -3.220637887716293335e-02 -1.886369287967681885e-01
-7.234253734350204468e-02 -4.665953572839498520e-03 1.152161210775375366e-01 -1.725491881370544434e-01 -5.262455716729164124e-02 -1.284126788377761841e-01 -1.782504022121429443e-01 -4.075486660003662109e-01 2.250885963439941406e-01 -1.006112545728683472e-01 1.430065035820007324e-01 -2.206576019525527954e-01 -1.297520380467176437e-02 -6.356799858622252941e-04 -8.580969274044036865e-02 1.383525282144546509e-01 -1.814458221197128296e-01 1.504695415496826172e-01 -3.718925416469573975e-01 1.857650876045227051e-01 1.238169968128204346e-01 8.555062115192413330e-02 -2.376993447542190552e-01 4.589663147926330566e-01 6.440835446119308472e-02 4.703665897250175476e-02 1.058253422379493713e-01 1.763836364261806011e-03 -1.433910429477691650e-02 -1.865895986557006836e-01 8.156172186136245728e-02 2.352133952081203461e-02
-1.622201204299926758e-01 -4.808610975742340088e-01 -5.594213306903839111e-02 1.136372685432434082e-01 -1.368627399206161499e-01 -8.513942360877990723e-02 -1.214699819684028625e-01 -9.091367013752460480e-03 5.496016144752502441e-02 -2.753057181835174561e-01 2.230868935585021973e-01 -5.178387463092803955e-02 -3.241624683141708374e-02 -1.358099877834320068e-01 -1.805175282061100006e-02 -1.194461435079574585e-02 -2.277790941298007965e-02 -2.170388847589492798e-01 -3.366919755935668945e-01 2.258275449275970459e-01 2.370608225464820862e-02 -7.586557418107986450e-02 -2.334902882575988770e-01 2.446334362030029297e-01 5.062548443675041199e-02 1.128190010786056519e-02 -2.497279644012451172e-02 2.442657351493835449e-01 -1.314998567104339600e-01 -2.220931351184844971e-01 -2.430626153945922852e-01 1.141403019428253174e-01
6.873144209384918213e-02 -2.572487592697143555e-01 3.625888377428054810e-02 -2.568210847675800323e-02 -1.793846637010574341e-01 5.608615651726722717e-02 -2.428161948919296265e-01 -2.161163538694381714e-01 2.105804532766342163e-01 1.979964375495910645e-01 -9.092139452695846558e-02 -5.494151730090379715e-03 -1.778553277254104614e-01 -1.371135562658309937e-01 1.608337759971618652e-01 -1.131921410560607910e-01 2.394122071564197540e-02 -1.863098889589309692e-01 -2.158193588256835938e-01 3.659108877182006836e-01 2.484589070081710815e-01 2.402549609541893005e-02 -3.536069095134735107e-01 -1.472990773618221283e-02 -4.944175854325294495e-02 -1.496277004480361938e-01 1.001272201538085938e-01 2.590345442295074463e-01 -9.754648059606552124e-02 -2.558551356196403503e-02 -2.874925136566162109e-01 -8.415329456329345703e-02
-4.453077167272567749e-02 -3.557214513421058655e-02 1.769987493753433228e-01 8.492007106542587280e-02 3.281677365303039551e-01 5.927573144435882568e-02 -2.381863296031951904e-01 1.297164410352706909e-01 -3.841819241642951965e-02 -3.393524512648582458e-02 2.181181311607360840e-02 -9.233678132295608521e-02 2.470817714929580688e-01 -1.254146695137023926e-01 -2.580842971801757812e-01 -8.608879521489143372e-03 -4.223360121250152588e-02 1.195534467697143555e-01 -3.745076060295104980e-01 2.529763281345367432e-01 1.974316686391830444e-01 -3.164899349212646484e-01 -2.058333009481430054e-01 2.275874316692352295e-01 -1.762227900326251984e-02 1.587829738855361938e-01 2.239137440919876099e-01 1.087202280759811401e-01 -1.442264616489410400e-01 -1.828933954238891602e-01 1.625541225075721741e-02 1.507380455732345581e-01
-1.165124848484992981e-01 -2.201775759458541870e-01 1.020925939083099365e-01 -3.524843975901603699e-02 -1.690803468227386475e-01 1.751275211572647095e-01 -2.384913414716720581e-01 -1.416973769664764404e-02 1.903625726699829102e-01 -2.678824029862880707e-02 4.176251217722892761e-02 1.554117258638143539e-02 1.870943047106266022e-02 -2.807916887104511261e-02 -1.221443340182304382e-01 2.408974468708038330e-01 -3.296900689601898193e-01 -1.675933003425598145e-01 -8.778584003448486328e-02 2.748930454254150391e-01 4.186686873435974121e-01 -2.313768565654754639e-01 9.398139268159866333e-02 4.562158882617950439e-02 1.469082683324813843e-01 6.954547762870788574e-02 -5.125936120748519897e-02 2.450092732906341553e-01 9.762581437826156616e-02 -3.986622020602226257e-02 -3.396668732166290283e-01 -1.468219161033630371e-01
-3.033343851566314697e-01 -2.838475070893764496e-02 1.062863618135452271e-01 2.290329337120056152e-01 3.801895678043365479e-02 -1.389356702566146851e-01 6.599328666925430298e-02 -2.346221804618835449e-01 2.680950760841369629e-01 1.462131887674331665e-01 1.638549268245697021e-01 -8.014777302742004395e-02 -2.834293246269226074e-02 -2.184945046901702881e-01 3.278783559799194336e-01 2.000499665737152100e-01 -3.158344700932502747e-02 7.281764596700668335e-02 7.072994019836187363e-03 3.466481864452362061e-01 9.611920267343521118e-02 -1.581050753593444824e-01 3.286145860329270363e-03 1.575966328382492065e-01 2.578227780759334564e-02 1.159123480319976807e-01 -9.841861575841903687e-02 1.342891901731491089e-02 -3.135206401348114014e-01 3.288149088621139526e-02 -3.417685925960540771e-01 -1.222205162048339844e-01
-7.586762309074401855e-02 -4.277940988540649414e-01 4.855914413928985596e-02 1.807502284646034241e-02 -3.604043722152709961e-01 9.601599723100662231e-02 -4.181633144617080688e-02 -2.029583454132080078e-01 8.504760265350341797e-02 -2.164932936429977417e-01 -5.526798963546752930e-02 -3.593590483069419861e-02 4.029069095849990845e-02 -8.080361783504486084e-02 -8.796449750661849976e-02 1.070021465420722961e-01 -2.941774725914001465e-01 -5.579010024666786194e-02 -3.771372735500335693e-01 3.578900098800659180e-01 9.045983850955963135e-02 2.258443459868431091e-02 -1.684058010578155518e-01 1.531486362218856812e-01 -1.151974275708198547e-01 1.058797761797904968e-01 -3.055611439049243927e-02 2.851030528545379639e-01 -6.087167561054229736e-02 -4.441639035940170288e-02 -3.116927854716777802e-02 8.297831565141677856e-02
1.771495491266250610e-02 -2.748043239116668701e-01 1.636167466640472412e-01 2.626205608248710632e-02 3.066698312759399414e-01 -6.480816751718521118e-02 -1.743730157613754272e-01 -2.555006444454193115e-01 3.511942327022552490e-01 9.013707935810089111e-02 -2.679751440882682800e-02 3.804331412538886070e-03 -1.189660131931304932e-01 -8.453143388032913208e-02 -4.673141241073608398e-02 1.694030165672302246e-01 2.127354033291339874e-02 -1.086853221058845520e-01 -2.236383222043514252e-02 1.021410524845123291e-01 2.246280610561370850e-01 -6.223779544234275818e-02 -1.378486901521682739e-01 2.366023361682891846e-01 1.458062790334224701e-03 -2.038739472627639771e-01 -1.158710569143295288e-01 9.981834143400192261e-02 -2.513991594314575195e-01 3.209137022495269775e-01 -3.335247933864593506e-01 1.533186137676239014e-01
-1.445344090461730957e-01 -3.764586448669433594e-01 -2.635898627340793610e-02 9.660650976002216339e-03 3.763128817081451416e-02 4.668889567255973816e-02 -2.685033977031707764e-01 -8.498954772949218750e-02 1.106912344694137573e-01 -1.213560774922370911e-01 -3.676021844148635864e-02 4.478864744305610657e-02 -2.003919184207916260e-01 -1.638095378875732422e-01 5.819997191429138184e-02 3.687994554638862610e-02 -2.127555906772613525e-01 -2.615737617015838623e-01 -2.723814547061920166e-01 2.739614546298980713e-01 9.009580314159393311e-02 1.369937658309936523e-01 -5.435890331864356995e-02 2.840324938297271729e-01 1.517330408096313477e-01 -7.042639702558517456e-02 -9.156044572591781616e-02 2.617528140544891357e-01 -1.492265313863754272e-01 -4.587980359792709351e-02 -3.749087750911712646e-01 9.140809625387191772e-02
-1.364573538303375244e-01 -3.715483248233795166e-01 -2.217402458190917969e-01 8.487423509359359741e-02 1.157613471150398254e-01 2.616639435291290283e-02 -2.666944563388824463e-01 -7.883739471435546875e-02 2.897503226995468140e-02 -8.432617783546447754e-02 1.841531991958618164e-01 5.480601638555526733e-02 -2.661186754703521729e-01 -1.118808463215827942e-01 2.473681420087814331e-02 1.133932769298553467e-01 -6.387696415185928345e-02 -1.823725253343582153e-01 -5.105248689651489258e-01 2.524042725563049316e-01 1.285624355077743530e-01 3.548730909824371338e-02 -1.362400949001312256e-01 1.359899044036865234e-01 -5.205520614981651306e-02 -1.490298360586166382e-01 2.804988995194435120e-02 8.410296589136123657e-02 -1.375390887260437012e-01 -9.645853936672210693e-02 -2.715594768524169922e-01 5.087131634354591370e-02
1.481637358665466309e-01 -2.826333642005920410e-01 2.642126679420471191e-01 3.136909008026123047e-01 -1.542223710566759109e-02 1.189716309309005737e-01 -3.591929972171783447e-01 -2.393560251221060753e-03 2.489430084824562073e-02 2.087908536195755005e-01 3.161665285006165504e-03 4.375717043876647949e-02 -7.832925766706466675e-02 -1.069713234901428223e-01 -1.925837546586990356e-01 -1.404663622379302979e-01 -1.706089824438095093e-01 1.471427530050277710e-01 -2.211354076862335205e-01 2.479374259710311890e-01 2.939552366733551025e-01 -6.086923554539680481e-02 -5.303585156798362732e-02 6.403695442713797092e-04 3.086013495922088623e-01 -1.779763698577880859e-01 -4.442388308234512806e-04 1.007917225360870361e-01 -1.063107550144195557e-01 2.069184482097625732e-01 7.347285747528076172e-02 -1.239243596792221069e-01
-2.110818624496459961e-01 1.632494479417800903e-02 -2.060571759939193726e-01 3.114720284938812256e-01 2.488426864147186279e-02 2.053609490394592285e-01 3.121494129300117493e-02 -4.775722697377204895e-02 2.506280243396759033e-01 4.875930026173591614e-02 3.487892448902130127e-01 -4.761575534939765930e-02 9.161736071109771729e-02 3.167216181755065918e-01 4.370746761560440063e-02 -5.607861280441284180e-02 -5.176553502678871155e-02 -2.111059725284576416e-01 -2.312104254961013794e-01 2.694614604115486145e-02 1.915768384933471680e-01 -2.684843838214874268e-01 -2.084166407585144043e-01 3.212527632713317871e-01 -3.557081520557403564e-02 5.377260595560073853e-02 1.061127856373786926e-01 1.298168599605560303e-01 -3.152178600430488586e-02 -1.684867739677429199e-01 -5.220785737037658691e-02 2.134229540824890137e-01
-2.148701250553131104e-01 -3.135288357734680176e-01 7.700727880001068115e-02 4.322259128093719482e-02 -1.169448941946029663e-01 -8.919485658407211304e-02 -2.325851172208786011e-01 -1.465532630681991577e-01 5.133435875177383423e-02 -1.452654749155044556e-01 3.882840648293495178e-02 -7.829666137695312500e-02 1.860181242227554321e-01 -1.985136047005653381e-02 1.894155740737915039e-01 6.056867167353630066e-02 -2.846720516681671143e-01 -1.115966737270355225e-01 -4.213248789310455322e-01 3.039201796054840088e-01 4.001923203468322754e-01 1.035854220390319824e-02 -2.002529799938201904e-03 1.109296083450317383e-01 -1.669136993587017059e-02 1.773233711719512939e-01 -2.485319785773754120e-02 1.128758117556571960e-01 2.080361247062683105e-01 7.290200889110565186e-02 -3.345123678445816040e-02 -1.177685782313346863e-01
-4.455900937318801880e-02 -1.409517228603363037e-01 2.882380485534667969e-01 1.979578733444213867e-01 1.955738961696624756e-01 4.250475019216537476e-02 -4.305944740772247314e-01 8.402276784181594849e-02 -4.849268496036529541e-02 1.895103603601455688e-01 6.384567916393280029e-02 -3.908533751964569092e-01 5.419220402836799622e-02 -9.315381199121475220e-02 6.218409910798072815e-02 1.553618162870407104e-01 -1.646235585212707520e-01 -3.083974879700690508e-04 -3.610686063766479492e-01 -1.345375459641218185e-02 1.233151406049728394e-01 -1.309780925512313843e-01 -1.494366526603698730e-01 2.052253335714340210e-01 1.046162396669387817e-01 3.718874882906675339e-03 7.535787671804428101e-02 -7.117228955030441284e-02 9.615280479192733765e-02 -1.120185181498527527e-01 -1.926460266113281250e-01 2.314141094684600830e-01
-1.196186840534210205e-01 -2.514708936214447021e-01 3.383318334817886353e-02 9.055384248495101929e-02 -8.477904647588729858e-02 4.236347973346710205e-02 -1.928522884845733643e-01 -9.284283965826034546e-02 9.209629148244857788e-02 1.643286794424057007e-01 1.533062756061553955e-01 -1.255440413951873779e-01 -2.637763321399688721e-02 -3.844609484076499939e-02 3.810873255133628845e-02 -3.063941933214664459e-02 -3.542588949203491211e-01 1.438722163438796997e-01 -1.207467913627624512e-01 2.237179279327392578e-01 5.113720428198575974e-03 -1.714327633380889893e-01 1.599700301885604858e-01 4.167076349258422852e-01 3.833532705903053284e-02 2.465130388736724854e-01 4.437888562679290771e-01 2.582888305187225342e-02 -2.335368543863296509e-01 6.259925663471221924e-02 6.954710185527801514e-02 1.279550939798355103e-01
-2.285101860761642456e-01 -2.077796906232833862e-01 1.158212348818778992e-01 1.495942771434783936e-01 3.988533616065979004e-01 -2.710530161857604980e-02 -2.960131764411926270e-01 -5.966994166374206543e-02 9.555555880069732666e-02 -2.718579024076461792e-02 -1.521127074956893921e-01 -2.006474584341049194e-01 7.291267812252044678e-02 -2.454012334346771240e-01 -2.682455182075500488e-01 2.547402307391166687e-02 -1.098862588405609131e-01 1.133027374744415283e-01 -2.927297949790954590e-01 1.762764006853103638e-01 -1.056257728487253189e-02 -1.940698027610778809e-01 -1.634727418422698975e-01 5.552145093679428101e-02 -2.343853190541267395e-02 1.278316676616668701e-01 5.118879675865173340e-02 2.646042108535766602e-01 8.669485151767730713e-02 8.116133511066436768e-02 -2.802799940109252930e-01 1.223164051771163940e-01
-1.943273693323135376e-01 1.561865676194429398e-02 -2.782717049121856689e-01 1.901405006647109985e-01 -1.482351869344711304e-01 7.902361452579498291e-02 -2.944385111331939697e-01 -1.567238867282867432e-01 1.157860979437828064e-01 8.569726347923278809e-02 -2.303026318550109863e-01 -5.913935601711273193e-02 -2.430833429098129272e-01 9.150133281946182251e-02 2.246565930545330048e-02 1.127749979496002197e-01 -1.111886277794837952e-01 -2.643063962459564209e-01 -2.448906600475311279e-01 1.110087856650352478e-01 1.856582611799240112e-01 -3.516662418842315674e-01 -1.749190092086791992e-01 2.231082767248153687e-01 8.519560843706130981e-02 1.361787170171737671e-01 2.061911672353744507e-01 1.064385697245597839e-01 9.526893496513366699e-02 1.905245184898376465e-01 3.549835085868835449e-02 -1.778975129127502441e-01
1.128453612327575684e-01 -3.163142502307891846e-01 2.417738735675811768e-01 -5.490546673536300659e-02 -3.848759829998016357e-02 4.502307157963514328e-03 1.616459339857101440e-02 -3.219816684722900391e-01 3.460118174552917480e-01 1.161838509142398834e-02 1.743606626987457275e-01 -1.687402427196502686e-01 1.403779983520507812e-01 -8.956495672464370728e-03 1.184375807642936707e-01 9.304583817720413208e-02 9.930339455604553223e-02 -1.823580861091613770e-01 -1.320945322513580322e-01 4.676722362637519836e-02 2.650786638259887695e-01 -2.701285481452941895e-02 -1.864432543516159058e-02 2.353464998304843903e-02 7.930199801921844482e-02 -8.322055637836456299e-02 5.683927237987518311e-02 1.592585593461990356e-01 -4.544726312160491943e-01 -1.704522967338562012e-02 -2.987199127674102783e-01 1.630156934261322021e-01
-2.018923610448837280e-01 -1.138072535395622253e-01 1.460997313261032104e-01 7.706796377897262573e-02 1.020095497369766235e-01 -2.882236614823341370e-03 -3.819495439529418945e-02 -2.489262074232101440e-01 3.231824040412902832e-01 -9.461887180805206299e-02 2.339051812887191772e-01 1.530939014628529549e-03 1.583228707313537598e-01 1.727864891290664673e-02 1.981612294912338257e-01 -8.084143698215484619e-02 3.084718622267246246e-02 8.866776525974273682e-02 9.920078516006469727e-02 3.988781869411468506e-01 3.667767047882080078e-01 -2.571997344493865967e-01 -2.161198481917381287e-02 3.620691001415252686e-01 1.176659241318702698e-01 2.268498949706554413e-02 4.694063216447830200e-02 1.507600843906402588e-01 -1.904114633798599243e-01 -1.511838380247354507e-02 4.541473835706710815e-02 1.343436539173126221e-01
-1.724662631750106812e-01 5.103745311498641968e-02 -1.657226383686065674e-01 2.505759596824645996e-01 -6.897230446338653564e-02 9.545355290174484253e-02 -1.481802761554718018e-01 -1.010224968194961548e-01 4.983244538307189941e-01 -1.833946257829666138e-01 3.119568824768066406e-01 1.096108928322792053e-01 1.010250858962535858e-02 6.684548407793045044e-02 -1.453558057546615601e-01 -5.383657664060592651e-02 -1.829188764095306396e-01 -1.812168359756469727e-01 -1.526121646165847778e-01 2.982800081372261047e-02 2.183207571506500244e-01 1.134553551673889160e-02 -1.949153244495391846e-01 3.597397506237030029e-01 1.933636069297790527e-01 1.562506258487701416e-01 1.590044237673282623e-02 6.519994884729385376e-02 -9.610951691865921021e-02 -1.311831083148717880e-02 -5.611401796340942383e-02 1.641203612089157104e-01
-5.595540255308151245e-02 -4.964893758296966553e-01 -9.199315309524536133e-02 7.191277295351028442e-02 -2.162776514887809753e-02 -1.937597095966339111e-01 -2.025661915540695190e-01 -9.539415687322616577e-02 2.062889635562896729e-01 -1.963541656732559204e-02 -3.385067731142044067e-02 -3.696754202246665955e-02 1.032361388206481934e-01 -1.282231211662292480e-01 -2.552213333547115326e-02 2.410748898983001709e-01 -2.131787091493606567e-01 -5.404108017683029175e-02 -2.592265307903289795e-01 9.005212038755416870e-02 2.521868348121643066e-01 -4.605127871036529541e-02 -1.806244850158691406e-01 1.798442304134368896e-01 1.634827554225921631e-01 9.260724484920501709e-02 -1.670235544443130493e-01 2.000555694103240967e-01 2.076952606439590454e-01 -6.255351006984710693e-02 -2.776578962802886963e-01 -1.885246783494949341e-01
-1.314159780740737915e-01 -1.952418982982635498e-01 6.435815244913101196e-02 6.996052712202072144e-02 -9.664782881736755371e-02 2.960014939308166504e-01 -1.722579449415206909e-02 -2.649239264428615570e-02 5.059882998466491699e-01 1.841066218912601471e-02 1.371144950389862061e-01 9.231967478990554810e-02 1.669748276472091675e-01 -3.595629632472991943e-01 -8.350259810686111450e-02 8.639709651470184326e-02 -2.113895565271377563e-01 2.793640084564685822e-02 -1.438194513320922852e-01 1.469311714172363281e-01 2.094064801931381226e-01 -4.589529708027839661e-02 7.923591136932373047e-02 2.497837692499160767e-01 -2.875235378742218018e-01 -9.189952164888381958e-02 2.206268459558486938e-01 -1.831737812608480453e-03 -1.509899646043777466e-01 -5.263770744204521179e-02 1.180536597967147827e-01 -2.571669034659862518e-02
-1.953996419906616211e-01 -3.342801034450531006e-01 6.904719024896621704e-02 -1.663038581609725952e-01 -8.172526210546493530e-02 -1.609784811735153198e-01 -6.207016855478286743e-02 3.446883335709571838e-02 1.229548230767250061e-01 6.668569892644882202e-02 6.260109134018421173e-03 4.865080863237380981e-02 3.243832325097173452e-04 -1.465005725622177124e-01 2.756017632782459259e-02 1.642259508371353149e-01 -6.599334627389907837e-02 -1.406252086162567139e-01 -4.817526340484619141e-01 1.188710704445838928e-01 3.308112621307373047e-01 -1.815244406461715698e-01 -1.124488003551959991e-02 8.864353597164154053e-02 6.433831900358200073e-02 -6.518971174955368042e-02 -1.801170855760574341e-01 2.772247493267059326e-01 3.847378119826316833e-02 -8.170733600854873657e-02 -3.339495658874511719e-01 -2.253281623125076294e-01
-2.323992997407913208e-01 -2.766738831996917725e-01 9.518405795097351074e-02 6.945294793695211411e-03 -7.921583950519561768e-02 2.459215968847274780e-01 1.783257722854614258e-01 -1.281052231788635254e-01 1.273608654737472534e-01 -2.200351059436798096e-01 1.716088652610778809e-01 7.231405377388000488e-02 -2.026492059230804443e-01 6.852561235427856445e-02 1.618002727627754211e-02 -3.898810595273971558e-02 -1.539440602064132690e-01 -9.554284065961837769e-02 -4.220347702503204346e-01 1.018493101000785828e-01 2.024257779121398926e-01 -2.642658054828643799e-01 -4.853631183505058289e-02 1.464063972234725952e-01 9.662941843271255493e-02 2.283872067928314209e-01 -4.971437901258468628e-02 2.078857719898223877e-01 -2.625343948602676392e-02 -2.951001003384590149e-02 -2.927326261997222900e-01 2.194428741931915283e-01
-7.273665815591812134e-02 -1.074769422411918640e-01 -3.421991690993309021e-02 2.999360561370849609e-01 -1.404999345541000366e-01 4.647446051239967346e-02 -1.578425467014312744e-01 -1.405804697424173355e-02 3.152964413166046143e-01 -1.114897313527762890e-03 -2.339798957109451294e-02 -6.323481351137161255e-02 1.824171990156173706e-01 -1.287135332822799683e-01 -3.896053507924079895e-02 1.817238479852676392e-01 -2.010655999183654785e-01 1.391041427850723267e-01 -1.753102093935012817e-01 2.766573131084442139e-01 -7.480560988187789917e-02 -3.784925043582916260e-01 -3.746536001563072205e-02 2.425786554813385010e-01 1.206118986010551453e-01 1.098869964480400085e-01 2.907068431377410889e-01 1.155348420143127441e-01 -3.098367750644683838e-01 1.273228824138641357e-01 2.019702047109603882e-01 5.509773641824722290e-02
-1.965088099241256714e-01 -3.692306280136108398e-01 -9.383666515350341797e-02 7.034363597631454468e-02 -1.514291316270828247e-01 -6.732937693595886230e-02 -1.765225380659103394e-01 8.507277071475982666e-02 1.202776655554771423e-01 -8.740334957838058472e-02 4.107046499848365784e-02 -1.338875107467174530e-02 -1.177009567618370056e-01 -5.660555884242057800e-02 -3.008312173187732697e-02 7.893894612789154053e-02 -1.000291407108306885e-01 -5.876873433589935303e-02 -4.236318469047546387e-01 3.727475106716156006e-01 3.939016461372375488e-01 6.097235158085823059e-02 -1.276035606861114502e-01 1.298855841159820557e-01 1.627558469772338867e-01 8.289625868201255798e-03 -1.221859008073806763e-01 9.893967211246490479e-02 -9.137504547834396362e-02 -1.129684746265411377e-01 -3.109073042869567871e-01 -6.578017026185989380e-02
-7.065632194280624390e-02 -1.741325557231903076e-01 2.907416084781289101e-03 2.096122205257415771e-01 3.018545806407928467e-01 1.556482762098312378e-01 -2.011856622993946075e-02 6.564248353242874146e-02 4.492639750242233276e-02 2.046733535826206207e-02 -1.170746684074401855e-01 -1.544426381587982178e-01 8.636711537837982178e-02 -2.901973426342010498e-01 -1.101304516196250916e-01 2.685792371630668640e-02 -1.186755225062370300e-01 -7.277873903512954712e-02 -1.492472290992736816e-01 -6.611204706132411957e-03 4.358176887035369873e-01 -2.431432157754898071e-01 -2.799217700958251953e-01 2.607045769691467285e-01 1.398801505565643311e-01 4.798002541065216064e-02 -2.023578807711601257e-02 5.743178352713584900e-02 -2.007305920124053955e-01 -5.443274602293968201e-02 -3.802455067634582520e-01 -7.527761906385421753e-02
-1.806891337037086487e-02 -9.003922343254089355e-02 1.024266406893730164e-01 2.701672539114952087e-02 1.812570542097091675e-01 1.623329520225524902e-02 -2.433229833841323853e-01 2.033508867025375366e-01 1.434641331434249878e-01 -2.146456539630889893e-01 1.902295202016830444e-01 9.883557446300983429e-03 -8.308205008506774902e-02 -1.169286742806434631e-01 -9.525601565837860107e-02 2.552499473094940186e-01 -3.545328276231884956e-03 -3.508684933185577393e-01 -3.908180594444274902e-01 1.768838316202163696e-01 2.809191942214965820e-01 5.510684102773666382e-02 3.333692252635955811e-02 3.000390529632568359e-01 -3.678179159760475159e-02 -1.007069274783134460e-01 -9.957287460565567017e-03 2.005421668291091919e-01 -2.085615396499633789e-01 -9.571541845798492432e-02 -2.495554685592651367e-01 -4.411200061440467834e-02
-2.096802182495594025e-02 -1.877924776636064053e-03 -1.102671995759010315e-01 1.647236049175262451e-01 2.299160063266754150e-01 6.792527437210083008e-02 -2.363307923078536987e-01 1.306256353855133057e-01 6.327195465564727783e-02 6.196871027350425720e-02 -7.771310210227966309e-02 -9.255079180002212524e-02 8.277683705091476440e-02 -3.578249514102935791e-01 -2.576350569725036621e-01 3.854906931519508362e-02 -2.944028079509735107e-01 1.654582619667053223e-01 -3.078459203243255615e-01 9.633327275514602661e-02 1.527358889579772949e-01 -6.797421723604202271e-02 -7.865476608276367188e-02 -2.291823551058769226e-02 1.825746297836303711e-01 -6.938424706459045410e-02 2.389310598373413086e-01 2.136738747358322144e-01 -1.237286850810050964e-01 3.294706344604492188e-02 -4.403468370437622070e-01 -2.686003409326076508e-02
-3.885657191276550293e-01 -3.386197984218597412e-01 9.008074551820755005e-02 1.351898312568664551e-01 -1.836591660976409912e-01 2.400732040405273438e-02 -2.140596807003021240e-01 -4.193071126937866211e-01 2.841468751430511475e-01 2.010661065578460693e-01 -1.678969413042068481e-01 -7.914151251316070557e-02 -2.803307399153709412e-02 -7.001584768295288086e-02 1.355317533016204834e-01 3.300535678863525391e-02 -2.243188917636871338e-01 -2.142767459154129028e-01 -8.572944253683090210e-02 1.480927318334579468e-01 5.219298601150512695e-02 -1.688385456800460815e-01 -5.643697222694754601e-04 1.826674938201904297e-01 -9.681692719459533691e-02 -4.144924605498090386e-05 7.111959904432296753e-02 5.659351497888565063e-02 2.004753202199935913e-01 -5.800979956984519958e-02 -1.411357372999191284e-01 -5.232216324657201767e-03
-5.299882218241691589e-02 -2.862853109836578369e-01 -2.047231048345565796e-01 1.695943623781204224e-01 -1.698700785636901855e-01 -7.465148344635963440e-03 -1.120295450091362000e-01 -5.894567072391510010e-02 7.492326200008392334e-02 -8.401010930538177490e-02 1.465536057949066162e-01 4.529745504260063171e-02 -1.107804626226425171e-01 -1.473956853151321411e-01 -1.680317819118499756e-01 2.121074125170707703e-02 -2.476737946271896362e-01 -2.168447375297546387e-01 -3.391226232051849365e-01 2.797951698303222656e-01 1.025286689400672913e-01 -2.305559068918228149e-01 -1.626276820898056030e-01 1.999160349369049072e-01 6.259673088788986206e-02 -2.093431651592254639e-01 -1.014148965477943420e-01 1.000492125749588013e-01 -2.721177339553833008e-01 -2.437536418437957764e-02 -3.016508519649505615e-01 -1.879596710205078125e-01
-1.651919186115264893e-01 3.757998719811439514e-02 -1.938729546964168549e-02 1.616131328046321869e-02 2.701616585254669189e-01 1.109188348054885864e-01 -1.050759777426719666e-01 1.955085620284080505e-02 4.036576673388481140e-02 1.618467718362808228e-01 -9.260907024145126343e-02 -1.160455867648124695e-01 1.294915229082107544e-01 -2.276646643877029419e-01 -2.208857387304306030e-01 2.022549957036972046e-01 -1.693256795406341553e-01 2.524517774581909180e-01 -2.201545834541320801e-01 -3.693705424666404724e-02 3.320444822311401367e-01 -1.426000744104385376e-01 -1.021024808287620544e-01 4.590613767504692078e-02 3.553869724273681641e-01 2.522348612546920776e-02 8.906868100166320801e-02 3.014479279518127441e-01 -6.401327997446060181e-02 1.682711690664291382e-01 -3.392214477062225342e-01 8.488208800554275513e-02
-2.094343453645706177e-01 -2.910221815109252930e-01 4.651988856494426727e-03 -2.619979679584503174e-01 -6.429816782474517822e-02 -4.985074326395988464e-02 -5.896449834108352661e-02 -2.743042111396789551e-01 1.611833572387695312e-01 -1.493055075407028198e-01 2.963948808610439301e-02 2.452202588319778442e-01 -1.048977524042129517e-01 -1.260358691215515137e-01 -7.968606799840927124e-02 -5.699165537953376770e-02 1.182549372315406799e-01 -1.180284246802330017e-01 -3.045210540294647217e-01 3.501392304897308350e-01 1.901358515024185181e-01 -2.195731252431869507e-01 -5.352393165230751038e-02 3.031301498413085938e-01 3.265329450368881226e-02 4.459620267152786255e-02 2.627536468207836151e-02 2.228976041078567505e-01 -1.563088893890380859e-01 -1.965138763189315796e-01 -1.696698069572448730e-01 6.356651335954666138e-02
-1.228992715477943420e-01 -2.724271714687347412e-01 4.851769283413887024e-02 -5.235644057393074036e-02 -3.154230490326881409e-02 -1.823675334453582764e-01 5.464495345950126648e-02 -1.468234211206436157e-01 4.004046320915222168e-01 -1.123699843883514404e-01 1.017854586243629456e-01 1.030502170324325562e-01 1.232548952102661133e-01 -9.831316024065017700e-02 1.826224625110626221e-01 -1.541024893522262573e-01 -1.929173469543457031e-01 -2.248198390007019043e-01 5.711902864277362823e-03 2.709465324878692627e-01 8.852487057447433472e-02 -2.783727347850799561e-01 -6.634211540222167969e-02 3.623514771461486816e-01 8.996556699275970459e-02 3.993454203009605408e-02 1.275862455368041992e-01 3.301831483840942383e-01 -6.391353905200958252e-02 1.081683710217475891e-01 -1.331576108932495117e-01 -1.419997960329055786e-01
3.224344924092292786e-02 -3.778783082962036133e-01 9.763807058334350586e-02 1.659868657588958740e-01 2.630577385425567627e-01 -4.536636546254158020e-02 2.259050160646438599e-01 -9.773028641939163208e-02 1.541260480880737305e-01 6.072055548429489136e-02 -7.758203893899917603e-02 -1.758107990026473999e-01 2.093867063522338867e-01 7.194560021162033081e-02 -1.277785450220108032e-01 5.689911544322967529e-02 1.153126265853643417e-02 -1.899071782827377319e-01 -3.464046716690063477e-01 2.930548787117004395e-01 2.871090769767761230e-01 -2.887986367568373680e-03 -5.842355638742446899e-02 2.515492439270019531e-01 -1.935526877641677856e-01 1.511244773864746094e-01 -9.559906087815761566e-03 3.465774655342102051e-02 -1.392557471990585327e-01 1.127809062600135803e-01 -2.494446933269500732e-01 -8.458121865987777710e-02
-3.187898993492126465e-01 3.425201773643493652e-02 1.474349051713943481e-01 1.508324593305587769e-01 -1.755094081163406372e-01 -1.655293628573417664e-02 -3.522025644779205322e-01 1.155581846833229065e-01 2.140507549047470093e-01 5.926920101046562195e-02 8.095030486583709717e-02 -1.853032112121582031e-01 2.337737195193767548e-02 -1.567509770393371582e-01 -6.363444030284881592e-02 1.049608141183853149e-01 -2.762303054332733154e-01 -9.994789026677608490e-03 -2.031101584434509277e-01 2.296361178159713745e-01 1.081038042902946472e-01 -1.622801572084426880e-01 -9.793233126401901245e-02 2.037651091814041138e-01 7.380080968141555786e-02 2.122357785701751709e-01 3.821241259574890137e-01 -8.038821816444396973e-02 -1.747292578220367432e-01 1.764319390058517456e-01 1.469763368368148804e-01 8.986707776784896851e-02
-5.383787751197814941e-01 -1.831838190555572510e-01 6.562747992575168610e-03 -1.661578565835952759e-02 1.277326345443725586e-01 4.826562106609344482e-02 -2.381223440170288086e-01 -3.844454884529113770e-02 2.381573468446731567e-01 -1.735609583556652069e-02 1.309387385845184326e-01 -1.574376374483108521e-01 -1.629970818758010864e-01 3.477267548441886902e-02 1.468982100486755371e-01 -7.437744736671447754e-02 -6.708397716283798218e-02 1.430564820766448975e-01 -9.604705125093460083e-02 4.047541692852973938e-02 7.870533317327499390e-02 -3.633143305778503418e-01 -1.178841292858123779e-01 2.956131100654602051e-01 -8.171894401311874390e-02 8.582097361795604229e-04 -3.968137502670288086e-02 9.793855994939804077e-02 -2.736123204231262207e-01 -2.142768800258636475e-01 -1.793964393436908722e-02 1.770810782909393311e-01
-1.490194201469421387e-01 -3.149399161338806152e-01 -1.558800810016691685e-03 5.466610938310623169e-02 -1.166911646723747253e-01 -9.687812626361846924e-02 -1.080044731497764587e-01 -7.462538313120603561e-03 9.916152060031890869e-02 -2.218252979218959808e-02 -1.621170551516115665e-03 -1.236900612711906433e-01 6.635547429323196411e-02 -7.819012552499771118e-02 9.958085417747497559e-02 -4.754060879349708557e-02 -2.320923656225204468e-01 1.653856411576271057e-02 -1.616908013820648193e-01 2.167872935533523560e-01 3.765644431114196777e-01 -1.564543098211288452e-01 -4.014625772833824158e-02 2.958308458328247070e-01 1.289851665496826172e-01 4.661242291331291199e-02 3.235188871622085571e-02 1.238779872655868530e-01 1.220180466771125793e-01 -1.970764249563217163e-01 -5.114071965217590332e-01 -2.437573969364166260e-01
-2.623554766178131104e-01 -1.744549423456192017e-01 1.552565246820449829e-01 2.237036824226379395e-02 9.509514272212982178e-02 4.916968755424022675e-03 -2.727938592433929443e-01 -1.450909376144409180e-01 3.648927509784698486e-01 8.604426681995391846e-02 3.847564756870269775e-02 2.493625693023204803e-02 -2.064455002546310425e-01 -1.092552300542593002e-02 8.800588548183441162e-02 -6.166091933846473694e-02 -1.464251279830932617e-01 1.272568702697753906e-01 -4.130691289901733398e-02 1.720385700464248657e-01 -1.580046117305755615e-02 -4.923568964004516602e-01 -1.416404172778129578e-02 2.720613218843936920e-02 1.183081939816474915e-01 6.381461024284362793e-02 3.263155221939086914e-01 3.979120030999183655e-02 8.916187286376953125e-02 1.796834468841552734e-01 -1.926792599260807037e-02 3.088214397430419922e-01
-2.748547308146953583e-02 -9.926556050777435303e-02 1.380241215229034424e-01 6.710267812013626099e-02 2.939851395785808563e-02 1.027041580528020859e-02 -2.652723491191864014e-01 -3.558598458766937256e-01 9.657174348831176758e-02 4.248567223548889160e-01 2.242517843842506409e-02 -1.833608448505401611e-01 4.460467025637626648e-02 6.599685549736022949e-02 -4.386503715068101883e-03 -6.608306616544723511e-02 -3.179638981819152832e-01 5.291702225804328918e-02 -2.905469834804534912e-01 2.316317334771156311e-02 1.084650233387947083e-01 -2.009581625461578369e-01 7.823576033115386963e-02 -5.861534178256988525e-02 -4.618958570063114166e-03 -9.764397144317626953e-02 3.001764118671417236e-01 3.288167119026184082e-01 -1.785024851560592651e-01 -8.897916972637176514e-02 1.456996798515319824e-01 1.175832897424697876e-01
-1.856739223003387451e-01 -1.891817748546600342e-01 -1.720577180385589600e-01 1.083167567849159241e-01 -1.216561440378427505e-02 2.173462659120559692e-01 -1.233196407556533813e-01 -3.225833773612976074e-01 -1.060003489255905151e-01 1.432096511125564575e-01 2.600932717323303223e-01 -2.672205269336700439e-01 1.216251328587532043e-01 1.242615729570388794e-01 -1.964153945446014404e-01 -2.898170612752437592e-02 -8.314317464828491211e-02 -6.465906742960214615e-03 -1.553328633308410645e-01 1.841959506273269653e-01 9.978239983320236206e-02 2.082108706235885620e-01 -1.808183640241622925e-01 2.768635451793670654e-01 2.847494482994079590e-01 -1.618689000606536865e-01 2.171839028596878052e-01 8.112950017675757408e-04 -1.313911825418472290e-01 -1.225352007895708084e-02 -2.464440613985061646e-01 1.449868381023406982e-01
-3.759753704071044922e-01 -3.111084997653961182e-01 3.381380811333656311e-02 -1.098404973745346069e-01 1.837486401200294495e-02 -1.042558774352073669e-01 -1.045130044221878052e-01 -1.989865005016326904e-01 1.648108363151550293e-01 -2.013571262359619141e-01 8.769425749778747559e-02 -1.374408751726150513e-01 -1.014578565955162048e-01 -2.513025104999542236e-01 -6.759200990200042725e-02 -3.532903641462326050e-02 -2.103943228721618652e-01 7.039158791303634644e-02 -3.955424427986145020e-01 1.222641095519065857e-01 -8.413038402795791626e-02 1.400832235813140869e-01 -7.334607094526290894e-02 3.738371729850769043e-01 -1.940395869314670563e-02 -1.993692517280578613e-01 -1.355740576982498169e-01 1.438173055648803711e-01 -1.343974471092224121e-01 -3.262570500373840332e-02 -1.271415799856185913e-01 8.019027858972549438e-02
-1.166962832212448120e-01 -2.219841778278350830e-01 3.158154189586639404e-01 -1.399563103914260864e-01 -5.060927197337150574e-02 -8.664650470018386841e-02 -3.884098827838897705e-01 -2.811161875724792480e-01 5.910566076636314392e-02 -1.308070719242095947e-01 2.284241765737533569e-01 8.229032158851623535e-03 3.494943678379058838e-01 5.779775232076644897e-02 2.119192853569984436e-02 2.080321311950683594e-01 1.461656093597412109e-01 -1.531374156475067139e-01 -1.495271772146224976e-01 1.858164221048355103e-01 1.609164848923683167e-02 -7.061358541250228882e-02 -4.780083149671554565e-02 1.926242411136627197e-01 8.241416513919830322e-02 1.685444563627243042e-01 1.151632964611053467e-01 1.567240953445434570e-01 -4.396487772464752197e-02 5.263059958815574646e-02 -3.102141916751861572e-01 -1.243449822068214417e-01
-2.713901549577713013e-02 -3.382034897804260254e-01 -9.335409104824066162e-02 1.090407297015190125e-01 -5.087529867887496948e-02 1.194512620568275452e-01 -1.037487238645553589e-01 -6.932158023118972778e-02 4.386930763721466064e-01 1.719150394201278687e-01 9.731112420558929443e-02 -9.292733669281005859e-02 2.411813288927078247e-01 -1.831531524658203125e-01 9.494934976100921631e-02 2.419651448726654053e-01 -9.449364989995956421e-02 2.211214005947113037e-01 -2.857683598995208740e-01 1.440410017967224121e-01 3.062643297016620636e-02 2.705114334821701050e-02 -2.619142085313796997e-02 1.172396242618560791e-01 1.266305744647979736e-01 1.089366003870964050e-01 2.226262241601943970e-01 8.343660086393356323e-02 -3.601508438587188721e-01 -9.462622553110122681e-02 1.802502572536468506e-01 -2.341243997216224670e-02
4.997869208455085754e-02 -1.494988203048706055e-01 -5.993768572807312012e-02 5.234489962458610535e-02 1.797458827495574951e-01 -8.853334933519363403e-02 -2.050676643848419189e-01 1.140455082058906555e-01 1.868733614683151245e-01 2.635520696640014648e-02 1.395146101713180542e-01 -4.893231019377708435e-02 -1.215193644165992737e-01 2.810977213084697723e-02 -2.070644199848175049e-01 2.544997930526733398e-01 -9.242670238018035889e-02 -4.088081419467926025e-01 -4.724530875682830811e-01 2.109546661376953125e-01 1.426449120044708252e-01 -8.159120567142963409e-03 -8.188232779502868652e-02 2.382699400186538696e-01 -1.486679189838469028e-03 9.828813374042510986e-02 -1.545171812176704407e-02 1.505723744630813599e-01 -1.042090207338333130e-01 3.320067748427391052e-02 -2.854033112525939941e-01 1.991823911666870117e-01
-2.284973859786987305e-01 -2.948122322559356689e-01 2.529823221266269684e-02 1.982553750276565552e-01 -1.360632628202438354e-01 -2.494215220212936401e-02 -3.015921711921691895e-01 -3.003628924489021301e-02 5.401274561882019043e-02 7.322088629007339478e-02 -7.379388064146041870e-02 -1.510789990425109863e-01 3.434310480952262878e-02 -8.028415590524673462e-02 -1.422723531723022461e-01 -2.616482079029083252e-01 1.169765964150428772e-01 2.298156172037124634e-01 -3.014945089817047119e-01 -1.618674397468566895e-02 4.431315883994102478e-02 -1.420970410108566284e-01 -9.807554632425308228e-02 6.977198272943496704e-02 6.576684117317199707e-02 1.240981966257095337e-01 2.043732628226280212e-02 2.826853096485137939e-01 -3.587663769721984863e-01 2.789641618728637695e-01 -2.712402343750000000e-01 5.096278712153434753e-02
-9.509579092264175415e-02 -1.905267536640167236e-01 5.477106943726539612e-02 -1.615334153175354004e-01 9.789357334375381470e-02 -7.948949933052062988e-02 6.341729313135147095e-02 -2.787164747714996338e-01 3.351477682590484619e-01 -1.958085447549819946e-01 3.898297995328903198e-02 1.187420859932899475e-01 4.549091309309005737e-02 -1.061662733554840088e-01 2.327936887741088867e-02 -6.064446642994880676e-02 -8.875624835491180420e-02 -8.734434843063354492e-02 -7.855293154716491699e-02 4.351281523704528809e-01 5.196587741374969482e-02 -9.563596546649932861e-02 -2.768552601337432861e-01 2.182943671941757202e-01 1.737070083618164062e-01 -2.149505168199539185e-02 2.472966536879539490e-02 4.346702396869659424e-01 2.813315764069557190e-02 3.944338113069534302e-02 -1.593501716852188110e-01 -2.214160263538360596e-01
-5.407752469182014465e-02 -3.719651699066162109e-02 1.042024120688438416e-01 1.921919435262680054e-01 1.174221336841583252e-01 6.833332777023315430e-02 -5.282806605100631714e-02 -1.518106311559677124e-01 3.586160242557525635e-01 2.048506885766983032e-01 2.450918704271316528e-01 6.502887606620788574e-02 3.102305717766284943e-02 -2.395652383565902710e-01 -2.730739302933216095e-02 -1.980589926242828369e-01 -2.634564638137817383e-01 -2.092644944787025452e-02 -3.091645836830139160e-01 2.354552596807479858e-01 8.420727401971817017e-02 -2.891259789466857910e-01 -1.786780953407287598e-01 -1.276849061250686646e-01 -6.816780660301446915e-03 -8.476526290178298950e-02 -6.788913905620574951e-02 2.562122344970703125e-01 -3.470847308635711670e-01 3.775238990783691406e-02 8.841533958911895752e-02 5.854670703411102295e-02
-1.360400319099426270e-01 -1.123008206486701965e-01 -3.436176048126071692e-04 1.570572555065155029e-01 -1.376179698854684830e-02 -1.622713636606931686e-03 -3.357388973236083984e-01 4.633737727999687195e-02 3.233480751514434814e-01 1.514069139957427979e-01 5.150634050369262695e-02 1.982889883220195770e-02 2.516908943653106689e-02 -2.823776304721832275e-01 4.818523675203323364e-02 5.782059952616691589e-02 -2.689037919044494629e-01 1.941094547510147095e-01 -2.593290060758590698e-02 2.186329066753387451e-01 1.747565865516662598e-01 -2.991572618484497070e-01 -2.910162694752216339e-02 3.465888798236846924e-01 7.818159461021423340e-02 5.283764563500881195e-03 3.404562175273895264e-01 5.981162935495376587e-02 -1.270464658737182617e-01 2.188082188367843628e-01 3.172191977500915527e-02 1.499221473932266235e-01
-1.390554457902908325e-01 -6.001601368188858032e-02 -2.027784846723079681e-02 6.987841427326202393e-02 2.428193241357803345e-01 -1.264759059995412827e-02 -2.257198691368103027e-01 -7.231683412101119757e-05 -2.834971807897090912e-02 4.068779945373535156e-02 -3.925812244415283203e-02 -3.488566577434539795e-01 -1.074465289711952209e-01 -3.212811648845672607e-01 -1.238386780023574829e-01 2.215196006000041962e-02 -5.279649421572685242e-02 1.339859962463378906e-01 -1.914623528718948364e-01 2.579167298972606659e-02 2.957141399383544922e-01 -2.445944249629974365e-01 1.244527623057365417e-01 1.653694175183773041e-02 1.915104687213897705e-01 4.246821999549865723e-02 1.794765740633010864e-01 1.841223090887069702e-01 -2.296864837408065796e-01 -3.956428542733192444e-02 -4.641167819499969482e-01 9.993061423301696777e-02
-8.831310272216796875e-02 -2.498358190059661865e-01 4.080491513013839722e-02 1.389036029577255249e-01 2.843397557735443115e-01 1.058463305234909058e-01 -1.398036032915115356e-01 1.660816222429275513e-01 1.262029856443405151e-01 8.757460117340087891e-02 -1.475257277488708496e-01 -1.474315673112869263e-01 2.599320113658905029e-01 -1.704543530941009521e-01 -3.126210868358612061e-01 1.030719429254531860e-01 -1.249441057443618774e-01 8.841498196125030518e-02 -1.681136041879653931e-01 3.152715414762496948e-02 7.284823805093765259e-02 -2.979876399040222168e-01 -3.098277933895587921e-02 3.490330576896667480e-01 -6.482037156820297241e-02 6.507458537817001343e-02 2.535668313503265381e-01 2.009973824024200439e-01 -1.867539994418621063e-02 5.127824470400810242e-02 -2.349307686090469360e-01 2.381099164485931396e-01
-1.629553884267807007e-01 -9.039495885372161865e-02 1.233217790722846985e-01 1.412988603115081787e-01 1.365589797496795654e-01 8.624969050288200378e-03 -8.425834774971008301e-02 1.663337796926498413e-01 7.401511073112487793e-02 2.955165319144725800e-02 -9.010583907365798950e-02 -2.205554395914077759e-01 1.356989517807960510e-02 -3.869121074676513672e-01 -3.190236389636993408e-01 1.786508262157440186e-01 -6.851266324520111084e-02 4.375709220767021179e-02 -2.778241336345672607e-01 3.338604792952537537e-02 4.490972459316253662e-01 -5.513237789273262024e-02 -1.404519826173782349e-01 7.875663228332996368e-03 1.318023204803466797e-01 1.029811650514602661e-01 8.762432634830474854e-02 2.870589680969715118e-02 -2.274497747421264648e-01 1.322841942310333252e-01 -2.774084508419036865e-01 1.944880038499832153e-01
5.193045735359191895e-02 -2.564202249050140381e-01 -5.605455860495567322e-02 8.163396269083023071e-02 -1.063549965620040894e-01 -7.927472889423370361e-02 -1.282338798046112061e-01 -1.092018038034439087e-01 2.949104607105255127e-01 9.021655470132827759e-02 1.628150790929794312e-01 1.221030727028846741e-01 -1.234169006347656250e-01 -3.607239425182342529e-01 -1.599127054214477539e-01 -3.612968325614929199e-02 -1.116880327463150024e-01 -3.437961339950561523e-01 -2.995226979255676270e-01 -5.737661942839622498e-02 -2.097205491736531258e-03 -4.776912182569503784e-02 4.573163762688636780e-02 2.438715845346450806e-01 3.904030472040176392e-02 -1.837023720145225525e-02 3.493864834308624268e-02 1.503718048334121704e-01 -1.815310567617416382e-01 -9.707491844892501831e-02 -3.841063082218170166e-01 -2.527552545070648193e-01
-1.157146990299224854e-01 -5.405117198824882507e-02 2.259316742420196533e-01 3.801431059837341309e-01 1.929404586553573608e-01 -1.197817549109458923e-01 2.008979022502899170e-01 -1.129723638296127319e-01 -1.239629760384559631e-01 -6.751377135515213013e-02 -1.316959783434867859e-02 1.135211437940597534e-02 1.919791698455810547e-01 -1.959314048290252686e-01 -1.084085851907730103e-01 1.510030031204223633e-01 -8.149512857198715210e-02 -1.767203807830810547e-01 -4.118091762065887451e-01 1.164386793971061707e-01 3.318240642547607422e-01 -1.457766294479370117e-01 1.942755468189716339e-02 2.879238724708557129e-01 5.908704176545143127e-02 1.332226395606994629e-01 8.439791202545166016e-02 -2.965379506349563599e-02 -1.873909682035446167e-01 -2.179811336100101471e-02 2.137409523129463196e-02 2.290640920400619507e-01
-4.064334928989410400e-02 -1.802310347557067871e-01 2.556199729442596436e-01 8.337181806564331055e-02 -7.784990221261978149e-02 2.512715570628643036e-02 -5.860043317079544067e-02 1.493851095438003540e-01 2.002825587987899780e-01 -2.546206712722778320e-01 8.505581319332122803e-02 -2.454812079668045044e-01 4.226257652044296265e-02 -1.247438602149486542e-02 -1.390068233013153076e-01 2.902702093124389648e-01 -4.243371188640594482e-01 -5.022798106074333191e-02 -1.846730560064315796e-01 -1.104393452405929565e-01 1.955279409885406494e-01 -2.590874135494232178e-01 -6.078656017780303955e-02 1.040737181901931763e-01 -7.945493608713150024e-02 -2.747321426868438721e-01 1.520317792892456055e-01 2.352323681116104126e-01 -5.617545917630195618e-02 1.690141558647155762e-01 1.887443847954273224e-02 2.051412314176559448e-01
-1.003468409180641174e-01 -3.127976059913635254e-01 4.933686926960945129e-02 -2.140484005212783813e-01 6.544701009988784790e-02 6.928759813308715820e-02 -1.479573547840118408e-01 -1.539312452077865601e-01 2.238213121891021729e-01 5.798317026346921921e-03 5.453341454267501831e-02 -1.122216582298278809e-01 -1.566214300692081451e-02 1.223501935601234436e-01 -2.664850279688835144e-02 1.777389347553253174e-01 1.802850663661956787e-01 -2.202478051185607910e-01 -2.665091753005981445e-01 1.389477103948593140e-01 2.299986481666564941e-01 -2.352470010519027710e-01 -1.164118275046348572e-01 2.392532229423522949e-01 -1.514786630868911743e-01 -1.116114854812622070e-01 -9.354367852210998535e-02 2.247962653636932373e-01 -3.863998651504516602e-01 3.651102632284164429e-02 -2.463186383247375488e-01 1.399153321981430054e-01
-9.263358265161514282e-02 -1.861525475978851318e-01 3.237600326538085938e-01 5.565000697970390320e-02 2.731396853923797607e-01 -1.068095341324806213e-01 -3.432828933000564575e-02 7.203944772481918335e-02 -8.970274776220321655e-02 -3.907862305641174316e-02 7.599666714668273926e-02 -3.314136564731597900e-01 1.458304822444915771e-01 -1.760175377130508423e-01 -1.873093545436859131e-01 -1.586196124553680420e-01 -1.410478353500366211e-01 2.164708822965621948e-01 -1.705608516931533813e-01 7.062107324600219727e-02 -4.657009243965148926e-02 -3.971792459487915039e-01 -7.519678771495819092e-02 2.028959989547729492e-01 2.513269484043121338e-01 3.280847519636154175e-02 2.655898034572601318e-01 1.808873116970062256e-01 -8.602759987115859985e-02 6.294571608304977417e-02 -1.421752423048019409e-01 1.101753190159797668e-01
-2.194204777479171753e-01 -3.268675506114959717e-02 7.789746671915054321e-02 1.930186897516250610e-01 3.599313497543334961e-01 7.864353805780410767e-02 -1.886913925409317017e-01 3.517003729939460754e-02 2.954878658056259155e-02 1.652026772499084473e-01 -4.593927785754203796e-02 -1.370107382535934448e-01 -3.525774180889129639e-02 -2.971529662609100342e-01 -2.886936664581298828e-01 1.973042786121368408e-01 2.319162711501121521e-02 -1.525380834937095642e-02 -9.211080521345138550e-02 1.092446967959403992e-01 1.942496001720428467e-01 -2.263893038034439087e-01 -5.620995908975601196e-02 1.017377376556396484e-01 2.276838123798370361e-01 9.237036108970642090e-02 2.243885844945907593e-01 8.475980162620544434e-02 -1.838068515062332153e-01 -7.056998554617166519e-03 -4.454332590103149414e-01 1.360391452908515930e-02
-1.112559661269187927e-01 -3.352725505828857422e-01 -1.088931709527969360e-01 -7.985582202672958374e-02 -4.532052204012870789e-02 -1.244817823171615601e-01 1.199057921767234802e-01 -3.104837536811828613e-01 3.711782097816467285e-01 -3.099526651203632355e-02 3.067869842052459717e-01 1.248895972967147827e-01 -5.064889416098594666e-02 4.581758379936218262e-02 7.512863725423812866e-02 2.084916457533836365e-02 3.806817531585693359e-02 1.433842163532972336e-02 -1.749066561460494995e-01 1.460198163986206055e-01 1.422076374292373657e-01 -1.461570858955383301e-01 -5.566025897860527039e-02 2.130446732044219971e-01 3.440276682376861572e-01 7.411020994186401367e-02 -3.926537930965423584e-02 3.113221526145935059e-01 -5.972738191485404968e-02 -4.294333234429359436e-02 -2.577217817306518555e-01 1.779795140027999878e-01
-2.238221764564514160e-01 -2.341375052928924561e-01 1.037952601909637451e-01 4.625631123781204224e-02 3.446280658245086670e-01 7.990874350070953369e-02 -5.349976196885108948e-02 -2.311358973383903503e-02 1.448822021484375000e-01 6.129511073231697083e-02 -2.090227901935577393e-01 -2.311936467885971069e-01 1.394691616296768188e-01 -3.207641541957855225e-01 -3.491454944014549255e-02 1.654051691293716431e-01 -6.096824631094932556e-02 1.755685955286026001e-01 -2.659799158573150635e-01 7.692942768335342407e-02 -7.832929491996765137e-03 -1.926396042108535767e-01 -2.255976647138595581e-01 -1.226083002984523773e-02 5.461753159761428833e-02 2.629696130752563477e-01 2.357704341411590576e-01 1.866028308868408203e-01 -6.988892704248428345e-02 -7.191161625087261200e-03 -3.242891132831573486e-01 9.352455288171768188e-02
-2.991093695163726807e-01 -2.341713607311248779e-01 8.928922563791275024e-02 -1.251836270093917847e-01 -8.521124720573425293e-02 -2.263976261019706726e-02 -2.296326309442520142e-01 -6.163387745618820190e-02 7.812333106994628906e-02 3.610621765255928040e-02 9.609351307153701782e-02 5.232623592019081116e-02 1.142824441194534302e-01 -1.207964420318603516e-01 -1.119153797626495361e-01 2.704676389694213867e-01 -9.270394593477249146e-02 2.584504336118698120e-02 -3.099146187305450439e-01 4.584415555000305176e-01 3.038696050643920898e-01 -1.243428811430931091e-01 -5.589536949992179871e-02 1.613245308399200439e-01 -7.378042489290237427e-02 1.993630826473236084e-02 -8.533014357089996338e-02 1.756526231765747070e-01 1.789978593587875366e-01 -7.439858466386795044e-02 -3.147781789302825928e-01 -4.448766261339187622e-02
-1.997338682413101196e-01 -6.700641661882400513e-02 -2.721050679683685303e-01 5.112765356898307800e-02 8.422026038169860840e-02 1.604680120944976807e-01 -1.865174025297164917e-01 -6.574424356222152710e-02 2.376518696546554565e-01 1.662584543228149414e-01 1.689783856272697449e-02 -2.072484344244003296e-01 -4.922916996292769909e-04 -1.713239029049873352e-02 -8.721737563610076904e-02 -1.745673567056655884e-01 -3.531257435679435730e-02 4.839722067117691040e-03 -3.839259445667266846e-01 1.296549439430236816e-01 2.137707620859146118e-01 -3.117321729660034180e-01 -1.823963373899459839e-01 1.098490953445434570e-01 2.731693163514137268e-02 -4.860018938779830933e-02 -1.261644959449768066e-01 3.657205998897552490e-01 6.651461869478225708e-02 2.668254375457763672e-01 2.160368710756301880e-01 -1.118740290403366089e-01
-1.273783147335052490e-01 -2.943129539489746094e-01 4.372594505548477173e-02 1.088008210062980652e-01 3.665874302387237549e-01 7.140456140041351318e-02 -1.670947521924972534e-01 5.014362931251525879e-02 5.630733445286750793e-02 1.148043479770421982e-02 -1.439941972494125366e-01 -1.999752521514892578e-01 1.140599623322486877e-01 -3.138408958911895752e-01 -9.200254082679748535e-02 4.498301446437835693e-02 -1.625381708145141602e-01 -2.455531992018222809e-02 -2.602823674678802490e-01 9.082473069429397583e-02 7.241196930408477783e-02 -2.068562209606170654e-01 -1.479982882738113403e-01 1.733698248863220215e-01 5.996665731072425842e-02 2.520787119865417480e-01 1.325770467519760132e-01 3.039873242378234863e-01 -7.898695021867752075e-02 5.040743947029113770e-02 -3.491251766681671143e-01 1.290756314992904663e-01
-7.588005810976028442e-02 -2.112645208835601807e-01 4.365724325180053711e-02 2.149069905281066895e-01 2.739158868789672852e-01 -1.827199012041091919e-02 -1.281575113534927368e-01 1.987499929964542389e-02 1.083895787596702576e-01 1.319395899772644043e-01 -1.814544349908828735e-01 -1.307726204395294189e-01 2.766388095915317535e-02 -4.332744777202606201e-01 -2.341728359460830688e-01 1.602839827537536621e-01 9.618724882602691650e-02 7.934748381376266479e-02 -1.873908042907714844e-01 6.868452578783035278e-02 2.298923879861831665e-01 -2.640903294086456299e-01 -1.079772338271141052e-01 1.587995439767837524e-01 -1.315186731517314911e-02 2.916792407631874084e-02 1.536871790885925293e-01 8.711799979209899902e-02 -2.085813321173191071e-02 -2.489391248673200607e-03 -4.300849139690399170e-01 1.692135781049728394e-01
-8.170565962791442871e-02 -9.489662200212478638e-02 1.435448229312896729e-02 7.959921658039093018e-02 1.730499044060707092e-02 2.006430625915527344e-01 1.518028378486633301e-01 -2.782260775566101074e-01 2.635019421577453613e-01 3.961870074272155762e-01 8.099401742219924927e-02 -2.192478626966476440e-01 4.775045067071914673e-02 -3.655603900551795959e-02 -1.473207920789718628e-01 3.983251005411148071e-02 2.199891507625579834e-01 1.737865060567855835e-02 -2.631239295005798340e-01 2.668114602565765381e-01 -9.695520997047424316e-02 -2.045335471630096436e-01 -7.419643551111221313e-02 -1.063371077179908752e-02 1.565660834312438965e-01 1.451627761125564575e-01 3.943628445267677307e-02 4.239232838153839111e-01 1.307227835059165955e-02 -1.319258511066436768e-01 5.590749904513359070e-02 1.879030466079711914e-01
1.066618226468563080e-02 1.188831962645053864e-02 1.600105911493301392e-01 3.285871446132659912e-01 7.796444930136203766e-03 -7.852498441934585571e-03 -9.051655232906341553e-02 -3.905078470706939697e-01 2.720401883125305176e-01 8.467371016740798950e-02 3.916801139712333679e-02 -7.158479094505310059e-02 -1.391694247722625732e-01 -2.548821568489074707e-01 -3.285289183259010315e-02 -8.793013542890548706e-02 -2.802811264991760254e-01 1.019788086414337158e-01 -2.524125874042510986e-01 7.858383655548095703e-02 9.352747350931167603e-02 -2.735865414142608643e-01 -1.696627587080001831e-01 -1.127691045403480530e-01 1.835809797048568726e-01 -5.738574638962745667e-02 5.231466609984636307e-03 2.417262941598892212e-01 -3.625986576080322266e-01 -1.579905860126018524e-03 1.038535386323928833e-01 5.213367566466331482e-02
-6.732114404439926147e-02 -3.155500590801239014e-01 1.562139671295881271e-02 8.559862524271011353e-02 2.692474424839019775e-01 7.663032412528991699e-02 -1.738590896129608154e-01 -2.383795976638793945e-01 5.249512847512960434e-03 2.378821372985839844e-01 -7.562188897281885147e-03 -8.258505165576934814e-02 -1.009192168712615967e-01 -9.776941686868667603e-02 -3.332536295056343079e-02 -2.596149593591690063e-02 -2.977501973509788513e-02 -2.322920411825180054e-01 -2.126715779304504395e-01 1.091889292001724243e-01 2.773815989494323730e-01 -3.013380058109760284e-02 -2.151513844728469849e-01 2.045786567032337189e-02 1.231413800269365311e-02 -9.040383994579315186e-02 6.483403593301773071e-02 2.003626078367233276e-01 -4.381169974803924561e-01 3.854852616786956787e-01 -8.549949526786804199e-02 -2.832261659204959869e-02
-2.632915973663330078e-02 -1.479003280401229858e-01 1.154381260275840759e-01 2.890910208225250244e-01 1.093148663640022278e-01 -5.415417253971099854e-03 -7.545034587383270264e-02 8.112290874123573303e-03 2.898748517036437988e-01 9.732837975025177002e-02 1.331951618194580078e-01 -1.237356197088956833e-02 -9.065116755664348602e-03 -1.902322620153427124e-01 -1.383981406688690186e-01 -1.194766759872436523e-01 -1.714157611131668091e-01 2.909107208251953125e-01 9.431988000869750977e-02 -1.639466034248471260e-03 6.578673608601093292e-03 -2.467986792325973511e-01 1.017847284674644470e-02 1.357855349779129028e-01 2.374697029590606689e-01 -1.022500470280647278e-01 5.071386098861694336e-01 2.947506606578826904e-01 -1.753434687852859497e-01 8.449847996234893799e-02 4.605286195874214172e-02 1.684495955705642700e-01
-7.201523333787918091e-02 -2.906419932842254639e-01 -1.733793765306472778e-01 1.805807463824748993e-02 -1.657512485980987549e-01 -4.445348307490348816e-02 -1.895726770162582397e-01 6.866080313920974731e-02 2.985800802707672119e-01 1.094084680080413818e-01 1.176247745752334595e-01 -6.421519070863723755e-02 3.020476996898651123e-01 5.022320430725812912e-03 -1.913179010152816772e-01 1.552051305770874023e-01 8.205879479646682739e-02 -1.807893067598342896e-01 -5.765543878078460693e-02 2.370010167360305786e-01 1.513574272394180298e-01 3.202244043350219727e-01 1.355328410863876343e-01 1.399996280670166016e-01 3.983106464147567749e-02 -1.157414466142654419e-01 3.141402304172515869e-01 2.788627445697784424e-01 -1.721231043338775635e-01 2.070188224315643311e-01 -1.081254929304122925e-01 -2.974877879023551941e-02
8.243948221206665039e-02 4.110503476113080978e-03 7.177244871854782104e-02 1.365642100572586060e-01 1.692977151833474636e-03 6.428389251232147217e-02 -1.413105148822069168e-02 -2.718779258430004120e-02 3.605436980724334717e-01 1.997689902782440186e-01 -2.055020332336425781e-01 7.666020840406417847e-02 -3.335087597370147705e-01 -8.407364948652684689e-04 -1.338952332735061646e-01 2.354180812835693359e-01 -1.967385858297348022e-01 2.616878151893615723e-01 -4.695222079753875732e-01 6.490027904510498047e-02 2.197001874446868896e-01 -6.872166693210601807e-02 -8.998449891805648804e-02 8.316542953252792358e-02 2.664526104927062988e-01 2.095040120184421539e-02 2.080097794532775879e-01 -1.317107584327459335e-02 -1.294423546642065048e-02 2.149908393621444702e-01 -6.336746271699666977e-03 2.377822622656822205e-02
-1.185860261321067810e-01 -1.874636858701705933e-01 9.952116757631301880e-02 1.589573323726654053e-01 2.523942291736602783e-01 1.318569034337997437e-01 -6.422369927167892456e-02 1.609933972358703613e-01 7.991833239793777466e-02 1.273470818996429443e-01 -1.056695580482482910e-01 -1.740860342979431152e-01 -2.860243245959281921e-02 -2.502479851245880127e-01 -1.911250203847885132e-01 9.537214785814285278e-02 1.252193562686443329e-02 9.432849287986755371e-02 -1.493767797946929932e-01 1.788766235113143921e-01 3.390210568904876709e-01 -2.722731530666351318e-01 -4.464234784245491028e-02 4.653217736631631851e-03 -5.495499819517135620e-02 1.251116991043090820e-01 2.173312306404113770e-01 3.127295672893524170e-01 -1.173003911972045898e-01 8.041919022798538208e-02 -4.320735931396484375e-01 -7.924480736255645752e-02
-1.662738174200057983e-01 -3.628992736339569092e-01 5.326840654015541077e-02 1.130810528993606567e-01 4.676329195499420166e-01 -7.632056251168251038e-03 -2.195665389299392700e-01 -3.304829355329275131e-03 7.342600822448730469e-02 -9.921520203351974487e-02 -1.742036342620849609e-01 -2.034413516521453857e-01 6.381130218505859375e-02 -2.686389684677124023e-01 -5.041103810071945190e-02 8.603309094905853271e-02 2.690427005290985107e-03 7.032510638236999512e-02 -2.095476686954498291e-01 1.194023191928863525e-01 1.415920909494161606e-02 -1.196405217051506042e-01 -2.085829228162765503e-01 2.152252346277236938e-01 5.074482783675193787e-02 2.898969054222106934e-01 8.110462129116058350e-02 2.700085341930389404e-01 6.193271651864051819e-02 2.688775770366191864e-02 -2.142458856105804443e-01 3.000411204993724823e-02
-1.243516802787780762e-01 2.463673241436481476e-02 2.080709338188171387e-01 -4.740424826741218567e-02 2.197616919875144958e-02 1.158569008111953735e-01 -1.775812953710556030e-01 -3.106583356857299805e-01 1.977407187223434448e-01 -6.554356962442398071e-02 9.133189916610717773e-02 6.140836980193853378e-03 -2.445368766784667969e-01 -1.069324910640716553e-01 1.607193946838378906e-01 2.302704006433486938e-02 -4.233599007129669189e-01 -2.105704396963119507e-01 4.699137061834335327e-02 2.251134067773818970e-01 3.867301940917968750e-01 -6.060458347201347351e-02 2.187959663569927216e-02 2.942305207252502441e-01 1.487022489309310913e-01 -1.737432670779526234e-03 1.018580123782157898e-01 2.617962956428527832e-01 -1.448360532522201538e-01 7.440171390771865845e-02 -5.717261694371700287e-03 5.248277634382247925e-02
7.680771499872207642e-02 -2.024769484996795654e-01 -1.507037729024887085e-01 1.429472267627716064e-01 -6.404101103544235229e-02 2.078314125537872314e-01 8.086229674518108368e-03 -1.120496466755867004e-01 -5.187623575329780579e-02 -1.446435451507568359e-01 2.435840219259262085e-01 5.841566622257232666e-02 -1.176091730594635010e-01 -1.759325414896011353e-01 7.531892042607069016e-03 5.484331399202346802e-02 -3.567852973937988281e-01 -3.067778237164020538e-02 -1.796352267265319824e-01 2.782943248748779297e-01 1.102307140827178955e-01 -1.367262601852416992e-01 -7.310022413730621338e-02 1.963864862918853760e-01 -1.137670408934354782e-02 -1.603664457798004150e-01 2.446021884679794312e-01 4.435551762580871582e-01 -1.317172199487686157e-01 -9.197088330984115601e-02 -2.552966177463531494e-01 1.724037528038024902e-01
-2.570024877786636353e-02 3.397045284509658813e-02 5.178687721490859985e-02 -1.799825951457023621e-02 1.338176280260086060e-01 -3.512133285403251648e-02 -1.569344401359558105e-01 6.343926489353179932e-02 4.070653021335601807e-01 8.699376136064529419e-03 -1.427200529724359512e-02 -1.160495355725288391e-01 1.147882044315338135e-01 8.122754096984863281e-02 3.544216230511665344e-02 -1.952422559261322021e-01 8.973661810159683228e-03 -3.196433826815336943e-04 -2.031494528055191040e-01 9.750820696353912354e-02 1.860617846250534058e-01 -1.897792816162109375e-01 -2.673003375530242920e-01 3.998854756355285645e-01 1.504334956407546997e-01 1.106621623039245605e-01 3.622379302978515625e-01 8.375572413206100464e-02 -2.239507883787155151e-01 3.318545520305633545e-01 6.618884857743978500e-03 1.500102579593658447e-01
-2.300405800342559814e-01 -1.841312497854232788e-01 3.183765569701790810e-03 2.410047203302383423e-01 1.680679470300674438e-01 4.358248040080070496e-02 -1.835123002529144287e-01 -3.739277273416519165e-02 2.302440255880355835e-01 2.967936685308814049e-03 -1.295819580554962158e-01 -1.329014450311660767e-01 1.806515157222747803e-01 -8.466676808893680573e-03 1.559768319129943848e-01 1.070481687784194946e-01 -2.124453186988830566e-01 -2.686928585171699524e-02 -3.083507716655731201e-01 1.783013790845870972e-01 6.743037700653076172e-02 -3.476246818900108337e-02 1.159339174628257751e-01 1.393727362155914307e-01 1.961885392665863037e-01 -1.219505891203880310e-01 3.617034852504730225e-01 1.961713582277297974e-01 -1.689318418502807617e-01 5.606520548462867737e-02 4.015813767910003662e-01 8.319486677646636963e-02
-3.675222098827362061e-01 -1.002947986125946045e-01 1.673097908496856689e-01 2.851571440696716309e-01 -4.985819756984710693e-02 -2.042483091354370117e-01 -8.158180117607116699e-02 -2.536342144012451172e-01 2.306047677993774414e-01 4.526483826339244843e-03 8.284460753202438354e-02 1.635519117116928101e-01 3.146933764219284058e-02 -2.419607527554035187e-02 -1.126991510391235352e-01 8.967267721891403198e-02 -1.787277162075042725e-01 -1.406950950622558594e-01 1.010703481733798981e-02 3.212384879589080811e-01 2.604725956916809082e-01 -6.195159256458282471e-02 -8.311364799737930298e-02 1.066001281142234802e-01 2.460271120071411133e-01 8.118380606174468994e-02 -1.939805746078491211e-01 1.651826500892639160e-01 -8.152052760124206543e-02 -1.247935891151428223e-01 -3.102432787418365479e-01 -1.604621261358261108e-01
-2.548438906669616699e-01 -1.571288406848907471e-01 1.123508363962173462e-01 -1.013624519109725952e-01 1.051454395055770874e-01 -1.490601599216461182e-01 6.428157538175582886e-02 -3.773201406002044678e-01 3.787112832069396973e-01 -1.648725718259811401e-01 1.202891692519187927e-01 1.594974994659423828e-01 1.418876051902770996e-01 -1.916163861751556396e-01 7.388427853584289551e-02 1.632187962532043457e-01 -5.582924187183380127e-02 4.413834214210510254e-02 1.701085641980171204e-02 2.686527669429779053e-01 2.993587851524353027e-01 -1.158751547336578369e-01 -2.419912256300449371e-02 2.889153659343719482e-01 1.456791013479232788e-01 -9.444194287061691284e-02 -5.080776289105415344e-03 1.771963834762573242e-01 -1.627460718154907227e-01 8.169503509998321533e-02 -1.053557768464088440e-01 1.943532228469848633e-01
-2.545774728059768677e-02 -2.294336110353469849e-01 3.111214190721511841e-02 -6.350623071193695068e-02 -2.892940342426300049e-01 -1.759722083806991577e-01 1.045455709099769592e-01 -2.344187647104263306e-01 1.576162576675415039e-01 -7.939118146896362305e-02 2.843247652053833008e-01 1.590990461409091949e-02 8.204375207424163818e-02 -7.743088155984878540e-02 -2.764166891574859619e-01 1.810747534036636353e-01 -1.230940222740173340e-01 -1.125373095273971558e-01 -1.091747060418128967e-01 2.484892159700393677e-01 8.439414203166961670e-02 -4.353843331336975098e-01 3.580901026725769043e-02 2.438318431377410889e-01 2.731618881225585938e-01 3.403830341994762421e-04 -6.974226981401443481e-02 1.265507638454437256e-01 -4.412113130092620850e-02 4.388061538338661194e-02 -6.101268157362937927e-02 2.549887001514434814e-01
-8.230062574148178101e-02 -1.517462879419326782e-01 1.161498427391052246e-01 3.517521172761917114e-02 1.033517941832542419e-01 -1.281821429729461670e-01 -2.157423347234725952e-01 1.854229867458343506e-01 1.038318723440170288e-01 -1.059423312544822693e-01 1.059386134147644043e-01 -5.296818166971206665e-02 -6.586503982543945312e-02 -9.509501047432422638e-03 -7.263511419296264648e-02 1.210907697677612305e-01 -2.748553268611431122e-02 -3.369799852371215820e-01 -4.920401275157928467e-01 2.362162619829177856e-01 1.035578921437263489e-02 -4.471360519528388977e-02 -7.656549662351608276e-02 2.764357924461364746e-01 -6.744929403066635132e-02 -1.396739184856414795e-01 1.419048663228750229e-02 2.181351035833358765e-01 -1.728228330612182617e-01 -3.707088157534599304e-02 -4.230157434940338135e-01 -9.169081598520278931e-02
-7.603056728839874268e-02 -3.364717662334442139e-01 -2.434848845005035400e-01 3.999017477035522461e-01 -5.214045569300651550e-02 5.238828435540199280e-02 -2.649554908275604248e-01 -9.845453500747680664e-02 7.391268759965896606e-02 2.802389860153198242e-01 8.158154785633087158e-02 1.837787404656410217e-02 -1.743882894515991211e-02 -3.795937448740005493e-02 -1.428227424621582031e-01 4.192465543746948242e-02 1.491372101008892059e-02 2.100864946842193604e-01 -2.449551522731781006e-01 3.019501641392707825e-02 -1.722544282674789429e-01 -6.271802634000778198e-02 -1.115429773926734924e-01 1.945956200361251831e-01 3.819135427474975586e-01 1.117312833666801453e-01 -8.561309427022933960e-02 2.800152897834777832e-01 -9.311987459659576416e-02 1.177026554942131042e-01 -6.538743525743484497e-02 3.849789127707481384e-02
-1.931816339492797852e-01 -3.585158586502075195e-01 1.923327296972274780e-01 2.281150817871093750e-01 3.153967559337615967e-01 3.298519412055611610e-03 -2.598468065261840820e-01 8.528664708137512207e-03 1.216835808008909225e-02 -6.240996345877647400e-02 -1.490859687328338623e-01 -1.505333334207534790e-01 1.105525717139244080e-01 -2.760993540287017822e-01 -1.063228696584701538e-01 9.042094647884368896e-02 -1.411565095186233521e-01 1.310674566775560379e-02 -2.058370858430862427e-01 3.098716400563716888e-02 6.599322706460952759e-02 -1.698786765336990356e-01 -1.714706122875213623e-01 1.344315856695175171e-01 1.591798290610313416e-02 1.696565002202987671e-01 1.681928187608718872e-01 4.109273552894592285e-01 -1.820661872625350952e-02 3.477001935243606567e-02 -2.139194756746292114e-01 5.978204682469367981e-02
-1.636734157800674438e-01 -2.507839798927307129e-01 -2.569890022277832031e-02 1.246459484100341797e-01 3.076346516609191895e-01 5.825852602720260620e-02 -1.028968468308448792e-01 -4.999385029077529907e-02 4.279157817363739014e-01 5.208333954215049744e-02 3.259608447551727295e-01 -1.108813956379890442e-01 -1.122939512133598328e-01 -1.151466593146324158e-01 1.373190432786941528e-01 1.563132368028163910e-02 5.216877907514572144e-02 1.037834957242012024e-01 -1.207905560731887817e-01 2.472096234560012817e-01 5.136073380708694458e-02 -4.152965843677520752e-01 -7.497773319482803345e-02 -7.634322345256805420e-02 1.242484301328659058e-01 -5.825809016823768616e-02 2.583886682987213135e-01 3.756900504231452942e-02 -3.199144080281257629e-02 4.683522135019302368e-02 1.842084378004074097e-01 1.837105154991149902e-01
-4.855756834149360657e-02 -5.196858644485473633e-01 1.781537085771560669e-01 6.324104964733123779e-02 -1.726277023553848267e-01 1.666959673166275024e-01 -1.692428588867187500e-01 -2.360337674617767334e-01 1.660370379686355591e-01 3.300765901803970337e-02 2.296059280633926392e-01 -1.423001736402511597e-01 -1.201811060309410095e-01 -1.061412468552589417e-01 1.946441978216171265e-01 6.140003353357315063e-02 -1.199602261185646057e-01 -2.465976476669311523e-01 -4.902599006891250610e-02 3.635220229625701904e-01 -4.117235168814659119e-02 -1.450976580381393433e-01 -4.250873252749443054e-02 2.278966754674911499e-01 -1.000617817044258118e-01 -1.530176848173141479e-01 7.946270704269409180e-02 1.684443950653076172e-01 9.982188791036605835e-02 6.721626967191696167e-02 2.893245778977870941e-02 -1.059083566069602966e-01
-2.452644407749176025e-01 -7.490821182727813721e-02 1.391893476247787476e-01 -3.682409226894378662e-02 -9.708977304399013519e-03 1.612019352614879608e-02 1.251137703657150269e-01 -4.377386271953582764e-01 2.740284800529479980e-01 -5.125983431935310364e-02 2.803374528884887695e-01 -1.026766449213027954e-01 2.325728535652160645e-01 -8.397947996854782104e-02 -1.472127437591552734e-02 5.521475896239280701e-02 -6.034424155950546265e-02 -2.539786510169506073e-02 -1.308382749557495117e-01 9.555354714393615723e-02 2.284391224384307861e-01 -1.802109032869338989e-01 -3.877836279571056366e-03 2.038038074970245361e-01 1.016709357500076294e-01 -2.692345082759857178e-01 -1.272258460521697998e-01 2.067201733589172363e-01 -1.593016684055328369e-01 2.567358016967773438e-01 -1.491642147302627563e-01 2.501835525035858154e-01
-7.914807647466659546e-02 -1.064112707972526550e-01 2.516056895256042480e-01 1.195327490568161011e-01 -4.132542014122009277e-02 2.226074039936065674e-01 -3.253191709518432617e-01 -1.504284143447875977e-02 3.102083802223205566e-01 -4.026609286665916443e-02 1.755902618169784546e-01 1.141160074621438980e-02 1.496329307556152344e-01 1.260820478200912476e-01 1.042162626981735229e-01 6.934808194637298584e-02 -3.012499809265136719e-01 -1.825797110795974731e-01 -3.078286945819854736e-01 3.948048353195190430e-01 9.826271235942840576e-02 -3.311288729310035706e-02 -9.288606792688369751e-02 1.739584952592849731e-01 -1.407951712608337402e-01 -1.606326997280120850e-01 -8.591765910387039185e-02 1.139959320425987244e-01 6.319443695247173309e-03 3.333536005811765790e-05 -1.754899024963378906e-01 2.086406648159027100e-01
-1.726463437080383301e-02 -1.663608253002166748e-01 -3.132000192999839783e-02 2.759496569633483887e-01 1.696175932884216309e-01 -1.762555241584777832e-01 -2.519979700446128845e-02 1.785298585891723633e-01 2.096667736768722534e-01 2.538302727043628693e-02 1.927645504474639893e-01 -2.040694802999496460e-01 1.926677972078323364e-01 -6.330710649490356445e-02 4.132989421486854553e-02 -1.083827465772628784e-01 -5.846619978547096252e-02 2.964096367359161377e-01 -2.386428564786911011e-01 -1.595239043235778809e-01 -3.871273621916770935e-02 -4.263861775398254395e-01 -9.543936699628829956e-02 1.344182789325714111e-01 1.749401986598968506e-01 -6.600204855203628540e-02 1.213643625378608704e-01 1.937662810087203979e-01 -3.882895037531852722e-02 -3.060424514114856720e-02 -3.558195531368255615e-01 -1.553036123514175415e-01
-1.379797458648681641e-01 -2.229984104633331299e-01 2.979667484760284424e-01 2.914701402187347412e-01 5.162365734577178955e-02 6.771771702915430069e-03 -2.378283590078353882e-01 1.495108753442764282e-01 -2.721354924142360687e-02 -2.144947797060012817e-01 3.141804337501525879e-01 -2.064324319362640381e-01 1.195079181343317032e-02 -3.523509204387664795e-02 1.563554704189300537e-01 2.760158777236938477e-01 -1.405916213989257812e-01 2.387517094612121582e-01 -2.383194267749786377e-01 -4.267280921339988708e-02 1.500571221113204956e-01 -1.959098577499389648e-01 1.656460203230381012e-02 2.720445990562438965e-01 -3.530647233128547668e-02 -1.973513066768646240e-01 1.657190322875976562e-01 2.557749673724174500e-02 -1.982700526714324951e-01 4.629008471965789795e-02 6.044008210301399231e-02 -4.237036779522895813e-02
-4.424103796482086182e-01 -3.768683671951293945e-01 4.724186658859252930e-02 8.426097780466079712e-02 -1.044759899377822876e-01 2.090933918952941895e-01 1.472968161106109619e-01 -1.389509439468383789e-01 1.962185204029083252e-01 -6.218210235238075256e-02 2.843270003795623779e-01 7.625880092382431030e-02 -7.490209490060806274e-02 -3.780097514390945435e-02 -7.971191406250000000e-02 -2.101945132017135620e-01 -6.140640377998352051e-02 -1.951078474521636963e-01 -3.796982169151306152e-01 -6.227607280015945435e-02 6.853477656841278076e-02 -2.422526776790618896e-01 -1.119992360472679138e-01 9.175834245979785919e-03 -1.785725913941860199e-02 -1.712348163127899170e-01 -4.417856037616729736e-02 1.704104244709014893e-01 -3.669645870104432106e-03 -1.307052373886108398e-01 -8.154581487178802490e-02 1.428114175796508789e-01
-1.973467022180557251e-01 -1.340514272451400757e-01 -3.197558969259262085e-02 2.297766804695129395e-01 -1.364369392395019531e-01 4.098728299140930176e-02 1.909861862659454346e-01 -1.825858801603317261e-01 6.494476646184921265e-02 1.722226589918136597e-01 2.470507472753524780e-02 -1.425871253013610840e-01 -2.542700171470642090e-01 1.169097051024436951e-01 -1.222668141126632690e-01 2.890251576900482178e-03 -1.849415898323059082e-01 1.262664701789617538e-02 -2.503889203071594238e-01 2.265050113201141357e-01 2.070587575435638428e-01 7.069278508424758911e-02 -1.800111830234527588e-01 2.587542831897735596e-01 1.069547608494758606e-02 -2.014949470758438110e-01 1.468687802553176880e-01 4.610936045646667480e-01 4.529177024960517883e-02 -1.026182472705841064e-01 -1.604190841317176819e-02 -2.602610290050506592e-01
-2.362947314977645874e-01 -2.132034301757812500e-01 -8.126918226480484009e-02 3.637642785906791687e-02 -1.448136568069458008e-01 1.735454648733139038e-01 -8.288106322288513184e-02 -1.485315058380365372e-02 -5.287082120776176453e-02 -3.171996772289276123e-02 1.328095048666000366e-01 -2.491453886032104492e-01 -2.637024596333503723e-02 5.648350715637207031e-02 3.178621828556060791e-02 8.417682349681854248e-02 -1.933674514293670654e-02 -8.297722041606903076e-02 -1.814643293619155884e-01 2.784041464328765869e-01 1.626146286725997925e-01 -8.919882029294967651e-02 -3.389186263084411621e-01 1.741110980510711670e-01 -5.706890672445297241e-02 -1.407857984304428101e-01 4.171690344810485840e-02 4.024789631366729736e-01 1.002996563911437988e-01 3.966584801673889160e-01 -4.474063217639923096e-02 -2.891759574413299561e-01
3.691797330975532532e-02 -6.182904168963432312e-02 9.416722692549228668e-03 1.485303044319152832e-01 -2.191725000739097595e-02 1.257305890321731567e-01 -7.484766095876693726e-02 -1.664788722991943359e-01 5.205401182174682617e-01 -3.664752468466758728e-02 1.271025240421295166e-01 -1.338952034711837769e-01 2.873183488845825195e-01 -3.878972530364990234e-01 1.824704185128211975e-02 3.764767199754714966e-02 -2.569524943828582764e-01 -1.491042040288448334e-02 -4.276232123374938965e-01 1.354400813579559326e-01 5.432608723640441895e-02 -7.124722003936767578e-02 2.947180531919002533e-03 8.760219812393188477e-02 5.083119124174118042e-02 2.043258249759674072e-01 5.443691834807395935e-02 -1.032301858067512512e-01 -1.709932833909988403e-01 -7.194544374942779541e-02 7.983311265707015991e-02 5.122608272358775139e-04
-1.327772438526153564e-01 -3.496246039867401123e-01 1.881313174962997437e-01 -1.528843045234680176e-01 -2.736797332763671875e-01 1.151067242026329041e-01 -2.040559947490692139e-01 -2.378328591585159302e-01 6.339322030544281006e-02 9.493621438741683960e-02 -5.715798214077949524e-02 -5.013343319296836853e-02 2.017028331756591797e-01 -1.770953088998794556e-01 1.031362637877464294e-02 -4.388136044144630432e-02 -2.622649967670440674e-01 -2.679230868816375732e-01 -3.203668594360351562e-01 3.948194682598114014e-01 1.346418559551239014e-01 1.794827356934547424e-02 -1.481208950281143188e-01 2.778826653957366943e-02 3.471375629305839539e-02 -1.304357498884201050e-01 1.080923080444335938e-01 -1.699664443731307983e-02 -1.176009420305490494e-02 4.021139070391654968e-02 -2.720864862203598022e-02 -2.217867672443389893e-01
-1.751293987035751343e-01 -1.619738936424255371e-01 1.390275061130523682e-01 -9.836626052856445312e-02 -1.125154644250869751e-01 2.703216671943664551e-01 4.377701506018638611e-02 -1.919052600860595703e-01 1.127889007329940796e-01 -1.437374949455261230e-01 2.296503782272338867e-01 1.347528100013732910e-01 -5.543389171361923218e-02 3.803670033812522888e-02 -7.915716618299484253e-02 4.328228905797004700e-02 -2.055600751191377640e-03 -1.982018053531646729e-01 -3.909733295440673828e-01 1.739761233329772949e-01 2.217604592442512512e-02 -3.795573711395263672e-01 -2.568317949771881104e-01 3.135902285575866699e-01 1.958414167165756226e-01 1.883969455957412720e-01 -1.592025011777877808e-01 6.309957802295684814e-02 9.580983780324459076e-03 -5.902786925435066223e-02 -6.078578159213066101e-02 1.759413182735443115e-01
-6.243782490491867065e-02 -6.625318527221679688e-02 2.939056605100631714e-02 1.835542023181915283e-01 -2.026955038309097290e-02 6.189243867993354797e-02 -1.236014068126678467e-01 -5.619951337575912476e-02 2.448805123567581177e-01 1.917278170585632324e-01 1.305278092622756958e-01 -7.776327431201934814e-02 2.831944525241851807e-01 -2.648562490940093994e-01 -3.062420710921287537e-02 2.657844722270965576e-01 -2.168950140476226807e-01 1.399248279631137848e-02 -3.182848989963531494e-01 2.372944504022598267e-01 1.236603409051895142e-01 -2.454589679837226868e-02 -2.084947675466537476e-01 2.898996770381927490e-01 1.392857879400253296e-01 -8.333096280694007874e-03 1.460367292165756226e-01 -1.522258818149566650e-01 -2.447212934494018555e-01 -1.721414923667907715e-02 3.227592408657073975e-01 1.270975768566131592e-01
-1.749868988990783691e-01 -3.690417110919952393e-01 1.885806471109390259e-01 1.507736146450042725e-01 -1.481649186462163925e-02 -7.790736854076385498e-02 -2.006129026412963867e-01 2.366069853305816650e-01 4.655525982379913330e-01 8.865508250892162323e-03 2.227445840835571289e-01 2.328858897089958191e-02 7.900880277156829834e-02 2.071963250637054443e-01 1.450311243534088135e-01 -6.017747521400451660e-02 -1.685626357793807983e-01 1.058325357735157013e-02 -2.211697399616241455e-01 1.044737100601196289e-01 4.633039981126785278e-02 -5.601811408996582031e-02 5.485194269567728043e-03 2.380309849977493286e-01 -1.515481919050216675e-01 -9.110997617244720459e-02 -1.473300624638795853e-03 2.633361518383026123e-01 -1.307337135076522827e-01 -1.136374995112419128e-01 -1.342751383781433105e-01 1.805311292409896851e-01
-1.159205883741378784e-01 -2.097771763801574707e-01 3.251130133867263794e-02 3.323689475655555725e-02 2.450030297040939331e-01 -7.634279876947402954e-02 -3.144885599613189697e-01 2.002120390534400940e-02 3.419324159622192383e-01 1.750550866127014160e-01 -5.509402602910995483e-02 4.795038327574729919e-02 -7.399550080299377441e-02 -1.295889616012573242e-01 1.352070569992065430e-01 -1.243643164634704590e-01 5.089160427451133728e-02 7.762213051319122314e-02 -2.861377894878387451e-01 3.263597488403320312e-01 -9.883307665586471558e-02 -8.280155807733535767e-02 -1.286128461360931396e-01 1.283461451530456543e-01 6.512098759412765503e-02 1.883020102977752686e-01 4.303282499313354492e-01 -1.502552330493927002e-01 -2.600238919258117676e-01 2.800075151026248932e-02 1.916128024458885193e-02 5.884772911667823792e-02
-8.249720185995101929e-02 -1.343114115297794342e-02 2.491406649351119995e-01 2.137657552957534790e-01 4.585789144039154053e-01 1.058431640267372131e-01 -1.264756470918655396e-01 1.135152056813240051e-01 3.468907997012138367e-02 -6.313026696443557739e-02 4.015079885721206665e-02 -9.271036088466644287e-02 5.816251784563064575e-02 -1.331989914178848267e-01 -2.334246486425399780e-01 2.381219565868377686e-01 -2.781902067363262177e-02 7.749393582344055176e-02 -2.474692016839981079e-01 6.279839668422937393e-03 1.634710580110549927e-01 -3.136588335037231445e-01 1.041845902800559998e-01 1.639498919248580933e-01 7.490303367376327515e-02 1.364595443010330200e-01 2.557718753814697266e-01 1.911167651414871216e-01 2.321903780102729797e-02 1.007644012570381165e-01 -2.749671638011932373e-01 2.092453390359878540e-01
4.746161028742790222e-02 -4.427382051944732666e-01 8.148123323917388916e-02 4.774324223399162292e-02 -5.482784472405910492e-03 2.725196070969104767e-02 -1.287328749895095825e-01 -4.013596773147583008e-01 1.416455805301666260e-01 7.498475164175033569e-02 1.748318970203399658e-01 4.847707226872444153e-03 1.756162568926811218e-02 -3.694051206111907959e-01 -2.166837453842163086e-01 -1.415894925594329834e-01 2.139963954687118530e-02 5.601812526583671570e-02 -1.500189751386642456e-01 7.105995714664459229e-02 6.472379714250564575e-02 1.223188638687133789e-01 -5.965568497776985168e-02 1.615756750106811523e-01 2.003889828920364380e-01 -9.665786474943161011e-02 2.803329229354858398e-01 -1.508705765008926392e-01 2.623245418071746826e-01 -4.125919193029403687e-02 -1.846054792404174805e-01 -1.375607252120971680e-01
-1.687809377908706665e-01 -7.736945152282714844e-02 4.239849746227264404e-01 1.478560864925384521e-01 -3.675415739417076111e-02 -6.232552230358123779e-02 -1.632447540760040283e-01 -3.901612758636474609e-01 1.733677536249160767e-01 -1.100885048508644104e-01 2.526120245456695557e-01 -1.490645110607147217e-01 -9.694598615169525146e-02 1.228354219347238541e-02 1.787146776914596558e-01 -1.414031833410263062e-01 -2.654587328433990479e-01 2.219946309924125671e-02 -5.192251875996589661e-02 1.601539999246597290e-01 2.639088034629821777e-01 -1.604402661323547363e-01 6.169584114104509354e-03 1.278119534254074097e-02 1.454160064458847046e-01 -2.935748361051082611e-02 -5.196638405323028564e-02 7.225341349840164185e-02 -2.611422836780548096e-01 -5.098067596554756165e-02 -2.993159294128417969e-01 -6.993020325899124146e-02
-1.037346869707107544e-01 -2.202776819467544556e-01 1.410387158393859863e-01 -2.675915956497192383e-01 6.271465122699737549e-02 1.169092804193496704e-01 -2.042481899261474609e-01 -1.195835066027939320e-03 1.242221742868423462e-01 -4.835088551044464111e-02 4.477200508117675781e-01 -9.837658703327178955e-02 1.955627799034118652e-01 -1.035315319895744324e-01 -7.827363908290863037e-02 2.499129176139831543e-01 9.155275672674179077e-02 -2.445253282785415649e-01 -1.256797015666961670e-01 3.859457969665527344e-01 1.542009115219116211e-01 -1.955375671386718750e-01 -9.081382304430007935e-03 1.021450832486152649e-01 2.721092477440834045e-02 2.022190205752849579e-02 7.262911647558212280e-02 -3.172490000724792480e-02 -4.557990282773971558e-02 8.890132606029510498e-02 -3.150437176227569580e-01 -1.494514048099517822e-01
-1.921282410621643066e-01 -2.499909549951553345e-01 1.152938380837440491e-01 7.512807101011276245e-02 2.954187095165252686e-01 6.313747167587280273e-02 -1.664937585592269897e-01 -4.084835760295391083e-03 -4.977032914757728577e-02 -5.728017911314964294e-02 -2.392764240503311157e-01 -1.601596772670745850e-01 5.873660370707511902e-02 -3.302758336067199707e-01 -2.286043763160705566e-01 8.981583267450332642e-02 -8.332594484090805054e-02 8.550599217414855957e-02 -2.517124414443969727e-01 1.078112348914146423e-01 -9.913615137338638306e-02 -1.898907274007797241e-01 -9.419966489076614380e-02 8.954481035470962524e-02 1.171105504035949707e-01 1.311889141798019409e-01 2.401040792465209961e-01 3.382349610328674316e-01 -1.166367828845977783e-01 2.098419703543186188e-02 -3.403545022010803223e-01 1.275089383125305176e-01
8.660532534122467041e-02 -9.964732080698013306e-02 -7.610462605953216553e-02 6.667347997426986694e-02 4.910164978355169296e-03 -3.405896425247192383e-01 -5.749368667602539062e-02 -3.236606121063232422e-01 3.970456123352050781e-01 9.583628177642822266e-02 4.378492478281259537e-03 3.686090931296348572e-02 -1.214320659637451172e-01 1.335902363061904907e-01 -3.629955649375915527e-02 3.499875217676162720e-02 2.401717156171798706e-01 -6.668254733085632324e-02 -2.028029114007949829e-01 2.511875033378601074e-01 3.723841160535812378e-02 -2.964672446250915527e-01 -2.683081924915313721e-01 1.131214350461959839e-01 2.022085785865783691e-01 2.360477857291698456e-02 1.260516494512557983e-01 3.252373933792114258e-01 -1.425068825483322144e-01 1.045637428760528564e-01 8.508296310901641846e-02 5.375862866640090942e-02
-1.624032855033874512e-01 -1.777807623147964478e-01 8.076928555965423584e-03 4.215093329548835754e-02 2.231728881597518921e-01 1.237247288227081299e-01 -1.269818842411041260e-01 -2.310790717601776123e-01 2.055305689573287964e-01 -2.794399559497833252e-01 7.488477230072021484e-02 3.682835027575492859e-02 -1.755180396139621735e-02 3.518279641866683960e-02 1.260908544063568115e-01 1.386886686086654663e-01 1.655948162078857422e-02 -3.336219117045402527e-02 -3.584242761135101318e-01 7.971345633268356323e-02 3.421204090118408203e-01 -1.347504258155822754e-01 -2.278521955013275146e-01 1.209496110677719116e-01 2.443545758724212646e-01 1.506883502006530762e-01 -2.452003061771392822e-01 3.059663176536560059e-01 -5.171140283346176147e-02 -1.920725852251052856e-01 -1.663358062505722046e-01 1.487681269645690918e-02
7.918397337198257446e-02 -1.564220935106277466e-01 4.085263237357139587e-02 2.583860978484153748e-02 -3.317158296704292297e-02 -2.115011513233184814e-01 -2.418558299541473389e-01 -4.085047915577888489e-02 4.051495790481567383e-01 -6.828314065933227539e-02 1.719722524285316467e-02 -3.599231839179992676e-01 -2.078075855970382690e-01 -8.593618869781494141e-02 -1.934134066104888916e-01 2.727518975734710693e-01 2.132453955709934235e-02 -3.604104518890380859e-01 -2.426483184099197388e-01 -1.806606948375701904e-01 1.599995791912078857e-01 -1.224000602960586548e-01 -1.103112325072288513e-01 1.271794736385345459e-01 8.650585263967514038e-02 -1.393078267574310303e-01 1.615199893712997437e-01 5.631038174033164978e-02 -5.508635565638542175e-02 1.139757931232452393e-01 -1.333126872777938843e-01 1.384574323892593384e-01
-2.330667525529861450e-02 -2.084777355194091797e-01 1.618978381156921387e-01 1.924086064100265503e-01 1.958061754703521729e-01 -1.589339226484298706e-01 -1.459971964359283447e-01 -3.955067601054906845e-03 4.207773506641387939e-02 -6.844250112771987915e-02 1.583026535809040070e-02 -3.362113535404205322e-01 1.714027374982833862e-01 -2.397705018520355225e-01 -2.342572063207626343e-01 -1.891264021396636963e-01 -1.434707939624786377e-01 1.939349472522735596e-01 -2.032795399427413940e-01 2.556408941745758057e-01 -7.096322625875473022e-02 -3.695137798786163330e-01 -1.429492533206939697e-01 7.423128187656402588e-02 3.038845360279083252e-01 6.010503321886062622e-02 1.653268784284591675e-01 -3.286692872643470764e-02 -2.119002863764762878e-02 -1.465011090040206909e-01 -1.415745019912719727e-01 1.088862121105194092e-01
-2.318429052829742432e-01 8.005035109817981720e-03 -9.811070561408996582e-02 -9.397675283253192902e-03 -1.662004142999649048e-01 8.969473093748092651e-02 7.670863717794418335e-02 -1.608148217201232910e-02 5.063506960868835449e-02 -1.991675496101379395e-01 2.551223039627075195e-01 -6.741369515657424927e-02 -1.408537030220031738e-01 -1.357778757810592651e-01 1.870565488934516907e-02 -6.486468017101287842e-02 2.323077917098999023e-01 -7.577178627252578735e-02 -2.609203755855560303e-01 1.764676570892333984e-01 2.476191222667694092e-01 1.042680814862251282e-01 6.653722375631332397e-02 1.899503618478775024e-01 7.490652054548263550e-02 -7.379723340272903442e-02 5.154795050621032715e-01 2.744695842266082764e-01 -1.465424895286560059e-01 1.513110995292663574e-01 1.505190730094909668e-01 2.218206375837326050e-01
-1.740018576383590698e-01 -2.512695789337158203e-01 -3.684324622154235840e-01 1.998692750930786133e-01 -1.556756645441055298e-01 -1.731871999800205231e-02 -1.958185732364654541e-01 1.849899627268314362e-02 1.711363196372985840e-01 7.592609524726867676e-02 -9.967151284217834473e-02 -2.410641610622406006e-01 4.377001151442527771e-02 5.932961031794548035e-02 2.771852910518646240e-01 6.075648218393325806e-02 3.394664824008941650e-02 -1.974000185728073120e-01 -1.703396737575531006e-01 1.746070832014083862e-01 2.752527892589569092e-01 -9.343945980072021484e-02 -1.879800111055374146e-01 1.858345121145248413e-01 6.018145009875297546e-02 -1.946809291839599609e-01 1.186535209417343140e-01 1.695791929960250854e-01 2.157760411500930786e-01 2.945709824562072754e-01 4.369560256600379944e-02 -7.092164456844329834e-02
-3.497456014156341553e-01 -1.543850302696228027e-01 2.350753992795944214e-01 -1.693251170217990875e-02 3.020629286766052246e-02 -6.028716638684272766e-02 3.310244902968406677e-02 -9.857374429702758789e-02 6.826613098382949829e-02 1.570232808589935303e-01 1.438713520765304565e-01 3.146824240684509277e-02 -1.393301188945770264e-01 -1.971198320388793945e-01 1.527152210474014282e-01 2.716037631034851074e-01 -1.548074185848236084e-01 -7.673099637031555176e-02 -3.251171410083770752e-01 -9.747926960699260235e-04 -1.403806954622268677e-01 -2.884699031710624695e-02 5.121964961290359497e-02 1.640209704637527466e-01 4.102610349655151367e-01 1.436733454465866089e-01 1.340016871690750122e-01 3.297218978404998779e-01 -6.358130276203155518e-02 1.357095986604690552e-01 2.175007909536361694e-01 -7.453442364931106567e-02
-2.432259619235992432e-01 -1.691608130931854248e-01 2.548642158508300781e-01 2.122303545475006104e-01 9.747993946075439453e-02 -2.498030662536621094e-02 -2.728146314620971680e-01 -1.244158297777175903e-02 3.509990572929382324e-01 -7.220608741044998169e-02 1.107016764581203461e-02 4.506414011120796204e-02 7.061133533716201782e-02 -3.753947839140892029e-02 1.313513815402984619e-01 7.678109407424926758e-02 -2.120789140462875366e-01 -4.937563464045524597e-02 -1.143413856625556946e-01 2.775205373764038086e-01 1.173007767647504807e-02 -3.120652437210083008e-01 -4.955211281776428223e-02 1.949060857295989990e-01 1.338541954755783081e-01 -1.187450364232063293e-01 8.313732594251632690e-02 1.782039403915405273e-01 -2.578279376029968262e-01 3.748675435781478882e-02 3.304548561573028564e-01 1.848466247320175171e-01
-2.097576409578323364e-01 -1.669409424066543579e-01 8.658900111913681030e-02 2.588297426700592041e-01 -4.063033312559127808e-02 2.091063410043716431e-01 -2.554729878902435303e-01 -7.656055036932229996e-03 3.012883067131042480e-01 1.098605394363403320e-01 1.604012846946716309e-01 -1.498190462589263916e-01 -1.110413577407598495e-02 -2.194432467222213745e-01 2.790911495685577393e-01 3.778742998838424683e-02 1.233963761478662491e-02 -6.944028288125991821e-02 -2.114176452159881592e-01 2.246329337358474731e-01 -4.467977210879325867e-02 -2.680892348289489746e-01 -4.090556874871253967e-02 1.939465552568435669e-01 4.387860745191574097e-02 -1.488432586193084717e-01 1.507639437913894653e-01 1.553563624620437622e-01 -6.574263423681259155e-02 1.657000035047531128e-01 2.967751026153564453e-01 2.454316616058349609e-01
-8.137541264295578003e-02 -2.246036082506179810e-01 5.214040726423263550e-02 8.669991046190261841e-02 -1.463989317417144775e-01 -9.032119810581207275e-02 -2.445370107889175415e-01 -1.258244663476943970e-01 1.777736544609069824e-01 -2.430753409862518311e-02 -1.461113989353179932e-01 1.741948574781417847e-01 7.923291623592376709e-02 -1.923590339720249176e-02 -7.066212594509124756e-02 5.896175280213356018e-02 -1.637538373470306396e-01 1.992189139127731323e-01 -1.826031059026718140e-01 2.975921630859375000e-01 4.110581874847412109e-01 -1.298189759254455566e-01 -2.072718441486358643e-01 2.860100865364074707e-01 9.745942801237106323e-02 -7.748147100210189819e-02 -8.754356205463409424e-02 6.197827681899070740e-02 1.484844833612442017e-03 -1.861394755542278290e-02 -4.291009902954101562e-01 -1.341412067413330078e-01
-9.581527858972549438e-02 -2.839267253875732422e-01 3.804186731576919556e-02 1.561967134475708008e-01 -5.351763591170310974e-02 1.025877594947814941e-01 -7.502551376819610596e-02 -1.652227640151977539e-01 5.499730706214904785e-01 1.043898332864046097e-02 1.694305986166000366e-02 -1.285327523946762085e-01 1.476654857397079468e-01 -1.391848474740982056e-01 4.402158781886100769e-02 4.780241847038269043e-02 -3.137297630310058594e-01 -4.357508197426795959e-02 -3.233203291893005371e-01 1.924794614315032959e-01 1.142976880073547363e-01 1.043650954961776733e-01 1.296468675136566162e-01 1.855312101542949677e-02 -1.628168672323226929e-02 -8.497656136751174927e-02 3.287370502948760986e-01 -8.758813887834548950e-02 -2.119359672069549561e-01 1.637127436697483063e-02 1.360812485218048096e-01 -5.753584578633308411e-02
2.301937341690063477e-01 -2.642183005809783936e-01 2.786257863044738770e-01 1.567293107509613037e-01 3.336148858070373535e-01 1.586049944162368774e-01 -3.740245848894119263e-02 -1.167337223887443542e-01 8.820885419845581055e-02 1.088228821754455566e-01 3.403424099087715149e-02 -6.549842655658721924e-02 -2.560075931251049042e-02 -9.247852116823196411e-02 -5.435783788561820984e-02 4.708602279424667358e-02 6.712501496076583862e-02 4.104927182197570801e-03 -2.150371074676513672e-01 1.022650897502899170e-01 3.602518141269683838e-01 -1.595060527324676514e-01 -2.722663581371307373e-01 1.331107020378112793e-01 -1.961879665032029152e-03 -2.507567703723907471e-01 6.741210818290710449e-02 7.575667649507522583e-02 -3.895377218723297119e-01 1.174960434436798096e-01 -1.880947947502136230e-01 -4.108888283371925354e-02
-2.496395856142044067e-01 -1.334656476974487305e-01 -1.075423136353492737e-01 2.175791114568710327e-01 -1.405900269746780396e-01 -3.469458594918251038e-02 -2.621997594833374023e-01 1.862839311361312866e-01 3.657950162887573242e-01 2.832319587469100952e-02 2.783934213221073151e-02 4.704557731747627258e-02 -4.183764010667800903e-02 -2.244572192430496216e-01 -1.256658583879470825e-01 1.448501553386449814e-02 -1.999006420373916626e-01 2.157492190599441528e-01 -1.544870585203170776e-01 3.248275518417358398e-01 6.177771463990211487e-02 -1.996729820966720581e-01 -4.850077256560325623e-02 2.240181714296340942e-01 7.765854150056838989e-02 -4.087683558464050293e-02 3.176211714744567871e-01 -3.457791730761528015e-02 -2.294489592313766479e-01 1.688095480203628540e-01 -1.679248362779617310e-02 1.658194214105606079e-01
-1.120004728436470032e-01 -2.546381950378417969e-01 -8.874145336449146271e-03 -3.119374811649322510e-01 1.061801835894584656e-01 -6.027085706591606140e-02 -7.684256881475448608e-02 -7.400321960449218750e-02 1.894031167030334473e-01 -2.229672223329544067e-01 4.224096983671188354e-02 -7.976861298084259033e-02 1.445436328649520874e-01 -1.628213673830032349e-01 -1.057127565145492554e-01 3.579074144363403320e-02 9.818293154239654541e-02 -1.071504130959510803e-01 -4.050607681274414062e-01 2.981512844562530518e-01 7.850521057844161987e-02 -1.578540205955505371e-01 -1.708125025033950806e-01 3.473338782787322998e-01 -3.053321875631809235e-02 8.846409618854522705e-02 -6.561792641878128052e-02 2.423364222049713135e-01 -2.928155958652496338e-01 -2.326340787112712860e-02 -1.673242151737213135e-01 6.549584865570068359e-02
-3.043299019336700439e-01 -6.747443228960037231e-02 4.888699203729629517e-02 1.453337520360946655e-01 1.430595815181732178e-01 -1.611981391906738281e-01 1.338195800781250000e-01 -2.954741381108760834e-02 1.728522032499313354e-01 8.286613970994949341e-02 -5.990549549460411072e-02 3.956455364823341370e-02 1.885206550359725952e-01 -1.820674836635589600e-01 -5.262899398803710938e-02 1.058098487555980682e-02 4.365345835685729980e-02 3.628199547529220581e-02 -4.606932699680328369e-01 -4.118315503001213074e-02 3.897217512130737305e-01 -1.553661525249481201e-01 1.206842958927154541e-01 1.082369610667228699e-01 -1.630446016788482666e-01 1.576748341321945190e-01 3.104687035083770752e-01 4.839398339390754700e-02 -1.374589800834655762e-01 2.413637191057205200e-01 -3.248868137598037720e-02 2.297288626432418823e-01
-1.376263052225112915e-01 -2.618608176708221436e-01 -1.086760386824607849e-01 2.322593778371810913e-01 1.064376756548881531e-01 3.273985581472516060e-03 -1.696204096078872681e-01 8.151230216026306152e-02 2.028639167547225952e-01 -1.115315258502960205e-01 4.011254906654357910e-01 -2.541284561157226562e-01 4.265451803803443909e-02 1.385472994297742844e-02 4.358846694231033325e-02 -3.736752271652221680e-02 5.787790566682815552e-02 1.720625162124633789e-01 -5.434495955705642700e-02 1.040280312299728394e-01 3.850874602794647217e-01 -1.737328469753265381e-01 -1.586639285087585449e-01 1.945541948080062866e-01 8.104756474494934082e-02 -1.956271007657051086e-03 -8.505022525787353516e-02 1.107990592718124390e-01 -1.505515724420547485e-01 9.911516308784484863e-02 -3.063596785068511963e-02 4.096974730491638184e-01
-4.771914798766374588e-03 -1.736655384302139282e-01 6.695967912673950195e-02 2.016740888357162476e-01 3.603705167770385742e-01 -1.130675524473190308e-01 -1.943940073251724243e-01 -1.234954595565795898e-02 2.458875440061092377e-02 -2.727562747895717621e-02 -1.158583089709281921e-01 -2.354667037725448608e-01 1.826688051223754883e-01 -2.681361436843872070e-01 -1.426421999931335449e-01 -1.143368985503911972e-02 -3.315934911370277405e-02 1.059107109904289246e-01 -3.243923485279083252e-01 2.275144755840301514e-01 -9.284155070781707764e-02 -2.104357481002807617e-01 5.477648973464965820e-02 2.169211208820343018e-01 1.121023222804069519e-01 1.532489955425262451e-01 2.264041006565093994e-01 2.391165792942047119e-01 5.380136147141456604e-02 -9.523294866085052490e-02 -3.065862357616424561e-01 1.593593508005142212e-01
-2.163500189781188965e-01 -2.730695605278015137e-01 1.920681744813919067e-01 1.045602262020111084e-01 -1.459385752677917480e-01 1.198182851076126099e-01 -3.245888054370880127e-01 -2.458465658128261566e-02 3.608035743236541748e-01 1.879642903804779053e-01 2.287065535783767700e-01 9.496840089559555054e-02 5.726291611790657043e-02 -1.721470057964324951e-01 -8.059618622064590454e-02 4.016599953174591064e-01 -1.182444114238023758e-02 -1.310548782348632812e-01 5.403348058462142944e-02 2.637398540973663330e-01 2.346635609865188599e-01 -4.787266626954078674e-02 -6.298767030239105225e-02 5.026248469948768616e-02 -4.423642903566360474e-02 5.229505896568298340e-02 2.113909833133220673e-02 2.501256763935089111e-01 1.574367731809616089e-01 5.624898150563240051e-02 -8.037891983985900879e-02 -7.649797201156616211e-02
-2.560425996780395508e-01 -1.740727722644805908e-01 -1.257272250950336456e-02 2.869346924126148224e-02 -9.881791658699512482e-03 2.481631785631179810e-01 -2.168225646018981934e-01 -2.775331735610961914e-01 -7.147748768329620361e-02 5.212281271815299988e-02 2.377386689186096191e-01 -6.456729769706726074e-02 8.219769224524497986e-03 -8.732143044471740723e-02 -3.277586698532104492e-01 -1.353867910802364349e-02 7.013048743829131126e-04 -5.538023635745048523e-02 -2.477595061063766479e-01 3.482923507690429688e-01 1.872512698173522949e-01 1.576657444238662720e-01 -2.692011594772338867e-01 8.559656143188476562e-02 2.491042613983154297e-01 -2.024975866079330444e-01 7.431694120168685913e-02 -8.947113156318664551e-02 -1.819210946559906006e-01 1.295386403799057007e-01 -2.033078819513320923e-01 -1.872733235359191895e-02
-8.704570122063159943e-03 -4.436426796019077301e-03 1.323204338550567627e-01 6.889212876558303833e-02 2.232971787452697754e-01 6.334115564823150635e-02 -1.087337955832481384e-01 -3.837075233459472656e-01 2.955501377582550049e-01 -1.147416308522224426e-01 7.505735754966735840e-02 -1.276175528764724731e-01 -2.866022884845733643e-01 -2.116630971431732178e-02 -1.582677811384201050e-01 -1.431670486927032471e-01 9.399913251399993896e-02 -2.714158296585083008e-01 -9.104301780462265015e-02 6.290166079998016357e-02 3.836198151111602783e-01 -2.797171771526336670e-01 -2.972489893436431885e-01 1.049807202070951462e-02 1.312938630580902100e-01 1.196739748120307922e-01 1.650108695030212402e-01 1.380499452352523804e-01 -1.343855708837509155e-01 1.690849103033542633e-02 8.501507341861724854e-02 4.595017433166503906e-02
-3.682194650173187256e-01 -4.001728072762489319e-02 2.420748323202133179e-01 -1.259138584136962891e-01 -1.010493338108062744e-01 -1.580618470907211304e-01 -1.105990558862686157e-01 -4.312985837459564209e-01 3.040121197700500488e-01 4.534252453595399857e-03 2.389157116413116455e-01 -2.189830690622329712e-02 1.759290113113820553e-03 -3.595281019806861877e-02 2.511697821319103241e-02 -1.040193066000938416e-01 -1.415166817605495453e-02 5.249960348010063171e-02 -1.880228519439697266e-01 2.926085889339447021e-02 4.214394092559814453e-01 -1.927078813314437866e-01 1.454530358314514160e-01 1.602753251791000366e-01 -2.444379590451717377e-02 -3.853578865528106689e-02 -4.808985814452171326e-02 8.359571546316146851e-02 -2.360456883907318115e-01 2.025476284325122833e-02 -1.447414308786392212e-01 5.425751581788063049e-02
-2.135471552610397339e-01 -3.771386444568634033e-01 -1.143830120563507080e-01 8.789255470037460327e-02 -1.957630366086959839e-01 -2.341791056096553802e-02 -1.961816400289535522e-01 -8.476261049509048462e-02 2.005770802497863770e-01 -1.728436648845672607e-01 1.169048622250556946e-01 -3.960049524903297424e-02 -9.678953140974044800e-02 1.148165240883827209e-01 9.294171631336212158e-02 1.739412844181060791e-01 -2.865714393556118011e-02 1.183750927448272705e-01 -2.845599949359893799e-01 1.058653667569160461e-01 2.476246803998947144e-01 -1.605289727449417114e-01 -2.101685702800750732e-01 7.253529131412506104e-02 1.288816183805465698e-01 1.174034252762794495e-01 -2.274919860064983368e-02 1.199628263711929321e-01 -2.482259646058082581e-02 2.929613925516605377e-02 -5.138178467750549316e-01 -7.553073763847351074e-02
-1.853065490722656250e-01 -2.939364016056060791e-01 1.099407672882080078e-01 2.610812485218048096e-01 4.590698052197694778e-03 8.589787781238555908e-02 -2.101242840290069580e-01 -1.754384785890579224e-01 3.524210751056671143e-01 -6.158811599016189575e-02 2.338784001767635345e-02 -1.710081659257411957e-02 1.983724236488342285e-01 -3.013325333595275879e-01 2.321326583623886108e-01 2.547581493854522705e-01 -2.407814189791679382e-02 1.401913817971944809e-02 -2.333273887634277344e-01 2.182008475065231323e-01 1.168546676635742188e-01 9.139610826969146729e-02 -8.244415372610092163e-02 1.548790782690048218e-01 -1.287025120109319687e-02 -1.288917213678359985e-01 1.386554688215255737e-01 -2.997574396431446075e-02 -2.459650337696075439e-01 -1.484907120466232300e-01 1.400691270828247070e-01 2.102764099836349487e-01
-1.493969112634658813e-01 -2.130374014377593994e-01 1.969012767076492310e-01 2.633163332939147949e-01 4.005430638790130615e-01 -2.414938993752002716e-02 -2.454597800970077515e-01 -4.385321808513253927e-04 7.852591574192047119e-02 -7.638328522443771362e-02 -9.311145544052124023e-02 -1.918833255767822266e-01 9.835990518331527710e-02 -2.328107357025146484e-01 -1.231037750840187073e-01 1.068923398852348328e-01 -7.989881932735443115e-02 8.690549060702323914e-03 -2.118030637502670288e-01 1.222196221351623535e-01 5.314638838171958923e-02 -1.735582500696182251e-01 -1.624849438667297363e-01 1.474546194076538086e-01 8.429620414972305298e-02 2.543710172176361084e-01 1.733666211366653442e-01 2.851688563823699951e-01 1.059806253761053085e-02 7.790744304656982422e-02 -2.925787270069122314e-01 1.807066202163696289e-01
-2.141609638929367065e-01 -2.785134613513946533e-01 1.387941688299179077e-01 1.475284248590469360e-01 4.420968592166900635e-01 6.305384635925292969e-02 -3.424964845180511475e-01 2.804763242602348328e-02 -5.781963467597961426e-02 -5.489448085427284241e-03 -1.174655631184577942e-01 -2.820675969123840332e-01 5.388423800468444824e-02 -1.289886385202407837e-01 -4.243671149015426636e-02 1.406562477350234985e-01 -2.852264232933521271e-02 1.150726899504661560e-01 -1.958500891923904419e-01 1.217252910137176514e-01 -1.013351138681173325e-02 -1.892110854387283325e-01 -1.208883672952651978e-01 1.352422386407852173e-01 1.226251721382141113e-01 1.379108428955078125e-01 6.288431584835052490e-02 3.635782003402709961e-01 -2.053023874759674072e-02 -4.919174686074256897e-02 -2.556280791759490967e-01 7.573983818292617798e-02
1.042737662792205811e-01 -1.948288232088088989e-01 1.840981245040893555e-01 2.668277621269226074e-01 -1.730566322803497314e-01 1.528766155242919922e-01 2.752353437244892120e-03 -1.860935986042022705e-01 -8.371128141880035400e-02 -5.441303923726081848e-02 -2.740463018417358398e-01 -6.942210346460342407e-02 2.835557982325553894e-02 -2.148113250732421875e-01 2.296188473701477051e-02 1.992278993129730225e-01 4.644370079040527344e-02 -1.133855897933244705e-02 -1.762734949588775635e-01 2.987532615661621094e-01 8.829940855503082275e-02 1.001588255167007446e-01 3.182224333286285400e-01 3.059277236461639404e-01 2.080683708190917969e-01 -5.158805474638938904e-02 2.373162358999252319e-01 3.393692970275878906e-01 -1.412418037652969360e-01 3.191907331347465515e-02 3.785015642642974854e-02 -7.696074992418289185e-02
-1.349603831768035889e-01 -1.712041199207305908e-01 3.319693803787231445e-01 9.497023373842239380e-02 -2.582848370075225830e-01 1.081214174628257751e-01 -3.006248474121093750e-01 -7.165514864027500153e-03 1.657264530658721924e-01 9.554676711559295654e-03 5.409078299999237061e-02 1.599385887384414673e-01 -6.352151278406381607e-03 -5.232141539454460144e-02 -6.831173598766326904e-02 1.059316992759704590e-01 -1.158140748739242554e-01 -1.982453018426895142e-01 -3.199251294136047363e-01 2.758915424346923828e-01 1.418059766292572021e-01 -2.117393612861633301e-01 -1.322724390774965286e-02 3.248178064823150635e-01 -2.180293500423431396e-01 -9.513588249683380127e-02 -1.161581501364707947e-01 1.734818071126937866e-01 5.188967287540435791e-02 -1.707745194435119629e-01 -1.551381498575210571e-01 1.782925873994827271e-01
-8.204643428325653076e-02 -6.391847878694534302e-02 3.011189997196197510e-01 1.671676039695739746e-01 3.290456235408782959e-01 4.468223825097084045e-02 -1.243908256292343140e-01 9.835825860500335693e-02 -1.564714685082435608e-02 -2.971574291586875916e-02 1.991241797804832458e-02 -7.495090365409851074e-02 5.251860991120338440e-02 -1.264945566654205322e-01 -2.939047813415527344e-01 1.371438950300216675e-01 -6.167677417397499084e-02 2.820618152618408203e-01 -3.114373981952667236e-01 1.639630943536758423e-01 -3.644615411758422852e-02 -1.052095219492912292e-01 -3.316260501742362976e-02 2.473244220018386841e-01 1.466471999883651733e-01 5.057867616415023804e-02 1.985380202531814575e-01 2.385119348764419556e-01 5.557415261864662170e-02 -8.416422456502914429e-02 -3.326477706432342529e-01 2.845323383808135986e-01
2.956646028906106949e-03 1.402145135216414928e-03 1.921358257532119751e-01 1.505428552627563477e-01 1.014491766691207886e-01 -2.501153349876403809e-01 -1.118409559130668640e-01 -5.081432685256004333e-02 2.826053798198699951e-01 1.097428202629089355e-01 3.279124572873115540e-02 -2.044570147991180420e-01 4.279426485300064087e-02 -2.236592024564743042e-01 -2.469387464225292206e-02 -8.615013957023620605e-02 -1.337563991546630859e-01 2.539487481117248535e-01 -2.611741423606872559e-01 2.327989488840103149e-01 -2.669958472251892090e-01 -2.302710711956024170e-01 1.916521415114402771e-02 3.410691320896148682e-01 3.421371057629585266e-02 7.496715337038040161e-02 3.796704411506652832e-01 9.979974478483200073e-02 -1.321716755628585815e-01 1.707308143377304077e-01 4.626312106847763062e-02 4.839811474084854126e-02
-2.964695990085601807e-01 -3.503761291503906250e-01 -3.430493175983428955e-02 -3.527376800775527954e-02 -2.052742391824722290e-01 1.556967645883560181e-01 -2.501666545867919922e-01 -1.180657967925071716e-01 1.633793562650680542e-01 -1.845348775386810303e-01 4.806023836135864258e-02 2.264244705438613892e-01 -8.851934969425201416e-02 -4.816816374659538269e-02 8.006710559129714966e-02 1.753524094820022583e-01 -9.194939583539962769e-02 1.416220068931579590e-01 -2.151902914047241211e-01 1.331180334091186523e-01 2.656047642230987549e-01 -6.366791576147079468e-02 -1.765478402376174927e-01 -3.187572211027145386e-02 1.842668205499649048e-01 -7.356613874435424805e-02 -4.729141015559434891e-03 2.639873921871185303e-01 -1.337016224861145020e-01 -1.435009092092514038e-01 -3.640684783458709717e-01 -5.445041507482528687e-02
-2.450888007879257202e-01 -9.098334610462188721e-02 -2.169722458347678185e-03 1.858644187450408936e-01 -9.837286919355392456e-02 -7.705608755350112915e-02 -1.311015635728836060e-01 -4.711795970797538757e-02 1.666468530893325806e-01 1.283610910177230835e-01 7.954799383878707886e-02 -1.125647425651550293e-01 3.301815390586853027e-01 1.551861613988876343e-01 -4.916383698582649231e-02 -2.897098101675510406e-02 1.458821594715118408e-01 1.707482188940048218e-01 -1.859116256237030029e-01 9.129769355058670044e-02 1.546940356492996216e-01 -3.078320324420928955e-01 -3.303138017654418945e-01 2.943353354930877686e-01 6.841850280761718750e-02 2.680272758007049561e-01 2.021330147981643677e-01 8.658044389449059963e-04 -1.836081445217132568e-01 2.872950434684753418e-01 -3.732155263423919678e-02 -1.403113603591918945e-01
-2.734653055667877197e-01 -4.743297398090362549e-01 1.207212135195732117e-01 7.046418637037277222e-02 -1.926103532314300537e-01 3.394556790590286255e-02 8.917661756277084351e-02 -2.620073780417442322e-02 1.061876863241195679e-01 2.777823209762573242e-01 -1.970332711935043335e-01 -6.162460148334503174e-02 -9.790305793285369873e-02 -2.976785302162170410e-01 1.390868425369262695e-01 2.778338193893432617e-01 -1.246353238821029663e-01 -2.244970798492431641e-01 -2.163722366094589233e-02 2.643572092056274414e-01 5.890624970197677612e-02 3.346360847353935242e-02 4.048899933695793152e-02 1.786917746067047119e-01 -1.887731999158859253e-02 -6.775382161140441895e-02 2.789466679096221924e-01 1.472955346107482910e-01 -1.333393454551696777e-01 8.403794467449188232e-02 -6.221715360879898071e-02 1.984591782093048096e-02
9.656115621328353882e-02 -3.806595131754875183e-02 2.512005865573883057e-01 7.415120303630828857e-02 -6.386400014162063599e-02 1.209185570478439331e-01 5.226201028563082218e-04 -6.379133462905883789e-02 3.073074817657470703e-01 4.467699527740478516e-01 1.981649100780487061e-01 -2.822980880737304688e-01 5.078728869557380676e-02 -6.225142627954483032e-02 -4.543572664260864258e-03 2.671208605170249939e-02 2.332959026098251343e-01 -1.055317595601081848e-01 -3.023333549499511719e-01 1.859119832515716553e-01 9.256360679864883423e-02 -3.119131028652191162e-01 1.700266636908054352e-02 2.290205061435699463e-01 2.145363390445709229e-01 8.883552998304367065e-02 -1.432064734399318695e-02 5.940745770931243896e-02 7.455462217330932617e-02 -2.470086663961410522e-01 -1.453614421188831329e-02 5.568467453122138977e-02
-3.080916777253150940e-02 -4.135236144065856934e-01 -2.486254274845123291e-02 1.410403400659561157e-01 -1.015609726309776306e-01 2.728740125894546509e-02 -1.969717592000961304e-01 -2.480876445770263672e-02 5.306525900959968567e-02 -2.523433975875377655e-02 1.356135755777359009e-01 -1.704149879515171051e-02 7.632799446582794189e-02 2.001402229070663452e-01 1.122163385152816772e-01 8.795408904552459717e-02 -2.077974826097488403e-01 -2.676284313201904297e-01 -3.847938179969787598e-01 2.196547389030456543e-01 5.868014879524707794e-03 -1.769529134035110474e-01 -5.229752510786056519e-03 2.495205998420715332e-01 1.102519184350967407e-01 -2.320828437805175781e-01 -6.643136963248252869e-03 2.635524570941925049e-01 -6.219221651554107666e-02 -2.194066792726516724e-01 -2.764735519886016846e-01 7.345382473431527615e-04
-4.714210331439971924e-01 -2.230363786220550537e-01 -2.313654720783233643e-01 1.553309559822082520e-01 2.567282617092132568e-01 -1.897577010095119476e-02 -1.452905088663101196e-01 4.397866129875183105e-02 -1.017188560217618942e-02 2.358973212540149689e-02 3.393485769629478455e-02 6.643593311309814453e-02 7.473500818014144897e-02 -2.626171410083770752e-01 1.052295267581939697e-01 -4.144603759050369263e-02 -6.949783768504858017e-03 2.365648597478866577e-01 -2.175195515155792236e-01 -5.535725876688957214e-02 -2.411684207618236542e-02 -2.169591039419174194e-01 -1.899945437908172607e-01 1.637353748083114624e-01 1.039194390177726746e-01 5.462373793125152588e-02 2.488931715488433838e-01 2.993932068347930908e-01 7.982181757688522339e-02 1.050884872674942017e-01 -2.321199029684066772e-01 1.177484244108200073e-01
-3.288938701152801514e-01 -1.807047277688980103e-01 6.147792190313339233e-02 -9.301733225584030151e-03 1.411333680152893066e-01 1.513256430625915527e-01 -2.140355706214904785e-01 -2.465721815824508667e-01 1.715089827775955200e-01 -1.798094622790813446e-02 1.879294812679290771e-01 1.157457530498504639e-01 2.610245645046234131e-01 -1.311534643173217773e-01 -3.160657584667205811e-01 2.314545363187789917e-01 1.201813593506813049e-01 -9.122060984373092651e-02 1.276969909667968750e-01 6.897805631160736084e-02 3.425261080265045166e-01 -7.731089740991592407e-02 5.111315101385116577e-02 1.827681213617324829e-01 -7.747235149145126343e-02 -1.175337005406618118e-02 -5.541641265153884888e-03 3.626047670841217041e-01 -1.513716280460357666e-01 -7.880856096744537354e-02 -5.539262294769287109e-02 -1.250268965959548950e-01
-2.108218371868133545e-01 -2.796561419963836670e-01 2.612566053867340088e-01 1.376553773880004883e-01 -1.678809970617294312e-01 -3.234261879697442055e-03 -6.029660347849130630e-03 -2.065290957689285278e-01 1.862214803695678711e-01 3.090310394763946533e-01 -1.694696694612503052e-01 -3.416643664240837097e-02 -1.756209507584571838e-02 -3.265133202075958252e-01 6.600433588027954102e-02 2.421894669532775879e-02 -8.993173390626907349e-02 -1.514337211847305298e-01 -1.989017128944396973e-01 3.181640207767486572e-01 1.450152993202209473e-01 -2.894968986511230469e-01 -1.181567832827568054e-01 2.163555771112442017e-01 -2.600565254688262939e-01 -5.315983667969703674e-02 1.044462248682975769e-01 2.757188677787780762e-02 1.167794242501258850e-01 -7.207831833511590958e-03 -1.622414961457252502e-02 -1.176144480705261230e-01
-2.104976922273635864e-01 3.609722480177879333e-02 1.743379384279251099e-01 2.510706186294555664e-01 -3.123317472636699677e-02 -3.175813555717468262e-01 -1.131297126412391663e-01 -2.041181474924087524e-01 9.400864690542221069e-02 -7.614182680845260620e-02 1.038943231105804443e-01 -2.510804124176502228e-02 4.503672197461128235e-02 -2.054398953914642334e-01 7.864009588956832886e-02 -8.440443873405456543e-02 -1.806863248348236084e-01 1.292137205600738525e-01 -1.070945709943771362e-01 1.864117383956909180e-01 2.258108854293823242e-01 -6.946656852960586548e-02 1.148075759410858154e-01 3.182618021965026855e-01 -2.064887583255767822e-01 -1.408673524856567383e-01 7.744813710451126099e-02 4.147508740425109863e-01 -2.974998950958251953e-01 -3.864390775561332703e-02 -5.663192272186279297e-02 -1.466468125581741333e-01
-1.205159798264503479e-01 -1.548889875411987305e-01 1.372970920056104660e-02 1.739422976970672607e-01 -3.262325748801231384e-02 3.441600594669580460e-03 -3.818459510803222656e-01 -4.584608227014541626e-02 4.069414734840393066e-01 7.896050810813903809e-02 8.159480243921279907e-02 -1.322940438985824585e-01 2.938378788530826569e-02 -2.735326299443840981e-03 7.496670633554458618e-02 -1.347015202045440674e-01 4.341812431812286377e-02 1.669074892997741699e-01 -2.240360714495182037e-02 2.885462045669555664e-01 -1.527614444494247437e-01 -1.448182612657546997e-01 -2.012002766132354736e-01 2.166823148727416992e-01 -1.241233348846435547e-01 -8.212129026651382446e-02 4.608294665813446045e-01 8.553369343280792236e-02 -3.494047373533248901e-02 2.266789078712463379e-01 -1.416317522525787354e-01 -4.106268659234046936e-02
-1.149092689156532288e-01 -1.387465298175811768e-01 2.703225612640380859e-01 2.077974379062652588e-01 -7.375678420066833496e-02 5.509735643863677979e-02 -2.437883764505386353e-01 -4.224157426506280899e-03 2.189801037311553955e-01 1.108157187700271606e-01 5.092909093946218491e-03 -1.351025253534317017e-01 1.167490333318710327e-01 1.241530627012252808e-01 -1.280039250850677490e-01 -1.288395076990127563e-01 -4.459378123283386230e-02 4.148242473602294922e-01 4.315771907567977905e-02 8.952074497938156128e-02 8.964333683252334595e-02 -2.157545089721679688e-02 -2.041506767272949219e-01 1.834120899438858032e-01 1.615968793630599976e-01 1.406598687171936035e-01 2.852908074855804443e-01 3.568645417690277100e-01 -9.570644795894622803e-02 6.417029350996017456e-02 -2.712968587875366211e-01 1.831396520137786865e-01
-1.626749634742736816e-01 -6.384873297065496445e-03 2.248092442750930786e-01 2.564685046672821045e-01 3.085280954837799072e-02 -1.805656775832176208e-02 -2.241426706314086914e-01 -3.948778212070465088e-01 4.197547435760498047e-01 1.350669860839843750e-01 8.933371305465698242e-02 -2.992941252887248993e-02 2.737523615360260010e-02 -1.976712048053741455e-01 1.009780541062355042e-02 -1.470440328121185303e-01 2.209846526384353638e-01 -8.634079247713088989e-02 -2.451857328414916992e-01 2.482378780841827393e-01 7.536713778972625732e-02 -1.155790593475103378e-02 5.341842770576477051e-02 7.606089115142822266e-02 -7.515429705381393433e-02 -1.510196924209594727e-01 -1.567523628473281860e-01 9.811235219240188599e-02 -3.178212344646453857e-01 6.818787008523941040e-02 -1.230728719383478165e-02 1.546948850154876709e-01
-9.954811632633209229e-02 -2.625465691089630127e-01 6.786123663187026978e-02 1.302308738231658936e-01 4.209387898445129395e-01 7.933142036199569702e-02 -2.904982566833496094e-01 2.802488021552562714e-02 -4.654962196946144104e-02 -6.665409356355667114e-02 -1.117041185498237610e-01 -2.451369166374206543e-01 6.918320059776306152e-02 -2.600725889205932617e-01 -1.179186329245567322e-01 8.896307647228240967e-02 -9.873635135591030121e-03 4.018605872988700867e-02 -2.849967777729034424e-01 1.294097900390625000e-01 -6.924147251993417740e-03 -2.249080687761306763e-01 -1.034907922148704529e-01 2.529522776603698730e-01 1.441609580069780350e-02 1.442551165819168091e-01 1.773977726697921753e-01 2.767170369625091553e-01 4.874295368790626526e-02 7.803333923220634460e-03 -2.752799987792968750e-01 1.588371247053146362e-01
1.761989295482635498e-01 -2.290098071098327637e-01 -5.129114538431167603e-02 8.551658689975738525e-02 2.303117662668228149e-01 1.136059686541557312e-01 -5.465333536267280579e-02 1.705392003059387207e-01 1.674129664897918701e-01 1.000155135989189148e-01 2.059740424156188965e-01 -4.261166788637638092e-03 -7.115022093057632446e-02 -3.308950662612915039e-01 5.943648889660835266e-02 -1.831699721515178680e-02 6.202625110745429993e-02 1.753994375467300415e-01 -3.386147320270538330e-01 -2.384495176374912262e-02 2.788322865962982178e-01 -2.930464968085289001e-02 1.355307102203369141e-01 3.001921176910400391e-01 3.901218175888061523e-01 5.300136283040046692e-03 1.031923741102218628e-01 -2.651508525013923645e-02 -1.446402352303266525e-02 1.506457924842834473e-01 -2.934675216674804688e-01 1.077938452363014221e-02
-1.978283673524856567e-01 -2.750535905361175537e-01 1.444407645612955093e-02 -3.798941895365715027e-02 1.753665059804916382e-01 -1.954535208642482758e-02 -1.754520684480667114e-01 -1.955666765570640564e-02 2.233176529407501221e-01 5.019239187240600586e-01 1.260179579257965088e-01 -2.126441895961761475e-02 -1.923449784517288208e-01 2.572877332568168640e-02 2.179342657327651978e-01 1.287639886140823364e-01 -1.318450719118118286e-01 7.082454860210418701e-02 -6.167002720758318901e-04 3.678537160158157349e-02 2.170275896787643433e-01 4.340250510722398758e-03 4.201260954141616821e-02 1.381357908248901367e-01 2.874663472175598145e-01 4.363338463008403778e-03 3.832648098468780518e-01 2.641035616397857666e-01 -1.820609532296657562e-02 6.036417558789253235e-02 -7.312220335006713867e-02 3.242399543523788452e-02
-1.819143295288085938e-01 -1.795823574066162109e-01 -7.449276000261306763e-02 2.931169569492340088e-01 1.284302864223718643e-02 1.031455472111701965e-01 -2.182611972093582153e-01 -1.435749381780624390e-01 -7.301910966634750366e-02 1.254240125417709351e-01 -2.355526387691497803e-02 -2.840057201683521271e-02 -1.321974694728851318e-01 5.673089995980262756e-02 -1.820498853921890259e-01 -1.748672425746917725e-01 -6.350469775497913361e-03 -1.834754198789596558e-01 -3.775591850280761719e-01 1.009322553873062134e-01 -1.612838916480541229e-02 6.254614889621734619e-02 -2.427551895380020142e-02 1.147987917065620422e-01 4.613874256610870361e-01 -2.078668177127838135e-01 2.017318010330200195e-01 4.456018283963203430e-02 -3.146685659885406494e-01 1.952049881219863892e-01 1.039305031299591064e-01 -7.888102531433105469e-02
-1.917347908020019531e-01 -2.511723935604095459e-01 5.166491121053695679e-02 2.937918603420257568e-01 1.551291346549987793e-01 -2.279915474355220795e-02 1.864244043827056885e-02 3.456341028213500977e-01 3.185986876487731934e-01 3.920384123921394348e-02 -2.324155867099761963e-01 -1.601176410913467407e-01 2.763664126396179199e-01 8.951059728860855103e-02 -6.578197330236434937e-02 7.756296545267105103e-02 1.518456786870956421e-01 -6.310214102268218994e-02 -2.808083593845367432e-01 1.795380748808383942e-02 2.467734217643737793e-01 -2.910545766353607178e-01 -3.493194654583930969e-02 2.090926319360733032e-01 5.345382913947105408e-02 -7.691732794046401978e-02 1.382595598697662354e-01 7.833314687013626099e-02 -1.447275876998901367e-01 -1.278711855411529541e-01 1.105948984622955322e-01 9.499048441648483276e-02
-7.793359458446502686e-02 -2.770714759826660156e-01 2.184365242719650269e-01 1.211879253387451172e-01 1.547636985778808594e-01 -1.562872081995010376e-01 -3.022293746471405029e-01 -3.726404011249542236e-01 2.216989696025848389e-01 1.934099048376083374e-01 3.389380127191543579e-02 -1.584875136613845825e-01 -1.488224267959594727e-01 -1.520013809204101562e-01 -1.165642682462930679e-02 1.098696328699588776e-02 -1.929593682289123535e-01 1.618773192167282104e-01 -1.422569304704666138e-01 1.462530195713043213e-01 1.996113061904907227e-01 1.049717515707015991e-01 2.261969000101089478e-01 1.786471903324127197e-01 -7.438424974679946899e-02 -6.745067983865737915e-02 1.195245832204818726e-01 6.872779130935668945e-02 -7.899514585733413696e-02 1.212219335138797760e-02 2.132335156202316284e-01 -3.128668069839477539e-01
1.827543973922729492e-01 -2.609704434871673584e-01 -3.608732670545578003e-02 3.209615349769592285e-01 1.664665639400482178e-01 9.227361530065536499e-02 -2.560899853706359863e-01 -1.170678213238716125e-01 2.718558609485626221e-01 2.154558449983596802e-01 1.087621599435806274e-01 -1.092535778880119324e-01 -5.803215503692626953e-02 -1.935376524925231934e-01 -1.884936541318893433e-01 -1.006821393966674805e-01 -1.607076823711395264e-01 2.447068989276885986e-01 -1.205585449934005737e-01 -4.465936496853828430e-02 2.374158948659896851e-01 -1.926783323287963867e-01 -1.572427600622177124e-01 1.947264969348907471e-01 2.177884876728057861e-01 -6.079243123531341553e-02 -4.511712118983268738e-02 1.368963271379470825e-01 -2.425290048122406006e-01 1.921724677085876465e-01 -3.201364353299140930e-02 -1.450140178203582764e-01
-3.939860686659812927e-02 -2.651164829730987549e-01 2.009412646293640137e-02 -3.443566383793950081e-03 -2.113013267517089844e-01 -1.389596313238143921e-01 -1.371448636054992676e-01 -1.573581695556640625e-01 -1.432081907987594604e-01 -4.883629083633422852e-02 2.079048305749893188e-01 -1.342632025480270386e-01 6.541039049625396729e-02 -1.456800103187561035e-01 -3.530965447425842285e-01 -1.092986110597848892e-02 1.691551059484481812e-01 -1.447778046131134033e-01 -2.936262078583240509e-02 3.471934497356414795e-01 3.236912786960601807e-01 -4.497606307268142700e-02 -1.358670741319656372e-01 -6.553211715072393417e-03 3.029042184352874756e-01 5.256452038884162903e-02 3.902478814125061035e-01 1.243504509329795837e-01 -5.625546723604202271e-02 1.676719263195991516e-02 -9.694419056177139282e-02 1.199121698737144470e-01
-4.136559367179870605e-02 -5.657041817903518677e-02 -3.069652803242206573e-02 -2.897371724247932434e-02 2.337620854377746582e-01 -5.035525187849998474e-02 1.882693171501159668e-02 -1.922679990530014038e-01 3.749868273735046387e-01 1.690554246306419373e-02 1.214042007923126221e-01 -1.384044438600540161e-01 -4.681511595845222473e-02 -1.616030037403106689e-01 9.904165565967559814e-02 9.647348523139953613e-02 8.946631103754043579e-03 1.160018295049667358e-01 -1.880998015403747559e-01 2.092224657535552979e-01 2.892708964645862579e-02 -4.242186248302459717e-01 -1.947798877954483032e-01 -2.797316014766693115e-02 1.317529529333114624e-01 -2.727956175804138184e-01 3.246358036994934082e-01 7.431866228580474854e-02 -6.286042928695678711e-02 1.253128200769424438e-01 1.261448115110397339e-01 3.551322221755981445e-01
-8.408504724502563477e-02 -2.951285541057586670e-01 1.705925352871417999e-02 -3.915614262223243713e-02 1.906823217868804932e-01 -1.660204865038394928e-02 -7.651830464601516724e-02 -1.493248343467712402e-01 2.659462094306945801e-01 3.351083397865295410e-02 7.088796794414520264e-02 -1.502457410097122192e-01 1.729558855295181274e-01 -1.162099279463291168e-02 -1.193750277161598206e-02 1.469345986843109131e-01 4.660479724407196045e-02 -3.118856847286224365e-01 -3.376598656177520752e-01 2.670211493968963623e-01 2.011085748672485352e-01 2.295706979930400848e-02 4.990135133266448975e-02 2.535718679428100586e-01 2.578248828649520874e-02 -1.884247064590454102e-01 -2.418678402900695801e-01 1.593605428934097290e-01 -2.472230941057205200e-01 -8.625854551792144775e-02 -2.761490046977996826e-01 1.748822480440139771e-01
-2.325517237186431885e-01 -2.665067315101623535e-01 5.982516705989837646e-02 2.935880608856678009e-02 1.943711042404174805e-01 -2.037176303565502167e-02 -2.862315624952316284e-02 6.606663763523101807e-02 3.352124392986297607e-01 1.731638014316558838e-01 1.231745108962059021e-01 -8.133292943239212036e-02 -1.256692707538604736e-01 -1.366522610187530518e-01 2.522708177566528320e-01 1.750687956809997559e-01 -8.405815809965133667e-02 3.461469709873199463e-02 -1.374631375074386597e-01 2.457215189933776855e-01 -9.619989246129989624e-02 2.865444123744964600e-02 -2.326491475105285645e-02 8.238583803176879883e-02 3.482475876808166504e-01 -1.619653552770614624e-01 2.828930020332336426e-01 3.848132193088531494e-01 -1.318543963134288788e-02 -8.708535879850387573e-02 1.859126836061477661e-01 1.062730252742767334e-01
-2.994128763675689697e-01 -3.515212833881378174e-01 1.143493503332138062e-01 3.448579609394073486e-01 2.131665796041488647e-01 8.254450559616088867e-02 -3.056034445762634277e-01 -1.261703372001647949e-01 8.949934691190719604e-02 -2.111792713403701782e-01 -1.009453535079956055e-01 8.070927113294601440e-03 1.098028123378753662e-01 -2.695137262344360352e-01 -7.127867639064788818e-02 -9.452796727418899536e-02 -4.462138283997774124e-03 1.280998736619949341e-01 5.955793894827365875e-03 1.048637107014656067e-01 1.902276128530502319e-01 -1.446004062891006470e-01 -2.248856276273727417e-01 2.206238657236099243e-01 2.603448554873466492e-02 1.252925992012023926e-01 1.351440250873565674e-01 2.313437163829803467e-01 1.281734406948089600e-01 -5.220166593790054321e-02 -1.814403980970382690e-01 8.720120787620544434e-02
-2.332589924335479736e-01 -2.813723385334014893e-01 4.738685488700866699e-02 3.931846842169761658e-02 -4.512023180723190308e-02 1.478304415941238403e-01 -1.976177841424942017e-01 1.863530464470386505e-02 1.316877603530883789e-01 -2.250372990965843201e-02 1.464097201824188232e-01 1.388960182666778564e-01 -6.364449858665466309e-02 -1.831505913287401199e-03 1.183011457324028015e-01 2.562758028507232666e-01 -1.642408967018127441e-01 1.358749810606241226e-02 -4.049545526504516602e-01 3.272082284092903137e-02 2.226619422435760498e-01 -1.378704011440277100e-01 -2.481021285057067871e-01 -6.826098979217931628e-05 6.669175624847412109e-02 4.388859122991561890e-02 -7.079279422760009766e-02 2.586308121681213379e-01 -4.047083854675292969e-02 6.994524155743420124e-04 -4.813421070575714111e-01 -1.518962532281875610e-01
-7.184207439422607422e-02 -3.263655304908752441e-01 2.408580183982849121e-01 1.667663604021072388e-01 1.884709298610687256e-01 5.960985273122787476e-02 2.786353789269924164e-02 1.173211410641670227e-01 4.080014824867248535e-01 -6.768192350864410400e-02 -6.728994846343994141e-02 -2.626028358936309814e-01 4.812107607722282410e-02 1.611057966947555542e-01 1.359974741935729980e-01 9.476776421070098877e-02 -2.563951313495635986e-01 -1.489985734224319458e-02 -3.621033579111099243e-02 2.686130106449127197e-01 3.181732818484306335e-02 -2.520155906677246094e-01 -2.030998170375823975e-01 2.068217247724533081e-01 -8.532810956239700317e-03 -6.841083616018295288e-02 2.902519702911376953e-01 1.506333351135253906e-01 -2.083873599767684937e-01 -1.254096627235412598e-02 3.808693215250968933e-02 6.251343339681625366e-02
-3.459090888500213623e-01 -2.267818450927734375e-01 1.202324032783508301e-01 -3.520287945866584778e-02 -4.898083582520484924e-02 2.661049365997314453e-02 -1.956182159483432770e-02 -1.008965373039245605e-01 7.188785076141357422e-02 -8.288976550102233887e-02 1.153921335935592651e-01 1.820782423019409180e-01 -9.438811242580413818e-02 -7.338626682758331299e-02 -4.643068183213472366e-03 1.907760202884674072e-01 -1.285963207483291626e-01 -2.266776412725448608e-01 -3.262948691844940186e-01 2.297302633523941040e-01 2.849102914333343506e-01 2.258149087429046631e-01 -6.901375949382781982e-02 2.795928716659545898e-01 2.286351323127746582e-01 -1.277971863746643066e-01 -3.309012576937675476e-02 1.416676044464111328e-01 -2.275835908949375153e-02 2.171956896781921387e-01 -2.906224131584167480e-01 -1.616916358470916748e-01
-2.710416316986083984e-01 -6.680871546268463135e-02 1.828618943691253662e-01 7.252929359674453735e-02 -5.130079016089439392e-02 4.681073874235153198e-02 1.116308942437171936e-01 -4.683070778846740723e-01 1.655911952257156372e-01 2.042135223746299744e-02 1.031419783830642700e-01 -1.458686124533414841e-02 1.166823059320449829e-01 -6.628757715225219727e-02 -3.447771370410919189e-01 -1.220142617821693420e-01 7.473450154066085815e-02 -1.832702010869979858e-01 -1.714631468057632446e-01 1.638250499963760376e-01 1.039045900106430054e-01 8.075468242168426514e-03 -1.672663986682891846e-01 9.088081866502761841e-02 -2.787178941071033478e-02 1.853870972990989685e-02 1.215429529547691345e-01 2.083653658628463745e-01 -2.780271470546722412e-01 1.373615413904190063e-01 -3.930078744888305664e-01 6.229009851813316345e-02
-8.615439385175704956e-02 -2.476239353418350220e-01 9.581714123487472534e-02 2.029452770948410034e-01 4.710134267807006836e-01 1.623787730932235718e-02 -1.614730358123779297e-01 1.011795103549957275e-01 4.347792267799377441e-02 -1.127594634890556335e-01 -9.996721148490905762e-02 -1.747078448534011841e-01 8.960661292076110840e-02 -2.407659888267517090e-01 -1.544394344091415405e-01 1.234342455863952637e-01 -9.195574559271335602e-03 1.167291402816772461e-01 -2.163693904876708984e-01 1.036654859781265259e-01 9.303008764982223511e-02 -1.938377767801284790e-01 -7.154534012079238892e-02 2.799939811229705811e-01 -1.929033361375331879e-02 1.637878268957138062e-01 2.425433695316314697e-01 2.647745311260223389e-01 -1.482753604650497437e-01 -4.023820534348487854e-02 -2.483403533697128296e-01 1.408291906118392944e-01
3.298280015587806702e-02 -1.253576576709747314e-01 2.861914224922657013e-02 3.297773599624633789e-01 1.896711140871047974e-01 1.615476161241531372e-01 -2.896134257316589355e-01 1.231723651289939880e-01 1.524143386632204056e-02 2.992020845413208008e-01 -1.579114198684692383e-01 7.427290081977844238e-02 -3.154524788260459900e-02 3.281459212303161621e-03 5.357463285326957703e-02 -1.281971335411071777e-01 -9.441588819026947021e-02 8.015999943017959595e-02 -3.334001302719116211e-01 1.954522915184497833e-02 2.258735895156860352e-01 -1.583370566368103027e-01 8.741965144872665405e-02 3.763968646526336670e-01 2.581911981105804443e-01 -1.109808683395385742e-01 1.262272596359252930e-01 2.049889713525772095e-01 -2.344694584608078003e-01 1.135305836796760559e-01 -5.056909471750259399e-02 1.111239045858383179e-01
-1.827078312635421753e-02 -3.018366694450378418e-01 3.328603804111480713e-01 7.853778451681137085e-02 1.432689577341079712e-01 1.572229862213134766e-01 4.681447148323059082e-02 -1.138819679617881775e-01 5.176276341080665588e-02 3.152291178703308105e-01 1.863103955984115601e-01 2.203675508499145508e-01 9.848210960626602173e-02 7.117144018411636353e-02 -1.862127184867858887e-01 -5.071116611361503601e-02 -1.825568675994873047e-01 -1.084372028708457947e-01 -8.056616783142089844e-02 1.606666743755340576e-01 2.740342020988464355e-01 -1.146880984306335449e-01 -1.587482243776321411e-01 7.262559235095977783e-02 -1.935094743967056274e-01 -1.548261474817991257e-02 2.500362694263458252e-01 1.951668858528137207e-01 -8.462718874216079712e-02 -4.212415963411331177e-02 -3.327839374542236328e-01 1.994203329086303711e-01
-1.071274355053901672e-01 4.632044956088066101e-02 3.059499859809875488e-01 2.212080210447311401e-01 1.298958659172058105e-01 1.439387444406747818e-03 -2.653188817203044891e-02 8.239239454269409180e-02 3.097093999385833740e-01 2.483313716948032379e-02 1.692043393850326538e-01 -1.250474900007247925e-01 -3.315046429634094238e-03 -1.361212879419326782e-01 1.264494508504867554e-01 2.822892963886260986e-01 -9.350568056106567383e-02 -1.330045163631439209e-01 -2.063705772161483765e-01 3.340483605861663818e-01 -2.647882699966430664e-01 8.725403994321823120e-02 -8.312484249472618103e-03 3.433813527226448059e-02 3.351440131664276123e-01 -2.303537875413894653e-01 1.247014179825782776e-01 2.533502578735351562e-01 -8.462517522275447845e-03 2.405314445495605469e-01 -3.553340211510658264e-02 -2.358522452414035797e-02
-4.056323170661926270e-01 -1.967331916093826294e-01 5.499066784977912903e-02 1.314559578895568848e-01 -6.943131238222122192e-02 2.334068119525909424e-01 -1.329724788665771484e-01 -1.123682335019111633e-01 4.253450036048889160e-02 -1.750526279211044312e-01 2.404571622610092163e-01 5.701926350593566895e-02 -1.378886550664901733e-01 8.656704425811767578e-02 -1.606649309396743774e-01 7.444838434457778931e-02 -6.685756891965866089e-02 1.616574823856353760e-01 -2.821747362613677979e-01 1.877958178520202637e-01 3.969766199588775635e-01 -2.283672839403152466e-01 -1.040781512856483459e-01 3.731330484151840210e-02 4.633784294128417969e-03 1.550593376159667969e-01 -9.272670000791549683e-02 1.393810361623764038e-01 1.360379718244075775e-02 5.768156796693801880e-02 -3.229846358299255371e-01 -8.988229930400848389e-02
-4.299391806125640869e-02 -1.530978083610534668e-01 -1.529014203697443008e-02 1.481739580631256104e-01 1.407111436128616333e-01 2.941043861210346222e-02 -9.306306391954421997e-02 8.259874582290649414e-02 3.185843825340270996e-01 2.421602457761764526e-01 2.055270783603191376e-02 -2.143282145261764526e-01 1.629881411790847778e-01 -1.287486404180526733e-01 -9.846008569002151489e-02 8.556029945611953735e-02 -1.281045675277709961e-01 3.115251660346984863e-01 -1.135869920253753662e-01 1.901940852403640747e-01 8.479221910238265991e-02 -2.797836363315582275e-01 -9.367992728948593140e-02 4.117735326290130615e-01 7.908094674348831177e-02 1.159903854131698608e-01 3.408665657043457031e-01 1.137865707278251648e-02 -2.350507229566574097e-01 1.328927874565124512e-01 3.711747005581855774e-02 1.143328472971916199e-01
-2.199405282735824585e-01 -7.846403867006301880e-02 9.215093404054641724e-02 3.095665872097015381e-01 -3.580552935600280762e-01 1.302266120910644531e-01 1.026846468448638916e-01 -1.559215635061264038e-01 3.481125831604003906e-01 1.439882516860961914e-01 3.718219697475433350e-01 -1.826936751604080200e-01 9.111960977315902710e-02 -6.419979035854339600e-02 -2.224943600594997406e-02 -2.069588601589202881e-01 1.234470605850219727e-01 1.617405712604522705e-01 -2.604437470436096191e-01 -6.732628494501113892e-02 2.739241421222686768e-01 -1.467170417308807373e-01 2.571644820272922516e-02 7.609035819768905640e-02 8.172669261693954468e-02 -6.248692423105239868e-02 1.944562941789627075e-01 4.661404713988304138e-02 5.455875769257545471e-03 -2.583292685449123383e-02 1.498502958565950394e-02 -1.535153537988662720e-01
-1.659093424677848816e-02 -2.511957585811614990e-01 1.652698963880538940e-01 -2.118512392044067383e-01 -1.159804165363311768e-01 -1.669309735298156738e-01 -4.316135495901107788e-02 -2.804544270038604736e-01 2.736006081104278564e-01 -2.227164506912231445e-01 2.822102606296539307e-01 -2.607011497020721436e-01 -1.549240201711654663e-01 -1.033175811171531677e-01 1.743071526288986206e-02 -8.042579144239425659e-02 -8.390348404645919800e-03 4.074570536613464355e-02 -1.945152431726455688e-01 1.355041563510894775e-01 2.473120093345642090e-01 -1.178411096334457397e-01 -5.638445913791656494e-02 3.786050677299499512e-01 1.125801280140876770e-01 -8.707210421562194824e-02 -6.997840851545333862e-02 2.362163066864013672e-01 -1.432735174894332886e-01 9.379889070987701416e-02 -6.024714559316635132e-03 1.981610506772994995e-01
2.452828288078308105e-01 -7.070433348417282104e-02 1.689235419034957886e-01 9.576494991779327393e-02 1.699703037738800049e-01 2.716425573453307152e-03 5.233158823102712631e-03 -1.438487172126770020e-01 3.001160323619842529e-01 -2.330270707607269287e-01 9.070333093404769897e-02 -1.575857549905776978e-01 1.470922306180000305e-02 -2.504217326641082764e-01 1.802624017000198364e-01 -1.334701329469680786e-01 1.019525304436683655e-01 2.158527374267578125e-01 -3.798637092113494873e-01 -6.575434654951095581e-02 3.039373159408569336e-01 -2.474152743816375732e-01 6.447201222181320190e-02 8.376318961381912231e-02 4.125446081161499023e-02 -2.498729377985000610e-01 1.337723284959793091e-01 2.947360873222351074e-01 -5.862835422158241272e-02 1.272387057542800903e-02 -1.107702702283859253e-01 -4.126133024692535400e-02
-2.256838977336883545e-01 -1.850766390562057495e-01 -4.784733802080154419e-02 1.782830804586410522e-02 -1.947288960218429565e-01 -8.104159682989120483e-02 -1.442049890756607056e-01 -2.207695245742797852e-01 1.615823507308959961e-01 3.043827414512634277e-02 2.286570370197296143e-01 1.110339835286140442e-01 -3.026095926761627197e-01 -7.171090692281723022e-02 -1.534458845853805542e-01 -8.132605999708175659e-02 -2.479742169380187988e-01 -5.675119347870349884e-03 -1.019190922379493713e-01 1.954567283391952515e-01 2.782114446163177490e-01 5.390032008290290833e-02 -3.301780223846435547e-01 2.550682425498962402e-01 3.517863526940345764e-02 -1.547171473503112793e-01 2.436380833387374878e-01 3.381886780261993408e-01 4.320168495178222656e-02 2.088597393594682217e-04 1.221243478357791901e-02 -1.193408593535423279e-01
-2.107062377035617828e-02 -3.050532639026641846e-01 1.384542882442474365e-02 3.133265972137451172e-01 -6.665576994419097900e-02 -1.714113727211952209e-02 -1.814059764146804810e-01 6.595669779926538467e-03 1.906591504812240601e-01 3.084897622466087341e-02 -2.193536609411239624e-02 -1.805042326450347900e-01 6.068142503499984741e-02 3.190048411488533020e-02 -1.171915978193283081e-02 -6.852445006370544434e-02 2.400749363005161285e-02 2.241231948137283325e-01 -2.876562178134918213e-01 2.841874957084655762e-03 -5.268111079931259155e-02 -1.096027046442031860e-01 -2.412027418613433838e-01 2.334839999675750732e-01 2.315852791070938110e-01 3.658075332641601562e-01 1.806686446070671082e-02 3.211058974266052246e-01 -1.135020628571510315e-01 3.292903900146484375e-01 -1.225719675421714783e-01 4.777157306671142578e-02
-9.768586605787277222e-02 -2.021532207727432251e-01 1.817809194326400757e-01 1.058999076485633850e-01 -5.492651462554931641e-02 -1.059837639331817627e-02 -8.732296526432037354e-02 -3.019676506519317627e-01 8.487554639577865601e-02 -7.406404614448547363e-02 2.361308336257934570e-01 2.492064386606216431e-01 -7.671922445297241211e-02 -1.099058464169502258e-01 -1.305687874555587769e-01 7.864017039537429810e-02 -1.568906307220458984e-01 4.139933735132217407e-02 -1.763390749692916870e-01 3.297814726829528809e-01 1.281689554452896118e-01 5.855251103639602661e-02 -1.463040858507156372e-01 7.976733893156051636e-02 -1.533210724592208862e-01 -1.814539581537246704e-01 1.593504846096038818e-01 4.531553387641906738e-01 -1.707024723291397095e-01 -5.715712159872055054e-02 -1.474680304527282715e-01 -2.766104638576507568e-01
-2.482837587594985962e-01 -7.383666932582855225e-02 2.248462289571762085e-01 1.498786080628633499e-02 -2.796142871375195682e-05 2.098885625600814819e-01 -5.160989705473184586e-03 7.536219060420989990e-02 2.884822785854339600e-01 1.260801404714584351e-01 2.617391943931579590e-02 -8.420404046773910522e-02 -9.942466765642166138e-02 -2.311413586139678955e-01 2.153016030788421631e-01 2.843292951583862305e-01 -1.392925530672073364e-01 8.221813291311264038e-02 -2.139375209808349609e-01 1.449180543422698975e-01 8.977005630731582642e-02 -2.907027676701545715e-02 -6.813624501228332520e-02 1.268198490142822266e-01 2.878512442111968994e-01 -1.695603579282760620e-01 1.833905577659606934e-01 4.176241755485534668e-01 -6.761456280946731567e-02 -6.834018975496292114e-03 2.794674336910247803e-01 1.001330092549324036e-01
-1.912167072296142578e-01 -2.809062600135803223e-01 2.660396695137023926e-01 1.014543771743774414e-01 -3.312176838517189026e-02 1.306727230548858643e-01 -3.946195542812347412e-02 -5.427778512239456177e-02 1.827828884124755859e-01 8.957213908433914185e-02 -1.898324675858020782e-02 1.037760823965072632e-01 2.969041466712951660e-01 -7.870337367057800293e-02 -9.226210415363311768e-02 2.419401705265045166e-01 -1.431458070874214172e-02 -9.699390083551406860e-02 -3.001677393913269043e-01 2.735330462455749512e-01 -1.649096459150314331e-01 1.546163409948348999e-01 -3.301509618759155273e-01 1.252049654722213745e-01 2.167298644781112671e-01 -2.545208632946014404e-01 3.880130499601364136e-02 1.752349883317947388e-01 2.155336588621139526e-01 1.526151150465011597e-01 -3.290621563792228699e-02 -4.147736355662345886e-02
-8.859186619520187378e-02 -1.482505798339843750e-01 2.423498034477233887e-01 2.931258678436279297e-01 -1.400213539600372314e-01 -1.036551669239997864e-01 -2.174754738807678223e-01 1.924380511045455933e-01 1.667362004518508911e-01 -1.522551625967025757e-01 7.919807732105255127e-02 7.582019269466400146e-02 -4.754628986120223999e-02 8.885434269905090332e-02 -1.681696027517318726e-01 8.000325411558151245e-02 -1.713684052228927612e-01 -2.157290875911712646e-01 -3.117454051971435547e-01 1.692709326744079590e-01 1.400294154882431030e-01 6.258940789848566055e-03 1.306300796568393707e-02 3.818795084953308105e-01 5.275765806436538696e-02 -2.558099329471588135e-01 -1.299941837787628174e-01 2.596237361431121826e-01 4.498002678155899048e-02 -6.328199803829193115e-02 -2.417369633913040161e-01 1.364335417747497559e-01
-1.211211383342742920e-01 -5.532616376876831055e-02 5.178406089544296265e-02 2.232045084238052368e-01 4.174491390585899353e-02 -3.082248270511627197e-01 -1.791060417890548706e-01 -3.753807768225669861e-02 1.637777499854564667e-02 5.536147207021713257e-02 -3.034991025924682617e-02 -1.691886037588119507e-01 8.944386243820190430e-02 -2.465307861566543579e-01 1.119761541485786438e-02 -2.893052995204925537e-01 1.576029509305953979e-01 1.449708193540573120e-01 -2.238653749227523804e-01 -1.066834926605224609e-01 -6.226164102554321289e-02 -3.846054971218109131e-01 -8.692415058612823486e-02 4.032512903213500977e-01 3.181625008583068848e-01 -5.947839468717575073e-02 1.105480492115020752e-01 1.423013508319854736e-01 -2.663666196167469025e-02 -8.664680272340774536e-02 -1.979620903730392456e-01 -9.720562957227230072e-03
2.502316609025001526e-02 -2.343786358833312988e-01 1.644286811351776123e-01 9.797887504100799561e-02 -4.221251234412193298e-02 -9.933475404977798462e-02 -2.827865779399871826e-01 1.409797072410583496e-01 1.344544589519500732e-01 -1.731341332197189331e-01 1.335072517395019531e-01 8.616854995489120483e-02 1.044519990682601929e-01 -4.092698509339243174e-04 -9.927298873662948608e-02 2.335903793573379517e-01 -8.680410683155059814e-02 -2.143754512071609497e-01 -4.769356846809387207e-01 1.930978596210479736e-01 -6.194109842181205750e-02 -3.155524656176567078e-02 -9.197790920734405518e-02 4.437903761863708496e-01 -6.574551807716488838e-04 5.145512521266937256e-02 -3.731025010347366333e-02 2.080449312925338745e-01 -6.301385909318923950e-02 -4.194957204163074493e-03 -2.590949535369873047e-01 -2.736165188252925873e-02
-8.189243823289871216e-02 -2.094029933214187622e-01 6.241555325686931610e-03 -2.704112827777862549e-01 2.218573540449142456e-01 -1.507563143968582153e-01 -6.780355423688888550e-02 -2.925934791564941406e-01 1.384780406951904297e-01 -1.185345351696014404e-01 1.171978637576103210e-01 -1.118121519684791565e-01 1.167232394218444824e-01 9.335675090551376343e-02 -9.179368615150451660e-02 2.058053389191627502e-03 8.289305865764617920e-02 9.055628627538681030e-02 -3.670607209205627441e-01 1.992129385471343994e-01 2.485428750514984131e-01 -7.401777058839797974e-02 -2.299536578357219696e-02 2.930793166160583496e-01 -4.802938923239707947e-02 -2.498313970863819122e-02 -1.183565147221088409e-02 4.216147065162658691e-01 -1.552452892065048218e-01 -1.918359287083148956e-02 -1.982662826776504517e-01 1.900426298379898071e-01
-2.181109338998794556e-01 -2.649961709976196289e-01 1.524377465248107910e-01 -9.500265866518020630e-02 -4.183272719383239746e-01 1.268243342638015747e-01 6.414999067783355713e-02 -4.621658846735954285e-02 3.037825822830200195e-01 -9.952656179666519165e-02 3.594397604465484619e-01 7.845821231603622437e-02 -2.920647338032722473e-02 -6.420516222715377808e-02 9.885065257549285889e-02 3.683681041002273560e-02 -1.672804504632949829e-01 -9.859883785247802734e-02 -3.185974061489105225e-01 5.752559006214141846e-02 -8.093664795160293579e-02 -3.643149733543395996e-01 -2.271229773759841919e-01 1.709189116954803467e-01 -1.628011837601661682e-02 -8.188692480325698853e-02 1.044237315654754639e-01 9.494547545909881592e-02 6.298941373825073242e-02 8.070274256169795990e-03 -6.528728455305099487e-02 -3.443665057420730591e-02
-2.130110263824462891e-01 -1.163500174880027771e-01 3.216024115681648254e-02 2.055849730968475342e-01 2.086389809846878052e-01 5.177618563175201416e-02 -1.963211148977279663e-01 -6.630470603704452515e-02 2.941581904888153076e-01 -6.448990106582641602e-02 2.363427281379699707e-01 -1.301497779786586761e-02 1.195271313190460205e-02 -7.168453931808471680e-02 2.064286731183528900e-03 -1.125179380178451538e-01 -1.102337315678596497e-01 8.014100044965744019e-02 -1.783680319786071777e-01 2.131499797105789185e-01 8.342251181602478027e-02 -3.679420351982116699e-01 -8.623670041561126709e-02 2.577096819877624512e-01 1.066677719354629517e-01 1.379672810435295105e-02 1.646840125322341919e-01 9.523617103695869446e-03 -3.172504007816314697e-01 2.215978652238845825e-01 3.115097284317016602e-01 2.153916805982589722e-01
-1.007643193006515503e-01 -1.578013300895690918e-01 1.432070285081863403e-01 9.514382109045982361e-03 6.426545232534408569e-02 1.847104281187057495e-01 -2.222163379192352295e-01 3.686624392867088318e-02 3.077869117259979248e-01 1.568317115306854248e-01 -2.596237361431121826e-01 -6.660521030426025391e-02 1.819403469562530518e-01 -2.777715921401977539e-01 -7.028933614492416382e-02 -5.201207939535379410e-03 -7.384272664785385132e-02 2.144275754690170288e-01 -1.145139932632446289e-01 1.426579058170318604e-01 1.096633449196815491e-01 -3.454526066780090332e-01 -6.496604532003402710e-02 3.128530085086822510e-01 -1.106708496809005737e-02 1.374377030879259109e-02 2.074714452028274536e-01 4.627160355448722839e-02 -2.102761268615722656e-01 1.091136932373046875e-01 3.461841046810150146e-01 -9.561710804700851440e-02
-2.818616032600402832e-01 2.854593656957149506e-02 1.602758765220642090e-01 1.670287549495697021e-01 1.021987758576869965e-02 -2.949517592787742615e-02 -1.378831416368484497e-01 -1.676048338413238525e-01 3.155220746994018555e-01 1.623062491416931152e-01 2.248424142599105835e-01 6.304752826690673828e-02 -4.410595167428255081e-03 -1.536576002836227417e-01 1.588649153709411621e-01 -1.082387641072273254e-01 -2.672150172293186188e-02 2.461215853691101074e-02 8.374710381031036377e-02 2.434975281357765198e-02 4.802473485469818115e-01 -1.619188487529754639e-01 1.031199544668197632e-01 2.791860401630401611e-01 6.716934498399496078e-03 -4.801877215504646301e-02 -1.032111570239067078e-01 2.366527915000915527e-01 -2.429642230272293091e-01 -1.547318976372480392e-02 -2.945860624313354492e-01 -8.743029832839965820e-02
-2.378859817981719971e-01 -1.072888672351837158e-01 -3.417819365859031677e-02 2.331731021404266357e-01 3.777457773685455322e-01 -7.934843190014362335e-03 -6.437562988139688969e-04 -6.162116676568984985e-02 6.077539548277854919e-02 -4.087903723120689392e-02 -9.000844508409500122e-02 -2.331483662128448486e-01 1.126957684755325317e-01 -3.087709844112396240e-01 -2.427817434072494507e-01 1.889853179454803467e-01 -2.551880478858947754e-02 1.460995525121688843e-01 -3.195876479148864746e-01 8.698051422834396362e-02 1.938257962465286255e-01 -1.466344147920608521e-01 -9.273155033588409424e-02 7.143085449934005737e-02 3.278909996151924133e-02 1.454670876264572144e-01 2.985994815826416016e-01 1.001125723123550415e-01 -1.121209710836410522e-01 -8.405530825257301331e-03 -3.446060121059417725e-01 4.473936557769775391e-02
3.101749904453754425e-02 -1.484915614128112793e-01 2.415394186973571777e-01 -1.299375742673873901e-01 -4.071367904543876648e-02 1.299557983875274658e-01 -1.269608270376920700e-03 -2.921605110168457031e-01 3.015100657939910889e-01 6.734184175729751587e-02 9.673437476158142090e-02 -8.086091279983520508e-02 -5.321152042597532272e-03 -1.125634908676147461e-01 -2.244705110788345337e-01 7.704820483922958374e-02 1.046669855713844299e-01 -3.804578781127929688e-01 -1.592136025428771973e-01 1.738420873880386353e-01 1.528870761394500732e-01 -1.385797560214996338e-01 -1.956309080123901367e-01 -3.949699178338050842e-02 1.062691435217857361e-01 8.408865891396999359e-03 1.980869323015213013e-01 2.669379301369190216e-02 -4.217949509620666504e-01 1.735809445381164551e-02 -2.684066295623779297e-01 1.491412669420242310e-01
-3.913443163037300110e-02 -2.115280926227569580e-01 3.241073191165924072e-01 -9.294120967388153076e-02 -6.611241959035396576e-03 -4.960902407765388489e-02 -1.923869550228118896e-02 1.375278681516647339e-01 2.751464247703552246e-01 1.099843680858612061e-01 1.196622755378484726e-02 1.502701193094253540e-01 -5.469657853245735168e-02 -3.357647657394409180e-01 -1.077770516276359558e-01 2.417321801185607910e-01 -1.032953411340713501e-01 -3.061059117317199707e-01 -1.425347477197647095e-01 -2.605745382606983185e-02 1.664532423019409180e-01 8.104582317173480988e-03 -1.776283383369445801e-01 9.389273822307586670e-02 3.397704362869262695e-01 4.259487614035606384e-02 1.500392258167266846e-01 3.553196489810943604e-01 -1.862525790929794312e-01 -7.370930910110473633e-02 9.603599458932876587e-02 1.143300980329513550e-01
-4.139242470264434814e-01 -1.158187389373779297e-01 -1.026537194848060608e-01 1.969967931509017944e-01 -3.298411890864372253e-02 4.120186567306518555e-01 -2.721882425248622894e-02 -9.599137306213378906e-02 1.360662430524826050e-01 3.171139210462570190e-02 1.114538162946701050e-01 -1.375541388988494873e-01 -4.484583332668989897e-04 -9.589778631925582886e-02 -3.565688729286193848e-01 -4.352372884750366211e-02 6.629091501235961914e-02 -8.932367712259292603e-02 -1.479613631963729858e-01 1.171938031911849976e-01 1.051154956221580505e-01 -2.979865074157714844e-01 -1.969174891710281372e-01 8.371370285749435425e-02 3.339757323265075684e-01 -1.566646397113800049e-01 2.197819948196411133e-02 -1.240413412451744080e-01 -3.206709772348403931e-02 -1.603216379880905151e-01 -6.703805178403854370e-02 -1.385700255632400513e-01
-1.429750863462686539e-02 -2.362041026353836060e-01 -1.369897276163101196e-01 -9.400975704193115234e-02 1.174337863922119141e-01 -1.910975575447082520e-02 -9.778631478548049927e-02 -2.386786341667175293e-01 2.760601341724395752e-01 -6.065111607313156128e-02 1.296047568321228027e-01 1.737307384610176086e-02 2.204405702650547028e-02 5.258808657526969910e-02 -6.814705580472946167e-02 9.528914839029312134e-02 1.668009161949157715e-01 6.242207065224647522e-02 -4.329143464565277100e-01 1.156646385788917542e-01 2.323930114507675171e-01 -1.592589914798736572e-01 1.892811851575970650e-04 1.307845860719680786e-01 3.532576933503150940e-02 -2.965125022456049919e-03 -1.715069562196731567e-01 4.812082648277282715e-01 -6.912035495042800903e-02 -9.962388128042221069e-02 -3.092470765113830566e-01 1.421105861663818359e-01
-1.770549714565277100e-01 -2.622354924678802490e-01 1.445686630904674530e-02 -2.066426426172256470e-01 7.762330025434494019e-02 -1.302568018436431885e-01 -1.762358285486698151e-02 -8.409842103719711304e-02 2.778772711753845215e-01 -1.332415938377380371e-01 1.298942416906356812e-01 -1.195593923330307007e-01 -9.946931898593902588e-02 -2.170741558074951172e-02 2.451618574559688568e-02 2.305511571466922760e-02 -1.182133406400680542e-01 2.045440860092639923e-02 -4.233630895614624023e-01 2.781802713871002197e-01 -8.733376860618591309e-02 -1.016990169882774353e-01 5.818800628185272217e-02 4.564309120178222656e-01 5.181263759732246399e-02 4.169905185699462891e-02 1.307666674256324768e-02 8.430664241313934326e-02 -1.670635342597961426e-01 -2.306129336357116699e-01 -3.056377470493316650e-01 4.535914584994316101e-02
3.275769948959350586e-02 -1.950484663248062134e-01 -3.050599619746208191e-02 2.562645971775054932e-01 -1.196789368987083435e-01 -3.046179413795471191e-01 -7.425641268491744995e-02 -1.738967895507812500e-01 2.806518971920013428e-01 1.789362356066703796e-02 6.096396595239639282e-03 -2.053420543670654297e-01 -1.368501037359237671e-01 -1.600240021944046021e-01 4.507952928543090820e-02 1.463331282138824463e-01 6.610520929098129272e-02 -3.046612739562988281e-01 -2.339511960744857788e-01 1.487969700247049332e-02 5.296790041029453278e-03 1.610840298235416412e-02 -3.931820094585418701e-01 3.310806453227996826e-01 -7.054183632135391235e-02 -1.649398952722549438e-01 1.027016937732696533e-01 8.179226517677307129e-02 -2.310897856950759888e-01 1.779107153415679932e-01 -4.208482429385185242e-02 9.726532548666000366e-02
3.947048634290695190e-02 -4.746209681034088135e-01 6.239613145589828491e-02 2.164812982082366943e-01 -1.403181105852127075e-01 2.096813619136810303e-01 8.548600226640701294e-02 1.339299138635396957e-03 7.729484140872955322e-02 -8.976974338293075562e-02 -4.386464133858680725e-02 -1.446381509304046631e-01 -1.524109244346618652e-01 -2.625983357429504395e-01 -5.981511622667312622e-02 4.756223643198609352e-05 -9.836301207542419434e-02 -4.168539494276046753e-02 -2.366600930690765381e-01 4.585683345794677734e-02 1.297545135021209717e-01 -8.426873385906219482e-02 2.936787903308868408e-01 2.788495123386383057e-01 2.709493637084960938e-01 -2.295510619878768921e-01 -1.374351978302001953e-01 2.960705757141113281e-01 -4.743013530969619751e-02 1.258768886327743530e-01 3.268079459667205811e-02 -9.762424230575561523e-02
-2.043748199939727783e-01 -1.006774976849555969e-01 5.549885705113410950e-02 -9.978780895471572876e-02 -9.381033480167388916e-03 -1.966899931430816650e-01 -1.904156059026718140e-01 -1.178369671106338501e-01 3.622325658798217773e-01 -2.083127647638320923e-01 3.105764687061309814e-01 -3.602732717990875244e-01 -4.112030193209648132e-02 -7.249332219362258911e-02 -3.242943063378334045e-02 2.246924676001071930e-02 6.532022356986999512e-02 2.016805559396743774e-01 -4.239157438278198242e-01 1.846366822719573975e-01 -1.290693432092666626e-01 1.107521280646324158e-01 2.797592617571353912e-02 3.141484856605529785e-01 1.036754176020622253e-01 -5.325366184115409851e-02 -1.965976879000663757e-02 2.785950899124145508e-02 5.807070061564445496e-02 -1.889141835272312164e-02 -1.653211861848831177e-01 -6.191577017307281494e-02
-9.073514491319656372e-02 -8.589900285005569458e-02 1.802674978971481323e-01 -7.705545425415039062e-02 -1.278709918260574341e-01 -2.198592871427536011e-01 -2.117752432823181152e-01 -1.513599008321762085e-01 4.252675771713256836e-01 -6.350531429052352905e-02 2.004169821739196777e-01 -3.750687241554260254e-01 -1.864456981420516968e-01 -2.008345536887645721e-02 -8.183234930038452148e-02 -1.037981454282999039e-02 5.827738717198371887e-02 1.867850776761770248e-03 -4.525744616985321045e-01 9.780168533325195312e-02 1.963626444339752197e-01 7.161578536033630371e-02 2.824007906019687653e-02 3.279258608818054199e-01 1.321737468242645264e-01 -7.264717668294906616e-02 -3.327979892492294312e-02 -5.723670125007629395e-02 -9.658656083047389984e-03 -5.096914619207382202e-02 -9.770415723323822021e-03 7.798804342746734619e-02
-2.299435436725616455e-01 -1.747169196605682373e-01 1.534830480813980103e-01 1.930888295173645020e-01 -2.010789662599563599e-01 9.145725518465042114e-02 2.252888381481170654e-01 -2.202153056859970093e-01 7.019632309675216675e-02 -5.812818929553031921e-02 3.750301897525787354e-01 -1.753676831722259521e-01 -1.140590682625770569e-01 6.419248133897781372e-02 -1.505470573902130127e-01 -7.003924250602722168e-02 6.536734104156494141e-02 -1.018332540988922119e-01 -3.333926498889923096e-01 2.657369375228881836e-01 1.853007674217224121e-01 -5.188097059726715088e-02 1.388927102088928223e-01 1.159806400537490845e-01 9.137298166751861572e-02 -2.545910477638244629e-01 3.134436607360839844e-01 7.368476688861846924e-02 1.431819796562194824e-01 5.062013119459152222e-02 -1.055496484041213989e-01 -7.796221971511840820e-02
-6.803295761346817017e-02 -1.330500096082687378e-01 -2.346225641667842865e-02 1.551231741905212402e-01 -1.294267736375331879e-02 9.276711940765380859e-02 -1.367700695991516113e-01 -2.798956073820590973e-02 3.393337130546569824e-01 -6.587715470232069492e-04 2.672381699085235596e-02 -1.773582845926284790e-01 -1.108276844024658203e-01 -1.377539038658142090e-01 5.294875055551528931e-02 -1.532098860479891300e-03 -1.253976225852966309e-01 8.426892012357711792e-02 -1.066971719264984131e-01 4.864776730537414551e-01 -1.182522773742675781e-01 -2.617672085762023926e-01 -3.998913243412971497e-02 2.100003212690353394e-01 -8.372583985328674316e-02 1.903260946273803711e-01 4.792325794696807861e-01 1.178808361291885376e-01 -1.444966644048690796e-01 1.786149144172668457e-01 -3.866278380155563354e-02 5.712448805570602417e-02
-1.834431663155555725e-02 7.782625406980514526e-02 1.113109961152076721e-01 1.847323775291442871e-01 4.222973436117172241e-02 -1.605242341756820679e-01 -1.671982556581497192e-01 -1.759415268898010254e-01 2.750704884529113770e-01 1.433786451816558838e-01 3.150914609432220459e-01 2.279363386332988739e-02 -1.940364204347133636e-02 -2.459173202514648438e-01 -1.467396616935729980e-01 -2.419564872980117798e-01 -4.511021375656127930e-01 -8.386510610580444336e-02 -1.061221510171890259e-01 7.008454948663711548e-02 1.426690369844436646e-01 -2.223153412342071533e-01 -5.973865836858749390e-02 -8.272132277488708496e-02 2.391037642955780029e-01 -3.173327818512916565e-02 1.195716392248868942e-02 3.187255263328552246e-01 -4.971245303750038147e-02 2.726429514586925507e-02 -2.281900346279144287e-01 -3.994033485651016235e-02
-2.674850225448608398e-01 -2.982522249221801758e-01 3.160980045795440674e-01 2.290660515427589417e-02 -9.823101758956909180e-02 -1.473141461610794067e-01 8.023491501808166504e-02 -1.250199526548385620e-01 3.439779579639434814e-02 2.006959766149520874e-01 1.356298029422760010e-01 1.360631734132766724e-01 5.962588265538215637e-02 -1.528330445289611816e-01 6.649814546108245850e-02 -2.309472858905792236e-02 6.158161535859107971e-02 4.606978222727775574e-02 3.758114529773592949e-03 3.028590679168701172e-01 -5.356335081160068512e-03 -2.796877622604370117e-01 1.867042481899261475e-01 5.103323459625244141e-01 1.375910043716430664e-01 -1.687988638877868652e-01 9.432628750801086426e-02 1.528763771057128906e-01 -9.177578240633010864e-02 -5.350746586918830872e-02 -1.138683855533599854e-01 1.575777307152748108e-02
-1.691633909940719604e-01 -3.309724628925323486e-01 2.487572878599166870e-01 1.273285597562789917e-01 -2.457289695739746094e-01 1.548081189393997192e-01 1.794094890356063843e-01 -2.593710124492645264e-01 4.479903727769851685e-02 3.249941021203994751e-02 3.043912053108215332e-01 -2.433326095342636108e-01 -1.742319911718368530e-01 1.130757667124271393e-02 -2.519056946039199829e-02 -1.147594824433326721e-01 1.093074306845664978e-01 -7.109417021274566650e-02 -2.351711243391036987e-01 1.733474880456924438e-01 1.906440556049346924e-01 -9.499385207891464233e-02 1.332370191812515259e-01 2.558588683605194092e-01 -7.529956847429275513e-02 -1.840523928403854370e-01 3.190559744834899902e-01 -2.964730747044086456e-02 6.566275656223297119e-02 6.137455999851226807e-02 -1.115143448114395142e-01 8.393381536006927490e-02
-3.062198162078857422e-01 -6.821873784065246582e-02 -6.057808548212051392e-02 1.580209881067276001e-01 1.295370757579803467e-01 -1.935907453298568726e-01 -1.664451807737350464e-01 1.897608488798141479e-01 7.124327123165130615e-03 6.642192602157592773e-02 3.099041432142257690e-02 1.203886792063713074e-01 1.519129276275634766e-01 -2.072969228029251099e-01 1.359923630952835083e-01 -2.317799255251884460e-02 -6.589324027299880981e-02 2.770609259605407715e-01 -2.843888401985168457e-01 2.724848163779824972e-04 1.924172788858413696e-01 -1.902980804443359375e-01 -2.181552648544311523e-01 1.781529933214187622e-01 2.222920209169387817e-01 -1.019476205110549927e-01 4.216236174106597900e-01 2.121430039405822754e-01 1.150672957301139832e-01 6.031345576047897339e-02 -3.833589330315589905e-02 1.857199966907501221e-01
-1.344072818756103516e-01 -2.321620583534240723e-01 1.720721423625946045e-01 1.439923048019409180e-01 -1.989303529262542725e-01 3.207643628120422363e-01 1.393529474735260010e-01 -1.879751682281494141e-01 3.748258054256439209e-01 2.876801230013370514e-02 3.334044218063354492e-01 1.619317233562469482e-01 -1.697426885366439819e-01 -1.006672978401184082e-01 -1.104663163423538208e-01 5.808118358254432678e-02 -8.046910911798477173e-02 -1.725139170885086060e-01 -2.840616106986999512e-01 1.665482856333255768e-02 -5.635228380560874939e-02 -1.412350386381149292e-01 -2.168905586004257202e-01 1.818760335445404053e-01 1.410494893789291382e-01 -9.232755750417709351e-02 3.321120142936706543e-02 1.384000945836305618e-02 -2.607569471001625061e-02 5.214976146817207336e-02 -1.870688498020172119e-01 2.422694712877273560e-01
-8.141785115003585815e-02 5.158206447958946228e-03 -3.041320852935314178e-02 -7.918043434619903564e-02 -3.282062709331512451e-02 -2.473040223121643066e-01 2.169030904769897461e-01 -1.504412889480590820e-01 3.066440820693969727e-01 1.206291466951370239e-01 4.079294949769973755e-02 1.431955844163894653e-01 -2.300928346812725067e-02 -9.156780689954757690e-02 -6.073804572224617004e-02 -4.592761024832725525e-02 5.521905049681663513e-02 3.457427024841308594e-02 -2.689602077007293701e-01 3.334223330020904541e-01 2.584225535392761230e-01 -4.836140573024749756e-01 -3.077793121337890625e-01 1.451283991336822510e-01 7.503127306699752808e-02 6.905338913202285767e-02 1.802676767110824585e-01 2.152128666639328003e-01 -3.648733347654342651e-02 -1.434888876974582672e-02 1.117646247148513794e-01 -3.634816780686378479e-02
2.962607704102993011e-02 -7.906620949506759644e-02 -1.242381706833839417e-02 2.743076086044311523e-01 -2.543493807315826416e-01 2.117517739534378052e-01 2.239429503679275513e-01 -3.250862658023834229e-01 -2.376071736216545105e-02 -1.107770130038261414e-01 3.465200960636138916e-02 -2.524332404136657715e-01 -1.667613089084625244e-01 -1.951917819678783417e-02 6.440922617912292480e-02 4.464375972747802734e-02 1.925440430641174316e-01 2.052376121282577515e-01 -4.044263064861297607e-01 2.237770110368728638e-01 1.170198917388916016e-01 -1.053484678268432617e-01 1.768160313367843628e-01 2.367338985204696655e-01 1.318119466304779053e-01 -7.672028988599777222e-02 3.052046298980712891e-01 8.542829751968383789e-02 -2.194374613463878632e-02 9.587693214416503906e-02 -2.672649919986724854e-02 -3.144542872905731201e-02
-1.568132042884826660e-01 -6.340324878692626953e-02 -5.147778429090976715e-03 1.811405085027217865e-02 2.635809406638145447e-02 -5.278546363115310669e-02 -1.305934321135282516e-02 1.037567481398582458e-01 3.481978476047515869e-01 1.162903159856796265e-01 -2.662412822246551514e-03 -1.499443352222442627e-01 3.078902512788772583e-02 -1.487758308649063110e-01 8.173765987157821655e-02 -5.700361356139183044e-02 -1.672230809926986694e-01 1.655063182115554810e-01 -2.920247614383697510e-02 2.118088752031326294e-01 1.527030915021896362e-01 -3.095365464687347412e-01 -1.063255667686462402e-01 4.372563958168029785e-01 2.131647616624832153e-01 -2.246414683759212494e-02 4.158139526844024658e-01 7.668679207563400269e-02 -1.962852478027343750e-01 1.866880953311920166e-01 -3.998518362641334534e-02 2.096270173788070679e-01
-2.610673308372497559e-01 -1.536034196615219116e-01 -1.662752765696495771e-04 2.087628692388534546e-01 -8.308546990156173706e-02 1.780455410480499268e-01 -1.432918161153793335e-01 -9.511800110340118408e-02 4.590806365013122559e-01 -8.033592253923416138e-03 4.840843379497528076e-02 4.587466828525066376e-03 1.207855194807052612e-01 -1.152961701154708862e-01 1.009106487035751343e-01 2.795912623405456543e-01 3.425600752234458923e-02 5.636859685182571411e-02 -3.490881323814392090e-01 1.854599267244338989e-01 -3.271972760558128357e-02 -1.300765872001647949e-01 -4.610491171479225159e-02 1.461108028888702393e-01 9.060011059045791626e-02 -4.040656983852386475e-02 2.310294806957244873e-01 -5.220159515738487244e-02 -3.580976724624633789e-01 1.100918650627136230e-01 2.324732989072799683e-01 6.820367276668548584e-02
-1.817710250616073608e-01 -9.963715821504592896e-02 3.290861546993255615e-01 -5.063859000802040100e-02 -9.044405072927474976e-02 3.014836907386779785e-01 -3.173645734786987305e-01 -5.710948258638381958e-02 1.121880859136581421e-01 1.008826494216918945e-01 1.770933419466018677e-01 4.759395867586135864e-02 2.500011622905731201e-01 7.500146329402923584e-02 -8.658423274755477905e-02 2.508836388587951660e-01 1.569994688034057617e-01 -1.615598648786544800e-01 -1.137056648731231689e-01 2.403488457202911377e-01 3.432703018188476562e-01 1.831693947315216064e-02 1.412560231983661652e-02 2.446505576372146606e-01 -8.818885684013366699e-02 7.367810606956481934e-02 3.839483857154846191e-02 2.551683187484741211e-01 -1.546628326177597046e-01 3.037801757454872131e-02 -2.064972966909408569e-01 3.483987972140312195e-02
-3.648198544979095459e-01 -2.390707433223724365e-01 8.767049014568328857e-02 -2.372954227030277252e-02 -3.887760639190673828e-02 2.366667613387107849e-03 2.579533867537975311e-02 6.488593667745590210e-02 2.787740528583526611e-01 2.091376334428787231e-01 4.573964979499578476e-03 -1.238234415650367737e-01 4.239240884780883789e-01 -1.488204896450042725e-01 -1.836173236370086670e-01 1.010029762983322144e-01 -9.357899427413940430e-02 -2.821000665426254272e-02 -2.887960672378540039e-01 -3.468739241361618042e-02 5.060207843780517578e-02 1.697502434253692627e-01 -2.050855197012424469e-02 7.858444750308990479e-02 2.273046644404530525e-03 -5.020258016884326935e-03 2.906529307365417480e-01 1.851776987314224243e-01 -4.871856421232223511e-03 -1.977532804012298584e-01 -5.139163881540298462e-02 -3.461567461490631104e-01
-2.418305724859237671e-01 -2.179031074047088623e-01 -1.276916563510894775e-01 1.528094112873077393e-01 -5.684872344136238098e-02 8.871635049581527710e-02 -7.533916831016540527e-02 -2.205228060483932495e-01 7.068613916635513306e-02 -1.720849424600601196e-01 5.391255021095275879e-02 -1.962365768849849701e-02 -1.946745216846466064e-01 -9.463351964950561523e-02 -3.360902890563011169e-02 1.352185904979705811e-01 -3.183921873569488525e-01 -8.320382982492446899e-02 -1.410982310771942139e-01 1.339306086301803589e-01 2.574191093444824219e-01 -1.931004598736763000e-02 -1.430084258317947388e-01 1.520133763551712036e-01 -1.524056196212768555e-01 -5.139585211873054504e-02 2.231310755014419556e-01 4.565441608428955078e-01 -2.178989648818969727e-01 -2.147655487060546875e-01 -2.226542681455612183e-01 -3.457202017307281494e-02
-3.621083498001098633e-01 -3.219394981861114502e-01 4.492260515689849854e-01 1.953444033861160278e-01 -8.965655416250228882e-02 -3.211224451661109924e-02 -1.965810805559158325e-01 1.564267426729202271e-01 1.940234452486038208e-01 -2.316423058509826660e-01 1.806281805038452148e-01 -9.855596721172332764e-02 -3.565778583288192749e-02 -4.419985413551330566e-02 -6.021784618496894836e-02 8.697939664125442505e-02 -1.322817802429199219e-01 1.218671351671218872e-02 -3.082440495491027832e-01 -1.358336657285690308e-01 1.847472041845321655e-01 -1.683721095323562622e-01 -1.766726821660995483e-01 1.475486755371093750e-01 2.928906865417957306e-02 -1.478086858987808228e-01 8.793895691633224487e-02 -6.866955757141113281e-02 -4.696158692240715027e-02 -9.102727286517620087e-03 1.412492543458938599e-01 3.249747678637504578e-02
-1.454479545354843140e-01 -4.052307307720184326e-01 1.483203321695327759e-01 -3.166547417640686035e-02 -2.501252293586730957e-01 4.550952464342117310e-02 -6.940183043479919434e-02 -1.760739833116531372e-01 2.821327447891235352e-01 -1.040698662400245667e-01 1.106305271387100220e-01 -8.133298903703689575e-02 -7.456739991903305054e-02 -2.119349539279937744e-01 1.202065497636795044e-01 2.958603799343109131e-01 -1.399874687194824219e-01 -1.954687684774398804e-01 -2.034746706485748291e-01 3.368824422359466553e-01 9.617527574300765991e-02 -9.578697383403778076e-02 -8.242300897836685181e-02 1.868913471698760986e-01 -1.924819052219390869e-01 -1.651501953601837158e-01 1.080197021365165710e-01 1.475921720266342163e-01 1.495119780302047729e-01 9.979860484600067139e-02 1.280257552862167358e-01 -1.005633100867271423e-01
-1.505177319049835205e-01 -8.288595080375671387e-02 7.232394069433212280e-02 2.021166831254959106e-01 1.970983147621154785e-01 1.550359576940536499e-01 -1.836069077253341675e-01 -7.667004596441984177e-03 1.873293519020080566e-01 -2.043326012790203094e-02 -6.176951900124549866e-02 -2.404984831809997559e-01 5.374363064765930176e-02 -2.825652062892913818e-01 -5.050036311149597168e-02 1.297482103109359741e-01 -1.203245222568511963e-01 1.406728625297546387e-01 -2.830799221992492676e-01 -1.306587308645248413e-01 2.247014641761779785e-01 -2.391467988491058350e-01 -1.340960115194320679e-01 2.944416180253028870e-02 1.711360365152359009e-02 1.475413888692855835e-01 1.093965917825698853e-01 1.627768874168395996e-01 -2.994661927223205566e-01 5.128408595919609070e-02 -4.656273722648620605e-01 2.845380268990993500e-02
-8.942969143390655518e-02 -3.134424984455108643e-01 1.786211878061294556e-01 1.428796797990798950e-01 2.009307742118835449e-01 -3.231845498085021973e-01 4.408582299947738647e-02 -6.932329386472702026e-02 1.616556942462921143e-01 1.819392479956150055e-02 2.858010586351156235e-03 1.508506238460540771e-01 1.531054377555847168e-01 -5.483689904212951660e-02 -1.430724412202835083e-01 2.521028220653533936e-01 1.639788299798965454e-01 -8.350433409214019775e-02 -4.183571338653564453e-01 3.361631184816360474e-02 2.564114928245544434e-01 -2.705149054527282715e-01 8.614231646060943604e-02 2.082427740097045898e-01 -1.009101569652557373e-01 4.028914868831634521e-02 4.334232583642005920e-02 4.655929654836654663e-02 -2.184265702962875366e-01 2.429309338331222534e-01 5.588060617446899414e-02 6.883148103952407837e-02
-1.031534522771835327e-01 -1.160155162215232849e-01 1.459273993968963623e-01 -1.570655107498168945e-01 -1.289017200469970703e-01 1.733142435550689697e-01 7.654006034135818481e-02 -2.935902774333953857e-01 -9.403597563505172729e-02 8.672714978456497192e-02 2.152782380580902100e-01 -1.042313352227210999e-01 2.412865310907363892e-01 -9.222114831209182739e-02 -4.297174215316772461e-01 4.506786167621612549e-02 3.255290538072586060e-02 -2.025874890387058258e-02 -2.392610609531402588e-01 2.410550713539123535e-01 -5.312184803187847137e-03 -2.012889645993709564e-02 2.108622342348098755e-02 5.314235016703605652e-02 1.248622313141822815e-01 -4.511969164013862610e-02 3.426210284233093262e-01 2.946393191814422607e-01 5.265666544437408447e-02 9.332454204559326172e-02 -3.301175236701965332e-01 3.781228885054588318e-02
-1.277849227190017700e-01 -2.611572146415710449e-01 2.140854001045227051e-01 4.865312203764915466e-02 2.576561085879802704e-02 8.140086382627487183e-02 1.769680529832839966e-02 -4.263847172260284424e-01 2.554743289947509766e-01 1.615942567586898804e-01 1.792478859424591064e-01 3.440527871134690940e-05 5.201346799731254578e-02 6.868247687816619873e-02 -1.604774296283721924e-01 5.449449643492698669e-02 2.015901170670986176e-02 -3.605150878429412842e-01 -2.576161921024322510e-01 1.193931698799133301e-01 1.463325619697570801e-01 -3.368320688605308533e-02 -1.573528945446014404e-01 -1.468565911054611206e-01 3.403852880001068115e-02 -2.682701125741004944e-02 2.249942421913146973e-01 1.028600633144378662e-01 -3.190301656723022461e-01 -5.523923784494400024e-02 -2.604201138019561768e-01 5.101209133863449097e-02
-1.946814805269241333e-01 -2.481504231691360474e-01 2.100720256567001343e-01 1.308297663927078247e-01 2.389121614396572113e-02 9.121906757354736328e-02 1.322321444749832153e-01 -1.740607768297195435e-01 2.351929694414138794e-01 4.560506343841552734e-01 1.016537398099899292e-01 -1.647585779428482056e-01 3.165152296423912048e-02 -5.454994738101959229e-02 1.041924655437469482e-01 -4.489526152610778809e-02 3.545103073120117188e-01 -7.416817545890808105e-02 -3.313169181346893311e-01 -1.648540608584880829e-02 -3.122037649154663086e-02 -2.365967035293579102e-01 9.288804605603218079e-03 -2.917061559855937958e-03 1.716693490743637085e-01 2.777611613273620605e-01 7.926622033119201660e-02 2.209170162677764893e-01 2.014120481908321381e-02 2.207046374678611755e-02 -4.649185761809349060e-02 -4.406506940722465515e-02
-2.424858361482620239e-01 -2.477907091379165649e-01 1.094404906034469604e-01 2.752003669738769531e-01 2.266432791948318481e-01 -1.556218564510345459e-01 -1.069969981908798218e-01 1.426561623811721802e-01 1.702676266431808472e-01 3.573181480169296265e-02 -1.989807635545730591e-01 6.204506382346153259e-02 4.939814656972885132e-02 1.428970843553543091e-01 -1.185483038425445557e-01 5.203155055642127991e-02 1.214519068598747253e-01 7.830596715211868286e-02 -4.543605446815490723e-01 3.151414692401885986e-01 2.300973534584045410e-01 -4.934277385473251343e-03 2.589488215744495392e-02 3.576842322945594788e-02 -2.080095931887626648e-02 2.205553092062473297e-02 1.662303656339645386e-01 -1.686042174696922302e-02 -2.727417945861816406e-01 -1.779371500015258789e-01 2.327904254198074341e-01 2.712744474411010742e-02
-3.250614181160926819e-02 -3.747268617153167725e-01 3.777683973312377930e-01 6.897704303264617920e-02 2.511863112449645996e-01 -8.603724092245101929e-02 -1.297331452369689941e-01 -1.213047727942466736e-01 2.052432447671890259e-01 -3.518351912498474121e-01 1.183333471417427063e-01 -6.829513609409332275e-02 -8.073621243238449097e-02 -3.958508372306823730e-02 -2.795077860355377197e-01 8.936662226915359497e-02 -4.499549418687820435e-02 2.089730501174926758e-01 -2.535865008831024170e-01 9.149789810180664062e-02 3.787014575209468603e-04 -2.789462506771087646e-01 -1.237807944416999817e-01 4.728965833783149719e-02 -5.148977413773536682e-02 -2.282724976539611816e-01 1.636071354150772095e-01 -5.923281237483024597e-02 2.316180989146232605e-02 1.249437183141708374e-01 9.959434717893600464e-02 -7.344710826873779297e-02
-1.616274416446685791e-01 -1.164180114865303040e-01 1.094909012317657471e-01 3.444380462169647217e-01 1.651733741164207458e-02 6.014062091708183289e-02 -3.372988104820251465e-01 -1.173117682337760925e-01 1.040328815579414368e-01 3.149318099021911621e-01 -9.120932780206203461e-03 8.244474232196807861e-02 -2.102798223495483398e-02 -1.609523221850395203e-02 1.742481440305709839e-02 -1.007924154400825500e-01 6.259501725435256958e-02 3.170582950115203857e-01 -2.221606075763702393e-01 7.611342519521713257e-02 3.632375597953796387e-02 -3.529708832502365112e-02 -3.838935121893882751e-02 2.356972545385360718e-01 3.397287130355834961e-01 -2.137217074632644653e-01 -3.570769727230072021e-02 3.123089075088500977e-01 -6.854332983493804932e-02 1.924401670694351196e-01 1.721708625555038452e-01 1.405795067548751831e-01
-3.562613576650619507e-02 -4.051157236099243164e-01 4.632884636521339417e-02 -2.180083245038986206e-01 -6.164660304784774780e-02 1.707746833562850952e-01 -1.024199500679969788e-01 -6.861471105366945267e-03 1.109501942992210388e-01 -1.311646103858947754e-01 1.082767769694328308e-01 -6.612876802682876587e-02 2.368032485246658325e-01 3.919705748558044434e-02 1.385634019970893860e-02 2.130361199378967285e-01 1.322340816259384155e-01 -1.462882459163665771e-01 -1.501322686672210693e-01 3.780089318752288818e-01 -1.321100592613220215e-01 -2.040960043668746948e-01 9.044113755226135254e-02 2.716776132583618164e-01 1.270391345024108887e-01 8.521637320518493652e-02 1.316155791282653809e-01 2.840188145637512207e-02 -8.553011715412139893e-02 1.175269135273993015e-03 -4.412117600440979004e-01 6.090517342090606689e-02
3.990142419934272766e-02 -2.113148421049118042e-01 2.178401052951812744e-01 2.380696982145309448e-01 -2.511263787746429443e-01 1.166144311428070068e-01 1.419172249734401703e-02 -2.030375003814697266e-01 6.330265104770660400e-02 1.376965343952178955e-01 6.933680921792984009e-02 6.003868207335472107e-02 2.122486010193824768e-02 -2.794536352157592773e-01 1.200139671564102173e-01 -2.376368492841720581e-01 -5.181383714079856873e-02 1.299927197396755219e-02 -3.955946266651153564e-01 2.075205743312835693e-01 5.317170545458793640e-02 -8.652321994304656982e-02 -4.369568079710006714e-02 1.390817165374755859e-01 2.011547535657882690e-01 -2.322825491428375244e-01 4.079028666019439697e-01 -1.357969790697097778e-01 -1.200596895068883896e-02 -9.275843203067779541e-02 1.671772897243499756e-01 -2.852205373346805573e-02
-2.902906239032745361e-01 -2.520516216754913330e-01 1.357776671648025513e-01 1.361404061317443848e-01 7.327232509851455688e-02 -1.843366622924804688e-01 2.060629986226558685e-02 -4.006204009056091309e-01 6.008017435669898987e-02 -7.700956612825393677e-02 -3.508094698190689087e-02 1.307491511106491089e-01 1.964157521724700928e-01 -1.766984350979328156e-02 -5.672534927725791931e-02 6.837130337953567505e-02 2.440324574708938599e-01 -4.313590005040168762e-02 -3.338419198989868164e-01 -1.954845897853374481e-02 3.784442543983459473e-01 -2.575422823429107666e-01 -4.858508706092834473e-02 1.282001286745071411e-01 -3.703621029853820801e-02 3.266184404492378235e-02 -5.365057289600372314e-02 8.995079249143600464e-02 -1.057903245091438293e-01 1.718141436576843262e-01 -2.922756969928741455e-02 2.893933951854705811e-01
-1.190694645047187805e-01 9.724661707878112793e-02 1.968948096036911011e-01 1.495183557271957397e-01 -1.296816617250442505e-01 1.139833256602287292e-01 4.505835846066474915e-02 -1.568369716405868530e-01 1.738277226686477661e-01 2.217430025339126587e-01 1.106969416141510010e-01 -7.799617946147918701e-02 -1.785714626312255859e-01 -4.542076289653778076e-01 -1.446022242307662964e-01 1.394809782505035400e-01 2.409154921770095825e-01 -2.223019599914550781e-01 -2.565214037895202637e-01 1.969734430313110352e-01 1.006735265254974365e-01 -1.896759718656539917e-01 -2.045361399650573730e-01 1.229865550994873047e-01 4.944947361946105957e-02 -5.365904420614242554e-02 -1.145292595028877258e-01 2.320103049278259277e-01 -1.770246177911758423e-01 2.215580493211746216e-01 1.206875443458557129e-01 -1.138967927545309067e-02
-1.344166975468397141e-02 -7.734163105487823486e-02 1.786517649888992310e-01 2.785564064979553223e-01 2.385608851909637451e-01 -2.256288379430770874e-01 -4.971251357346773148e-03 -1.186761930584907532e-01 -9.885073453187942505e-02 -1.166847795248031616e-01 -8.611037582159042358e-02 6.360563635826110840e-02 -6.264554709196090698e-02 -1.619765162467956543e-01 2.604749798774719238e-01 5.339674279093742371e-02 -6.995572149753570557e-02 3.209892511367797852e-01 -4.364863932132720947e-01 -6.773965805768966675e-02 1.226922422647476196e-01 -2.130050510168075562e-01 3.678915277123451233e-02 3.166901171207427979e-01 7.338980585336685181e-02 -7.750785350799560547e-02 2.449948042631149292e-01 1.370555013418197632e-01 -1.565421223640441895e-01 2.047551125288009644e-01 -1.820869557559490204e-02 6.799104809761047363e-02
-4.134177863597869873e-01 -5.991698708385229111e-03 1.273838728666305542e-01 -9.305167198181152344e-02 -1.456402689218521118e-01 1.518179029226303101e-01 -1.121431663632392883e-01 8.095251768827438354e-02 3.590799868106842041e-01 1.355234980583190918e-01 3.466371679678559303e-03 8.578335866332054138e-03 2.746517956256866455e-01 -2.310545742511749268e-01 1.550918668508529663e-01 9.397457353770732880e-03 -1.196002066135406494e-01 -5.549981445074081421e-02 -2.799043357372283936e-01 2.479356974363327026e-01 -1.600096561014652252e-02 3.426032513380050659e-02 1.431893836706876755e-02 2.288022339344024658e-01 1.502289175987243652e-01 -3.399837017059326172e-01 2.250558435916900635e-01 4.820375889539718628e-02 -1.271597445011138916e-01 -2.427383884787559509e-02 9.646280109882354736e-02 -1.097247675061225891e-01
-2.146865874528884888e-01 -6.657873839139938354e-02 2.642692625522613525e-01 3.211572021245956421e-02 -2.270687185227870941e-02 8.893583714962005615e-02 7.435461878776550293e-02 -1.330142170190811157e-01 2.400756031274795532e-01 3.412137925624847412e-01 3.175978660583496094e-01 -1.134051531553268433e-01 -4.644081741571426392e-02 4.213287308812141418e-02 9.229289740324020386e-02 -1.273875683546066284e-02 -2.420794218778610229e-01 5.828528478741645813e-02 -2.965889871120452881e-01 3.078124821186065674e-01 1.411789059638977051e-01 -1.255706977099180222e-02 -2.877600789070129395e-01 6.663303077220916748e-02 -1.644398421049118042e-01 -3.075667098164558411e-02 2.096400409936904907e-01 1.639555096626281738e-01 2.264273017644882202e-01 1.606720387935638428e-01 -1.313493400812149048e-01 -3.679531440138816833e-02
-1.493281871080398560e-01 -2.559078335762023926e-01 8.236940950155258179e-02 1.547859013080596924e-01 -7.295722514390945435e-02 1.669562608003616333e-01 -2.110488563776016235e-01 -2.955012321472167969e-01 1.248756423592567444e-01 -2.434176802635192871e-01 3.225000798702239990e-01 1.535440832376480103e-01 6.128821149468421936e-02 1.530956593342125416e-03 -3.871301561594009399e-02 -1.870247535407543182e-02 -2.250881344079971313e-01 7.615840435028076172e-02 -5.354206636548042297e-02 3.875907510519027710e-02 3.959225714206695557e-01 -4.932734742760658264e-02 -7.096860557794570923e-02 1.347545087337493896e-01 -9.590467065572738647e-02 5.459282174706459045e-02 1.938608735799789429e-01 4.110475480556488037e-01 7.037369906902313232e-02 8.073044568300247192e-02 -1.440841555595397949e-01 -1.191920861601829529e-01
-1.219458431005477905e-01 -4.426617026329040527e-01 5.521190911531448364e-02 1.007631644606590271e-01 1.384109351783990860e-02 2.420072630047798157e-02 -2.330150753259658813e-01 5.044382438063621521e-02 1.031751334667205811e-01 -1.828290373086929321e-01 5.798223614692687988e-02 -1.835015416145324707e-02 1.591146923601627350e-02 8.164799213409423828e-02 5.166739597916603088e-02 2.210988253355026245e-01 -9.819131344556808472e-02 -1.241501495242118835e-01 -3.898006677627563477e-01 1.848378032445907593e-01 2.272159308195114136e-01 -1.209771633148193359e-01 -1.609344035387039185e-01 3.156111389398574829e-02 9.100186079740524292e-02 -3.119828104972839355e-01 -2.087067663669586182e-01 2.152674794197082520e-01 -3.007381595671176910e-02 -1.667012870311737061e-01 -2.859109342098236084e-01 4.290938004851341248e-02
-1.822392940521240234e-01 -2.136021703481674194e-01 -3.356925444677472115e-03 -1.010763943195343018e-01 -2.182872295379638672e-01 1.329687237739562988e-01 8.428853005170822144e-02 -8.964641392230987549e-02 2.970759272575378418e-01 -4.907135665416717529e-02 4.291143119335174561e-01 1.231211349368095398e-01 -1.177159622311592102e-01 1.392013579607009888e-01 -2.372496128082275391e-01 1.977088451385498047e-01 -9.569307416677474976e-02 -1.679209768772125244e-01 -4.021090269088745117e-01 6.125058978796005249e-02 1.686602272093296051e-02 -2.076156288385391235e-01 -1.277772337198257446e-01 1.765027269721031189e-02 8.365318179130554199e-02 -7.809777557849884033e-02 4.713268205523490906e-02 2.504025995731353760e-01 -4.489782825112342834e-02 7.951246201992034912e-02 -1.192626729607582092e-01 2.201976776123046875e-01
-6.698366254568099976e-02 -6.762565672397613525e-02 4.287919029593467712e-02 -2.819220907986164093e-02 -2.231842428445816040e-01 6.276845932006835938e-02 -3.022041022777557373e-01 5.381620302796363831e-02 9.728165715932846069e-02 9.211247414350509644e-02 -8.640270680189132690e-02 -9.179243445396423340e-02 4.091252982616424561e-01 -3.283268213272094727e-01 -1.703678816556930542e-02 1.059090495109558105e-01 -2.167937718331813812e-02 -2.329300791025161743e-01 -3.099438548088073730e-01 2.641341984272003174e-01 5.000301077961921692e-02 -3.040142543613910675e-02 3.376236557960510254e-02 8.367847651243209839e-02 1.064326837658882141e-01 -2.875587940216064453e-01 3.964267969131469727e-01 1.648254543542861938e-01 -1.407775841653347015e-02 1.239946112036705017e-02 1.850469037890434265e-03 -9.478025138378143311e-02
-1.025765463709831238e-01 -2.810882218182086945e-02 1.754141598939895630e-01 -1.058782115578651428e-01 -4.092992469668388367e-02 -2.390665709972381592e-01 -2.577418386936187744e-01 -7.244092226028442383e-02 3.634529113769531250e-01 -1.167833805084228516e-01 1.571956872940063477e-01 -3.658529222011566162e-01 -1.359940767288208008e-01 -1.000207215547561646e-01 -2.461950033903121948e-01 7.505394518375396729e-02 6.424029171466827393e-02 -5.158798024058341980e-02 -4.697180688381195068e-01 1.024835184216499329e-01 2.741058357059955597e-02 -2.261260524392127991e-02 -2.226255387067794800e-01 1.635104864835739136e-01 -3.022442385554313660e-02 -1.662891954183578491e-01 -8.836233615875244141e-02 1.845410466194152832e-01 1.805549301207065582e-02 -1.374041289091110229e-01 1.071190685033798218e-01 2.379385940730571747e-02
-3.794067502021789551e-01 -7.859342545270919800e-02 -1.038700640201568604e-01 5.962471663951873779e-02 2.206166386604309082e-01 -4.146235808730125427e-02 -2.354419976472854614e-01 -2.461492270231246948e-02 5.189050436019897461e-01 6.293459236621856689e-02 9.266068786382675171e-02 -5.037282407283782959e-02 -3.317942097783088684e-02 6.464185565710067749e-02 -1.739291846752166748e-01 -2.507296800613403320e-01 -1.177423447370529175e-01 2.295438647270202637e-01 -2.086288295686244965e-02 1.838582158088684082e-01 3.396146371960639954e-02 -2.320873290300369263e-01 1.562658115290105343e-03 3.319086730480194092e-01 -7.166676968336105347e-02 -7.338466495275497437e-02 1.220237240195274353e-01 1.254521459341049194e-01 5.840607732534408569e-02 7.026460021734237671e-02 -1.593502759933471680e-01 7.409580796957015991e-02
-6.253855675458908081e-02 -1.062239482998847961e-01 1.526661813259124756e-01 1.530834436416625977e-01 1.952347457408905029e-01 -3.219992294907569885e-02 -2.436508089303970337e-01 -1.935978531837463379e-01 2.369163632392883301e-01 4.023779928684234619e-01 2.505487203598022461e-01 2.885121107101440430e-02 -1.641160547733306885e-01 -1.321060210466384888e-01 1.626175791025161743e-01 -8.349451422691345215e-02 -1.795603632926940918e-01 7.009392976760864258e-02 -1.592094451189041138e-01 7.186634093523025513e-02 4.872565343976020813e-02 -2.098795473575592041e-01 1.126368343830108643e-01 1.026067417114973068e-02 1.041981577873229980e-01 -1.519371718168258667e-01 3.412789702415466309e-01 3.509133160114288330e-01 -1.333232671022415161e-01 8.051232993602752686e-02 1.164048686623573303e-01 6.613447517156600952e-02
-1.491046696901321411e-01 -1.463567018508911133e-01 -4.531102627515792847e-02 1.827945560216903687e-01 9.109915792942047119e-02 2.357458621263504028e-01 -1.200120598077774048e-01 -8.564862608909606934e-02 4.021641910076141357e-01 8.533217757940292358e-02 1.551096676848828793e-03 -2.231474220752716064e-01 2.691034078598022461e-01 -1.627459824085235596e-01 1.973170489072799683e-01 1.740661859512329102e-01 -3.460351750254631042e-02 -4.206127673387527466e-02 -3.702524006366729736e-01 3.063351511955261230e-01 1.131456494331359863e-01 -4.582326486706733704e-02 1.203547418117523193e-01 9.113281220197677612e-02 5.841439962387084961e-02 -3.929008729755878448e-03 3.002139031887054443e-01 3.718297556042671204e-02 -1.334634870290756226e-01 2.857369184494018555e-02 2.511967420578002930e-01 7.857858203351497650e-03
-1.671333163976669312e-01 -2.856925427913665771e-01 3.161621978506445885e-03 1.968775987625122070e-01 -4.645770043134689331e-02 -5.950743332505226135e-02 -1.371947117149829865e-03 -1.198839843273162842e-01 2.942620217800140381e-01 8.026177436113357544e-02 9.183382987976074219e-02 -7.972330600023269653e-02 -1.457011550664901733e-01 -3.773004980757832527e-03 3.046913146972656250e-01 2.132081538438796997e-01 -1.858540326356887817e-01 -2.059900611639022827e-01 -1.386978179216384888e-01 4.497531354427337646e-01 1.840303838253021240e-01 -3.420582786202430725e-02 5.684054270386695862e-02 4.235040396451950073e-02 -7.591969519853591919e-02 1.703401356935501099e-01 1.837974190711975098e-01 3.309025466442108154e-01 1.435814648866653442e-01 1.263173818588256836e-01 7.610969245433807373e-02 7.260089367628097534e-02
-1.833656281232833862e-01 -1.994222402572631836e-01 3.285719454288482666e-02 -1.137908846139907837e-01 -1.735855937004089355e-01 1.748950332403182983e-01 -3.289510309696197510e-01 -4.824069142341613770e-02 2.342026494443416595e-02 7.230387628078460693e-02 2.425504326820373535e-01 -1.236934065818786621e-01 3.115042671561241150e-02 1.259317696094512939e-01 -3.839657008647918701e-01 -1.193953864276409149e-02 5.936839804053306580e-02 -2.189194113016128540e-01 -1.326836943626403809e-01 2.092677950859069824e-01 3.342790007591247559e-01 1.454596314579248428e-02 -1.187650486826896667e-01 1.198481842875480652e-01 2.327764779329299927e-01 -2.124407589435577393e-01 3.051338493824005127e-01 -4.761230200529098511e-03 4.635240882635116577e-02 7.357263565063476562e-02 -2.011045813560485840e-01 -5.739697068929672241e-02
-1.329007297754287720e-01 2.813872322440147400e-02 5.633137002587318420e-02 2.558091282844543457e-01 -5.485225468873977661e-02 1.258920580148696899e-01 -3.169106841087341309e-01 5.779118463397026062e-02 3.457625806331634521e-01 9.156097471714019775e-02 -7.095938920974731445e-02 2.866279147565364838e-02 7.837221026420593262e-02 -1.167963147163391113e-01 2.954853698611259460e-02 1.333523392677307129e-01 7.357428222894668579e-02 3.884826004505157471e-01 -1.056723669171333313e-01 3.059355616569519043e-01 8.736932277679443359e-02 -2.548716664314270020e-01 -6.572719663381576538e-02 1.019713580608367920e-01 1.041203588247299194e-01 6.301081180572509766e-02 2.528028488159179688e-01 9.526625275611877441e-03 -2.525353729724884033e-01 7.431688904762268066e-02 -1.223482862114906311e-01 3.264795243740081787e-01
5.804288387298583984e-02 -2.889092862606048584e-01 2.917999923229217529e-01 9.002306312322616577e-02 1.487034708261489868e-01 1.250883638858795166e-01 5.609425157308578491e-02 -3.215043544769287109e-01 8.558622002601623535e-02 2.093012444674968719e-02 -6.444957852363586426e-02 2.101010978221893311e-01 -1.867437958717346191e-01 -3.342653214931488037e-01 -6.068364903330802917e-02 2.987013459205627441e-01 -5.721798539161682129e-02 2.188522070646286011e-01 -2.922829389572143555e-01 1.757463812828063965e-01 5.677795410156250000e-02 -1.702108532190322876e-01 2.923395633697509766e-01 -1.197835057973861694e-02 1.828912198543548584e-01 -4.065778851509094238e-02 1.943335980176925659e-01 9.864843636751174927e-02 8.263962715864181519e-02 -1.609932631254196167e-02 7.053076475858688354e-02 1.090176124125719070e-02
-2.819376587867736816e-01 -5.420617759227752686e-02 2.509571239352226257e-02 6.083117332309484482e-03 -1.260549575090408325e-01 4.107988253235816956e-02 -1.626443117856979370e-01 -2.971231341361999512e-01 8.364233071915805340e-04 2.353754639625549316e-02 4.338357597589492798e-02 4.676805436611175537e-02 -3.563203513622283936e-01 3.831382095813751221e-02 -1.635183990001678467e-01 -2.382410131394863129e-02 -1.481631398200988770e-01 -9.082924574613571167e-03 -2.535860240459442139e-01 2.318444848060607910e-01 2.056700885295867920e-01 -1.895737089216709137e-02 -2.412898540496826172e-01 2.665517926216125488e-01 -1.205819323658943176e-01 -1.938610672950744629e-01 1.087062060832977295e-01 4.491603076457977295e-01 -7.209751009941101074e-02 3.559599816799163818e-02 -8.006247878074645996e-02 -1.834373325109481812e-01
-1.724197268486022949e-01 -3.717403113842010498e-02 8.575773984193801880e-02 1.451297253370285034e-01 5.202100053429603577e-02 5.290469527244567871e-02 1.368838995695114136e-01 -2.308052033185958862e-02 3.406591713428497314e-01 4.275887608528137207e-01 3.457239270210266113e-01 -9.439440816640853882e-02 -1.219723299145698547e-01 2.233812585473060608e-02 -8.247403800487518311e-02 6.432342808693647385e-03 -5.623693019151687622e-02 -2.629510592669248581e-03 -2.438829690217971802e-01 2.908844947814941406e-01 2.888982295989990234e-01 -2.658972442150115967e-01 -2.134457044303417206e-02 7.591181248426437378e-02 4.469195008277893066e-02 2.123539000749588013e-01 3.285304084420204163e-02 1.869354844093322754e-01 1.726361513137817383e-01 -4.834507778286933899e-02 -2.981357648968696594e-02 2.058463990688323975e-01
1.536039710044860840e-01 -5.640016496181488037e-02 9.891820698976516724e-02 3.102658987045288086e-01 3.090402185916900635e-01 1.881289780139923096e-01 -5.432988051325082779e-03 3.041138639673590660e-03 6.340498477220535278e-02 9.498944878578186035e-02 3.361803889274597168e-01 3.055326640605926514e-02 -4.329993948340415955e-02 -2.765698730945587158e-01 -2.036574333906173706e-01 1.029527932405471802e-01 7.725013792514801025e-02 1.316420882940292358e-01 -2.169902473688125610e-01 2.688834965229034424e-01 1.587605476379394531e-01 -8.318812400102615356e-02 2.572366297245025635e-01 1.598233282566070557e-01 2.890802025794982910e-01 -1.837830990552902222e-01 2.209369093179702759e-01 -8.208702504634857178e-02 1.001196354627609253e-01 9.096334129571914673e-02 -1.303162425756454468e-01 -6.408961117267608643e-02
-3.407843112945556641e-01 -6.603483110666275024e-02 7.821660488843917847e-03 3.340809941291809082e-01 1.805982142686843872e-01 -8.685645461082458496e-02 4.702425003051757812e-02 -2.691408395767211914e-01 4.164570271968841553e-01 -6.323056668043136597e-02 4.681375995278358459e-02 1.284643709659576416e-01 1.300261169672012329e-01 -7.357716560363769531e-02 6.339450925588607788e-02 -2.034046351909637451e-01 -9.823578596115112305e-02 4.885823279619216919e-02 -6.991671770811080933e-02 1.591450423002243042e-01 2.141990065574645996e-01 -2.191149294376373291e-01 -6.025773286819458008e-02 2.678884267807006836e-01 1.850804090499877930e-01 4.035824164748191833e-02 1.266410797834396362e-01 1.486362218856811523e-01 -2.142618447542190552e-01 1.643881350755691528e-01 1.375393420457839966e-01 1.085398197174072266e-01
1.387006640434265137e-01 -2.155423909425735474e-01 -1.885292935185134411e-03 3.484062850475311279e-01 -7.498072087764739990e-02 2.929458767175674438e-02 -3.658832749351859093e-03 -5.180247500538825989e-02 1.460523754358291626e-01 1.488827913999557495e-01 -5.545781180262565613e-02 -1.162770539522171021e-01 1.073130313307046890e-02 -1.551947742700576782e-01 -1.011923626065254211e-01 2.976107224822044373e-02 8.963606506586074829e-02 1.306891292333602905e-01 -2.840248644351959229e-01 1.572760194540023804e-01 3.000392317771911621e-01 -1.616635546088218689e-02 2.280531078577041626e-01 2.346202135086059570e-01 2.267575860023498535e-01 -3.756688535213470459e-01 -9.127151966094970703e-02 7.640179246664047241e-02 -2.102902084589004517e-01 1.844862252473831177e-01 9.188516438007354736e-02 -2.950300872325897217e-01
-3.127715289592742920e-01 -2.038995176553726196e-01 -2.019485086202621460e-02 1.754726171493530273e-01 -1.853308528661727905e-01 1.755836158990859985e-01 -1.031406074762344360e-01 -2.025610953569412231e-01 1.720364391803741455e-01 -4.342132806777954102e-02 2.766373753547668457e-01 1.324291527271270752e-01 -8.868796378374099731e-02 -6.969101727008819580e-02 -4.497309774160385132e-02 1.563059389591217041e-01 -1.557578444480895996e-01 1.473233848810195923e-01 -2.350825965404510498e-01 1.215003207325935364e-01 1.511379778385162354e-01 -7.758776843547821045e-02 -1.711072623729705811e-01 1.918190568685531616e-01 9.255553595721721649e-03 6.262686848640441895e-02 -1.481383740901947021e-01 2.801951766014099121e-01 -1.243927776813507080e-01 -1.927200891077518463e-02 -4.335709214210510254e-01 -1.691553741693496704e-01
-4.334304332733154297e-01 1.184283271431922913e-01 1.801130473613739014e-01 1.253060549497604370e-01 -4.036076739430427551e-02 -3.034853842109441757e-03 -1.586398631334304810e-01 -1.664466969668865204e-02 1.575366407632827759e-01 7.944963872432708740e-02 6.602097302675247192e-02 -5.701145902276039124e-02 3.303048312664031982e-01 -2.969434857368469238e-01 -9.423727542161941528e-02 2.850570082664489746e-01 -3.668344393372535706e-02 -2.372207492589950562e-01 -2.876330018043518066e-01 2.077073901891708374e-01 1.396006904542446136e-02 9.737887419760227203e-03 -1.502552814781665802e-02 7.212336361408233643e-02 -4.524860531091690063e-02 -2.923160493373870850e-01 2.635256946086883545e-01 9.090084582567214966e-02 2.869472280144691467e-02 1.107582971453666687e-01 4.425020515918731689e-02 -1.651341170072555542e-01
-8.271940052509307861e-02 -3.702552616596221924e-01 1.466292738914489746e-01 3.255475759506225586e-01 -1.061968281865119934e-01 6.493140757083892822e-02 -1.994552165269851685e-01 2.413902878761291504e-01 3.341982960700988770e-01 -1.466390043497085571e-01 2.038106024265289307e-01 -9.338667988777160645e-02 1.037198305130004883e-01 -1.789634972810745239e-01 -2.925489284098148346e-02 1.920416802167892456e-01 -2.107137627899646759e-02 1.616300493478775024e-01 -3.072620332241058350e-01 3.873831033706665039e-02 -2.371786721050739288e-02 -2.171162068843841553e-01 -1.759353429079055786e-01 9.394305944442749023e-02 -6.109845638275146484e-02 -1.514400988817214966e-01 1.066074147820472717e-01 -1.330765932798385620e-01 -1.318495273590087891e-01 1.968667805194854736e-01 7.912748306989669800e-02 -1.515437811613082886e-01
1.165605988353490829e-02 -1.405564099550247192e-01 1.341380327939987183e-01 -8.159410208463668823e-02 -1.648163199424743652e-01 3.644667740445584059e-04 -2.468291074037551880e-01 2.420277446508407593e-01 2.355813980102539062e-01 4.314149264246225357e-03 1.333922892808914185e-01 -2.231963444501161575e-03 -1.381818354129791260e-01 -1.524431705474853516e-01 -2.031192779541015625e-01 2.461463510990142822e-01 -4.079179093241691589e-02 -3.778052926063537598e-01 -3.907435536384582520e-01 3.616425022482872009e-02 1.002518460154533386e-01 -1.152702495455741882e-01 -6.974968314170837402e-02 2.606829106807708740e-01 -8.847737312316894531e-02 -1.537937223911285400e-01 1.047009006142616272e-01 5.148484930396080017e-02 -2.256976217031478882e-01 -1.628457754850387573e-02 -2.920865714550018311e-01 -1.230293214321136475e-01
-2.696424424648284912e-01 -2.400183975696563721e-01 1.022581309080123901e-01 2.008946090936660767e-01 -1.746507287025451660e-01 2.715562470257282257e-02 -9.788152575492858887e-02 -1.915322542190551758e-01 2.500936985015869141e-01 1.658148020505905151e-01 -5.528483912348747253e-02 -1.846732944250106812e-01 7.884671539068222046e-02 -2.506007850170135498e-01 1.520930230617523193e-01 -6.824899464845657349e-02 -1.490395665168762207e-01 -2.995364964008331299e-01 -1.800490319728851318e-01 3.093402981758117676e-01 5.280395969748497009e-02 -6.115251407027244568e-02 -6.625968962907791138e-02 3.124099969863891602e-01 -2.029039114713668823e-01 -8.186242729425430298e-02 3.321059048175811768e-02 1.677285134792327881e-01 1.936045438051223755e-01 1.565724611282348633e-01 -1.552225798368453979e-01 7.478072494268417358e-02
-2.085170447826385498e-01 -2.523802816867828369e-01 9.536268562078475952e-02 2.633841931819915771e-01 2.610777020454406738e-01 8.192333579063415527e-02 -3.379464745521545410e-01 -1.689502447843551636e-01 1.339886784553527832e-01 -1.469640880823135376e-01 1.144034974277019501e-02 -3.637117519974708557e-02 6.655671447515487671e-02 -2.839167118072509766e-01 5.050249025225639343e-02 -4.303713515400886536e-02 3.152812132611870766e-03 2.235014736652374268e-01 -8.957069367170333862e-02 1.985473930835723877e-01 2.760986797511577606e-02 -4.678804799914360046e-02 -2.622840404510498047e-01 2.255681008100509644e-01 -5.168942362070083618e-02 1.569318324327468872e-01 2.054548710584640503e-01 1.538220942020416260e-01 8.743087202310562134e-02 3.466906026005744934e-02 -3.281629085540771484e-01 1.911721974611282349e-01
-2.247024327516555786e-01 -2.824314832687377930e-01 2.951230704784393311e-01 9.526822715997695923e-02 -1.165470629930496216e-01 6.002590060234069824e-03 -1.806872934103012085e-01 -4.020494595170021057e-02 4.044983386993408203e-01 2.722847275435924530e-02 2.836499214172363281e-01 4.390399158000946045e-02 1.231160759925842285e-01 -3.257313743233680725e-02 -4.963789880275726318e-02 1.232001930475234985e-01 -5.618937686085700989e-02 -2.465603798627853394e-01 -1.587238758802413940e-01 1.800957471132278442e-01 1.720349341630935669e-01 -8.239714801311492920e-02 -3.061586059629917145e-02 3.046445846557617188e-01 -1.751518547534942627e-01 -5.521394684910774231e-02 -1.545475274324417114e-01 1.935026943683624268e-01 -1.129665295593440533e-03 -1.783779859542846680e-01 -2.016340047121047974e-01 1.607449352741241455e-01
-1.102844253182411194e-01 -5.101744458079338074e-02 1.690096706151962280e-01 1.751690208911895752e-01 1.527268290519714355e-01 1.149426177144050598e-01 -6.499195843935012817e-02 8.651580661535263062e-02 2.667514383792877197e-01 3.205555304884910583e-02 1.683178823441267014e-03 -2.153351902961730957e-01 -5.007960367947816849e-03 8.070149272680282593e-02 -7.695413380861282349e-02 -1.005797311663627625e-01 2.521876618266105652e-02 1.585331410169601440e-01 -8.901890367269515991e-02 2.217839360237121582e-01 1.780653893947601318e-01 -2.379335761070251465e-01 -1.781217008829116821e-01 3.622927069664001465e-01 1.814284473657608032e-01 1.525594443082809448e-01 3.444939255714416504e-01 4.130405187606811523e-02 -2.771098315715789795e-01 3.807342648506164551e-01 -6.295830011367797852e-02 -1.178143825381994247e-02
-7.378104329109191895e-02 -2.842568457126617432e-01 2.296612262725830078e-01 1.223983541131019592e-01 -1.557190567255020142e-01 1.626475006341934204e-01 -4.098897799849510193e-03 -7.800477743148803711e-02 4.204428195953369141e-01 -1.371262669563293457e-01 3.035132884979248047e-01 1.119061335921287537e-01 1.171292457729578018e-02 8.954858034849166870e-02 1.430765092372894287e-01 4.773395881056785583e-02 -1.101358383893966675e-01 -1.290988624095916748e-01 -3.145116865634918213e-01 -8.412912487983703613e-02 1.177249569445848465e-02 -2.601608633995056152e-01 -3.310295343399047852e-01 3.286183774471282959e-01 8.422334492206573486e-02 -9.206201881170272827e-02 3.103524260222911835e-02 -1.424347888678312302e-02 3.924873843789100647e-02 -1.115053147077560425e-01 -1.394042652100324631e-02 8.373791724443435669e-02
4.390495270490646362e-02 -4.343518018722534180e-01 -1.374076157808303833e-01 2.699496783316135406e-02 -2.905865311622619629e-01 3.246579319238662720e-03 -1.146150529384613037e-01 -8.680775761604309082e-02 7.307130843400955200e-02 1.152944117784500122e-01 1.370156854391098022e-01 -2.030843794345855713e-01 8.819976449012756348e-02 -3.222441375255584717e-01 -1.579667180776596069e-01 -3.437381610274314880e-02 -1.036989837884902954e-01 -1.124602854251861572e-01 -1.280726641416549683e-01 1.872644126415252686e-01 6.739140301942825317e-02 1.583330929279327393e-01 1.418244093656539917e-01 3.504229784011840820e-01 2.068059593439102173e-01 -1.942967772483825684e-01 1.696295738220214844e-01 1.219993084669113159e-01 2.312188781797885895e-02 1.005709245800971985e-01 1.831232011318206787e-02 -2.927767932415008545e-01
1.569769531488418579e-02 -8.895830065011978149e-02 9.049957990646362305e-02 2.331881374120712280e-01 -1.153183206915855408e-01 1.093600243330001831e-01 -2.306414246559143066e-01 -2.418502271175384521e-01 -7.570784538984298706e-02 -3.062608838081359863e-01 8.997022360563278198e-02 1.384467780590057373e-01 -8.488968759775161743e-02 -2.881198525428771973e-01 5.801663175225257874e-02 -6.350824981927871704e-02 -2.830872237682342529e-01 -1.858677119016647339e-01 -3.489620089530944824e-01 2.071315795183181763e-01 2.557659447193145752e-01 -1.417489349842071533e-01 -1.148244962096214294e-01 1.965011656284332275e-01 -2.121411636471748352e-02 -1.216929852962493896e-01 1.129936054348945618e-01 2.905404567718505859e-01 -3.147393465042114258e-03 -1.106675416231155396e-01 -8.599305897951126099e-02 1.384125500917434692e-01
-8.885582536458969116e-02 -1.497023850679397583e-01 -2.029993534088134766e-01 1.098746284842491150e-01 7.659442722797393799e-02 -8.112522959709167480e-02 -3.411656022071838379e-01 1.053422018885612488e-01 1.499092429876327515e-01 -4.559344425797462463e-02 -2.496076971292495728e-01 -1.803063601255416870e-01 2.171114981174468994e-01 1.843019574880599976e-02 9.424165636301040649e-02 6.667404621839523315e-02 -9.396123141050338745e-02 9.503367543220520020e-02 -2.148462831974029541e-01 3.641030490398406982e-01 5.694074928760528564e-02 -3.165067732334136963e-01 4.249981045722961426e-02 3.094637393951416016e-01 2.618482112884521484e-01 -1.080473605543375015e-02 1.898817718029022217e-01 1.292593032121658325e-02 -2.524484395980834961e-01 3.964012488722801208e-02 -4.010337963700294495e-02 -1.640358418226242065e-01
-1.671507805585861206e-01 -1.585142463445663452e-01 -2.573680132627487183e-02 1.280059199780225754e-02 7.878853380680084229e-02 -5.610385909676551819e-02 -7.023171335458755493e-02 -3.912125527858734131e-01 1.757885664701461792e-01 -1.108861863613128662e-01 3.988316953182220459e-01 6.524518877267837524e-02 5.387314595282077789e-04 -1.072081699967384338e-01 -2.118465751409530640e-01 3.529228866100311279e-01 -2.571390196681022644e-02 -4.100026562809944153e-02 1.386532187461853027e-02 1.047878712415695190e-01 1.931461989879608154e-01 -2.749776542186737061e-01 1.639826744794845581e-01 1.726196110248565674e-01 2.485045790672302246e-01 -8.928901702165603638e-02 -6.234380602836608887e-02 1.632209271192550659e-01 -1.405349075794219971e-01 2.612445652484893799e-01 -7.625187933444976807e-02 1.188916042447090149e-01
-1.456561535596847534e-01 -2.618156373500823975e-01 -1.055242959409952164e-02 4.862179607152938843e-02 5.298409983515739441e-02 7.093206793069839478e-02 4.098768904805183411e-02 -4.175768792629241943e-02 1.345464438199996948e-01 -2.295407056808471680e-01 2.416987717151641846e-01 2.558151185512542725e-01 2.133308202028274536e-01 1.833870261907577515e-02 2.388644963502883911e-02 4.157610610127449036e-02 -1.418838053941726685e-01 -1.817971616983413696e-01 -3.741747438907623291e-01 2.421618849039077759e-01 1.462416350841522217e-01 4.740791022777557373e-02 -1.680243574082851410e-02 3.402372002601623535e-01 2.695433199405670166e-01 1.256933212280273438e-01 -2.724591642618179321e-03 3.157748281955718994e-01 2.106712609529495239e-01 1.214399281889200211e-02 -1.673559844493865967e-01 3.850362077355384827e-02
-2.864732444286346436e-01 -2.977168560028076172e-01 2.979149222373962402e-01 1.568160951137542725e-02 6.297771632671356201e-02 -1.124773696064949036e-01 -1.778440922498703003e-01 1.797485351562500000e-01 3.727224469184875488e-01 -1.719111204147338867e-01 1.743483394384384155e-01 4.384408518671989441e-02 1.628395169973373413e-01 6.963873654603958130e-02 -2.548927068710327148e-02 9.119050204753875732e-02 -1.967640370130538940e-01 -1.115292683243751526e-01 -2.154130190610885620e-01 3.408659696578979492e-01 -3.006562963128089905e-02 -6.916507333517074585e-02 -1.727347522974014282e-01 1.914413869380950928e-01 -1.724231615662574768e-02 -2.004326730966567993e-01 5.972173810005187988e-02 6.190263107419013977e-02 -2.152280956506729126e-01 -1.026433929800987244e-01 7.403548061847686768e-02 1.499508619308471680e-01
-8.833810687065124512e-02 -2.473441809415817261e-01 -8.384759724140167236e-02 2.207975387573242188e-01 -9.233048185706138611e-03 1.325099449604749680e-02 -1.325595527887344360e-01 -1.243848577141761780e-01 8.199872076511383057e-02 -2.149782329797744751e-01 1.651557087898254395e-01 1.630430668592453003e-01 2.440578863024711609e-02 -4.713397100567817688e-02 -3.232625871896743774e-02 -5.287312343716621399e-02 -2.351572215557098389e-01 -4.788410291075706482e-02 -2.490354478359222412e-01 3.375991284847259521e-01 1.732459366321563721e-01 -8.206858485937118530e-02 -2.764912545680999756e-01 1.612484753131866455e-01 -3.398199379444122314e-02 -1.131605803966522217e-01 2.057952582836151123e-01 3.782820999622344971e-01 -1.292586624622344971e-01 -2.944099605083465576e-01 -1.882688999176025391e-01 1.321113854646682739e-01
-6.342928856611251831e-02 -2.625965476036071777e-01 1.017834618687629700e-02 -2.699195146560668945e-01 2.459889799356460571e-01 -9.210292994976043701e-02 -2.095333859324455261e-02 -2.776772677898406982e-01 1.730189770460128784e-01 -7.637686282396316528e-02 1.921695768833160400e-01 -2.841080725193023682e-02 -1.038147229701280594e-02 -1.953839883208274841e-02 1.777404546737670898e-02 1.205144971609115601e-01 3.377895057201385498e-02 -1.785919535905122757e-03 -3.713389039039611816e-01 2.098669707775115967e-01 8.809002488851547241e-02 -1.979025006294250488e-01 -6.059589236974716187e-02 4.147641360759735107e-01 5.605165287852287292e-02 2.147205173969268799e-02 -1.197342872619628906e-01 3.565804958343505859e-01 -1.145119592547416687e-01 1.296597067266702652e-02 -1.974091231822967529e-01 1.250614076852798462e-01
-4.902515560388565063e-02 -3.138653039932250977e-01 1.096470579504966736e-01 3.985721468925476074e-01 2.851801812648773193e-01 5.762092769145965576e-03 -1.050640195608139038e-01 -6.538725644350051880e-02 -1.763755381107330322e-01 7.037170231342315674e-02 4.755491018295288086e-02 1.125583238899707794e-02 2.217427641153335571e-01 -1.168228909373283386e-01 1.370112877339124680e-02 2.763407677412033081e-02 1.472444683313369751e-01 -1.343139261007308960e-02 -4.561907947063446045e-01 2.177854813635349274e-02 2.581192255020141602e-01 -1.165960580110549927e-01 1.050105392932891846e-01 9.628227353096008301e-02 -8.057812601327896118e-02 7.014331966638565063e-02 3.658951818943023682e-01 -1.243852302432060242e-01 -1.542071104049682617e-01 2.423862926661968231e-02 -1.117765828967094421e-01 -2.687004767358303070e-02
-1.627419292926788330e-01 -3.533214926719665527e-01 1.095395982265472412e-01 2.004279345273971558e-01 2.344577163457870483e-01 3.399317711591720581e-02 -2.539589107036590576e-01 -1.092077270150184631e-01 1.143246442079544067e-01 -1.532449573278427124e-01 -2.588281221687793732e-02 -1.031116694211959839e-01 -2.037278562784194946e-02 -2.186167240142822266e-01 -5.542578175663948059e-02 -1.761035770177841187e-01 5.147590115666389465e-02 2.187853455543518066e-01 -1.132822707295417786e-01 1.477816551923751831e-01 8.475680649280548096e-02 3.003111295402050018e-02 -2.820579707622528076e-01 1.436797529458999634e-01 1.870010346174240112e-01 3.157861828804016113e-01 2.304681390523910522e-01 2.502495646476745605e-01 1.369510591030120850e-02 -2.877252735197544098e-02 -2.500888109207153320e-01 1.623165309429168701e-01
-1.256945431232452393e-01 -1.314955353736877441e-01 1.324996650218963623e-01 2.213322967290878296e-01 -2.065844833850860596e-01 -3.132445365190505981e-02 8.096471428871154785e-03 -1.678727716207504272e-01 1.706269830465316772e-01 3.296489119529724121e-01 -3.196407482028007507e-02 -3.170513212680816650e-01 4.043911024928092957e-02 -2.641975283622741699e-01 1.262057274580001831e-01 8.753924816846847534e-02 -1.026627123355865479e-01 -3.346285223960876465e-01 -1.334617435932159424e-01 1.823994219303131104e-01 1.232583448290824890e-01 -1.412809789180755615e-01 -1.927323192358016968e-01 3.595061302185058594e-01 -1.387490481138229370e-01 -1.620123535394668579e-01 1.685295999050140381e-01 -9.683310240507125854e-02 5.217440053820610046e-02 -5.547539517283439636e-02 -1.473083943128585815e-01 9.049963206052780151e-02
-2.393373250961303711e-01 -1.507793664932250977e-01 -2.380526363849639893e-01 1.804188042879104614e-01 -8.676663041114807129e-02 1.896702200174331665e-01 -1.784166544675827026e-01 -2.732942998409271240e-01 1.411217749118804932e-01 -1.630469262599945068e-01 1.777990758419036865e-01 1.244703829288482666e-01 -1.819411963224411011e-01 1.511032432317733765e-01 -3.475911170244216919e-02 3.366930782794952393e-01 -7.372523844242095947e-02 1.005198657512664795e-01 -1.921737194061279297e-01 3.314694166183471680e-01 9.042697399854660034e-02 -1.140726655721664429e-01 -2.968670427799224854e-01 1.917860284447669983e-02 1.058657392859458923e-01 -1.968449726700782776e-02 4.362933337688446045e-03 2.971591651439666748e-01 -7.484986633062362671e-02 -2.911744453012943268e-02 -1.947792917490005493e-01 1.704927347600460052e-02
2.550150454044342041e-02 -2.093198448419570923e-01 2.013887315988540649e-01 1.566074043512344360e-01 1.642886102199554443e-01 -1.936491727828979492e-01 -1.528311818838119507e-01 -8.283396810293197632e-02 9.024053812026977539e-02 9.942012280225753784e-02 6.633809953927993774e-02 -2.384480834007263184e-01 2.500635683536529541e-01 -1.205533891916275024e-01 -2.116317003965377808e-01 -2.455463819205760956e-02 -2.257750630378723145e-01 2.692574262619018555e-01 -1.013538986444473267e-01 1.809701770544052124e-01 -4.453408997505903244e-03 -4.071080088615417480e-01 7.498592883348464966e-02 1.776956319808959961e-01 2.169276624917984009e-01 8.463911712169647217e-03 1.974686086177825928e-01 1.236488446593284607e-01 3.437679260969161987e-02 -4.460496082901954651e-02 -1.845118701457977295e-01 2.931210100650787354e-01
-1.661703735589981079e-01 -1.815087050199508667e-01 6.593593209981918335e-02 7.325378060340881348e-02 2.973946630954742432e-01 -7.521941512823104858e-02 -1.013882905244827271e-01 -9.316796064376831055e-02 4.381148219108581543e-01 8.779858797788619995e-02 2.870813310146331787e-01 -9.538161009550094604e-02 -1.584850437939167023e-02 -5.766517296433448792e-02 8.859696984291076660e-02 -9.088253974914550781e-02 -1.872240193188190460e-02 1.267584711313247681e-01 -1.890559941530227661e-01 2.224709540605545044e-01 7.336293812841176987e-03 -2.777001857757568359e-01 -7.210960984230041504e-02 6.606764346361160278e-02 2.065372765064239502e-01 -2.895614504814147949e-01 1.811907142400741577e-01 8.573997765779495239e-02 2.171387709677219391e-02 1.886629872024059296e-02 2.712233960628509521e-01 2.763162851333618164e-01
-1.070847734808921814e-01 -1.661906689405441284e-01 2.574397027492523193e-01 1.280198693275451660e-01 -6.159413978457450867e-02 -3.244250547140836716e-03 1.234478279948234558e-01 -2.416873723268508911e-01 2.790183722972869873e-01 3.808053731918334961e-01 3.521676957607269287e-01 -1.850892752408981323e-01 -3.612111508846282959e-02 -8.859276771545410156e-02 -4.053414613008499146e-02 -7.898902148008346558e-02 -2.084935307502746582e-01 -8.479747921228408813e-02 -3.255842030048370361e-01 1.135050654411315918e-01 1.753211617469787598e-01 -1.414144933223724365e-01 -1.747032850980758667e-01 8.837953209877014160e-02 -1.034692674875259399e-01 2.079540044069290161e-01 1.404730528593063354e-01 1.443281918764114380e-01 3.541117906570434570e-02 6.246028840541839600e-02 3.279526904225349426e-02 2.079704403877258301e-01
-4.961451515555381775e-02 -3.545432090759277344e-01 2.639122307300567627e-01 1.767609715461730957e-01 5.600909353233873844e-04 3.282473608851432800e-02 -1.607667207717895508e-01 1.240696758031845093e-01 2.614804804325103760e-01 -2.847138345241546631e-01 2.462015151977539062e-01 -8.472973108291625977e-02 1.228873506188392639e-01 -1.878443546593189240e-02 -6.352149695158004761e-02 1.753124743700027466e-01 -1.389216631650924683e-01 7.355092465877532959e-02 -3.080187439918518066e-01 -9.963589161634445190e-02 3.872558102011680603e-02 -2.222264111042022705e-01 -7.686520367860794067e-02 2.098322212696075439e-01 3.022091276943683624e-02 -4.083547294139862061e-01 1.843935996294021606e-01 6.329660769551992416e-03 8.253130316734313965e-02 1.372111290693283081e-01 5.823241546750068665e-02 -1.017033215612173080e-02
-1.633580625057220459e-01 -2.275907695293426514e-01 1.622143983840942383e-01 9.989440441131591797e-04 -1.115971729159355164e-01 1.316635757684707642e-01 -3.273558914661407471e-01 -1.271534115076065063e-01 -2.739922702312469482e-02 -2.480711601674556732e-02 1.874453127384185791e-01 -1.527199298143386841e-01 1.340321004390716553e-01 1.471230834722518921e-01 -3.467643857002258301e-01 -1.420390605926513672e-01 4.583263397216796875e-02 -2.684318125247955322e-01 -1.506998687982559204e-01 3.608564138412475586e-01 2.523750066757202148e-01 2.251028828322887421e-02 -1.338924169540405273e-01 1.957496814429759979e-02 2.550450563430786133e-01 -1.047908794134855270e-02 3.141050636768341064e-01 1.204414218664169312e-01 3.230962529778480530e-02 2.850647643208503723e-02 -3.657218813896179199e-02 -1.054186075925827026e-01
-2.229785919189453125e-01 -2.231600433588027954e-01 3.502375781536102295e-01 1.498922239989042282e-02 7.216001302003860474e-02 2.168363481760025024e-01 -9.351760894060134888e-02 -9.039569646120071411e-02 2.436220794916152954e-01 4.389942809939384460e-02 -2.121563814580440521e-02 -1.110778450965881348e-01 -7.578263431787490845e-02 -1.622792631387710571e-01 2.504670023918151855e-01 1.684102416038513184e-01 -2.531929612159729004e-01 2.019186764955520630e-01 -1.348208636045455933e-01 1.135840415954589844e-01 -4.312496259808540344e-02 -1.045097261667251587e-01 6.547120213508605957e-02 2.592908032238483429e-02 3.453266918659210205e-01 3.602311015129089355e-02 2.151122093200683594e-01 2.528528571128845215e-01 -1.074141589924693108e-03 -1.879733949899673462e-01 2.582173943519592285e-01 -1.572974771261215210e-01
4.934090189635753632e-03 -7.346196472644805908e-02 2.311777323484420776e-01 -3.508109971880912781e-02 -1.235041208565235138e-02 -2.137048840522766113e-01 -1.076685786247253418e-01 -6.667193025350570679e-02 4.389105439186096191e-01 -1.524431556463241577e-01 1.544410288333892822e-01 -4.054435789585113525e-01 -1.248622238636016846e-01 3.800737112760543823e-02 -2.809986770153045654e-01 1.341283917427062988e-01 2.288242988288402557e-02 4.202937334775924683e-02 -4.651109278202056885e-01 6.386782974004745483e-02 3.066668845713138580e-02 7.111145555973052979e-02 -2.281387522816658020e-02 1.957415938377380371e-01 7.216807454824447632e-02 -7.731431722640991211e-02 -6.442676484584808350e-02 1.914739310741424561e-01 -1.115978807210922241e-01 -1.411293894052505493e-01 2.046722732484340668e-02 8.730642497539520264e-02
-8.492790907621383667e-02 -1.271141171455383301e-01 -2.008704841136932373e-02 -5.384509265422821045e-02 -2.559558153152465820e-01 2.842583879828453064e-02 -1.265081167221069336e-01 2.275522947311401367e-01 2.964258193969726562e-01 2.360493876039981842e-02 5.438379943370819092e-02 -1.277749091386795044e-01 7.504803687334060669e-02 -2.238978594541549683e-01 9.887570515275001526e-03 -1.485209539532661438e-02 -1.508510708808898926e-01 1.099176704883575439e-01 -6.618674844503402710e-02 1.220120117068290710e-01 1.976928859949111938e-01 -2.820075750350952148e-01 -5.976914986968040466e-02 3.736089468002319336e-01 1.412793993949890137e-01 1.212916225194931030e-01 4.346452057361602783e-01 2.092525735497474670e-02 -2.857777476310729980e-01 1.343626379966735840e-01 -4.604700207710266113e-02 1.835478395223617554e-01
-1.277977675199508667e-01 -2.759827077388763428e-01 -2.921484597027301788e-02 3.883835077285766602e-01 2.441079765558242798e-01 -1.826622933149337769e-01 6.017743423581123352e-02 -4.944634810090065002e-02 7.888527587056159973e-03 7.049952447414398193e-02 1.400808393955230713e-01 -2.528069540858268738e-03 1.258956193923950195e-01 3.980926796793937683e-02 -1.405802220106124878e-01 2.009102404117584229e-01 1.520241200923919678e-01 -2.255440503358840942e-01 -3.313482105731964111e-01 1.803708672523498535e-01 1.549573689699172974e-01 -2.242849022150039673e-02 1.330576464533805847e-02 2.168033421039581299e-01 -9.852817282080650330e-03 4.923542216420173645e-02 2.730268836021423340e-01 -9.789305925369262695e-02 -1.665279120206832886e-01 2.276824265718460083e-01 4.415573924779891968e-02 3.136736154556274414e-01
-3.045988678932189941e-01 -3.722774609923362732e-02 2.566192746162414551e-01 1.547140926122665405e-01 1.138288825750350952e-01 -3.473781049251556396e-02 7.655413448810577393e-02 -7.369659096002578735e-02 -7.723699510097503662e-02 -1.067706290632486343e-02 2.170342355966567993e-01 -2.098499536514282227e-01 -2.466616183519363403e-01 -2.137607783079147339e-01 1.583107411861419678e-01 3.338012695312500000e-01 3.876074030995368958e-02 8.969912678003311157e-02 -1.073827296495437622e-01 2.663739025592803955e-01 6.833964586257934570e-02 7.125401496887207031e-02 5.141124129295349121e-02 7.588050514459609985e-02 3.499527275562286377e-01 -3.085889294743537903e-02 4.835686087608337402e-02 3.334213793277740479e-01 -2.932815551757812500e-01 1.238626465201377869e-01 4.275309294462203979e-02 7.247983943670988083e-03
2.695825994014739990e-01 -1.788012087345123291e-01 4.442581161856651306e-02 -1.171485707163810730e-01 1.040233299136161804e-01 1.675446778535842896e-01 -4.075124859809875488e-02 -1.341211050748825073e-01 3.157460093498229980e-01 1.607010066509246826e-01 -2.138596028089523315e-02 3.738459572196006775e-02 -1.838520318269729614e-01 1.203322410583496094e-01 -3.632700741291046143e-01 1.574724465608596802e-01 -1.625141203403472900e-01 9.115625917911529541e-02 -2.841550707817077637e-01 3.192741870880126953e-01 1.535879820585250854e-01 -4.213015735149383545e-02 2.015155553817749023e-02 1.797126829624176025e-01 3.588045239448547363e-01 2.767377905547618866e-02 1.761963665485382080e-01 6.431740522384643555e-02 5.091495439410209656e-02 8.539266884326934814e-02 -5.663680657744407654e-02 -1.882804632186889648e-01
-9.908442199230194092e-02 3.469219058752059937e-02 1.222859323024749756e-02 7.325515896081924438e-02 -1.713670790195465088e-01 -6.957650929689407349e-02 -2.571248412132263184e-01 -3.306622207164764404e-01 3.393573313951492310e-02 1.498071551322937012e-01 6.592810899019241333e-02 1.280502527952194214e-01 1.726850569248199463e-01 -2.146772593259811401e-01 -2.350958287715911865e-01 2.111749649047851562e-01 1.762302368879318237e-01 -9.955868870019912720e-02 -3.238953053951263428e-01 1.088188141584396362e-01 2.326031774282455444e-01 7.588928192853927612e-02 -7.723199576139450073e-02 -2.766833081841468811e-02 3.684740960597991943e-01 -4.113018140196800232e-02 1.793745309114456177e-01 2.695168852806091309e-01 -1.001722142100334167e-01 -1.051705628633499146e-01 3.190933540463447571e-02 -2.549325525760650635e-01
-2.672955393791198730e-01 -1.427119374275207520e-01 -8.559351414442062378e-02 2.209845334291458130e-01 -1.105813533067703247e-01 1.782977581024169922e-01 -1.390758901834487915e-01 -1.349646225571632385e-02 4.808217287063598633e-01 7.310870569199323654e-03 7.338632643222808838e-02 -1.215580701828002930e-01 1.950029842555522919e-02 -3.902751952409744263e-02 -5.103993788361549377e-02 2.208337932825088501e-01 -1.463230792433023453e-02 1.823780536651611328e-01 -1.942031979560852051e-01 1.741329729557037354e-01 1.448931992053985596e-01 -1.355381011962890625e-01 9.594672359526157379e-03 1.711429357528686523e-01 1.851165667176246643e-02 5.629555135965347290e-02 1.015473902225494385e-01 -9.944412857294082642e-02 -4.864989817142486572e-01 2.106067538261413574e-01 8.975712954998016357e-02 2.715306542813777924e-02
-2.080153971910476685e-01 -3.493207693099975586e-01 8.006983250379562378e-02 1.612104922533035278e-01 -2.459129504859447479e-02 -7.876522839069366455e-02 -2.773122489452362061e-01 -6.054893881082534790e-02 1.458568274974822998e-01 1.049528196454048157e-01 1.054963320493698120e-01 -2.014782130718231201e-01 2.682769298553466797e-01 -3.924462199211120605e-02 -1.054207906126976013e-01 -2.174252178519964218e-03 -6.566224992275238037e-02 -2.526165684685111046e-03 -9.980833530426025391e-02 -1.232535541057586670e-01 1.566234081983566284e-01 -2.083589583635330200e-01 -1.480743139982223511e-01 2.242036759853363037e-01 2.925809323787689209e-01 2.974376380443572998e-01 3.379609435796737671e-02 -6.566162407398223877e-02 -2.522358000278472900e-01 3.357621133327484131e-01 1.262435615062713623e-01 -6.966207921504974365e-02
-1.546719372272491455e-01 -1.669959276914596558e-01 1.151523664593696594e-01 -1.983778774738311768e-01 -5.369775742292404175e-02 -3.019572235643863678e-02 -2.874278426170349121e-01 -2.291511297225952148e-01 -9.787343442440032959e-03 2.448602207005023956e-02 2.853356301784515381e-01 -9.041056782007217407e-02 2.333938628435134888e-01 2.206697016954421997e-01 -2.753254473209381104e-01 2.245766222476959229e-01 3.640024065971374512e-01 -1.138752028346061707e-01 -1.489154845476150513e-01 1.806839108467102051e-01 2.200921326875686646e-01 -1.090462431311607361e-01 4.324690625071525574e-02 1.376642435789108276e-01 5.875329673290252686e-02 -6.135400012135505676e-02 2.667799890041351318e-01 1.254394650459289551e-01 -1.292263418436050415e-01 -3.475932776927947998e-02 -1.992619633674621582e-01 -6.152513623237609863e-02
9.873386472463607788e-02 -3.220619559288024902e-01 1.202335953712463379e-01 2.961074709892272949e-01 -5.986422300338745117e-02 1.567095220088958740e-01 -1.652826666831970215e-01 -1.022970527410507202e-01 4.920876398682594299e-02 -1.246628239750862122e-01 -1.514336764812469482e-01 -7.433106005191802979e-02 -1.788873225450515747e-01 -1.068218126893043518e-01 6.284229457378387451e-02 1.313518285751342773e-01 -1.404118835926055908e-01 -1.434184610843658447e-01 -2.347982972860336304e-01 7.573199272155761719e-02 1.124990507960319519e-01 1.869595237076282501e-02 3.657254874706268311e-01 6.909497827291488647e-02 2.015448957681655884e-01 -2.487931549549102783e-01 -5.464936047792434692e-02 4.449054598808288574e-01 -1.514708101749420166e-01 1.676805615425109863e-01 -1.295498851686716080e-02 -8.669212460517883301e-03
7.122407108545303345e-02 -1.917019039392471313e-01 1.677443832159042358e-01 5.980981513857841492e-02 -1.110923141241073608e-01 -1.802970841526985168e-02 -1.096246913075447083e-01 5.883877724409103394e-02 3.255997300148010254e-01 -3.558622002601623535e-01 -1.015099287033081055e-01 -1.099711731076240540e-01 -3.010138683021068573e-02 -5.615551397204399109e-02 -4.668817296624183655e-02 1.610448062419891357e-01 5.520617589354515076e-02 -3.426669836044311523e-01 -3.739663660526275635e-01 -1.692444384098052979e-01 -1.009848564863204956e-01 -7.608826272189617157e-03 -2.330823689699172974e-01 6.007862836122512817e-02 6.876721978187561035e-02 -1.481059044599533081e-01 1.551801264286041260e-01 3.972265422344207764e-01 -3.663688525557518005e-02 1.054143309593200684e-01 -1.461062878370285034e-01 -1.077002361416816711e-01
-8.498351275920867920e-02 -2.220297604799270630e-01 5.464809760451316833e-02 -1.175841912627220154e-01 -4.939078912138938904e-02 2.719712816178798676e-02 -1.233620122075080872e-01 -2.725101411342620850e-01 -7.173123210668563843e-02 2.504926174879074097e-02 1.798416487872600555e-02 3.695352748036384583e-02 -1.984397470951080322e-01 -2.167096585035324097e-01 -1.728371530771255493e-01 1.772179603576660156e-01 -8.944418281316757202e-02 -3.099159896373748779e-01 -5.104083418846130371e-01 1.449660211801528931e-01 7.525920867919921875e-02 2.244042791426181793e-02 -7.475061714649200439e-02 2.091490924358367920e-01 1.074759438633918762e-01 -4.320423677563667297e-02 2.079703845083713531e-02 9.248621016740798950e-02 -3.189365565776824951e-01 -6.228639557957649231e-02 -2.613418996334075928e-01 -2.038253098726272583e-01
5.286885425448417664e-02 -3.952642977237701416e-01 8.322449773550033569e-02 3.227048516273498535e-01 1.493080854415893555e-01 -1.571260690689086914e-01 -3.942817449569702148e-02 8.003785461187362671e-02 -3.665465489029884338e-02 1.776500046253204346e-02 -1.211854293942451477e-01 -2.233240380883216858e-02 -1.193996635265648365e-03 -9.249638020992279053e-02 4.153985530138015747e-02 1.004440058022737503e-02 -8.260434865951538086e-02 3.626517653465270996e-01 -3.095010817050933838e-01 1.374352574348449707e-01 -1.058328431099653244e-02 -1.400765180587768555e-01 4.616845026612281799e-02 3.979867696762084961e-01 3.074911534786224365e-01 -2.687287032604217529e-01 1.124088000506162643e-02 1.271242946386337280e-01 -2.231788076460361481e-02 1.112907752394676208e-01 1.119130104780197144e-01 -7.744821906089782715e-02
6.093681603670120239e-02 -3.684590011835098267e-02 4.967468976974487305e-02 1.346735358238220215e-01 -5.042006820440292358e-02 -2.682463228702545166e-01 3.205151855945587158e-02 5.143256485462188721e-02 1.685595214366912842e-01 -1.481235325336456299e-01 4.285283759236335754e-02 -7.923775166273117065e-02 6.370899081230163574e-02 -3.180446326732635498e-01 -8.958689868450164795e-02 -6.359098106622695923e-02 2.886213175952434540e-02 3.047968745231628418e-01 -2.567373514175415039e-01 -9.992751479148864746e-02 1.590974256396293640e-02 -5.047084093093872070e-01 -9.756670147180557251e-02 2.509730458259582520e-01 3.191147148609161377e-01 -9.055930376052856445e-02 1.995685100555419922e-01 1.772549152374267578e-01 -2.461271360516548157e-02 -2.243422716856002808e-02 -1.644096225500106812e-01 -1.177243068814277649e-01
-3.169870078563690186e-01 -3.182262778282165527e-01 1.059259250760078430e-01 -9.024916589260101318e-02 -1.557382792234420776e-01 -2.437896728515625000e-01 -1.566671729087829590e-01 -8.626569062471389771e-02 1.218294575810432434e-01 2.015139907598495483e-01 1.417783498764038086e-01 2.248523756861686707e-03 2.641363143920898438e-01 -1.275655776262283325e-01 1.907526701688766479e-01 -8.043067157268524170e-02 2.108137905597686768e-01 -4.703642800450325012e-02 -1.252341363579034805e-02 1.250978410243988037e-01 1.035821959376335144e-01 3.152361139655113220e-02 1.676441878080368042e-01 1.972906738519668579e-01 8.536371588706970215e-02 -3.229573965072631836e-01 2.041686326265335083e-01 2.763248085975646973e-01 -4.150053858757019043e-02 1.463343948125839233e-01 -2.524276971817016602e-01 3.258905559778213501e-02
-1.323642283678054810e-01 -3.368287980556488037e-01 8.151170611381530762e-02 1.453680694103240967e-01 -1.385477185249328613e-01 -9.197013452649116516e-03 1.621821820735931396e-01 -1.764299422502517700e-01 1.040810905396938324e-02 1.321014910936355591e-01 2.398880273103713989e-01 -1.881988197565078735e-01 -3.054452538490295410e-01 1.060810536146163940e-01 -1.667438894510269165e-01 -1.523556411266326904e-01 -1.950414106249809265e-02 -8.068581670522689819e-02 -3.692302107810974121e-01 1.769687235355377197e-01 9.329386055469512939e-02 -2.457959055900573730e-01 2.248479872941970825e-01 2.457814961671829224e-01 -4.645990952849388123e-02 6.828548759222030640e-02 3.556137979030609131e-01 -5.935565009713172913e-02 -4.964624345302581787e-02 4.164592176675796509e-02 -4.337267577648162842e-02 -3.065446764230728149e-02
-3.332791924476623535e-01 -1.006269827485084534e-01 6.338360160589218140e-02 1.469579935073852539e-01 -1.141847595572471619e-01 4.134065285325050354e-02 -1.704496294260025024e-01 2.741884207352995872e-03 2.631782591342926025e-01 1.989807188510894775e-01 1.055725216865539551e-01 -1.886475831270217896e-01 -6.085628643631935120e-02 -2.588479518890380859e-01 2.058436721563339233e-02 1.702070794999599457e-02 -2.873271703720092773e-01 1.392552107572555542e-01 -1.410234421491622925e-01 2.181973904371261597e-01 6.909289956092834473e-02 -2.299636751413345337e-01 -7.591649144887924194e-02 3.115547895431518555e-01 1.773146986961364746e-01 1.153963878750801086e-01 3.220933079719543457e-01 -1.311942338943481445e-01 -1.879733353853225708e-01 1.483768373727798462e-01 1.422146856784820557e-01 9.564181417226791382e-02
-2.001518458127975464e-01 -1.361766308546066284e-01 -8.007920533418655396e-02 8.430531620979309082e-02 1.053976789116859436e-01 -1.689219176769256592e-01 -2.866104543209075928e-01 8.026495575904846191e-02 1.663989126682281494e-01 -2.141454722732305527e-03 -1.234835758805274963e-01 -2.358941733837127686e-01 1.480454057455062866e-01 -3.360661864280700684e-02 1.458921432495117188e-01 -1.238364577293395996e-01 -6.381679326295852661e-02 8.367039263248443604e-02 -2.108248323202133179e-01 1.245338916778564453e-01 5.708387494087219238e-02 -4.449931681156158447e-01 1.272422671318054199e-01 4.545044526457786560e-02 3.363706469535827637e-01 -6.634759716689586639e-03 3.630252480506896973e-01 1.019710674881935120e-01 -2.556433677673339844e-01 -1.297398209571838379e-01 1.819140277802944183e-02 -1.137328445911407471e-01
-1.448605358600616455e-01 -2.597728073596954346e-01 -1.041674688458442688e-01 2.282581925392150879e-01 8.515986800193786621e-02 2.243032008409500122e-01 -1.882463246583938599e-01 -2.077267915010452271e-01 -1.579497195780277252e-02 -1.543345898389816284e-01 1.118674594908952713e-02 -4.228513687849044800e-02 -7.581853121519088745e-02 -2.726228833198547363e-01 -1.055205892771482468e-02 -7.780310511589050293e-02 -3.598740100860595703e-01 -2.079738676548004150e-01 -2.160468697547912598e-01 1.211279034614562988e-01 1.342642307281494141e-01 -1.107876226305961609e-01 -3.084880709648132324e-01 2.208244800567626953e-01 -7.287628948688507080e-02 -1.891683936119079590e-01 7.211744785308837891e-02 2.838176488876342773e-01 -1.031137481331825256e-01 -2.059253603219985962e-01 -1.029198691248893738e-01 -3.731513768434524536e-02
-1.099021658301353455e-01 -7.248640805482864380e-02 1.777876354753971100e-02 1.593510657548904419e-01 3.177286684513092041e-02 1.313314437866210938e-01 -2.047971487045288086e-01 -1.015025153756141663e-01 4.961442947387695312e-01 8.558350056409835815e-02 1.598960720002651215e-02 1.790059544146060944e-02 2.649155557155609131e-01 -2.131038457155227661e-01 8.144417405128479004e-02 2.354983091354370117e-01 -1.729117780923843384e-01 4.504165798425674438e-02 -3.264902234077453613e-01 1.126804128289222717e-01 1.855930835008621216e-01 1.388197392225265503e-02 6.686642765998840332e-02 2.290750443935394287e-01 -1.810039952397346497e-02 2.288081869482994080e-02 2.769947946071624756e-01 5.155847594141960144e-02 -1.975628286600112915e-01 -7.071094959974288940e-02 2.861835658550262451e-01 7.575309276580810547e-02
-1.961126690730452538e-03 -9.966840595006942749e-02 3.090654015541076660e-01 1.956599801778793335e-01 1.237623691558837891e-01 -9.027174673974514008e-03 -2.862764596939086914e-01 5.760776624083518982e-02 -2.143073379993438721e-01 4.692682623863220215e-02 9.034293889999389648e-02 -2.838535010814666748e-01 -7.669299095869064331e-02 -1.517132371664047241e-01 8.339595049619674683e-02 2.040826082229614258e-01 -1.494771242141723633e-01 1.756264418363571167e-01 -2.108307331800460815e-01 -1.831366866827011108e-01 1.601881384849548340e-01 -2.904737293720245361e-01 -1.143926680088043213e-01 4.165605306625366211e-01 1.216888874769210815e-01 -1.314387470483779907e-01 1.026955395936965942e-01 2.221020162105560303e-01 -2.504985779523849487e-02 8.761293441057205200e-02 9.040926396846771240e-02 7.043641805648803711e-02
-8.413552492856979370e-02 -2.553840577602386475e-01 4.750237241387367249e-02 -1.776587404310703278e-02 -1.689666062593460083e-01 -3.663429990410804749e-02 -1.343670338392257690e-01 1.859022863209247589e-02 9.829533100128173828e-02 -4.356141760945320129e-02 4.132051020860671997e-02 6.326335133053362370e-04 7.217355072498321533e-02 -1.834741681814193726e-01 -5.674069002270698547e-02 3.382652699947357178e-01 -1.312979757785797119e-01 8.610621839761734009e-02 -3.552354276180267334e-01 4.323942363262176514e-01 3.229261338710784912e-01 -4.087387770414352417e-02 5.390594527125358582e-02 1.444119121879339218e-02 5.085130408406257629e-02 1.826304383575916290e-02 2.414085157215595245e-02 2.228823006153106689e-01 2.367557585239410400e-01 -1.176252514123916626e-01 -3.686323761940002441e-01 -3.492675349116325378e-02
-6.120028719305992126e-02 -2.218117564916610718e-01 3.420287072658538818e-01 2.399591803550720215e-01 2.030816301703453064e-02 2.278367464896291494e-04 -2.287288755178451538e-01 7.697045058012008667e-02 1.621818691492080688e-01 -3.814537227153778076e-01 1.776140183210372925e-01 -2.224695533514022827e-01 4.162158071994781494e-02 7.831143215298652649e-03 7.298246026039123535e-02 2.750143110752105713e-01 -1.795071214437484741e-01 2.129717618227005005e-01 -2.658919990062713623e-01 2.667606621980667114e-02 1.743654906749725342e-01 -1.905766725540161133e-01 -1.174752116203308105e-01 1.052410751581192017e-01 6.347835063934326172e-02 -2.923405468463897705e-01 1.755164563655853271e-01 -1.766647025942802429e-02 -4.532861709594726562e-02 1.104200333356857300e-01 5.132631585001945496e-02 -1.236259005963802338e-02
-1.722565293312072754e-02 -2.943134307861328125e-01 2.252280116081237793e-01 -6.624754518270492554e-03 1.273469477891921997e-01 -9.144028276205062866e-02 9.255825728178024292e-02 6.509645283222198486e-02 6.463341414928436279e-02 -7.349572330713272095e-02 1.328054368495941162e-01 1.697288006544113159e-01 -7.365055382251739502e-02 -1.989779919385910034e-01 2.996742539107799530e-02 2.803244292736053467e-01 -3.942595049738883972e-02 -4.564745759125798941e-04 -2.951177954673767090e-01 2.360839992761611938e-01 -2.861876413226127625e-02 2.455755472183227539e-01 1.238318234682083130e-01 2.696065604686737061e-01 3.906827569007873535e-01 -5.685747042298316956e-02 1.584995836019515991e-01 3.535340726375579834e-01 1.036800593137741089e-01 4.530623927712440491e-02 2.280959486961364746e-02 1.777008622884750366e-01
1.689961254596710205e-01 -9.638822078704833984e-02 -1.676018536090850830e-02 -7.522300630807876587e-02 1.092432290315628052e-01 -4.824386164546012878e-02 -1.503345817327499390e-01 -1.628320515155792236e-01 4.349227547645568848e-01 -1.146923229098320007e-01 1.753591597080230713e-01 -3.034100234508514404e-01 -3.072155872359871864e-03 -4.860998317599296570e-02 2.351442910730838776e-02 -7.527808099985122681e-02 9.757119230926036835e-03 -1.472488641738891602e-01 -1.161603406071662903e-01 2.064923495054244995e-01 2.537966966629028320e-01 -2.260717153549194336e-01 -1.776923537254333496e-01 1.870151907205581665e-01 4.789409413933753967e-02 -3.606493398547172546e-02 1.421317607164382935e-01 1.989826411008834839e-01 -3.603127598762512207e-01 -2.286507338285446167e-01 -1.186015084385871887e-01 1.989428251981735229e-01
2.062788419425487518e-02 2.893835678696632385e-02 1.368312686681747437e-01 7.980903238058090210e-02 1.699073314666748047e-01 1.460159569978713989e-01 -2.266725301742553711e-01 5.681095272302627563e-02 2.450701743364334106e-01 1.497006118297576904e-01 1.871353983879089355e-01 1.210609227418899536e-01 -2.959396243095397949e-01 -8.243160694837570190e-02 -1.938823163509368896e-01 3.897652775049209595e-02 -6.075363233685493469e-02 1.469873338937759399e-01 -3.804194033145904541e-01 -1.482663005590438843e-01 3.511469066143035889e-01 -5.496217682957649231e-02 -1.121892966330051422e-02 1.885921061038970947e-01 3.995162248611450195e-01 4.874967411160469055e-02 2.310857921838760376e-01 -1.748621463775634766e-02 3.536633402109146118e-02 8.759268373250961304e-02 -1.963425055146217346e-02 -1.555537432432174683e-01
-2.783391475677490234e-01 2.303952723741531372e-01 -2.224829196929931641e-01 1.549608707427978516e-01 1.119248867034912109e-01 1.072981674224138260e-02 -4.848631843924522400e-02 -4.852063357830047607e-01 1.649785339832305908e-01 5.722799524664878845e-02 2.846144139766693115e-01 1.087521538138389587e-01 -1.447394341230392456e-01 -1.481860429048538208e-01 -1.495446711778640747e-01 7.899545133113861084e-02 8.241647854447364807e-03 9.583702683448791504e-02 -2.498587816953659058e-01 1.747701764106750488e-01 1.711590588092803955e-01 -5.683159455657005310e-02 1.551062427461147308e-02 1.412400156259536743e-01 -1.289220154285430908e-01 -2.132059484720230103e-01 2.292701452970504761e-01 1.682754755020141602e-01 -1.245429143309593201e-01 1.849905550479888916e-01 -5.271070078015327454e-02 1.632052101194858551e-02
-3.708003461360931396e-02 -1.604114472866058350e-01 6.773199886083602905e-02 1.002310067415237427e-01 -3.729870915412902832e-01 2.956512756645679474e-02 -5.770153552293777466e-02 -2.931397466454654932e-04 -7.638223469257354736e-02 -6.035863235592842102e-02 2.493512332439422607e-01 -2.322263121604919434e-01 1.086482852697372437e-01 -6.532779335975646973e-02 -2.247648686170578003e-01 -1.707142032682895660e-02 1.717877686023712158e-01 -1.084574908018112183e-01 -2.746306061744689941e-01 1.585365086793899536e-01 2.341725528240203857e-01 -9.756437689065933228e-02 -2.873515188694000244e-01 -9.371074289083480835e-02 2.944478094577789307e-01 9.794606827199459076e-03 4.282783269882202148e-01 1.715735197067260742e-01 -2.728711813688278198e-02 -8.119924366474151611e-02 7.064358890056610107e-02 -1.137955859303474426e-01
-7.074658572673797607e-02 -3.041437268257141113e-01 8.483777195215225220e-02 1.154432371258735657e-01 1.736098229885101318e-01 -1.229872480034828186e-01 1.608090698719024658e-01 -3.723177909851074219e-01 1.409839689731597900e-01 -5.962467193603515625e-02 1.692180782556533813e-01 1.368763446807861328e-01 1.023869067430496216e-01 7.475161924958229065e-03 7.764238864183425903e-02 2.301433235406875610e-01 2.146375831216573715e-03 -9.827426820993423462e-02 -2.328174263238906860e-01 2.172802984714508057e-01 2.667942345142364502e-01 -2.882161140441894531e-01 3.209938704967498779e-01 8.256734907627105713e-02 1.160148382186889648e-01 2.203354984521865845e-02 1.810152083635330200e-02 1.182735040783882141e-01 -1.657962650060653687e-01 2.589175105094909668e-01 -1.442807614803314209e-01 1.144638136029243469e-01
-2.052476853132247925e-01 -1.291640698909759521e-01 -7.566539943218231201e-02 3.460216224193572998e-01 2.024586685001850128e-02 3.824160993099212646e-02 -3.164461255073547363e-02 -9.666875749826431274e-02 1.309767663478851318e-01 3.101085126399993896e-01 2.214033007621765137e-01 1.330379769206047058e-02 -4.371050745248794556e-02 -1.516732424497604370e-01 -1.850213482975959778e-02 4.412057623267173767e-02 -3.032619059085845947e-01 3.951732814311981201e-02 6.060182303190231323e-02 2.619998157024383545e-01 2.151055485010147095e-01 -3.184037208557128906e-01 2.509827911853790283e-02 2.130133658647537231e-01 -1.043138056993484497e-01 3.881078213453292847e-02 3.738757967948913574e-01 1.597623825073242188e-01 -1.896579116582870483e-01 1.916296333074569702e-01 4.591731727123260498e-02 -4.237116128206253052e-02
-6.852748245000839233e-02 -3.304308056831359863e-01 2.114576473832130432e-02 1.460415273904800415e-01 1.577510088682174683e-01 1.717420965433120728e-01 -3.986711427569389343e-02 -5.080825686454772949e-01 -3.625169163569808006e-03 2.674551215022802353e-03 -5.118586495518684387e-02 6.418295204639434814e-02 7.216657698154449463e-02 -2.597340196371078491e-02 1.245876029133796692e-02 1.172378137707710266e-01 -7.655844558030366898e-03 -1.178432703018188477e-01 -7.491794973611831665e-02 -4.167039319872856140e-02 2.728192210197448730e-01 -9.825026988983154297e-02 8.464875072240829468e-02 1.872925758361816406e-01 1.097219809889793396e-01 -7.906582206487655640e-02 2.759407162666320801e-01 2.364142611622810364e-02 -9.215894341468811035e-02 3.483502566814422607e-01 -3.718926906585693359e-01 -1.136819124221801758e-01
-1.317414492368698120e-01 -3.508907258510589600e-01 2.454470843076705933e-01 1.636164635419845581e-01 -1.091304607689380646e-02 -1.092230305075645447e-01 -7.175893336534500122e-02 -1.953216642141342163e-01 2.146392166614532471e-01 9.271809458732604980e-02 2.081461483612656593e-03 3.557420894503593445e-02 1.346602439880371094e-01 2.699190676212310791e-01 -2.702227793633937836e-04 4.281828403472900391e-01 5.523935332894325256e-02 -2.474483996629714966e-01 -1.266869455575942993e-01 1.915940791368484497e-01 1.934172809123992920e-01 8.031433820724487305e-02 -1.410056203603744507e-01 2.174790501594543457e-01 7.411040365695953369e-02 -1.132314801216125488e-01 -2.193426713347434998e-02 3.176581859588623047e-01 6.622482836246490479e-02 1.273231506347656250e-01 -1.208566650748252869e-01 6.248765066266059875e-02
-2.808409929275512695e-01 -1.309374272823333740e-01 1.010519191622734070e-01 6.250226497650146484e-02 1.079102531075477600e-01 -8.106052875518798828e-02 -1.714188158512115479e-01 1.230137888342142105e-02 2.885460555553436279e-01 2.105713784694671631e-01 2.516682446002960205e-01 1.146687865257263184e-01 -1.658117622137069702e-01 1.198774576187133789e-01 -4.973413050174713135e-02 -1.496610045433044434e-01 -9.937147796154022217e-02 1.308621764183044434e-01 -9.602402150630950928e-02 1.712716370820999146e-01 -5.732781253755092621e-03 -4.638783633708953857e-01 -6.044526770710945129e-02 2.497472167015075684e-01 7.074403017759323120e-02 6.983511894941329956e-02 2.924828231334686279e-01 1.136463731527328491e-01 1.098242104053497314e-01 6.045909970998764038e-02 9.479988366365432739e-03 3.167747855186462402e-01
-1.883286237716674805e-01 -5.123791843652725220e-02 -1.246783435344696045e-01 2.631289660930633545e-01 1.025207042694091797e-01 1.730165444314479828e-03 -1.699814498424530029e-01 1.756582222878932953e-02 2.500080764293670654e-01 6.691522896289825439e-02 -3.510465919971466064e-01 -1.650346815586090088e-01 1.797232627868652344e-01 4.563274234533309937e-02 -1.364984959363937378e-01 1.355700939893722534e-01 -1.367922723293304443e-01 8.947280794382095337e-02 -2.455740422010421753e-01 1.487947255373001099e-01 4.973953217267990112e-02 -2.353193312883377075e-01 1.918548494577407837e-01 1.010330915451049805e-01 2.534879446029663086e-01 -1.285784393548965454e-01 1.975989043712615967e-01 2.880094945430755615e-01 -2.577041685581207275e-01 6.007628049701452255e-03 2.543770968914031982e-01 -2.442069910466670990e-02
-2.272005528211593628e-01 -6.007846444845199585e-02 8.965276181697845459e-02 -6.922236829996109009e-02 -5.534467101097106934e-02 -7.819130271673202515e-02 1.578530222177505493e-01 -2.815177738666534424e-01 3.303126096725463867e-01 -1.963620334863662720e-01 3.860791772603988647e-02 4.884321615099906921e-02 3.926694765686988831e-02 -1.274657342582941055e-02 7.451446354389190674e-02 -1.020463462918996811e-02 7.253552228212356567e-02 -4.124062601476907730e-03 -8.170159906148910522e-02 4.459175467491149902e-01 1.071414425969123840e-01 -2.983595132827758789e-01 -1.091408878564834595e-01 3.874633014202117920e-01 3.673251569271087646e-01 -4.187439754605293274e-02 -1.302115023136138916e-01 1.297636777162551880e-01 -8.609949797391891479e-02 8.300858736038208008e-02 3.830043226480484009e-02 1.069472543895244598e-02
-2.632123529911041260e-01 -5.899714771658182144e-03 3.820456191897392273e-02 2.351485639810562134e-01 -2.037798427045345306e-02 1.067536044865846634e-02 -1.387122124433517456e-01 1.635511368513107300e-01 1.502935886383056641e-01 -1.989319920539855957e-02 1.392211765050888062e-01 3.520300984382629395e-02 -1.626371443271636963e-01 -2.074453383684158325e-01 8.677207678556442261e-02 3.935637474060058594e-01 -2.253975570201873779e-01 -1.651408076286315918e-01 5.097946152091026306e-02 -3.452188894152641296e-02 1.293357163667678833e-01 -3.045290708541870117e-01 -7.021586596965789795e-02 3.872948586940765381e-01 4.318064451217651367e-01 -2.652382012456655502e-03 2.838340587913990021e-02 -4.493140429258346558e-02 -8.807972073554992676e-03 2.267405949532985687e-02 5.329688638448715210e-02 -1.136614978313446045e-01
-3.453612625598907471e-01 -7.108977437019348145e-02 1.431406103074550629e-02 -6.564822047948837280e-02 -9.024780243635177612e-02 6.869153678417205811e-02 -1.227192729711532593e-01 -1.949916183948516846e-01 1.282496899366378784e-01 2.685571648180484772e-02 6.917093694210052490e-02 1.638367623090744019e-01 -3.951650857925415039e-02 -1.786596328020095825e-01 -8.380782790482044220e-03 1.732932776212692261e-01 -1.693654954433441162e-01 -5.206643417477607727e-02 -2.205336987972259521e-01 -9.480904787778854370e-03 3.062499761581420898e-01 -2.328149974346160889e-01 -1.737168729305267334e-01 2.877538204193115234e-01 3.016016259789466858e-02 1.648250967264175415e-01 -1.483205854892730713e-01 2.603058516979217529e-01 2.059370465576648712e-02 6.574777513742446899e-02 -3.191014528274536133e-01 -3.568397164344787598e-01
-1.831617951393127441e-01 -3.532378971576690674e-01 1.739162057638168335e-01 -2.790754288434982300e-02 5.095607414841651917e-02 -1.235411018133163452e-01 3.877922520041465759e-02 4.113813117146492004e-02 7.065502554178237915e-02 1.458847075700759888e-01 5.062973126769065857e-02 1.236792653799057007e-01 3.513634204864501953e-02 5.253619048744440079e-03 -5.340609699487686157e-02 4.199340045452117920e-01 3.569604828953742981e-02 -1.892506182193756104e-01 -2.853603959083557129e-01 1.877869665622711182e-01 3.755336403846740723e-01 1.235977783799171448e-01 -1.352177560329437256e-01 2.308994382619857788e-01 1.564532816410064697e-01 -2.581576444208621979e-02 2.024408616125583649e-02 2.074812799692153931e-01 -4.796780645847320557e-03 9.825410693883895874e-02 -2.594291269779205322e-01 -1.942500919103622437e-01
2.181745171546936035e-01 -7.487670332193374634e-02 -1.653276979923248291e-01 2.605633437633514404e-01 -4.351263865828514099e-02 1.671825647354125977e-01 -1.703244149684906006e-01 -9.143529832363128662e-02 1.827569752931594849e-01 2.403059750795364380e-01 7.615528069436550140e-03 -6.732669472694396973e-02 6.075680628418922424e-02 -6.954391486942768097e-03 -6.619080901145935059e-02 -3.732078149914741516e-02 -3.745458126068115234e-01 2.048537693917751312e-02 -1.302496492862701416e-01 9.665129333734512329e-02 2.710935771465301514e-01 -2.270334511995315552e-01 -2.084667831659317017e-01 5.239357799291610718e-02 3.554471731185913086e-01 -7.830705493688583374e-02 1.225901022553443909e-01 3.957884013652801514e-01 5.149755626916885376e-03 1.426307410001754761e-01 1.005856841802597046e-01 7.881500571966171265e-02
-2.554567158222198486e-01 2.564936876296997070e-04 1.377840638160705566e-01 1.496875882148742676e-01 -1.451305951923131943e-02 2.666566669940948486e-01 6.501573324203491211e-02 -1.648558974266052246e-01 2.928045094013214111e-01 3.324020281434059143e-02 3.868883848190307617e-01 1.275643706321716309e-01 1.434662789106369019e-01 5.749349296092987061e-02 5.369485914707183838e-02 -8.645725250244140625e-02 -2.459969967603683472e-01 -2.071690410375595093e-01 -2.659316360950469971e-01 2.053322456777095795e-02 3.264971822500228882e-02 -2.227416932582855225e-01 -2.000344842672348022e-01 1.782443076372146606e-01 2.669613361358642578e-01 9.129162877798080444e-02 -7.989419996738433838e-02 1.463580131530761719e-01 -2.023234963417053223e-01 -1.218112036585807800e-01 -1.369929164648056030e-01 1.568553000688552856e-01
-4.587539434432983398e-01 -1.633871942758560181e-01 -2.404205650091171265e-01 8.041056245565414429e-02 8.356117457151412964e-02 1.675881147384643555e-01 -6.068897992372512817e-02 -1.759920567274093628e-01 6.345663964748382568e-02 -1.214082613587379456e-01 2.668587863445281982e-02 -6.991335004568099976e-02 7.406584173440933228e-02 -2.093324214220046997e-01 1.679403036832809448e-01 1.203864812850952148e-01 8.790732175111770630e-02 -2.036391347646713257e-01 -2.170630991458892822e-01 5.981790274381637573e-02 2.366815358400344849e-01 1.686394959688186646e-01 2.820182144641876221e-01 2.722383737564086914e-01 1.380400508642196655e-01 5.713703483343124390e-02 1.035771518945693970e-01 3.155533373355865479e-01 -7.648071646690368652e-02 7.804262638092041016e-02 1.593371033668518066e-01 -6.738623976707458496e-02
-1.718410104513168335e-01 -4.718170687556266785e-02 1.728474907577037811e-02 3.117342293262481689e-01 1.888571679592132568e-01 1.302039921283721924e-01 -3.034194409847259521e-01 1.173763945698738098e-01 1.671574264764785767e-01 4.210957884788513184e-02 -1.850942522287368774e-02 -1.219028308987617493e-01 1.606100946664810181e-01 -1.823901087045669556e-01 -4.062359035015106201e-02 -1.889086216688156128e-01 -6.716720759868621826e-02 1.736157834529876709e-01 -1.963810473680496216e-01 5.167245119810104370e-02 7.631404697895050049e-02 -8.501508831977844238e-02 -2.463771104812622070e-01 2.742985188961029053e-01 1.445597037672996521e-02 2.124845683574676514e-01 2.656232118606567383e-01 3.695816099643707275e-01 -1.586993038654327393e-01 1.083935797214508057e-01 -2.126860916614532471e-01 1.069292277097702026e-01
7.081358879804611206e-02 -1.626789271831512451e-01 1.432757079601287842e-01 3.156058192253112793e-01 2.319124639034271240e-01 -4.210691154003143311e-02 -2.773728966712951660e-01 9.489953517913818359e-02 7.329957094043493271e-03 1.976571679115295410e-01 -1.056181192398071289e-01 -2.491457611322402954e-01 1.658591330051422119e-01 -2.113377451896667480e-01 -2.536849677562713623e-01 1.909629106521606445e-01 -6.602701544761657715e-02 -2.160758711397647858e-02 -6.843229383230209351e-02 1.163432523608207703e-01 2.290861010551452637e-01 -1.404568403959274292e-01 -3.128378093242645264e-01 7.516036927700042725e-02 1.094447076320648193e-01 5.363662913441658020e-02 1.911796927452087402e-01 2.356363385915756226e-01 -1.028520539402961731e-01 1.241262704133987427e-01 -2.926476895809173584e-01 -6.491072475910186768e-02
-1.078766584396362305e-01 -1.586093604564666748e-01 -3.165034577250480652e-02 -6.400983035564422607e-02 -6.843089312314987183e-02 1.172328591346740723e-01 -3.662842512130737305e-02 1.361848115921020508e-01 1.592282652854919434e-01 -1.051679346710443497e-02 6.537084281444549561e-02 -9.645662456750869751e-02 1.447629332542419434e-01 -1.637184470891952515e-01 7.672779262065887451e-03 -1.298943459987640381e-01 -2.722225487232208252e-01 -3.987996652722358704e-02 -1.412360221147537231e-01 2.723727524280548096e-01 1.012818068265914917e-01 -2.377937138080596924e-01 -2.943222597241401672e-02 4.887223243713378906e-01 1.969855874776840210e-01 8.628253638744354248e-02 4.103918969631195068e-01 -1.240450888872146606e-01 -2.293566614389419556e-01 1.793005615472793579e-01 -1.955528743565082550e-02 1.565806716680526733e-01
-2.446800470352172852e-01 -2.720667421817779541e-01 -2.839167136698961258e-03 2.652541697025299072e-01 3.520361781120300293e-01 5.457726307213306427e-03 -2.463498711585998535e-01 5.173557996749877930e-02 -3.037498332560062408e-02 5.154301412403583527e-03 -6.656253337860107422e-02 -3.141812682151794434e-01 1.197684034705162048e-01 -2.454709559679031372e-01 -9.319683909416198730e-02 1.485060304403305054e-01 7.840031385421752930e-02 1.092984005808830261e-01 -2.340510636568069458e-01 1.534045934677124023e-01 4.921729117631912231e-02 -1.995401233434677124e-01 -1.247097775340080261e-01 1.093859970569610596e-01 9.702010080218315125e-03 2.498428523540496826e-01 1.202648803591728210e-01 2.381642162799835205e-01 4.795837774872779846e-02 8.470784872770309448e-02 -2.992152571678161621e-01 -1.099579967558383942e-02
-2.063907086849212646e-01 -2.802675068378448486e-01 1.376181095838546753e-01 -2.136365473270416260e-01 8.900748193264007568e-02 1.364191621541976929e-01 -3.047561943531036377e-01 -9.051924198865890503e-02 1.059261262416839600e-01 -9.757342934608459473e-02 1.671219915151596069e-01 -9.763260930776596069e-02 1.891412734985351562e-01 -4.149445891380310059e-02 -2.549604885280132294e-02 4.034352004528045654e-01 5.638981238007545471e-02 -1.849469542503356934e-01 -8.922746032476425171e-02 2.740854322910308838e-01 1.378243416547775269e-01 -1.634733974933624268e-01 -3.937741369009017944e-02 -9.374655783176422119e-03 1.556053012609481812e-01 1.110538914799690247e-01 4.832806065678596497e-03 1.669459640979766846e-01 -5.540588870644569397e-02 1.055886968970298767e-01 -4.222022294998168945e-01 -5.311482027173042297e-02
-3.303693532943725586e-01 -2.129907906055450439e-01 2.293882668018341064e-01 -6.735491007566452026e-02 2.214287817478179932e-01 -8.593944832682609558e-03 -1.587163358926773071e-01 8.697159588336944580e-02 1.299198567867279053e-01 5.486118420958518982e-02 8.249001950025558472e-02 1.226702257990837097e-01 -2.495570331811904907e-01 -4.395348429679870605e-01 1.873275041580200195e-01 2.827452719211578369e-01 1.461278051137924194e-01 -9.061376005411148071e-02 -1.574086397886276245e-01 1.366462707519531250e-01 2.061489373445510864e-01 3.926803916692733765e-02 -1.196640282869338989e-01 5.975315719842910767e-02 3.729725778102874756e-01 -7.060471922159194946e-02 9.521367400884628296e-02 1.898364350199699402e-02 -5.870248377323150635e-02 3.038339503109455109e-02 3.603202477097511292e-02 9.916024282574653625e-03
-2.232213914394378662e-01 -3.324321508407592773e-01 -5.943917483091354370e-02 6.515410542488098145e-02 -1.505943480879068375e-03 1.092538610100746155e-02 1.587830670177936554e-02 1.037332192063331604e-01 1.289206594228744507e-01 -2.695861458778381348e-01 2.263767272233963013e-01 1.331232637166976929e-01 3.144963830709457397e-02 1.535249054431915283e-01 -5.847233161330223083e-02 2.455255687236785889e-01 1.012263149023056030e-01 -9.751687943935394287e-02 -3.216139376163482666e-01 3.014605641365051270e-01 2.372526228427886963e-01 -2.341857999563217163e-01 -5.293354019522666931e-02 1.096002385020256042e-02 2.441678494215011597e-01 2.177524566650390625e-02 -1.550779864192008972e-02 1.991107761859893799e-01 -2.704547531902790070e-02 3.901800513267517090e-02 -3.553053438663482666e-01 -1.327585875988006592e-01
-7.225410640239715576e-02 -3.045002818107604980e-01 2.768841087818145752e-01 2.777358330786228180e-02 -1.060757115483283997e-01 -2.302850931882858276e-01 -1.625292897224426270e-01 -4.747357219457626343e-02 -1.231809481978416443e-01 -2.177367731928825378e-02 2.089254856109619141e-01 -1.161408275365829468e-01 1.566396504640579224e-01 -4.094273969531059265e-02 -2.385712713003158569e-01 -6.680908054113388062e-02 1.889214962720870972e-01 -1.815500259399414062e-01 -1.195966675877571106e-01 2.514527738094329834e-01 2.104648649692535400e-01 1.418826580047607422e-01 -2.165382653474807739e-01 1.722275465726852417e-01 2.361518591642379761e-01 -1.273833662271499634e-01 3.772525787353515625e-01 8.045480400323867798e-02 -1.277252733707427979e-01 -5.093768611550331116e-02 -1.391275674104690552e-01 -1.583651453256607056e-01
-3.046865575015544891e-02 -6.041260436177253723e-02 3.776091337203979492e-01 1.118258833885192871e-01 1.163433939218521118e-01 5.935519933700561523e-02 -3.609589934349060059e-01 -2.421341091394424438e-01 9.338986873626708984e-02 2.699688673019409180e-01 8.861301839351654053e-02 -1.927502453327178955e-01 -1.812539398670196533e-01 -7.256356626749038696e-02 5.749975796788930893e-03 9.861192107200622559e-02 7.830929011106491089e-02 5.413122009485960007e-03 -3.266942501068115234e-01 1.761210411787033081e-01 1.707680970430374146e-01 1.239764131605625153e-02 -2.573901601135730743e-02 2.020528018474578857e-01 -2.558330893516540527e-01 3.924629092216491699e-02 6.538789719343185425e-02 2.259867787361145020e-01 -6.027922965586185455e-03 2.383837662637233734e-02 2.323642671108245850e-01 -2.611830532550811768e-01
-7.988671958446502686e-02 -3.842693269252777100e-01 1.014205291867256165e-01 2.429705411195755005e-01 3.225767612457275391e-01 2.870181016623973846e-02 -1.819004416465759277e-01 9.605617821216583252e-02 3.243545815348625183e-02 -4.175649955868721008e-02 -8.356231451034545898e-02 -1.815518736839294434e-01 1.486563533544540405e-01 -3.293200135231018066e-01 -1.335517466068267822e-01 7.463938742876052856e-02 -6.207692623138427734e-02 1.099270731210708618e-01 -2.163514494895935059e-01 1.467068344354629517e-01 1.265465915203094482e-01 -3.209302946925163269e-02 -1.334800422191619873e-01 1.875894814729690552e-01 9.203861653804779053e-02 1.965447217226028442e-01 7.256945222616195679e-02 3.625520467758178711e-01 4.552339762449264526e-02 2.928305231034755707e-02 -2.097953408956527710e-01 2.183320671319961548e-01
-1.107083633542060852e-01 -1.968165487051010132e-01 -8.457652479410171509e-02 3.159689530730247498e-02 7.598101347684860229e-02 1.624252349138259888e-01 -2.003513872623443604e-01 -2.375934571027755737e-01 -1.300948560237884521e-01 1.606752425432205200e-01 1.574809402227401733e-01 -2.177643477916717529e-01 -1.064888685941696167e-01 -1.142222434282302856e-01 -4.191126823425292969e-01 7.722061872482299805e-02 1.011838838458061218e-01 -9.105230122804641724e-02 -1.484633535146713257e-01 2.344724386930465698e-01 1.295064669102430344e-02 -1.428608000278472900e-01 -1.591005921363830566e-02 2.730472683906555176e-01 3.726910054683685303e-01 -2.078002840280532837e-01 1.833523660898208618e-01 -7.723543792963027954e-02 -1.773127466440200806e-01 2.002546936273574829e-01 -3.155468404293060303e-02 7.751420140266418457e-02
8.556242100894451141e-03 -1.440553227439522743e-03 7.317986339330673218e-02 2.864373624324798584e-01 3.077877759933471680e-01 3.625105619430541992e-01 -9.455049037933349609e-02 9.226068109273910522e-02 1.033567041158676147e-01 7.406368851661682129e-03 2.401969730854034424e-01 -9.907210618257522583e-02 -1.710988581180572510e-01 -1.085325106978416443e-01 -8.168449252843856812e-02 1.622587889432907104e-01 2.060720324516296387e-01 2.408156730234622955e-02 -3.259015083312988281e-01 1.792925149202346802e-01 3.442892730236053467e-01 -1.359501630067825317e-01 1.692698299884796143e-01 1.520228236913681030e-01 2.117108404636383057e-01 -2.406744360923767090e-01 1.493606567382812500e-01 -7.434416562318801880e-02 -2.465475117787718773e-04 1.112353652715682983e-01 4.200496524572372437e-02 -4.146411642432212830e-02
-3.299527168273925781e-01 -3.008087165653705597e-02 -1.879756748676300049e-01 1.587174534797668457e-01 7.921256124973297119e-02 -1.525968164205551147e-01 -1.982958614826202393e-01 1.637305170297622681e-01 1.860682964324951172e-01 -1.650015637278556824e-02 -1.211906746029853821e-01 -2.311890721321105957e-01 1.611146479845046997e-01 -3.820805810391902924e-03 4.098141193389892578e-02 -6.388661265373229980e-02 -6.146787106990814209e-02 1.877841055393218994e-01 -2.745101451873779297e-01 2.220572829246520996e-01 1.318909525871276855e-01 -3.881496489048004150e-01 1.998610347509384155e-01 1.361599862575531006e-01 3.055455088615417480e-01 -2.605697512626647949e-02 1.683409065008163452e-01 2.346013933420181274e-01 -7.826428860425949097e-02 1.947949081659317017e-02 3.605662658810615540e-02 -1.542210578918457031e-01
-1.015030071139335632e-01 -3.765156492590904236e-02 2.096624821424484253e-01 3.297227323055267334e-01 1.931596696376800537e-01 3.971681743860244751e-02 -2.638718187808990479e-01 -3.729311004281044006e-02 2.380294948816299438e-01 9.195778518915176392e-02 7.612767815589904785e-02 -8.518189936876296997e-02 2.754710316658020020e-01 -1.162967905402183533e-01 5.953767150640487671e-02 -2.450916469097137451e-01 -1.372674703598022461e-01 2.625476121902465820e-01 -1.372397989034652710e-01 2.015963941812515259e-01 4.239894822239875793e-02 -7.416864484548568726e-02 -2.378778606653213501e-01 1.789877861738204956e-01 9.745195508003234863e-02 2.861177921295166016e-01 2.221776396036148071e-01 2.781844139099121094e-01 -1.214566975831985474e-01 1.224882751703262329e-01 -5.763863027095794678e-02 1.223481073975563049e-02
-3.202700614929199219e-02 -2.973426282405853271e-01 1.122734099626541138e-01 9.428205341100692749e-02 1.486398931592702866e-02 -2.130086533725261688e-02 -6.201050058007240295e-02 1.532276272773742676e-01 1.461889445781707764e-01 -2.846240997314453125e-02 1.252856105566024780e-01 -1.165988221764564514e-01 4.889499768614768982e-02 5.381699278950691223e-02 -6.568668037652969360e-02 4.390801489353179932e-02 -8.335354924201965332e-02 -5.549436807632446289e-02 -5.933992862701416016e-01 1.645635664463043213e-01 -2.487340010702610016e-02 6.903709471225738525e-02 1.276041269302368164e-01 3.323676288127899170e-01 -1.169008985161781311e-01 -5.176034569740295410e-02 -1.170376837253570557e-01 2.748167812824249268e-01 -7.780947536230087280e-02 -8.788584172725677490e-02 -3.928731083869934082e-01 5.480910092592239380e-02
-3.432569205760955811e-01 -1.631750762462615967e-01 2.055990546941757202e-01 2.873254418373107910e-01 -8.050661534070968628e-02 7.565023750066757202e-02 -2.721161544322967529e-01 1.049152016639709473e-01 1.016259416937828064e-01 -1.314243525266647339e-01 1.070668175816535950e-01 -1.893642693758010864e-01 -1.948513090610504150e-03 4.140451177954673767e-02 9.904780238866806030e-02 3.369298279285430908e-01 -1.484144032001495361e-01 2.288794666528701782e-01 -1.210919320583343506e-01 -3.422458469867706299e-02 1.451496481895446777e-01 -3.456819951534271240e-01 -5.582630634307861328e-02 1.671683788299560547e-01 9.984651580452919006e-03 -1.394925564527511597e-01 1.675594002008438110e-01 1.136831641197204590e-01 -2.502772212028503418e-01 -6.400533486157655716e-03 1.656737476587295532e-01 1.446773558855056763e-01
-1.036893017590045929e-02 -3.238032758235931396e-01 6.785843521356582642e-02 -5.372046306729316711e-02 2.692642509937286377e-01 -1.557616442441940308e-01 2.034686356782913208e-01 -1.669852882623672485e-01 1.301714479923248291e-01 -1.043430268764495850e-01 -1.133664622902870178e-01 -8.424889296293258667e-03 -1.578588336706161499e-01 -2.606311067938804626e-02 -1.383487284183502197e-01 6.569907814264297485e-02 8.144086599349975586e-02 -3.234020769596099854e-01 -2.474600970745086670e-01 4.462620615959167480e-02 3.373273015022277832e-01 -2.363909631967544556e-01 1.921338029205799103e-02 2.881800234317779541e-01 2.934746257960796356e-02 1.303451061248779297e-01 1.160325482487678528e-01 1.579233407974243164e-01 -1.017964780330657959e-01 -8.841555565595626831e-02 -1.218364238739013672e-01 3.389382958412170410e-01
-2.610329091548919678e-01 -1.472869366407394409e-01 -3.324304893612861633e-02 7.673910260200500488e-02 -2.103261351585388184e-01 -4.384941980242729187e-02 -1.358613022603094578e-03 -2.708896696567535400e-01 1.851265877485275269e-02 8.914060890674591064e-02 5.321135744452476501e-02 6.808680295944213867e-02 -2.244077771902084351e-01 -1.532078087329864502e-01 -1.371503323316574097e-01 -3.663259744644165039e-02 -2.515501677989959717e-01 -1.588499993085861206e-01 -3.645859956741333008e-01 1.000917702913284302e-01 1.237134262919425964e-01 -2.976329624652862549e-02 -1.141351908445358276e-01 -6.633649114519357681e-03 3.977387771010398865e-02 -2.464637160301208496e-01 1.613491177558898926e-01 3.819889426231384277e-01 9.176609455607831478e-04 2.865432500839233398e-01 -1.968348026275634766e-01 -2.409370690584182739e-01
-2.462075948715209961e-01 -6.890228390693664551e-02 5.439520254731178284e-02 1.100297495722770691e-01 -1.518588606268167496e-02 -2.714470326900482178e-01 -2.181289345026016235e-01 -2.567755877971649170e-01 5.978039652109146118e-02 -1.735023111104965210e-01 -7.828300446271896362e-02 1.931346356868743896e-01 -1.774515360593795776e-01 -2.127740830183029175e-01 -3.326178714632987976e-02 -8.685524761676788330e-02 -6.882705539464950562e-02 6.450986117124557495e-02 -5.834205076098442078e-02 2.934543490409851074e-01 1.990388035774230957e-01 -2.709281444549560547e-01 -6.120586022734642029e-02 3.527253866195678711e-01 -1.083434280008077621e-02 2.349636256694793701e-01 2.023385316133499146e-01 2.411685436964035034e-01 -1.814902126789093018e-01 3.335566818714141846e-02 8.700926601886749268e-02 -1.843227744102478027e-01
-1.534327566623687744e-01 -3.063646554946899414e-01 6.841813446953892708e-04 -1.943033770658075809e-03 -1.105344817042350769e-01 -3.301786258816719055e-02 1.064749155193567276e-02 -2.470323443412780762e-01 -8.536410331726074219e-02 1.541141718626022339e-01 6.580250710248947144e-02 6.018456444144248962e-02 -2.304001003503799438e-01 -9.664154052734375000e-02 -4.662130400538444519e-02 1.075355038046836853e-01 -2.074831277132034302e-01 -3.369644656777381897e-02 -3.629364073276519775e-01 1.990082263946533203e-01 3.836177289485931396e-02 -1.786484383046627045e-02 -3.114418387413024902e-01 2.994588762521743774e-02 -9.900930523872375488e-02 -2.361252605915069580e-01 2.311613559722900391e-01 3.333581686019897461e-01 -2.267579111503437161e-04 1.370762586593627930e-01 -2.942321002483367920e-01 -2.057128697633743286e-01
-2.303925603628158569e-01 -3.489324748516082764e-01 1.069170981645584106e-01 8.730266243219375610e-03 -2.344711124897003174e-01 2.105560451745986938e-01 9.340044111013412476e-02 -4.045946989208459854e-03 3.995133042335510254e-01 -1.183192878961563110e-01 3.840944468975067139e-01 -6.315194070339202881e-02 -6.195782870054244995e-02 -1.028550118207931519e-01 -8.056404441595077515e-02 -1.047905758023262024e-01 -1.724297702312469482e-01 -2.672554254531860352e-01 -3.485942482948303223e-01 -1.064085066318511963e-01 8.351816236972808838e-02 -1.049566715955734253e-01 -5.805587768554687500e-02 2.043273001909255981e-01 7.458589226007461548e-02 7.889346033334732056e-02 7.323446869850158691e-02 5.308654531836509705e-02 1.156249046325683594e-01 1.813720166683197021e-02 -5.577761307358741760e-02 1.212564706802368164e-01
-2.190251350402832031e-01 -1.274800300598144531e-01 7.626970112323760986e-02 -1.396055985242128372e-02 1.250632405281066895e-01 -1.675653457641601562e-01 -8.974242955446243286e-02 -1.891148239374160767e-01 4.770437777042388916e-01 1.075149476528167725e-01 -4.801516234874725342e-02 -2.347193807363510132e-01 -8.561208099126815796e-02 4.945821315050125122e-02 -1.234436631202697754e-01 -9.280021488666534424e-02 -2.087287306785583496e-01 3.677692115306854248e-01 -2.588673830032348633e-01 3.236977383494377136e-02 2.769724130630493164e-01 -3.128830716013908386e-02 -1.402235180139541626e-01 2.978817224502563477e-01 1.309943571686744690e-02 1.467664092779159546e-01 1.108401548117399216e-02 4.408272355794906616e-02 1.238006278872489929e-01 1.540986299514770508e-01 9.291517734527587891e-02 8.728030323982238770e-02
8.492319844663143158e-03 -8.371124416589736938e-02 1.729269027709960938e-01 8.551494777202606201e-02 8.498103916645050049e-02 2.124358117580413818e-01 -2.055061757564544678e-01 -2.240843325853347778e-01 3.297061026096343994e-01 1.418179571628570557e-01 2.332354784011840820e-01 -1.672374904155731201e-01 2.110748551785945892e-02 -8.808971941471099854e-02 -1.276138424873352051e-01 -1.672469675540924072e-01 -1.340421438217163086e-01 -7.007984071969985962e-02 -8.034113794565200806e-02 -4.260838776826858521e-02 3.803412616252899170e-01 -2.535249888896942139e-01 -2.491761296987533569e-01 -8.310936391353607178e-02 5.987036228179931641e-02 -1.752424836158752441e-01 -5.320259183645248413e-02 3.413459956645965576e-01 -2.012561559677124023e-01 -5.572676658630371094e-02 1.131586506962776184e-01 -1.677001118659973145e-01
-9.602259844541549683e-02 1.057513058185577393e-01 1.021641213446855545e-02 2.190833389759063721e-01 5.562797933816909790e-02 2.285228520631790161e-01 1.463012397289276123e-02 -1.860471963882446289e-01 1.580460965633392334e-01 3.995285630226135254e-01 2.965258359909057617e-01 -2.665503025054931641e-01 1.066511794924736023e-01 -9.161765687167644501e-03 -2.634896337985992432e-02 2.373667657375335693e-01 1.179727762937545776e-01 -2.377302646636962891e-01 -2.262498885393142700e-01 -7.404192537069320679e-02 8.367086946964263916e-02 -3.139470815658569336e-01 2.154517620801925659e-01 1.949350833892822266e-01 1.247845664620399475e-01 8.397644758224487305e-02 3.893035277724266052e-02 2.550825774669647217e-01 -9.384479373693466187e-02 -4.874262027442455292e-03 -1.187867447733879089e-01 -6.466298364102840424e-03
-4.773796722292900085e-02 -4.523698613047599792e-02 -6.225569546222686768e-02 1.856770366430282593e-01 -1.933101713657379150e-01 9.300496429204940796e-02 -2.481977641582489014e-01 -7.078629732131958008e-02 2.023730874061584473e-01 3.856213763356208801e-02 1.127539351582527161e-01 -1.084605529904365540e-01 3.121086023747920990e-02 -1.592183262109756470e-01 7.393445074558258057e-02 8.385927975177764893e-02 -2.509914040565490723e-01 2.519015371799468994e-01 -1.517380625009536743e-01 3.941997885704040527e-01 4.937002435326576233e-02 -2.723519802093505859e-01 5.694567784667015076e-02 3.276970684528350830e-01 5.659619346261024475e-02 8.806234598159790039e-02 4.192229211330413818e-01 6.968782842159271240e-02 -1.957640945911407471e-01 8.123345673084259033e-02 9.225391596555709839e-02 4.293412342667579651e-02
-3.143601119518280029e-01 -2.365553528070449829e-01 3.199067711830139160e-01 7.892217487096786499e-03 1.116563379764556885e-02 -2.757090330123901367e-01 -3.525561094284057617e-02 -2.235077619552612305e-01 1.530943959951400757e-01 -2.706114947795867920e-02 -9.951241314411163330e-03 7.731353491544723511e-02 2.072196006774902344e-01 -1.799424439668655396e-01 1.185508668422698975e-01 -1.589908450841903687e-01 2.412571758031845093e-02 2.347048930823802948e-02 1.079692691564559937e-01 3.023871481418609619e-01 3.237839937210083008e-01 -2.899238765239715576e-01 6.950201094150543213e-02 2.339210212230682373e-01 1.419156044721603394e-01 -1.578599810600280762e-01 1.477768924087285995e-02 2.139646112918853760e-01 -9.670554101467132568e-02 5.523823574185371399e-02 -1.836871169507503510e-02 -1.187860891222953796e-01
-1.142582669854164124e-01 -2.173871099948883057e-01 -9.947217255830764771e-02 3.678840100765228271e-01 -8.315639942884445190e-02 7.304123789072036743e-02 -2.836068868637084961e-01 -6.491725891828536987e-02 1.461345553398132324e-01 9.191801398992538452e-02 -1.337703168392181396e-01 3.452387079596519470e-02 -8.796910941600799561e-02 8.146511763334274292e-02 -1.892318874597549438e-01 -1.197060942649841309e-01 -2.286613220348954201e-03 2.765747606754302979e-01 -3.557729423046112061e-01 5.867152661085128784e-02 7.335552480071783066e-03 -7.983411848545074463e-02 -4.643457010388374329e-02 2.486600279808044434e-01 2.549958229064941406e-01 2.591809034347534180e-01 4.002378508448600769e-02 3.146619796752929688e-01 -1.348792910575866699e-01 2.068962156772613525e-01 -5.910668522119522095e-02 9.959296882152557373e-02
-2.097562253475189209e-01 -1.399683356285095215e-01 2.212197035551071167e-01 2.243459671735763550e-01 4.529918078333139420e-03 1.391999125480651855e-01 -2.920483350753784180e-01 1.024436904117465019e-03 2.235274463891983032e-01 7.450666278600692749e-02 2.728400984779000282e-03 -3.299281746149063110e-02 1.290396600961685181e-01 -8.983725309371948242e-02 2.331269681453704834e-01 6.519701331853866577e-02 -5.264834687113761902e-02 -5.065963417291641235e-02 -3.368832468986511230e-01 1.010065674781799316e-01 -1.259525269269943237e-01 -1.681035757064819336e-02 1.055117920041084290e-01 1.720192432403564453e-01 1.685099750757217407e-01 -2.691572904586791992e-01 1.197265982627868652e-01 2.436949759721755981e-01 -2.946210503578186035e-01 -3.820919198915362358e-03 3.354679644107818604e-01 1.808321177959442139e-01
-2.218507081270217896e-01 -1.161959692835807800e-01 1.383221000432968140e-01 1.668901890516281128e-01 2.537731453776359558e-02 -4.725131392478942871e-02 -1.053502857685089111e-01 -6.196876522153615952e-03 4.079134464263916016e-01 1.017321795225143433e-01 -1.003320962190628052e-01 -8.481339365243911743e-02 1.153040230274200439e-01 7.912825793027877808e-03 -1.241222769021987915e-01 2.022427916526794434e-01 -1.630074381828308105e-01 -7.556787133216857910e-02 -3.933416306972503662e-01 2.039421200752258301e-01 -1.710387133061885834e-02 2.266104370355606079e-01 -2.732203807681798935e-03 1.200582981109619141e-01 1.994352340698242188e-01 1.228827238082885742e-01 2.928214967250823975e-01 -3.186052665114402771e-02 1.605680584907531738e-01 -2.523669302463531494e-01 3.604525700211524963e-03 -2.946804165840148926e-01
2.175643295049667358e-01 -2.909370958805084229e-01 2.077830731868743896e-01 2.479396313428878784e-01 -1.310011595487594604e-01 -1.013555228710174561e-01 -1.600328236818313599e-01 6.927223876118659973e-03 3.506831228733062744e-01 -7.472497969865798950e-02 8.112832158803939819e-02 8.244993537664413452e-02 -3.458193317055702209e-02 1.545942574739456177e-01 2.884462177753448486e-01 6.402581930160522461e-02 2.759713865816593170e-02 -1.829499304294586182e-01 -4.311732947826385498e-01 3.216947615146636963e-01 6.092355400323867798e-02 9.159195423126220703e-02 1.811811141669750214e-02 1.292712837457656860e-01 1.054521352052688599e-01 -9.930811822414398193e-02 9.996201097965240479e-02 1.026424095034599304e-01 -1.240048464387655258e-02 3.042876906692981720e-02 -2.460346370935440063e-01 7.044835016131401062e-03
-2.227634191513061523e-01 -1.265993118286132812e-01 -8.044304698705673218e-02 3.142323195934295654e-01 -1.637737154960632324e-01 1.582069993019104004e-01 -2.272573560476303101e-01 3.783614933490753174e-02 3.344195783138275146e-01 -4.416466224938631058e-03 1.035813838243484497e-01 -4.149638861417770386e-02 1.296950131654739380e-01 -4.138511791825294495e-02 -3.343405202031135559e-02 2.597090005874633789e-01 2.551931329071521759e-02 1.188089177012443542e-01 -1.669226586818695068e-01 2.330638319253921509e-01 1.387069374322891235e-01 -1.350791305303573608e-01 -1.021188721060752869e-01 1.825038939714431763e-01 7.260077446699142456e-02 -2.366244792938232422e-03 1.166797652840614319e-01 -1.766384579241275787e-02 -4.328489303588867188e-01 1.820463836193084717e-01 1.384112834930419922e-01 2.752640843391418457e-01
1.148221418261528015e-01 -2.086598426103591919e-02 2.056746631860733032e-01 1.536822766065597534e-01 2.047087182290852070e-04 -3.686515614390373230e-02 -7.821982353925704956e-02 -2.705833613872528076e-01 2.194516956806182861e-01 4.637748301029205322e-01 1.494117975234985352e-01 -2.978338301181793213e-01 9.318836033344268799e-03 -2.425290942192077637e-01 -9.430224448442459106e-02 7.752632349729537964e-02 2.433035224676132202e-01 2.891472540795803070e-02 -2.731199860572814941e-01 2.265327870845794678e-01 3.982796892523765564e-02 -1.651700139045715332e-01 1.584876477718353271e-01 7.402028888463973999e-02 2.095839530229568481e-01 1.738417446613311768e-01 7.098428159952163696e-02 7.672299444675445557e-02 1.068947240710258484e-01 -2.024092972278594971e-01 -9.369686245918273926e-02 5.114046391099691391e-03
-1.494894027709960938e-01 -1.293971687555313110e-01 -2.340027540922164917e-01 1.041027158498764038e-01 8.350808918476104736e-02 -7.391755282878875732e-02 -1.124507561326026917e-01 -7.506559044122695923e-02 2.414903491735458374e-01 2.756876945495605469e-01 5.268806964159011841e-02 -1.175452172756195068e-01 3.154862299561500549e-02 -1.452547907829284668e-01 5.567291006445884705e-02 -1.695464849472045898e-01 -2.249897718429565430e-01 -2.525292336940765381e-02 -1.336317658424377441e-01 3.957747817039489746e-01 2.000342123210430145e-02 -2.881457805633544922e-01 -2.410424202680587769e-01 2.574264705181121826e-01 -8.219452202320098877e-02 -1.857082243077456951e-03 1.594044417142868042e-01 3.216421008110046387e-01 -2.425817959010601044e-02 2.645655870437622070e-01 1.406940966844558716e-01 1.381872221827507019e-02
-1.878019571304321289e-01 -2.940258085727691650e-01 8.073428273200988770e-02 -2.283643633127212524e-01 6.833446025848388672e-02 1.681366562843322754e-01 -1.061151847243309021e-01 -7.430617511272430420e-02 1.944248527288436890e-01 -1.749945580959320068e-01 3.526286482810974121e-01 -1.238773837685585022e-01 -2.078480646014213562e-02 -2.642683088779449463e-01 1.078977063298225403e-01 5.671008303761482239e-02 -3.742970898747444153e-02 -9.678985178470611572e-02 -1.145336553454399109e-01 4.890108108520507812e-02 6.733078509569168091e-02 -1.712450012564659119e-02 4.099796339869499207e-02 -1.631381511688232422e-01 2.536460459232330322e-01 5.351952463388442993e-02 3.294762670993804932e-01 4.429908692836761475e-01 3.429639711976051331e-02 1.016238182783126831e-01 1.836948245763778687e-01 1.240012701600790024e-03
-3.496533334255218506e-01 -2.473824918270111084e-01 1.597582250833511353e-01 4.418234154582023621e-02 2.034501731395721436e-01 9.690539538860321045e-02 -2.270814329385757446e-01 -7.395073771476745605e-02 4.457185864448547363e-01 1.905788034200668335e-01 -6.395701318979263306e-02 1.412016302347183228e-01 -3.152484819293022156e-02 -8.544779568910598755e-02 -8.371927589178085327e-02 -1.409591883420944214e-01 2.740306034684181213e-02 8.558855950832366943e-02 1.438695006072521210e-02 1.458151787519454956e-01 -1.781008206307888031e-02 -3.463982343673706055e-01 -1.163083687424659729e-01 5.260344222187995911e-02 3.137120977044105530e-02 -4.256631433963775635e-02 3.996497690677642822e-01 -2.940828353166580200e-02 3.226505964994430542e-02 6.528805196285247803e-02 -1.350375707261264324e-03 2.285382151603698730e-01
-1.888488382101058960e-01 -2.067234069108963013e-01 -1.191959716379642487e-03 1.650214046239852905e-01 2.855448722839355469e-01 -1.546146348118782043e-02 -2.297315448522567749e-01 -1.897221058607101440e-01 6.664060801267623901e-02 -2.535071074962615967e-01 -4.665178712457418442e-03 -4.547754675149917603e-02 1.100652515888214111e-01 -2.830580770969390869e-01 -4.509653151035308838e-02 -1.155707612633705139e-01 -9.613571316003799438e-02 1.513172090053558350e-01 -1.749089956283569336e-01 1.296518743038177490e-01 2.250096946954727173e-01 1.366274524480104446e-02 -2.190929055213928223e-01 1.487075239419937134e-01 5.907281115651130676e-02 1.981361657381057739e-01 2.657001912593841553e-01 3.602435588836669922e-01 1.641296893358230591e-01 6.018649041652679443e-02 -1.428906768560409546e-01 2.254483103752136230e-01
-1.495877206325531006e-01 -5.569181963801383972e-02 7.926584780216217041e-02 -1.046285331249237061e-01 2.082778662443161011e-01 -4.032718390226364136e-02 9.065913036465644836e-03 -1.354181617498397827e-01 2.753620743751525879e-01 -1.130174770951271057e-01 2.364319711923599243e-01 -1.529617160558700562e-01 -2.272494584321975708e-01 7.629785686731338501e-02 -1.298915743827819824e-01 -1.042610872536897659e-02 -1.813935302197933197e-02 6.717558950185775757e-02 -5.265798568725585938e-01 1.626594364643096924e-01 -3.799629583954811096e-02 2.130999602377414703e-02 2.378471940755844116e-02 3.844603002071380615e-01 1.619030237197875977e-01 -2.584801912307739258e-01 -3.043233603239059448e-02 -5.264760553836822510e-02 -1.583342701196670532e-01 -2.333675473928451538e-01 -8.497339487075805664e-02 9.588611871004104614e-02
-5.139607191085815430e-02 -3.101294636726379395e-01 -3.574992530047893524e-03 6.714305281639099121e-02 1.858647018671035767e-01 -1.567961424589157104e-01 -1.147171929478645325e-01 -3.147321194410324097e-02 4.225954413414001465e-01 -1.014340370893478394e-01 2.875273525714874268e-01 -1.644420772790908813e-01 -1.705537587404251099e-01 -2.503587007522583008e-01 -4.467681422829627991e-02 -1.188471093773841858e-01 -3.208401054143905640e-02 2.473012357950210571e-01 -1.073023304343223572e-01 5.405140668153762817e-02 2.183456867933273315e-01 -4.825111106038093567e-02 -3.041248619556427002e-01 2.191825807094573975e-01 -4.123799130320549011e-02 2.630431652069091797e-01 2.215854125097393990e-03 1.012337803840637207e-01 -8.425252884626388550e-02 2.333031967282295227e-02 2.432170361280441284e-01 -4.238872602581977844e-02
-3.161248564720153809e-01 1.496410667896270752e-01 2.250440120697021484e-01 9.672641754150390625e-02 7.478221505880355835e-02 -1.925299689173698425e-02 1.167795038782060146e-03 -1.493287682533264160e-01 2.925122678279876709e-01 3.202827870845794678e-01 1.970817800611257553e-03 -2.290428727865219116e-01 -2.140150405466556549e-03 -1.084706112742424011e-01 -2.861334010958671570e-02 3.499460965394973755e-02 -3.050101101398468018e-01 -2.312443256378173828e-01 -1.062844544649124146e-01 2.744130492210388184e-01 -2.529823407530784607e-02 -4.518028795719146729e-01 -4.338808730244636536e-02 1.167965903878211975e-01 -1.679951138794422150e-02 -1.473581492900848389e-01 -4.806548729538917542e-02 5.466622486710548401e-02 -1.547069251537322998e-01 5.546615272760391235e-02 -7.610360532999038696e-02 -1.466079652309417725e-01
1.021129712462425232e-01 -3.195122778415679932e-01 4.398703575134277344e-02 2.223144769668579102e-01 -1.770063489675521851e-01 1.902818679809570312e-01 1.145428940653800964e-01 -1.512753367424011230e-01 -6.866589188575744629e-02 -2.894412726163864136e-03 -1.431981474161148071e-01 -6.501059234142303467e-02 -1.971864849328994751e-01 -2.707271873950958252e-01 -1.919929385185241699e-01 2.733086347579956055e-01 -1.645976155996322632e-01 -1.000927537679672241e-01 -1.951538324356079102e-01 8.229270577430725098e-02 2.157603204250335693e-01 9.270280599594116211e-02 6.602632254362106323e-02 4.131869375705718994e-01 1.447318345308303833e-01 9.126153890974819660e-04 -2.011666307225823402e-03 3.059931695461273193e-01 -8.610307425260543823e-02 6.917413324117660522e-02 -7.822656631469726562e-02 -1.851867288351058960e-01
-1.794657707214355469e-01 -6.916136294603347778e-02 2.895022034645080566e-01 2.703765630722045898e-01 2.910869121551513672e-01 1.121484413743019104e-01 7.365381717681884766e-02 -1.622193902730941772e-01 2.584798634052276611e-01 7.911086082458496094e-02 3.155005397275090218e-04 1.510026007890701294e-01 2.053327485918998718e-02 -2.369446754455566406e-01 5.427769199013710022e-02 1.461486667394638062e-01 -6.307917088270187378e-02 1.412843316793441772e-01 -3.539682924747467041e-01 -1.121369451284408569e-01 4.698554426431655884e-02 -1.330431401729583740e-01 3.395180702209472656e-01 1.200195550918579102e-01 2.201240956783294678e-01 -8.012633025646209717e-02 1.443350464105606079e-01 1.471481937915086746e-02 2.757008373737335205e-01 1.449448764324188232e-01 5.084837600588798523e-02 -1.156692653894424438e-01
-1.329496353864669800e-01 -2.441076934337615967e-01 9.966137260198593140e-02 2.334880083799362183e-01 -6.891882419586181641e-02 1.192263811826705933e-01 -2.236192822456359863e-01 9.234454482793807983e-02 2.156281173229217529e-01 1.445437520742416382e-01 -9.457524120807647705e-02 -1.529956161975860596e-01 6.181320175528526306e-02 1.076058223843574524e-01 -1.280699670314788818e-01 -3.196328878402709961e-01 -3.814852982759475708e-02 1.340552419424057007e-01 -3.048794865608215332e-01 4.093727096915245056e-02 -1.926015689969062805e-02 -1.469659358263015747e-01 -2.009510099887847900e-01 1.082241237163543701e-01 3.545440137386322021e-01 1.666729301214218140e-01 1.251228749752044678e-01 2.170702815055847168e-01 -1.252128332853317261e-01 5.491654947400093079e-02 -2.587881684303283691e-01 2.388351708650588989e-01
-1.305090337991714478e-01 -6.568909436464309692e-02 2.076129168272018433e-01 1.890350133180618286e-02 4.404963552951812744e-02 -4.531257227063179016e-02 1.529019325971603394e-01 -4.577437937259674072e-01 1.406601220369338989e-01 6.283088028430938721e-02 -7.410644553601741791e-03 -7.886685431003570557e-03 -3.783836215734481812e-02 -5.165452882647514343e-02 9.910285472869873047e-03 3.481201231479644775e-01 -1.890168190002441406e-01 4.118658136576414108e-03 -3.898335993289947510e-02 1.517382711172103882e-01 2.012155801057815552e-01 -3.332844004034996033e-02 -5.457274615764617920e-02 2.282141894102096558e-01 3.704268857836723328e-02 -5.551092326641082764e-02 -2.962042577564716339e-02 4.264543652534484863e-01 -3.965694904327392578e-01 1.333102136850357056e-01 -1.404753178358078003e-01 1.007004603743553162e-01
-3.016965389251708984e-01 -2.458364143967628479e-02 -5.382510647177696228e-02 8.958704769611358643e-02 1.046338900923728943e-01 -1.749521195888519287e-01 -2.138220667839050293e-01 2.135263532400131226e-01 1.406679302453994751e-01 -6.600631028413772583e-02 -8.091522008180618286e-02 -2.472296208143234253e-01 1.384190320968627930e-01 -7.826371490955352783e-02 9.394695609807968140e-02 -1.793494969606399536e-01 -6.730262190103530884e-02 2.706751227378845215e-01 -2.513478398323059082e-01 2.330649942159652710e-01 7.014662772417068481e-02 -3.185334205627441406e-01 8.316065371036529541e-02 7.370275259017944336e-02 3.158186972141265869e-01 -2.536047995090484619e-02 2.769478559494018555e-01 2.376350164413452148e-01 -1.703176796436309814e-01 7.155378162860870361e-02 -4.404433816671371460e-02 -1.511485576629638672e-01
-6.752736121416091919e-02 -1.572960913181304932e-01 2.017198950052261353e-01 9.201811254024505615e-02 -2.020783126354217529e-01 -1.650222539901733398e-01 -6.288485974073410034e-02 -1.784202456474304199e-01 2.129480987787246704e-01 1.102051287889480591e-01 1.200813706964254379e-02 -2.553279995918273926e-01 -5.146551132202148438e-02 -4.641226530075073242e-01 2.383480779826641083e-02 6.832388788461685181e-02 -3.951555863022804260e-02 -2.756152451038360596e-01 -2.189742922782897949e-01 -1.543799340724945068e-01 -1.120481416583061218e-01 -7.350800931453704834e-02 -8.469987660646438599e-02 9.067389369010925293e-02 3.968810662627220154e-02 -3.296511471271514893e-01 2.604844868183135986e-01 9.994860738515853882e-02 -1.806510835886001587e-01 -9.614805877208709717e-02 -2.323115170001983643e-01 7.044796645641326904e-02
-3.793179988861083984e-01 -3.078998327255249023e-01 1.033492088317871094e-01 -8.814067393541336060e-02 2.480174973607063293e-02 -3.001479208469390869e-01 -8.868828415870666504e-02 -1.904728412628173828e-01 4.365409538149833679e-02 1.299182176589965820e-01 1.266906261444091797e-01 7.806997746229171753e-02 -5.114189162850379944e-02 -2.379359602928161621e-01 1.371649280190467834e-02 9.006036072969436646e-02 -1.224386226385831833e-02 -1.929749548435211182e-01 -2.816688120365142822e-01 3.115305602550506592e-01 4.098823294043540955e-02 3.465424850583076477e-02 -1.886918544769287109e-01 2.123261690139770508e-01 -1.638782173395156860e-01 -7.021147757768630981e-02 2.216017693281173706e-01 2.421900928020477295e-01 8.286819607019424438e-02 -9.514787234365940094e-03 -5.826742853969335556e-04 -2.360201328992843628e-01
-2.162684500217437744e-01 -1.309101730585098267e-01 -9.216792881488800049e-02 2.966273427009582520e-01 -9.482732415199279785e-02 3.017443930730223656e-03 -1.547878086566925049e-01 -3.327004909515380859e-01 1.924998164176940918e-01 2.404680699110031128e-01 2.493651360273361206e-01 -1.509242802858352661e-01 -1.161635369062423706e-01 -1.032171100378036499e-01 2.594543397426605225e-01 5.315949022769927979e-02 -3.008176088333129883e-01 1.934578567743301392e-01 -2.200129479169845581e-01 1.152783557772636414e-01 2.306856960058212280e-01 -1.989682018756866455e-01 -2.002787142992019653e-01 7.539078593254089355e-02 -1.793484091758728027e-01 7.487217080779373646e-04 8.942280709743499756e-02 1.905104815959930420e-01 -3.418690338730812073e-02 1.086754873394966125e-01 4.140831902623176575e-02 -4.962477833032608032e-02
-3.123171031475067139e-01 -1.322424411773681641e-01 -1.635437458753585815e-01 1.366925686597824097e-01 -3.709297254681587219e-02 2.411408126354217529e-01 -6.267122924327850342e-02 -2.486226558685302734e-01 4.207425564527511597e-02 -1.085129827260971069e-01 9.682159870862960815e-02 4.672471806406974792e-02 -1.129526421427726746e-01 8.498137444257736206e-02 1.063461750745773315e-01 1.318608075380325317e-01 -1.545938104391098022e-01 4.173463955521583557e-02 -2.309339344501495361e-01 2.935185730457305908e-01 6.396443396806716919e-02 -1.409540772438049316e-01 -2.156427949666976929e-01 4.804379492998123169e-02 -1.581437699496746063e-02 -1.235395222902297974e-01 1.536171585321426392e-01 4.292465150356292725e-01 -2.488864660263061523e-01 -1.697194427251815796e-01 -2.747288644313812256e-01 -1.140644550323486328e-01
-1.104535162448883057e-01 -2.245415300130844116e-01 1.605267673730850220e-01 -5.464498326182365417e-02 -1.347136795520782471e-01 6.669790297746658325e-02 2.545236144214868546e-03 -8.401110768318176270e-02 -1.338816732168197632e-01 6.642220169305801392e-02 1.669789254665374756e-01 5.994855239987373352e-02 -3.554681241512298584e-01 -9.570545703172683716e-02 -1.566022932529449463e-01 2.490155585110187531e-02 -2.031662017107009888e-01 -5.415886640548706055e-02 -3.754447102546691895e-01 2.147096097469329834e-01 1.883151233196258545e-01 -3.320655226707458496e-02 -2.850798070430755615e-01 2.125135064125061035e-01 -5.097517278045415878e-03 -9.588778018951416016e-02 9.460873156785964966e-02 3.110144734382629395e-01 -8.954641968011856079e-02 2.735632061958312988e-01 -1.342564523220062256e-01 -2.333332896232604980e-01
-2.744473330676555634e-02 -1.463087052106857300e-01 1.937385462224483490e-02 -1.108868494629859924e-01 -2.049985527992248535e-01 1.237859502434730530e-01 -2.674375772476196289e-01 -1.017532590776681900e-02 6.014391034841537476e-02 -9.718199074268341064e-02 2.754653394222259521e-01 -1.019564792513847351e-01 2.301619648933410645e-01 -1.286600679159164429e-01 -1.712997816503047943e-02 1.305025964975357056e-01 2.310217767953872681e-01 -3.216879665851593018e-01 -1.863197982311248779e-01 -8.701912313699722290e-02 3.064672648906707764e-01 -1.350686401128768921e-01 4.009878262877464294e-02 1.022209450602531433e-01 1.845506876707077026e-01 -2.826039493083953857e-02 1.338061392307281494e-01 2.401314079761505127e-01 -1.924965381622314453e-01 1.684740483760833740e-01 -3.882714509963989258e-01 4.796247929334640503e-03
-1.470654904842376709e-01 -3.663058876991271973e-01 -3.535674139857292175e-02 2.445849031209945679e-01 -4.994044080376625061e-02 7.039111852645874023e-02 5.195023864507675171e-02 -2.721913754940032959e-01 2.655710875988006592e-01 -2.015213482081890106e-02 -6.154691055417060852e-02 -7.020461838692426682e-03 1.362717431038618088e-02 -2.811671197414398193e-01 4.162859544157981873e-02 -1.386074423789978027e-01 -8.495521545410156250e-02 -1.921070665121078491e-01 -6.404255330562591553e-02 2.405168116092681885e-01 1.270581930875778198e-01 -2.411271929740905762e-01 -3.405278623104095459e-01 -2.106424421072006226e-02 -2.089189887046813965e-01 -1.467811912298202515e-01 1.157467067241668701e-01 1.118140071630477905e-01 1.205003540962934494e-02 1.312204152345657349e-01 -2.929347157478332520e-01 -1.813817769289016724e-01
-6.333043426275253296e-02 -6.372534483671188354e-02 -1.196943074464797974e-01 4.657450914382934570e-01 1.758587509393692017e-01 1.758291423320770264e-01 -2.032289952039718628e-01 7.588141411542892456e-02 1.100842356681823730e-01 1.740249544382095337e-01 -1.243724860250949860e-02 -6.129426881670951843e-02 -1.305868383496999741e-02 -7.138222455978393555e-02 5.855655297636985779e-03 2.886996231973171234e-02 9.711546450853347778e-02 8.614564687013626099e-02 -3.328806459903717041e-01 1.532768756151199341e-01 3.120634853839874268e-01 -9.367430210113525391e-02 2.574590742588043213e-01 1.725201755762100220e-01 1.975172460079193115e-01 -3.182977735996246338e-01 1.129678040742874146e-01 1.442395299673080444e-01 -1.286617666482925415e-01 1.418752223253250122e-01 1.623617857694625854e-01 -9.504048526287078857e-02
8.036883175373077393e-02 -8.003020286560058594e-02 1.151789575815200806e-01 1.665132492780685425e-01 1.916148513555526733e-01 1.263111233711242676e-01 -1.114048212766647339e-01 -3.316090106964111328e-01 3.661679923534393311e-01 4.103525355458259583e-02 3.215568363666534424e-01 -1.093172132968902588e-01 -1.553657948970794678e-01 -2.942132949829101562e-01 -1.813792884349822998e-01 -2.107663005590438843e-01 -1.108258813619613647e-01 -2.610827982425689697e-02 -8.954389393329620361e-02 1.009179726243019104e-01 3.249635696411132812e-01 -3.297924101352691650e-01 -1.712993830442428589e-01 3.438820317387580872e-02 1.818105578422546387e-02 3.468914423137903214e-03 5.989956855773925781e-02 2.153324931859970093e-01 -6.676297634840011597e-02 -2.740391343832015991e-02 1.978761702775955200e-02 -2.924551256000995636e-03
-3.267087042331695557e-02 -1.953648626804351807e-01 4.543333780020475388e-03 1.151175945997238159e-01 2.570999562740325928e-01 -3.680999577045440674e-02 -2.837914414703845978e-02 -1.595354229211807251e-01 4.505686163902282715e-01 1.140710338950157166e-02 1.987019479274749756e-01 -1.508241295814514160e-01 -4.107287526130676270e-02 -1.180559694766998291e-01 1.203931346535682678e-01 1.909295842051506042e-02 1.263723224401473999e-01 1.347856223583221436e-01 -1.855605691671371460e-01 1.024154126644134521e-01 7.453311234712600708e-02 -3.460712134838104248e-01 -1.825949549674987793e-01 9.060837328433990479e-02 1.976832747459411621e-01 -2.914735376834869385e-01 1.993365585803985596e-01 8.277899771928787231e-02 -1.249458864331245422e-01 1.067760586738586426e-01 2.034400999546051025e-01 2.701317071914672852e-01
-4.812541417777538300e-03 -2.129349410533905029e-01 7.651171088218688965e-02 1.624211221933364868e-01 4.319290164858102798e-03 -1.814340474084019661e-03 -1.862310618162155151e-01 2.199741639196872711e-02 1.827330738306045532e-01 -3.694736659526824951e-01 1.239825189113616943e-01 9.325987845659255981e-02 1.934066116809844971e-01 -2.649328410625457764e-01 -2.358815371990203857e-01 2.149019092321395874e-01 9.484362090006470680e-04 2.822892367839813232e-01 -3.479107022285461426e-01 1.280911266803741455e-01 1.910920254886150360e-02 -2.861465811729431152e-01 -1.470822244882583618e-01 2.220807038247585297e-02 -1.001887246966362000e-01 -3.360809087753295898e-01 6.456537544727325439e-02 3.874975070357322693e-02 -8.703923225402832031e-02 1.329093277454376221e-01 1.721372269093990326e-02 -9.010720252990722656e-02
-5.536544695496559143e-02 -1.172585710883140564e-01 1.304646432399749756e-01 1.322375982999801636e-01 5.167222023010253906e-02 1.323042362928390503e-01 -5.829216539859771729e-02 -2.259107679128646851e-01 4.306481778621673584e-01 3.993352875113487244e-02 9.842364490032196045e-02 -2.432139813899993896e-01 1.631281971931457520e-01 -2.680275738239288330e-01 7.530912011861801147e-02 3.304012417793273926e-01 -1.171322986483573914e-01 9.564709663391113281e-02 -2.361269146203994751e-01 1.120323538780212402e-01 1.564415991306304932e-01 6.128119304776191711e-02 7.459770143032073975e-02 2.321130484342575073e-01 -1.119194459170103073e-02 1.467244327068328857e-01 2.131299227476119995e-01 -1.134973317384719849e-01 -2.580802142620086670e-01 1.541251242160797119e-01 1.067781373858451843e-01 2.105312794446945190e-01
-1.299239397048950195e-01 -5.613839626312255859e-02 8.174307644367218018e-03 1.627392470836639404e-01 3.134282529354095459e-01 2.156371772289276123e-01 1.407613903284072876e-01 -3.262912333011627197e-01 1.056549996137619019e-01 1.295095235109329224e-01 6.972217559814453125e-02 7.004578132182359695e-03 1.815863251686096191e-01 -1.444574892520904541e-01 4.092227201908826828e-03 3.676558732986450195e-01 2.403777688741683960e-01 -1.359727531671524048e-01 -2.068795710802078247e-01 4.228884354233741760e-02 2.670600414276123047e-01 7.439610362052917480e-02 -1.829142570495605469e-01 2.934527099132537842e-01 2.197341248393058777e-02 -7.474593073129653931e-02 4.193465039134025574e-02 2.899876534938812256e-01 -1.964904516935348511e-01 7.262180745601654053e-02 -8.528984338045120239e-02 1.274548750370740891e-02
-1.290788948535919189e-01 -1.935074776411056519e-01 -2.091963440179824829e-01 9.799987822771072388e-02 -8.000001311302185059e-02 2.389107644557952881e-01 -1.701595336198806763e-01 -4.534003883600234985e-02 1.634492129087448120e-01 1.626074463129043579e-01 -2.642331123352050781e-01 -6.130723282694816589e-02 -5.432628840208053589e-02 -4.483272880315780640e-02 1.397139132022857666e-01 8.167941123247146606e-02 -1.389147639274597168e-01 -1.189901754260063171e-01 -1.030534729361534119e-01 9.414441883563995361e-02 1.958082914352416992e-01 -4.255217611789703369e-01 -3.021574616432189941e-01 2.636040747165679932e-01 1.077272817492485046e-01 -4.395450651645660400e-02 1.737140864133834839e-02 2.925116717815399170e-01 1.088224872946739197e-01 3.001158833503723145e-01 7.062724232673645020e-02 -2.671323344111442566e-02
1.112151518464088440e-01 -3.049686551094055176e-01 1.626013815402984619e-01 2.010781466960906982e-01 -1.879425346851348877e-02 1.048052608966827393e-01 -8.787742257118225098e-02 -1.241026595234870911e-01 3.192275464534759521e-01 4.579300284385681152e-01 1.339561641216278076e-01 -2.932653725147247314e-01 -8.424653112888336182e-02 -3.729926645755767822e-01 1.197765693068504333e-01 -1.191075295209884644e-01 3.979778382927179337e-03 -2.443159073591232300e-01 -1.323768794536590576e-01 3.526707738637924194e-02 5.867548286914825439e-02 -1.448103636503219604e-01 -7.828826457262039185e-02 3.042386844754219055e-02 9.501629322767257690e-02 -6.233675777912139893e-02 1.180323865264654160e-02 1.977676153182983398e-01 1.697579771280288696e-02 9.839673340320587158e-02 -8.264622651040554047e-03 1.756093949079513550e-01
-2.120442986488342285e-01 -4.278635606169700623e-02 -9.564359486103057861e-02 -7.697789371013641357e-02 -9.204830974340438843e-02 -1.963397264480590820e-01 6.142677739262580872e-02 -3.256667554378509521e-01 4.057749807834625244e-01 6.615415960550308228e-02 -8.721873164176940918e-02 2.367850244045257568e-01 -4.873440787196159363e-02 5.616552755236625671e-02 -9.331514686346054077e-02 -1.288307160139083862e-01 1.416022628545761108e-01 1.661408506333827972e-02 -2.717272341251373291e-01 4.025122895836830139e-02 2.393705695867538452e-01 -2.481798231601715088e-01 -1.580519527196884155e-01 1.374927014112472534e-01 9.150761365890502930e-02 1.153643727302551270e-01 2.397878766059875488e-01 4.001199305057525635e-01 -9.602563083171844482e-02 -6.965702772140502930e-02 6.538067013025283813e-02 3.945547714829444885e-02
-5.107009410858154297e-02 -2.112758010625839233e-01 9.052476286888122559e-02 1.124050840735435486e-01 1.777712814509868622e-02 2.938326299190521240e-01 -1.192700937390327454e-01 -4.241217374801635742e-01 5.584412440657615662e-02 1.662460342049598694e-02 -1.213672310113906860e-01 1.377616971731185913e-01 1.101931184530258179e-02 -2.629778683185577393e-01 1.054077073931694031e-01 2.229084670543670654e-01 3.779530227184295654e-01 9.123474359512329102e-02 -1.263643801212310791e-01 2.905128300189971924e-01 9.331958740949630737e-02 -9.483867138624191284e-02 8.063217997550964355e-02 6.467704474925994873e-02 1.725051254034042358e-01 -1.815344244241714478e-01 2.489821612834930420e-01 2.610347978770732880e-02 -2.546896636486053467e-01 -1.259406656026840210e-02 3.990797698497772217e-02 1.097988635301589966e-01
1.586845070123672485e-01 -5.559066310524940491e-02 1.528762578964233398e-01 -6.116949021816253662e-03 2.930471003055572510e-01 2.451180368661880493e-01 -8.906849659979343414e-03 -1.429063230752944946e-01 1.434666663408279419e-01 6.924768444150686264e-03 6.697146594524383545e-02 -1.217792406678199768e-01 -7.490742951631546021e-02 -3.632381856441497803e-01 -8.523958176374435425e-02 9.791361540555953979e-02 -1.583776623010635376e-01 3.581139445304870605e-02 -2.230705320835113525e-01 4.089295566082000732e-01 1.510901749134063721e-01 1.689785718917846680e-02 1.444765776395797729e-01 3.308670520782470703e-01 1.294190287590026855e-01 -1.857792884111404419e-01 7.621687650680541992e-02 6.279997527599334717e-02 2.898564338684082031e-01 9.183859080076217651e-02 -8.705835044384002686e-02 -1.721942573785781860e-01
-1.919804364442825317e-01 -3.972467482089996338e-01 -1.353351026773452759e-01 8.113383501768112183e-02 3.034148737788200378e-02 -1.292796898633241653e-02 6.772301346063613892e-02 -1.155231371521949768e-01 1.556455940008163452e-01 -3.349062502384185791e-01 1.195589676499366760e-01 2.111574709415435791e-01 8.862917870283126831e-02 -1.442272663116455078e-01 1.425388604402542114e-01 -1.172557398676872253e-01 1.191411763429641724e-01 -2.271126955747604370e-02 -3.709820806980133057e-01 -7.750813849270343781e-03 9.753385186195373535e-02 8.161344379186630249e-02 -1.966869384050369263e-01 4.022020101547241211e-01 1.224910169839859009e-01 4.911555722355842590e-02 1.284852474927902222e-01 1.562445908784866333e-01 2.521097958087921143e-01 2.360930852591991425e-02 -1.057099625468254089e-01 -2.784794196486473083e-02
-7.799541205167770386e-02 -1.116893216967582703e-01 1.380178332328796387e-01 4.345926456153392792e-03 1.259202361106872559e-01 -4.488166049122810364e-02 -9.956646710634231567e-02 -5.967449024319648743e-02 4.916693866252899170e-01 1.176541969180107117e-01 -7.036676257848739624e-02 -8.488215506076812744e-02 2.357651591300964355e-01 -3.406435251235961914e-02 1.354277133941650391e-01 -9.022159129381179810e-02 -4.882876574993133545e-02 7.650472968816757202e-02 1.811719126999378204e-02 2.227349132299423218e-01 1.673605889081954956e-01 -2.488627880811691284e-01 -1.689281612634658813e-01 2.022086083889007568e-01 1.632992923259735107e-01 1.216383427381515503e-01 4.508681297302246094e-01 9.683571755886077881e-02 7.679572794586420059e-03 2.051807194948196411e-01 -1.295058578252792358e-01 2.224192321300506592e-01
-8.042377978563308716e-02 9.450500458478927612e-02 1.040598228573799133e-01 2.957615815103054047e-02 -4.071392714977264404e-01 -1.613054573535919189e-01 -2.883999943733215332e-01 -7.201388478279113770e-02 1.844442486763000488e-01 3.492181748151779175e-02 1.471122354269027710e-01 -6.788023281842470169e-03 6.100370734930038452e-02 -1.162845548242330551e-02 -1.520282626152038574e-01 2.416215837001800537e-01 1.806661486625671387e-01 -3.253914713859558105e-01 -3.081092536449432373e-01 -5.208161100745201111e-02 1.842268854379653931e-01 -1.007575448602437973e-02 4.434943199157714844e-02 1.464386433362960815e-01 3.688304722309112549e-01 -1.132956817746162415e-01 2.353799641132354736e-01 1.759753823280334473e-01 3.664690256118774414e-02 1.044586077332496643e-01 -8.743053674697875977e-02 -4.147564247250556946e-02
-2.692704796791076660e-01 -9.446001797914505005e-02 8.944623172283172607e-02 9.604566544294357300e-02 1.269090026617050171e-01 -4.415835440158843994e-02 -4.084138199687004089e-02 -1.182475909590721130e-01 3.569518029689788818e-01 1.845717057585716248e-02 2.399043878540396690e-03 -3.437236696481704712e-02 -3.974774107336997986e-02 1.579856276512145996e-01 8.111028373241424561e-02 -2.845616824924945831e-02 -4.521144554018974304e-02 6.265541911125183105e-02 -2.941915206611156464e-02 9.790632128715515137e-02 6.693150848150253296e-02 -4.672011137008666992e-01 -7.430916279554367065e-02 2.261751145124435425e-01 1.801733970642089844e-01 1.527481712400913239e-02 5.448248982429504395e-01 -4.274352267384529114e-02 9.962717443704605103e-02 1.514040082693099976e-01 -3.000134043395519257e-02 2.093036472797393799e-01
-1.331064384430646896e-02 -9.489464014768600464e-02 1.396527290344238281e-01 9.925439953804016113e-02 -1.616758555173873901e-01 -1.211348548531532288e-01 -1.455646008253097534e-02 1.360247135162353516e-01 1.606590896844863892e-01 -1.428896188735961914e-01 8.073716610670089722e-02 -6.134925782680511475e-02 -6.654301285743713379e-02 -2.412065677344799042e-02 -6.431947648525238037e-02 1.714283823966979980e-01 8.176480233669281006e-02 9.437637776136398315e-02 -5.624880790710449219e-01 1.748809516429901123e-01 8.790992200374603271e-03 6.416760385036468506e-02 9.295690059661865234e-02 4.230076968669891357e-01 -5.196132510900497437e-02 -2.774477005004882812e-01 -1.131277233362197876e-01 1.891657859086990356e-01 -1.776297092437744141e-01 4.235776886343955994e-02 -2.986575663089752197e-01 4.182382300496101379e-02
-1.136396154761314392e-01 1.304783392697572708e-03 3.536887839436531067e-02 1.440282166004180908e-01 -2.112991362810134888e-01 8.213013410568237305e-02 -2.445858567953109741e-01 4.991079494357109070e-02 1.285327225923538208e-01 3.417440876364707947e-02 -4.326704517006874084e-02 -7.420093566179275513e-02 8.330649882555007935e-02 -2.376335561275482178e-01 1.453108489513397217e-01 1.250338368117809296e-02 -1.814108639955520630e-01 2.066034525632858276e-01 -1.381327360868453979e-01 3.373705744743347168e-01 1.171063929796218872e-01 -2.811546325683593750e-01 -5.935626104474067688e-02 4.376385807991027832e-01 -2.545427531003952026e-02 -2.255331352353096008e-02 3.250940144062042236e-01 2.949879504740238190e-02 -3.268615305423736572e-01 1.340332776308059692e-01 -6.541419774293899536e-02 9.237667173147201538e-02
1.195997297763824463e-01 -1.435242891311645508e-01 2.496279217302799225e-02 3.579524755477905273e-01 2.474411875009536743e-01 1.503337919712066650e-01 -2.814609110355377197e-01 -1.918032392859458923e-02 -8.264917880296707153e-03 4.369316250085830688e-02 2.183217257261276245e-01 -5.620585754513740540e-03 -8.213374763727188110e-03 -1.894851028919219971e-01 4.183173179626464844e-02 -6.274458020925521851e-02 1.756958663463592529e-01 1.516449898481369019e-01 -2.507478594779968262e-01 1.120843575336039066e-03 2.781037092208862305e-01 -2.680003046989440918e-01 3.538718819618225098e-02 1.344655007123947144e-01 1.038453131914138794e-01 -8.305146358907222748e-03 2.188930511474609375e-01 1.065600961446762085e-01 -9.145336598157882690e-02 3.711052834987640381e-01 -2.812330126762390137e-01 -3.254270926117897034e-02
-2.212646603584289551e-01 -1.707921624183654785e-01 4.794964939355850220e-02 -1.770674288272857666e-01 -1.763889789581298828e-01 -4.364726692438125610e-02 -1.651005586609244347e-03 -8.235158771276473999e-02 2.687094509601593018e-01 -9.274087846279144287e-02 9.295658022165298462e-02 -1.428524591028690338e-02 8.190836757421493530e-02 -3.907943665981292725e-01 -2.942299246788024902e-01 -8.016271889209747314e-02 1.490968763828277588e-01 7.358616590499877930e-02 -2.999344468116760254e-01 1.418682783842086792e-01 3.675173968076705933e-02 -9.411204606294631958e-03 8.810880035161972046e-02 -5.271273106336593628e-02 -8.419561199843883514e-03 -5.307555571198463440e-02 4.188006520271301270e-01 2.916276752948760986e-01 5.090489052236080170e-03 2.086571902036666870e-01 1.473609954118728638e-01 -1.673897951841354370e-01
-1.755234301090240479e-01 -5.461208894848823547e-02 1.208569481968879700e-01 1.196032389998435974e-01 -1.856587231159210205e-01 1.140883639454841614e-01 1.783143915235996246e-02 -3.082767128944396973e-01 6.703406572341918945e-02 1.316586583852767944e-01 1.043643057346343994e-01 1.014539450407028198e-01 -2.841102182865142822e-01 7.314807921648025513e-02 -4.264526069164276123e-02 1.409085541963577271e-01 -2.252854257822036743e-01 2.537362277507781982e-02 -2.714430987834930420e-01 6.469765305519104004e-02 1.087209433317184448e-01 6.432189792394638062e-02 -1.623603701591491699e-01 2.818424999713897705e-01 -7.809137459844350815e-03 -1.208121329545974731e-01 2.729910016059875488e-01 4.851009845733642578e-01 3.006531484425067902e-02 1.589463949203491211e-01 -1.272084563970565796e-01 -1.607259809970855713e-01
-1.357488185167312622e-01 5.913200601935386658e-02 2.354119569063186646e-01 1.611534059047698975e-01 -1.727514117956161499e-01 2.833325564861297607e-01 3.308006525039672852e-01 1.420630142092704773e-02 2.701848149299621582e-01 6.652428209781646729e-02 1.774159260094165802e-02 -1.630897969007492065e-01 2.521844021975994110e-02 -8.746505528688430786e-02 -7.000235468149185181e-02 -1.225507706403732300e-01 -1.740594506263732910e-01 2.447145432233810425e-01 -2.476308047771453857e-01 -8.193175494670867920e-02 -1.506443880498409271e-02 -2.758588194847106934e-01 -1.415819972753524780e-01 2.252805083990097046e-01 4.644665494561195374e-02 7.670263200998306274e-02 2.712744772434234619e-01 2.528896033763885498e-01 7.328300923109054565e-02 2.036623358726501465e-01 -1.923895180225372314e-01 9.802111983299255371e-02
-3.668764531612396240e-01 1.071881316602230072e-02 2.218583673238754272e-01 8.075553923845291138e-02 1.922381371259689331e-01 -1.033844128251075745e-01 9.607935324311256409e-03 -1.136768162250518799e-01 1.141908913850784302e-01 -9.088668040931224823e-03 2.354432940483093262e-01 -5.243650451302528381e-02 -4.240103811025619507e-02 -1.148405820131301880e-01 -6.722576916217803955e-03 2.643733918666839600e-01 -4.201049730181694031e-02 -1.561482697725296021e-01 -1.439355015754699707e-01 3.045706152915954590e-01 -4.449141770601272583e-02 4.049021378159523010e-02 -4.183296114206314087e-02 1.766465008258819580e-01 3.028723299503326416e-01 -2.696720063686370850e-01 4.907450824975967407e-02 3.003827333450317383e-01 -6.299668550491333008e-02 2.510325610637664795e-01 1.730278879404067993e-01 -2.498753815889358521e-01
-8.485054969787597656e-02 -1.356543600559234619e-01 1.705846190452575684e-01 9.996904432773590088e-02 4.246472120285034180e-01 4.937366768717765808e-02 -1.300705969333648682e-01 -2.652877010405063629e-02 -1.163910999894142151e-01 4.164135549217462540e-03 -8.082740008831024170e-02 -4.184428602457046509e-02 7.438234984874725342e-02 -9.819409996271133423e-02 -1.531511545181274414e-01 4.461349174380302429e-02 -1.595324650406837463e-02 2.497619092464447021e-01 -4.954797029495239258e-01 8.213499188423156738e-02 6.435617059469223022e-02 -1.645963490009307861e-01 7.461267709732055664e-02 1.994042843580245972e-01 -2.602039091289043427e-02 9.431145340204238892e-02 3.110911548137664795e-01 3.049612641334533691e-01 2.499472349882125854e-02 -1.777904294431209564e-02 -1.235501319169998169e-01 2.558333575725555420e-01
-2.485341280698776245e-01 -6.546460837125778198e-02 -2.028320878744125366e-01 1.259085834026336670e-01 -1.780530624091625214e-02 1.137859001755714417e-01 1.134971380233764648e-01 -2.177093327045440674e-01 2.288212478160858154e-01 -1.716973781585693359e-01 -1.013989299535751343e-01 6.176495924592018127e-02 2.782231569290161133e-01 -1.462644040584564209e-01 1.511750221252441406e-01 2.150653004646301270e-01 5.544797051697969437e-03 -1.665026843547821045e-01 -2.394068837165832520e-01 2.181242108345031738e-01 2.700625956058502197e-01 -7.205817848443984985e-02 1.291931569576263428e-01 4.011408388614654541e-01 3.431360423564910889e-02 -3.781865537166595459e-02 9.433569759130477905e-02 2.165018022060394287e-01 2.963045835494995117e-01 6.819080095738172531e-03 -3.864821046590805054e-02 -5.889633670449256897e-02
-9.916899353265762329e-02 -2.933798730373382568e-01 -7.566045224666595459e-02 2.683745622634887695e-01 -1.815206408500671387e-01 2.208008021116256714e-01 -6.325364112854003906e-03 9.317998588085174561e-02 4.414128661155700684e-01 -3.564758971333503723e-02 1.442448943853378296e-01 5.767371505498886108e-03 3.447849452495574951e-01 -1.883841454982757568e-01 -7.616441696882247925e-02 2.290441691875457764e-01 -8.884247392416000366e-03 1.867187172174453735e-01 -1.976721733808517456e-01 1.191089488565921783e-02 -3.208621591329574585e-02 -4.191807284951210022e-02 1.816318742930889130e-02 2.763874530792236328e-01 4.444877430796623230e-02 -7.969350367784500122e-02 2.974803447723388672e-01 -8.854801952838897705e-02 -1.547005325555801392e-01 1.336069554090499878e-01 3.280179109424352646e-03 7.883129268884658813e-02
-1.281371414661407471e-01 -5.771777033805847168e-02 1.215737592428922653e-02 2.582104504108428955e-01 -9.948123246431350708e-02 1.523931417614221573e-02 2.844764105975627899e-02 -2.315121702849864960e-02 1.658621430397033691e-01 1.418226659297943115e-01 3.390401601791381836e-01 -8.554202318191528320e-02 1.745062768459320068e-01 -1.226809769868850708e-01 -2.646506428718566895e-01 -6.613636761903762817e-02 1.315740346908569336e-01 5.752047523856163025e-02 -1.370245516300201416e-01 3.779234886169433594e-01 3.882215917110443115e-02 -5.491818115115165710e-02 1.499315649271011353e-01 -1.921858042478561401e-01 2.144281119108200073e-01 -2.553388178348541260e-01 2.140927910804748535e-01 3.788104057312011719e-01 3.939070552587509155e-02 -1.668297201395034790e-01 -1.299412846565246582e-01 1.385978609323501587e-01
-4.600635543465614319e-02 -1.078095808625221252e-01 -1.263804826885461807e-02 3.104881048202514648e-01 8.495426923036575317e-02 5.920756980776786804e-02 -3.740927875041961670e-01 -1.091192960739135742e-01 2.631731033325195312e-01 5.272926762700080872e-02 -9.943620860576629639e-02 -9.926769137382507324e-02 4.830686375498771667e-02 -1.955977976322174072e-01 1.800091862678527832e-01 -1.257729232311248779e-01 -9.659206867218017578e-02 1.858950853347778320e-01 1.085920780897140503e-01 3.748656213283538818e-01 3.813269361853599548e-02 -3.153395354747772217e-01 -2.242926955223083496e-01 2.367289513349533081e-01 7.661698013544082642e-02 -1.063348129391670227e-01 1.889390647411346436e-01 1.624232381582260132e-01 -2.003675848245620728e-01 1.181870549917221069e-01 -9.596979618072509766e-02 2.235999889671802521e-02
-2.750569209456443787e-02 -1.812807768583297729e-01 2.105290815234184265e-02 9.464074671268463135e-02 -7.938231527805328369e-02 6.402827799320220947e-02 -1.194463595747947693e-01 6.882730126380920410e-02 2.404845654964447021e-01 1.828259080648422241e-01 6.635397672653198242e-03 -5.895780026912689209e-02 1.604124717414379120e-02 -2.618590295314788818e-01 1.945801312103867531e-03 -1.093008816242218018e-01 -2.008751183748245239e-01 1.710997223854064941e-01 -5.600156635046005249e-02 3.468514382839202881e-01 -8.050361648201942444e-03 -2.825232148170471191e-01 -1.048204600811004639e-01 4.663592576980590820e-01 5.300742015242576599e-02 8.225951343774795532e-02 4.037009179592132568e-01 6.969462335109710693e-02 -2.134778201580047607e-01 1.643226146697998047e-01 -2.269118465483188629e-02 9.514808654785156250e-03
-3.328922390937805176e-02 -1.170017942786216736e-01 1.818550080060958862e-01 -9.697667509317398071e-02 -6.596449762582778931e-02 -2.059725672006607056e-02 -3.108043968677520752e-01 -9.093990176916122437e-02 8.688426762819290161e-02 -2.886482700705528259e-02 2.739977091550827026e-02 -1.892651915550231934e-01 2.547398507595062256e-01 -2.714657187461853027e-01 -5.229896306991577148e-02 3.279036283493041992e-01 -4.972757771611213684e-02 -9.306465089321136475e-02 -3.039517402648925781e-01 -1.066946685314178467e-01 5.451857298612594604e-02 -7.247612625360488892e-02 1.291719675064086914e-01 8.301893621683120728e-02 3.501639068126678467e-01 -1.843507587909698486e-01 2.469412237405776978e-01 2.143831998109817505e-01 1.751678735017776489e-01 -2.480929018929600716e-03 4.808565427083522081e-04 -3.136061131954193115e-01
-3.109849691390991211e-01 -1.632235646247863770e-01 -8.173842728137969971e-02 3.023298084735870361e-01 -6.430305540561676025e-02 1.737265661358833313e-02 -1.325422152876853943e-02 -3.412798419594764709e-02 3.621816933155059814e-01 8.143587410449981689e-02 -6.742553412914276123e-02 8.789146691560745239e-02 1.647230982780456543e-01 -1.710162460803985596e-01 6.473460793495178223e-02 -1.479330807924270630e-01 6.850170344114303589e-02 2.264095842838287354e-01 9.321399033069610596e-02 3.149852156639099121e-01 -4.084557294845581055e-02 -2.129061669111251831e-01 -1.498893052339553833e-01 1.968541741371154785e-01 2.164273560047149658e-01 1.561391204595565796e-01 2.866866439580917358e-02 3.462244272232055664e-01 -9.958880394697189331e-02 1.379924826323986053e-02 -2.110926359891891479e-01 1.469537764787673950e-01
-1.825303733348846436e-01 -3.602654635906219482e-01 1.116711422801017761e-01 8.051836490631103516e-02 -1.300048232078552246e-01 2.411160022020339966e-01 1.547628492116928101e-01 -3.827683925628662109e-01 8.434867858886718750e-02 -9.756879881024360657e-03 1.793552190065383911e-01 -1.298863738775253296e-01 1.575983613729476929e-01 4.998733475804328918e-02 -2.330155223608016968e-01 1.117036491632461548e-01 1.499246805906295776e-01 -1.457696110010147095e-01 -6.419312208890914917e-02 2.078915387392044067e-01 1.406615823507308960e-01 -2.755831927061080933e-02 -4.984641913324594498e-03 -4.008821561001241207e-04 -4.208065196871757507e-02 6.967874616384506226e-02 2.847135663032531738e-01 1.778570562601089478e-01 -2.466856092214584351e-01 -1.606679111719131470e-01 -3.229233622550964355e-01 -1.317497622221708298e-02
-2.537714838981628418e-01 7.301327586174011230e-02 7.913527637720108032e-02 2.191137224435806274e-01 -1.967627853155136108e-01 2.482294142246246338e-01 -4.628323763608932495e-02 -8.198634535074234009e-02 1.397908926010131836e-01 8.960151672363281250e-02 1.310953497886657715e-01 -5.595069751143455505e-02 4.242233186960220337e-02 -2.195697873830795288e-01 -4.326860904693603516e-01 -1.145634725689888000e-01 -1.469515264034271240e-01 7.957797497510910034e-02 -2.742592692375183105e-01 -1.806179881095886230e-01 2.224534451961517334e-01 -8.901449292898178101e-02 1.976133286952972412e-01 1.661758422851562500e-01 1.585725694894790649e-02 -2.368393242359161377e-01 1.654469370841979980e-01 2.534019351005554199e-01 1.623575985431671143e-01 8.780981879681348801e-04 -1.621563583612442017e-01 9.017524123191833496e-02
-2.827516943216323853e-02 2.909589745104312897e-02 -1.230761632323265076e-01 1.527675241231918335e-01 2.628697641193866730e-02 5.949703510850667953e-03 -4.910078272223472595e-02 -7.452879101037979126e-02 3.002521097660064697e-01 5.309026837348937988e-01 6.816226989030838013e-02 -6.118700280785560608e-02 1.244298890233039856e-01 -1.390164494514465332e-01 -1.396448463201522827e-01 -7.562839239835739136e-02 -1.100081726908683777e-01 -1.019086018204689026e-01 -5.289601087570190430e-01 1.581868380308151245e-01 2.805538848042488098e-02 -6.089163571596145630e-02 2.192920818924903870e-02 2.232204191386699677e-02 6.904705613851547241e-02 -6.305561959743499756e-02 1.811455935239791870e-01 2.397812902927398682e-01 -5.982380360364913940e-02 2.233907394111156464e-02 1.211509555578231812e-01 2.452710419893264771e-01
-2.164244204759597778e-01 -3.648969829082489014e-01 6.858938187360763550e-02 1.508076190948486328e-01 3.131678104400634766e-01 5.923822894692420959e-02 -3.041924536228179932e-01 -1.435665488243103027e-01 7.808985561132431030e-02 -2.349959760904312134e-01 6.946153193712234497e-02 4.026967659592628479e-02 -9.146631509065628052e-02 -2.436032742261886597e-01 -4.689274728298187256e-02 -3.109757415950298309e-02 -9.837423264980316162e-02 1.926135122776031494e-01 -7.016602903604507446e-02 9.660900384187698364e-02 4.928323626518249512e-02 3.003764897584915161e-02 -2.570219039916992188e-01 2.473205924034118652e-01 1.553575135767459869e-02 2.055338621139526367e-01 2.937470972537994385e-01 1.927818655967712402e-01 7.429187744855880737e-02 8.161785453557968140e-02 -2.477025240659713745e-01 9.014201909303665161e-02
-2.113693356513977051e-01 -1.043248325586318970e-01 2.311563789844512939e-01 1.041249036788940430e-01 -1.234077382832765579e-02 -1.300115585327148438e-01 8.356159925460815430e-02 -1.166036576032638550e-01 2.361216694116592407e-01 6.463219225406646729e-02 1.792197376489639282e-01 1.616337150335311890e-01 2.696606516838073730e-02 -2.831282913684844971e-01 -2.240612804889678955e-01 1.464564204216003418e-01 -1.525817215442657471e-01 -2.014451324939727783e-01 -1.682292073965072632e-01 1.517291367053985596e-01 6.441108882427215576e-03 2.289493381977081299e-01 9.814638178795576096e-04 8.018834143877029419e-02 1.335487365722656250e-01 -3.587874770164489746e-01 2.704410254955291748e-01 2.173357307910919189e-01 -2.092869766056537628e-02 1.589829176664352417e-01 -1.429688632488250732e-01 -2.909416258335113525e-01
-1.474829614162445068e-01 -3.720656931400299072e-01 -5.285418406128883362e-02 2.659541368484497070e-01 3.061864674091339111e-01 7.168022543191909790e-02 -3.441655635833740234e-01 -1.482817083597183228e-01 2.053295262157917023e-02 -2.021027505397796631e-01 1.050402969121932983e-01 -1.405784636735916138e-01 7.359277456998825073e-02 -2.794959843158721924e-01 -1.455167541280388832e-03 -1.756567973643541336e-03 -1.070341616868972778e-01 1.676385849714279175e-01 -1.178774749860167503e-03 3.904709219932556152e-02 5.670562013983726501e-02 -4.387414455413818359e-02 -2.148569226264953613e-01 2.565649747848510742e-01 2.821701951324939728e-02 8.544708043336868286e-02 2.395848035812377930e-01 2.849850356578826904e-01 -4.662535153329372406e-03 1.703298278152942657e-02 -2.405292987823486328e-01 9.092604368925094604e-02
-4.431881755590438843e-02 -4.211608767509460449e-01 1.002891808748245239e-01 1.978634446859359741e-01 1.134480312466621399e-01 1.194575875997543335e-01 -4.052182734012603760e-01 2.367770858108997345e-02 7.926350831985473633e-02 -1.011713519692420959e-01 2.838364616036415100e-02 -1.241953447461128235e-01 8.989230543375015259e-02 -1.651753783226013184e-01 -7.525353133678436279e-02 -1.703710407018661499e-01 -6.974802166223526001e-02 3.036980330944061279e-01 -1.426498293876647949e-01 1.450764387845993042e-01 8.686829358339309692e-02 -1.289940923452377319e-01 -2.277779579162597656e-01 1.016669645905494690e-01 1.859478503465652466e-01 1.763214617967605591e-01 1.309100687503814697e-01 2.911049723625183105e-01 -6.866535544395446777e-02 2.829559892416000366e-02 -2.619723677635192871e-01 1.007899343967437744e-01
-8.811811916530132294e-03 9.146750718355178833e-02 2.129767835140228271e-01 1.761380583047866821e-01 1.849168986082077026e-01 -3.648959100246429443e-02 -2.321719825267791748e-01 -2.313789166510105133e-02 1.115402299910783768e-02 9.116502851247787476e-02 1.402028799057006836e-01 5.922173615545034409e-03 -1.730338037014007568e-01 -3.741559386253356934e-01 -2.518150769174098969e-02 2.282783538103103638e-01 -1.701068580150604248e-01 1.523373275995254517e-01 -3.563441038131713867e-01 1.446661651134490967e-01 8.085934817790985107e-02 -1.559227854013442993e-01 -5.537710338830947876e-02 3.529862761497497559e-01 -1.830742061138153076e-01 -2.035935223102569580e-01 8.106377720832824707e-02 1.809287369251251221e-01 1.573680043220520020e-01 -1.273246556520462036e-01 7.633497565984725952e-02 -2.340016365051269531e-01
-2.151846140623092651e-02 -3.940926492214202881e-01 1.361607462167739868e-01 1.990966200828552246e-01 1.541489958763122559e-01 6.698910612612962723e-03 -6.155908852815628052e-02 -9.021514654159545898e-02 -1.322245895862579346e-01 -1.249047461897134781e-02 7.237355411052703857e-02 1.526545733213424683e-01 1.422665268182754517e-01 -7.498724758625030518e-02 -5.675649642944335938e-02 2.513794898986816406e-01 6.407580804079771042e-03 1.020436361432075500e-02 -4.900538325309753418e-01 -6.365591287612915039e-02 2.155667096376419067e-01 -1.297675967216491699e-01 7.649488747119903564e-02 9.271414577960968018e-02 -2.121798396110534668e-01 6.185002252459526062e-02 3.990229070186614990e-01 -6.908331811428070068e-02 -1.900732815265655518e-01 1.373989135026931763e-01 -6.433889269828796387e-02 1.332954764366149902e-01
-2.428051233291625977e-01 -9.880144149065017700e-02 2.146240174770355225e-01 4.134673625230789185e-02 -1.180886104702949524e-01 -1.222163364291191101e-01 -3.658488392829895020e-02 -2.905317246913909912e-01 1.839871108531951904e-01 1.562908440828323364e-01 -4.211614131927490234e-01 -7.229548692703247070e-02 6.893479079008102417e-02 -3.564702272415161133e-01 -3.836912661790847778e-02 2.421785891056060791e-01 2.886582165956497192e-03 -2.226014435291290283e-01 -9.311454743146896362e-02 2.852348387241363525e-01 2.317312657833099365e-01 -2.548892498016357422e-01 -1.654193103313446045e-01 -1.672733947634696960e-02 9.517432004213333130e-02 -3.550095111131668091e-02 -2.453337423503398895e-02 -1.033192686736583710e-02 -1.975413709878921509e-01 1.016349531710147858e-02 -7.995335035957396030e-04 -9.464659378863871098e-04
-1.708312779664993286e-01 -6.527878344058990479e-02 1.595440208911895752e-01 9.949558228254318237e-02 1.220039948821067810e-01 7.085601100698113441e-04 -5.992795899510383606e-02 4.023999720811843872e-02 4.110365808010101318e-01 6.473271548748016357e-02 -1.406265795230865479e-01 -2.413203120231628418e-01 1.852539479732513428e-01 2.336084656417369843e-02 7.640212029218673706e-02 -2.479499280452728271e-01 -7.103128731250762939e-02 8.717396110296249390e-02 -2.124010585248470306e-02 1.771278679370880127e-01 1.953244060277938843e-01 -1.927554160356521606e-01 -1.647224277257919312e-01 2.196571230888366699e-01 3.105290830135345459e-01 6.506675481796264648e-02 3.014363646507263184e-01 1.149962097406387329e-01 -1.705746650695800781e-01 2.244860380887985229e-01 -1.879811584949493408e-01 2.074506282806396484e-01
1.274584531784057617e-01 -1.821586638689041138e-01 1.644798368215560913e-01 -6.920427549630403519e-03 2.351431548595428467e-01 1.959855407476425171e-01 -2.819658219814300537e-01 1.545135676860809326e-01 -1.053760871291160583e-01 -4.106477275490760803e-02 1.247767060995101929e-01 -1.433610022068023682e-01 -1.981076039373874664e-02 -1.971359401941299438e-01 -1.498157829046249390e-01 1.704616397619247437e-01 -9.429204463958740234e-02 1.365458369255065918e-01 -3.082190752029418945e-01 -7.589231431484222412e-02 5.888820812106132507e-02 -3.461028933525085449e-01 -2.204650193452835083e-01 2.055916488170623779e-01 1.828259825706481934e-01 -1.511169373989105225e-01 1.217634156346321106e-01 2.885808348655700684e-01 1.584492176771163940e-01 -2.799653448164463043e-02 -1.496585905551910400e-01 2.040674984455108643e-01
-2.725904285907745361e-01 -2.647555470466613770e-01 -3.166126087307929993e-02 1.546460837125778198e-01 -1.466357111930847168e-01 1.335263252258300781e-01 3.528476133942604065e-02 -3.289276659488677979e-01 1.430627051740884781e-02 8.141527324914932251e-02 6.410633772611618042e-02 1.248146072030067444e-01 -1.117970421910285950e-01 -1.901629865169525146e-01 2.380104176700115204e-02 -1.165035292506217957e-01 -1.335057616233825684e-01 -1.623578965663909912e-01 -1.630471795797348022e-01 1.802586615085601807e-01 3.079197704792022705e-01 -9.738738089799880981e-02 -3.321987986564636230e-01 2.929786592721939087e-02 -1.608180627226829529e-02 -1.445560306310653687e-01 1.377959251403808594e-01 3.064573109149932861e-01 -9.830705821514129639e-02 1.619083136320114136e-01 -3.085428178310394287e-01 -9.316117316484451294e-02
-1.079041361808776855e-01 -1.296759843826293945e-01 1.078803837299346924e-01 7.396703213453292847e-02 1.599304229021072388e-01 -9.313795715570449829e-02 4.867883771657943726e-02 1.236007660627365112e-01 3.120665550231933594e-01 1.620661020278930664e-01 -5.569987371563911438e-02 -2.108058333396911621e-01 1.419847607612609863e-01 -3.993162512779235840e-02 7.210295647382736206e-02 -1.972370743751525879e-01 -1.366382092237472534e-02 4.641189426183700562e-02 9.561508893966674805e-03 1.959154009819030762e-01 3.108665347099304199e-01 -2.149740606546401978e-01 -1.509122848510742188e-01 2.496091425418853760e-01 3.503005504608154297e-01 -2.201884984970092773e-03 3.198319375514984131e-01 1.041947826743125916e-01 -1.582445055246353149e-01 1.882142573595046997e-01 -7.241050153970718384e-02 3.084875047206878662e-01
-3.731430768966674805e-01 -1.662545502185821533e-01 7.883700728416442871e-02 6.421115994453430176e-02 -7.574740797281265259e-02 -6.692557036876678467e-02 8.434545248746871948e-02 -1.246827021241188049e-01 1.569807678461074829e-01 3.901485502719879150e-01 4.421793669462203979e-02 -1.902019381523132324e-01 3.330619260668754578e-02 -7.693508267402648926e-02 5.049392580986022949e-02 1.352627873420715332e-01 -2.582871317863464355e-01 -3.620979189872741699e-02 -7.390064001083374023e-02 4.193243980407714844e-01 9.909316152334213257e-02 -3.595135807991027832e-01 -1.216076165437698364e-01 1.413124203681945801e-01 -1.201545596122741699e-01 -3.993315622210502625e-02 2.190318703651428223e-01 -5.174056068062782288e-02 -2.104444652795791626e-01 4.718014597892761230e-02 -2.095017954707145691e-02 -1.013105511665344238e-01
1.765026599168777466e-01 -1.978803575038909912e-01 2.900964394211769104e-02 1.687693446874618530e-01 2.831229865550994873e-01 -4.335326328873634338e-02 -6.219184771180152893e-02 -1.612745574675500393e-03 3.392830491065979004e-02 9.902747720479965210e-02 9.655412286520004272e-03 -8.850508928298950195e-02 -7.867991179227828979e-02 -1.288974583148956299e-01 -1.074832119047641754e-02 1.770301312208175659e-01 -1.357315629720687866e-01 1.673875451087951660e-01 -3.242934048175811768e-01 -1.391894519329071045e-01 3.513722121715545654e-01 -1.602481752634048462e-01 -6.441785395145416260e-02 8.306717127561569214e-02 1.425971537828445435e-01 -1.748006977140903473e-02 2.698880136013031006e-01 3.071244060993194580e-02 -3.337696492671966553e-01 2.183977961540222168e-01 -3.904362320899963379e-01 -6.462857872247695923e-02
-5.889941006898880005e-02 -2.150835692882537842e-01 -4.665479063987731934e-02 1.008027270436286926e-01 -1.881794184446334839e-01 -1.179017573595046997e-01 -1.520441323518753052e-01 -2.066155225038528442e-01 2.153274863958358765e-01 -4.228209704160690308e-02 1.225354224443435669e-01 7.711630314588546753e-02 -1.006887778639793396e-01 -3.636737167835235596e-01 -2.407072037458419800e-01 2.570766955614089966e-02 1.213805824518203735e-01 -2.800960242748260498e-01 -4.173065125942230225e-01 -1.348747014999389648e-01 1.443822085857391357e-01 -1.231321617960929871e-01 4.620287567377090454e-02 3.220750018954277039e-02 -5.831179022789001465e-02 -2.280943393707275391e-01 -4.891887307167053223e-02 1.697360575199127197e-01 -3.581739068031311035e-01 4.907999932765960693e-02 -1.032709777355194092e-01 -1.885415287688374519e-03
-2.304481528699398041e-02 -2.002675384283065796e-01 -1.460137069225311279e-01 1.802819520235061646e-01 3.970888257026672363e-02 2.115281857550144196e-02 2.257641777396202087e-02 -1.493902504444122314e-01 1.894966959953308105e-01 4.062055945396423340e-01 5.694462358951568604e-02 -1.419677585363388062e-01 7.818219810724258423e-02 -1.456973105669021606e-01 -1.496874839067459106e-01 -1.551765948534011841e-01 -1.990485042333602905e-01 -1.643190830945968628e-01 -3.682729899883270264e-01 1.458750516176223755e-01 -5.588589236140251160e-02 -3.522453308105468750e-01 2.305179834365844727e-01 -1.187275722622871399e-01 9.908659011125564575e-02 -1.645619980990886688e-02 1.070061177015304565e-01 3.649569451808929443e-01 -9.918702999129891396e-04 7.673443108797073364e-02 3.519663587212562561e-02 5.226817354559898376e-02
-1.979192644357681274e-01 -2.661525607109069824e-01 2.491882145404815674e-01 1.323184370994567871e-01 3.201959133148193359e-01 -3.664076030254364014e-01 1.242055147886276245e-01 -2.114441543817520142e-01 -5.864069983363151550e-02 1.128129586577415466e-01 2.306396374478936195e-03 3.009512275457382202e-02 -3.226479515433311462e-02 1.484030671417713165e-02 -1.959784775972366333e-01 -5.833174288272857666e-02 -2.516318298876285553e-02 -3.042983636260032654e-02 -1.683210730552673340e-01 8.407057076692581177e-02 3.139447569847106934e-01 -2.140289694070816040e-01 1.436151713132858276e-01 3.979270160198211670e-01 -2.972965827211737633e-03 2.051574736833572388e-01 1.294936537742614746e-01 1.477043330669403076e-01 -7.991362363100051880e-02 -2.682453393936157227e-02 5.228978395462036133e-02 5.000839754939079285e-02
-1.744256317615509033e-01 -6.149757653474807739e-02 1.734353485517203808e-03 -8.205244690179824829e-02 -6.103347614407539368e-02 -7.591780275106430054e-02 -2.997899651527404785e-01 1.571590453386306763e-01 1.887395679950714111e-01 7.279824465513229370e-02 2.370261400938034058e-01 -2.514936029911041260e-01 8.092580735683441162e-02 -7.333681732416152954e-02 4.577339068055152893e-02 1.060139536857604980e-01 -2.138593345880508423e-01 1.159541979432106018e-01 -2.249931544065475464e-01 1.613022834062576294e-01 7.544532883912324905e-03 -1.795858591794967651e-01 1.109027117490768433e-01 4.289667308330535889e-01 6.672831368632614613e-04 2.748987972736358643e-01 3.672838509082794189e-01 8.485478162765502930e-02 -1.643465459346771240e-01 1.981308013200759888e-01 2.577525749802589417e-02 -1.853635348379611969e-02
-7.669727504253387451e-02 -1.435120552778244019e-01 -6.258866284042596817e-03 3.884255886077880859e-01 -2.737388387322425842e-02 -5.108783394098281860e-02 -3.516967892646789551e-01 -9.221785515546798706e-02 1.680879592895507812e-01 1.129176989197731018e-01 -6.032702513039112091e-03 1.785659939050674438e-01 -1.541948765516281128e-01 9.213138371706008911e-02 -2.693839743733406067e-02 -1.137320250272750854e-01 6.907635182142257690e-02 2.587170600891113281e-01 -2.967827022075653076e-01 1.802533715963363647e-01 1.940474659204483032e-02 -1.190985739231109619e-01 -2.100152149796485901e-02 1.576168239116668701e-01 4.148950278759002686e-01 3.598909080028533936e-02 5.454956740140914917e-02 2.432354390621185303e-01 -1.029276847839355469e-01 2.896210551261901855e-01 5.831768363714218140e-02 5.131439492106437683e-02
-8.526387065649032593e-02 -2.083471715450286865e-01 2.608646452426910400e-01 8.191064745187759399e-02 -2.657490968704223633e-01 -1.903588175773620605e-01 8.196450769901275635e-02 -4.114625751972198486e-01 -2.769127301871776581e-02 1.429719179868698120e-01 2.175824344158172607e-01 1.152791902422904968e-01 -1.465309131890535355e-02 2.276653796434402466e-02 -1.364414542913436890e-01 -1.223244518041610718e-02 -4.362733289599418640e-02 1.128636300563812256e-01 -1.236383914947509766e-01 1.085271313786506653e-01 -2.627714350819587708e-02 -1.194874122738838196e-01 -2.671678066253662109e-01 4.499810039997100830e-01 9.743354469537734985e-02 -6.943656504154205322e-02 3.922372311353683472e-02 3.380657434463500977e-01 -2.895517973229289055e-03 1.583298742771148682e-01 -3.002233803272247314e-02 -6.074512749910354614e-02
-1.429543942213058472e-01 -2.005806863307952881e-01 2.986655337736010551e-03 7.263015955686569214e-02 2.633820474147796631e-01 4.573746398091316223e-02 -2.112913876771926880e-03 -2.204582840204238892e-01 8.236521482467651367e-02 3.866949304938316345e-02 4.458304122090339661e-02 1.362899392843246460e-01 2.703716158866882324e-01 -1.902074217796325684e-01 -9.191748686134815216e-03 1.736488193273544312e-01 1.891824901103973389e-01 -7.496041804552078247e-02 -2.209599167108535767e-01 8.508857339620590210e-02 4.665880501270294189e-01 6.954804807901382446e-02 1.431949585676193237e-01 4.508637487888336182e-01 -1.706372648477554321e-01 1.238777637481689453e-01 1.247310861945152283e-01 9.241175651550292969e-02 -8.495169132947921753e-02 2.405645884573459625e-02 -1.293203383684158325e-01 9.350141882896423340e-02
-2.194470167160034180e-01 -2.185449898242950439e-01 7.187040988355875015e-03 6.913828849792480469e-02 -2.669715285301208496e-01 6.904558092355728149e-02 -1.366354525089263916e-01 -1.846104413270950317e-01 -8.816524595022201538e-02 4.380449652671813965e-02 -2.363594621419906616e-02 -3.047888278961181641e-01 -6.699073314666748047e-02 1.489242017269134521e-01 -3.150710463523864746e-01 -4.979605972766876221e-02 5.436538904905319214e-02 -1.494395732879638672e-01 -2.329401820898056030e-01 3.292772173881530762e-01 2.066689878702163696e-01 -1.684705913066864014e-01 -2.397546619176864624e-01 -2.999426331371068954e-03 1.106444224715232849e-01 -1.155496761202812195e-01 2.292375266551971436e-01 2.925646603107452393e-01 8.555179834365844727e-02 1.573201119899749756e-01 1.959886960685253143e-02 -1.616999208927154541e-01
-3.616316914558410645e-01 -3.505347669124603271e-01 -4.931911453604698181e-02 1.680509158177301288e-04 1.815784536302089691e-02 -2.703514993190765381e-01 -8.735943585634231567e-02 -2.984896898269653320e-01 2.587881684303283691e-01 5.820565298199653625e-02 2.497334480285644531e-01 7.261304557323455811e-02 1.349998861551284790e-01 -1.662787050008773804e-01 -1.401485782116651535e-02 1.247688159346580505e-01 -1.316840574145317078e-02 -1.973943561315536499e-01 -3.280202448368072510e-01 2.132419347763061523e-01 -1.172799095511436462e-01 -6.201555021107196808e-03 1.872383616864681244e-02 1.908254027366638184e-01 -1.492620110511779785e-01 -6.598582863807678223e-02 1.046310588717460632e-01 1.544854789972305298e-01 1.189036201685667038e-02 -6.443738937377929688e-02 2.498393133282661438e-02 -2.549563050270080566e-01
3.387837111949920654e-02 -9.037744998931884766e-02 1.305521577596664429e-01 7.408531010150909424e-02 7.172320783138275146e-02 -1.495412439107894897e-01 1.195199601352214813e-02 2.037292420864105225e-01 3.634908497333526611e-01 -3.216771781444549561e-01 -9.157174825668334961e-02 8.181754499673843384e-02 -7.067829370498657227e-03 8.968707919120788574e-02 -4.862295463681221008e-02 -1.232518926262855530e-01 8.517820388078689575e-02 -2.689994275569915771e-01 -3.892844617366790771e-01 3.838053643703460693e-01 1.772397309541702271e-01 -8.614362031221389771e-02 -2.484520152211189270e-02 2.610614597797393799e-01 2.758429050445556641e-01 -1.239896789193153381e-01 1.299830377101898193e-01 -5.584883969277143478e-03 9.866145998239517212e-02 1.819057762622833252e-02 -1.321250349283218384e-01 -2.616759017109870911e-02
-2.159514278173446655e-01 -7.410072535276412964e-02 1.407755762338638306e-01 2.327216118574142456e-01 -6.307560950517654419e-02 1.707533299922943115e-01 -3.551758527755737305e-01 -3.813504576683044434e-01 1.115756854414939880e-01 1.651139110326766968e-01 2.700822651386260986e-01 -8.005966991186141968e-02 -1.783248037099838257e-02 -1.890530623495578766e-02 8.605970442295074463e-02 2.064382582902908325e-01 -1.015478000044822693e-01 -9.539481252431869507e-02 -4.651632532477378845e-02 2.666812241077423096e-01 2.873139083385467529e-01 -2.188546806573867798e-01 -2.403173036873340607e-02 -1.780796796083450317e-02 -1.174828708171844482e-01 1.246970891952514648e-01 9.348163008689880371e-02 2.977366745471954346e-01 1.661038398742675781e-01 -5.798125639557838440e-02 -1.330114006996154785e-01 1.183692365884780884e-03
-5.591080337762832642e-02 -2.146652489900588989e-01 1.595785170793533325e-01 2.702874243259429932e-01 -6.396184116601943970e-02 -6.431429833173751831e-02 -1.060492694377899170e-01 -4.188182065263390541e-04 -1.587751358747482300e-01 -5.295855924487113953e-02 -3.492937237024307251e-02 -2.998238205909729004e-01 6.793788820505142212e-02 -2.624830603599548340e-01 -2.621177025139331818e-02 1.826794743537902832e-01 -1.366532295942306519e-01 -9.627764672040939331e-02 -2.635325491428375244e-01 1.841028570197522640e-03 -1.104681938886642456e-01 -2.230574935674667358e-01 1.673540174961090088e-01 3.540219068527221680e-01 7.371462881565093994e-02 -8.091660588979721069e-02 2.510004043579101562e-01 2.548503279685974121e-01 1.114519760012626648e-01 2.859779298305511475e-01 2.323904931545257568e-01 -7.254941761493682861e-02
-1.417197585105895996e-01 -1.220073923468589783e-02 1.070845033973455429e-02 3.667412996292114258e-01 2.856014370918273926e-01 -1.452163755893707275e-01 -8.524341136217117310e-02 9.613718837499618530e-02 1.056223362684249878e-01 2.429363578557968140e-01 1.890862593427300453e-03 -5.164488404989242554e-02 3.372963666915893555e-01 -2.800289988517761230e-01 3.333617746829986572e-02 -3.151200711727142334e-02 -1.155273020267486572e-01 -8.650637418031692505e-02 -3.309906125068664551e-01 5.545546859502792358e-02 1.596323847770690918e-01 -2.422866225242614746e-01 1.174024194478988647e-01 1.340292543172836304e-01 1.999573782086372375e-03 1.335276514291763306e-01 2.212897241115570068e-01 1.175101995468139648e-01 -1.672006100416183472e-01 2.104273289442062378e-01 -4.624053463339805603e-02 2.334013879299163818e-01
-5.454890802502632141e-02 -1.120214629918336868e-02 2.334719523787498474e-03 -5.356074497103691101e-02 6.509476900100708008e-02 -2.407684363424777985e-02 6.651732325553894043e-02 -2.543723881244659424e-01 1.498296111822128296e-01 -1.778734102845191956e-02 2.250180095434188843e-01 7.848086208105087280e-02 3.914931714534759521e-01 -1.958043724298477173e-01 -1.911258511245250702e-02 9.793525189161300659e-02 -1.203785017132759094e-01 -2.042858898639678955e-01 -1.587242335081100464e-01 1.923539787530899048e-01 2.684323787689208984e-01 -1.039302572607994080e-01 -1.659070402383804321e-01 7.629685103893280029e-02 -7.207293063402175903e-02 2.605158835649490356e-03 4.702529013156890869e-01 2.229999005794525146e-01 -1.409920752048492432e-01 -7.184869050979614258e-02 -2.382441014051437378e-01 -2.155624777078628540e-01
-3.636984527111053467e-01 -4.918703064322471619e-02 -2.115806005895137787e-02 1.559449732303619385e-01 5.596004053950309753e-02 -1.902753114700317383e-01 -1.643444448709487915e-01 -3.210478425025939941e-01 1.567916870117187500e-01 -1.607573330402374268e-01 -8.309528976678848267e-02 1.282995492219924927e-01 -2.506276965141296387e-01 -1.459530144929885864e-01 8.792563527822494507e-02 -1.621569991111755371e-01 -1.674516201019287109e-01 -1.042026327922940254e-03 -1.290898621082305908e-01 8.581851422786712646e-02 1.999758183956146240e-01 -1.056460365653038025e-01 -1.437632441520690918e-01 2.484859377145767212e-01 5.905821919441223145e-02 3.174985647201538086e-01 2.291082441806793213e-01 2.413830906152725220e-01 -2.574888765811920166e-01 4.618323221802711487e-02 5.960679799318313599e-02 -8.071894198656082153e-02
-2.341088354587554932e-01 -3.107469677925109863e-01 7.722060382366180420e-02 2.360572218894958496e-01 2.116199284791946411e-01 1.511650681495666504e-01 -3.610484004020690918e-01 -1.438139379024505615e-01 3.387527167797088623e-02 -1.150421276688575745e-01 4.108165204524993896e-02 -6.743332743644714355e-02 1.430800706148147583e-01 -2.724405825138092041e-01 3.381090983748435974e-02 -1.960008032619953156e-02 -2.026601321995258331e-02 1.415200680494308472e-01 -7.734184712171554565e-02 2.314299345016479492e-01 2.076184842735528946e-03 -3.983902558684349060e-02 -2.677496373653411865e-01 3.404941409826278687e-02 4.159859195351600647e-02 2.132240384817123413e-01 2.293561846017837524e-01 3.288040459156036377e-01 4.580788686871528625e-02 8.736103028059005737e-02 -2.037111967802047729e-01 1.946023553609848022e-01
-3.199482560157775879e-01 -1.335958093404769897e-01 4.780597519129514694e-04 1.547340154647827148e-01 2.846968546509742737e-02 1.202468052506446838e-01 -1.526849716901779175e-01 -8.164776861667633057e-02 1.217088401317596436e-01 2.282605618238449097e-01 2.224249541759490967e-01 -2.243976593017578125e-01 3.191432729363441467e-02 -3.189480602741241455e-01 -2.856240868568420410e-01 -2.294051349163055420e-01 1.502698510885238647e-01 -3.343853652477264404e-01 -1.163412556052207947e-01 7.955612242221832275e-02 1.871002763509750366e-01 -1.092838421463966370e-01 -7.727525383234024048e-02 1.036456152796745300e-01 2.710568308830261230e-01 -2.003868669271469116e-01 1.547421813011169434e-01 -1.379690915346145630e-01 -1.706699281930923462e-02 -1.551491171121597290e-01 2.552309259772300720e-02 8.574651926755905151e-02
-1.500836163759231567e-01 -1.661447435617446899e-01 2.503902018070220947e-01 3.204768598079681396e-01 1.194573491811752319e-01 -2.744500935077667236e-01 3.833053261041641235e-02 -1.748850047588348389e-01 -6.343263667076826096e-03 4.567876085638999939e-02 1.037272289395332336e-01 1.798915304243564606e-02 2.548520565032958984e-01 -1.024033292196691036e-03 -1.199024692177772522e-01 -1.168897897005081177e-01 1.540347933769226074e-01 -1.783436909317970276e-02 -3.271558284759521484e-01 1.339625380933284760e-02 4.881205260753631592e-01 -6.531503796577453613e-02 1.677037775516510010e-01 2.301388382911682129e-01 -7.058464735746383667e-02 1.609894484281539917e-01 1.124858781695365906e-01 1.189801394939422607e-01 -1.687511652708053589e-01 2.381896227598190308e-02 -1.947617717087268829e-02 1.209100186824798584e-01
-7.974155992269515991e-02 -1.514462232589721680e-01 1.112104430794715881e-01 9.312947839498519897e-02 2.116285413503646851e-01 -2.596773505210876465e-01 -1.439247578382492065e-01 -2.796261608600616455e-01 2.749627828598022461e-01 1.184141114354133606e-01 2.793413400650024414e-01 7.163830101490020752e-02 1.525315791368484497e-01 -7.485176622867584229e-02 1.686691045761108398e-01 -1.792309284210205078e-01 -1.234959438443183899e-01 9.128755331039428711e-02 -2.055218666791915894e-01 1.416736543178558350e-01 -1.198607310652732849e-01 -2.868358492851257324e-01 -6.750500202178955078e-02 -1.383442990481853485e-02 2.292677611112594604e-01 -1.521633416414260864e-01 1.696486026048660278e-01 2.192222923040390015e-01 -2.345694750547409058e-01 2.261136919260025024e-01 1.535082757472991943e-01 -8.217260986566543579e-02
-2.641268074512481689e-01 -1.873264461755752563e-01 9.189073741436004639e-02 3.267665505409240723e-01 3.282526135444641113e-01 9.628552198410034180e-02 -2.988356351852416992e-01 2.426021359860897064e-02 -7.813724130392074585e-02 -1.505505740642547607e-01 -2.253374271094799042e-02 -3.843141719698905945e-02 1.292905658483505249e-01 -3.247664570808410645e-01 -1.483853608369827271e-01 7.402317225933074951e-02 -8.613054524175822735e-04 -1.668207533657550812e-02 -2.197753936052322388e-01 1.790410280227661133e-01 3.058574534952640533e-02 -2.436192929744720459e-01 -9.752863645553588867e-02 7.631052285432815552e-02 8.516279608011245728e-02 2.255483269691467285e-01 2.820221148431301117e-02 3.751186728477478027e-01 3.252231702208518982e-02 -1.066460236907005310e-01 -1.522338241338729858e-01 3.276923298835754395e-02
-2.749777436256408691e-01 -2.331610321998596191e-01 2.503541707992553711e-01 3.588713109493255615e-01 3.686988949775695801e-01 1.150341778993606567e-01 -2.480538189411163330e-01 6.608922779560089111e-02 -4.935987293720245361e-02 -1.458695158362388611e-02 -1.532745212316513062e-01 -2.219846397638320923e-01 2.043033018708229065e-02 -1.453809291124343872e-01 1.750480197370052338e-02 2.596311504021286964e-03 -6.737945973873138428e-02 -3.366002440452575684e-02 -3.247207701206207275e-01 1.754049956798553467e-01 -7.239380478858947754e-02 -7.640039920806884766e-02 -6.703190971165895462e-03 6.671416759490966797e-02 -2.470046281814575195e-02 1.521126776933670044e-01 1.150861829519271851e-01 3.200749754905700684e-01 4.109768941998481750e-02 1.288673258386552334e-03 -2.599667012691497803e-01 -5.474745295941829681e-03
-3.870763629674911499e-02 -2.797414958477020264e-01 2.473991513252258301e-01 2.398168593645095825e-01 -1.012952029705047607e-01 -9.309592097997665405e-02 -1.639116108417510986e-01 -2.664736509323120117e-01 2.554499506950378418e-01 -8.821443468332290649e-02 2.234203070402145386e-01 -2.410205453634262085e-02 -2.242575287818908691e-01 -1.318611055612564087e-01 1.521835327148437500e-01 5.847452580928802490e-02 -1.690730303525924683e-01 -8.420701324939727783e-02 -5.012501031160354614e-02 3.525948524475097656e-01 8.896277844905853271e-02 -3.663450852036476135e-02 -1.123370379209518433e-01 1.464546173810958862e-01 -1.975074261426925659e-01 -4.388104192912578583e-03 3.294406235218048096e-01 2.898614108562469482e-01 2.558576315641403198e-02 1.128121688961982727e-01 -1.269705146551132202e-01 3.778704907745122910e-03
-2.282321453094482422e-01 1.034056544303894043e-01 2.511799037456512451e-01 1.686021685600280762e-01 1.303602308034896851e-01 5.381460860371589661e-02 1.177254877984523773e-02 -1.787339150905609131e-02 2.929325699806213379e-01 2.413895428180694580e-01 7.258970290422439575e-02 -3.507855534553527832e-01 3.223509341478347778e-02 -1.713336557149887085e-01 9.661699086427688599e-02 -1.204039603471755981e-01 3.477382361888885498e-01 -1.977419555187225342e-01 -2.236816138029098511e-01 -8.954537659883499146e-02 1.932201385498046875e-01 -6.733239442110061646e-02 1.424735933542251587e-01 2.763297557830810547e-01 8.606633543968200684e-02 8.238760381937026978e-02 4.852289706468582153e-02 3.433924913406372070e-01 3.351073479279875755e-03 -9.010098874568939209e-03 -8.131141960620880127e-02 -3.090355545282363892e-02
7.274588942527770996e-02 -2.976590394973754883e-01 6.899641826748847961e-03 2.456185221672058105e-01 -1.932283192873001099e-01 9.658245742321014404e-02 8.189843036234378815e-03 -7.139034569263458252e-02 -2.565939724445343018e-02 -1.986985839903354645e-02 6.791152060031890869e-02 -2.135865092277526855e-01 -9.572307579219341278e-03 -1.752415150403976440e-01 -3.054711818695068359e-01 -2.146360129117965698e-01 -1.784161031246185303e-01 5.395864695310592651e-02 -6.398246437311172485e-02 -3.878474235534667969e-02 1.448478847742080688e-01 -2.524142712354660034e-02 1.252451390027999878e-01 4.486632049083709717e-01 9.245128184556961060e-02 -7.673863787204027176e-03 2.899287641048431396e-01 3.843342363834381104e-01 8.832111954689025879e-02 1.090399920940399170e-01 -5.448189750313758850e-02 -1.745105236768722534e-01
-3.728187978267669678e-01 -2.628005445003509521e-01 3.475324809551239014e-01 -5.485050380229949951e-02 6.178945768624544144e-04 -2.452326267957687378e-01 -1.059420108795166016e-01 -1.533707529306411743e-01 1.746698021888732910e-01 -1.782208085060119629e-01 7.415604591369628906e-02 2.204873859882354736e-01 5.148203670978546143e-02 1.111527904868125916e-02 1.641257703304290771e-01 -9.434062242507934570e-02 -6.970418244600296021e-02 -2.702850475907325745e-02 -8.313369005918502808e-02 4.200396537780761719e-01 -6.078988779336214066e-03 -1.206425428390502930e-01 6.428840011358261108e-02 2.754424810409545898e-01 1.021437197923660278e-01 -1.625102199614048004e-02 2.849946916103363037e-01 1.230147182941436768e-01 -1.282650083303451538e-01 1.147619727998971939e-02 -6.935656815767288208e-02 -7.936459779739379883e-02
-2.837470471858978271e-01 -8.097941987216472626e-03 -3.246903046965599060e-02 1.478601619601249695e-02 1.940906494855880737e-01 -3.156119585037231445e-01 -1.639318317174911499e-01 -1.104577109217643738e-01 2.203954309225082397e-01 5.534094199538230896e-02 -2.587268687784671783e-02 1.703191548585891724e-01 -2.022979557514190674e-01 -6.206180155277252197e-02 4.680933430790901184e-02 -1.358630061149597168e-01 -6.464423239231109619e-02 1.387314870953559875e-02 -1.110883504152297974e-01 6.532582640647888184e-02 8.955667912960052490e-02 -2.248907834291458130e-01 -8.592142909765243530e-02 2.828389108180999756e-01 4.090132936835289001e-02 1.873214393854141235e-01 1.497879922389984131e-01 4.666660428047180176e-01 -3.505496084690093994e-01 1.439025253057479858e-01 -6.975983083248138428e-02 -5.158057063817977905e-02
-2.196892648935317993e-01 -6.488461792469024658e-02 1.107294782996177673e-01 2.446568012237548828e-01 2.408270835876464844e-01 1.727726608514785767e-01 -2.919726073741912842e-01 -1.213756874203681946e-01 2.209136933088302612e-01 -2.058141380548477173e-01 -7.134656421840190887e-03 -4.324553534388542175e-02 5.883438885211944580e-02 -1.588870882987976074e-01 -1.141076087951660156e-01 -4.258826375007629395e-02 -4.270711913704872131e-02 2.180717736482620239e-01 -2.901125326752662659e-02 1.103318035602569580e-01 2.366878539323806763e-01 -1.329883933067321777e-01 -5.009520798921585083e-02 3.300830125808715820e-01 2.166839130222797394e-02 2.857004404067993164e-01 1.425243616104125977e-01 3.390163183212280273e-01 -4.635614529252052307e-02 -1.503437608480453491e-01 -1.538103520870208740e-01 1.940143257379531860e-01
-2.045139968395233154e-01 -4.573509097099304199e-01 1.799565106630325317e-01 2.114691734313964844e-01 -1.235846057534217834e-01 -2.035151124000549316e-01 1.806963384151458740e-01 -1.336300373077392578e-01 7.731249183416366577e-02 8.956847339868545532e-02 -1.430450379848480225e-01 -9.577174484729766846e-02 -6.787998974323272705e-02 -2.354935705661773682e-01 2.073684781789779663e-01 1.759330630302429199e-01 -1.539618670940399170e-01 -1.050098165869712830e-01 -2.649668157100677490e-01 2.252613753080368042e-01 -7.439101487398147583e-02 2.950737811625003815e-02 -1.683079302310943604e-01 2.351377345621585846e-02 4.004735033959150314e-03 9.542671963572502136e-03 2.083462774753570557e-01 2.146728932857513428e-01 1.618566662073135376e-01 1.791757196187973022e-01 -5.971605330705642700e-02 -2.112206816673278809e-01
8.485089242458343506e-02 -2.738505005836486816e-01 3.822388127446174622e-02 1.586951464414596558e-01 -2.473354106768965721e-03 7.104284316301345825e-02 -2.129796147346496582e-01 -1.729819029569625854e-01 2.172701656818389893e-01 3.142913281917572021e-01 1.656571626663208008e-01 -3.675729632377624512e-01 -2.331908978521823883e-02 -4.353615343570709229e-01 1.241465136408805847e-01 -7.086623460054397583e-02 1.788896620273590088e-01 -1.773315668106079102e-01 -1.241423562169075012e-01 1.394289284944534302e-01 4.594581946730613708e-02 -1.898054778575897217e-01 -2.917605452239513397e-02 1.898447573184967041e-01 -1.158508732914924622e-01 -1.588564664125442505e-01 7.539533078670501709e-02 1.733102053403854370e-01 -7.993166893720626831e-02 1.907510608434677124e-01 3.528076410293579102e-02 6.547053810209035873e-03
-3.096634149551391602e-01 -2.448463886976242065e-01 9.004049748182296753e-02 2.636143565177917480e-01 2.881147265434265137e-01 -1.208713203668594360e-01 2.592954784631729126e-02 -6.550293415784835815e-02 -3.059399127960205078e-02 1.581102013587951660e-01 -1.309940069913864136e-01 1.934274733066558838e-01 8.784544467926025391e-02 6.334137916564941406e-02 -1.450418829917907715e-01 1.152902618050575256e-01 -3.265438675880432129e-01 -1.943383067846298218e-01 -3.140766024589538574e-01 1.417663395404815674e-01 2.256861478090286255e-01 -1.860643923282623291e-01 -3.521988540887832642e-02 2.134826630353927612e-01 -1.652654856443405151e-01 1.279082298278808594e-01 1.649131029844284058e-01 1.750461757183074951e-01 1.045083776116371155e-01 2.345492690801620483e-02 2.646287903189659119e-02 1.679784506559371948e-01
-7.206834852695465088e-02 -3.980261087417602539e-01 1.943594962358474731e-01 -1.156583651900291443e-01 2.156006731092929840e-02 -1.253672380698844790e-04 -4.815439134836196899e-02 -2.069796323776245117e-01 1.302141463384032249e-04 1.844080090522766113e-01 -2.074330672621726990e-02 1.055534407496452332e-01 1.956713497638702393e-01 1.410375535488128662e-01 -1.121004894375801086e-01 3.427286148071289062e-01 6.785973906517028809e-02 -1.632315963506698608e-01 -2.343207895755767822e-01 2.094295471906661987e-01 3.375357985496520996e-01 -4.951866809278726578e-03 -5.267028138041496277e-02 2.429132312536239624e-01 6.690082605928182602e-03 -1.360243111848831177e-01 1.789850741624832153e-01 1.772461831569671631e-01 -2.557325735688209534e-02 1.416940689086914062e-01 -2.588230371475219727e-01 -1.742018610239028931e-01
2.974041402339935303e-01 -2.848442792892456055e-01 -5.997689813375473022e-02 4.236783459782600403e-02 3.666903674602508545e-01 4.432204645127058029e-03 -2.109847962856292725e-01 -4.071876779198646545e-02 2.005932629108428955e-01 8.585037291049957275e-02 1.579624265432357788e-01 -1.648566126823425293e-01 1.135395243763923645e-01 -2.416973859071731567e-01 -2.519946098327636719e-01 6.360192596912384033e-02 -1.027293428778648376e-01 1.846621185541152954e-01 -2.361062318086624146e-01 -6.135007739067077637e-02 1.451197117567062378e-01 -1.209879741072654724e-01 -2.471549063920974731e-01 2.202776223421096802e-01 2.661125361919403076e-01 -4.435160011053085327e-02 1.390631943941116333e-01 4.981309175491333008e-02 1.039999797940254211e-01 1.996165066957473755e-01 1.012143343687057495e-01 2.821329422295093536e-02
6.038411706686019897e-02 -2.573215067386627197e-01 1.030915379524230957e-01 -4.024047031998634338e-02 1.305840760469436646e-01 -9.301951155066490173e-03 -2.806876599788665771e-01 -3.679775893688201904e-01 1.296716462820768356e-02 6.637518852949142456e-02 -3.251157328486442566e-02 -2.253330647945404053e-01 -1.768680959939956665e-01 -3.247213363647460938e-01 -2.882008254528045654e-01 2.272951416671276093e-02 -1.893673390150070190e-01 1.488919928669929504e-02 -1.765189915895462036e-01 1.767490506172180176e-01 2.983779311180114746e-01 2.181465625762939453e-01 4.178021848201751709e-02 2.734921276569366455e-01 -8.224643021821975708e-02 -1.884156018495559692e-01 4.274448007345199585e-02 2.003265321254730225e-01 -2.234992012381553650e-02 2.953942865133285522e-02 1.000241264700889587e-01 -5.109404772520065308e-02
-3.317436575889587402e-01 -6.354624032974243164e-02 -2.294076681137084961e-01 2.140355408191680908e-01 -3.615533560514450073e-02 2.381818294525146484e-01 -1.108735799789428711e-01 -2.045670151710510254e-01 8.018589764833450317e-02 1.687189787626266479e-01 5.427344143390655518e-02 -1.670567542314529419e-01 1.297710835933685303e-01 -3.994248807430267334e-01 -1.699798405170440674e-01 -2.215836793184280396e-01 1.135654971003532410e-01 -1.259738504886627197e-01 -2.040339559316635132e-01 1.618343591690063477e-01 1.634302884340286255e-01 -2.481674700975418091e-01 -7.937945425510406494e-02 9.747546911239624023e-02 2.348936200141906738e-01 -2.246940135955810547e-01 -4.793297871947288513e-02 2.519619185477495193e-03 -1.187729090452194214e-01 -1.660126596689224243e-01 -3.813834860920906067e-02 5.825771391391754150e-02
-7.138071954250335693e-02 -1.407379806041717529e-01 -1.062398478388786316e-01 3.550072908401489258e-01 -1.101330369710922241e-01 3.007354438304901123e-01 -2.021141946315765381e-01 -2.626266777515411377e-01 9.514627605676651001e-02 2.384922951459884644e-01 4.237920045852661133e-02 -1.329510062932968140e-01 -1.428913027048110962e-01 9.488236904144287109e-02 1.687308847904205322e-01 1.438829395920038223e-02 -6.926786154508590698e-02 -9.969671070575714111e-02 -1.870621591806411743e-01 5.328832939267158508e-02 1.927466392517089844e-01 -2.288903594017028809e-01 -1.968335658311843872e-01 1.522340029478073120e-01 2.676079869270324707e-01 8.665595948696136475e-02 1.444766521453857422e-01 1.178493350744247437e-01 7.661356776952743530e-02 3.230761289596557617e-01 6.374714523553848267e-02 -2.228420972824096680e-01
-9.527377784252166748e-02 -1.163471266627311707e-01 1.663674414157867432e-01 3.050720691680908203e-01 -3.744276612997055054e-02 -2.583897113800048828e-02 -2.155466377735137939e-01 -2.558263763785362244e-02 2.693046331405639648e-01 7.023219764232635498e-02 -9.589625149965286255e-02 -2.797603309154510498e-01 1.084003224968910217e-01 1.399449259042739868e-01 -2.122768014669418335e-01 -1.511359065771102905e-01 -1.069241017103195190e-01 3.146849274635314941e-01 -4.067132472991943359e-01 -6.017978116869926453e-02 1.464658826589584351e-01 -5.555381625890731812e-02 -1.282748728990554810e-01 -4.730959609150886536e-02 1.787042468786239624e-01 1.939762532711029053e-01 7.115892320871353149e-02 3.202068209648132324e-01 3.734407573938369751e-02 4.360321536660194397e-02 -1.826048046350479126e-01 8.228421956300735474e-02
-2.061698436737060547e-01 -2.887191772460937500e-01 8.596867322921752930e-02 1.777353286743164062e-01 2.550698220729827881e-01 1.337399780750274658e-01 -2.835481762886047363e-01 -1.864276826381683350e-01 1.063193008303642273e-01 -8.932672441005706787e-02 -5.678890272974967957e-03 -1.108335554599761963e-01 6.572264432907104492e-02 -3.130016624927520752e-01 -1.146655902266502380e-01 1.234609284438192844e-03 -5.503140762448310852e-02 1.807079613208770752e-01 -6.962910294532775879e-02 7.289704680442810059e-02 1.769536435604095459e-01 1.323910616338253021e-02 -2.525644004344940186e-01 2.368750572204589844e-01 6.039305403828620911e-02 2.542888522148132324e-01 1.032602488994598389e-01 3.616303503513336182e-01 3.800202161073684692e-02 -4.567493870854377747e-02 -8.586960285902023315e-02 2.685676515102386475e-01
-2.119438201189041138e-01 -2.779175043106079102e-01 -6.065458431839942932e-02 1.622327417135238647e-02 1.233747377991676331e-01 3.980142772197723389e-01 8.723923563957214355e-02 -1.588198244571685791e-01 -1.999226398766040802e-03 5.089759454131126404e-02 1.571108549833297729e-01 -5.367147922515869141e-02 3.248383104801177979e-02 -1.852108985185623169e-01 -2.682165503501892090e-01 1.393226254731416702e-02 2.078435719013214111e-01 7.014480233192443848e-02 -3.436710834503173828e-01 1.645513921976089478e-01 7.928836159408092499e-03 7.903623394668102264e-03 2.195787616074085236e-02 2.125817239284515381e-01 1.869217753410339355e-01 -1.290568858385086060e-01 3.461114466190338135e-01 -1.302865743637084961e-01 -2.860692795366048813e-03 2.633539140224456787e-01 -4.874594975262880325e-03 -1.814434528350830078e-01
-3.334361314773559570e-01 -2.721393704414367676e-01 8.075063675642013550e-02 3.357589542865753174e-01 2.524325251579284668e-01 -1.671290956437587738e-02 -3.489825427532196045e-01 -1.251308172941207886e-01 1.775766760110855103e-01 -1.068310886621475220e-01 -3.026047348976135254e-02 -4.867478832602500916e-02 6.361850351095199585e-02 -1.976699382066726685e-01 -1.258525550365447998e-01 -1.458923965692520142e-01 -5.764344334602355957e-02 1.460686326026916504e-01 -4.304887354373931885e-02 3.523742407560348511e-02 1.037585139274597168e-01 -7.366453856229782104e-02 -1.656776070594787598e-01 2.141650170087814331e-01 1.238165944814682007e-01 2.758730947971343994e-01 6.784053146839141846e-02 3.220402300357818604e-01 -1.046106591820716858e-01 -4.264833778142929077e-02 -1.094975322484970093e-01 1.606855094432830811e-01
-2.626217007637023926e-01 -6.305996328592300415e-02 5.335986614227294922e-02 2.712221443653106689e-01 -2.106046080589294434e-01 2.248478978872299194e-01 -1.887897104024887085e-01 -2.008331418037414551e-01 9.219562634825706482e-03 1.176442112773656845e-02 -7.655558735132217407e-02 -2.677953988313674927e-02 -1.871046870946884155e-01 -6.620381027460098267e-02 -8.726116269826889038e-03 -1.048076748847961426e-01 1.486869007349014282e-01 -3.770424798130989075e-02 -3.634847700595855713e-01 1.795112490653991699e-01 1.514087468385696411e-01 2.939470671117305756e-02 5.727131664752960205e-02 5.966461077332496643e-02 4.560802876949310303e-01 -2.150707095861434937e-01 9.119500219821929932e-02 -2.559657022356987000e-02 -3.537726104259490967e-01 4.928174987435340881e-02 1.139782369136810303e-01 1.380657125264406204e-02
-2.334918230772018433e-01 -1.620500087738037109e-01 1.834170371294021606e-01 -8.196391910314559937e-02 8.273730427026748657e-02 3.390403464436531067e-02 -3.532083332538604736e-01 1.497660763561725616e-02 3.625699281692504883e-01 1.912734955549240112e-01 -1.157166212797164917e-01 1.931541413068771362e-02 -2.672563865780830383e-02 -2.418097555637359619e-01 -2.644266188144683838e-02 -9.269931167364120483e-02 -4.157702997326850891e-02 1.188918948173522949e-01 -3.658779338002204895e-02 1.712234467267990112e-01 7.032290846109390259e-02 -3.108710348606109619e-01 2.966208383440971375e-02 2.214353084564208984e-01 1.884632930159568787e-02 8.973234891891479492e-02 4.796212911605834961e-01 -4.555783420801162720e-02 -2.031380534172058105e-01 -3.584346175193786621e-02 1.087408363819122314e-01 5.185129493474960327e-02
-2.836935818195343018e-01 -3.341622054576873779e-01 1.762593686580657959e-01 2.221489548683166504e-01 -1.342553943395614624e-01 2.015963941812515259e-01 1.922232061624526978e-01 -1.346681863069534302e-01 7.699877768754959106e-02 -1.090976037085056305e-02 2.845472693443298340e-01 -1.711356639862060547e-01 -2.047407329082489014e-01 1.919803768396377563e-01 -1.658967882394790649e-01 -2.158306837081909180e-01 5.870515946298837662e-03 -3.473516181111335754e-02 -3.131570816040039062e-01 2.231324911117553711e-01 4.569919779896736145e-02 2.069728262722492218e-02 1.576364934444427490e-01 1.244543939828872681e-01 5.046015977859497070e-02 -2.038225531578063965e-01 1.599243283271789551e-01 6.799554824829101562e-02 9.875568002462387085e-02 1.420208662748336792e-01 -1.807741373777389526e-01 1.251423805952072144e-01
-1.043634563684463501e-01 -2.660494744777679443e-01 1.314172446727752686e-01 -2.327282726764678955e-02 6.325659900903701782e-02 4.111434146761894226e-02 -1.366699188947677612e-01 -5.173554643988609314e-02 1.861976683139801025e-01 -1.056381464004516602e-01 1.285589188337326050e-01 1.095919031649827957e-02 3.514448702335357666e-01 -1.543347835540771484e-01 -7.685372233390808105e-02 4.011509120464324951e-01 1.791549921035766602e-01 -1.865507811307907104e-01 -1.170761883258819580e-01 2.475455105304718018e-01 1.961712688207626343e-01 -2.017727345228195190e-01 1.199945136904716492e-01 4.611415788531303406e-02 7.347505539655685425e-02 1.569827795028686523e-01 -1.117623760364949703e-03 1.768410950899124146e-01 -8.137008547782897949e-02 8.556338399648666382e-02 -4.130982160568237305e-01 -1.153977885842323303e-01
-2.418908923864364624e-01 -1.738728433847427368e-01 3.304643332958221436e-01 1.423312127590179443e-01 2.163386717438697815e-02 3.017686679959297180e-02 -3.494828343391418457e-01 2.185063622891902924e-02 2.671388387680053711e-01 -2.301435470581054688e-01 1.840467331930994987e-03 2.547143213450908661e-02 1.797009259462356567e-01 9.977479279041290283e-02 -7.232792675495147705e-02 3.605105876922607422e-01 -1.773080378770828247e-01 8.804740011692047119e-02 -2.750774323940277100e-01 -5.671101808547973633e-02 1.484793275594711304e-01 -2.406628131866455078e-01 -1.466305367648601532e-02 5.085217580199241638e-02 2.742643654346466064e-01 -2.024874240159988403e-01 8.310550451278686523e-02 -1.055291295051574707e-01 -5.181507766246795654e-02 -2.559282071888446808e-02 6.216152012348175049e-02 1.142851114273071289e-01
-2.265554517507553101e-01 -2.576731741428375244e-01 9.790618717670440674e-02 7.458842545747756958e-02 -1.630035936832427979e-01 1.489776968955993652e-01 -3.048130571842193604e-01 -3.934719264507293701e-01 -1.349165849387645721e-02 3.757282719016075134e-02 1.001939550042152405e-01 -8.856537193059921265e-02 9.721012413501739502e-02 5.985982716083526611e-02 -3.025771975517272949e-01 -9.936798363924026489e-02 8.422065526247024536e-02 -4.107417166233062744e-02 -2.450634688138961792e-01 9.233386814594268799e-02 -9.675251320004463196e-03 -9.769878536462783813e-02 -3.835954144597053528e-02 1.570390164852142334e-01 3.029150664806365967e-01 -3.052625060081481934e-01 2.245337069034576416e-01 -1.755730211734771729e-01 -1.799129843711853027e-01 5.997886508703231812e-02 -1.460427939891815186e-01 -9.180412627756595612e-03
3.812150284647941589e-02 -2.582315206527709961e-01 -1.339805126190185547e-01 3.100781701505184174e-02 1.263318359851837158e-01 7.010907679796218872e-02 -7.657628506422042847e-02 1.642177626490592957e-02 5.456731468439102173e-02 -1.171815842390060425e-01 2.130891084671020508e-01 4.131815582513809204e-02 -1.690428704023361206e-01 -2.043953239917755127e-01 -1.432579457759857178e-01 -1.194948554039001465e-01 5.553628876805305481e-02 1.657807230949401855e-01 -1.534435898065567017e-01 -1.046288525685667992e-05 1.806619018316268921e-01 -2.910951972007751465e-01 -5.219598859548568726e-02 5.113412141799926758e-01 7.841770350933074951e-02 -1.318994313478469849e-01 -7.936540991067886353e-03 2.812589108943939209e-01 -1.914927661418914795e-01 6.121917814016342163e-02 3.583605214953422546e-02 3.699520528316497803e-01
-3.172270655632019043e-01 -1.250608861446380615e-01 5.894698947668075562e-02 -2.071497738361358643e-01 1.323806792497634888e-01 -1.354402452707290649e-01 -2.109969258308410645e-01 -1.322997808456420898e-01 3.882412016391754150e-01 -7.466555386781692505e-02 1.409235447645187378e-01 -5.089838430285453796e-02 -3.495378419756889343e-02 1.082355082035064697e-01 3.870888904202729464e-04 -6.477117538452148438e-02 -6.792873144149780273e-02 3.453751653432846069e-02 -4.617308378219604492e-01 2.947805635631084442e-02 -1.389755159616470337e-01 -9.393298625946044922e-02 1.652863621711730957e-02 3.888275623321533203e-01 8.568058907985687256e-02 -7.852635532617568970e-02 -8.016496151685714722e-02 7.474372535943984985e-02 -1.304843127727508545e-01 -2.417986840009689331e-01 -2.051946818828582764e-01 3.120242804288864136e-02
-1.164843514561653137e-01 -2.491577416658401489e-01 1.356287300586700439e-02 1.822164803743362427e-01 -4.746509343385696411e-02 8.031529933214187622e-02 -9.747333079576492310e-02 7.479640096426010132e-02 3.276739418506622314e-01 9.746463596820831299e-02 8.113365620374679565e-02 -1.762019246816635132e-01 2.507421076297760010e-01 -1.251939833164215088e-01 4.052178561687469482e-02 2.743095457553863525e-01 -1.529791653156280518e-01 4.751035943627357483e-02 -3.032847940921783447e-01 2.212643772363662720e-01 6.965365260839462280e-02 -7.722730189561843872e-02 -1.485212892293930054e-01 2.353786528110504150e-01 1.166290193796157837e-01 -4.738239943981170654e-02 1.950746327638626099e-01 -1.293875277042388916e-01 -3.721679151058197021e-01 1.966910362243652344e-01 2.149982899427413940e-01 9.106983989477157593e-02
6.088871136307716370e-02 -2.067361623048782349e-01 -1.460063550621271133e-02 -4.191705957055091858e-02 1.640083938837051392e-01 -6.446466594934463501e-02 4.054231569170951843e-03 -2.765453755855560303e-01 3.552680909633636475e-01 -1.007644087076187134e-01 2.505013048648834229e-01 -2.191746383905410767e-01 -5.037181451916694641e-02 -1.505846381187438965e-01 1.641003787517547607e-02 1.259698420763015747e-01 1.889698803424835205e-01 2.230937927961349487e-01 -4.038223251700401306e-02 -2.669899165630340576e-02 2.261620014905929565e-01 -3.182391226291656494e-01 -1.735935211181640625e-01 3.681654110550880432e-02 -8.663657307624816895e-02 -3.237893283367156982e-01 3.262177705764770508e-01 1.696561276912689209e-01 -7.492321729660034180e-02 3.029904887080192566e-02 2.965166792273521423e-02 1.697917282581329346e-01
-2.490231841802597046e-01 -1.813475936651229858e-01 1.738344877958297729e-01 3.601082563400268555e-01 -1.588432788848876953e-01 4.914497956633567810e-02 8.868189156055450439e-02 -1.349435895681381226e-01 2.386995255947113037e-01 2.372109740972518921e-01 2.788410484790802002e-01 -3.033998906612396240e-01 -1.996754258871078491e-01 3.784539550542831421e-02 -1.571748852729797363e-01 -1.254131346940994263e-01 -1.688905619084835052e-02 -8.312241733074188232e-02 -2.263115644454956055e-01 1.479593217372894287e-01 2.322870790958404541e-01 -5.750159546732902527e-02 1.873700916767120361e-01 1.589475125074386597e-01 -1.464432030916213989e-01 -3.687229007482528687e-02 1.642003357410430908e-01 -5.634798854589462280e-02 3.202662616968154907e-02 1.807975322008132935e-01 -1.809215098619461060e-01 9.680460393428802490e-02
-7.687748968601226807e-02 -1.706855744123458862e-01 1.094832122325897217e-01 1.099182665348052979e-01 1.623249202966690063e-01 -1.641706377267837524e-01 -1.118673235177993774e-01 5.286333151161670685e-03 1.283222623169422150e-02 8.760605752468109131e-02 1.391038000583648682e-01 -2.793909013271331787e-01 3.975307196378707886e-02 -4.088537767529487610e-02 -1.607546359300613403e-01 -1.638896018266677856e-01 -8.416674286127090454e-02 4.009121954441070557e-01 -3.283905088901519775e-01 2.296251803636550903e-01 -2.314864657819271088e-02 -3.872388303279876709e-01 3.644678369164466858e-02 1.635862886905670166e-01 3.942200168967247009e-02 1.741255819797515869e-01 2.993232309818267822e-01 8.134114742279052734e-02 2.678861469030380249e-02 -8.162866532802581787e-02 -1.793341040611267090e-01 1.981269717216491699e-01
-2.707834541797637939e-01 -2.311358451843261719e-01 2.244738638401031494e-01 5.531971529126167297e-02 -1.132725477218627930e-01 1.036255732178688049e-01 -1.441340893507003784e-01 -4.029861465096473694e-02 4.772709216922521591e-03 1.627467870712280273e-01 1.332278847694396973e-01 5.036388710141181946e-02 3.061445057392120361e-01 6.446668505668640137e-02 -2.016510814428329468e-01 3.540029823780059814e-01 -5.585368350148200989e-02 -2.255349308252334595e-01 -2.499898076057434082e-01 4.287402033805847168e-01 1.128754764795303345e-01 5.306389927864074707e-02 -1.693106442689895630e-01 9.507259726524353027e-02 1.196412071585655212e-01 -2.741439938545227051e-01 6.140618771314620972e-02 3.124340623617172241e-02 3.005118109285831451e-03 -5.191481113433837891e-02 -9.055158495903015137e-02 -6.707689166069030762e-02
-1.768656671047210693e-01 -2.100843638181686401e-01 1.033390909433364868e-01 8.487708121538162231e-02 4.671860113739967346e-02 1.207905262708663940e-01 -6.360451132059097290e-02 -1.394228786230087280e-01 6.070762276649475098e-01 1.935490816831588745e-01 -8.594069629907608032e-02 3.110592626035213470e-02 2.551649212837219238e-01 -1.716369986534118652e-01 9.368799626827239990e-02 4.851993918418884277e-02 -1.363048553466796875e-01 7.096410542726516724e-02 -1.906841397285461426e-01 1.634914129972457886e-01 2.138633280992507935e-01 1.689324826002120972e-01 3.659111913293600082e-03 1.756660938262939453e-01 -2.385508827865123749e-02 7.992097735404968262e-02 3.238365650177001953e-01 1.209196867421269417e-03 -3.495704382658004761e-02 3.817504970356822014e-03 2.033437490463256836e-01 -1.098830252885818481e-02
2.206074595451354980e-01 -8.606275916099548340e-02 8.588813990354537964e-02 2.454428821802139282e-01 2.452205121517181396e-02 5.159937217831611633e-02 1.256267279386520386e-01 -9.841524064540863037e-02 3.624864220619201660e-01 -2.990458533167839050e-02 1.332226693630218506e-01 -2.938556857407093048e-02 -2.269714772701263428e-01 2.423638477921485901e-02 -8.033980429172515869e-02 -1.577584631741046906e-02 -2.237282097339630127e-01 -3.513452410697937012e-02 -2.347517609596252441e-01 5.377207696437835693e-02 5.232181027531623840e-02 -3.781345486640930176e-01 -2.481005154550075531e-02 -6.841162592172622681e-02 6.532320380210876465e-02 -7.515973877161741257e-03 4.629258215427398682e-01 2.027876302599906921e-02 -1.730472892522811890e-01 -2.448551952838897705e-01 -2.619602382183074951e-01 6.806300953030586243e-04
-7.678478211164474487e-02 -1.973650008440017700e-01 1.286955028772354126e-01 2.453871518373489380e-01 -2.472558170557022095e-01 2.656795084476470947e-01 -2.247851807624101639e-03 -1.293995510786771774e-02 1.516615599393844604e-01 1.940751522779464722e-01 1.304826587438583374e-01 3.925790265202522278e-02 -3.627343103289604187e-03 -1.378424912691116333e-01 -2.391088306903839111e-01 -2.484345585107803345e-01 -1.923339217901229858e-01 1.135689020156860352e-01 -2.894208133220672607e-01 -1.479228585958480835e-01 2.213722020387649536e-01 -4.305359721183776855e-02 1.660580784082412720e-01 2.275400310754776001e-01 2.364905923604965210e-02 -2.280230820178985596e-01 2.514553368091583252e-01 1.440678983926773071e-01 8.994688838720321655e-02 -1.456134915351867676e-01 -2.201242148876190186e-01 -1.711962670087814331e-01
1.345036085695028305e-02 -2.303506284952163696e-01 2.476669102907180786e-01 8.894760161638259888e-02 1.230424270033836365e-01 -1.848230510950088501e-01 -1.791062504053115845e-01 -1.615139693021774292e-01 2.203949093818664551e-01 1.373034715652465820e-01 2.718808129429817200e-03 -1.533958017826080322e-01 1.429540514945983887e-01 -2.140759676694869995e-01 8.091872185468673706e-02 -2.084038555622100830e-01 -2.243773490190505981e-01 2.906114459037780762e-01 -1.122459918260574341e-01 2.705639898777008057e-01 -5.820307135581970215e-02 -3.134731650352478027e-01 -1.677455194294452667e-02 1.552345603704452515e-01 8.312210440635681152e-02 1.572124660015106201e-01 2.685186564922332764e-01 8.402132242918014526e-02 -2.163913697004318237e-01 2.319778949022293091e-01 7.305891718715429306e-03 6.869097054004669189e-02
[truncated: 3,271,015 more chars]
