# Supplementary material for: The Language of Innovation
Source: PLoS One. 2020 Apr 30;15(4):e0230107. doi: 10.1371/journal.pone.0230107 (PMC7194493; doi:10.1371/journal.pone.0230107)
Supplement: S16 File — (GZ) [file pone.0230107.s016.tar.gz › 1994-1998/V2Run_21_VS_4500_embeddings1994-1998ED32.txt]

5.252748131752014160e-01 -2.475593835115432739e-01 -3.744829818606376648e-02 1.796082593500614166e-02 -3.244350850582122803e-01 7.026216387748718262e-02 1.130903065204620361e-01 -1.207324936985969543e-01 -1.248440071940422058e-01 -6.629564613103866577e-02 1.279177069664001465e-01 6.536626070737838745e-02 -3.313061892986297607e-01 2.175722271203994751e-01 9.541045874357223511e-02 1.644828766584396362e-01 -3.600937724113464355e-01 6.383934617042541504e-02 2.069377601146697998e-01 1.325113177299499512e-01 6.862927228212356567e-02 -3.691335767507553101e-02 7.948756217956542969e-02 3.503773733973503113e-02 7.086889445781707764e-02 1.567631401121616364e-02 -1.456026732921600342e-01 -5.747502297163009644e-02 1.444652974605560303e-01 1.457578539848327637e-01 2.347350306808948517e-02 9.724650532007217407e-02
3.488111123442649841e-02 -1.094569861888885498e-01 9.167568385601043701e-02 -1.370274275541305542e-01 -5.537626892328262329e-02 2.324527502059936523e-01 -1.248728260397911072e-01 -2.824509441852569580e-01 -3.472337424755096436e-01 -2.394522726535797119e-02 -3.687382936477661133e-01 3.374384939670562744e-01 -2.819997072219848633e-01 -5.503118410706520081e-02 1.149279717355966568e-02 1.047991588711738586e-01 -4.548929631710052490e-03 -8.386799693107604980e-02 8.722980320453643799e-02 1.299344748258590698e-01 2.958349883556365967e-02 -1.416337937116622925e-01 -4.932917281985282898e-02 6.746881455183029175e-02 1.555789113044738770e-01 2.409245520830154419e-01 -2.302832156419754028e-01 -1.007013171911239624e-01 -1.755041331052780151e-01 -5.784428678452968597e-03 3.099567294120788574e-01 1.034818589687347412e-01
1.526250541210174561e-01 7.452116161584854126e-02 2.719627022743225098e-01 -1.052994802594184875e-01 -1.370156407356262207e-01 2.415389195084571838e-02 1.715617440640926361e-02 3.609568998217582703e-02 -1.579478532075881958e-01 -2.305345684289932251e-01 -7.858041673898696899e-02 3.141846954822540283e-01 -5.141410231590270996e-02 -1.645456105470657349e-01 2.142523080110549927e-01 -1.018166989088058472e-01 -6.738147139549255371e-02 2.885018587112426758e-01 1.527597159147262573e-01 2.710900306701660156e-01 -2.100251242518424988e-02 1.542012542486190796e-01 -2.053455710411071777e-01 -4.153478145599365234e-02 -1.860962435603141785e-02 -1.168172284960746765e-01 8.828098326921463013e-02 -1.038617417216300964e-01 -2.210993086919188499e-03 3.881227225065231323e-02 4.421830475330352783e-01 3.374258279800415039e-01
4.538935795426368713e-02 -7.122796028852462769e-02 2.979050576686859131e-02 1.906613856554031372e-01 -1.011816933751106262e-01 8.163588494062423706e-02 2.459440380334854126e-01 -1.422951817512512207e-01 -1.954510658979415894e-01 -1.698710620403289795e-01 1.628021299839019775e-01 2.604095041751861572e-01 -9.829228371381759644e-02 -1.640586405992507935e-01 9.906712919473648071e-02 2.767163217067718506e-01 -4.166062474250793457e-01 7.132356613874435425e-02 -1.309556514024734497e-01 2.862444221973419189e-01 1.388092488050460815e-01 -1.721238791942596436e-01 3.325825929641723633e-02 1.590885818004608154e-01 -9.562015533447265625e-02 1.823423951864242554e-01 1.387381702661514282e-01 -2.328000217676162720e-01 1.880816416814923286e-03 2.303161770105361938e-01 2.174232900142669678e-01 -6.670604646205902100e-02
2.071411758661270142e-01 -1.787649095058441162e-01 -5.031236261129379272e-02 1.888524889945983887e-01 -1.187885627150535583e-01 3.429373353719711304e-02 7.088402751833200455e-03 -1.015705019235610962e-01 -3.529019281268119812e-02 -2.642778456211090088e-01 -3.743278235197067261e-02 2.710072696208953857e-01 -1.212332174181938171e-01 2.177915871143341064e-01 3.213143050670623779e-01 -4.712214693427085876e-02 3.431168198585510254e-02 1.797299534082412720e-01 1.247765868902206421e-02 1.787122488021850586e-01 -7.435928285121917725e-02 5.740337818861007690e-02 -5.353573709726333618e-02 -6.046374887228012085e-02 3.929372131824493408e-02 -4.741605371236801147e-03 -1.677878946065902710e-01 -2.765873074531555176e-01 1.324320882558822632e-01 -1.877963840961456299e-01 5.193606019020080566e-01 1.951307505369186401e-01
2.083558589220046997e-01 1.708994805812835693e-01 -4.041345417499542236e-02 -4.174368083477020264e-02 -3.793184645473957062e-03 2.737177908420562744e-01 3.098235698416829109e-03 -2.654447853565216064e-01 2.252094149589538574e-01 -1.302261054515838623e-01 4.327016696333885193e-02 4.164296984672546387e-01 -3.163459002971649170e-01 8.474355936050415039e-02 2.026852518320083618e-01 -8.345170319080352783e-02 -1.091568078845739365e-02 -3.141894564032554626e-02 9.955025464296340942e-02 -8.274053782224655151e-02 1.734333038330078125e-01 5.165735632181167603e-02 -3.204788267612457275e-01 1.447570025920867920e-01 -2.548785321414470673e-02 1.590303778648376465e-01 -1.747804731130599976e-01 -4.415717720985412598e-02 1.453031748533248901e-01 6.794647127389907837e-02 3.489035665988922119e-01 1.265831198543310165e-02
5.389454960823059082e-01 -2.005317509174346924e-01 -2.794621326029300690e-02 -1.182601880282163620e-02 -3.147988766431808472e-02 1.197636425495147705e-01 -8.880034089088439941e-02 -7.994516938924789429e-02 -1.968761682510375977e-01 -1.651741117238998413e-01 -2.585032582283020020e-02 -2.771385479718446732e-03 -1.709047704935073853e-01 8.674592524766921997e-02 2.249970585107803345e-01 3.557412698864936829e-02 -5.137395486235618591e-02 -5.700718611478805542e-03 3.126196563243865967e-01 1.978596299886703491e-01 1.372541785240173340e-01 6.320972740650177002e-02 -2.094265222549438477e-01 4.179576039314270020e-02 -2.701771818101406097e-02 2.622451575007289648e-04 -1.478511840105056763e-01 -6.952718831598758698e-03 1.057772263884544373e-01 8.904858678579330444e-02 3.833692073822021484e-01 2.945014834403991699e-01
2.447961270809173584e-02 1.603089459240436554e-02 1.332579106092453003e-01 4.510314390063285828e-02 -1.632408946752548218e-01 4.000518321990966797e-01 2.500578165054321289e-01 -1.197251453995704651e-01 -2.875190973281860352e-01 -2.540849745273590088e-01 -2.113956660032272339e-01 1.924399100244045258e-02 -2.337100505828857422e-01 3.246078193187713623e-01 1.264995038509368896e-01 5.471940711140632629e-02 -2.843768894672393799e-01 -3.527148813009262085e-02 6.250710785388946533e-02 2.301603704690933228e-01 -1.284207701683044434e-01 -6.281153857707977295e-02 1.081726253032684326e-01 4.660638049244880676e-02 -3.264626720920205116e-03 -1.695802360773086548e-01 -1.524724904447793961e-02 -2.135021425783634186e-02 -1.082078143954277039e-01 3.135305270552635193e-02 3.256926536560058594e-01 1.516507416963577271e-01
1.174740195274353027e-01 -1.630869507789611816e-02 2.618729174137115479e-01 -6.441196054220199585e-02 -5.785083025693893433e-02 6.991966813802719116e-02 6.121157109737396240e-02 2.211591303348541260e-01 -2.004280835390090942e-01 -2.378623485565185547e-01 -4.554753750562667847e-02 1.792502403259277344e-01 -2.276980727910995483e-01 9.922103583812713623e-02 4.794089496135711670e-02 7.548358291387557983e-02 -2.015628516674041748e-01 8.360292017459869385e-02 3.776833713054656982e-01 3.093478679656982422e-01 9.186402708292007446e-02 -1.286027878522872925e-01 6.076101586222648621e-02 3.118149936199188232e-01 1.070528700947761536e-01 5.349396541714668274e-02 -1.211245208978652954e-01 1.808736659586429596e-02 -3.230951130390167236e-01 -5.710595846176147461e-02 2.584734261035919189e-01 1.898290812969207764e-01
1.557663679122924805e-01 -1.127343401312828064e-01 1.904010325670242310e-01 -1.979483105242252350e-02 -1.212095245718955994e-01 -1.636230386793613434e-02 9.139404632151126862e-03 1.559359133243560791e-01 -2.338486760854721069e-01 -3.037877380847930908e-01 3.377734869718551636e-02 2.038609236478805542e-01 1.183958500623703003e-01 2.868141233921051025e-02 4.139850288629531860e-02 6.361407786607742310e-02 -4.283509030938148499e-02 -1.989366486668586731e-02 1.947419196367263794e-01 1.307524442672729492e-01 -2.477834234014153481e-03 2.098224759101867676e-01 5.028971005231142044e-03 1.713632792234420776e-01 -2.428668439388275146e-01 2.867804840207099915e-02 -1.709575355052947998e-01 -2.937884926795959473e-01 -7.640219479799270630e-02 8.867248892784118652e-02 5.733370780944824219e-01 1.682775318622589111e-01
-2.642608247697353363e-02 -4.089610278606414795e-02 1.764094680547714233e-01 5.924975126981735229e-02 -1.709802895784378052e-01 2.028677761554718018e-01 -1.410795748233795166e-01 8.895753324031829834e-02 -2.184231579303741455e-01 -1.282987892627716064e-01 -3.111727237701416016e-01 2.971379756927490234e-01 -2.601770460605621338e-01 2.075963765382766724e-01 1.774311810731887817e-01 -1.270658075809478760e-01 -3.110413253307342529e-01 1.430358141660690308e-01 1.470929980278015137e-01 5.788346007466316223e-02 1.719134598970413208e-01 -2.131982892751693726e-01 4.133453220129013062e-02 -9.346959739923477173e-02 2.153471857309341431e-01 2.013534754514694214e-01 -1.598593145608901978e-01 -2.368451096117496490e-02 -1.125695779919624329e-01 2.331914007663726807e-01 9.969100356101989746e-02 1.985435634851455688e-01
3.658294081687927246e-01 -8.356752991676330566e-02 1.924385428428649902e-01 2.008549571037292480e-01 -1.177130788564682007e-01 3.058726787567138672e-01 4.267573729157447815e-02 -5.570282414555549622e-02 -6.777416169643402100e-02 -1.223676577210426331e-01 9.202977269887924194e-02 5.352677404880523682e-02 -1.494914442300796509e-01 3.113624453544616699e-01 7.279650121927261353e-02 -4.055571183562278748e-02 -2.002123445272445679e-01 2.366239763796329498e-02 1.958934962749481201e-01 2.821406163275241852e-02 -3.919718042016029358e-02 2.064648270606994629e-01 -6.070618331432342529e-02 -3.608781844377517700e-02 4.248828813433647156e-02 2.130929082632064819e-01 5.896521732211112976e-02 -1.709692329168319702e-01 -2.695704996585845947e-01 7.008872181177139282e-02 3.461655080318450928e-01 3.256255388259887695e-01
4.858444631099700928e-01 3.811733797192573547e-02 2.290502190589904785e-01 1.224268749356269836e-01 -6.097744777798652649e-02 5.045139789581298828e-02 -1.348782051354646683e-02 3.288730382919311523e-01 -4.713392257690429688e-02 -3.371823206543922424e-02 -4.759625717997550964e-02 1.342959105968475342e-01 -9.483396261930465698e-02 2.209124118089675903e-01 3.356196731328964233e-02 1.157859265804290771e-01 6.790880113840103149e-02 -5.263893306255340576e-02 8.965563774108886719e-02 3.613403737545013428e-01 1.388668417930603027e-01 2.380963601171970367e-02 -6.855629384517669678e-02 -2.164003998041152954e-02 3.470699861645698547e-02 -9.772436320781707764e-02 -2.026809565722942352e-02 -2.301914542913436890e-01 1.793941296637058258e-02 1.840530782938003540e-01 4.239272475242614746e-01 1.881149113178253174e-01
-1.503794547170400620e-02 -2.592264711856842041e-01 1.459770500659942627e-01 -7.411246746778488159e-02 2.747886814177036285e-02 8.165555447340011597e-02 -5.910594947636127472e-03 -1.126047521829605103e-01 -4.149266183376312256e-01 -1.085974648594856262e-01 -2.444139420986175537e-01 2.138858884572982788e-01 -3.450826704502105713e-01 2.248481214046478271e-01 2.049128413200378418e-01 -1.686995029449462891e-01 -9.680934250354766846e-02 6.513379514217376709e-02 1.991939544677734375e-01 9.977596998214721680e-02 2.939635515213012695e-01 -1.094644144177436829e-01 1.211216151714324951e-01 -1.763066649436950684e-01 7.063683122396469116e-02 -6.830902397632598877e-02 -2.808901071548461914e-01 -8.980177342891693115e-02 2.071224153041839600e-02 -1.890605539083480835e-01 1.108092069625854492e-01 6.029527261853218079e-02
1.534091830253601074e-01 1.003318931907415390e-02 4.474466443061828613e-01 -2.647172212600708008e-01 -4.557092487812042236e-02 1.153125315904617310e-01 4.297494888305664062e-02 -8.577233552932739258e-02 -2.485566586256027222e-01 -2.961491942405700684e-01 -1.655649393796920776e-01 1.991958469152450562e-01 -3.614887967705726624e-02 3.071258775889873505e-02 5.507970973849296570e-02 1.440202072262763977e-02 6.489340215921401978e-02 1.742092818021774292e-01 3.309731781482696533e-01 2.923022806644439697e-01 3.266594409942626953e-01 -8.789587020874023438e-02 -8.927447348833084106e-02 1.706330031156539917e-01 1.068913042545318604e-01 -8.142088353633880615e-02 -6.573324650526046753e-02 -8.492100983858108521e-02 -1.432018727064132690e-01 -2.323017641901969910e-02 1.664994210004806519e-01 4.421098157763481140e-03
2.371090352535247803e-01 -3.961451947689056396e-01 3.364060521125793457e-01 9.314616769552230835e-02 -2.360746860504150391e-01 2.477960474789142609e-02 3.087942302227020264e-01 -1.097786705940961838e-02 -4.389924556016921997e-02 7.588355988264083862e-02 -3.889905661344528198e-02 2.338165976107120514e-02 -6.316839158535003662e-02 6.355603039264678955e-02 1.772529184818267822e-01 1.964836716651916504e-01 -3.085424005985260010e-01 1.961700767278671265e-01 -8.416590094566345215e-02 1.607152223587036133e-01 1.351486444473266602e-01 4.066806659102439880e-02 -8.505157381296157837e-02 2.599281966686248779e-01 4.224753379821777344e-02 1.562435477972030640e-01 1.453175544738769531e-01 -1.830893158912658691e-01 1.156168878078460693e-01 8.220693469047546387e-02 1.833760887384414673e-01 1.717159450054168701e-01
2.985695004463195801e-01 -9.158729016780853271e-02 3.973532095551490784e-02 6.307897716760635376e-02 9.598973393440246582e-02 1.467106789350509644e-01 -1.972305402159690857e-02 2.047313898801803589e-01 -3.289511427283287048e-02 -4.863989353179931641e-02 -1.161836981773376465e-01 3.738818317651748657e-02 -3.358800113201141357e-01 1.062174066901206970e-01 4.326359182596206665e-02 -7.844418287277221680e-02 -1.078789979219436646e-01 1.713842600584030151e-01 2.220210433006286621e-01 1.805276572704315186e-01 2.760740220546722412e-01 1.739216446876525879e-01 -1.868435293436050415e-01 -1.151176765561103821e-01 -7.849050313234329224e-02 3.333732113242149353e-02 -7.104501128196716309e-02 -2.475166618824005127e-01 -1.207156926393508911e-01 1.649014502763748169e-01 4.987516105175018311e-01 1.782600134611129761e-01
2.842791974544525146e-01 -4.064529538154602051e-01 8.927386999130249023e-02 1.744699627161026001e-01 -4.486241936683654785e-02 4.854893777519464493e-03 3.662506639957427979e-01 -2.330178320407867432e-01 -1.361138075590133667e-01 -1.380658801645040512e-02 -1.430089920759201050e-01 2.331359833478927612e-01 -8.430691808462142944e-02 -7.167591899633407593e-02 8.510810881853103638e-02 8.210071362555027008e-03 -2.305350899696350098e-01 2.200758829712867737e-02 1.055939421057701111e-01 -1.657416485249996185e-02 7.739577442407608032e-02 -2.148274332284927368e-02 5.250163003802299500e-02 3.946182429790496826e-01 -2.138220071792602539e-01 2.859971225261688232e-01 1.525527797639369965e-02 -7.296302914619445801e-02 -1.075818687677383423e-01 2.619419246912002563e-02 1.177487075328826904e-01 1.511251181364059448e-01
9.751256555318832397e-02 5.357920005917549133e-02 1.317122131586074829e-01 2.203356325626373291e-01 3.136588260531425476e-02 2.441712617874145508e-01 2.735613882541656494e-01 1.074880585074424744e-01 -6.456935405731201172e-02 -1.691874712705612183e-01 -2.884518168866634369e-02 3.146382272243499756e-01 -2.048583924770355225e-01 -1.754437088966369629e-01 3.236103951930999756e-01 -2.388751308899372816e-04 -1.556599736213684082e-01 1.849869824945926666e-02 2.905330955982208252e-01 -1.619199216365814209e-01 1.150016263127326965e-01 7.931061089038848877e-03 -5.570947378873825073e-02 -9.731796570122241974e-03 -5.901334807276725769e-03 4.514076188206672668e-02 -2.072964012622833252e-01 -1.149507239460945129e-01 -4.735300317406654358e-02 -2.735937833786010742e-01 4.213688075542449951e-01 -6.771930959075689316e-03
1.672950685024261475e-01 -2.168437093496322632e-01 1.784630119800567627e-01 -1.644828729331493378e-02 -2.114005237817764282e-01 -8.162730187177658081e-02 2.853307425975799561e-01 -1.079046502709388733e-01 -2.442748099565505981e-02 -4.516714066267013550e-02 1.558891385793685913e-01 1.543203648179769516e-02 -2.192605584859848022e-01 1.085793152451515198e-01 -3.172322176396846771e-03 1.551494449377059937e-01 -3.703168332576751709e-01 5.524438992142677307e-02 -3.386284783482551575e-02 2.841692566871643066e-01 1.034301221370697021e-01 -1.088242456316947937e-01 1.701009571552276611e-01 1.849745512008666992e-01 -1.303281337022781372e-01 2.315946668386459351e-01 6.144160032272338867e-02 -3.044102787971496582e-01 -1.806513965129852295e-01 2.565769553184509277e-01 1.630892157554626465e-01 1.934841573238372803e-01
-5.295304954051971436e-02 -1.736509650945663452e-01 1.558320075273513794e-01 -2.194344401359558105e-01 -1.919768899679183960e-01 -1.114424765110015869e-01 2.861688435077667236e-01 2.003071755170822144e-01 -2.361434400081634521e-01 -1.601884663105010986e-01 8.872934430837631226e-02 2.447372861206531525e-02 -3.469442427158355713e-01 -1.477510035037994385e-01 -8.960504084825515747e-02 4.494078457355499268e-02 -2.390113621950149536e-01 -2.872121753171086311e-03 2.687068423256278038e-03 2.500297315418720245e-02 2.679456174373626709e-01 -2.372588068246841431e-01 -4.719181731343269348e-02 1.396150141954421997e-01 -3.799299150705337524e-02 -1.080451458692550659e-01 7.930790632963180542e-02 -3.440614342689514160e-01 5.110498517751693726e-02 1.318252533674240112e-01 3.377454578876495361e-01 -4.184098169207572937e-02
1.086486056447029114e-01 -2.144578695297241211e-01 1.561091095209121704e-01 1.883464306592941284e-01 -3.256411850452423096e-01 9.023229777812957764e-02 4.386976063251495361e-01 5.866032466292381287e-02 -5.409589409828186035e-02 1.728201471269130707e-02 -2.271679230034351349e-02 3.050648048520088196e-02 -2.008172571659088135e-01 1.171270012855529785e-01 -3.981616348028182983e-02 1.172798126935958862e-01 -1.668127030134201050e-01 -5.738617107272148132e-02 -7.679662108421325684e-02 1.569855809211730957e-01 1.544844508171081543e-01 -4.327849298715591431e-02 -2.382252737879753113e-02 2.521015107631683350e-01 -4.295363090932369232e-03 3.585530221462249756e-01 -6.790620088577270508e-02 -3.384308516979217529e-01 -5.682557076215744019e-02 2.232813686132431030e-01 2.116345316171646118e-01 -3.314641490578651428e-02
2.810033857822418213e-01 -2.459807395935058594e-01 2.620766162872314453e-01 4.506545607000589371e-03 -2.026912868022918701e-01 1.519554853439331055e-01 1.473181694746017456e-01 -6.214672327041625977e-02 1.929363049566745758e-02 -7.653095573186874390e-02 1.799473762512207031e-01 2.785061299800872803e-01 -8.638818562030792236e-02 3.033674694597721100e-02 1.038839146494865417e-01 1.255908757448196411e-01 -8.485860191285610199e-03 -6.194634828716516495e-03 2.228442281484603882e-01 3.025644123554229736e-01 -5.913836136460304260e-02 3.419764339923858643e-01 -2.596776559948921204e-02 4.095722734928131104e-02 -7.943707704544067383e-02 5.461417138576507568e-02 -1.920991688966751099e-01 4.421619698405265808e-02 -2.055340409278869629e-01 -5.685089528560638428e-02 2.872892618179321289e-01 3.326998949050903320e-01
4.880678653717041016e-02 1.433995319530367851e-03 1.573007106781005859e-01 1.722082868218421936e-02 -1.126774959266185760e-02 -1.902777850627899170e-01 1.743177324533462524e-01 -2.613312900066375732e-01 -2.651843428611755371e-01 -6.679466366767883301e-02 1.822651177644729614e-01 2.586751282215118408e-01 -5.466963648796081543e-01 1.084306016564369202e-01 2.840372622013092041e-01 -7.914749532938003540e-02 -3.788570314645767212e-02 1.583783328533172607e-01 -1.690806895494461060e-01 -9.389981627464294434e-02 -4.277679324150085449e-02 -9.423719346523284912e-02 2.114753127098083496e-01 1.168096289038658142e-01 4.675898328423500061e-02 -2.828945033252239227e-02 -2.337969541549682617e-01 -7.509074360132217407e-02 4.613726958632469177e-02 2.770040882751345634e-03 2.291820198297500610e-01 1.188310012221336365e-01
-9.489169716835021973e-02 -2.464716285467147827e-01 2.805382013320922852e-01 1.850184202194213867e-01 5.750630423426628113e-02 2.757250368595123291e-01 -1.462049502879381180e-02 -2.334388643503189087e-01 -1.441981047391891479e-01 -3.758677467703819275e-02 6.459465250372886658e-03 2.029044926166534424e-01 -1.965420544147491455e-01 1.713139563798904419e-01 1.728142946958541870e-01 -1.233314350247383118e-01 -2.467669993638992310e-01 2.794774770736694336e-01 1.336921900510787964e-01 1.889862567186355591e-01 -1.252086311578750610e-01 -2.832634747028350830e-01 -3.656131029129028320e-02 -3.850987181067466736e-02 1.075998544692993164e-01 -7.589279860258102417e-02 -1.026100069284439087e-01 -1.507892608642578125e-01 1.031256988644599915e-01 -7.710176520049571991e-03 3.073368072509765625e-01 2.443859726190567017e-01
2.472454607486724854e-01 -1.443371176719665527e-01 3.772179037332534790e-02 1.481564790010452271e-01 -5.152057111263275146e-02 -1.364423632621765137e-01 -1.576798409223556519e-01 3.273801803588867188e-01 -3.364404439926147461e-01 -1.674741804599761963e-01 5.463510006666183472e-02 1.818021088838577271e-01 -1.882036030292510986e-01 1.404321491718292236e-01 3.007034361362457275e-01 -9.247119538486003876e-03 -3.537835180759429932e-01 1.432520002126693726e-01 6.364306900650262833e-04 2.510196566581726074e-01 3.024743311107158661e-02 1.701584756374359131e-01 3.479488193988800049e-02 1.869206428527832031e-01 6.476559489965438843e-02 -6.634011119604110718e-02 1.399348974227905273e-01 -8.943046629428863525e-02 -7.120992243289947510e-02 4.752336069941520691e-02 3.130894005298614502e-01 4.670712351799011230e-02
1.366850882768630981e-01 -1.162831038236618042e-01 2.005798071622848511e-01 -1.523037403821945190e-01 -1.170124709606170654e-01 1.445739436894655228e-02 1.693514138460159302e-01 -6.497750431299209595e-02 2.342252619564533234e-02 2.456661313772201538e-01 1.555413752794265747e-01 2.899321615695953369e-01 -3.370468318462371826e-02 1.011507585644721985e-02 -1.401240825653076172e-01 -7.956191897392272949e-02 -1.050397306680679321e-01 2.580502033233642578e-01 2.500488460063934326e-01 -6.953541189432144165e-02 4.170529544353485107e-01 -9.794665873050689697e-02 1.270045433193445206e-02 2.247888445854187012e-01 -1.799507886171340942e-01 -1.603281497955322266e-01 -1.375104933977127075e-01 -3.920469433069229126e-02 1.923024207353591919e-01 -3.034239448606967926e-02 1.846734881401062012e-01 3.625834882259368896e-01
1.066704690456390381e-01 -2.848578393459320068e-01 2.427027970552444458e-01 -1.255170628428459167e-02 -6.430608034133911133e-02 1.263712793588638306e-01 -1.882997751235961914e-01 3.324644863605499268e-01 -1.427234560251235962e-01 -8.747827261686325073e-03 9.520647674798965454e-02 3.170806765556335449e-01 -3.950800001621246338e-01 1.240147510543465614e-03 -2.122404277324676514e-01 6.585655361413955688e-02 -1.450933963060379028e-01 2.620268166065216064e-01 -2.457369118928909302e-01 -4.361291229724884033e-02 -2.303863875567913055e-03 1.144086197018623352e-01 1.167890802025794983e-02 1.982833445072174072e-01 -2.585241757333278656e-02 3.707202151417732239e-02 -1.928406506776809692e-01 2.434256225824356079e-01 1.900318637490272522e-02 -7.735416293144226074e-02 1.690721660852432251e-01 9.399206191301345825e-02
2.576527185738086700e-02 7.407478243112564087e-02 1.845321506261825562e-01 -8.352357149124145508e-02 -1.220228299498558044e-01 -4.530801996588706970e-02 1.599249988794326782e-01 -9.766305238008499146e-02 -2.850682437419891357e-01 -2.308124154806137085e-01 4.686664417386054993e-02 -1.214902848005294800e-02 -4.351285696029663086e-01 1.527363955974578857e-01 1.472793370485305786e-01 -8.422955870628356934e-02 -2.236932069063186646e-01 9.583625197410583496e-02 -1.812547072768211365e-02 -3.152932971715927124e-02 2.239069491624832153e-01 -2.505196928977966309e-01 -5.347989499568939209e-02 1.532435566186904907e-01 9.579057805240154266e-03 -8.678391575813293457e-02 -3.548240661621093750e-01 -2.710165977478027344e-01 2.515626549720764160e-01 1.871920824050903320e-01 1.160231754183769226e-01 6.235070154070854187e-02
-7.783079147338867188e-02 1.846286654472351074e-02 1.290400475263595581e-01 -1.532231271266937256e-02 -1.897721588611602783e-01 1.105992048978805542e-01 -8.786679059267044067e-02 1.012823507189750671e-01 -3.117128908634185791e-01 7.391932606697082520e-02 -1.539714075624942780e-02 4.608887135982513428e-01 -3.537241816520690918e-01 2.068998366594314575e-01 2.490533292293548584e-01 -6.772781908512115479e-02 -2.139856480062007904e-02 -6.870010867714881897e-03 1.081924363970756531e-01 2.807186245918273926e-01 3.201753273606300354e-02 -8.494865149259567261e-02 -1.616838038899004459e-03 -1.431939005851745605e-01 1.845348775386810303e-01 -1.975990831851959229e-01 -2.278353869915008545e-01 -1.773387938737869263e-01 -1.671702116727828979e-01 1.691524535417556763e-01 1.627121418714523315e-01 3.756845369935035706e-02
2.205127328634262085e-01 1.233340576291084290e-01 -6.732072681188583374e-02 1.193100735545158386e-01 2.011978030204772949e-01 3.443660736083984375e-01 1.879346966743469238e-01 -1.436078697443008423e-01 -2.919301763176918030e-02 -3.602493181824684143e-02 8.196134120225906372e-02 3.983081877231597900e-01 -2.783833444118499756e-01 1.139580458402633667e-02 1.925604194402694702e-01 3.424454852938652039e-02 1.817697584629058838e-01 1.644075065851211548e-01 1.231353729963302612e-01 1.936940401792526245e-01 2.101235985755920410e-01 -7.326742168515920639e-03 -9.702356159687042236e-02 1.219684407114982605e-01 -1.363928057253360748e-02 -1.109044998884201050e-01 -1.738985031843185425e-01 -7.341164350509643555e-02 -7.265868782997131348e-02 -1.398729085922241211e-01 3.949430584907531738e-01 9.382687509059906006e-02
3.500588536262512207e-01 -1.827166415750980377e-02 1.394661664962768555e-01 -4.956974182277917862e-03 1.608833670616149902e-02 1.684016361832618713e-02 -3.991379216313362122e-02 1.102001890540122986e-01 -1.109956428408622742e-01 -5.847757682204246521e-02 -9.662339091300964355e-02 6.338853389024734497e-02 -2.598451375961303711e-01 -9.019332379102706909e-02 2.698168754577636719e-01 2.224680483341217041e-01 5.862879380583763123e-02 8.802605420351028442e-02 1.884979158639907837e-01 2.794864475727081299e-01 1.647854447364807129e-01 1.167002022266387939e-01 -8.549822121858596802e-02 -6.746636237949132919e-03 6.430003792047500610e-02 2.849920094013214111e-01 -1.578591465950012207e-01 -3.215966224670410156e-01 -2.060404270887374878e-01 7.475122809410095215e-02 3.855462968349456787e-01 1.816171854734420776e-01
8.838400244712829590e-02 -2.754197716712951660e-01 -6.229244172573089600e-03 1.679398566484451294e-01 -3.265649825334548950e-02 -1.835138797760009766e-01 -1.022624894976615906e-01 -2.685315348207950592e-02 -2.658491730690002441e-01 -1.805968284606933594e-01 -9.296366572380065918e-02 1.903425455093383789e-01 -2.189315110445022583e-01 7.914755493402481079e-02 7.326756417751312256e-02 -1.191309317946434021e-01 9.236234426498413086e-02 2.741500437259674072e-01 2.764560282230377197e-01 2.904753088951110840e-01 1.957273632287979126e-01 5.117688328027725220e-02 -2.231450229883193970e-01 1.815483421087265015e-01 9.279407560825347900e-02 9.421356022357940674e-02 -1.515645980834960938e-01 3.201369196176528931e-02 -2.061473578214645386e-01 3.202520310878753662e-01 2.441785186529159546e-01 7.686623185873031616e-02
1.296449601650238037e-01 -1.780139207839965820e-01 5.647642165422439575e-02 -1.122191082686185837e-02 -1.685316674411296844e-02 -1.857053674757480621e-02 4.289241731166839600e-01 1.188519075512886047e-01 -1.531134396791458130e-01 3.439965844154357910e-02 -3.847414255142211914e-02 2.798282206058502197e-01 -3.462562561035156250e-01 -5.839719623327255249e-02 -8.910719305276870728e-02 5.947869271039962769e-02 -3.472252786159515381e-01 1.613300889730453491e-01 4.773504100739955902e-03 1.911949962377548218e-01 4.731284081935882568e-02 -2.208208590745925903e-01 4.693726077675819397e-02 2.423070222139358521e-01 -3.447603061795234680e-02 -7.521573454141616821e-02 4.366942495107650757e-02 -1.594518721103668213e-01 -2.632383024320006371e-03 4.251009821891784668e-01 -4.473303444683551788e-03 -1.617396995425224304e-02
2.191780656576156616e-01 6.979075819253921509e-02 3.049983642995357513e-02 1.374372243881225586e-01 6.472675502300262451e-02 5.553692951798439026e-02 -2.065306603908538818e-01 1.261493861675262451e-01 -3.250137269496917725e-01 -1.443023830652236938e-01 4.376756772398948669e-02 2.553662061691284180e-01 -1.853435337543487549e-01 1.171814724802970886e-01 9.041772037744522095e-02 9.525949507951736450e-02 -2.208327203989028931e-01 -1.948668807744979858e-01 -1.977065354585647583e-01 2.167357951402664185e-01 1.874567270278930664e-01 2.889016270637512207e-01 -1.729611493647098541e-02 2.852288186550140381e-01 4.925362020730972290e-02 -9.934470290318131447e-04 -4.804483801126480103e-02 -1.687237173318862915e-01 -2.873592823743820190e-02 -2.508721128106117249e-02 4.364391863346099854e-01 6.566585600376129150e-02
-5.426273494958877563e-02 -4.787417873740196228e-02 3.224783539772033691e-01 -1.688809692859649658e-01 -2.065057307481765747e-02 3.551627695560455322e-01 1.322505474090576172e-01 3.604984655976295471e-02 -1.172185838222503662e-01 -1.478752046823501587e-01 -2.506823241710662842e-01 3.595217764377593994e-01 -1.372383385896682739e-01 2.043440937995910645e-01 1.518179569393396378e-02 -1.400102227926254272e-01 1.309882849454879761e-01 8.692878298461437225e-03 1.273561269044876099e-01 1.883012205362319946e-01 -1.131439059972763062e-01 9.408020228147506714e-02 9.518060088157653809e-02 1.138967052102088928e-01 -2.996448054909706116e-02 -2.080172151327133179e-01 -2.134101092815399170e-01 -2.179094552993774414e-01 1.002843603491783142e-01 2.703574895858764648e-01 2.615500688552856445e-01 -8.610320836305618286e-02
1.404103487730026245e-01 -8.662708103656768799e-02 1.370648741722106934e-01 -2.064486891031265259e-01 -1.408067643642425537e-01 3.810325637459754944e-02 -1.673630811274051666e-02 1.805544793605804443e-01 -1.610280275344848633e-01 -1.077273264527320862e-01 4.055528342723846436e-02 4.834843426942825317e-02 -2.640326917171478271e-01 1.183472499251365662e-01 3.726366162300109863e-01 2.329908777028322220e-03 6.650998443365097046e-02 1.887244135141372681e-01 2.236825525760650635e-01 2.277519255876541138e-01 2.616875767707824707e-01 1.490386128425598145e-01 -1.318203508853912354e-01 2.960061281919479370e-02 3.309163823723793030e-02 9.784301370382308960e-02 8.214765787124633789e-02 -4.435887932777404785e-02 -1.873348653316497803e-01 1.441499404609203339e-02 5.281592607498168945e-01 -9.265298396348953247e-02
1.504689902067184448e-01 -2.360543757677078247e-01 1.630391776561737061e-01 1.630737483501434326e-01 -1.808769106864929199e-01 -9.158574789762496948e-02 3.150244057178497314e-01 -2.727122902870178223e-01 -2.649126946926116943e-01 9.459822624921798706e-02 2.680696174502372742e-02 3.100702166557312012e-01 1.225188449025154114e-01 2.297574579715728760e-01 1.568708121776580811e-01 3.190349414944648743e-02 -1.758932620286941528e-01 -3.092927299439907074e-02 2.585680782794952393e-01 1.404275149106979370e-01 -1.403777748346328735e-01 -4.366202745586633682e-03 1.667558252811431885e-01 6.325748562812805176e-02 1.737646460533142090e-01 -2.250101789832115173e-02 -1.123260781168937683e-01 -1.688529402017593384e-01 -1.623309403657913208e-02 4.162206500768661499e-02 3.746855258941650391e-01 1.048172451555728912e-02
3.108946382999420166e-01 -9.619854390621185303e-02 1.585410088300704956e-01 2.382080703973770142e-01 -6.515903770923614502e-02 2.081180959939956665e-01 -6.564465165138244629e-02 -1.396545022726058960e-01 -2.080027014017105103e-01 -1.285936087369918823e-01 -1.492625800892710686e-03 1.243259664624929428e-02 -2.131734192371368408e-01 1.150598078966140747e-01 1.057010591030120850e-01 3.480181097984313965e-02 1.428057253360748291e-01 4.511233046650886536e-02 1.534233149141073227e-02 2.672802805900573730e-01 2.352778762578964233e-01 1.433871090412139893e-01 -1.736616156995296478e-02 -8.331957459449768066e-02 -8.514182269573211670e-02 2.210518270730972290e-01 3.027245216071605682e-02 -1.509149074554443359e-01 -2.314153313636779785e-01 6.050678715109825134e-02 4.691359698772430420e-01 2.746767699718475342e-01
5.004533529281616211e-01 -1.951743364334106445e-01 1.078983023762702942e-01 1.758587062358856201e-01 4.390555620193481445e-02 1.910191476345062256e-01 9.234827756881713867e-02 6.424880027770996094e-02 -1.073028743267059326e-01 -1.553408652544021606e-01 -1.954405605792999268e-01 -3.302911296486854553e-02 -8.020526915788650513e-02 1.679757684469223022e-01 1.728237867355346680e-01 1.052335575222969055e-01 -6.079237163066864014e-02 9.789478033781051636e-02 9.602336585521697998e-02 2.713172137737274170e-01 2.836338877677917480e-01 -1.620374619960784912e-02 1.556593808345496655e-03 -1.549292206764221191e-01 -1.186374723911285400e-01 1.595914214849472046e-01 3.907714039087295532e-02 -1.664566546678543091e-01 -2.155259549617767334e-01 -4.184968769550323486e-02 3.769015073776245117e-01 8.616276830434799194e-02
-9.744734503328800201e-03 -4.276882484555244446e-02 2.100126743316650391e-01 -2.291561365127563477e-01 -4.602222144603729248e-01 -8.512108772993087769e-02 -1.677905442193150520e-03 -2.672423422336578369e-01 -9.736900031566619873e-02 9.976817667484283447e-02 1.300559937953948975e-01 3.158403038978576660e-01 -1.925485432147979736e-01 -1.429560780525207520e-01 -2.489439910277724266e-03 -1.371448338031768799e-01 1.639370620250701904e-01 1.938268840312957764e-01 -1.549102179706096649e-02 1.338107734918594360e-01 3.116655647754669189e-01 -2.048259377479553223e-01 1.884026080369949341e-01 1.240140646696090698e-01 -8.428897708654403687e-02 1.310319453477859497e-01 -1.207912117242813110e-01 -2.817847765982151031e-02 7.122864574193954468e-02 -1.687323302030563354e-01 2.155815660953521729e-01 7.952632009983062744e-02
1.722379177808761597e-01 7.356090098619461060e-02 1.561326533555984497e-01 -7.492330670356750488e-02 6.964758038520812988e-02 2.586556971073150635e-01 -2.823306620121002197e-01 6.134233996272087097e-02 -2.022868096828460693e-01 7.155106216669082642e-02 4.837548732757568359e-02 1.906565725803375244e-01 -3.607844412326812744e-01 7.295815646648406982e-02 2.381134778261184692e-01 3.629138171672821045e-01 -2.636621892452239990e-01 1.701813191175460815e-01 3.276660442352294922e-01 1.444470584392547607e-01 -7.782277464866638184e-02 9.611597657203674316e-02 1.993299722671508789e-01 6.655534356832504272e-02 -1.143741309642791748e-01 -1.165331006050109863e-01 -1.588873565196990967e-01 -4.184275120496749878e-02 -2.112144418060779572e-02 8.688358217477798462e-02 -5.675197392702102661e-02 1.415738612413406372e-01
2.288149297237396240e-01 7.499618083238601685e-02 2.100024074316024780e-01 -7.531233131885528564e-02 -5.357441958039999008e-03 7.217656075954437256e-02 -2.142120897769927979e-01 2.851276993751525879e-01 -1.206329241394996643e-01 4.216740652918815613e-02 1.997887045145034790e-01 1.772601604461669922e-01 -2.061800211668014526e-01 1.272643059492111206e-01 1.803953349590301514e-01 -1.074458360671997070e-01 1.387998554855585098e-02 1.140365377068519592e-01 1.705044060945510864e-01 2.856639027595520020e-01 4.111936688423156738e-01 2.877091169357299805e-01 9.025963395833969116e-02 8.379302173852920532e-02 9.873618371784687042e-03 -1.338765621185302734e-01 -7.143969833850860596e-02 -1.080408915877342224e-01 1.026156172156333923e-01 -3.451278805732727051e-02 3.108987808227539062e-01 1.878548115491867065e-01
1.785158812999725342e-01 -3.616431951522827148e-01 -5.418008565902709961e-02 9.996778517961502075e-02 2.979335188865661621e-02 -1.782529950141906738e-01 2.026981115341186523e-01 -5.730770900845527649e-02 -6.260018050670623779e-02 1.198717355728149414e-01 -1.254646945744752884e-02 1.827091723680496216e-01 -3.615340590476989746e-01 8.317647129297256470e-02 2.564475126564502716e-02 1.148018613457679749e-01 1.097937375307083130e-01 5.196433141827583313e-02 -6.392110884189605713e-02 2.514128983020782471e-01 9.623691439628601074e-03 -3.875070810317993164e-01 -7.917396724224090576e-02 1.191098839044570923e-01 -9.496162831783294678e-02 -1.556154806166887283e-02 1.472016423940658569e-01 -1.651450842618942261e-01 1.757388710975646973e-01 2.818008363246917725e-01 3.451406955718994141e-01 6.095853447914123535e-02
2.059596329927444458e-01 1.698141098022460938e-01 2.319823354482650757e-01 2.415374107658863068e-02 2.606984041631221771e-02 -1.872413605451583862e-02 9.612437337636947632e-02 -2.890373114496469498e-03 -3.450213968753814697e-01 -1.081164032220840454e-01 1.724907159805297852e-01 8.854972571134567261e-02 -3.851382136344909668e-01 4.553783684968948364e-02 1.461594551801681519e-01 -3.404981642961502075e-02 -9.435448050498962402e-02 -7.693937420845031738e-02 -7.057811319828033447e-02 -2.285547181963920593e-02 2.131256014108657837e-01 -2.432414591312408447e-01 -3.353036195039749146e-02 2.192317545413970947e-01 1.186081618070602417e-01 -2.664078772068023682e-01 -2.875345647335052490e-01 -2.526021301746368408e-01 -4.951416701078414917e-02 2.619972825050354004e-01 1.051929444074630737e-01 1.871614009141921997e-01
9.787938743829727173e-02 -1.298171281814575195e-01 2.257290333509445190e-01 1.066907569766044617e-01 2.950294129550457001e-02 -2.096282131969928741e-02 3.227869570255279541e-01 -4.766660556197166443e-02 -9.691525995731353760e-02 -1.394983381032943726e-01 1.426521837711334229e-01 1.875795237720012665e-02 -1.186877042055130005e-01 -5.307726934552192688e-02 1.519304215908050537e-01 1.117849797010421753e-01 -3.231679499149322510e-01 2.174705266952514648e-02 -6.296503543853759766e-02 3.878198862075805664e-01 2.095368206501007080e-01 -1.362119466066360474e-01 1.114017367362976074e-01 3.567365407943725586e-01 -1.253949105739593506e-01 7.640079408884048462e-02 -4.659859463572502136e-02 -1.974175274372100830e-01 2.780009992420673370e-02 2.826146781444549561e-01 3.090661466121673584e-01 -3.374611213803291321e-02
1.012481153011322021e-01 -3.042286634445190430e-01 -7.971698790788650513e-02 5.380077287554740906e-02 -2.296766787767410278e-01 1.144571006298065186e-01 -1.810587048530578613e-01 -1.788333952426910400e-01 -2.665805220603942871e-01 1.637738384306430817e-02 -6.819895002990961075e-03 2.852006554603576660e-01 -2.902288436889648438e-01 2.609999179840087891e-01 1.881619356572628021e-02 -7.298426935449242592e-04 -5.495186895132064819e-02 -9.237171709537506104e-02 -1.394120752811431885e-01 3.257610797882080078e-01 2.307421714067459106e-01 1.334352344274520874e-01 -2.226608544588088989e-01 2.284357100725173950e-01 1.729620844125747681e-01 -2.398939430713653564e-02 -1.117875576019287109e-01 -2.376962304115295410e-01 1.329642832279205322e-01 -1.559593826532363892e-01 2.132999338209629059e-02 6.352271884679794312e-03
1.586272418498992920e-01 -2.711397707462310791e-01 3.278560042381286621e-01 -5.875023826956748962e-02 6.828442215919494629e-02 -5.092198029160499573e-02 2.207604199647903442e-01 -2.397692054510116577e-01 2.985681034624576569e-02 -1.382358074188232422e-01 -9.523789584636688232e-02 2.041478306055068970e-01 -1.229529157280921936e-01 1.930932849645614624e-01 8.476308733224868774e-02 -9.155277907848358154e-02 -2.900349497795104980e-01 9.307769685983657837e-02 2.682579457759857178e-01 1.230613067746162415e-01 -1.032522171735763550e-01 2.830134332180023193e-01 -4.661380872130393982e-02 2.137337438762187958e-02 -6.728876382112503052e-02 1.315032988786697388e-01 -2.081246376037597656e-01 -3.305054455995559692e-02 -2.471478879451751709e-01 1.732314079999923706e-01 3.231525123119354248e-01 -5.619284138083457947e-02
2.725826948881149292e-02 1.559802889823913574e-01 3.166942000389099121e-01 2.343204803764820099e-03 -6.205277889966964722e-02 1.204370111227035522e-01 1.369169056415557861e-01 -3.038174472749233246e-02 -1.842878907918930054e-01 -1.604964435100555420e-01 -2.253321260213851929e-01 2.596289813518524170e-01 -4.253947436809539795e-01 -3.472783043980598450e-02 1.262588798999786377e-01 5.531938374042510986e-02 -8.934658765792846680e-02 -3.172230347990989685e-02 2.145663797855377197e-01 2.062274366617202759e-01 -2.709627747535705566e-01 4.075494781136512756e-02 1.646075099706649780e-01 -3.654434904456138611e-02 4.677318409085273743e-02 -1.776930838823318481e-01 -2.276189476251602173e-01 -6.879082322120666504e-02 1.165624931454658508e-01 2.038243860006332397e-01 3.103818297386169434e-01 1.211885660886764526e-01
1.710649132728576660e-01 3.179606422781944275e-02 2.323582321405410767e-01 -2.033016644418239594e-02 1.979982405900955200e-01 2.589416503906250000e-01 -1.266665011644363403e-01 -1.921478426083922386e-03 -2.503812015056610107e-01 -1.085789799690246582e-01 -2.044278681278228760e-01 1.348513215780258179e-01 -1.915689855813980103e-01 -8.265102654695510864e-02 3.807058930397033691e-01 1.956817209720611572e-01 -3.005429506301879883e-01 2.572972178459167480e-01 2.283959984779357910e-01 -1.230777427554130554e-02 -1.752403825521469116e-01 -7.333345711231231689e-02 1.479346156120300293e-01 7.571952044963836670e-02 -7.554158568382263184e-02 5.799251794815063477e-02 -1.740592867136001587e-01 -2.453794628381729126e-01 4.701517149806022644e-02 8.317085914313793182e-03 2.310835272073745728e-01 6.324703991413116455e-02
3.135712444782257080e-01 -3.086569905281066895e-02 1.399141401052474976e-01 2.341389805078506470e-01 -9.599682688713073730e-02 3.116959631443023682e-01 -9.979862719774246216e-02 1.794447600841522217e-01 -1.000527739524841309e-01 1.978553086519241333e-01 7.913976162672042847e-02 7.709405571222305298e-02 -1.400264054536819458e-01 1.878040879964828491e-01 1.552420258522033691e-01 -1.330041587352752686e-01 -1.701574772596359253e-01 1.243036519736051559e-02 -9.424053877592086792e-02 2.034495621919631958e-01 1.424912512302398682e-01 1.318635344505310059e-01 -5.677215754985809326e-02 1.320718973875045776e-01 7.043130695819854736e-02 -3.757959976792335510e-02 -1.239059586077928543e-02 -3.693114221096038818e-01 -8.332557976245880127e-02 1.813456974923610687e-02 4.042602777481079102e-01 2.615471184253692627e-01
3.842175900936126709e-01 1.264944523572921753e-01 2.563939988613128662e-01 -8.924006670713424683e-02 -1.280773729085922241e-01 -5.938549712300300598e-02 1.601883471012115479e-01 2.625120244920253754e-02 -1.613180041313171387e-01 -1.602957695722579956e-01 -6.199122220277786255e-02 2.848286740481853485e-02 -4.097312092781066895e-01 2.225152403116226196e-02 1.540334969758987427e-01 -9.974156320095062256e-02 1.694208383560180664e-01 2.667067050933837891e-01 2.336417585611343384e-01 -1.567389965057373047e-01 9.683594852685928345e-02 -2.163068354129791260e-01 -3.335904702544212341e-02 -1.080545783042907715e-01 4.800692573189735413e-02 -6.938173621892929077e-02 -2.686446309089660645e-01 -9.253190457820892334e-02 -1.286966353654861450e-01 3.206666707992553711e-01 4.748149216175079346e-02 -2.305469661951065063e-02
4.396111965179443359e-01 2.333372272551059723e-02 1.591487079858779907e-01 2.046113759279251099e-01 -1.697706729173660278e-01 1.624456644058227539e-01 -5.635336972773075104e-03 1.440683454275131226e-01 -1.052204146981239319e-01 -1.766991801559925079e-02 2.883448638021945953e-02 4.319149628281593323e-02 -4.144521802663803101e-02 2.510769665241241455e-02 1.782406717538833618e-01 -1.266210228204727173e-01 -1.666224449872970581e-01 -1.325567513704299927e-01 3.678369894623756409e-02 2.208677530288696289e-01 2.206716537475585938e-01 2.264856994152069092e-01 -2.158256918191909790e-01 6.757538020610809326e-02 -1.375118494033813477e-01 -1.325629204511642456e-01 2.245790325105190277e-02 -1.428060531616210938e-01 1.000153645873069763e-02 2.605983018875122070e-01 4.525966644287109375e-01 1.480863541364669800e-01
2.095851898193359375e-01 1.551320543512701988e-03 1.187258884310722351e-01 -4.614268615841865540e-02 -4.062566161155700684e-02 -3.787300735712051392e-02 -2.665862143039703369e-01 6.025353819131851196e-02 -1.048604995012283325e-01 -2.113319337368011475e-01 -6.483445316553115845e-02 3.294736444950103760e-01 -4.578625857830047607e-01 9.523862600326538086e-02 1.316917985677719116e-01 5.691608041524887085e-02 -6.924310326576232910e-02 1.734392903745174408e-02 2.135495841503143311e-01 1.337958723306655884e-01 -6.829833239316940308e-02 4.676677286624908447e-02 -2.682998590171337128e-02 -7.417965680360794067e-02 -3.318367898464202881e-01 5.956329777836799622e-02 2.061060369014739990e-01 -3.025946617126464844e-01 -1.408720612525939941e-01 1.423015259206295013e-02 3.233549594879150391e-01 1.929217018187046051e-02
7.311409711837768555e-02 -2.635858487337827682e-03 1.850357502698898315e-01 2.950806729495525360e-02 -9.717164211906492710e-04 4.938373714685440063e-02 1.222316175699234009e-01 -2.229184359312057495e-01 -1.984529644250869751e-01 4.676080774515867233e-03 -5.448213964700698853e-02 1.050981953740119934e-01 -5.149021744728088379e-01 1.528261899948120117e-01 1.495605111122131348e-01 -1.073062196373939514e-01 -8.669637888669967651e-02 6.436679512262344360e-02 -1.951538026332855225e-01 3.058031434193253517e-03 3.105275705456733704e-02 -1.167481765151023865e-01 4.641784727573394775e-02 1.977218687534332275e-01 -1.523440890014171600e-02 7.907915115356445312e-02 -4.579083323478698730e-01 -2.104136049747467041e-01 4.635551199316978455e-02 2.445552349090576172e-01 6.631451845169067383e-02 2.903331220149993896e-01
3.481040298938751221e-01 -2.383669167757034302e-01 2.399656623601913452e-01 8.695232123136520386e-02 3.584416955709457397e-02 1.621107310056686401e-01 -9.634031355381011963e-02 1.757911294698715210e-01 -1.627958565950393677e-01 6.333722919225692749e-02 -6.887881457805633545e-02 5.048203840851783752e-02 -1.976557821035385132e-01 5.784275010228157043e-02 1.229407638311386108e-01 6.194260343909263611e-02 8.960112184286117554e-02 -1.190897892229259014e-03 -5.424931179732084274e-03 1.976157575845718384e-01 1.961149722337722778e-01 1.611928343772888184e-01 -1.396177858114242554e-01 1.399060636758804321e-01 -1.567607074975967407e-01 -9.034784883260726929e-02 -3.326826170086860657e-02 -1.730856448411941528e-01 -7.486695796251296997e-02 5.407057330012321472e-02 5.810091495513916016e-01 1.715096831321716309e-01
2.606600522994995117e-01 -1.830252408981323242e-01 3.192969858646392822e-01 5.746428295969963074e-02 -4.496650397777557373e-02 9.332158416509628296e-02 2.893573641777038574e-01 -1.592726707458496094e-01 6.872669607400894165e-02 1.224537119269371033e-01 -3.155637532472610474e-02 2.286219298839569092e-01 -9.449933469295501709e-02 -9.780417382717132568e-02 1.668609827756881714e-01 4.345896467566490173e-02 -2.328672260046005249e-01 1.044924110174179077e-01 5.982139334082603455e-02 1.377881169319152832e-01 1.208778768777847290e-01 -8.049312978982925415e-02 1.103645041584968567e-01 3.100374042987823486e-01 1.692550182342529297e-01 4.120679497718811035e-01 -7.513413578271865845e-02 -2.547847628593444824e-01 2.831148356199264526e-02 1.198405399918556213e-01 1.395089924335479736e-01 1.775726675987243652e-01
3.458926677703857422e-01 -2.879813909530639648e-01 3.688589632511138916e-01 2.745948433876037598e-01 7.939780130982398987e-03 1.234212368726730347e-01 2.445992082357406616e-01 9.242715686559677124e-02 -2.594792544841766357e-01 1.903723739087581635e-02 3.859198093414306641e-02 3.437107428908348083e-03 -4.168899729847908020e-02 -8.265968412160873413e-02 1.284575909376144409e-01 -5.593355000019073486e-02 -8.245765417814254761e-02 4.206069186329841614e-02 8.399408310651779175e-02 1.098880544304847717e-01 1.781593412160873413e-01 1.798147559165954590e-01 -4.327136278152465820e-02 -2.548148334026336670e-01 -5.699332430958747864e-02 1.267540156841278076e-01 2.073029987514019012e-03 -4.147344455122947693e-02 -1.884963065385818481e-01 1.489137560129165649e-01 2.175709009170532227e-01 3.467658758163452148e-01
1.328806132078170776e-01 -3.453062474727630615e-01 1.727278679609298706e-01 2.015631943941116333e-01 -1.184652447700500488e-01 1.352406442165374756e-01 1.430771499872207642e-01 2.256546355783939362e-02 5.303808674216270447e-02 1.390919089317321777e-01 1.452970057725906372e-01 5.038543418049812317e-02 -2.704738974571228027e-01 3.892658278346061707e-02 8.837059140205383301e-02 2.199223637580871582e-02 -1.979326456785202026e-01 1.489485353231430054e-01 -1.470312923192977905e-01 1.254895478487014771e-01 2.008714824914932251e-01 -4.636478051543235779e-02 1.627015620470046997e-01 3.184793293476104736e-01 -1.506314724683761597e-01 2.408571690320968628e-01 7.707779109477996826e-02 -4.213556647300720215e-01 1.276271343231201172e-01 5.268951132893562317e-02 2.188303470611572266e-01 1.014962419867515564e-01
1.220422908663749695e-01 -1.012221872806549072e-01 -7.978560775518417358e-02 -7.972847670316696167e-02 -4.521920159459114075e-02 6.096314266324043274e-02 4.800748825073242188e-02 -8.309505879878997803e-02 -3.957647383213043213e-01 1.872480958700180054e-01 -1.410040855407714844e-01 2.017552107572555542e-01 -2.885774672031402588e-01 1.601581871509552002e-01 3.090142905712127686e-01 -2.110283970832824707e-01 6.542856991291046143e-02 1.233136281371116638e-01 -5.562515184283256531e-02 3.399240076541900635e-01 2.710311114788055420e-01 1.857411563396453857e-01 3.542907908558845520e-02 -4.835124313831329346e-02 -3.413065150380134583e-02 -2.016212344169616699e-01 -1.700530946254730225e-01 3.492860868573188782e-02 -5.971615016460418701e-02 2.483296394348144531e-01 2.430225461721420288e-01 -3.035204485058784485e-03
3.142988383769989014e-01 -1.787485778331756592e-01 1.082914695143699646e-01 -8.512146770954132080e-02 -8.984842151403427124e-02 2.266047298908233643e-01 -1.253411322832107544e-01 9.638175368309020996e-02 -2.825492620468139648e-01 -1.200200542807579041e-01 -1.313827037811279297e-01 -1.511663012206554413e-02 -9.665169566869735718e-02 3.011181950569152832e-01 4.256663471460342407e-02 2.022398263216018677e-01 9.415142983198165894e-02 1.321605592966079712e-01 2.076213359832763672e-01 1.366989761590957642e-01 2.840485870838165283e-01 1.800592690706253052e-01 -2.318212985992431641e-01 -1.838474161922931671e-02 -4.700944945216178894e-02 1.861433535814285278e-01 -1.354424208402633667e-01 -2.680691778659820557e-01 -9.456391632556915283e-02 8.046875894069671631e-02 2.936328053474426270e-01 1.655409187078475952e-01
2.136940807104110718e-01 -3.846447765827178955e-01 2.990217506885528564e-01 1.947461161762475967e-03 -9.755294770002365112e-02 9.879676997661590576e-02 1.543768495321273804e-01 6.376770883798599243e-02 6.706571672111749649e-03 1.713442653417587280e-01 2.354935370385646820e-02 1.622468382120132446e-01 -2.801168262958526611e-01 -1.188012287020683289e-01 -8.740639686584472656e-02 3.988571092486381531e-02 -5.853260681033134460e-02 3.907522931694984436e-02 -7.667750865221023560e-02 1.531496047973632812e-01 2.776342332363128662e-01 -9.179498255252838135e-02 -2.292606793344020844e-02 2.560196220874786377e-01 -1.104715391993522644e-01 3.231102824211120605e-01 2.615621984004974365e-01 -3.213555812835693359e-01 -1.248959358781576157e-02 6.418843567371368408e-02 1.210797876119613647e-01 1.364048868417739868e-01
2.191900610923767090e-01 -7.817401736974716187e-02 4.496305435895919800e-02 3.322386369109153748e-02 -2.907156944274902344e-01 9.181425720453262329e-02 1.351551860570907593e-01 -7.095020264387130737e-02 -4.132955521345138550e-02 -1.813280880451202393e-01 -1.233420819044113159e-01 9.778825193643569946e-02 -3.182772099971771240e-01 9.378921985626220703e-02 1.281759887933731079e-01 -3.664095327258110046e-02 8.433986455202102661e-02 -4.028632119297981262e-02 3.316112160682678223e-01 2.629579007625579834e-01 1.786527335643768311e-01 3.585363328456878662e-01 -9.636659920215606689e-02 -1.121720951050519943e-02 -1.056585162878036499e-01 -5.629557650536298752e-03 2.424307540059089661e-02 -2.497510910034179688e-01 -7.924078404903411865e-02 4.790303483605384827e-02 3.323709666728973389e-01 2.971718013286590576e-01
2.874485403299331665e-02 -1.047628745436668396e-01 2.146638184785842896e-01 1.016192063689231873e-01 -3.409734070301055908e-01 -1.671330817043781281e-02 1.832736134529113770e-01 1.078138500452041626e-01 -2.701258063316345215e-01 -2.746493518352508545e-01 -3.047758340835571289e-01 1.194180846214294434e-01 -3.623528182506561279e-01 1.367584913969039917e-01 1.877906769514083862e-01 -1.155774071812629700e-01 -3.238253295421600342e-02 -2.817054465413093567e-02 1.810995787382125854e-01 7.663596421480178833e-02 -1.494666785001754761e-01 1.126213371753692627e-01 -1.723426580429077148e-01 -5.865839309990406036e-03 -3.162475675344467163e-02 -3.911145031452178955e-02 -1.564746946096420288e-01 -1.497895922511816025e-03 -3.742146072909235954e-03 9.560997784137725830e-02 3.097424209117889404e-01 2.801364958286285400e-01
2.740303874015808105e-01 -6.184166297316551208e-02 6.158922333270311356e-03 -1.476932466030120850e-01 -4.166609048843383789e-02 1.652970314025878906e-01 2.632702887058258057e-01 -1.764297671616077423e-02 -9.085976332426071167e-02 4.942733421921730042e-02 2.981817349791526794e-02 3.669615089893341064e-01 -8.432450890541076660e-02 -5.975743383169174194e-02 -8.410792797803878784e-03 2.114010788500308990e-02 6.872742623090744019e-02 1.482887864112854004e-01 2.455407381057739258e-01 9.893940389156341553e-02 -1.258127205073833466e-02 3.991200625896453857e-01 2.202454488724470139e-04 2.716919481754302979e-01 1.290695220232009888e-01 5.748811736702919006e-02 3.838765993714332581e-02 -2.467490583658218384e-01 -6.320914253592491150e-03 3.930296897888183594e-01 2.604415714740753174e-01 9.150837361812591553e-02
1.922556757926940918e-01 3.283023536205291748e-01 3.709569200873374939e-02 1.111953034996986389e-01 -1.824210211634635925e-02 1.597697436809539795e-01 1.816281080245971680e-01 -1.063993200659751892e-01 -3.923726677894592285e-01 -1.922263652086257935e-01 5.352334119379520416e-03 2.155609130859375000e-01 -4.200746417045593262e-01 9.256124496459960938e-02 3.133545443415641785e-02 4.902246966958045959e-02 -1.002440005540847778e-01 7.112027704715728760e-02 -1.889295876026153564e-01 -1.848335713148117065e-01 1.324911117553710938e-01 3.791240230202674866e-02 3.989036753773689270e-02 2.464164495468139648e-01 1.788036227226257324e-01 3.075220389291644096e-03 -7.915553450584411621e-02 -2.579593360424041748e-01 1.623291373252868652e-01 2.163095623254776001e-01 3.251186758279800415e-02 1.653493009507656097e-02
-3.619306534528732300e-02 -1.366850174963474274e-02 -1.286395080387592316e-02 2.254641056060791016e-01 -2.178842574357986450e-01 1.115269884467124939e-01 7.654434442520141602e-02 -8.825006335973739624e-02 8.395054191350936890e-02 -1.790368929505348206e-02 5.894683673977851868e-02 2.498790770769119263e-01 -6.029967665672302246e-01 1.842339523136615753e-03 3.914179801940917969e-01 8.983688801527023315e-02 -1.153818517923355103e-01 -3.776785451918840408e-03 2.834993898868560791e-01 6.438593566417694092e-02 8.713342249393463135e-02 6.261251121759414673e-02 1.323324441909790039e-01 -1.373590677976608276e-01 -8.842877298593521118e-02 -4.044384136795997620e-02 -3.969584777951240540e-02 -1.091774776577949524e-01 2.025225758552551270e-01 1.584014594554901123e-01 1.571962535381317139e-01 1.275556981563568115e-01
1.672880202531814575e-01 -1.314193308353424072e-01 3.484147191047668457e-01 2.924298942089080811e-01 4.713062942028045654e-02 1.889084428548812866e-01 -2.503352463245391846e-01 8.735984563827514648e-02 -2.185972183942794800e-01 -8.935848623514175415e-02 -3.984218463301658630e-02 -1.165829878300428391e-02 -1.665391921997070312e-01 1.844800561666488647e-01 1.717386394739151001e-01 -5.785612389445304871e-02 -2.589550055563449860e-02 7.843714207410812378e-02 -2.042814344167709351e-02 3.070774376392364502e-01 1.468617171049118042e-01 4.914433881640434265e-02 -4.898500069975852966e-02 1.236902996897697449e-01 -1.005295142531394958e-01 -4.145838320255279541e-02 -8.013615757226943970e-02 -1.962153464555740356e-01 2.288955003023147583e-01 1.459881216287612915e-01 4.489393234252929688e-01 1.109370514750480652e-01
-9.109788225032389164e-04 1.338575631380081177e-01 1.502693146467208862e-01 7.342231925576925278e-03 -2.481390237808227539e-01 -8.943319320678710938e-02 9.804117679595947266e-02 -1.466925889253616333e-01 -3.221065700054168701e-01 -2.071793004870414734e-02 2.169437259435653687e-01 2.690055072307586670e-01 -4.764978289604187012e-01 -6.405440717935562134e-02 1.771863400936126709e-01 -8.790145069360733032e-02 -3.588222861289978027e-01 -5.761252716183662415e-02 1.745289266109466553e-01 -1.963095553219318390e-02 7.427717000246047974e-02 -2.472852319478988647e-01 -7.945061475038528442e-02 7.229737192392349243e-02 -1.355516165494918823e-01 -1.725043170154094696e-02 -9.150008112192153931e-02 1.012523472309112549e-02 8.277817070484161377e-02 1.147785037755966187e-02 1.454983502626419067e-01 2.615991830825805664e-01
1.999149173498153687e-01 4.694963246583938599e-02 4.494336843490600586e-01 -2.263473272323608398e-01 -3.759134113788604736e-01 -2.558738691732287407e-03 1.139049455523490906e-01 -1.773933172225952148e-01 -2.236937284469604492e-01 1.864148974418640137e-01 4.840000346302986145e-02 1.293040215969085693e-01 -1.313613504171371460e-01 2.791772224009037018e-02 1.122995167970657349e-01 -1.694345325231552124e-01 -9.125595539808273315e-02 -1.684767543338239193e-03 -7.674527168273925781e-02 2.268919534981250763e-02 2.046484351158142090e-01 -4.715299233794212341e-02 -6.096171587705612183e-02 2.126883566379547119e-01 8.825056999921798706e-02 -1.972761005163192749e-01 -1.183189451694488525e-01 -1.903299689292907715e-01 -3.101717829704284668e-01 -1.619652807712554932e-01 1.515683368779718876e-03 1.687458604574203491e-01
3.621513247489929199e-01 2.714500427246093750e-01 3.203011751174926758e-01 2.747425734996795654e-01 -1.537068486213684082e-01 5.311337113380432129e-02 -9.752308577299118042e-02 -1.733550280332565308e-01 -2.436941266059875488e-01 -1.268899142742156982e-01 2.297157887369394302e-03 3.254885971546173096e-01 -8.809020742774009705e-03 -2.984913764521479607e-03 -2.758953347802162170e-02 -1.289012879133224487e-01 1.966716200113296509e-01 9.845989942550659180e-02 -2.481577917933464050e-02 3.436889946460723877e-01 2.282229810953140259e-01 -3.717429004609584808e-03 -1.504448056221008301e-01 1.099854558706283569e-01 -2.788415178656578064e-02 2.023321241140365601e-01 6.707440316677093506e-02 -8.633624017238616943e-02 8.264926820993423462e-02 7.817300409078598022e-02 7.926455140113830566e-02 -1.591874510049819946e-01
2.351054251194000244e-01 8.861540816724300385e-03 6.824167817831039429e-02 9.686113148927688599e-02 -1.634414196014404297e-01 3.171571493148803711e-01 7.258903980255126953e-02 2.113636210560798645e-02 1.342811388894915581e-03 -3.277640640735626221e-01 1.177113354206085205e-01 1.703312247991561890e-01 -3.281419575214385986e-01 -1.982344081625342369e-03 3.833597898483276367e-01 1.279704123735427856e-01 1.164272800087928772e-01 6.073657423257827759e-02 4.262393340468406677e-02 1.746436804533004761e-01 1.532248705625534058e-01 1.904651969671249390e-01 -1.168180257081985474e-01 -7.172325998544692993e-02 6.363762170076370239e-02 1.211659088730812073e-01 -2.297197580337524414e-01 -6.584476679563522339e-02 -3.906155750155448914e-02 -1.013462841510772705e-01 4.004949927330017090e-01 -1.142160408198833466e-02
5.080720782279968262e-01 -1.059072464704513550e-01 1.749538034200668335e-01 1.959962584078311920e-02 4.693542048335075378e-02 -1.905939579010009766e-01 1.309093683958053589e-01 -1.288483440876007080e-01 -1.211740300059318542e-01 -4.219706952571868896e-01 3.845535218715667725e-02 2.418014556169509888e-01 -1.334132552146911621e-01 7.607002556324005127e-02 -8.718702010810375214e-03 -2.440597265958786011e-01 -6.970154494047164917e-02 -5.363277345895767212e-02 -1.183403432369232178e-01 3.027283549308776855e-01 -6.246827915310859680e-02 1.751163154840469360e-01 -1.640668213367462158e-01 2.238984964787960052e-02 4.548470303416252136e-02 -1.063656155019998550e-02 -4.173132404685020447e-02 -6.701677292585372925e-02 3.774353070184588432e-03 1.967861130833625793e-02 2.498795092105865479e-01 2.117600440979003906e-01
3.893917798995971680e-01 2.060217782855033875e-02 2.110263556241989136e-01 -1.015886962413787842e-01 -8.905388414859771729e-02 2.010346502065658569e-01 7.686922699213027954e-02 -3.091670870780944824e-01 -1.181629896163940430e-01 -7.941967993974685669e-02 -1.140370965003967285e-01 1.006063744425773621e-01 -4.683768153190612793e-01 -4.268325865268707275e-02 9.097788482904434204e-02 -7.245089113712310791e-02 9.235820733010768890e-03 1.491377204656600952e-01 -3.043409287929534912e-01 -1.726888418197631836e-01 2.009811401367187500e-01 -3.072952665388584137e-02 -7.296515256166458130e-02 -9.490355104207992554e-02 1.597203016281127930e-01 -4.460824653506278992e-02 -2.360020130872726440e-01 -1.918101459741592407e-01 -1.052749752998352051e-01 6.840060651302337646e-02 3.632715344429016113e-02 1.662153154611587524e-01
4.196122288703918457e-01 -3.886794447898864746e-01 5.501677468419075012e-02 1.860106587409973145e-01 -7.232701778411865234e-02 3.122084587812423706e-02 2.309986650943756104e-01 8.015957474708557129e-02 -3.783487528562545776e-02 -8.271044492721557617e-02 1.397305727005004883e-01 9.075708687305450439e-03 -1.471456438302993774e-01 2.070730552077293396e-02 8.929718285799026489e-02 1.184163913130760193e-01 1.802184060215950012e-02 1.452430710196495056e-02 8.821677416563034058e-02 8.421935886144638062e-02 1.144829615950584412e-01 2.097781300544738770e-01 4.694730043411254883e-02 -1.017904132604598999e-01 -7.360186427831649780e-02 1.308238655328750610e-01 -9.828656166791915894e-02 -7.178980857133865356e-02 -3.229671716690063477e-01 2.922915220260620117e-01 3.805553019046783447e-01 2.006957232952117920e-01
1.127504259347915649e-01 -4.920531809329986572e-02 1.496944129467010498e-01 1.264158785343170166e-01 -1.520164459943771362e-01 -3.293585404753684998e-02 3.292430564761161804e-02 -1.608293354511260986e-01 -2.011639922857284546e-01 -2.340963631868362427e-01 -8.605984598398208618e-02 2.461823374032974243e-01 -1.984975636005401611e-01 -1.758689880371093750e-01 -1.018003299832344055e-01 6.536980718374252319e-02 -1.080808639526367188e-01 -8.242093026638031006e-02 -4.454482346773147583e-02 4.702565073966979980e-01 2.126886546611785889e-01 -1.682192683219909668e-01 2.228530049324035645e-01 1.513713151216506958e-01 -6.136780977249145508e-02 -5.188357457518577576e-02 2.303101494908332825e-02 -3.522914648056030273e-01 2.037999182939529419e-01 -1.373461335897445679e-01 1.815262585878372192e-01 1.868862956762313843e-01
1.992663592100143433e-01 -1.365554779767990112e-01 1.839018464088439941e-01 -3.616106882691383362e-02 -1.970547586679458618e-01 -5.371942371129989624e-02 2.207346707582473755e-01 2.071186751127243042e-01 -2.539167106151580811e-01 -2.757714688777923584e-01 -3.775114417076110840e-01 1.293015182018280029e-01 -2.812184989452362061e-01 9.254918247461318970e-02 1.263525187969207764e-01 6.913360953330993652e-02 -9.525981545448303223e-02 -5.370595678687095642e-02 2.439443022012710571e-01 2.953937649726867676e-01 -4.237147793173789978e-02 7.172835618257522583e-02 -2.725507020950317383e-01 5.874826759099960327e-02 -1.183928474783897400e-01 -5.817701667547225952e-02 -1.798808947205543518e-02 -5.880451202392578125e-02 3.997687250375747681e-02 -1.611779332160949707e-01 2.581168413162231445e-01 7.902177423238754272e-02
3.164327889680862427e-02 7.317080348730087280e-02 3.902792930603027344e-01 -2.128917127847671509e-01 -3.194041848182678223e-01 -2.047984302043914795e-01 1.297974586486816406e-01 -2.731324434280395508e-01 -2.837781235575675964e-02 -6.252762675285339355e-02 -5.129071697592735291e-02 2.678139209747314453e-01 -3.852413594722747803e-01 3.128774166107177734e-01 1.056589186191558838e-01 6.962880492210388184e-02 -1.042271181941032410e-01 1.676914244890213013e-01 1.669366955757141113e-01 1.167948618531227112e-01 -4.258999228477478027e-02 -1.077357097528874874e-03 -6.921334657818078995e-03 1.306134760379791260e-01 1.261272132396697998e-01 -7.257661968469619751e-02 -6.579004973173141479e-02 -1.399976164102554321e-01 -2.097250372171401978e-01 7.186583429574966431e-02 1.479233033023774624e-04 1.598153859376907349e-01
8.740819990634918213e-02 -8.056870847940444946e-02 2.444342672824859619e-01 -3.098914027214050293e-02 -8.583507686853408813e-02 7.496693730354309082e-02 2.008990794420242310e-01 -9.063048660755157471e-02 -3.258686959743499756e-01 -6.239093095064163208e-02 1.358973830938339233e-01 2.001843452453613281e-01 -3.667518198490142822e-01 1.281770914793014526e-01 1.995809227228164673e-01 -4.608160257339477539e-02 -8.417396247386932373e-02 -5.385655164718627930e-02 -4.713448230177164078e-03 -1.383081525564193726e-01 1.250505596399307251e-01 -2.339186221361160278e-01 2.099214587360620499e-03 2.792103886604309082e-01 -4.666965827345848083e-02 -7.488571852445602417e-02 -3.231717646121978760e-01 -2.870959639549255371e-01 1.987016797065734863e-01 2.310884743928909302e-01 6.189202889800071716e-02 1.823746860027313232e-01
-2.891785092651844025e-02 -2.467383593320846558e-01 2.736683189868927002e-01 -5.656272638589143753e-03 -1.695512384176254272e-01 1.668008044362068176e-02 7.008288800716400146e-02 -1.293436586856842041e-01 -1.634218543767929077e-02 7.368908822536468506e-02 -4.944600909948348999e-02 7.697156816720962524e-02 -2.473649084568023682e-01 1.268825680017471313e-01 9.528027474880218506e-02 2.360066473484039307e-01 -3.870330750942230225e-02 1.295208483934402466e-01 -4.577839374542236328e-02 2.460698336362838745e-01 2.655776441097259521e-01 -3.555368632078170776e-02 -4.085111897438764572e-03 3.524259626865386963e-01 -1.140311136841773987e-01 3.559215068817138672e-01 8.354713022708892822e-02 -3.890032768249511719e-01 6.290843337774276733e-02 1.897922158241271973e-01 1.931971460580825806e-01 -6.581237167119979858e-02
6.381640583276748657e-02 -1.142983436584472656e-01 2.011564373970031738e-01 -9.786383248865604401e-03 -1.042487174272537231e-01 1.320700496435165405e-01 4.084907472133636475e-01 6.675187498331069946e-02 -6.534782052040100098e-02 -1.410095840692520142e-01 1.101633459329605103e-01 1.920421719551086426e-01 -2.427985072135925293e-01 -2.148793637752532959e-01 6.786841899156570435e-02 1.363289505243301392e-01 -1.002834290266036987e-01 1.614407747983932495e-01 -6.138251349329948425e-02 9.471458941698074341e-02 1.321792900562286377e-01 -1.980789005756378174e-01 -3.682509064674377441e-02 3.046599328517913818e-01 -1.589586585760116577e-01 8.774507790803909302e-02 3.613859415054321289e-02 -2.475934326648712158e-01 -1.087207421660423279e-01 3.261486589908599854e-01 2.012516707181930542e-01 2.952575385570526123e-01
2.383327931165695190e-01 -2.032966613769531250e-01 3.983267545700073242e-01 1.476348564028739929e-02 -1.236750259995460510e-01 7.883922755718231201e-02 2.497951537370681763e-01 -7.144758105278015137e-02 1.070689503103494644e-02 1.888076663017272949e-01 -5.898576229810714722e-02 6.471238285303115845e-02 -7.582946121692657471e-02 3.663223236799240112e-02 1.177971884608268738e-01 1.368557065725326538e-01 -2.568916678428649902e-01 -4.305885732173919678e-02 -6.480874866247177124e-02 1.845068484544754028e-01 1.386467218399047852e-01 4.215237870812416077e-02 2.459178213030099869e-03 2.146259099245071411e-01 -1.636997759342193604e-01 2.587881982326507568e-01 2.628702437505125999e-03 -3.709191083908081055e-01 -5.211422964930534363e-02 3.812481164932250977e-01 9.940690547227859497e-02 9.153977781534194946e-02
2.395831644535064697e-01 -1.626399010419845581e-01 1.095321401953697205e-01 8.204725384712219238e-02 -1.734406501054763794e-01 1.801080107688903809e-01 -6.248050928115844727e-02 5.803839862346649170e-02 -2.176260501146316528e-01 -6.383674591779708862e-02 -1.126152556389570236e-02 1.992521882057189941e-01 -2.194344848394393921e-01 -4.035151563584804535e-03 -1.595692485570907593e-01 -1.207936853170394897e-01 1.536111067980527878e-02 1.164061054587364197e-01 2.055705189704895020e-01 2.713920734822750092e-02 -2.174189127981662750e-02 1.353916013613343239e-03 -3.523827493190765381e-01 -2.424804270267486572e-01 4.220920149236917496e-03 2.503828108310699463e-01 -1.520174294710159302e-01 -1.968303769826889038e-01 -2.732448875904083252e-01 1.350235641002655029e-01 4.363891482353210449e-01 4.805357195436954498e-03
1.075223609805107117e-01 -2.428508549928665161e-01 5.456538870930671692e-02 -2.644238770008087158e-01 -8.011773228645324707e-02 2.153403759002685547e-01 3.850700259208679199e-01 -1.149190291762351990e-01 -2.180946916341781616e-01 9.114611893892288208e-02 -7.774609327316284180e-02 2.055365294218063354e-01 -3.282421082258224487e-02 -1.380057334899902344e-01 6.624687463045120239e-02 -1.033134087920188904e-01 -9.834055788815021515e-03 2.454551905393600464e-01 -1.745350658893585205e-01 1.629393845796585083e-01 -9.140008687973022461e-02 6.198249012231826782e-02 1.253481954336166382e-01 5.680653080344200134e-02 -1.978578269481658936e-01 3.307214379310607910e-02 -1.476126164197921753e-01 -2.607544958591461182e-01 -1.524437516927719116e-01 3.471229374408721924e-01 2.840525805950164795e-01 2.598626073449850082e-03
-1.054154932498931885e-01 -8.829715102910995483e-02 1.250458955764770508e-01 -2.373218536376953125e-01 -1.063834354281425476e-01 -6.331615149974822998e-02 1.926310956478118896e-01 -1.092249974608421326e-01 -1.887409985065460205e-01 -2.963628768920898438e-01 1.550199240446090698e-01 1.132981106638908386e-01 -2.555874884128570557e-01 3.187136948108673096e-01 2.808384299278259277e-01 9.779956191778182983e-02 7.120556384325027466e-02 2.066801339387893677e-01 2.774133346974849701e-02 -1.464344710111618042e-01 2.762590646743774414e-01 -5.321768671274185181e-02 1.445123553276062012e-01 -2.027164958417415619e-02 6.327820569276809692e-02 2.190774232149124146e-01 -6.490834802389144897e-02 -4.856821149587631226e-02 -7.574504241347312927e-03 2.389290034770965576e-01 3.774364292621612549e-01 -2.215193584561347961e-02
2.166893482208251953e-01 -2.743996381759643555e-01 1.695731282234191895e-01 5.103216692805290222e-02 -1.199654117226600647e-01 -2.214424125850200653e-02 8.208934217691421509e-02 -1.974826902151107788e-01 -3.534197807312011719e-03 1.304755173623561859e-02 8.552244305610656738e-02 3.505964875221252441e-01 -8.294712752103805542e-02 -2.897351048886775970e-03 7.553967298008501530e-04 -5.180707946419715881e-02 -1.752626448869705200e-01 -1.053397059440612793e-01 3.033777475357055664e-01 2.606096863746643066e-01 3.780271112918853760e-02 3.161019384860992432e-01 1.828202046453952789e-02 -1.496772319078445435e-01 -9.720827452838420868e-03 2.907703258097171783e-02 -1.835966557264328003e-01 -2.124980390071868896e-01 -2.085856795310974121e-01 1.331842392683029175e-01 3.709272146224975586e-01 2.032025903463363647e-01
-4.581841453909873962e-02 -5.207418277859687805e-02 4.633138701319694519e-02 -1.540278494358062744e-01 -6.130431964993476868e-02 4.388964548707008362e-02 2.801125645637512207e-01 8.215499669313430786e-02 -1.889611035585403442e-01 6.383404135704040527e-02 9.193828701972961426e-02 9.697778522968292236e-02 -4.603067040443420410e-01 -6.897278875112533569e-02 -7.013867050409317017e-02 3.353786170482635498e-01 -1.720350682735443115e-01 1.249894723296165466e-01 7.566407788544893265e-03 1.857917308807373047e-01 1.920751035213470459e-01 -1.840641163289546967e-02 -1.150036081671714783e-01 3.255249559879302979e-01 -2.968610823154449463e-01 -8.534502983093261719e-02 1.202541142702102661e-01 -2.211388498544692993e-01 9.944001585245132446e-02 1.021183356642723083e-01 2.636499404907226562e-01 -4.387342557311058044e-02
2.039043754339218140e-01 -3.246846795082092285e-01 1.882617324590682983e-01 6.599137932062149048e-02 -3.238081634044647217e-01 -1.491550952196121216e-01 1.919518709182739258e-01 3.034795075654983521e-02 1.374549567699432373e-01 -6.969624664634466171e-03 -2.854894660413265228e-02 1.305031031370162964e-01 -2.005550265312194824e-01 5.279866978526115417e-02 7.091707736253738403e-02 1.934044808149337769e-01 -2.160331457853317261e-01 7.408887147903442383e-02 -6.015630438923835754e-02 2.040353119373321533e-01 2.513211369514465332e-01 -1.000298187136650085e-01 1.589997671544551849e-02 3.191972970962524414e-01 1.028726529330015182e-02 3.158717453479766846e-01 -4.680896177887916565e-03 -2.706248164176940918e-01 -1.345573365688323975e-01 1.821991503238677979e-01 1.677701026201248169e-01 2.829610742628574371e-02
2.709085643291473389e-01 -4.938931018114089966e-02 1.411156207323074341e-01 2.158412896096706390e-02 -1.411945074796676636e-01 1.566938124597072601e-02 8.941055089235305786e-02 -6.450407207012176514e-02 -6.176704540848731995e-02 -2.680382430553436279e-01 -2.907825112342834473e-01 2.467773705720901489e-01 -1.432348787784576416e-01 -6.323629524558782578e-03 1.865007132291793823e-01 -5.788792856037616730e-03 -1.308514773845672607e-01 2.610169947147369385e-01 2.744939327239990234e-01 7.586929202079772949e-02 -5.531923100352287292e-02 1.716349869966506958e-01 -2.223971039056777954e-01 1.698392480611801147e-01 -2.560732960700988770e-01 -2.020057886838912964e-01 -2.859936468303203583e-02 -9.318020194768905640e-02 -2.282944880425930023e-02 1.503550633788108826e-02 3.886849880218505859e-01 2.237956225872039795e-01
1.285385936498641968e-01 -1.733088642358779907e-01 2.023832350969314575e-01 -7.290744781494140625e-02 -1.616372168064117432e-01 -1.142230108380317688e-01 4.247387349605560303e-01 -4.999256506562232971e-02 -1.176413055509328842e-02 -1.384387612342834473e-01 5.726800113916397095e-02 1.215336620807647705e-01 -7.468778640031814575e-03 -1.795488782227039337e-02 1.215067133307456970e-01 1.254567652940750122e-01 -1.937638819217681885e-01 1.627897024154663086e-01 -8.262121118605136871e-03 3.378386497497558594e-01 1.391234397888183594e-01 -2.102782279253005981e-01 -3.469675779342651367e-02 2.296068519353866577e-01 -1.607930660247802734e-01 1.720050722360610962e-01 -9.399818629026412964e-02 -4.296219646930694580e-01 1.190577447414398193e-01 6.800092756748199463e-02 2.194854915142059326e-01 7.272675633430480957e-02
3.582240045070648193e-01 -6.704955548048019409e-02 2.129091322422027588e-01 -2.897028811275959015e-02 -2.034317143261432648e-02 3.001481480896472931e-02 -1.830012910068035126e-02 2.223904132843017578e-01 -2.864221930503845215e-01 -2.698982357978820801e-01 1.479083001613616943e-01 1.525528281927108765e-01 -2.431879192590713501e-02 1.702988743782043457e-01 2.330783754587173462e-01 -1.073858216404914856e-01 -3.945650905370712280e-02 1.248126700520515442e-01 -1.456778794527053833e-01 1.324925124645233154e-01 2.215135097503662109e-01 2.313091009855270386e-01 -9.380017966032028198e-02 2.185324281454086304e-01 9.692458808422088623e-02 -1.193815097212791443e-01 8.663730695843696594e-03 -2.043331414461135864e-01 -8.446402102708816528e-02 9.101964533329010010e-02 4.083699584007263184e-01 1.082784980535507202e-01
1.077929791063070297e-02 -3.029211759567260742e-01 2.138452231884002686e-01 2.398572629317641258e-03 -4.088979065418243408e-01 -1.364066153764724731e-01 -1.803755909204483032e-01 -8.922267705202102661e-03 -4.116959869861602783e-02 -1.446380913257598877e-01 7.124698162078857422e-02 1.267646998167037964e-01 -4.613221883773803711e-01 3.004548847675323486e-01 1.080491170287132263e-01 -2.425137721002101898e-02 1.541826291941106319e-03 9.171726554632186890e-02 4.100646823644638062e-02 1.321278661489486694e-01 1.779303103685379028e-01 4.759950563311576843e-02 -1.224811896681785583e-01 2.800307571887969971e-01 -8.125030994415283203e-02 1.998721249401569366e-02 -4.561248421669006348e-02 -2.481621950864791870e-01 -4.206753894686698914e-02 -1.261225640773773193e-01 -8.391423523426055908e-02 1.859340071678161621e-01
1.885104179382324219e-01 -1.182154864072799683e-01 1.678015887737274170e-01 8.180006593465805054e-02 -1.295384615659713745e-01 -1.046457067131996155e-01 3.127209544181823730e-01 -2.645919099450111389e-02 -9.217035770416259766e-02 -1.279698461294174194e-01 -1.851160824298858643e-02 2.528956159949302673e-02 -1.646678894758224487e-01 -1.198948174715042114e-01 1.498781144618988037e-01 8.901884406805038452e-02 -2.301565706729888916e-01 2.588716447353363037e-01 8.283041417598724365e-03 3.837297260761260986e-01 2.066720426082611084e-01 -6.880386918783187866e-02 9.233067929744720459e-02 2.446346282958984375e-01 -7.863797992467880249e-02 1.733928024768829346e-01 4.157142341136932373e-02 -4.514499306678771973e-01 4.379328712821006775e-02 2.104917168617248535e-01 1.424514651298522949e-01 1.610948704183101654e-02
2.268695980310440063e-01 -2.589653134346008301e-01 2.512077987194061279e-01 1.108152568340301514e-01 -2.462350130081176758e-01 -6.583003699779510498e-02 3.263047039508819580e-01 -1.527308821678161621e-01 5.116499215364456177e-02 -7.380592077970504761e-02 2.445325488224625587e-03 6.431619077920913696e-02 -1.821911782026290894e-01 -5.152123048901557922e-02 3.658740222454071045e-02 1.561249047517776489e-01 -2.517599165439605713e-01 1.574669480323791504e-01 -1.072865724563598633e-01 4.480780288577079773e-02 1.426894515752792358e-01 -4.353220015764236450e-02 5.730886757373809814e-02 1.285578161478042603e-01 -1.006181836128234863e-01 2.041521072387695312e-01 5.641417577862739563e-02 -4.576580524444580078e-01 -6.569205969572067261e-02 3.402288258075714111e-01 6.929174065589904785e-02 6.688604503870010376e-02
1.420764923095703125e-01 -1.435559336096048355e-02 3.210561275482177734e-01 7.719466835260391235e-02 -3.291837275028228760e-01 7.588065415620803833e-02 -9.234088659286499023e-02 -1.186574175953865051e-01 -1.767967045307159424e-01 4.676262289285659790e-02 -2.410166114568710327e-01 6.534386426210403442e-02 -2.133876681327819824e-01 2.943482398986816406e-01 1.283279359340667725e-01 2.277112752199172974e-01 -3.902179598808288574e-01 2.393914610147476196e-01 -1.192316189408302307e-01 2.631677314639091492e-02 4.219017177820205688e-02 5.507019348442554474e-03 -1.262407004833221436e-01 -3.744515404105186462e-02 -8.768419921398162842e-02 -2.178115397691726685e-01 9.539461135864257812e-02 -2.042295336723327637e-01 -1.586186587810516357e-01 -9.362829476594924927e-02 8.711405098438262939e-02 -2.155369073152542114e-01
-9.485484100878238678e-03 1.357648372650146484e-01 4.583059847354888916e-01 -9.675771743059158325e-02 -2.428844720125198364e-01 3.102871216833591461e-02 1.268797516822814941e-01 -3.586326241493225098e-01 -1.261138468980789185e-01 -1.840648502111434937e-01 8.119685575366020203e-03 2.993648946285247803e-01 -2.093834578990936279e-01 3.342090547084808350e-01 3.237286955118179321e-02 1.529587358236312866e-01 -3.625285997986793518e-02 1.799080967903137207e-01 6.573675572872161865e-02 2.988274395465850830e-02 1.403376832604408264e-02 -1.502637863159179688e-01 3.403846919536590576e-02 2.630162537097930908e-01 1.366407610476016998e-03 4.436706751585006714e-02 -2.277434244751930237e-02 -1.554553769528865814e-02 -2.734124064445495605e-01 -1.152384206652641296e-01 1.113143041729927063e-01 5.277382209897041321e-02
2.172057628631591797e-01 -2.124815732240676880e-01 1.223200559616088867e-01 2.223772108554840088e-01 -2.190437167882919312e-01 -2.666773460805416107e-02 3.026643097400665283e-01 -1.150011122226715088e-01 -2.392093092203140259e-01 4.064591228961944580e-02 1.088468059897422791e-01 3.313249051570892334e-01 -9.095858037471771240e-02 2.283278703689575195e-01 -3.210972994565963745e-02 1.011546328663825989e-01 9.833975881338119507e-02 4.333283007144927979e-02 3.865034282207489014e-01 4.523714259266853333e-02 1.185946017503738403e-01 1.671357899904251099e-01 8.322641253471374512e-02 2.886692285537719727e-01 2.286372147500514984e-02 2.199747711420059204e-01 -9.037647396326065063e-02 4.533492401242256165e-02 -1.502998024225234985e-01 4.042846336960792542e-02 2.472135238349437714e-02 2.415865510702133179e-01
-1.216680854558944702e-01 -1.499678753316402435e-02 3.650706112384796143e-01 -2.371641807258129120e-02 -1.628729999065399170e-01 1.442019641399383545e-01 4.516191408038139343e-02 -3.997603431344032288e-02 -2.934704124927520752e-01 -6.647028028964996338e-02 1.709316074848175049e-01 1.866070777177810669e-01 -1.652199774980545044e-01 -2.843494713306427002e-02 -5.545474588871002197e-03 2.893222570419311523e-01 -3.814134895801544189e-01 2.228229492902755737e-01 2.453506924211978912e-02 -9.519804269075393677e-02 3.748957440257072449e-02 -2.053673714399337769e-01 4.658451676368713379e-02 3.275939822196960449e-01 -4.585676640272140503e-02 -1.090878504328429699e-03 -3.447389006614685059e-01 -2.861323207616806030e-02 1.661115586757659912e-01 1.364573985338211060e-01 7.758094370365142822e-02 4.342903569340705872e-02
3.698312044143676758e-01 4.200965911149978638e-02 1.230939701199531555e-01 -2.992928922176361084e-01 -2.384816296398639679e-02 -3.141123056411743164e-02 -9.136355668306350708e-02 -1.948943287134170532e-01 -1.920843273401260376e-01 -7.012296468019485474e-02 -1.610968559980392456e-01 2.541816830635070801e-01 -2.365560829639434814e-01 -3.630986437201499939e-02 -1.255428493022918701e-01 -1.649051159620285034e-02 -1.005195677280426025e-01 -9.675877541303634644e-02 -1.250077784061431885e-01 1.347473263740539551e-01 9.697128832340240479e-02 5.195938348770141602e-01 4.652233421802520752e-02 4.180478677153587341e-02 -3.161841630935668945e-02 1.152400448918342590e-01 -3.403049707412719727e-01 -5.419719591736793518e-02 -3.477051481604576111e-02 -9.337818250060081482e-03 5.651399865746498108e-02 1.705952435731887817e-01
3.942594528198242188e-01 -2.800391316413879395e-01 3.100968599319458008e-01 7.105657458305358887e-02 -1.729789078235626221e-01 -2.767350077629089355e-01 -1.216859817504882812e-01 -1.827191859483718872e-01 7.465651631355285645e-02 1.061500981450080872e-01 2.024640142917633057e-02 2.246064096689224243e-01 -1.741996407508850098e-01 -1.346549391746520996e-01 3.047787956893444061e-02 8.636786788702011108e-02 4.097203910350799561e-02 2.569538354873657227e-02 -1.172240972518920898e-01 -1.400738656520843506e-01 3.943733498454093933e-02 -1.917088180780410767e-01 -7.225374225527048111e-03 2.657226622104644775e-01 6.876794248819351196e-02 -1.172145009040832520e-01 -1.054450869560241699e-01 -1.690245270729064941e-01 2.387955188751220703e-01 7.711408287286758423e-02 3.408320248126983643e-01 6.085727363824844360e-02
2.449996620416641235e-01 -1.542551368474960327e-01 1.819665431976318359e-01 6.390605866909027100e-02 -2.087502926588058472e-01 -3.259394550696015358e-03 3.953695893287658691e-01 -1.221517249941825867e-01 6.119982898235321045e-02 3.689299523830413818e-02 7.074124366044998169e-02 1.811462193727493286e-01 -1.595865190029144287e-01 1.719890981912612915e-01 2.537641488015651703e-02 1.805159263312816620e-02 -2.697029113769531250e-01 1.349731683731079102e-01 7.483408786356449127e-03 2.430186420679092407e-01 2.027975916862487793e-01 -3.851107135415077209e-02 -1.259077340364456177e-01 2.938258647918701172e-01 2.835424058139324188e-02 2.614029049873352051e-01 1.082435548305511475e-01 -4.087453484535217285e-01 -5.525810271501541138e-02 9.632958471775054932e-02 7.626819610595703125e-02 6.537650525569915771e-02
5.205596610903739929e-02 -1.379016488790512085e-01 2.175871282815933228e-01 1.192867457866668701e-01 4.100754112005233765e-02 -3.300761105492711067e-03 3.377936184406280518e-01 -1.690809801220893860e-02 -6.901197135448455811e-02 -1.149995401501655579e-01 1.498125046491622925e-01 2.374031767249107361e-02 -1.776324361562728882e-01 -1.253919154405593872e-01 1.346494108438491821e-01 7.152421027421951294e-02 -3.059917688369750977e-01 3.453238308429718018e-01 1.178612187504768372e-01 3.714427351951599121e-01 1.476641893386840820e-01 -6.940462440252304077e-02 1.232075840234756470e-01 1.947828382253646851e-01 -2.023399472236633301e-01 1.261877864599227905e-01 4.723635688424110413e-02 -2.719556689262390137e-01 7.250676304101943970e-02 1.200009211897850037e-01 2.986267805099487305e-01 -5.220622569322586060e-02
2.096617370843887329e-01 -5.905734375119209290e-02 2.783371508121490479e-01 4.877656698226928711e-02 -3.045092225074768066e-01 2.491500079631805420e-01 -1.535879671573638916e-01 -3.683587163686752319e-02 -6.883517839014530182e-03 -3.215429782867431641e-01 -1.363196074962615967e-01 1.196261271834373474e-01 -2.307039946317672729e-01 1.393227931112051010e-02 9.770798683166503906e-02 -7.039943337440490723e-02 -4.645078256726264954e-02 -3.535942360758781433e-02 1.493251621723175049e-01 1.961227804422378540e-01 9.062892943620681763e-02 -3.227705135941505432e-02 2.974667400121688843e-02 2.848721444606781006e-01 1.733886599540710449e-01 -1.923936158418655396e-01 -1.992724090814590454e-01 2.488670945167541504e-01 -2.759985625743865967e-01 1.345341056585311890e-01 2.642915248870849609e-01 1.982920430600643158e-02
2.350895702838897705e-01 2.033726722002029419e-01 1.804818063974380493e-01 -2.127859927713871002e-02 2.842160686850547791e-02 2.449834495782852173e-01 -6.893632002174854279e-03 -1.312493681907653809e-01 -1.135072559118270874e-01 -2.726688086986541748e-01 -6.971266120672225952e-02 2.484245598316192627e-01 -1.741204261779785156e-01 3.367043435573577881e-01 1.307537220418453217e-02 2.083880603313446045e-01 -1.488693803548812866e-01 1.054906770586967468e-01 1.010609120130538940e-01 2.909772992134094238e-01 1.854826658964157104e-01 -9.312050044536590576e-02 -1.626499593257904053e-01 3.052163636311888695e-03 7.352024316787719727e-02 1.304089725017547607e-01 1.155921146273612976e-01 -1.598128378391265869e-01 -3.393420577049255371e-01 4.044277220964431763e-02 1.586954891681671143e-01 2.239623516798019409e-01
-3.140316531062126160e-02 -2.900328952819108963e-03 2.489852160215377808e-01 2.330048084259033203e-01 -3.296328783035278320e-01 1.809445917606353760e-01 4.242214187979698181e-02 -2.859677374362945557e-01 -3.116959631443023682e-01 -1.724846214056015015e-01 6.410834193229675293e-02 7.129664719104766846e-02 -4.418835639953613281e-01 -1.634167283773422241e-01 1.955958828330039978e-02 1.012669727206230164e-01 -2.477906458079814911e-02 3.142158687114715576e-02 1.284095197916030884e-01 -2.781230770051479340e-02 5.817906558513641357e-02 -5.530794337391853333e-02 1.672046817839145660e-02 1.035403907299041748e-01 4.522187635302543640e-02 2.004953846335411072e-02 -1.657995283603668213e-01 -1.210350915789604187e-01 8.873994648456573486e-02 2.720440030097961426e-01 1.925242096185684204e-01 2.986643016338348389e-01
2.261402904987335205e-01 -5.679706484079360962e-02 7.454212754964828491e-02 -1.898109540343284607e-02 -5.021006241440773010e-02 4.156059119850397110e-03 1.346104592084884644e-01 -7.730013132095336914e-02 -9.584975242614746094e-02 -8.067356795072555542e-02 1.353341341018676758e-01 3.270774483680725098e-01 -5.938467383384704590e-01 7.696793228387832642e-02 2.685358375310897827e-02 -1.032108962535858154e-01 3.212113678455352783e-02 -3.701473027467727661e-02 -1.262490004301071167e-01 -2.725807726383209229e-01 9.139166772365570068e-02 4.754270985722541809e-02 2.408563345670700073e-01 2.155775129795074463e-01 -1.464984118938446045e-01 5.277726799249649048e-02 -3.494382798671722412e-01 5.198707804083824158e-03 -1.524126827716827393e-01 1.163657680153846741e-01 3.725896775722503662e-02 9.931316226720809937e-02
2.105689793825149536e-01 1.021730620414018631e-02 3.433880805969238281e-01 2.426649481058120728e-01 4.130503162741661072e-02 7.371965050697326660e-02 1.053173765540122986e-01 1.905574351549148560e-01 -1.880748569965362549e-01 -1.537773758172988892e-01 -3.572179973125457764e-01 2.500981986522674561e-01 -1.176757365465164185e-01 1.015510335564613342e-01 2.666061520576477051e-01 -5.618805065751075745e-02 -4.842726141214370728e-02 1.755868270993232727e-02 -1.263965219259262085e-01 1.977619528770446777e-01 -1.175730749964714050e-01 1.553167253732681274e-01 -5.515680089592933655e-02 2.623918652534484863e-01 7.325273007154464722e-02 -1.696710102260112762e-02 -3.096133656799793243e-02 -1.161903738975524902e-01 -8.037053793668746948e-02 5.907858908176422119e-02 4.162934124469757080e-01 -7.549878954887390137e-02
1.359389424324035645e-01 -2.505467459559440613e-02 3.916173577308654785e-01 3.515779599547386169e-02 -1.416640579700469971e-01 8.703617751598358154e-02 2.382242530584335327e-01 -3.196200355887413025e-03 3.991392627358436584e-02 -2.293729633092880249e-01 -1.949956566095352173e-01 4.724624101072549820e-03 -3.469582796096801758e-01 -3.644262207671999931e-03 -2.991927089169621468e-03 -3.020546026527881622e-02 -8.079905807971954346e-02 1.192350089550018311e-01 1.685380786657333374e-01 2.545726597309112549e-01 -1.976680010557174683e-01 1.729061752557754517e-01 1.596869528293609619e-01 -1.815085671842098236e-02 -1.054012104868888855e-01 -2.453723549842834473e-01 -2.167477756738662720e-01 -4.805186763405799866e-02 -1.642988920211791992e-01 -1.989429071545600891e-02 4.138483703136444092e-01 1.732033677399158478e-02
8.637955412268638611e-03 -1.243226453661918640e-01 2.744316309690475464e-02 -2.182632535696029663e-01 3.702962398529052734e-02 -6.563569605350494385e-02 1.593055427074432373e-01 3.292156383395195007e-02 -4.247943311929702759e-02 -1.830793321132659912e-01 -2.226501703262329102e-03 2.136272042989730835e-01 -2.262235730886459351e-01 -4.432372376322746277e-02 1.877773404121398926e-01 -2.734015882015228271e-01 -2.701111435890197754e-01 1.965225785970687866e-01 1.620717793703079224e-01 2.365877777338027954e-01 5.559113249182701111e-02 6.774938106536865234e-02 -2.821123600006103516e-02 4.136528447270393372e-02 -4.575951993465423584e-01 -5.948490649461746216e-02 -1.866492778062820435e-01 1.562790013849735260e-02 -1.017885208129882812e-01 -1.064729318022727966e-01 4.112752676010131836e-01 1.302044540643692017e-01
4.184111058712005615e-01 -3.507113754749298096e-01 1.182745397090911865e-01 1.576671302318572998e-01 6.717262417078018188e-02 2.177965790033340454e-01 1.509783118963241577e-01 1.156863644719123840e-01 -2.137289345264434814e-01 -4.809397831559181213e-02 1.276297774165868759e-02 3.208153322339057922e-02 -2.052563875913619995e-01 1.471015624701976776e-02 1.568994224071502686e-01 1.333815604448318481e-01 -9.602796286344528198e-02 -5.740549042820930481e-02 -2.931179292500019073e-02 1.826429069042205811e-01 9.075136482715606689e-02 2.471321076154708862e-01 -1.488599032163619995e-01 -1.485071480274200439e-01 1.283599808812141418e-02 1.417838186025619507e-01 3.424144117161631584e-03 -1.382170170545578003e-01 -1.925976201891899109e-02 2.288260757923126221e-01 3.955360651016235352e-01 1.794392615556716919e-01
1.624395400285720825e-01 -4.680126905441284180e-02 1.664112061262130737e-01 1.455846726894378662e-01 -2.442805320024490356e-01 1.377626061439514160e-01 1.361535340547561646e-01 -1.696391850709915161e-01 -2.639988958835601807e-01 -2.351519316434860229e-01 -1.663949638605117798e-01 2.523854374885559082e-01 -1.540931165218353271e-01 4.195042699575424194e-02 2.078805491328239441e-02 2.537596225738525391e-01 8.713009208440780640e-02 -6.927108019590377808e-02 -1.261460930109024048e-01 2.616714537143707275e-01 3.274031579494476318e-01 -1.472194790840148926e-01 2.073736488819122314e-01 2.337875515222549438e-01 -2.890668511390686035e-01 -1.070098951458930969e-01 -5.554859340190887451e-02 -4.247863218188285828e-02 2.298413217067718506e-01 -9.671739488840103149e-02 -2.355933003127574921e-02 6.262332201004028320e-02
2.162616550922393799e-01 -9.421718120574951172e-02 2.288670837879180908e-01 1.594467312097549438e-01 -6.020937487483024597e-02 5.155444610863924026e-03 3.880512416362762451e-01 -1.208935007452964783e-01 -7.356928288936614990e-02 -9.125971049070358276e-02 1.095349714159965515e-01 3.198623284697532654e-02 -2.486504465341567993e-01 -1.273264139890670776e-01 1.750456988811492920e-01 1.589882969856262207e-01 -2.666747570037841797e-01 1.679987311363220215e-01 5.991341546177864075e-02 3.378723561763763428e-01 1.365151703357696533e-01 -1.550634354352951050e-01 8.337732404470443726e-02 2.125619500875473022e-01 -1.876249164342880249e-01 1.572931855916976929e-01 8.630754798650741577e-02 -1.332107782363891602e-01 4.869862645864486694e-02 2.522842288017272949e-01 2.698374390602111816e-01 -3.330681845545768738e-02
-2.360002510249614716e-02 1.860872209072113037e-01 3.540315330028533936e-01 -6.815007328987121582e-02 -3.481315076351165771e-02 1.198402568697929382e-01 7.765569537878036499e-02 -2.475906312465667725e-01 -8.807730674743652344e-02 1.286084949970245361e-01 1.346127986907958984e-01 2.520480751991271973e-01 -6.404895782470703125e-01 8.332934230566024780e-02 4.120272397994995117e-02 -9.151151776313781738e-02 -3.585619032382965088e-01 5.731062591075897217e-02 9.068672358989715576e-02 -4.390283674001693726e-02 1.474183499813079834e-01 -3.577160462737083435e-02 2.191019710153341293e-03 -4.718282446265220642e-02 3.825539723038673401e-02 -6.176166608929634094e-02 3.294238075613975525e-02 5.950602144002914429e-02 2.106479182839393616e-02 1.362153049558401108e-02 9.992276132106781006e-02 1.759941577911376953e-01
1.733774393796920776e-01 4.586646333336830139e-03 -4.407291766256093979e-03 -1.973942294716835022e-02 -7.584436237812042236e-02 1.450146827846765518e-02 -1.312853544950485229e-01 3.138617426156997681e-02 -3.019182085990905762e-01 -7.333243638277053833e-02 -1.040265485644340515e-01 9.021804481744766235e-02 -3.082325160503387451e-01 3.294991254806518555e-01 2.735444903373718262e-01 -1.361560225486755371e-01 1.158985272049903870e-01 1.579288989305496216e-01 -4.471495002508163452e-02 2.213773280382156372e-01 1.426529586315155029e-01 -4.806903377175331116e-02 1.128019616007804871e-01 6.237785145640373230e-02 -1.916780322790145874e-01 3.747705370187759399e-03 -3.352857232093811035e-01 1.987594366073608398e-01 -2.912023365497589111e-01 1.012129485607147217e-01 3.039085566997528076e-01 1.677940785884857178e-01
2.440156638622283936e-01 1.152030285447835922e-02 3.719269633293151855e-01 -1.637957841157913208e-01 -1.053857132792472839e-01 5.054457858204841614e-02 2.377755343914031982e-01 -1.466961205005645752e-01 6.582698971033096313e-02 -1.826070398092269897e-01 -1.942427903413772583e-01 1.744546443223953247e-01 -5.988924577832221985e-02 3.823829814791679382e-02 1.851283609867095947e-01 -4.716632142663002014e-02 -1.148265227675437927e-01 5.979564413428306580e-02 1.720890253782272339e-01 3.078604936599731445e-01 -5.619148537516593933e-02 8.749738335609436035e-02 2.620181143283843994e-01 -9.945131093263626099e-02 -2.070540934801101685e-01 -2.563615441322326660e-01 -2.981810271739959717e-01 -3.611526265740394592e-02 -1.989306658506393433e-01 -6.257607042789459229e-02 2.494812309741973877e-01 -3.175096958875656128e-02
1.926188766956329346e-01 -1.765535920858383179e-01 1.692379266023635864e-01 -1.132125556468963623e-01 2.643823921680450439e-01 2.690027654170989990e-02 3.622394055128097534e-02 1.139090582728385925e-01 -2.713043391704559326e-01 -8.149242401123046875e-02 1.160145476460456848e-01 2.062195092439651489e-01 -3.928889334201812744e-01 2.093061655759811401e-01 4.253968000411987305e-01 -2.443280443549156189e-02 -9.058780223131179810e-02 -1.319806426763534546e-01 9.953831881284713745e-02 7.435630261898040771e-02 7.455841451883316040e-02 1.112771257758140564e-01 1.068000588566064835e-02 3.071462176740169525e-02 -1.273511946201324463e-01 1.846187934279441833e-02 -5.201236158609390259e-02 -7.973305881023406982e-02 -2.665256261825561523e-01 2.292367517948150635e-01 2.476027607917785645e-01 1.371892094612121582e-01
-1.161420252174139023e-02 -1.561702042818069458e-01 1.479071974754333496e-01 -1.406666636466979980e-01 -3.589721396565437317e-02 2.792642712593078613e-01 2.386833578348159790e-01 1.541781276464462280e-01 -2.173709869384765625e-01 8.781000971794128418e-03 2.077560313045978546e-02 1.248965039849281311e-01 -1.902054548263549805e-01 1.118689328432083130e-01 -1.268766969442367554e-01 4.210046827793121338e-01 -1.994623392820358276e-01 -2.122168801724910736e-02 3.343528509140014648e-02 1.829516589641571045e-01 1.764834672212600708e-01 -2.063264399766921997e-01 1.351070255041122437e-01 1.090448722243309021e-01 3.155772387981414795e-02 -1.434109061956405640e-01 -1.060766875743865967e-01 -3.836576938629150391e-01 1.212325990200042725e-01 -1.574327647686004639e-01 2.648857533931732178e-01 7.715961895883083344e-03
1.529343426227569580e-01 5.211725458502769470e-02 -2.815023250877857208e-02 -1.645910292863845825e-01 -2.702411450445652008e-02 -5.835897475481033325e-02 2.218697816133499146e-01 -8.192249573767185211e-03 -2.125563174486160278e-01 -1.044375747442245483e-01 -6.496040523052215576e-02 3.963451981544494629e-01 -4.096287786960601807e-01 1.923468112945556641e-01 2.047362178564071655e-01 2.846267223358154297e-01 2.127958834171295166e-02 2.685929536819458008e-01 -1.466590259224176407e-02 -8.062247931957244873e-02 7.487788796424865723e-02 -1.361829936504364014e-01 2.350175529718399048e-01 6.767651438713073730e-02 -1.285470575094223022e-01 1.317707151174545288e-01 -8.812702260911464691e-03 1.222729682922363281e-01 2.048397213220596313e-01 2.516412734985351562e-01 1.649169772863388062e-01 5.283321067690849304e-02
2.665611803531646729e-01 9.767681360244750977e-02 9.516776353120803833e-02 -1.313627660274505615e-01 -8.700563013553619385e-02 1.932753622531890869e-01 -2.146742790937423706e-01 -7.958357036113739014e-02 -5.139793083071708679e-02 -1.374709457159042358e-01 1.128979548811912537e-01 -4.005020111799240112e-02 -3.193783760070800781e-01 -1.012942641973495483e-01 2.838399410247802734e-01 2.073163241147994995e-01 -4.594263061881065369e-02 1.291512846946716309e-01 5.354255810379981995e-02 2.252916246652603149e-01 4.514749348163604736e-02 1.029060781002044678e-01 -6.514544039964675903e-02 -6.183964014053344727e-02 -2.893202602863311768e-01 -8.360970765352249146e-02 -4.821114987134933472e-02 -3.179641664028167725e-01 -3.331846296787261963e-01 1.543807983398437500e-01 2.782704830169677734e-01 -1.566426157951354980e-01
-1.122642867267131805e-02 1.272742152214050293e-01 1.083540022373199463e-01 -2.889900654554367065e-02 -2.545906007289886475e-01 2.050233632326126099e-01 -3.982894867658615112e-02 8.836967498064041138e-02 -2.280920892953872681e-01 2.499777264893054962e-02 -1.500358134508132935e-01 2.023611217737197876e-01 -2.408960312604904175e-01 -1.049338653683662415e-01 1.139693856239318848e-01 -2.085207551717758179e-01 -2.215972393751144409e-01 1.382674127817153931e-01 3.851122036576271057e-02 4.227133989334106445e-01 1.937132328748703003e-01 -1.746234251186251640e-03 -2.955690026283264160e-01 1.571197509765625000e-01 -2.165073007345199585e-01 2.114568799734115601e-01 -6.282518804073333740e-02 -2.372218854725360870e-02 -2.803010046482086182e-01 9.851462393999099731e-02 1.755900830030441284e-01 7.492359261959791183e-03
1.425832062959671021e-01 5.003019422292709351e-02 -1.727256178855895996e-02 -1.583752185106277466e-01 -3.473672866821289062e-01 9.965110570192337036e-02 -1.078211218118667603e-01 1.509456634521484375e-01 -7.641740888357162476e-02 -1.745486110448837280e-01 1.175480335950851440e-01 2.178094834089279175e-01 -1.793521493673324585e-01 4.124637842178344727e-01 3.122472018003463745e-02 -9.780135005712509155e-02 -5.954283103346824646e-02 1.503258943557739258e-01 -6.941557675600051880e-02 3.407965600490570068e-01 1.792985945940017700e-01 2.371575534343719482e-01 -9.030742943286895752e-02 1.835210770368576050e-01 -5.006334930658340454e-02 2.185999006032943726e-01 -7.812983542680740356e-02 -1.222969964146614075e-01 -2.042913883924484253e-01 1.665557771921157837e-01 1.509244646877050400e-02 2.408212125301361084e-01
2.849321365356445312e-01 -7.051769178360700607e-03 2.313496768474578857e-01 -8.502387255430221558e-02 6.985361687839031219e-03 6.335453689098358154e-02 7.791543751955032349e-02 -3.908835351467132568e-02 -1.340011805295944214e-01 -5.925412103533744812e-02 -2.908316552639007568e-01 4.612255096435546875e-02 -4.016389548778533936e-01 -1.770911514759063721e-01 3.132970631122589111e-02 -5.083530023694038391e-02 -1.036549434065818787e-01 1.522693634033203125e-01 1.387598924338817596e-02 -2.733494937419891357e-01 1.479542702436447144e-01 -7.577462494373321533e-02 -4.466682299971580505e-02 -1.529530584812164307e-01 7.616415619850158691e-03 -1.318354308605194092e-01 -3.541333377361297607e-01 -2.624862790107727051e-01 -2.618253529071807861e-01 2.552576363086700439e-01 1.859557032585144043e-01 5.563524551689624786e-03
1.921788752079010010e-01 1.219748482108116150e-01 1.200819984078407288e-01 -1.040822714567184448e-01 -3.793444111943244934e-02 5.239859456196427345e-04 -8.686771616339683533e-03 1.240888028405606747e-03 -3.715667426586151123e-01 -1.344071775674819946e-01 1.405701320618391037e-02 1.465024948120117188e-01 -2.868456840515136719e-01 2.088699340820312500e-01 3.823175653815269470e-02 -3.285613954067230225e-01 7.699393481016159058e-02 5.428507924079895020e-02 4.893330857157707214e-02 8.431045711040496826e-02 3.531959354877471924e-01 3.774059414863586426e-01 -2.262643426656723022e-01 5.065148323774337769e-02 -4.991207271814346313e-02 1.929863989353179932e-01 -2.283666878938674927e-01 6.393773108720779419e-02 1.205075997859239578e-02 2.299829944968223572e-02 2.688704729080200195e-01 -7.070068269968032837e-03
2.876205742359161377e-01 -1.127478182315826416e-01 7.965447008609771729e-02 -3.010763227939605713e-01 -1.592076271772384644e-01 -1.736187003552913666e-02 -8.900356292724609375e-02 9.533126652240753174e-02 -1.960181295871734619e-01 -1.944026798009872437e-01 -4.195766989141702652e-03 1.182611733675003052e-01 -1.720594316720962524e-01 4.293244704604148865e-02 2.028135061264038086e-01 1.463629603385925293e-01 -8.235285431146621704e-02 6.007350608706474304e-02 3.906303942203521729e-01 1.229965090751647949e-01 1.050089523196220398e-01 8.708655089139938354e-02 -3.122840076684951782e-02 -1.485506743192672729e-01 -2.605210542678833008e-01 -1.439219415187835693e-01 7.018932700157165527e-02 -4.184657931327819824e-01 2.242363616824150085e-02 1.126144155859947205e-01 2.796676158905029297e-01 3.003729321062564850e-02
2.202576100826263428e-01 3.928697854280471802e-02 3.168335556983947754e-01 -7.976224273443222046e-02 1.061660572886466980e-01 2.169315516948699951e-01 1.351595520973205566e-01 -2.402747273445129395e-01 -2.448767423629760742e-01 1.085485704243183136e-02 3.611720353364944458e-02 2.598756849765777588e-01 -4.548032283782958984e-01 6.277108192443847656e-02 -4.070907458662986755e-02 1.244919076561927795e-01 1.120111644268035889e-01 1.219304725527763367e-01 -3.567757457494735718e-02 -2.876223623752593994e-01 2.858733758330345154e-02 1.173550561070442200e-01 -1.414140313863754272e-01 1.091655194759368896e-01 5.304349958896636963e-02 -4.237098246812820435e-02 -1.964838653802871704e-01 -1.457026898860931396e-01 -6.352636497467756271e-03 3.468834161758422852e-01 8.907423168420791626e-02 3.659031167626380920e-02
1.971365660429000854e-01 -5.022204294800758362e-02 6.409046053886413574e-02 -8.384764939546585083e-02 1.326818857342004776e-02 -8.642933517694473267e-02 5.641780793666839600e-02 -3.056497080251574516e-03 -1.548400968313217163e-01 -1.564164273440837860e-02 1.079292669892311096e-01 1.541780233383178711e-01 -4.138868749141693115e-01 1.887520700693130493e-01 4.483020305633544922e-01 1.289911121129989624e-01 -3.563924431800842285e-01 -1.764687895774841309e-01 -1.097723469138145447e-02 3.142980113625526428e-02 -1.415599137544631958e-01 3.896085917949676514e-02 7.851029932498931885e-02 -1.301697194576263428e-01 1.289356350898742676e-01 1.317835599184036255e-01 -8.901148289442062378e-02 -1.798381060361862183e-01 -8.234304189682006836e-02 3.909165412187576294e-02 3.043439686298370361e-01 2.708055675029754639e-01
1.221767365932464600e-01 8.490871638059616089e-02 1.850583702325820923e-01 3.366462886333465576e-02 -2.122752368450164795e-01 3.473253548145294189e-01 2.839934229850769043e-01 -1.692198365926742554e-01 -3.282086551189422607e-01 5.129282549023628235e-02 1.041496917605400085e-01 -1.745104342699050903e-01 -3.955931961536407471e-01 -5.692082643508911133e-02 1.835311204195022583e-01 -3.151547396555542946e-03 -3.512937426567077637e-01 7.865574955940246582e-02 -2.861756645143032074e-02 -1.319155097007751465e-01 1.883065849542617798e-01 -9.660434722900390625e-02 -4.420749470591545105e-02 5.594025179743766785e-02 -1.616498976945877075e-01 3.929863497614860535e-02 -2.082598209381103516e-01 -8.137375861406326294e-02 4.359688609838485718e-02 -8.637511730194091797e-02 -2.091507241129875183e-02 1.930330246686935425e-01
1.150392740964889526e-01 -1.764229089021682739e-01 1.621463447809219360e-01 -1.508181449025869370e-02 -9.141164273023605347e-02 3.892551874741911888e-03 3.586304187774658203e-01 -5.843741074204444885e-02 -8.042620122432708740e-02 -6.322742998600006104e-02 1.304038017988204956e-01 1.427722871303558350e-01 -1.390762627124786377e-01 -3.605283424258232117e-02 -1.920816600322723389e-01 1.631609052419662476e-01 -1.770086884498596191e-01 1.563638895750045776e-01 -2.074101120233535767e-01 1.400027126073837280e-01 1.565371006727218628e-01 -4.119481518864631653e-02 -6.022913381457328796e-03 3.814947009086608887e-01 -1.751618534326553345e-01 2.474993020296096802e-01 8.515075594186782837e-02 -1.535772085189819336e-01 -4.077843949198722839e-02 3.891617953777313232e-01 2.639850974082946777e-01 1.447662264108657837e-01
1.466411203145980835e-01 1.057760119438171387e-01 1.495967060327529907e-01 -1.011892631649971008e-01 -3.675723969936370850e-01 1.024692729115486145e-01 1.861188113689422607e-01 -2.230936735868453979e-01 -1.579315811395645142e-01 -7.989353686571121216e-02 -3.333721309900283813e-03 9.175632894039154053e-02 -5.778881534934043884e-02 1.085815653204917908e-01 -1.434632837772369385e-01 -3.403024077415466309e-01 2.053691446781158447e-02 1.945008486509323120e-01 9.280700236558914185e-02 -1.677472516894340515e-02 3.631442487239837646e-01 -3.268794342875480652e-02 -2.210786789655685425e-01 4.116104170680046082e-02 -3.078281879425048828e-01 4.335429146885871887e-02 1.522719264030456543e-01 -1.250785738229751587e-01 -1.387901455163955688e-01 4.135923087596893311e-02 2.912070453166961670e-01 -2.036987841129302979e-01
1.654893457889556885e-01 -3.318593278527259827e-02 3.400548696517944336e-01 -1.020521149039268494e-01 -2.482970356941223145e-01 1.100904345512390137e-01 -7.339984644204378128e-03 -5.055651068687438965e-02 -3.547152876853942871e-02 -3.296740055084228516e-01 -1.460838019847869873e-01 4.327833279967308044e-02 -1.187392622232437134e-01 1.985386610031127930e-01 2.422155290842056274e-01 1.343644857406616211e-01 -6.428994238376617432e-02 1.006713807582855225e-01 1.014814600348472595e-01 2.608201503753662109e-01 -1.829550415277481079e-01 -2.268512547016143799e-01 4.734604060649871826e-02 2.370449900627136230e-01 1.986793130636215210e-01 -3.517424687743186951e-02 -1.009228006005287170e-01 -1.763128302991390228e-02 -6.618659943342208862e-02 1.453083306550979614e-01 3.844004869461059570e-01 -2.127396911382675171e-01
3.276375532150268555e-01 -9.285894036293029785e-02 2.800326347351074219e-01 -1.789826154708862305e-01 5.712353740818798542e-04 2.605648338794708252e-02 1.196228060871362686e-02 -3.825622051954269409e-02 -2.560069262981414795e-01 -3.823366761207580566e-01 1.714077740907669067e-01 1.316490024328231812e-01 -1.571874022483825684e-01 6.643020361661911011e-02 -1.793278157711029053e-01 -1.856844872236251831e-02 -1.468710750341415405e-01 -1.357610821723937988e-01 3.160338848829269409e-03 3.084800243377685547e-01 1.258683353662490845e-01 3.308333754539489746e-01 -8.194216340780258179e-02 -1.694753393530845642e-02 8.461061865091323853e-02 -2.495022490620613098e-02 7.456476241350173950e-02 -2.457185834646224976e-01 -4.304309934377670288e-02 -9.400862455368041992e-02 2.316114902496337891e-01 2.138095498085021973e-01
1.263048499822616577e-01 -1.521033644676208496e-01 9.949669986963272095e-02 9.719011932611465454e-02 -1.004458814859390259e-01 -9.432074613869190216e-03 2.842535674571990967e-01 -4.075713828206062317e-02 -1.561218649148941040e-01 -9.044138342142105103e-02 3.043076023459434509e-02 2.615954494103789330e-03 -1.253806501626968384e-01 -9.343398362398147583e-02 1.634676903486251831e-01 1.939947605133056641e-01 -3.581612408161163330e-01 2.670297026634216309e-01 3.836766257882118225e-02 3.720137476921081543e-01 2.172436416149139404e-01 -1.434029191732406616e-01 -5.614095833152532578e-03 2.455837279558181763e-01 -1.408613473176956177e-01 3.006229698657989502e-01 -3.740369528532028198e-02 -2.278342694044113159e-01 -2.515061944723129272e-02 2.263844907283782959e-01 1.919313967227935791e-01 8.269194513559341431e-02
7.424728572368621826e-02 -4.638898000121116638e-02 5.916994437575340271e-02 -1.233671419322490692e-02 -1.922228634357452393e-01 1.765386387705802917e-02 9.018740616738796234e-03 -2.056345492601394653e-01 -3.962438702583312988e-01 5.233784765005111694e-02 -2.782225906848907471e-01 2.290344536304473877e-01 -2.107675522565841675e-01 1.138276234269142151e-01 4.910555481910705566e-02 2.558547258377075195e-01 -2.193116247653961182e-01 1.849668323993682861e-01 2.880072295665740967e-01 1.406501978635787964e-01 -6.275583058595657349e-02 -5.133469402790069580e-02 -1.417423188686370850e-01 7.160240411758422852e-02 3.146144375205039978e-02 -1.377464234828948975e-01 -1.852155625820159912e-01 7.518894970417022705e-02 1.813221126794815063e-01 -2.494347989559173584e-01 3.188223838806152344e-01 1.438428610563278198e-01
3.053989112377166748e-01 -1.530276536941528320e-01 1.551982574164867401e-02 5.215530842542648315e-02 4.252824187278747559e-02 1.911458820104598999e-01 -1.151386573910713196e-01 2.305514924228191376e-02 1.517010037787258625e-03 3.670138120651245117e-02 -1.706637740135192871e-01 4.244911372661590576e-01 -1.443078517913818359e-01 -8.495968580245971680e-02 1.279627252370119095e-02 2.203016877174377441e-01 -2.666166238486766815e-02 -2.218756452202796936e-02 7.754579186439514160e-02 2.787773907184600830e-01 2.951872535049915314e-02 1.796773970127105713e-01 -1.868319958448410034e-01 1.054772064089775085e-01 -3.260256648063659668e-01 -1.800128966569900513e-01 -3.062483668327331543e-02 -2.870321273803710938e-01 -1.094645727425813675e-02 1.800401322543621063e-02 3.408024311065673828e-01 1.951367408037185669e-01
6.012275442481040955e-02 -2.936578989028930664e-01 4.004848003387451172e-01 -9.877659380435943604e-03 -1.138823200017213821e-02 -1.146975681185722351e-01 2.167000919580459595e-01 -2.508835196495056152e-01 -6.402996182441711426e-02 6.986905634403228760e-02 1.473069787025451660e-01 2.059394717216491699e-01 -1.329374462366104126e-01 9.012207388877868652e-02 1.377676129341125488e-01 7.739818841218948364e-02 -5.028798803687095642e-02 6.194121390581130981e-02 -1.414526551961898804e-01 6.308490037918090820e-02 2.971822917461395264e-01 3.203019872307777405e-02 -1.688074767589569092e-01 -2.316964268684387207e-01 1.524071991443634033e-01 5.357935652136802673e-02 1.069012656807899475e-01 6.009272299706935883e-03 -2.969013452529907227e-01 1.953826695680618286e-01 3.362478017807006836e-01 -1.542556136846542358e-01
-4.559972509741783142e-02 -2.607845962047576904e-01 -1.525872945785522461e-01 -3.101772069931030273e-02 -1.887622475624084473e-02 -5.030186101794242859e-02 2.135156542062759399e-01 4.121953994035720825e-02 -2.463860511779785156e-01 -1.118994597345590591e-02 1.135145314037799835e-02 1.352820545434951782e-01 -4.187380969524383545e-01 -1.116450577974319458e-01 -2.298077009618282318e-02 1.978589147329330444e-01 -3.476945459842681885e-01 -2.069265395402908325e-02 1.336032245308160782e-02 9.795961529016494751e-02 2.564884424209594727e-01 -6.133546121418476105e-03 -9.764216095209121704e-02 2.023240625858306885e-01 -1.526482850313186646e-01 -1.613170057535171509e-01 -5.669953674077987671e-02 -3.346982896327972412e-01 1.169563531875610352e-01 3.314102441072463989e-02 2.940262258052825928e-01 1.886012703180313110e-01
1.966725289821624756e-01 1.273148953914642334e-01 1.221437454223632812e-01 1.826664358377456665e-01 -2.627565562725067139e-01 8.341084420680999756e-02 -2.033760696649551392e-01 -4.391619563102722168e-02 -2.686187624931335449e-01 -3.352338373661041260e-01 2.635810673236846924e-01 5.634877458214759827e-02 -1.332376897335052490e-01 1.195056140422821045e-01 3.491845447570085526e-03 -4.975233227014541626e-02 -1.293370425701141357e-01 3.541750311851501465e-01 -3.293607756495475769e-02 -1.627357006072998047e-01 2.494681999087333679e-02 -4.070696886628866196e-03 7.012104243040084839e-02 -4.732330888509750366e-02 -4.211334977298974991e-03 1.458475589752197266e-01 -4.130799174308776855e-01 -9.648519754409790039e-02 -6.558896601200103760e-02 -1.653334051370620728e-01 2.704550921916961670e-01 -4.773642495274543762e-02
6.737858522683382034e-03 -6.420872360467910767e-02 -9.863620996475219727e-02 5.384035408496856689e-02 -3.231535851955413818e-01 -8.577927201986312866e-02 -1.643640100955963135e-01 -9.817258268594741821e-02 -3.627102375030517578e-01 -3.418951993808150291e-03 4.762758314609527588e-02 1.178371459245681763e-01 -4.537155330181121826e-01 2.034984529018402100e-01 6.970283389091491699e-02 1.497199535369873047e-01 4.571339115500450134e-02 2.861941792070865631e-02 -1.543330699205398560e-01 1.282917857170104980e-01 3.360418975353240967e-01 2.453684806823730469e-01 -1.043769121170043945e-01 5.248172581195831299e-02 1.804451830685138702e-02 6.834614276885986328e-02 -2.346146106719970703e-01 -2.590191364288330078e-02 -1.942807734012603760e-01 2.268199026584625244e-01 -5.752148572355508804e-03 1.805376708507537842e-01
1.501815170049667358e-01 -4.336906969547271729e-02 5.141290426254272461e-01 -1.303522437810897827e-01 -3.128541111946105957e-01 9.576844982802867889e-03 -1.461139973253011703e-02 8.789595216512680054e-02 -2.308773063123226166e-02 3.014115430414676666e-02 1.898594647645950317e-01 2.615153789520263672e-01 -3.695875406265258789e-01 8.017542213201522827e-02 -5.820477008819580078e-02 -9.244808554649353027e-02 -7.592794299125671387e-02 2.496896870434284210e-02 -3.003394305706024170e-01 -6.269854307174682617e-02 -3.831091895699501038e-02 1.612930595874786377e-01 2.887465991079807281e-02 1.668914556503295898e-01 -8.899244666099548340e-02 2.051654756069183350e-01 -4.292552825063467026e-03 2.039645165205001831e-01 -7.197825610637664795e-02 1.052771043032407761e-02 2.677485048770904541e-01 4.683163389563560486e-02
1.027075853198766708e-02 -3.222517296671867371e-02 2.273327261209487915e-01 -1.798681914806365967e-02 -1.148166581988334656e-01 -8.078759908676147461e-02 2.478145807981491089e-01 -1.588456891477108002e-02 -1.865976750850677490e-01 -1.359023898839950562e-01 -9.175563231110572815e-03 2.421884089708328247e-01 -6.352527141571044922e-01 1.480629146099090576e-01 2.093822211027145386e-01 -3.628168627619743347e-02 4.059094004333019257e-03 6.998650729656219482e-02 1.484808418899774551e-02 -1.664662808179855347e-01 -3.778123110532760620e-02 3.515895083546638489e-02 2.443094402551651001e-01 2.644222676753997803e-01 -4.573914036154747009e-02 -1.356119010597467422e-02 -2.038658857345581055e-01 1.846367679536342621e-02 -5.103632807731628418e-02 3.422287851572036743e-02 2.127585858106613159e-01 1.564890593290328979e-01
1.681697815656661987e-01 4.918060824275016785e-02 1.184362694621086121e-01 1.692794859409332275e-01 -1.117268726229667664e-01 -8.391784131526947021e-02 1.231325715780258179e-01 -1.397616416215896606e-01 -1.771618127822875977e-01 4.319494217634201050e-02 -6.609187275171279907e-02 2.719026505947113037e-01 -5.862502455711364746e-01 3.223150074481964111e-01 2.796470820903778076e-01 1.757729612290859222e-02 -2.131787389516830444e-01 5.207126960158348083e-02 -9.130373597145080566e-02 -1.209484487771987915e-01 -9.544888511300086975e-03 -1.429461985826492310e-01 1.029798090457916260e-01 1.269390285015106201e-01 -4.690394271165132523e-03 2.870779111981391907e-02 -2.488088458776473999e-01 1.759344786405563354e-01 -8.278707414865493774e-02 6.849150359630584717e-02 3.572057560086250305e-02 9.933932870626449585e-02
3.162719607353210449e-01 -5.492373183369636536e-02 2.349461168050765991e-01 2.339128106832504272e-01 6.817246228456497192e-02 1.204437837004661560e-01 -5.341056361794471741e-02 7.462405413389205933e-02 -1.890947520732879639e-01 -7.858084142208099365e-02 -6.262746453285217285e-02 4.902966320514678955e-02 -8.889342844486236572e-02 2.033028602600097656e-01 7.720626145601272583e-02 3.047406062250956893e-05 -1.071012988686561584e-01 1.927298456430435181e-01 -1.113216951489448547e-02 8.185242116451263428e-02 9.071052074432373047e-02 8.434502035379409790e-02 -1.823922544717788696e-01 2.553777098655700684e-01 1.162654906511306763e-01 -1.815765202045440674e-01 4.116367176175117493e-02 -1.436298787593841553e-01 1.802891790866851807e-01 1.483796089887619019e-01 6.019026637077331543e-01 -3.356470540165901184e-02
3.491187393665313721e-01 4.197431355714797974e-02 1.953622102737426758e-01 -1.482259333133697510e-01 4.196048155426979065e-02 4.286836087703704834e-02 1.544273942708969116e-01 -3.131007403135299683e-02 -2.205594629049301147e-01 2.494800835847854614e-02 4.699980840086936951e-02 1.970741897821426392e-01 -3.011068403720855713e-01 8.855560421943664551e-02 1.343542784452438354e-01 -1.580173373222351074e-01 -1.072733700275421143e-01 3.072545230388641357e-01 1.016336977481842041e-01 -2.125897556543350220e-01 1.242820248007774353e-01 6.880286615341901779e-03 5.447380989789962769e-02 -1.651114076375961304e-01 7.160086184740066528e-02 -1.905617713928222656e-01 -4.437092542648315430e-01 -1.308216303586959839e-01 -1.526736468076705933e-01 2.291126251220703125e-01 7.537987083196640015e-02 1.089513599872589111e-01
9.136596322059631348e-02 -2.305723428726196289e-01 2.031703591346740723e-01 1.273090094327926636e-01 -3.252403140068054199e-01 -1.395908594131469727e-01 2.149771600961685181e-01 -2.535550892353057861e-01 -8.180433511734008789e-02 8.027814328670501709e-02 1.040317341685295105e-01 4.554558992385864258e-01 1.358922477811574936e-02 7.563384249806404114e-03 -1.426061033271253109e-03 -8.208687603473663330e-02 -4.105625301599502563e-02 2.660034894943237305e-01 3.251445293426513672e-01 -8.656922727823257446e-02 8.737406134605407715e-02 -8.047423325479030609e-03 1.587821096181869507e-01 1.933122575283050537e-01 6.926754862070083618e-02 1.985110938549041748e-01 -2.715023979544639587e-02 -7.210154086351394653e-02 -3.982216492295265198e-02 1.234324946999549866e-01 2.704816162586212158e-01 1.038756519556045532e-01
1.568923443555831909e-01 1.447858661413192749e-01 1.294706016778945923e-01 3.299767151474952698e-03 -5.506106466054916382e-02 1.348099112510681152e-01 2.057856172323226929e-01 -1.377248615026473999e-01 -3.524418473243713379e-01 -1.158147230744361877e-01 2.416141703724861145e-02 1.921401470899581909e-01 -3.938787877559661865e-01 6.095534563064575195e-02 2.693122923374176025e-01 4.971003159880638123e-02 -1.128376424312591553e-01 1.115996856242418289e-02 -1.980208456516265869e-01 -6.057489290833473206e-02 4.083290230482816696e-03 -2.479460835456848145e-01 -9.662014991044998169e-02 8.605713024735450745e-03 -1.803889274597167969e-01 -1.508763581514358521e-01 -2.792497873306274414e-01 -2.555367648601531982e-01 1.856168508529663086e-01 2.767920196056365967e-01 8.138257265090942383e-02 5.679056048393249512e-02
4.065696299076080322e-01 -5.257938802242279053e-02 2.063914388418197632e-01 -1.344361808151006699e-03 3.899078350514173508e-03 1.614051163196563721e-01 1.397867798805236816e-01 -1.341562867164611816e-01 -4.217405989766120911e-02 -7.665126770734786987e-02 3.265985846519470215e-02 2.357825636863708496e-02 -2.274412363767623901e-01 -8.692473173141479492e-02 9.413521736860275269e-02 1.705890446901321411e-01 1.542098354548215866e-02 3.735138848423957825e-02 2.268159538507461548e-01 2.514039576053619385e-01 8.402049541473388672e-02 3.796746730804443359e-01 1.786729320883750916e-02 1.800920348614454269e-03 7.611732929944992065e-02 3.541310131549835205e-02 -2.137874811887741089e-01 -3.241768777370452881e-01 -8.170332014560699463e-02 -1.500556021928787231e-01 3.663342893123626709e-01 1.736495792865753174e-01
1.412760317325592041e-01 -2.157297357916831970e-02 3.078569173812866211e-01 -2.609175257384777069e-02 -9.789628535509109497e-02 2.447089701890945435e-01 4.598227739334106445e-01 7.565665990114212036e-02 -1.189249828457832336e-01 2.003451734781265259e-01 5.427735298871994019e-02 1.043577566742897034e-01 -2.662882804870605469e-01 -9.281654655933380127e-02 5.432880297303199768e-02 1.210835799574851990e-01 -1.054963171482086182e-01 2.210123986005783081e-01 -2.764592319726943970e-02 3.395280614495277405e-02 -2.557886019349098206e-02 1.639600247144699097e-01 2.112790048122406006e-01 4.664183035492897034e-02 -1.227236241102218628e-01 -1.124118342995643616e-01 -6.981571018695831299e-02 -2.535278499126434326e-01 -3.008721768856048584e-01 3.289465010166168213e-01 6.052337121218442917e-03 1.943670026957988739e-02
-1.763508915901184082e-01 5.148065835237503052e-02 3.060995340347290039e-01 -1.370230913162231445e-01 1.541764885187149048e-01 1.508605927228927612e-01 2.856136858463287354e-02 -2.574493885040283203e-01 5.023842304944992065e-02 -1.469976752996444702e-01 8.144581317901611328e-02 4.437782168388366699e-01 -3.754204809665679932e-01 -1.073455363512039185e-01 1.607255041599273682e-01 -3.482489660382270813e-02 -1.968130320310592651e-01 1.976023912429809570e-01 8.007957786321640015e-02 6.822263449430465698e-02 5.115939676761627197e-02 -5.994702503085136414e-02 8.268686383962631226e-02 -1.819946430623531342e-02 -7.602754235267639160e-02 7.669626176357269287e-02 -4.424032941460609436e-02 -1.081172153353691101e-01 2.253327518701553345e-01 2.252062559127807617e-01 1.702479124069213867e-01 2.737230956554412842e-01
4.888303577899932861e-02 -2.004409730434417725e-01 1.737353354692459106e-01 1.760990917682647705e-02 1.456474363803863525e-01 -9.843720495700836182e-02 2.732766866683959961e-01 -9.133120998740196228e-03 -1.760102659463882446e-01 -5.105371773242950439e-02 1.045886799693107605e-01 1.333322227001190186e-01 -1.916886717081069946e-01 -1.387511342763900757e-01 1.143332384526729584e-02 2.632216811180114746e-01 -3.359797894954681396e-01 1.146419569849967957e-01 -1.076895892620086670e-01 3.032589554786682129e-01 2.230858951807022095e-01 -4.915524274110794067e-02 -1.132629215717315674e-01 1.953251510858535767e-01 -1.029548197984695435e-01 -4.106327891349792480e-02 9.224400855600833893e-03 -3.271534144878387451e-01 9.968907386064529419e-02 3.445222377777099609e-01 2.069474309682846069e-01 9.972405433654785156e-02
2.296946346759796143e-01 -1.577587574720382690e-01 6.679992377758026123e-02 3.149724798277020454e-04 2.796918526291847229e-02 -1.158703044056892395e-01 -1.664862968027591705e-02 2.592878229916095734e-02 -2.843606770038604736e-01 -1.282715238630771637e-02 -1.525879651308059692e-01 2.813608646392822266e-01 -7.969268411397933960e-02 6.747402995824813843e-02 2.618913650512695312e-01 -1.527870297431945801e-01 -2.879574596881866455e-01 -7.350492477416992188e-02 -3.204153478145599365e-01 1.014252677559852600e-01 2.775461971759796143e-01 2.162590026855468750e-01 1.625084578990936279e-01 2.341100387275218964e-02 7.388930302113294601e-03 -2.654865086078643799e-01 -2.185790538787841797e-01 -8.031786978244781494e-02 -2.172490805387496948e-01 -4.407446086406707764e-02 2.954381406307220459e-01 -5.660415068268775940e-02
4.358323812484741211e-01 -7.538450881838798523e-03 2.241815626621246338e-01 3.656340017914772034e-02 -9.290461987257003784e-02 -7.258610427379608154e-02 2.570614963769912720e-02 -1.193994879722595215e-01 -3.089387714862823486e-01 -1.413905471563339233e-01 1.554356236010789871e-02 2.403234839439392090e-01 -3.746777400374412537e-02 8.919677138328552246e-02 -1.004741862416267395e-01 -8.355446904897689819e-02 2.171437591314315796e-01 2.910333871841430664e-01 1.388842761516571045e-01 4.617384672164916992e-01 3.310323059558868408e-01 -5.239868164062500000e-02 -1.617174036800861359e-02 -1.264900062233209610e-02 1.067671179771423340e-01 1.219937205314636230e-01 6.082693114876747131e-02 -1.278437227010726929e-01 1.919610239565372467e-02 -4.026025906205177307e-02 4.978702589869499207e-02 -4.275462403893470764e-02
-3.169360011816024780e-02 4.948954284191131592e-02 3.827888071537017822e-01 1.061891689896583557e-01 -1.462908685207366943e-01 1.594618558883666992e-01 -8.187857270240783691e-02 -2.677789330482482910e-01 -1.743248254060745239e-01 -9.599753469228744507e-02 -1.568370908498764038e-01 2.105311751365661621e-01 -7.254244387149810791e-02 1.915808767080307007e-01 1.521252989768981934e-01 3.059848546981811523e-01 -1.850674599409103394e-01 2.346026599407196045e-01 3.296508193016052246e-01 3.631671145558357239e-02 1.274460256099700928e-01 1.541089564561843872e-01 1.876568198204040527e-01 1.176546663045883179e-01 -6.794593483209609985e-02 2.776112556457519531e-01 -1.237768754363059998e-01 1.306469738483428955e-01 -6.435806304216384888e-02 7.321956753730773926e-02 1.453000903129577637e-01 1.150122359395027161e-01
2.155421972274780273e-01 1.072382554411888123e-01 2.526204288005828857e-01 -2.230913750827312469e-02 -4.244884103536605835e-02 2.182209938764572144e-01 3.358024358749389648e-02 -2.214168906211853027e-01 7.876721769571304321e-02 -5.235273018479347229e-02 9.531396627426147461e-02 9.717988222837448120e-02 -2.616245746612548828e-01 3.084285743534564972e-02 2.421860843896865845e-01 -3.307774290442466736e-02 -3.880616649985313416e-02 1.573474705219268799e-01 2.343661040067672729e-01 3.618322908878326416e-01 -1.146827712655067444e-01 8.744613081216812134e-02 1.343281716108322144e-01 1.351648122072219849e-01 2.574135176837444305e-02 -2.663507461547851562e-01 -2.840912342071533203e-01 -1.234962372109293938e-03 -1.100062057375907898e-01 2.181354910135269165e-03 4.047978818416595459e-01 -1.549899429082870483e-01
2.151303440332412720e-01 -9.362681210041046143e-02 2.271414995193481445e-01 1.143462136387825012e-01 -2.145152352750301361e-02 1.713484153151512146e-02 -8.981099724769592285e-02 2.482821792364120483e-01 -1.217314824461936951e-01 -2.172222128137946129e-03 -3.399173915386199951e-01 8.517818897962570190e-02 -1.489032357931137085e-01 1.822185516357421875e-01 1.257953420281410217e-02 5.679841339588165283e-02 -1.286674290895462036e-01 1.058244928717613220e-01 -4.248178750276565552e-02 2.680054903030395508e-01 2.803896963596343994e-01 1.433185935020446777e-01 -7.410869002342224121e-04 1.075923442840576172e-01 -1.271997541189193726e-01 -1.104152575135231018e-01 1.528323888778686523e-01 -2.703365385532379150e-01 4.889009892940521240e-02 6.717038154602050781e-02 4.999409615993499756e-01 1.402255743741989136e-01
2.279637753963470459e-01 -3.827872127294540405e-02 1.209805086255073547e-01 -9.632270783185958862e-02 1.537319272756576538e-02 1.192903816699981689e-01 2.814106941223144531e-01 -1.157677024602890015e-01 -1.111776232719421387e-01 -1.084569096565246582e-01 -1.653023362159729004e-01 3.170780241489410400e-01 -5.696472525596618652e-01 2.023603022098541260e-02 1.118139103055000305e-01 -3.723731264472007751e-02 2.101369947195053101e-01 2.967444360256195068e-01 -5.207338184118270874e-02 -1.964564025402069092e-01 -8.492869324982166290e-03 4.672079533338546753e-02 -1.047639399766921997e-01 -1.085648760199546814e-01 -2.512610144913196564e-02 -1.363900583237409592e-02 -1.169441714882850647e-01 -1.212701201438903809e-01 -1.434180289506912231e-01 9.792053699493408203e-02 1.459415256977081299e-01 -2.135763764381408691e-01
1.040428057312965393e-01 -1.102942228317260742e-01 1.050809919834136963e-01 1.214218065142631531e-01 -4.503294453024864197e-02 -5.086338892579078674e-02 3.558159172534942627e-01 -1.489791087806224823e-02 -3.382593765854835510e-02 -2.923938930034637451e-01 7.183384895324707031e-02 5.607169121503829956e-02 -2.287525534629821777e-01 -3.280860930681228638e-02 6.877059116959571838e-03 2.257605642080307007e-01 -3.759198784828186035e-01 1.622604280710220337e-01 -1.979678124189376831e-02 2.859859168529510498e-01 1.988284587860107422e-01 -1.004956290125846863e-01 4.036049172282218933e-02 2.097207456827163696e-01 -1.650461107492446899e-01 9.636019915342330933e-02 4.341334477066993713e-02 -3.209188878536224365e-01 1.168232876807451248e-03 2.673524022102355957e-01 2.495384663343429565e-01 1.435673329979181290e-02
9.206422418355941772e-02 -1.743779629468917847e-01 1.192273050546646118e-01 7.289843261241912842e-02 1.765564270317554474e-02 -4.099671170115470886e-02 3.011940717697143555e-01 -5.637859553098678589e-02 -1.761586070060729980e-01 -1.710505187511444092e-01 1.153540313243865967e-01 8.463581651449203491e-02 -2.446145564317703247e-01 -1.413483917713165283e-02 8.492533117532730103e-02 2.160630002617835999e-02 -2.317686378955841064e-01 1.846088469028472900e-01 4.563979059457778931e-02 3.336485922336578369e-01 2.801062166690826416e-01 -1.372439563274383545e-01 9.696158021688461304e-02 2.456591576337814331e-01 -1.246459931135177612e-01 2.068551033735275269e-01 1.517339795827865601e-01 -2.988866865634918213e-01 1.604741066694259644e-01 2.936072349548339844e-01 2.049921452999114990e-01 6.569018214941024780e-02
9.515319764614105225e-02 -3.471080213785171509e-02 1.658052653074264526e-01 8.803423494100570679e-02 -1.646389663219451904e-01 -5.505573377013206482e-02 -8.156511187553405762e-02 1.724056303501129150e-01 -2.433311194181442261e-02 -7.675515860319137573e-02 1.426280383020639420e-02 3.363620638847351074e-01 -1.330144405364990234e-01 1.161487251520156860e-01 -3.059520944952964783e-02 -7.756835222244262695e-02 2.111029028892517090e-01 1.478737145662307739e-01 -1.637379229068756104e-01 2.450397796928882599e-02 2.554139196872711182e-01 -7.065628468990325928e-02 1.233970671892166138e-01 2.543259784579277039e-02 -4.024769663810729980e-01 6.138902530074119568e-02 -3.620879352092742920e-01 1.093109548091888428e-01 -6.226823851466178894e-02 6.076939031481742859e-02 4.793018698692321777e-01 -6.297761201858520508e-02
2.708957493305206299e-01 -1.917477250099182129e-01 8.324775844812393188e-02 -1.070241257548332214e-01 5.419870465993881226e-02 -4.745010286569595337e-02 2.846041321754455566e-02 8.735276758670806885e-02 -1.151809543371200562e-01 -1.409291625022888184e-01 6.545965373516082764e-02 2.083264142274856567e-01 -2.076372206211090088e-01 3.299582600593566895e-01 4.534625411033630371e-01 4.417804256081581116e-02 -1.014997959136962891e-01 -2.363952547311782837e-01 9.458521008491516113e-02 1.872016787528991699e-01 1.388488113880157471e-01 1.247062608599662781e-01 -2.333036065101623535e-02 -1.147467121481895447e-01 -1.018889471888542175e-01 6.003220006823539734e-02 -6.383658945560455322e-02 -2.247801870107650757e-01 -7.891322672367095947e-02 3.615710139274597168e-01 1.708731204271316528e-01 1.548995524644851685e-01
3.173266351222991943e-02 -1.117966622114181519e-01 2.882152050733566284e-02 -4.832025244832038879e-02 -8.986392617225646973e-02 1.243834011256694794e-02 1.861828118562698364e-01 1.479868590831756592e-01 -3.305110335350036621e-02 -5.057407170534133911e-02 4.755487665534019470e-02 1.444841176271438599e-01 -2.592155933380126953e-01 -3.192535042762756348e-02 -1.070812791585922241e-01 2.634684145450592041e-01 -3.944813013076782227e-01 5.544913187623023987e-02 -5.246478691697120667e-02 1.154846549034118652e-01 2.635840773582458496e-01 -1.494397819042205811e-01 1.996063254773616791e-02 1.527318954467773438e-01 -2.008620053529739380e-01 1.093087419867515564e-01 9.696556627750396729e-02 -2.325896918773651123e-01 7.502888888120651245e-02 4.624154567718505859e-01 2.948977947235107422e-01 1.735609024763107300e-01
-1.222164928913116455e-02 6.488136947154998779e-03 1.516503840684890747e-01 -1.452014446258544922e-01 -1.204151362180709839e-01 8.667752146720886230e-02 2.224848866462707520e-01 2.247357554733753204e-02 -3.727004826068878174e-01 -1.214234903454780579e-01 7.629943639039993286e-02 2.201767265796661377e-01 -2.229251265525817871e-01 -6.581827253103256226e-02 1.058273389935493469e-01 3.367630839347839355e-01 -2.770379483699798584e-01 4.948634188622236252e-03 -8.177877217531204224e-02 4.710796847939491272e-02 8.388426899909973145e-02 -2.656991183757781982e-01 -2.984360456466674805e-01 2.405061125755310059e-01 1.059241890907287598e-01 -8.955979347229003906e-02 -2.892655134201049805e-01 8.247654885053634644e-03 7.200656831264495850e-02 2.336951792240142822e-01 1.114759519696235657e-01 1.081414818763732910e-01
3.125194907188415527e-01 2.947400510311126709e-02 1.001040339469909668e-01 1.318500190973281860e-01 -9.537158906459808350e-02 -2.917370013892650604e-02 -1.908039599657058716e-01 1.338367629796266556e-02 -1.142318174242973328e-01 -1.639121323823928833e-01 -1.417435109615325928e-01 9.862021356821060181e-02 -1.284129619598388672e-01 1.460361480712890625e-01 -2.798755839467048645e-02 2.538789510726928711e-01 -8.447851054370403290e-03 2.400283068418502808e-01 -1.207837834954261780e-01 3.000493645668029785e-01 1.267178207635879517e-01 1.618882119655609131e-01 -9.378702938556671143e-02 2.643217444419860840e-01 -1.170405596494674683e-01 -1.129304841160774231e-01 6.367886066436767578e-02 -9.968777000904083252e-02 -1.910492926836013794e-01 1.790119856595993042e-01 4.961461126804351807e-01 1.278943419456481934e-01
4.844124987721443176e-02 1.164679005742073059e-01 3.573963940143585205e-01 4.039439558982849121e-02 -1.968926936388015747e-01 1.199028193950653076e-01 -8.382236585021018982e-03 -1.794663220643997192e-01 -1.453727483749389648e-01 -1.722828596830368042e-01 -3.905164450407028198e-02 6.860879808664321899e-02 -4.429574310779571533e-01 -6.426589936017990112e-02 -1.039812266826629639e-01 -5.341831594705581665e-02 3.456422314047813416e-02 2.258653491735458374e-01 -1.744978278875350952e-01 2.679235935211181641e-01 3.405796736478805542e-02 9.922500699758529663e-03 -1.163028459995985031e-02 8.709026873111724854e-02 7.560648024082183838e-02 1.848453134298324585e-01 -1.292249113321304321e-01 -2.791016995906829834e-01 1.393927633762359619e-01 -2.567055076360702515e-02 -1.247295644134283066e-02 4.243848621845245361e-01
2.321177721023559570e-01 -7.751352339982986450e-02 2.210695594549179077e-01 -1.036662161350250244e-01 -2.483440488576889038e-01 1.320744752883911133e-01 7.780127227306365967e-02 1.692992299795150757e-01 -2.330556064844131470e-01 -7.023907452821731567e-02 -1.965704262256622314e-01 3.519757464528083801e-02 -2.787615358829498291e-01 9.048958122730255127e-02 1.838530451059341431e-01 -1.157481372356414795e-01 7.357490062713623047e-02 1.580308377742767334e-01 -2.483215928077697754e-01 1.128308027982711792e-01 3.174904882907867432e-01 1.271112412214279175e-01 -1.116068586707115173e-01 4.869150929152965546e-03 -1.412495672702789307e-01 -2.273640930652618408e-01 -1.936929076910018921e-01 2.674391269683837891e-01 -1.102416291832923889e-01 3.181792199611663818e-01 3.660126775503158569e-02 -6.929475069046020508e-02
2.038775831460952759e-01 -2.557469904422760010e-02 4.839289188385009766e-01 5.151574732735753059e-04 -8.324638754129409790e-02 3.999437764286994934e-02 -9.270198643207550049e-02 1.578006707131862640e-02 1.196827441453933716e-01 1.969456821680068970e-01 -5.950006097555160522e-02 2.784620523452758789e-01 -3.011063933372497559e-01 8.066312968730926514e-02 6.998954713344573975e-02 2.896016836166381836e-01 -2.371797859668731689e-01 1.967737674713134766e-01 3.555817902088165283e-02 1.595091074705123901e-01 1.771364063024520874e-01 -4.235502332448959351e-02 -2.271467596292495728e-01 3.401914611458778381e-02 -1.291442066431045532e-01 -1.306549310684204102e-01 -2.138025127351284027e-02 4.097595438361167908e-02 -1.182830408215522766e-01 -2.479219585657119751e-01 1.342884451150894165e-01 -2.216017693281173706e-01
2.674868106842041016e-01 -7.156024873256683350e-02 6.797894090414047241e-02 -1.097974106669425964e-01 3.746746107935905457e-02 3.853777050971984863e-02 2.810721658170223236e-02 8.371733129024505615e-02 -1.167271211743354797e-01 -1.310776919126510620e-01 3.262041509151458740e-02 6.050921976566314697e-02 -1.073672324419021606e-01 1.254007071256637573e-01 1.467117965221405029e-01 9.912726283073425293e-02 -9.874510765075683594e-02 5.295575782656669617e-02 1.389511767774820328e-02 3.747731149196624756e-01 1.927224546670913696e-01 1.161006093025207520e-01 -6.841816008090972900e-02 -1.711594313383102417e-01 -2.080504000186920166e-01 2.148974090814590454e-01 -9.052729606628417969e-02 -2.874802052974700928e-01 -1.174983009696006775e-01 2.764595150947570801e-01 4.019851982593536377e-01 3.631743192672729492e-01
1.146201789379119873e-01 -9.545154869556427002e-02 2.338360548019409180e-01 3.566981852054595947e-01 5.068501830101013184e-02 -4.584416374564170837e-02 3.221313059329986572e-01 1.183766648173332214e-01 -1.647496223449707031e-01 -7.866345345973968506e-02 1.012758463621139526e-01 1.589395403861999512e-01 -1.777667552232742310e-01 7.075387239456176758e-02 1.858822703361511230e-01 1.328974813222885132e-01 -3.213291764259338379e-01 1.138527840375900269e-01 -6.461431831121444702e-02 1.582835800945758820e-02 2.554371654987335205e-01 -2.860960066318511963e-01 5.645894631743431091e-02 7.656666915863752365e-03 -2.637791931629180908e-01 1.952266879379749298e-02 -1.155889406800270081e-01 -2.960023581981658936e-01 2.108473628759384155e-01 -1.312282681465148926e-01 1.004433929920196533e-01 -4.500130936503410339e-02
3.710885941982269287e-01 -2.584470212459564209e-01 1.649473011493682861e-01 2.856294810771942139e-02 1.005452275276184082e-01 -4.383169487118721008e-02 2.179491333663463593e-02 -5.321877822279930115e-02 -2.415340840816497803e-01 -2.272671908140182495e-01 -2.855133265256881714e-02 3.794802725315093994e-01 9.527521324343979359e-04 -4.710287973284721375e-02 1.869398653507232666e-01 -7.217569649219512939e-02 -1.984143555164337158e-01 1.317813396453857422e-01 -7.415761053562164307e-02 3.138090372085571289e-01 -3.931247442960739136e-02 3.101461827754974365e-01 2.671633064746856689e-01 2.001642137765884399e-01 -1.776538044214248657e-02 -1.039100736379623413e-01 -1.694536656141281128e-01 -1.117371171712875366e-01 -1.555329859256744385e-01 -2.514819242060184479e-02 8.397340029478073120e-02 -2.961424551904201508e-02
-5.111721530556678772e-02 -3.169282898306846619e-02 3.395599126815795898e-02 2.049825154244899750e-02 -1.590632647275924683e-01 1.785131543874740601e-02 1.847241073846817017e-01 1.588546335697174072e-01 -2.108290046453475952e-01 7.001063227653503418e-02 -1.320121139287948608e-01 3.677457571029663086e-01 -2.594760060310363770e-01 2.957157194614410400e-01 1.785032749176025391e-01 -2.051513940095901489e-01 3.733440116047859192e-02 9.665757417678833008e-02 5.676782876253128052e-02 1.707054376602172852e-01 2.997014522552490234e-01 1.674621999263763428e-01 -2.383166365325450897e-02 6.648733466863632202e-02 -1.208036020398139954e-01 -4.677782580256462097e-02 -3.960581421852111816e-01 3.856664523482322693e-02 -9.213113039731979370e-02 3.452074825763702393e-01 9.582901000976562500e-02 -3.417759016156196594e-02
4.794193804264068604e-02 2.147544026374816895e-01 3.745852410793304443e-01 -2.755894325673580170e-03 -1.336810290813446045e-01 1.934122294187545776e-01 1.797077357769012451e-01 -5.372363328933715820e-02 -3.220758587121963501e-02 -2.725012302398681641e-01 -4.227614775300025940e-02 2.042818814516067505e-01 -1.463259011507034302e-01 3.427025973796844482e-01 1.332474797964096069e-01 3.836639458313584328e-03 -1.235240921378135681e-01 -1.483595371246337891e-01 2.116728015244007111e-02 3.770412504673004150e-01 1.170741170644760132e-01 -2.225861325860023499e-02 1.798066049814224243e-01 1.364890038967132568e-01 2.394970804452896118e-01 -7.188063114881515503e-02 -1.416019350290298462e-01 1.252411305904388428e-01 -1.243058219552040100e-01 -7.982014678418636322e-03 2.768507599830627441e-01 9.949581325054168701e-02
-6.691798567771911621e-02 1.023999899625778198e-01 1.675465852022171021e-01 1.549980789422988892e-01 4.245654121041297913e-02 2.230268865823745728e-01 7.370588369667530060e-03 3.305686637759208679e-03 -5.641099810600280762e-01 -1.285349577665328979e-01 -1.244736276566982269e-02 1.941979080438613892e-01 -3.880673348903656006e-01 2.695995941758155823e-02 1.259733885526657104e-01 -4.851635545492172241e-02 -1.301644649356603622e-02 8.300051093101501465e-02 1.375062465667724609e-01 5.878385901451110840e-02 1.352143734693527222e-01 -3.642654716968536377e-01 9.379499405622482300e-02 1.178223565220832825e-01 -1.778007149696350098e-01 -1.939922384917736053e-02 -2.671473324298858643e-01 -1.304443776607513428e-01 -3.712942823767662048e-03 4.018455371260643005e-02 1.176462769508361816e-01 -1.612020283937454224e-02
1.126603484153747559e-01 -1.490447223186492920e-01 2.430682778358459473e-01 1.807699948549270630e-01 -1.205215528607368469e-01 1.495588868856430054e-01 1.414362043142318726e-01 -4.305248335003852844e-02 -1.910583078861236572e-01 -9.976575523614883423e-02 -1.248495355248451233e-01 1.094528362154960632e-01 -4.490587413311004639e-01 -3.014106154441833496e-01 -7.784432917833328247e-02 7.332488894462585449e-02 -1.031990274786949158e-01 -1.687610298395156860e-01 1.157412976026535034e-01 2.633582055568695068e-01 1.725731045007705688e-01 -2.712434530258178711e-01 -9.362907148897647858e-03 1.768486499786376953e-01 -2.110032439231872559e-01 -2.133138105273246765e-02 -4.813019931316375732e-02 -3.194526582956314087e-02 2.851378619670867920e-01 1.019961610436439514e-01 1.835536062717437744e-01 7.940712571144104004e-02
1.540536284446716309e-01 -1.214956641197204590e-01 2.427586615085601807e-01 9.523370116949081421e-02 -1.827823221683502197e-01 1.902302503585815430e-01 1.593359112739562988e-01 -2.089789360761642456e-01 -6.571679562330245972e-02 3.659843653440475464e-02 -1.463928371667861938e-01 3.126560747623443604e-01 -2.944840490818023682e-01 1.852707564830780029e-01 2.167455554008483887e-01 7.780513167381286621e-02 -2.146228551864624023e-01 9.103816002607345581e-02 2.239518463611602783e-01 1.278597265481948853e-01 -3.205675780773162842e-01 -1.148491799831390381e-01 -1.139973849058151245e-01 -3.700552880764007568e-02 -7.175406068563461304e-02 2.820564806461334229e-02 -2.502461373805999756e-01 7.813782989978790283e-02 -2.209868580102920532e-01 1.898492723703384399e-01 1.170175001025199890e-01 -1.775127053260803223e-01
1.679508388042449951e-01 -1.765402406454086304e-01 1.272227019071578979e-01 1.878533214330673218e-01 -5.654553696513175964e-02 1.451040967367589474e-03 3.191210627555847168e-01 2.794118598103523254e-02 -1.624868810176849365e-01 -1.330933421850204468e-01 2.012868225574493408e-01 8.688040077686309814e-03 -1.666686087846755981e-01 -1.038664802908897400e-01 5.327032878994941711e-02 2.144761234521865845e-01 -2.181434780359268188e-01 2.048699259757995605e-01 5.535822361707687378e-02 3.520369231700897217e-01 2.794434428215026855e-01 -2.360752969980239868e-01 -1.312506012618541718e-02 2.275818288326263428e-01 -2.062356472015380859e-01 8.022097498178482056e-02 3.415463119745254517e-02 -1.797101199626922607e-01 -3.752436488866806030e-02 3.018738627433776855e-01 1.830659508705139160e-01 2.005581930279731750e-02
2.649709880352020264e-01 -5.459835380315780640e-02 2.665877044200897217e-01 -1.758996099233627319e-01 -2.677923440933227539e-01 8.007563650608062744e-02 2.033626101911067963e-02 -1.740335673093795776e-01 -9.041440486907958984e-02 1.147556826472282410e-01 -6.044760346412658691e-03 2.084110379219055176e-01 2.790037170052528381e-02 1.347444057464599609e-01 -3.606046140193939209e-01 1.604267582297325134e-02 -1.931723803281784058e-01 5.022856965661048889e-02 -7.040671259164810181e-02 -1.280421018600463867e-01 2.051343917846679688e-01 -9.000039845705032349e-02 2.934577316045761108e-02 2.473921477794647217e-01 -9.963301569223403931e-02 1.149571388959884644e-01 -1.838611438870429993e-02 -2.274070233106613159e-01 3.459962606430053711e-01 2.329671829938888550e-01 2.536242902278900146e-01 1.224334761500358582e-01
2.233263999223709106e-01 -7.431670278310775757e-02 4.829674363136291504e-01 1.425392627716064453e-01 -2.695279419422149658e-01 1.524503380060195923e-01 -2.423550486564636230e-01 6.514555960893630981e-02 -3.082796633243560791e-01 8.649062365293502808e-02 2.260283529758453369e-01 3.601024150848388672e-01 -2.770378887653350830e-01 -1.875221431255340576e-01 1.725820126011967659e-03 6.776727735996246338e-02 1.771384477615356445e-02 -1.358461529016494751e-01 -1.817560642957687378e-01 1.722322031855583191e-02 -2.708359248936176300e-02 -1.109058931469917297e-01 3.395990282297134399e-02 1.417748034000396729e-01 -1.396029144525527954e-01 -1.862848293967545033e-03 4.760267585515975952e-02 8.620391599833965302e-03 -2.017642371356487274e-02 1.442753821611404419e-01 2.904804982244968414e-02 4.567129537463188171e-02
3.070668876171112061e-01 1.688829511404037476e-01 5.020476877689361572e-02 1.894441246986389160e-01 -1.823593676090240479e-01 -1.608569025993347168e-01 7.841397076845169067e-02 -1.188275665044784546e-01 -1.136322617530822754e-01 -4.375747218728065491e-02 -3.261158242821693420e-03 3.649482131004333496e-01 -3.271709680557250977e-01 -3.666899353265762329e-02 4.467671737074851990e-03 1.225412730127573013e-02 1.275527030229568481e-01 1.378013193607330322e-01 -4.397846758365631104e-02 1.167688071727752686e-01 3.720238208770751953e-01 -5.023241043090820312e-02 1.756000667810440063e-01 3.250106573104858398e-01 -1.929005384445190430e-01 3.514640405774116516e-02 -1.159302666783332825e-01 1.874935328960418701e-01 -1.803696006536483765e-01 -2.267700880765914917e-01 1.460898481309413910e-02 -5.803918093442916870e-02
7.640114426612854004e-02 -1.320614814758300781e-01 -1.917664147913455963e-02 -7.033524662256240845e-02 1.051873937249183655e-01 1.799256205558776855e-01 3.017942607402801514e-01 2.701304107904434204e-02 -1.176312193274497986e-01 7.539107650518417358e-02 2.224854230880737305e-01 3.734318315982818604e-01 -3.947578668594360352e-01 -1.379047706723213196e-02 -1.587037593126296997e-01 2.000586390495300293e-01 -6.238794699311256409e-02 2.415233254432678223e-01 -1.259410381317138672e-01 9.578989446163177490e-02 -1.321871131658554077e-01 2.139158546924591064e-02 2.563954591751098633e-01 3.281253576278686523e-02 8.405375480651855469e-02 8.079276233911514282e-02 -1.520661860704421997e-01 -2.345029562711715698e-01 9.718110784888267517e-03 1.915042102336883545e-01 1.654263287782669067e-01 2.803623378276824951e-01
3.962620496749877930e-01 -7.203551381826400757e-02 -9.382788836956024170e-02 -1.613252460956573486e-01 -4.146991670131683350e-01 1.195783838629722595e-01 3.189262151718139648e-01 3.151128441095352173e-02 -1.251361668109893799e-01 4.889599047601222992e-03 -8.599036186933517456e-02 4.115720987319946289e-01 -7.997811585664749146e-02 3.076656460762023926e-01 1.228802204132080078e-01 -2.719872631132602692e-02 7.453853730112314224e-03 1.330840438604354858e-01 -2.327639237046241760e-02 7.155807316303253174e-02 -4.131824895739555359e-02 -1.968026757240295410e-01 -3.796368092298507690e-02 -4.569109529256820679e-02 6.580351293087005615e-02 -2.414012551307678223e-01 -1.559507548809051514e-01 7.042446732521057129e-02 -1.135002672672271729e-01 -1.290616691112518311e-01 5.885352194309234619e-02 1.110365316271781921e-01
1.354217082262039185e-01 -7.584550976753234863e-02 3.312878906726837158e-01 4.928762465715408325e-02 -4.118179976940155029e-01 2.507246732711791992e-01 5.492625758051872253e-02 -3.119332194328308105e-01 -1.386025995016098022e-01 -4.460171237587928772e-02 -1.507652550935745239e-01 2.422903329133987427e-01 -1.420465856790542603e-01 9.368595480918884277e-02 -7.040961086750030518e-02 1.276835948228836060e-01 -4.730447754263877869e-02 2.789148688316345215e-01 8.913102746009826660e-02 4.993643611669540405e-02 1.623642146587371826e-01 -2.702320218086242676e-01 2.268153280019760132e-01 2.872365713119506836e-01 5.595847219228744507e-02 -9.747896343469619751e-03 9.188367426395416260e-02 2.662551216781139374e-02 3.241098299622535706e-02 2.811379171907901764e-02 5.993195250630378723e-02 1.910088807344436646e-01
4.717540740966796875e-01 1.804520040750503540e-01 -2.493789978325366974e-02 9.908204525709152222e-02 -8.976503461599349976e-02 -3.523570299148559570e-02 1.482777148485183716e-01 -4.538311436772346497e-02 -3.419979810714721680e-01 -1.594172716140747070e-01 1.068012341856956482e-01 2.815531492233276367e-01 -7.556650042533874512e-02 8.829311281442642212e-02 -2.548717558383941650e-01 1.827901452779769897e-01 -1.153024286031723022e-01 2.444318309426307678e-02 -1.297563165426254272e-01 3.935221135616302490e-01 9.068944491446018219e-03 5.012816563248634338e-02 -1.089555025100708008e-01 5.135591700673103333e-02 -6.926062703132629395e-02 1.874194443225860596e-01 -5.970356613397598267e-02 1.981032490730285645e-01 1.448191851377487183e-01 9.253204613924026489e-02 1.317695975303649902e-01 -1.544183790683746338e-01
1.047742888331413269e-01 -1.945422962307929993e-02 2.720972895622253418e-01 4.897287860512733459e-02 1.398577541112899780e-02 1.120305061340332031e-01 1.809498667716979980e-01 -4.055081903934478760e-01 -2.481313198804855347e-01 1.669242233037948608e-02 1.226722821593284607e-01 1.445148587226867676e-01 -5.668117403984069824e-01 4.231972619891166687e-02 6.140597909688949585e-02 2.849364466965198517e-02 -2.131129354238510132e-01 4.774424806237220764e-02 2.442958801984786987e-01 -9.090210497379302979e-02 1.518298983573913574e-01 -1.285410225391387939e-01 8.056067675352096558e-02 3.983428329229354858e-02 1.400686893612146378e-02 -1.701944619417190552e-01 -9.502520784735679626e-03 1.731881499290466309e-01 -1.294116973876953125e-01 4.999965801835060120e-02 1.833491921424865723e-01 -3.806920349597930908e-02
2.428723722696304321e-01 -2.977242767810821533e-01 1.640174686908721924e-01 1.037328541278839111e-01 -2.335354685783386230e-03 2.092535644769668579e-01 2.110258936882019043e-01 -1.179039254784584045e-01 -8.814061433076858521e-02 -1.894665360450744629e-01 2.753178961575031281e-02 2.872853279113769531e-01 -1.247968339157523587e-05 -1.070359647274017334e-01 3.298724889755249023e-01 8.720966987311840057e-03 -5.894098430871963501e-02 -1.526258885860443115e-01 9.133648127317428589e-02 3.253172636032104492e-01 5.170970410108566284e-02 3.193843066692352295e-01 3.441413119435310364e-02 1.104461774230003357e-02 -1.172842532396316528e-01 6.030597910284996033e-02 -9.853093326091766357e-02 -1.235176995396614075e-01 -1.219554319977760315e-01 1.276419162750244141e-01 3.646240532398223877e-01 1.085209921002388000e-01
2.421825826168060303e-01 -2.101020701229572296e-02 4.727339744567871094e-01 1.770885661244392395e-02 -2.262633442878723145e-01 1.368757188320159912e-01 1.800050772726535797e-02 1.016491651535034180e-01 -1.377487331628799438e-01 -1.916172099299728870e-03 7.611844688653945923e-02 4.827872291207313538e-02 -5.509532690048217773e-01 6.964901834726333618e-02 -2.736181579530239105e-02 2.342457696795463562e-02 -3.527174517512321472e-02 5.116508901119232178e-02 -2.135346382856369019e-01 -8.564778417348861694e-02 6.013934034854173660e-04 -5.274063348770141602e-02 2.053360342979431152e-01 -4.686564207077026367e-02 -1.224938184022903442e-01 -1.250428147614002228e-02 -1.442976146936416626e-01 2.201123237609863281e-01 -1.474504619836807251e-01 -1.338419169187545776e-01 1.556476205587387085e-01 2.178938388824462891e-01
3.665991872549057007e-02 2.949692495167255402e-02 2.326907366514205933e-01 2.555370628833770752e-01 -2.821970544755458832e-02 -1.244641095399856567e-01 2.919861674308776855e-01 -1.562611944973468781e-02 1.056228503584861755e-01 -7.980671525001525879e-02 1.277954876422882080e-01 2.136230021715164185e-01 -3.607536256313323975e-01 -1.039488092064857483e-01 8.142876625061035156e-02 -8.554288186132907867e-03 -4.342730939388275146e-01 1.679987609386444092e-01 2.627019397914409637e-02 3.863236904144287109e-01 8.813259750604629517e-02 -2.007597833871841431e-01 -6.774838268756866455e-02 9.356616437435150146e-02 -8.268573135137557983e-02 8.224683254957199097e-02 -7.943059504032135010e-02 -1.238159760832786560e-01 2.248041331768035889e-01 6.953569501638412476e-02 1.546243429183959961e-01 8.196809887886047363e-02
3.344067335128784180e-01 -5.651995539665222168e-02 2.185768485069274902e-01 2.392811477184295654e-01 -6.535869091749191284e-02 -4.399370774626731873e-02 -3.159456551074981689e-01 1.334497183561325073e-01 -2.578502520918846130e-02 -4.768925905227661133e-02 -1.670172810554504395e-01 2.008401602506637573e-01 -7.414441555738449097e-02 2.674497663974761963e-01 5.816416814923286438e-02 1.140351444482803345e-01 -1.732216924428939819e-01 -6.575309089384973049e-04 1.004437953233718872e-01 1.340813487768173218e-01 3.145692944526672363e-01 8.570150285959243774e-02 -1.071151494979858398e-01 1.233536824584007263e-01 -1.431062817573547363e-01 -9.036805480718612671e-02 8.282817900180816650e-02 -1.833598017692565918e-01 -5.707167088985443115e-03 2.197051793336868286e-01 4.142954945564270020e-01 1.067333519458770752e-01
-9.295102208852767944e-02 -1.971732825040817261e-01 7.921028882265090942e-02 2.439192309975624084e-02 -1.106905341148376465e-01 4.986294545233249664e-03 2.675944864749908447e-01 2.238569110631942749e-01 -2.777705788612365723e-01 -1.983685493469238281e-01 1.642424315214157104e-01 2.329885661602020264e-01 -6.111974716186523438e-01 1.326461229473352432e-02 6.484450399875640869e-02 -4.217240959405899048e-02 -8.725234121084213257e-02 2.164786159992218018e-01 1.022628173232078552e-01 -1.269535720348358154e-01 -1.955512724816799164e-02 -5.873627215623855591e-02 -3.119583986699581146e-02 1.633553393185138702e-02 6.651985645294189453e-02 6.941850483417510986e-02 -2.551408410072326660e-01 -5.030158534646034241e-02 -1.237153783440589905e-01 -7.360951974987983704e-03 1.727106720209121704e-01 1.610818505287170410e-01
4.078771770000457764e-01 -1.603451818227767944e-01 1.343041956424713135e-01 -1.758081838488578796e-02 -2.002246230840682983e-01 7.922815158963203430e-03 -2.252381592988967896e-01 1.769281774759292603e-01 -2.677881717681884766e-01 1.101421512430533767e-04 -6.074139848351478577e-02 8.154182136058807373e-02 -3.818510845303535461e-02 5.886472016572952271e-02 2.466288395226001740e-02 -2.104859650135040283e-01 -1.278431992977857590e-02 -1.106617301702499390e-01 1.294093579053878784e-01 1.823211759328842163e-01 1.035609319806098938e-01 7.906781882047653198e-02 -8.005217462778091431e-02 -6.286641582846641541e-03 -2.493583410978317261e-01 -9.769836068153381348e-02 -1.147337555885314941e-01 -8.041630685329437256e-02 -1.507297158241271973e-01 1.836790740489959717e-01 5.473110079765319824e-01 -4.818432778120040894e-02
3.786539733409881592e-01 4.839536175131797791e-02 1.115738973021507263e-01 8.296828716993331909e-02 1.586674451828002930e-01 8.936743438243865967e-02 1.386792212724685669e-01 -1.580340713262557983e-01 -4.144482910633087158e-01 -5.142892152070999146e-02 -1.153465136885643005e-01 4.302050769329071045e-01 -8.605019748210906982e-02 -2.168241515755653381e-02 5.091912671923637390e-02 4.842326790094375610e-02 -7.142393849790096283e-03 6.342440098524093628e-02 3.001320362091064453e-01 2.768582105636596680e-01 -1.086051613092422485e-01 1.683699637651443481e-01 1.626159809529781342e-02 7.445090264081954956e-02 -2.500798702239990234e-01 2.711505803745239973e-04 -1.767008900642395020e-01 -2.893056487664580345e-03 -1.386868655681610107e-01 -1.029292494058609009e-02 7.741022855043411255e-02 -1.900369226932525635e-01
1.407723873853683472e-01 -1.606454253196716309e-01 1.508356630802154541e-01 8.234704285860061646e-02 -1.552881002426147461e-01 -6.194143369793891907e-02 4.115730822086334229e-01 1.631050556898117065e-02 -1.584931015968322754e-01 -1.788901984691619873e-01 3.746610879898071289e-02 1.865979135036468506e-01 -1.738289594650268555e-01 -4.782856628298759460e-02 4.330183193087577820e-02 2.037981450557708740e-01 -2.741433680057525635e-01 1.728420853614807129e-01 3.193500265479087830e-02 2.193206399679183960e-01 1.461360454559326172e-01 -8.945754170417785645e-02 7.419383525848388672e-02 2.444310635328292847e-01 -1.252599209547042847e-01 2.028795629739761353e-01 2.329127490520477295e-02 -3.196636140346527100e-01 -4.419868811964988708e-02 3.462010025978088379e-01 1.240483224391937256e-01 1.115489974617958069e-01
1.422381997108459473e-01 -1.443973630666732788e-01 5.692672356963157654e-02 9.823036193847656250e-02 -2.589134275913238525e-01 6.154417060315608978e-03 1.272629350423812866e-01 -8.490467816591262817e-02 -2.378467470407485962e-01 5.092141032218933105e-02 2.787300571799278259e-02 3.291100859642028809e-01 -2.677528262138366699e-01 2.998072281479835510e-02 -1.786514371633529663e-01 3.921200335025787354e-02 1.881284452974796295e-02 4.523252323269844055e-02 -1.681319624185562134e-01 4.652655497193336487e-02 2.328978180885314941e-01 -1.577160656452178955e-01 3.559283614158630371e-01 4.529256522655487061e-01 1.563834398984909058e-01 -2.306436188519001007e-02 -8.581071346998214722e-02 -7.436706870794296265e-02 4.069823771715164185e-02 1.222306266427040100e-01 1.460397541522979736e-01 2.483328133821487427e-01
2.645640075206756592e-01 5.651646479964256287e-02 1.028446778655052185e-01 -4.314465820789337158e-02 -1.073335483670234680e-01 5.273089557886123657e-02 1.614364236593246460e-01 -2.134658098220825195e-01 -3.178109526634216309e-01 1.355326324701309204e-01 -3.887015208601951599e-02 2.643352448940277100e-01 -4.388530552387237549e-02 -3.735045716166496277e-02 2.022205293178558350e-01 -7.865109294652938843e-02 -4.213831722736358643e-01 9.886440634727478027e-02 2.462467700242996216e-01 1.456996351480484009e-01 3.542560711503028870e-02 2.248598486185073853e-01 -7.192433625459671021e-02 1.786420345306396484e-01 -2.666514180600643158e-02 1.271223872900009155e-01 1.875141449272632599e-02 -1.880328655242919922e-01 -2.971130311489105225e-01 2.405849397182464600e-01 -6.410034000873565674e-02 1.622771620750427246e-01
3.123647570610046387e-01 -1.336495429277420044e-01 3.501900732517242432e-01 -1.483728289604187012e-01 -1.794911772012710571e-01 2.922502532601356506e-02 -2.578714920673519373e-04 2.720184028148651123e-01 -7.520200312137603760e-02 7.356057316064834595e-02 -9.355542063713073730e-02 7.137281820178031921e-03 -3.507231175899505615e-01 -2.142477594316005707e-02 4.083356633782386780e-02 1.001278087496757507e-01 -1.281927824020385742e-01 -3.015756607055664062e-02 -1.929377317428588867e-01 -1.745279729366302490e-01 -1.527231186628341675e-01 -3.464968875050544739e-02 -1.592396050691604614e-01 1.129019632935523987e-01 -9.203951060771942139e-02 2.420799620449542999e-02 -3.274570107460021973e-01 8.799584209918975830e-02 9.462752938270568848e-02 -7.304719090461730957e-02 4.310946166515350342e-01 -7.749834656715393066e-02
1.627910137176513672e-01 -1.303808987140655518e-01 1.898247897624969482e-01 2.017604559659957886e-01 -6.496409326791763306e-02 -8.633318543434143066e-02 -2.525726556777954102e-01 2.438753694295883179e-01 -3.152939379215240479e-01 -3.357331827282905579e-02 -1.155926287174224854e-01 3.676431179046630859e-01 -1.732770204544067383e-01 1.874536275863647461e-01 8.682332187891006470e-02 2.270777374505996704e-01 -4.104479774832725525e-02 9.253962337970733643e-02 -1.062923595309257507e-01 1.590580344200134277e-01 1.345904916524887085e-01 1.245870664715766907e-01 1.178120598196983337e-01 1.010274067521095276e-01 -1.075972840189933777e-01 -9.351713955402374268e-02 1.470734775066375732e-01 -1.060046926140785217e-01 -1.292516887187957764e-01 -3.585706697776913643e-03 4.226118624210357666e-01 1.356907039880752563e-01
8.843421936035156250e-02 2.333814091980457306e-02 2.234987318515777588e-01 4.530943185091018677e-02 -1.488412171602249146e-01 2.352594286203384399e-01 1.461140811443328857e-01 -1.626107096672058105e-01 -2.473591566085815430e-01 -4.105530679225921631e-02 1.471791714429855347e-01 1.479942053556442261e-01 -4.298204481601715088e-01 -4.152946919202804565e-02 -2.631427720189094543e-02 7.486508041620254517e-02 -9.692570567131042480e-02 1.841637045145034790e-01 1.142901927232742310e-02 -8.671011775732040405e-02 1.676164120435714722e-01 -2.307167649269104004e-01 -6.498637795448303223e-02 2.496034204959869385e-01 1.082723215222358704e-01 -1.536496579647064209e-01 -1.950164139270782471e-01 -2.506354451179504395e-01 1.716737598180770874e-01 3.198426663875579834e-01 1.227207779884338379e-01 1.825143247842788696e-01
2.667688131332397461e-01 3.942890465259552002e-02 1.376708596944808960e-01 -6.712748855352401733e-02 -2.189918905496597290e-01 -2.921382188796997070e-01 -1.040131673216819763e-01 -6.790772825479507446e-02 -1.121315807104110718e-01 6.832405179738998413e-02 4.300947114825248718e-02 1.542797982692718506e-01 -2.065519541501998901e-01 1.677684634923934937e-01 1.578577309846878052e-01 1.317003220319747925e-01 -2.333248257637023926e-01 1.679314970970153809e-01 1.223449930548667908e-01 1.576545387506484985e-01 -1.999214142560958862e-01 -1.903774291276931763e-01 -1.712032593786716461e-02 -1.139977760612964630e-02 -3.061644732952117920e-02 -1.047656908631324768e-01 -4.175912439823150635e-01 -2.621871232986450195e-01 1.086870133876800537e-01 1.501595601439476013e-02 1.379307508468627930e-01 -3.375196158885955811e-01
5.831477418541908264e-02 -7.745416462421417236e-02 4.013704508543014526e-02 -4.036520794034004211e-02 -5.072691291570663452e-02 1.768173128366470337e-01 1.616857498884201050e-01 -2.518424987792968750e-01 -4.057089984416961670e-02 -3.457459211349487305e-01 1.047215014696121216e-01 3.042474985122680664e-01 -6.471341848373413086e-02 -8.622033521533012390e-03 2.441427558660507202e-01 1.276604235172271729e-01 -2.385088354349136353e-01 8.142714947462081909e-02 2.048688530921936035e-01 1.855608075857162476e-01 6.605648994445800781e-02 1.029672548174858093e-01 -1.163051500916481018e-01 -3.710229322314262390e-02 -1.635017693042755127e-01 -1.859657615423202515e-01 -3.460242450237274170e-01 1.035092398524284363e-01 -6.947653740644454956e-02 7.915125787258148193e-02 4.266467094421386719e-01 6.632076203823089600e-02
4.710250347852706909e-02 -2.405234426259994507e-01 2.742475569248199463e-01 -1.079971268773078918e-01 -2.354831434786319733e-02 4.942517355084419250e-02 1.020902469754219055e-01 -1.622478812932968140e-01 -2.413059473037719727e-01 1.513807326555252075e-01 3.557300195097923279e-02 9.911973774433135986e-02 -7.780264317989349365e-02 9.971214085817337036e-02 -1.391737610101699829e-01 1.577647030353546143e-01 -1.703772097826004028e-01 3.705568313598632812e-01 1.735045760869979858e-01 -3.481079265475273132e-02 2.414817959070205688e-01 -2.398453652858734131e-01 1.173689737915992737e-01 -5.844380706548690796e-02 -1.901492290198802948e-02 -2.727601826190948486e-01 -1.564824432134628296e-01 -7.149703800678253174e-02 -1.763304919004440308e-01 -5.258971080183982849e-02 4.310279488563537598e-01 7.831121981143951416e-02
6.501492857933044434e-02 -3.361555933952331543e-02 3.042017854750156403e-02 -7.794652879238128662e-02 -2.565511167049407959e-01 5.740363150835037231e-02 1.340536028146743774e-01 1.094915494322776794e-01 -1.524280458688735962e-01 -2.316381335258483887e-01 -7.694129645824432373e-02 2.003198862075805664e-01 -1.413371115922927856e-01 -2.834467962384223938e-02 2.501619756221771240e-01 -2.042445540428161621e-02 -1.652410775423049927e-01 2.409061044454574585e-01 3.685821965336799622e-02 4.543859958648681641e-01 2.544322311878204346e-01 5.491632968187332153e-02 -3.353645503520965576e-01 1.447931230068206787e-01 -1.667716726660728455e-02 1.704036630690097809e-02 -1.343048214912414551e-01 -8.737801760435104370e-02 -3.550897240638732910e-01 -1.763716153800487518e-02 1.862784326076507568e-01 -1.269045937806367874e-02
3.982470929622650146e-02 9.569481015205383301e-02 2.873881757259368896e-01 1.538511812686920166e-01 -1.098284572362899780e-01 8.923716098070144653e-02 5.146228522062301636e-02 -2.159726172685623169e-01 -3.044461607933044434e-01 -2.395927608013153076e-01 -1.158236563205718994e-01 1.663149297237396240e-01 -2.732058167457580566e-01 -1.876982450485229492e-01 9.458848834037780762e-02 1.511289775371551514e-01 -4.334333539009094238e-02 5.790272355079650879e-02 -9.821751713752746582e-02 2.375245839357376099e-01 3.279734253883361816e-01 -6.870515644550323486e-02 1.901123076677322388e-01 2.408004254102706909e-01 -2.221187204122543335e-01 5.662028864026069641e-02 1.344772055745124817e-02 -1.612598598003387451e-01 2.777995765209197998e-01 1.157889049500226974e-02 3.328768536448478699e-02 2.144667357206344604e-01
3.008284568786621094e-01 1.464289873838424683e-01 1.988826988963410258e-04 -7.985405623912811279e-02 -1.605008542537689209e-01 1.308248639106750488e-01 4.103720188140869141e-02 1.282106637954711914e-01 -2.405747771263122559e-01 -4.040174782276153564e-01 -1.749721765518188477e-01 3.282765150070190430e-01 -8.857389539480209351e-02 1.329380124807357788e-01 6.309459358453750610e-02 6.885530799627304077e-02 -1.697549223899841309e-01 1.438961923122406006e-01 1.741072386503219604e-01 2.248810380697250366e-01 1.612278521060943604e-01 1.475900411605834961e-02 -2.307166755199432373e-01 1.048733144998550415e-01 9.130457788705825806e-02 3.321475535631179810e-02 3.441234305500984192e-02 4.316431283950805664e-02 -2.796261906623840332e-01 2.566965222358703613e-01 2.224800437688827515e-01 -6.528838537633419037e-03
2.429041266441345215e-01 -7.307370752096176147e-02 3.633202314376831055e-01 1.043878421187400818e-01 -1.737236380577087402e-01 1.851873993873596191e-01 3.340993076562881470e-02 3.164323046803474426e-02 -1.257555633783340454e-01 3.453092277050018311e-02 8.713436312973499298e-03 3.133827745914459229e-01 -4.229550361633300781e-01 -8.023055852390825748e-05 -5.480120703577995300e-02 3.603867813944816589e-02 -6.866879016160964966e-02 -5.453369393944740295e-02 -3.239218592643737793e-01 -2.373861670494079590e-01 1.471660099923610687e-02 -3.511330112814903259e-02 1.475369334220886230e-01 -4.958618897944688797e-03 -1.071587949991226196e-01 1.017711162567138672e-01 -2.979590892791748047e-01 2.122503519058227539e-01 -1.034347191452980042e-01 -2.426244877278804779e-02 1.815705150365829468e-01 1.885457038879394531e-01
2.293536663055419922e-01 9.222357720136642456e-02 2.321522384881973267e-01 -1.493473052978515625e-01 3.290812671184539795e-02 -5.518129467964172363e-02 5.237783864140510559e-02 2.873562648892402649e-02 -4.895911812782287598e-01 1.487251371145248413e-01 5.896065384149551392e-02 2.265082746744155884e-01 -1.178603544831275940e-01 -1.512143313884735107e-01 1.705998331308364868e-01 -9.484965354204177856e-03 1.626930385828018188e-02 1.668387092649936676e-02 -2.607839703559875488e-01 5.566988140344619751e-02 1.235591918230056763e-01 1.769799143075942993e-01 -2.125236839056015015e-01 -4.845223575830459595e-02 -3.383598923683166504e-01 4.426772892475128174e-02 -3.566002473235130310e-03 9.059811383485794067e-02 -1.071339379996061325e-02 8.778446167707443237e-02 4.163009822368621826e-01 -2.991367876529693604e-02
1.881827414035797119e-01 -1.939346045255661011e-01 9.786365181207656860e-02 -4.684184119105339050e-02 2.341195568442344666e-02 -5.916828662157058716e-02 1.281245946884155273e-01 5.604623630642890930e-02 -8.532205224037170410e-02 7.249777019023895264e-02 8.575078845024108887e-02 1.988494247198104858e-01 -2.306943386793136597e-01 1.236779540777206421e-01 3.675925135612487793e-01 -5.003817752003669739e-02 -9.028339385986328125e-02 -1.280719786882400513e-01 -8.202504366636276245e-02 7.808904349803924561e-02 2.293660938739776611e-01 1.319914609193801880e-01 -3.761867433786392212e-02 -2.793947756290435791e-01 -1.888816505670547485e-01 1.527967453002929688e-01 3.710221499204635620e-02 -2.519444525241851807e-01 -1.047400236129760742e-01 2.791798710823059082e-01 3.268689811229705811e-01 3.456982076168060303e-01
-8.769956231117248535e-02 -2.779864072799682617e-01 2.816695272922515869e-01 -3.104361519217491150e-02 4.360097646713256836e-02 2.310856878757476807e-01 1.019634604454040527e-01 -1.428470108658075333e-02 -1.270256042480468750e-01 1.366971433162689209e-01 6.129884626716375351e-03 1.961009576916694641e-03 -2.969847023487091064e-01 7.597184181213378906e-02 -1.078691631555557251e-01 3.488224744796752930e-01 -2.477485239505767822e-01 1.592990905046463013e-01 -1.335232406854629517e-01 2.238677591085433960e-01 3.737404644489288330e-01 -9.966102242469787598e-02 -3.884206339716911316e-02 1.120070591568946838e-01 7.721968740224838257e-02 -1.947447508573532104e-01 -1.087010651826858521e-01 -1.555523425340652466e-01 1.522327512502670288e-01 -6.800458300858736038e-03 2.713652253150939941e-01 1.074749007821083069e-01
5.132758021354675293e-01 -3.110666573047637939e-01 1.928465962409973145e-01 1.200900077819824219e-01 2.256642794236540794e-03 3.045758046209812164e-02 9.994313120841979980e-02 2.577281594276428223e-01 -9.436906874179840088e-02 -1.020403206348419189e-01 -3.185615316033363342e-02 1.427752375602722168e-01 -1.315488070249557495e-01 3.789542615413665771e-02 1.508574038743972778e-01 1.113015934824943542e-01 -6.178188696503639221e-02 -2.392775937914848328e-02 -4.443782940506935120e-02 8.956832811236381531e-03 7.775902748107910156e-02 1.815890967845916748e-01 -1.337558627128601074e-01 -1.765500456094741821e-01 -3.471530973911285400e-02 1.209909990429878235e-01 -4.869560524821281433e-02 -2.113702744245529175e-01 -7.828388363122940063e-02 2.302051782608032227e-01 3.223903477191925049e-01 3.094311356544494629e-01
2.303995937108993530e-01 -7.628576457500457764e-02 1.416741497814655304e-02 5.502943322062492371e-02 -9.635818749666213989e-02 2.052392065525054932e-01 1.044264137744903564e-01 -2.061752080917358398e-01 5.561081692576408386e-02 -3.843481838703155518e-02 1.743591725826263428e-01 2.213682085275650024e-01 -5.651590600609779358e-02 -6.250861915759742260e-04 1.224939823150634766e-01 1.895439624786376953e-01 -1.238922700285911560e-01 1.414216905832290649e-01 2.908460795879364014e-01 3.836179077625274658e-01 4.840073734521865845e-02 2.822838127613067627e-01 1.163167953491210938e-01 1.147761344909667969e-01 -2.523657865822315216e-02 -1.061140932142734528e-02 -4.707130044698715210e-02 -1.137975081801414490e-01 1.877953670918941498e-02 -7.415391504764556885e-02 5.313685536384582520e-01 1.224454045295715332e-01
2.392466068267822266e-01 -1.527467221021652222e-01 -9.326809644699096680e-02 -2.515599429607391357e-01 -1.187469139695167542e-01 -1.378874182701110840e-01 -2.731483578681945801e-01 8.074439130723476410e-03 -2.911840975284576416e-01 -2.915142476558685303e-01 -9.482654184103012085e-02 8.586972951889038086e-02 -3.886812329292297363e-01 -9.474183432757854462e-03 3.740178942680358887e-01 7.808530330657958984e-02 -1.111084222793579102e-01 2.629321217536926270e-01 1.064586862921714783e-01 6.841564178466796875e-02 -4.110782593488693237e-02 -1.741803437471389771e-02 -9.691539406776428223e-02 -2.210932783782482147e-02 -1.934075653553009033e-01 1.148851495236158371e-02 -2.062106877565383911e-02 5.583134293556213379e-02 -3.758572787046432495e-02 4.640101268887519836e-02 3.197505176067352295e-01 -1.100191194564104080e-02
1.009750142693519592e-01 6.792564690113067627e-02 2.205943167209625244e-01 -7.191424071788787842e-02 -8.399768918752670288e-02 6.832991540431976318e-02 2.207910567522048950e-01 -3.281921148300170898e-01 -1.707621365785598755e-01 -3.742440789937973022e-02 -4.024413879960775375e-03 2.312885820865631104e-01 -5.277524590492248535e-01 1.857575774192810059e-01 1.908284127712249756e-01 1.156316101551055908e-01 -1.591640412807464600e-01 7.540375739336013794e-02 6.781885027885437012e-02 -1.653657257556915283e-01 2.641114778816699982e-02 -4.865141957998275757e-02 8.128491789102554321e-02 1.453571319580078125e-01 -5.931228399276733398e-02 -3.976574912667274475e-02 -2.359123975038528442e-01 -1.356222853064537048e-02 5.176954343914985657e-02 1.370455622673034668e-01 4.737655073404312134e-02 3.713209331035614014e-01
1.939202100038528442e-01 -4.363963752985000610e-02 5.349252372980117798e-02 -8.664180338382720947e-02 -6.590265780687332153e-02 1.621333658695220947e-01 1.408505020663142204e-03 -1.585361808538436890e-01 -2.113752365112304688e-01 1.817764528095722198e-02 2.249865084886550903e-01 1.811692565679550171e-01 -4.316650331020355225e-01 -4.420977085828781128e-02 1.645405590534210205e-01 -1.487576067447662354e-01 -3.375226259231567383e-02 3.159228563308715820e-01 -1.284726560115814209e-01 -3.226535022258758545e-02 1.706515252590179443e-01 -1.196126788854598999e-01 -5.899817869067192078e-02 3.130773305892944336e-01 1.897565647959709167e-02 6.392501760274171829e-03 -2.475997954607009888e-01 -1.045825108885765076e-01 1.485922485589981079e-01 2.171577215194702148e-01 -4.004739224910736084e-03 3.508504927158355713e-01
8.026266843080520630e-02 -1.687550358474254608e-02 3.687805235385894775e-01 -5.204567685723304749e-02 -4.306156560778617859e-02 1.478149145841598511e-01 6.821207702159881592e-02 -1.345684230327606201e-01 -4.622105881571769714e-02 -1.491881310939788818e-01 -3.089546263217926025e-01 2.058438360691070557e-01 -2.377860099077224731e-01 1.455768644809722900e-01 2.822718955576419830e-02 1.028150767087936401e-01 -5.436655506491661072e-02 7.967226207256317139e-02 1.418959498405456543e-01 4.153094291687011719e-01 -1.331988871097564697e-01 3.264904767274856567e-02 2.491509467363357544e-01 1.403814852237701416e-01 1.443353891372680664e-01 -2.805930674076080322e-01 -1.487726867198944092e-01 -1.602164059877395630e-01 -4.845979809761047363e-02 2.897746488451957703e-02 2.228587418794631958e-01 -2.324797213077545166e-01
2.097469568252563477e-01 -2.516811192035675049e-01 2.277754992246627808e-01 1.020412668585777283e-01 -5.398546904325485229e-02 4.011212382465600967e-03 4.588368535041809082e-01 -1.372480243444442749e-01 8.002665638923645020e-02 5.001807212829589844e-02 -3.033625334501266479e-02 1.931093335151672363e-01 -8.567145466804504395e-02 3.354497253894805908e-02 -5.819481983780860901e-02 2.446485757827758789e-01 -2.686217725276947021e-01 1.875282227993011475e-01 -3.037225082516670227e-02 1.400057822465896606e-01 1.871216893196105957e-01 1.373940613120794296e-02 -2.456308901309967041e-02 2.301581352949142456e-01 -2.043528258800506592e-01 1.467735022306442261e-01 -3.194160759449005127e-02 -3.811477720737457275e-01 -1.127823516726493835e-01 1.459324657917022705e-01 1.354166865348815918e-01 2.588001266121864319e-02
1.987978667020797729e-01 -2.185131013393402100e-01 3.913396000862121582e-01 5.391322821378707886e-02 1.551821678876876831e-01 -6.513879448175430298e-02 1.606651991605758667e-01 -1.734698861837387085e-01 -3.654963374137878418e-01 -1.638649962842464447e-02 -4.747653845697641373e-03 2.795515954494476318e-01 -7.990855723619461060e-02 1.274860501289367676e-01 -4.795522242784500122e-02 4.177498444914817810e-02 -6.992137432098388672e-02 2.142000496387481689e-01 3.179474472999572754e-01 1.856105029582977295e-01 -1.264290362596511841e-01 2.610357105731964111e-01 1.952129229903221130e-02 -1.490160822868347168e-01 -1.250709444284439087e-01 1.995366960763931274e-01 -1.666468381881713867e-01 -9.743552654981613159e-02 -1.519990116357803345e-01 -5.231407657265663147e-02 1.173234805464744568e-01 9.157765656709671021e-02
3.114877939224243164e-01 -2.341460883617401123e-01 3.616850674152374268e-01 2.630573883652687073e-02 -1.817092150449752808e-01 2.140632569789886475e-01 -2.010728418827056885e-02 1.912215142510831356e-03 -1.274521797895431519e-01 -4.535766243934631348e-01 8.608452975749969482e-02 2.292848080396652222e-01 -2.239424139261245728e-01 4.609255492687225342e-02 -7.808682322502136230e-02 2.825522050261497498e-02 -1.940466016530990601e-01 3.335234150290489197e-02 -2.129072546958923340e-01 -1.061723828315734863e-01 -3.587779402732849121e-02 -6.914492696523666382e-02 6.038318946957588196e-02 -1.090643480420112610e-01 -1.527136117219924927e-01 3.233244270086288452e-02 2.292281016707420349e-02 2.135719954967498779e-01 -2.102794051170349121e-01 2.192562967538833618e-01 9.997459501028060913e-02 -8.059887588024139404e-02
4.015732705593109131e-01 1.234163716435432434e-01 7.022667676210403442e-02 2.131063193082809448e-01 -1.702758669853210449e-01 -1.860266327857971191e-01 7.743996381759643555e-02 9.572518989443778992e-03 -3.644482791423797607e-02 -2.615943551063537598e-02 1.950532793998718262e-01 2.244694977998733521e-01 -2.675020396709442139e-01 -1.517927972599864006e-03 -1.440465003252029419e-01 -1.082777231931686401e-01 -6.664682179689407349e-02 4.721243083477020264e-01 1.801813244819641113e-01 3.430608510971069336e-01 2.394597232341766357e-01 -7.720645517110824585e-02 -7.839115336537361145e-03 4.364764317870140076e-04 1.806316673755645752e-01 -5.892528221011161804e-02 2.829190529882907867e-02 -1.089087352156639099e-01 -2.866346016526222229e-02 -4.464866220951080322e-02 8.095924556255340576e-02 -1.000061258673667908e-01
2.906774878501892090e-01 -2.246245294809341431e-01 1.882514804601669312e-01 5.431758612394332886e-02 -1.850427389144897461e-01 6.413881480693817139e-02 -7.018239051103591919e-02 -4.043580591678619385e-02 8.658357709646224976e-02 -2.198597639799118042e-01 8.229743689298629761e-03 3.912108242511749268e-01 -9.996504522860050201e-03 -2.841676771640777588e-02 6.826692074537277222e-02 2.420820444822311401e-01 -2.003367692232131958e-01 1.542546004056930542e-01 1.487772911787033081e-01 2.052650600671768188e-01 3.021797724068164825e-02 3.004587292671203613e-01 -7.829195261001586914e-02 -1.240440737456083298e-02 -1.105109378695487976e-01 -4.182287678122520447e-02 4.677128046751022339e-02 -3.548965603113174438e-02 4.097770899534225464e-02 4.814506322145462036e-02 4.795881211757659912e-01 1.776100397109985352e-01
2.909325659275054932e-01 -2.861640788614749908e-02 -2.350621484220027924e-02 8.886224031448364258e-02 -4.090690612792968750e-02 2.073138058185577393e-01 8.588138222694396973e-02 -1.376426313072443008e-02 -8.307208865880966187e-02 -1.208414584398269653e-01 5.420333892107009888e-02 1.458199173212051392e-01 -3.521009981632232666e-01 4.281423985958099365e-02 2.222345620393753052e-01 2.511784434318542480e-01 6.882667075842618942e-03 5.228532105684280396e-02 2.804991900920867920e-01 8.851625770330429077e-02 1.984144002199172974e-01 2.743626534938812256e-01 -4.346846602857112885e-03 -1.750412583351135254e-01 -3.182452917098999023e-02 8.932345360517501831e-02 -1.714704632759094238e-01 -1.215785741806030273e-01 1.090376526117324829e-01 -9.347618371248245239e-02 5.113479495048522949e-01 2.189555903896689415e-03
4.162386432290077209e-02 -3.989644050598144531e-01 2.334748804569244385e-01 -1.083938926458358765e-01 1.245594546198844910e-01 -2.204688638448715210e-02 1.521137207746505737e-01 1.249495055526494980e-02 -3.560978174209594727e-01 1.653822064399719238e-01 -1.013592705130577087e-01 4.090929925441741943e-01 -1.319638788700103760e-01 5.168184265494346619e-02 9.947884827852249146e-02 -3.122053481638431549e-02 2.509670332074165344e-02 9.216785430908203125e-02 1.426750868558883667e-01 1.247616559267044067e-01 1.659736484289169312e-01 1.279255747795104980e-02 -1.327287256717681885e-01 -1.298501491546630859e-01 3.032740205526351929e-02 5.590384453535079956e-02 -2.096257656812667847e-01 2.826235294342041016e-01 -1.666431725025177002e-01 -3.962015360593795776e-02 3.238604664802551270e-01 3.835015371441841125e-02
1.968474984169006348e-01 6.548058241605758667e-02 -5.295477807521820068e-02 -4.685866832733154297e-02 -3.730616569519042969e-01 1.729500740766525269e-01 -2.430588155984878540e-01 1.609928905963897705e-01 -6.006422266364097595e-02 -1.967536471784114838e-02 1.195420026779174805e-01 3.668392002582550049e-01 -1.293698400259017944e-01 9.193932265043258667e-02 -7.312150299549102783e-02 9.693425148725509644e-03 -9.547895938158035278e-02 2.716304361820220947e-01 -1.081305071711540222e-01 8.904980868101119995e-02 3.181556165218353271e-01 -2.259613424539566040e-01 2.593237459659576416e-01 -1.283645480871200562e-01 -6.322158128023147583e-02 -1.148948520421981812e-01 -1.507226228713989258e-01 1.597463935613632202e-01 2.243007300421595573e-03 9.048172831535339355e-02 3.060152232646942139e-01 9.270323812961578369e-02
2.975504398345947266e-01 5.496867001056671143e-02 5.499633401632308960e-02 2.204219847917556763e-01 -2.724982053041458130e-02 3.952515870332717896e-02 3.611811399459838867e-01 -1.188759282231330872e-01 5.484044179320335388e-02 -2.187863737344741821e-01 1.900493502616882324e-01 2.258068770170211792e-01 -2.732637822628021240e-01 3.380705788731575012e-02 3.272008299827575684e-01 7.756907492876052856e-02 1.106433942914009094e-01 -8.544912934303283691e-02 -8.385393768548965454e-02 1.232249364256858826e-01 1.336379796266555786e-01 9.829033911228179932e-02 -2.484305500984191895e-01 -3.759975358843803406e-02 -5.275462567806243896e-02 1.247247308492660522e-01 -2.244754880666732788e-01 6.781423836946487427e-02 1.649331897497177124e-01 -5.017773061990737915e-02 3.810908496379852295e-01 4.876976087689399719e-02
2.337901592254638672e-01 2.669430803507566452e-03 8.170638978481292725e-02 5.937426164746284485e-02 -1.093110516667366028e-01 1.648647934198379517e-01 2.484586834907531738e-01 -1.025880500674247742e-01 9.210552275180816650e-02 -9.784802794456481934e-02 3.151888847351074219e-01 3.924475312232971191e-01 -1.557356268167495728e-01 -2.816356532275676727e-02 2.488864362239837646e-01 1.319322586059570312e-01 8.962011337280273438e-02 7.778245210647583008e-02 9.382200986146926880e-02 8.375451713800430298e-02 2.044434398412704468e-01 -3.221068158745765686e-02 -2.486838251352310181e-01 -2.706316113471984863e-01 -8.808904141187667847e-02 -5.153338611125946045e-02 -3.359406590461730957e-01 -4.337291233241558075e-03 2.386520057916641235e-02 1.477899402379989624e-01 2.890672087669372559e-01 1.041810587048530579e-01
2.584833502769470215e-01 2.121096402406692505e-01 -2.614898607134819031e-02 -1.773157715797424316e-02 -1.524775773286819458e-01 1.213034465909004211e-01 -8.560153841972351074e-02 -2.010785490274429321e-01 -8.725465834140777588e-02 5.072628334164619446e-02 1.646226644515991211e-01 3.473819792270660400e-02 -1.922859400510787964e-01 2.507889270782470703e-01 1.897310465574264526e-01 -2.089022099971771240e-01 -2.833919525146484375e-01 1.555807888507843018e-01 6.726936995983123779e-02 2.489054948091506958e-01 -3.326484188437461853e-02 3.990691155195236206e-03 1.653823442757129669e-02 -7.167337089776992798e-02 -2.099228948354721069e-01 2.466831654310226440e-01 -2.947505414485931396e-01 -1.595285832881927490e-01 -2.344258315861225128e-02 1.286900043487548828e-01 3.488477468490600586e-01 -2.233632951974868774e-01
6.650450825691223145e-02 1.043068543076515198e-01 2.110379189252853394e-01 6.302519142627716064e-02 -1.024259403347969055e-01 9.154538810253143311e-02 1.329110413789749146e-01 -5.219043418765068054e-02 -4.935842454433441162e-01 -5.690604820847511292e-02 2.065356448292732239e-02 1.379431635141372681e-01 -3.932640552520751953e-01 6.958118081092834473e-02 1.282660961151123047e-01 -1.539975553750991821e-01 -9.717424958944320679e-02 -1.041498407721519470e-01 5.162336304783821106e-02 6.971661001443862915e-02 9.772716462612152100e-02 -4.106054604053497314e-01 -8.237843215465545654e-02 -3.874918818473815918e-02 1.185248494148254395e-01 1.099942103028297424e-01 -2.881586551666259766e-01 -3.028418123722076416e-01 3.316157683730125427e-02 -1.339925825595855713e-02 1.092409193515777588e-01 5.083537474274635315e-02
-5.701105576008558273e-03 -6.575197726488113403e-02 6.193282008171081543e-01 -1.523182541131973267e-01 -1.766730099916458130e-01 -3.705251589417457581e-02 6.479732692241668701e-02 -1.158514916896820068e-01 -6.540503352880477905e-02 -2.054585069417953491e-01 -2.493759393692016602e-01 2.830262482166290283e-01 2.153202891349792480e-03 2.331583499908447266e-01 1.050619855523109436e-01 -6.602743268013000488e-02 -1.383869647979736328e-01 -2.730563655495643616e-02 2.610577270388603210e-02 3.224555775523185730e-02 8.868858963251113892e-02 -1.132161542773246765e-01 -4.495571181178092957e-02 2.654701471328735352e-01 3.361072391271591187e-02 -6.015008687973022461e-02 -4.913201928138732910e-02 -2.384601682424545288e-01 -1.445591300725936890e-01 1.616083830595016479e-01 1.523396521806716919e-01 1.762874275445938110e-01
5.837078671902418137e-03 6.102778017520904541e-03 1.508586555719375610e-01 8.051927201449871063e-03 -3.786945343017578125e-01 -1.135699376463890076e-01 2.295959144830703735e-01 -2.474961243569850922e-02 -1.547789275646209717e-01 -2.406645566225051880e-01 -6.204910948872566223e-02 2.719660103321075439e-01 -3.073493205010890961e-02 1.592004150152206421e-01 1.232637315988540649e-01 -4.334360733628273010e-02 -2.486442625522613525e-01 6.250907480716705322e-02 -2.684752941131591797e-01 2.458507716655731201e-01 -6.995974481105804443e-02 1.254832744598388672e-01 -6.382040679454803467e-02 1.682596467435359955e-02 1.606968604028224945e-02 -1.862620264291763306e-01 -2.738421857357025146e-01 1.270755231380462646e-01 1.979056745767593384e-01 2.413701266050338745e-01 3.368190824985504150e-01 6.484673172235488892e-02
2.698609232902526855e-01 3.095631897449493408e-01 1.219830289483070374e-01 -2.583261393010616302e-02 2.306730311829596758e-05 5.878905206918716431e-02 -2.527476660907268524e-02 -5.959090590476989746e-02 -1.941053010523319244e-02 -7.926437258720397949e-02 8.037558943033218384e-02 2.215550392866134644e-01 -1.137251630425453186e-01 2.787851393222808838e-01 2.683696448802947998e-01 -1.637156754732131958e-01 -1.006895005702972412e-01 1.767205148935317993e-01 -1.976320147514343262e-02 2.405102401971817017e-01 1.146404519677162170e-01 -1.279558390378952026e-01 5.982014164328575134e-02 -1.095916554331779480e-01 -2.126981914043426514e-01 8.574759960174560547e-02 -3.628481924533843994e-01 -1.993063241243362427e-01 -3.726284205913543701e-02 2.493161261081695557e-01 2.161081582307815552e-01 -2.784483134746551514e-01
-6.183679215610027313e-03 -1.297975778579711914e-01 2.719620168209075928e-01 1.402695570141077042e-02 -1.325256824493408203e-01 -6.675433367490768433e-02 2.805026173591613770e-01 2.233039736747741699e-01 -2.487035095691680908e-01 1.133843362331390381e-01 1.887278407812118530e-01 2.160574942827224731e-01 -2.795138955116271973e-01 -4.497386142611503601e-02 1.065985858440399170e-01 2.536739706993103027e-01 -2.584801614284515381e-01 3.820688277482986450e-02 -2.287621423602104187e-02 -3.317570313811302185e-02 3.056481778621673584e-01 -2.893719971179962158e-01 4.799448326230049133e-02 4.768366366624832153e-02 -2.203077524900436401e-01 1.139646694064140320e-01 -2.733258903026580811e-01 -1.310797631740570068e-01 1.654194295406341553e-01 -4.244368523359298706e-02 -1.526059582829475403e-03 1.063295155763626099e-01
1.167710423469543457e-01 -2.138535305857658386e-02 1.638708561658859253e-01 -2.693142890930175781e-01 -1.615219712257385254e-01 1.934299618005752563e-01 -1.394747942686080933e-01 -1.332033872604370117e-01 -1.712360531091690063e-01 -2.016952335834503174e-01 -3.259397670626640320e-02 2.960951328277587891e-01 -2.221418917179107666e-01 -1.181820873171091080e-02 3.033565580844879150e-01 -5.270595476031303406e-02 -1.600771695375442505e-01 1.567688882350921631e-01 1.251662671566009521e-01 1.182302534580230713e-01 -8.217748254537582397e-02 -5.893377214670181274e-02 -1.859045773744583130e-01 -1.438171267509460449e-01 -3.278225064277648926e-01 1.048027351498603821e-01 7.929260283708572388e-02 -3.140915930271148682e-01 -1.361118704080581665e-01 2.642525732517242432e-01 1.590885967016220093e-01 -2.053251303732395172e-02
-1.033466979861259460e-01 1.197714582085609436e-01 6.544899195432662964e-02 3.828023374080657959e-02 -3.243571519851684570e-01 -9.355317056179046631e-02 1.066030114889144897e-01 -6.768456101417541504e-02 -2.132064849138259888e-01 2.993847429752349854e-02 -4.827211424708366394e-02 2.171178013086318970e-01 -3.154239952564239502e-01 3.357889056205749512e-01 -9.134066291153430939e-03 1.842504292726516724e-01 -1.303059607744216919e-01 3.658136725425720215e-02 2.320629507303237915e-01 1.826341599225997925e-01 -1.413286030292510986e-01 8.295239508152008057e-02 -1.814981848001480103e-01 2.025162875652313232e-01 -1.060535013675689697e-01 -7.184881716966629028e-02 -7.941804826259613037e-03 -1.388951987028121948e-01 5.105470493435859680e-02 -2.505646049976348877e-01 4.355523884296417236e-01 -4.808708094060420990e-03
2.518168985843658447e-01 1.677130013704299927e-01 1.216004490852355957e-01 9.989766776561737061e-02 -4.949041083455085754e-02 1.465976238250732422e-01 -8.289084583520889282e-02 -3.056018613278865814e-03 9.956645965576171875e-02 2.487868666648864746e-01 8.202426135540008545e-03 2.174517065286636353e-01 -7.423445582389831543e-02 2.355825453996658325e-01 -1.141440123319625854e-01 -4.918587207794189453e-02 -1.595011055469512939e-01 1.636430919170379639e-01 -1.206199675798416138e-01 2.024875432252883911e-01 8.393364399671554565e-02 -1.029656231403350830e-01 2.484865933656692505e-01 -3.825509920716285706e-02 6.735537317581474781e-05 5.970627069473266602e-02 -3.842574059963226318e-01 -4.551060125231742859e-02 9.233406186103820801e-02 3.386777341365814209e-01 3.291212320327758789e-01 -2.894659042358398438e-01
-2.187786437571048737e-02 -5.711077246814966202e-03 2.799452245235443115e-01 1.552581936120986938e-01 -1.901805847883224487e-01 1.042986884713172913e-01 1.327880024909973145e-01 5.993283167481422424e-02 -3.933987021446228027e-01 -1.065418794751167297e-01 1.749354153871536255e-01 1.182181760668754578e-01 -3.779815435409545898e-01 -3.678782656788825989e-02 3.684454411268234253e-02 1.378464102745056152e-01 -1.154659017920494080e-01 2.467651292681694031e-02 2.519126795232295990e-02 -1.585728675127029419e-01 -1.887435093522071838e-02 -6.875249743461608887e-02 -7.485725730657577515e-02 1.441824138164520264e-01 5.067383870482444763e-02 -4.126401245594024658e-02 -3.420559465885162354e-01 -2.766095399856567383e-01 2.125850915908813477e-01 2.714015245437622070e-01 1.897612959146499634e-01 1.721216887235641479e-01
2.952566146850585938e-01 4.550804570317268372e-02 1.471594125032424927e-01 1.262842118740081787e-02 8.298011124134063721e-02 8.429900556802749634e-02 7.832051813602447510e-02 -1.541173607110977173e-01 -1.787417232990264893e-01 1.532143354415893555e-01 -1.007072851061820984e-01 2.160225212574005127e-01 -6.371520161628723145e-01 9.142991900444030762e-02 2.226511687040328979e-01 -1.113975718617439270e-01 -5.824831128120422363e-02 2.219864577054977417e-01 -8.312789723277091980e-03 -1.641011238098144531e-01 1.639612764120101929e-02 9.344506263732910156e-02 6.924308836460113525e-02 -1.046601608395576477e-01 -2.729919180274009705e-02 -3.164232894778251648e-02 -2.212245315313339233e-01 -1.082338616251945496e-01 7.311543077230453491e-02 2.136491388082504272e-01 9.877014905214309692e-02 1.701637059450149536e-01
3.344472348690032959e-01 -4.107038676738739014e-02 1.993498355150222778e-01 8.625883609056472778e-02 3.308793902397155762e-02 -1.299933344125747681e-01 -8.177991956472396851e-03 -3.239735662937164307e-01 -2.288030683994293213e-01 -2.579127848148345947e-01 9.358051419258117676e-02 2.366294562816619873e-01 2.790678292512893677e-03 1.991902887821197510e-01 1.703521311283111572e-01 -7.859500497579574585e-02 -2.908235788345336914e-01 -2.558340430259704590e-01 -9.628234803676605225e-02 1.979139745235443115e-01 1.382408142089843750e-01 3.199127912521362305e-01 1.408395618200302124e-01 6.026741489768028259e-02 -6.311479210853576660e-02 2.833656407892704010e-02 2.407493739156052470e-04 -1.299494653940200806e-01 -1.551724076271057129e-01 1.822407245635986328e-01 1.866618096828460693e-01 2.362281642854213715e-02
2.655210196971893311e-01 7.622351497411727905e-02 5.819583684206008911e-02 -3.273333609104156494e-01 -2.259227186441421509e-01 -1.775824874639511108e-01 5.175770260393619537e-03 -1.879927068948745728e-01 -5.242498219013214111e-02 -1.827172338962554932e-01 6.430201977491378784e-02 2.589782178401947021e-01 -4.277704954147338867e-01 -1.409821659326553345e-01 -1.050796285271644592e-01 -2.255560010671615601e-01 1.345085352659225464e-01 -6.074663717299699783e-03 -7.373643666505813599e-02 9.560902416706085205e-02 4.094674065709114075e-02 1.816672235727310181e-01 -5.662278831005096436e-02 -2.456083595752716064e-01 -1.658778786659240723e-01 1.192300766706466675e-01 -1.653756946325302124e-01 -1.945023834705352783e-01 4.242330044507980347e-02 1.578717678785324097e-01 2.416376173496246338e-01 -1.226501259952783585e-02
1.294209510087966919e-01 -4.458218812942504883e-02 2.800474762916564941e-01 1.848215758800506592e-01 1.288656517863273621e-02 1.467493027448654175e-01 -1.012523248791694641e-01 1.554971635341644287e-01 -2.483935803174972534e-01 -1.497409343719482422e-01 -1.455779522657394409e-01 2.730888724327087402e-01 -2.134760767221450806e-01 1.238465830683708191e-01 8.097073435783386230e-02 2.649954259395599365e-01 1.177686863229610026e-04 2.630349695682525635e-01 6.308723986148834229e-02 3.873726129531860352e-01 9.677916765213012695e-02 6.226656585931777954e-02 -6.808715313673019409e-02 -2.590950950980186462e-02 7.199669629335403442e-02 8.571527898311614990e-02 6.230380013585090637e-02 4.258775338530540466e-02 -3.963781297206878662e-01 7.886698096990585327e-02 2.619894742965698242e-01 5.465716496109962463e-02
8.388169854879379272e-02 -1.427920460700988770e-01 4.131445288658142090e-02 8.648859336972236633e-03 1.308396607637405396e-01 -2.146776616573333740e-01 1.564838439226150513e-01 6.556084752082824707e-02 -1.251347959041595459e-01 -1.082491129636764526e-01 -8.157142251729965210e-02 2.160101979970932007e-01 -4.571951925754547119e-01 1.490725576877593994e-01 1.467969268560409546e-01 2.505258023738861084e-01 -1.066752672195434570e-01 2.511494457721710205e-01 -8.487217873334884644e-02 -1.837611496448516846e-01 2.745681107044219971e-01 5.757486820220947266e-02 8.735951036214828491e-02 2.499484643340110779e-02 4.186421260237693787e-02 2.398308813571929932e-01 -9.679386019706726074e-02 1.279225200414657593e-01 6.276856362819671631e-02 7.535713911056518555e-02 4.169639050960540771e-01 1.080742627382278442e-01
2.501995861530303955e-01 6.776241213083267212e-02 3.025267273187637329e-02 -1.312036663293838501e-01 -2.461186051368713379e-01 -1.282227337360382080e-01 -7.589074969291687012e-02 6.823338568210601807e-02 -2.865517735481262207e-01 -3.517512232065200806e-02 -9.954456984996795654e-02 7.500655204057693481e-02 -3.000279366970062256e-01 3.004302382469177246e-01 3.797161281108856201e-01 -9.855268895626068115e-02 1.030232086777687073e-01 1.703321784734725952e-01 -3.462214395403862000e-02 5.153584852814674377e-02 1.755577474832534790e-01 1.302889585494995117e-01 -1.508437003940343857e-02 -4.431606084108352661e-02 -1.742350123822689056e-02 -8.991620689630508423e-02 -2.416561990976333618e-01 9.126393496990203857e-02 -1.748357415199279785e-01 6.424395740032196045e-02 4.322088658809661865e-01 6.409924477338790894e-02
2.934715449810028076e-01 -8.049827814102172852e-02 3.143049180507659912e-01 1.479372829198837280e-01 -2.038220614194869995e-01 5.385491997003555298e-02 2.562895417213439941e-01 -3.056052327156066895e-02 1.000542659312486649e-02 2.947540767490863800e-02 -1.022340059280395508e-01 1.456533819437026978e-01 -1.726395487785339355e-01 1.834870129823684692e-02 1.161265149712562561e-01 2.468687742948532104e-01 -1.088950186967849731e-01 1.289214044809341431e-01 5.263340473175048828e-02 2.119907438755035400e-01 2.152092009782791138e-02 -4.834675695747137070e-03 9.473696351051330566e-03 3.764318227767944336e-01 -1.442266851663589478e-01 3.358017802238464355e-01 1.308838576078414917e-01 -3.541706800460815430e-01 7.123616337776184082e-02 6.913919746875762939e-02 7.872023433446884155e-02 1.667434275150299072e-01
1.544480174779891968e-01 -1.194074600934982300e-01 1.528626382350921631e-01 -1.473870724439620972e-01 -2.310357056558132172e-02 -4.712370038032531738e-02 3.534089028835296631e-01 -3.529397025704383850e-02 -1.910932511091232300e-01 8.201397955417633057e-02 8.021881803870201111e-03 3.010930418968200684e-01 -5.231915786862373352e-02 -1.641346663236618042e-01 1.158824935555458069e-01 2.069405466318130493e-01 -2.561821788549423218e-02 3.279697895050048828e-01 -1.262687742710113525e-01 1.067297309637069702e-01 -7.715842872858047485e-02 2.737391889095306396e-01 3.418050110340118408e-01 1.265310943126678467e-01 3.829007595777511597e-02 2.222738973796367645e-02 -1.638413816690444946e-01 -6.022040545940399170e-02 -2.247350662946701050e-01 2.046661078929901123e-01 3.040889799594879150e-01 3.777712211012840271e-02
4.900605678558349609e-01 1.534704416990280151e-01 3.297727555036544800e-02 -1.275297533720731735e-02 -2.375179231166839600e-01 -6.071836873888969421e-02 2.815140597522258759e-02 -2.212209552526473999e-01 -3.629530370235443115e-01 7.767437491565942764e-04 -4.337045550346374512e-02 1.115154549479484558e-01 -1.324450015090405941e-03 6.908352673053741455e-02 -9.170302003622055054e-02 -3.556448733434081078e-03 -1.540126949548721313e-01 1.043673977255821228e-01 1.657868176698684692e-01 2.455097436904907227e-01 9.124312549829483032e-02 2.704521119594573975e-01 -1.484451591968536377e-01 4.806590452790260315e-02 -3.397722244262695312e-01 1.764530390501022339e-01 -2.178047150373458862e-01 -9.058177471160888672e-02 -3.636191599071025848e-03 1.766032278537750244e-01 2.176133915781974792e-02 6.218642368912696838e-02
3.077267110347747803e-01 1.150779612362384796e-02 2.443112432956695557e-01 4.649212956428527832e-02 9.446602314710617065e-02 1.244660560041666031e-02 1.755958944559097290e-01 -1.568292230367660522e-01 -4.038216471672058105e-01 -6.938367336988449097e-02 1.900218427181243896e-02 3.809452354907989502e-01 -4.152522608637809753e-02 2.210318297147750854e-01 8.431496471166610718e-02 9.383393451571464539e-03 -7.467281073331832886e-02 2.016392052173614502e-01 3.601157665252685547e-01 1.526945829391479492e-01 -7.285437732934951782e-02 1.997142583131790161e-01 2.300558611750602722e-02 -4.239010810852050781e-02 -2.002965509891510010e-01 2.686886489391326904e-01 -1.002656519412994385e-01 -2.726104669272899628e-02 -1.842019408941268921e-01 6.023870036005973816e-02 -1.536282803863286972e-02 3.845627186819911003e-03
2.230979651212692261e-01 -1.530665997415781021e-02 3.417711257934570312e-01 2.285400331020355225e-01 -1.096485257148742676e-01 -2.124765068292617798e-01 -2.280168421566486359e-02 -2.715281955897808075e-02 -2.770164236426353455e-02 7.597087323665618896e-02 -2.069458067417144775e-01 3.163804411888122559e-01 -1.669126600027084351e-01 -4.027438536286354065e-02 1.487554013729095459e-01 2.817894220352172852e-01 -4.789663851261138916e-01 1.452748477458953857e-02 -1.502430140972137451e-01 3.241082280874252319e-02 5.132862925529479980e-02 -7.301796972751617432e-02 -2.308574765920639038e-01 -5.253977142274379730e-03 8.823760598897933960e-02 -6.956493854522705078e-02 -1.217013746500015259e-01 -6.416496634483337402e-02 -1.695387959480285645e-01 -1.094420328736305237e-01 2.143710851669311523e-01 -9.638410806655883789e-02
6.914179772138595581e-02 2.232072316110134125e-02 -5.571625754237174988e-02 -1.678487360477447510e-01 -5.658643320202827454e-02 9.174963086843490601e-02 3.059147894382476807e-01 3.110919892787933350e-02 -1.225488409399986267e-01 1.868845671415328979e-01 1.508146822452545166e-01 3.075110614299774170e-01 -4.305507838726043701e-01 -3.100893199443817139e-01 -8.262766897678375244e-02 -5.047061666846275330e-02 -3.549402579665184021e-02 1.466541737318038940e-01 -4.546195641160011292e-02 4.521179571747779846e-02 8.437134325504302979e-02 2.741922140121459961e-01 2.297088950872421265e-01 1.721310764551162720e-01 1.297461390495300293e-01 8.884280920028686523e-02 -2.246081084012985229e-01 -1.363096237182617188e-01 5.851752683520317078e-02 2.171032279729843140e-01 2.469087988138198853e-01 -4.758308082818984985e-02
2.882129549980163574e-01 3.394342213869094849e-02 2.067014388740062714e-02 -1.247316151857376099e-01 2.300670370459556580e-03 -2.399937510490417480e-01 4.916490018367767334e-01 -2.246001958847045898e-01 -2.061910778284072876e-01 -1.849035918712615967e-02 4.388577491044998169e-02 1.687506330199539661e-03 -2.504976987838745117e-01 1.656324714422225952e-01 -2.123766206204891205e-02 2.523042857646942139e-01 -1.862166374921798706e-01 1.696453094482421875e-01 -1.306636724621057510e-02 -4.863632842898368835e-02 1.868556886911392212e-01 -1.410515606403350830e-01 -5.849299952387809753e-02 -1.440164446830749512e-01 -8.086217939853668213e-02 -1.117008179426193237e-01 -7.525724940933287144e-04 9.149131178855895996e-02 -4.687359184026718140e-02 4.206269234418869019e-02 3.791355788707733154e-01 1.757560521364212036e-01
8.092276751995086670e-02 4.057200998067855835e-02 1.462095528841018677e-01 9.116914123296737671e-03 -4.106821119785308838e-01 -2.735057659447193146e-02 4.602734372019767761e-02 -1.775463670492172241e-01 -2.482428103685379028e-01 -5.374496802687644958e-02 -2.071266174316406250e-01 3.344075083732604980e-01 -3.291413784027099609e-01 6.204659119248390198e-02 -2.319764494895935059e-01 2.246929854154586792e-01 -3.221928700804710388e-02 -5.589667335152626038e-02 -1.909803450107574463e-01 1.535058021545410156e-01 1.965318620204925537e-01 -3.876217082142829895e-02 2.361168116331100464e-01 1.649473160505294800e-01 5.383112467825412750e-03 -5.992364510893821716e-02 -1.117266416549682617e-01 1.527747362852096558e-01 1.522733122110366821e-01 -2.004799693822860718e-01 1.427920609712600708e-01 1.451601088047027588e-01
2.776398062705993652e-01 -8.661536127328872681e-02 1.268419176340103149e-01 -1.294615715742111206e-01 9.832980483770370483e-02 3.168854489922523499e-02 2.434418201446533203e-01 -6.254800409078598022e-02 -2.909447550773620605e-01 -1.642256677150726318e-01 1.749987453222274780e-01 1.067248731851577759e-01 -3.268896341323852539e-01 2.407964691519737244e-02 -1.289559006690979004e-01 -1.850358843803405762e-01 -8.573372662067413330e-02 -5.280737578868865967e-02 6.954104453325271606e-02 1.058186218142509460e-01 1.116175726056098938e-01 4.125796854496002197e-01 7.977902889251708984e-02 5.144593492150306702e-02 -4.172940738499164581e-03 6.665102392435073853e-02 1.184123381972312927e-01 -2.482382208108901978e-01 -8.895303308963775635e-02 -1.781697720289230347e-01 3.323984146118164062e-01 2.205989509820938110e-01
3.604154288768768311e-01 1.585441529750823975e-01 2.031671702861785889e-01 -1.276884786784648895e-02 -3.987363576889038086e-01 -1.248968020081520081e-01 -8.412476629018783569e-02 -1.144198924303054810e-01 -8.015459775924682617e-02 8.462007157504558563e-03 -5.660898983478546143e-02 -6.449434906244277954e-02 -3.889164924621582031e-01 3.825836777687072754e-01 -1.945995986461639404e-01 -5.445753410458564758e-02 1.313115749508142471e-02 1.754330098628997803e-01 1.058275178074836731e-01 5.860755220055580139e-03 -1.004506945610046387e-01 -4.233600106090307236e-03 -1.115109398961067200e-02 1.184779778122901917e-01 -6.259258091449737549e-02 -9.330867230892181396e-02 -1.798305511474609375e-01 -9.906364232301712036e-02 1.390934586524963379e-01 2.201930582523345947e-01 1.639898717403411865e-01 -2.012220323085784912e-01
1.245866045355796814e-01 -1.097829565405845642e-01 8.892194926738739014e-02 -7.961289025843143463e-03 -2.556882500648498535e-01 4.516081511974334717e-02 2.601407766342163086e-01 7.148502767086029053e-02 -2.337338775396347046e-01 2.825806438922882080e-01 -9.659303724765777588e-02 2.439336627721786499e-01 -4.869103804230690002e-02 -6.936780363321304321e-02 1.543215513229370117e-01 8.950923383235931396e-02 -3.372851014137268066e-02 2.027704864740371704e-01 7.537273317575454712e-02 2.807425856590270996e-01 -1.571137011051177979e-01 2.596693336963653564e-01 3.488058745861053467e-01 -1.099830120801925659e-01 -1.148793920874595642e-01 -2.127823531627655029e-01 -5.648974329233169556e-02 -1.797090917825698853e-01 -1.542139351367950439e-01 7.930546998977661133e-02 3.235073089599609375e-01 -2.480883523821830750e-02
3.215370001271367073e-03 -1.675720214843750000e-01 2.774361670017242432e-01 1.083647161722183228e-01 -9.814847260713577271e-02 1.774000674486160278e-01 -1.635969132184982300e-01 -1.262350976467132568e-01 -1.125025600194931030e-01 6.766638159751892090e-02 -2.115062624216079712e-01 3.813861310482025146e-01 -3.487856686115264893e-01 1.135854125022888184e-01 -4.914698004722595215e-02 1.185166984796524048e-01 -1.694287657737731934e-01 4.530095309019088745e-02 5.699482560157775879e-02 7.755541056394577026e-02 9.457688033580780029e-02 1.497044414281845093e-01 -1.009893938899040222e-01 7.324042171239852905e-02 -1.685856580734252930e-01 1.064417287707328796e-01 -1.275401264429092407e-01 1.542981117963790894e-01 -1.333348453044891357e-01 1.405400931835174561e-01 1.580066084861755371e-01 -4.600975215435028076e-01
-4.214376583695411682e-02 -1.496516466140747070e-01 4.550099000334739685e-02 -1.703638732433319092e-01 -2.897972762584686279e-01 3.498956188559532166e-02 4.540756344795227051e-01 -7.225537300109863281e-02 -1.522588878870010376e-01 1.908410787582397461e-01 -1.630552411079406738e-01 3.078320026397705078e-01 -4.070675373077392578e-02 3.002602607011795044e-02 3.561267256736755371e-02 2.634296715259552002e-01 -9.249227494001388550e-02 -1.046284846961498260e-02 -1.347890943288803101e-01 -2.118264697492122650e-02 1.996348202228546143e-01 -1.817439198493957520e-01 1.525482684373855591e-01 -5.234173964709043503e-03 -2.055282145738601685e-01 1.316997501999139786e-02 -1.579573154449462891e-01 3.991759847849607468e-03 8.940563537180423737e-03 1.924890130758285522e-01 2.591045200824737549e-01 3.143818974494934082e-01
3.298130631446838379e-01 5.663698911666870117e-02 1.970064193010330200e-01 -5.500463768839836121e-03 -3.133513033390045166e-02 -1.017250269651412964e-01 -5.316458176821470261e-03 -6.944594532251358032e-02 -3.305380046367645264e-01 -1.037719938904047012e-02 6.107543781399726868e-02 5.749417468905448914e-02 -5.248690843582153320e-01 -5.522299185395240784e-02 4.432644322514533997e-02 -2.463636919856071472e-02 2.116806432604789734e-02 2.134062722325325012e-02 -6.282786279916763306e-02 -1.563816331326961517e-02 1.263508498668670654e-01 3.490490913391113281e-01 1.592482179403305054e-01 -8.867684006690979004e-02 -2.473151497542858124e-02 -2.124042063951492310e-01 -3.936054706573486328e-01 1.136175915598869324e-01 8.988051861524581909e-02 1.550633609294891357e-01 1.158321872353553772e-01 -1.626865193247795105e-02
6.512163579463958740e-02 2.046409100294113159e-01 1.579900085926055908e-01 1.506806612014770508e-01 -9.468961507081985474e-02 -5.793820694088935852e-02 1.421432048082351685e-01 1.489889323711395264e-01 -3.455768823623657227e-01 1.896725147962570190e-01 -1.241758912801742554e-01 3.949292004108428955e-01 -1.613921970129013062e-01 1.909862756729125977e-01 4.060170948505401611e-01 -2.622097358107566833e-02 -1.962369233369827271e-01 2.584985196590423584e-01 -4.614353179931640625e-02 1.510536819696426392e-01 1.367433816194534302e-01 8.809725940227508545e-02 -1.912899166345596313e-01 1.118683665990829468e-01 -6.408705562353134155e-02 1.408359855413436890e-01 -1.595733016729354858e-01 -9.939859062433242798e-02 -1.725332438945770264e-01 -2.733992412686347961e-02 2.873030304908752441e-02 1.313981320708990097e-02
1.306781768798828125e-01 -2.186378277838230133e-02 2.369125038385391235e-01 -4.238192737102508545e-02 -7.247790694236755371e-02 2.020409852266311646e-01 -2.943865656852722168e-01 8.479394763708114624e-02 -3.432693779468536377e-01 -2.465374916791915894e-01 2.809082344174385071e-02 3.787938356399536133e-01 -8.374864608049392700e-02 -5.165220424532890320e-02 1.358564645051956177e-01 6.077847629785537720e-02 -6.532987207174301147e-02 1.524842679500579834e-01 6.228747218847274780e-02 4.136314988136291504e-01 1.097475215792655945e-01 -6.917227059602737427e-02 -5.476927850395441055e-03 1.761770099401473999e-01 -1.958436705172061920e-02 -1.716938018798828125e-01 1.254404187202453613e-01 -1.733485981822013855e-02 -2.721717059612274170e-01 1.230086907744407654e-01 2.062411755323410034e-01 4.293049499392509460e-02
2.100007236003875732e-01 -1.920668780803680420e-01 2.135471850633621216e-01 5.210380628705024719e-02 -1.031069979071617126e-01 -7.240409404039382935e-02 -1.392708122730255127e-01 1.723374128341674805e-01 -7.718647271394729614e-02 5.771246738731861115e-03 7.999463379383087158e-02 6.926537305116653442e-02 -5.544403195381164551e-02 1.294181644916534424e-01 2.465977966785430908e-01 1.878399997949600220e-01 -2.552099227905273438e-01 -6.575272232294082642e-02 -1.040282379835844040e-02 3.010981678962707520e-01 2.189595848321914673e-01 2.076784521341323853e-01 -1.679963767528533936e-01 -1.193870231509208679e-01 -1.764431446790695190e-01 8.990576118230819702e-02 -1.476313918828964233e-02 -2.613219022750854492e-01 -1.023839488625526428e-01 1.320430338382720947e-01 4.616218209266662598e-01 1.735195219516754150e-01
1.768899261951446533e-01 1.540412567555904388e-02 -3.418076783418655396e-02 -2.052256613969802856e-01 -2.153303474187850952e-01 1.051989197731018066e-01 -2.314436584711074829e-01 -4.695661738514900208e-02 -2.430262118577957153e-01 -2.402878105640411377e-01 1.111187189817428589e-01 2.494919151067733765e-01 -2.173610180616378784e-01 -2.766742929816246033e-02 2.355337142944335938e-01 8.187615126371383667e-02 -1.480734199285507202e-01 9.203590452671051025e-02 1.768185496330261230e-01 3.361234907060861588e-03 -5.039462074637413025e-02 7.790609449148178101e-02 -1.412754654884338379e-01 1.707172021269798279e-02 -4.305733442306518555e-01 4.559556022286415100e-02 -5.665913224220275879e-02 -1.421189457178115845e-01 -2.153106778860092163e-01 4.504512250423431396e-02 4.006997942924499512e-01 6.066700443625450134e-03
1.862464100122451782e-01 1.196706295013427734e-01 2.507422566413879395e-01 -1.641518175601959229e-01 -1.167566403746604919e-01 -1.909078061580657959e-01 6.142948195338249207e-02 1.135424748063087463e-01 -3.917060196399688721e-01 -9.448504075407981873e-03 1.958788037300109863e-01 2.612999081611633301e-01 -3.347373604774475098e-01 -6.613609939813613892e-02 -6.183952465653419495e-02 -1.161951273679733276e-01 -6.221996992826461792e-02 2.547450363636016846e-01 -7.787373661994934082e-02 -5.860753357410430908e-02 1.849758177995681763e-01 2.801414430141448975e-01 -3.839137032628059387e-02 -1.687999516725540161e-01 -2.189874798059463501e-01 -8.744926191866397858e-03 -2.680028676986694336e-01 -7.799012213945388794e-02 7.997813634574413300e-03 9.868567436933517456e-02 -5.805816501379013062e-02 -2.011741995811462402e-01
1.372149586677551270e-01 -7.047969847917556763e-02 8.837881684303283691e-02 1.283384263515472412e-01 -1.254133135080337524e-01 1.803393065929412842e-01 1.796856522560119629e-01 -7.734735310077667236e-02 -1.213921234011650085e-01 -1.172707825899124146e-01 3.986155390739440918e-01 3.304602801799774170e-01 -1.026385370641946793e-02 7.352195214480161667e-03 3.314329981803894043e-01 2.436393052339553833e-01 4.389560595154762268e-02 4.260284826159477234e-02 4.911580681800842285e-02 -5.711527541279792786e-02 2.376254200935363770e-01 4.129642620682716370e-02 -2.554244995117187500e-01 -4.948879778385162354e-02 2.996114827692508698e-02 -2.846847288310527802e-02 -1.884959787130355835e-01 1.087616011500358582e-01 -6.691470742225646973e-02 1.356111466884613037e-01 4.357395470142364502e-01 -4.863596335053443909e-02
1.297270357608795166e-01 5.377827957272529602e-02 1.183921992778778076e-01 -1.463162451982498169e-01 -1.149591207504272461e-01 9.514842182397842407e-02 1.185715496540069580e-01 -1.260537654161453247e-01 -1.551419496536254883e-01 -3.631641715764999390e-02 3.045383393764495850e-01 1.390101760625839233e-01 -3.414076268672943115e-01 5.575253069400787354e-02 3.730053305625915527e-01 1.936195977032184601e-02 -2.599700987339019775e-01 -1.374580711126327515e-01 2.961076200008392334e-01 1.586752533912658691e-01 9.490729868412017822e-02 -1.717394143342971802e-01 1.010919213294982910e-01 1.057260576635599136e-02 1.678253710269927979e-01 -5.378207191824913025e-02 -8.343389630317687988e-02 -1.673668473958969116e-01 2.721730172634124756e-01 -9.107048064470291138e-02 2.710149586200714111e-01 1.611940562725067139e-01
1.374220848083496094e-01 -1.037704795598983765e-01 5.245870351791381836e-01 -1.290254667401313782e-02 -2.992661595344543457e-01 -7.403717609122395515e-04 1.314827986061573029e-02 -1.262751221656799316e-01 -2.391898185014724731e-01 1.644507348537445068e-01 9.266848862171173096e-02 3.588515520095825195e-01 -3.123902082443237305e-01 3.379658237099647522e-02 1.467442065477371216e-01 -8.627107739448547363e-02 -9.365427494049072266e-02 -1.676552593708038330e-01 1.288526356220245361e-01 -4.510558396577835083e-02 5.236461758613586426e-02 -1.426048576831817627e-01 4.154738411307334900e-02 1.519050598144531250e-01 -5.103610828518867493e-02 -3.864505514502525330e-02 -1.840727478265762329e-01 9.131158143281936646e-02 -1.167442351579666138e-01 -1.039653196930885315e-01 -5.400800704956054688e-02 2.508302330970764160e-01
3.618107140064239502e-01 -2.108764834702014923e-02 2.718835175037384033e-01 -5.032031331211328506e-03 3.515053912997245789e-02 1.082330346107482910e-01 1.281074434518814087e-01 -1.141866743564605713e-01 -1.745362579822540283e-01 1.265933364629745483e-01 -3.862185031175613403e-02 2.652818560600280762e-01 -4.661777019500732422e-01 5.898276716470718384e-02 2.823145873844623566e-02 -7.261302322149276733e-02 -3.827423974871635437e-02 1.932447403669357300e-01 -1.542666405439376831e-01 -1.790663003921508789e-01 3.165750205516815186e-02 -2.399078756570816040e-02 3.886183351278305054e-02 1.414443273097276688e-02 1.465674787759780884e-01 7.219216227531433105e-02 -4.571907818317413330e-01 -1.341781616210937500e-01 -1.411895900964736938e-01 1.850694268941879272e-01 -6.776993162930011749e-03 3.414105623960494995e-02
1.367401480674743652e-01 8.692903816699981689e-02 3.785722702741622925e-02 -3.980231471359729767e-03 -3.182331025600433350e-01 1.045504584908485413e-01 -8.182740211486816406e-02 3.886359557509422302e-02 -3.146779537200927734e-01 -2.011270076036453247e-02 -7.590018212795257568e-02 2.071360349655151367e-01 -3.433092832565307617e-01 2.968949973583221436e-01 3.981466591358184814e-01 -9.213382750749588013e-02 -1.769189685583114624e-01 -3.285747766494750977e-02 -7.547677308320999146e-02 -6.164366006851196289e-02 1.399632394313812256e-01 6.606350839138031006e-02 1.594818979501724243e-01 9.408981353044509888e-02 8.332130312919616699e-02 -1.333166807889938354e-01 -1.690620034933090210e-01 1.600447297096252441e-01 -2.498364299535751343e-01 6.940098106861114502e-02 2.634254395961761475e-01 1.229609400033950806e-01
3.628758192062377930e-01 9.316436946392059326e-02 7.336155325174331665e-02 -1.177590619772672653e-02 -2.003148794174194336e-01 5.755434930324554443e-02 1.484530568122863770e-01 -1.213329136371612549e-01 -3.455512225627899170e-01 -1.094937846064567566e-01 2.424937039613723755e-01 1.395054757595062256e-01 -1.225154623389244080e-01 5.900847166776657104e-02 -8.468186855316162109e-02 -1.767675131559371948e-01 2.945162542164325714e-02 4.668121784925460815e-02 -1.092367991805076599e-01 5.271924138069152832e-01 1.278393119573593140e-01 1.875537186861038208e-01 2.895121648907661438e-02 9.487556666135787964e-02 -1.099150255322456360e-01 2.676271200180053711e-01 5.087096616625785828e-02 -9.670779854059219360e-02 1.435605287551879883e-01 -2.359833754599094391e-02 1.014355719089508057e-01 -1.611885130405426025e-01
2.162140458822250366e-01 2.124035358428955078e-02 1.513529717922210693e-01 -2.307227626442909241e-02 -1.022495105862617493e-01 1.587823927402496338e-01 2.112175375223159790e-01 -2.862938046455383301e-01 -3.399501144886016846e-01 -1.005357317626476288e-02 -5.761344730854034424e-02 -2.410276047885417938e-02 -4.688571095466613770e-01 6.361152045428752899e-03 2.640164196491241455e-01 1.196873337030410767e-01 -1.424520742148160934e-02 -9.509371966123580933e-02 7.628280669450759888e-02 1.173345022834837437e-03 6.648253649473190308e-02 -1.682262271642684937e-01 8.201933652162551880e-02 1.392154395580291748e-01 -2.037963420152664185e-01 3.365345671772956848e-02 -9.801742434501647949e-02 -2.844868600368499756e-01 2.269987761974334717e-01 2.847201228141784668e-01 -6.138225272297859192e-02 -1.378814876079559326e-02
1.512185931205749512e-01 2.914258837699890137e-02 1.022292450070381165e-01 3.847292810678482056e-02 -2.171728461980819702e-01 3.003063499927520752e-01 7.516956329345703125e-02 -8.609201759099960327e-02 -7.346966117620468140e-02 9.452459961175918579e-02 -1.737722605466842651e-01 2.717285454273223877e-01 -1.874602138996124268e-01 -1.459368914365768433e-01 -1.410862207412719727e-01 -2.106300592422485352e-01 -1.393872350454330444e-01 1.087780073285102844e-01 -8.944593369960784912e-02 -3.160735666751861572e-01 3.173101842403411865e-01 1.185870841145515442e-01 -1.371048837900161743e-01 -3.184103593230247498e-02 -1.329819113016128540e-01 -6.329267472028732300e-02 1.184607371687889099e-01 1.226263791322708130e-01 1.248281747102737427e-01 2.068386673927307129e-01 4.343178570270538330e-01 5.818811431527137756e-02
2.241660952568054199e-01 5.702622607350349426e-02 -3.122058883309364319e-02 7.551550120115280151e-02 -3.058531582355499268e-01 2.100408971309661865e-01 3.519440814852714539e-02 1.550288349390029907e-01 -1.439258903264999390e-01 -1.373552531003952026e-01 -1.603971719741821289e-01 1.927070468664169312e-01 -1.689586192369461060e-01 3.500743955373764038e-02 1.864898949861526489e-01 8.403790742158889771e-02 -2.154389321804046631e-01 2.019103914499282837e-01 6.068682298064231873e-02 2.970941066741943359e-01 2.960202991962432861e-01 9.924574941396713257e-02 -2.838634550571441650e-01 2.259491384029388428e-01 1.728672720491886139e-02 2.005303055047988892e-01 -1.228846535086631775e-01 6.553274393081665039e-02 -3.195118606090545654e-01 -3.578829765319824219e-02 1.618478000164031982e-01 7.154039293527603149e-02
8.134747296571731567e-02 1.363518536090850830e-01 1.823307573795318604e-01 -3.444970026612281799e-02 -1.721031516790390015e-01 9.036169946193695068e-02 -1.109010353684425354e-01 5.610479786992073059e-02 -1.664921492338180542e-01 1.390681862831115723e-01 8.596269041299819946e-02 4.228296875953674316e-01 -2.594490349292755127e-01 7.069896906614303589e-02 3.573312759399414062e-01 2.464324086904525757e-01 -3.011251986026763916e-01 4.465208947658538818e-02 2.072280496358871460e-01 -7.116395980119705200e-02 1.123056188225746155e-01 5.612434446811676025e-02 -1.081061959266662598e-01 2.460560202598571777e-01 2.080941339954733849e-03 -6.693837791681289673e-02 3.949451074004173279e-02 -2.818505465984344482e-01 -4.434889554977416992e-02 5.775840207934379578e-02 2.269017882645130157e-02 -2.705437541007995605e-01
2.911250293254852295e-01 2.170565873384475708e-01 2.437837868928909302e-01 -2.416681498289108276e-02 -1.135020479559898376e-01 -4.343985766172409058e-02 9.437296539545059204e-02 -7.224217802286148071e-02 -2.047832757234573364e-01 3.888193666934967041e-01 -7.977768033742904663e-02 2.544398903846740723e-01 -1.379406824707984924e-02 1.067874114960432053e-02 -2.452176362276077271e-01 -3.628451004624366760e-02 6.131109967827796936e-02 2.860511653125286102e-02 1.832737326622009277e-01 -1.061600223183631897e-01 4.089342951774597168e-01 -8.186572790145874023e-02 6.047598645091056824e-02 8.908750861883163452e-02 -1.458919346332550049e-01 3.703897818922996521e-03 -1.414408683776855469e-01 -1.886107325553894043e-01 5.335218738764524460e-03 9.588298946619033813e-02 3.635245561599731445e-01 6.339610554277896881e-03
6.530566513538360596e-02 2.545078657567501068e-02 3.358646035194396973e-01 -8.172743767499923706e-02 -2.243239730596542358e-01 3.130413889884948730e-01 1.977447271347045898e-01 -9.666473418474197388e-02 -2.977431714534759521e-01 -9.716919809579849243e-02 -2.261562347412109375e-01 1.328851133584976196e-01 -3.780297338962554932e-01 -3.037355467677116394e-02 2.094508856534957886e-01 1.162115484476089478e-01 -1.578063517808914185e-01 1.008288562297821045e-01 1.030585318803787231e-01 -1.428464986383914948e-02 -2.077278494834899902e-01 5.196966230869293213e-02 1.090054363012313843e-01 1.774968802928924561e-01 -3.496960923075675964e-02 -2.101757973432540894e-01 -1.784260720014572144e-01 -3.503001481294631958e-02 1.018706262111663818e-01 1.676842570304870605e-02 1.752725690603256226e-01 2.361476868391036987e-01
1.921461373567581177e-01 -1.536280363798141479e-01 1.061467155814170837e-01 -4.756325855851173401e-02 -4.182660281658172607e-01 -8.572269231081008911e-02 -5.006242543458938599e-03 -7.408332079648971558e-02 1.120883971452713013e-02 1.165704429149627686e-01 8.271318674087524414e-02 3.423561155796051025e-01 -5.100658163428306580e-03 1.143152490258216858e-01 -5.244059115648269653e-02 5.063640698790550232e-02 2.020694166421890259e-01 1.821521222591400146e-01 5.179217085242271423e-02 6.632812321186065674e-02 3.905562162399291992e-01 -6.695058941841125488e-02 2.800673246383666992e-01 -5.086480826139450073e-02 2.027972601354122162e-02 -1.491508185863494873e-01 -4.227420985698699951e-01 2.999520488083362579e-02 2.752018719911575317e-02 1.198340058326721191e-01 1.825027763843536377e-01 1.101893708109855652e-01
1.894740760326385498e-01 -5.449537932872772217e-02 2.157109826803207397e-01 7.410997897386550903e-02 -1.215121895074844360e-01 1.031013429164886475e-01 -2.807352542877197266e-01 2.564557492733001709e-01 -2.962672114372253418e-01 -1.879435181617736816e-01 -1.658343523740768433e-01 2.587791085243225098e-01 -9.546352177858352661e-02 6.893004477024078369e-02 1.552586536854505539e-02 2.188078314065933228e-01 -1.054219081997871399e-01 1.496035903692245483e-01 6.587266921997070312e-02 1.668325364589691162e-01 1.124194636940956116e-01 1.680232137441635132e-01 -2.155307680368423462e-01 8.737102895975112915e-02 2.023079060018062592e-02 -8.698569238185882568e-02 1.397131085395812988e-01 -2.109977006912231445e-01 -1.087527200579643250e-01 2.807829678058624268e-01 3.689204156398773193e-01 -1.317306421697139740e-02
3.118176758289337158e-01 6.444710493087768555e-02 3.393476307392120361e-01 -9.693881124258041382e-02 -1.119965314865112305e-01 -1.917501837015151978e-01 -1.305180601775646210e-02 1.811276674270629883e-01 -2.499625682830810547e-01 -2.001421712338924408e-02 3.852986171841621399e-02 7.210116833448410034e-02 -3.582411110401153564e-01 -1.164996251463890076e-01 9.139663726091384888e-02 -5.559470877051353455e-02 9.150569885969161987e-02 2.299806103110313416e-02 -7.814454287290573120e-02 -4.246003925800323486e-02 1.039298810064792633e-02 2.988951504230499268e-01 -1.738496273756027222e-01 -4.805213958024978638e-02 -1.138128414750099182e-01 2.462280169129371643e-02 -2.554951310157775879e-01 -9.241796284914016724e-02 -1.761314272880554199e-02 2.425507009029388428e-01 2.599999904632568359e-01 -3.405074775218963623e-01
1.640098243951797485e-01 1.370551288127899170e-01 1.860671341419219971e-01 -5.884955823421478271e-02 -1.656560786068439484e-02 -2.447343468666076660e-01 1.972378641366958618e-01 -8.063654601573944092e-02 -2.512529790401458740e-01 -4.327576234936714172e-02 -1.924027949571609497e-01 1.593600809574127197e-01 -4.509575068950653076e-01 1.028522327542304993e-01 9.147515892982482910e-02 2.301691025495529175e-01 -6.962625682353973389e-02 1.265889853239059448e-01 -4.563135281205177307e-02 -2.093221843242645264e-01 9.590219706296920776e-02 -2.335009872913360596e-01 1.603760197758674622e-02 -1.679926663637161255e-01 6.567959208041429520e-03 2.408516108989715576e-01 -1.077813729643821716e-01 -4.930436611175537109e-02 1.963658481836318970e-01 1.832072436809539795e-01 2.620040476322174072e-01 1.900420635938644409e-01
2.090871632099151611e-01 -4.216490089893341064e-01 2.116527557373046875e-01 1.003513261675834656e-01 -1.511727422475814819e-01 1.459362059831619263e-01 2.166997194290161133e-01 9.876230359077453613e-02 -2.482356578111648560e-01 4.036385938525199890e-02 1.652124226093292236e-01 1.084110066294670105e-01 -1.547952890396118164e-01 6.514824181795120239e-02 -6.008194386959075928e-02 8.952056616544723511e-02 -4.193153977394104004e-02 -9.375938028097152710e-02 -9.313306771218776703e-03 1.514376848936080933e-01 6.318079680204391479e-02 1.972474008798599243e-01 -3.295244574546813965e-01 -3.027665615081787109e-01 -2.478978596627712250e-02 1.114541199058294296e-03 4.161484073847532272e-03 -8.280579000711441040e-02 -2.591949105262756348e-01 2.219624519348144531e-01 2.564104497432708740e-01 1.192862167954444885e-01
8.856026828289031982e-02 1.623158459551632404e-03 6.981701590120792389e-03 -7.955706864595413208e-02 -9.570031613111495972e-02 1.352254301309585571e-01 1.101533845067024231e-01 7.842575013637542725e-02 -3.156342804431915283e-01 1.199779510498046875e-01 1.098731532692909241e-02 1.857587248086929321e-01 -2.765016257762908936e-01 1.842361986637115479e-01 4.133422672748565674e-01 -1.335969120264053345e-01 -1.527321934700012207e-01 -6.166818737983703613e-02 9.762147814035415649e-02 2.313160747289657593e-01 3.123096525669097900e-01 1.039696410298347473e-01 1.070546172559261322e-02 -1.215300709009170532e-02 3.056883439421653748e-02 6.823539733886718750e-02 -3.072017431259155273e-01 1.692148149013519287e-01 -6.773877143859863281e-02 3.658155500888824463e-01 1.603613346815109253e-01 -2.838777750730514526e-02
6.742161698639392853e-03 6.930018961429595947e-02 2.155304700136184692e-01 3.553895056247711182e-01 -5.777939409017562866e-02 -1.087787374854087830e-01 2.174458354711532593e-01 1.091040596365928650e-01 -2.775604836642742157e-02 -2.340581715106964111e-01 2.670194581151008606e-02 2.071255147457122803e-01 -3.124442994594573975e-01 -1.437253654003143311e-01 1.922307610511779785e-01 9.851218014955520630e-02 -1.872847974300384521e-01 6.474043428897857666e-02 1.359623223543167114e-01 3.134909570217132568e-01 1.466987580060958862e-01 -2.067488878965377808e-01 -3.300126641988754272e-02 1.059592068195343018e-01 -1.963889151811599731e-01 2.090720087289810181e-01 -1.208942607045173645e-01 -1.668234616518020630e-01 2.391346693038940430e-01 1.829079836606979370e-01 1.755167096853256226e-01 7.178277522325515747e-02
2.147299796342849731e-01 -1.438967883586883545e-01 9.152024984359741211e-02 2.341006137430667877e-02 5.966853350400924683e-02 6.464763544499874115e-03 8.676818013191223145e-02 -2.773918025195598602e-02 -1.843340992927551270e-01 -2.222338020801544189e-01 -5.642455816268920898e-02 3.073231577873229980e-01 -9.636145830154418945e-02 1.596831828355789185e-01 4.676421284675598145e-01 2.738612890243530273e-02 -2.618639767169952393e-01 -1.547342538833618164e-01 8.912017196416854858e-02 1.665658801794052124e-01 8.023751527070999146e-02 2.167987376451492310e-01 -2.752561308443546295e-02 -2.031052708625793457e-01 -4.825229197740554810e-02 -1.513641886413097382e-02 -1.087998151779174805e-01 -1.339968442916870117e-01 -1.568410694599151611e-01 3.588558435440063477e-01 2.299890220165252686e-01 1.219266653060913086e-01
-2.071265503764152527e-02 1.370525956153869629e-01 2.292335629463195801e-01 1.763444989919662476e-01 -2.990041077136993408e-01 1.259291768074035645e-01 1.074540168046951294e-01 -2.091502845287322998e-01 -2.166038751602172852e-01 -9.460581839084625244e-02 1.416550278663635254e-01 -7.135648280382156372e-03 -4.721806347370147705e-01 -1.998428255319595337e-01 -1.108562201261520386e-01 8.921562135219573975e-02 -6.531284004449844360e-02 1.034087017178535461e-01 1.384492665529251099e-01 7.051371783018112183e-02 1.371928006410598755e-01 -6.988559663295745850e-02 -1.788848452270030975e-02 1.465121507644653320e-01 1.269880384206771851e-01 -7.412276696413755417e-03 -1.960517466068267822e-01 -3.044814467430114746e-01 1.320698261260986328e-01 1.560740470886230469e-01 1.783918291330337524e-01 2.681846916675567627e-01
2.168595790863037109e-01 -2.255288511514663696e-01 9.790485352277755737e-02 -3.090880811214447021e-01 -4.759345203638076782e-02 -1.518717408180236816e-01 -2.770518362522125244e-01 -6.595718860626220703e-02 -1.997918784618377686e-01 -1.363760083913803101e-01 -1.016619503498077393e-01 1.400329023599624634e-01 -3.959847390651702881e-01 -4.526975378394126892e-02 3.015494644641876221e-01 3.246008455753326416e-01 -2.793676964938640594e-02 1.596526950597763062e-01 1.635163575410842896e-01 8.648986369371414185e-02 -1.207804530858993530e-01 3.885479643940925598e-02 -2.645758725702762604e-02 -1.318643540143966675e-01 -1.446643620729446411e-01 3.667647019028663635e-02 -1.424721926450729370e-01 -3.249241784214973450e-02 4.212809726595878601e-02 1.652512252330780029e-01 2.171255201101303101e-01 1.800343692302703857e-01
2.884432077407836914e-01 1.102215871214866638e-01 -2.036388516426086426e-01 -1.876127719879150391e-01 -2.460532784461975098e-01 -4.664580151438713074e-02 -1.654771864414215088e-01 1.463246494531631470e-01 -2.837593555450439453e-01 -1.152785196900367737e-01 3.990263491868972778e-02 3.921270370483398438e-01 -1.945780962705612183e-01 -2.383806556463241577e-02 -1.956904679536819458e-01 -2.680088281631469727e-01 1.766073517501354218e-02 1.814564317464828491e-01 -1.986668072640895844e-02 3.333121910691261292e-02 2.578383684158325195e-01 -7.408786565065383911e-02 -4.696037992835044861e-02 8.399668335914611816e-02 -2.551280856132507324e-01 1.163187623023986816e-02 -2.735348045825958252e-01 1.079516112804412842e-02 -7.896869629621505737e-02 7.552457600831985474e-02 2.037981450557708740e-01 -9.562707692384719849e-02
1.812728792428970337e-01 5.470009148120880127e-02 3.558549582958221436e-01 -9.124493598937988281e-02 3.950720652937889099e-02 7.506997138261795044e-02 4.205352067947387695e-02 9.645524434745311737e-03 -8.509215712547302246e-02 -2.676110267639160156e-01 -1.402133852243423462e-01 1.881733685731887817e-01 -2.316854596138000488e-01 2.701764106750488281e-01 1.505450606346130371e-01 1.121521145105361938e-01 -1.704216301441192627e-01 1.917045563459396362e-01 5.768297985196113586e-02 2.474910020828247070e-01 1.012238264083862305e-01 -1.390613615512847900e-02 -2.115950137376785278e-01 3.367939963936805725e-03 4.232666268944740295e-02 3.562117218971252441e-01 1.632441282272338867e-01 2.499481104314327240e-02 -2.543759644031524658e-01 1.129041239619255066e-01 1.974907964468002319e-01 2.574599087238311768e-01
7.130962610244750977e-02 -5.631550773978233337e-02 9.128386527299880981e-02 -1.120586171746253967e-01 -2.229746133089065552e-01 1.684493720531463623e-01 1.790847778320312500e-01 -2.683880031108856201e-01 -1.178212091326713562e-01 -1.700888425111770630e-01 2.980132699012756348e-01 2.346342951059341431e-01 -2.449647635221481323e-01 8.727423846721649170e-03 9.780158102512359619e-02 1.158377528190612793e-01 7.748244702816009521e-02 -3.230729326605796814e-02 -2.794243097305297852e-01 1.251260489225387573e-01 1.624278351664543152e-02 -1.283640861511230469e-01 1.917469687759876251e-02 6.391692906618118286e-02 -1.634225249290466309e-01 -3.571053594350814819e-02 -4.258685708045959473e-01 -3.493052721023559570e-01 1.551763154566287994e-02 2.516955137252807617e-01 -4.257780686020851135e-02 -1.310911588370800018e-02
1.097106263041496277e-01 -4.901624098420143127e-02 1.775199919939041138e-01 8.748429827392101288e-03 -5.997854843735694885e-02 3.347302600741386414e-02 9.574660658836364746e-02 8.067431300878524780e-02 -7.577995420433580875e-04 -2.061342746019363403e-01 2.414752542972564697e-02 3.589063286781311035e-01 -2.290584295988082886e-01 -1.694930791854858398e-01 -1.169212162494659424e-01 -1.588218212127685547e-01 -1.251676380634307861e-01 2.185779809951782227e-01 1.213331073522567749e-01 4.155425727367401123e-01 -1.778237372636795044e-01 6.870599836111068726e-02 2.285834401845932007e-01 -5.588658899068832397e-02 -1.863308250904083252e-01 -1.944374144077301025e-01 -3.332691192626953125e-01 -7.737001776695251465e-02 -2.083207219839096069e-01 4.313096776604652405e-02 2.429374158382415771e-01 7.201457768678665161e-02
5.456719398498535156e-01 -4.757668077945709229e-02 1.137885898351669312e-01 2.313782274723052979e-02 -2.445343583822250366e-01 5.594668537378311157e-02 -1.873839944601058960e-01 2.428357005119323730e-01 -3.185205161571502686e-01 -1.918293833732604980e-01 1.037004739046096802e-01 1.487753540277481079e-01 -1.309818029403686523e-01 -8.731920272111892700e-02 1.474494189023971558e-01 -3.428474441170692444e-02 2.630557119846343994e-02 1.258800029754638672e-01 1.778634637594223022e-01 2.562394924461841583e-02 -6.285584717988967896e-02 9.172630310058593750e-02 9.778494387865066528e-02 -5.751878768205642700e-02 -1.925242096185684204e-01 -6.734071671962738037e-02 3.059335052967071533e-02 -2.392643392086029053e-01 -7.728356122970581055e-02 -1.196135766804218292e-02 2.607687413692474365e-01 2.503646910190582275e-01
1.335302889347076416e-01 -1.553025394678115845e-01 1.113895922899246216e-01 1.999764330685138702e-02 -5.415763705968856812e-02 -5.251369997859001160e-02 2.982001006603240967e-01 1.778620332479476929e-01 -2.878533601760864258e-01 -1.685948520898818970e-01 7.507068105041980743e-03 1.526407748460769653e-01 -3.818782269954681396e-01 2.186884135007858276e-01 3.939757049083709717e-01 9.749769419431686401e-02 -1.184970438480377197e-01 5.093384906649589539e-02 8.885250240564346313e-02 -7.479760050773620605e-02 -3.267451003193855286e-02 2.267377972602844238e-01 2.419941127300262451e-01 -2.059236168861389160e-01 9.368386119604110718e-02 7.236605137586593628e-02 -9.137863665819168091e-02 -1.080251932144165039e-01 1.168734431266784668e-01 -2.355681173503398895e-02 2.208952903747558594e-01 2.129929959774017334e-01
2.608125209808349609e-01 -3.974243625998497009e-02 1.920915842056274414e-01 -1.289726793766021729e-01 6.963545083999633789e-02 1.947166919708251953e-01 7.982766628265380859e-02 1.343249678611755371e-01 -1.976959258317947388e-01 -1.215409114956855774e-01 -1.193317919969558716e-01 1.846210509538650513e-01 -1.885968595743179321e-01 9.628191590309143066e-02 1.244628578424453735e-01 2.834767997264862061e-01 -4.511266201734542847e-02 3.033829927444458008e-01 1.096776723861694336e-01 2.058975249528884888e-01 7.821591943502426147e-02 -1.915781758725643158e-02 -2.160539776086807251e-01 1.110252141952514648e-01 -4.741720855236053467e-02 6.245852634310722351e-02 1.267156153917312622e-01 -8.243649452924728394e-02 -3.377114832401275635e-01 -3.529676701873540878e-03 3.534331917762756348e-01 2.912839949131011963e-01
3.702666461467742920e-01 -6.103650480508804321e-02 4.964241757988929749e-02 4.427213594317436218e-02 -1.320064067840576172e-01 1.712531000375747681e-01 8.673662692308425903e-02 -2.356234192848205566e-01 1.105685066431760788e-02 -2.288030534982681274e-01 -4.594598896801471710e-03 2.167236059904098511e-01 -5.923510715365409851e-02 -5.066443234682083130e-02 6.788136810064315796e-02 1.900760829448699951e-01 -1.678554713726043701e-01 3.469274565577507019e-02 2.539478838443756104e-01 3.014143109321594238e-01 7.399008423089981079e-02 3.035095036029815674e-01 -1.122448779642581940e-02 -2.030586823821067810e-02 -7.006169110536575317e-02 -2.040996588766574860e-02 -1.132721528410911560e-01 -1.586890071630477905e-01 -5.217488389462232590e-03 -8.312869817018508911e-02 4.975425601005554199e-01 1.341928541660308838e-01
2.733215391635894775e-01 3.519770689308643341e-03 -1.265897788107395172e-02 -1.310700923204421997e-01 -2.283995300531387329e-01 -1.422620960511267185e-03 4.472652375698089600e-01 -2.359331995248794556e-01 -5.451067909598350525e-02 1.962253451347351074e-01 -3.774700313806533813e-02 2.437164634466171265e-01 -3.189191967248916626e-02 -6.439789384603500366e-02 4.622389003634452820e-02 1.805795542895793915e-02 -1.456362307071685791e-01 2.754023075103759766e-01 -4.194529727101325989e-02 -4.270497709512710571e-02 2.186661958694458008e-01 1.365090459585189819e-01 2.133644074201583862e-01 2.172257900238037109e-01 -1.632406711578369141e-01 -9.670543670654296875e-02 -8.823116123676300049e-02 -2.498203814029693604e-01 -7.993002235889434814e-02 3.219735026359558105e-01 1.184509024024009705e-01 7.601884193718433380e-03
2.228711266070604324e-03 -9.049694240093231201e-02 1.833395957946777344e-01 2.508649826049804688e-01 -4.946770891547203064e-02 -8.072417229413986206e-03 3.328237235546112061e-01 -2.204484306275844574e-02 -8.170279115438461304e-02 -2.194366008043289185e-01 -8.112129569053649902e-02 2.673152089118957520e-01 -2.910876274108886719e-01 -1.803204119205474854e-01 1.764003336429595947e-01 7.636850327253341675e-02 -2.086048424243927002e-01 2.720028720796108246e-02 6.120766326785087585e-02 4.367600381374359131e-01 3.045811951160430908e-01 -1.824281960725784302e-01 6.551765650510787964e-02 8.605425804853439331e-02 -2.044916898012161255e-01 1.262254267930984497e-01 -3.201488777995109558e-02 -5.536450445652008057e-02 1.239707246422767639e-01 7.970076054334640503e-02 6.046995148062705994e-02 1.752125769853591919e-01
1.363497078418731689e-01 -1.220687329769134521e-01 1.263789832592010498e-01 -2.030823975801467896e-01 -1.067450270056724548e-01 7.193250954151153564e-02 1.319659352302551270e-01 3.259427845478057861e-02 -2.501131296157836914e-01 1.167099401354789734e-01 -1.473073810338973999e-01 2.513977587223052979e-01 -2.110037505626678467e-01 3.733552992343902588e-01 1.203059330582618713e-01 1.593169383704662323e-02 -9.112895280122756958e-02 3.459902852773666382e-02 8.026658743619918823e-02 2.519176900386810303e-01 2.269284129142761230e-01 9.535471349954605103e-02 1.176331099122762680e-02 -1.401460915803909302e-01 -4.214259982109069824e-02 3.026518505066633224e-03 -3.907729983329772949e-01 1.502543687820434570e-01 -1.145656406879425049e-01 3.918292522430419922e-01 -6.994222104549407959e-02 -7.834440469741821289e-02
1.043246686458587646e-01 6.782156229019165039e-02 -6.364670395851135254e-02 2.979734726250171661e-02 -8.101177215576171875e-02 9.882068634033203125e-02 -1.068536341190338135e-01 1.165740787982940674e-01 -3.170937895774841309e-01 -1.340415328741073608e-01 -1.627175211906433105e-01 2.265570461750030518e-01 -1.853626519441604614e-01 1.203522309660911560e-01 7.691296190023422241e-02 3.309271335601806641e-01 -1.547408998012542725e-01 1.779359132051467896e-01 5.008170753717422485e-02 2.767930626869201660e-01 2.400657534599304199e-01 5.839693918824195862e-02 1.216896530240774155e-02 4.287778213620185852e-02 -1.137238293886184692e-01 -1.725365668535232544e-01 1.022528484463691711e-01 -1.371899843215942383e-01 -3.355348110198974609e-01 7.193945348262786865e-02 4.231979250907897949e-01 1.051573455333709717e-01
2.641975879669189453e-02 -2.083083838224411011e-01 5.644179508090019226e-02 -1.545179784297943115e-01 -2.784192329272627831e-03 -1.049772799015045166e-01 7.693140953779220581e-02 1.457940191030502319e-01 -2.665693163871765137e-01 -7.113423943519592285e-02 5.353242158889770508e-02 2.509270012378692627e-01 -4.075223505496978760e-01 -2.182476818561553955e-01 -1.310953795909881592e-01 2.618352472782135010e-01 -2.730193734169006348e-01 -2.827335847541689873e-03 1.692614555358886719e-01 3.319366276264190674e-02 2.282782346010208130e-01 -5.078172683715820312e-02 -9.221448004245758057e-02 1.854081898927688599e-01 -1.049860566854476929e-01 -6.465534865856170654e-02 -6.468405574560165405e-02 -3.604256808757781982e-01 1.105979904532432556e-01 1.994632631540298462e-01 1.325859874486923218e-01 1.687848120927810669e-01
1.427786052227020264e-01 1.029143761843442917e-02 3.612857758998870850e-01 -5.723041668534278870e-02 -5.280585214495658875e-02 8.073825389146804810e-02 2.794105932116508484e-02 -1.845719069242477417e-01 -1.501842886209487915e-01 -3.524958714842796326e-02 1.492527127265930176e-01 1.798865944147109985e-01 -6.767884492874145508e-01 1.515201628208160400e-01 6.164760887622833252e-02 1.121025457978248596e-01 -1.938787996768951416e-01 -6.350976228713989258e-02 1.088922321796417236e-01 -4.376951232552528381e-02 -1.070255320519208908e-02 -1.337886154651641846e-01 5.456791445612907410e-02 8.189118653535842896e-02 -2.622450515627861023e-02 -2.045195251703262329e-01 -9.596176445484161377e-03 1.501953601837158203e-01 3.444678708910942078e-02 -1.364199966192245483e-01 2.034304440021514893e-01 1.277031004428863525e-01
1.417447924613952637e-01 -4.285217728465795517e-03 2.972891628742218018e-01 -1.234543919563293457e-01 -1.742864586412906647e-02 1.859134286642074585e-01 8.213131688535213470e-03 -7.747815549373626709e-02 -3.302149772644042969e-01 2.607395052909851074e-01 -9.257064014673233032e-02 3.121103942394256592e-01 -1.088547855615615845e-01 9.054999798536300659e-02 4.411609470844268799e-01 3.802302479743957520e-02 -1.870597600936889648e-01 1.818004548549652100e-01 1.731381863355636597e-01 -7.903361320495605469e-02 1.495795994997024536e-01 4.292131587862968445e-02 -2.339015752077102661e-01 1.677330136299133301e-01 -1.557233482599258423e-01 2.041850611567497253e-02 -1.168695241212844849e-01 -1.805457174777984619e-01 -1.776119768619537354e-01 -1.610526628792285919e-02 2.830884046852588654e-02 -1.461118459701538086e-01
2.418687194585800171e-01 -4.767272248864173889e-02 -5.395373702049255371e-02 -1.132955327630043030e-01 -1.246925666928291321e-01 -2.209215313196182251e-01 1.653206646442413330e-01 -8.772169053554534912e-02 -2.785326242446899414e-01 -8.120824396610260010e-02 -6.964592635631561279e-02 1.529969573020935059e-01 -3.322785198688507080e-01 2.040128856897354126e-01 1.936663389205932617e-01 2.285263687372207642e-01 -2.160918563604354858e-01 1.591542214155197144e-01 5.310671776533126831e-02 -2.315341234207153320e-01 1.392602771520614624e-01 -7.264231145381927490e-02 1.423408389091491699e-01 -1.250723004341125488e-01 5.012758821249008179e-02 2.034080177545547485e-01 2.602254273369908333e-03 7.926690578460693359e-02 1.118735969066619873e-01 2.721346020698547363e-01 3.780998289585113525e-01 3.414241224527359009e-02
3.979998528957366943e-01 1.483970582485198975e-01 -5.043722223490476608e-03 3.165820240974426270e-02 -1.150191649794578552e-01 -6.351483054459095001e-03 8.786365389823913574e-03 -1.699717640876770020e-01 -3.825775682926177979e-01 -1.773470193147659302e-01 2.177256494760513306e-01 1.168398782610893250e-01 -1.037104651331901550e-01 1.586730629205703735e-01 -1.729638129472732544e-01 2.205567248165607452e-02 -2.040977403521537781e-02 5.290499702095985413e-02 -5.176946893334388733e-02 5.465251803398132324e-01 1.671077162027359009e-01 1.064529865980148315e-01 -2.951258607208728790e-02 1.466375887393951416e-01 -2.800966426730155945e-02 2.833757996559143066e-01 -7.490749657154083252e-02 -9.225976467132568359e-02 3.428101167082786560e-02 8.973924070596694946e-02 2.099660225212574005e-02 -2.259319648146629333e-03
1.484034657478332520e-01 -4.641225934028625488e-02 2.171512097120285034e-01 -1.319271773099899292e-01 -1.493517160415649414e-01 3.670820891857147217e-01 8.092799037694931030e-02 -6.148792337626218796e-03 -1.572347283363342285e-01 -3.276252374053001404e-02 7.348866015672683716e-02 2.717213630676269531e-01 -4.117705523967742920e-01 7.345674932003021240e-02 -2.226229906082153320e-01 -2.889807224273681641e-01 -6.012333557009696960e-02 -4.268291592597961426e-02 -3.331130445003509521e-01 -1.104244664311408997e-01 9.532500058412551880e-02 1.783718913793563843e-02 1.642163097858428955e-01 -3.096020594239234924e-02 1.219722479581832886e-01 1.174925193190574646e-01 -1.140737831592559814e-01 6.717947125434875488e-02 -1.806285791099071503e-02 -1.059996634721755981e-01 2.700399756431579590e-01 1.948153972625732422e-01
2.505093812942504883e-01 -1.997446119785308838e-01 1.281028687953948975e-01 2.245141565799713135e-01 -1.025494262576103210e-01 9.811889380216598511e-02 1.968681067228317261e-01 -2.225161641836166382e-01 8.814200758934020996e-02 -1.124198809266090393e-01 2.269874811172485352e-01 3.291926383972167969e-01 -1.647139787673950195e-01 3.819441422820091248e-02 3.515443503856658936e-01 2.340757101774215698e-01 -8.751510828733444214e-02 7.060919702053070068e-02 -8.953042328357696533e-02 2.264069579541683197e-02 1.326026469469070435e-01 -3.221618011593818665e-02 -1.768338084220886230e-01 -2.498089522123336792e-01 -1.294534951448440552e-01 -1.382987946271896362e-01 -1.017000451683998108e-01 8.395322412252426147e-02 -9.575837105512619019e-02 8.329518139362335205e-03 3.712749779224395752e-01 3.200565651059150696e-02
7.154078781604766846e-02 1.420242190361022949e-01 2.490251660346984863e-01 5.593623965978622437e-02 -7.504209876060485840e-02 1.098968312144279480e-01 9.700897336006164551e-02 -1.103585511445999146e-01 -4.378045797348022461e-01 -6.934115290641784668e-02 9.293942898511886597e-02 -2.438778430223464966e-02 -3.839227557182312012e-01 -7.667072350159287453e-04 6.466650962829589844e-02 1.257164031267166138e-01 -3.442580252885818481e-02 4.244661703705787659e-02 -1.414526849985122681e-01 -9.138175845146179199e-02 1.615027934312820435e-01 2.001946978271007538e-02 -2.093866169452667236e-01 1.565876603126525879e-01 2.121127396821975708e-01 2.902907133102416992e-02 -2.684540450572967529e-01 -3.149079084396362305e-01 2.775104343891143799e-01 1.000188365578651428e-01 2.509034574031829834e-01 6.279462575912475586e-02
1.339449435472488403e-01 8.927245438098907471e-02 2.149507552385330200e-01 -2.234688699245452881e-01 -1.844279468059539795e-01 8.276456594467163086e-02 3.694426715373992920e-01 -2.088229507207870483e-01 -1.039700433611869812e-01 1.668175160884857178e-01 7.115090638399124146e-02 1.227000355720520020e-01 -1.681851446628570557e-01 -1.266135573387145996e-01 2.206182032823562622e-01 -1.298509836196899414e-01 1.502611041069030762e-01 2.638076841831207275e-01 1.459734886884689331e-02 1.108272001147270203e-01 1.554609686136245728e-01 1.391675919294357300e-01 1.922567188739776611e-01 -5.891668261028826237e-04 -1.125018950551748276e-02 4.862179514020681381e-03 -7.835136353969573975e-02 -1.277409940958023071e-01 -2.105517387390136719e-01 4.350227117538452148e-01 1.939125061035156250e-01 9.710182994604110718e-02
1.481069475412368774e-01 6.224279478192329407e-02 3.730715513229370117e-01 -1.089783199131488800e-02 -1.220511272549629211e-01 3.469589352607727051e-01 1.525572985410690308e-01 2.437175512313842773e-01 -1.665304601192474365e-02 -1.193858087062835693e-01 9.866186231374740601e-02 3.942855298519134521e-01 -6.268355250358581543e-02 1.300732642412185669e-01 -8.246668428182601929e-02 -9.663074463605880737e-02 -1.311876475811004639e-01 6.503425538539886475e-02 -2.246980369091033936e-01 -2.739180251955986023e-02 6.893354654312133789e-02 1.972295343875885010e-02 9.195058792829513550e-02 2.657305598258972168e-01 8.437079936265945435e-02 1.741501688957214355e-01 -2.260618805885314941e-01 2.721969783306121826e-01 -3.723578155040740967e-02 5.170373991131782532e-02 2.706968784332275391e-01 -5.798251554369926453e-02
4.780928790569305420e-01 -8.447431772947311401e-02 2.606352269649505615e-01 -4.736503958702087402e-02 -3.580327630043029785e-01 2.057081907987594604e-01 -1.069591566920280457e-01 -1.768787950277328491e-01 3.484205156564712524e-02 4.984167963266372681e-02 -2.075012400746345520e-02 2.561959922313690186e-01 -4.662798345088958740e-02 -2.868260741233825684e-01 1.312731355428695679e-01 1.658610403537750244e-01 1.018971353769302368e-01 -1.295469403266906738e-01 -6.699143350124359131e-02 5.700040981173515320e-02 2.014068961143493652e-01 -1.826034039258956909e-01 3.170471871271729469e-03 1.167449802160263062e-01 -1.311770379543304443e-01 -1.877330057322978973e-02 -3.303497284650802612e-02 -1.210195571184158325e-01 2.035961858928203583e-02 -6.362042576074600220e-02 2.657341659069061279e-01 -2.260802686214447021e-01
4.164066016674041748e-01 -1.582854837179183960e-01 1.463395059108734131e-01 1.220622882246971130e-01 -1.302604824304580688e-01 -1.447762399911880493e-01 5.239447578787803650e-03 1.303251460194587708e-02 -5.089619159698486328e-01 -2.020411193370819092e-01 -7.990410923957824707e-02 -1.880142465233802795e-02 -1.113671138882637024e-01 1.113033741712570190e-01 -3.235812485218048096e-01 4.572834819555282593e-02 -1.271232068538665771e-01 2.256920933723449707e-01 -1.357511579990386963e-01 7.959014177322387695e-02 4.672902449965476990e-02 9.044302999973297119e-02 -6.407440453767776489e-02 -8.115907013416290283e-02 -2.905398905277252197e-01 -4.859289154410362244e-02 -2.943656034767627716e-02 -8.493102341890335083e-02 -1.393846273422241211e-01 -4.757211543619632721e-03 1.731659471988677979e-01 -1.780893504619598389e-01
2.828317582607269287e-01 -8.859636262059211731e-03 1.947210431098937988e-01 9.444054961204528809e-02 1.363783776760101318e-01 5.728715658187866211e-02 1.157767474651336670e-01 -2.413339912891387939e-01 -1.045538038015365601e-01 3.567426651716232300e-02 -6.842490285634994507e-02 1.604347229003906250e-01 -5.541663169860839844e-01 7.163944840431213379e-02 3.777690231800079346e-01 3.073588758707046509e-02 2.565517462790012360e-02 1.634670644998550415e-01 -1.678108423948287964e-01 -2.875097328796982765e-03 4.332816600799560547e-02 1.651286147534847260e-02 -5.534878373146057129e-02 1.367889493703842163e-01 -9.293864667415618896e-02 -2.038202732801437378e-01 -1.954834461212158203e-01 -1.687791943550109863e-01 1.619385778903961182e-01 2.273598909378051758e-01 2.516762353479862213e-02 7.841897755861282349e-02
8.336945623159408569e-02 1.871518492698669434e-01 1.951567232608795166e-01 1.108692660927772522e-01 -9.202181547880172729e-02 1.533004045486450195e-01 6.760270148515701294e-02 -1.877355873584747314e-01 -1.609987914562225342e-01 -2.213242202997207642e-01 -1.188285648822784424e-01 2.191207557916641235e-01 -2.904626131057739258e-01 5.999804288148880005e-02 -1.273175030946731567e-01 2.562757432460784912e-01 1.162686720490455627e-01 2.275894880294799805e-01 -1.793707013130187988e-01 2.909288406372070312e-01 1.085427626967430115e-01 -4.370719939470291138e-02 6.252309679985046387e-02 -3.010557591915130615e-02 -4.563977569341659546e-02 -1.330674588680267334e-01 -1.959581971168518066e-01 -2.582556307315826416e-01 2.221481353044509888e-01 1.597234755754470825e-01 -1.420086156576871872e-02 3.583054542541503906e-01
3.764406442642211914e-01 5.028672749176621437e-04 8.865082263946533203e-02 -1.570867896080017090e-01 -2.999030053615570068e-02 -1.971989274024963379e-01 2.053032219409942627e-01 -1.725108474493026733e-01 -2.081157565116882324e-01 -2.704853117465972900e-01 2.763980925083160400e-01 1.882181614637374878e-01 -3.624298796057701111e-02 2.022275179624557495e-01 -1.320805102586746216e-01 -9.312479197978973389e-02 -6.476099789142608643e-02 1.362385600805282593e-01 5.949501320719718933e-02 3.843441605567932129e-01 -2.118716249242424965e-03 3.560846149921417236e-01 2.158601582050323486e-02 7.547768950462341309e-02 -1.847038567066192627e-01 9.307673573493957520e-02 -4.536491259932518005e-02 -3.447445109486579895e-02 6.901110708713531494e-02 1.379809528589248657e-02 2.427045255899429321e-01 2.397918887436389923e-02
1.988098919391632080e-01 -3.657101094722747803e-02 1.646444648504257202e-01 -3.302280604839324951e-02 -4.338372647762298584e-01 2.100730873644351959e-02 -1.101020053029060364e-01 9.620959311723709106e-02 4.014238715171813965e-03 -8.873578906059265137e-02 2.070478200912475586e-01 1.970747411251068115e-01 -5.959329754114151001e-02 1.556262224912643433e-01 3.144710883498191833e-02 1.358320005238056183e-02 4.777083545923233032e-02 9.198623895645141602e-02 -1.807970106601715088e-01 4.663572087883949280e-02 4.235086441040039062e-01 -2.295472323894500732e-01 1.878071427345275879e-01 -7.185498718172311783e-03 4.877867549657821655e-02 -1.156983375549316406e-01 -1.358717530965805054e-01 2.099911868572235107e-01 -2.000236064195632935e-01 6.616745889186859131e-02 4.041292369365692139e-01 5.788571015000343323e-02
6.561373919248580933e-02 -3.462394177913665771e-01 1.889316886663436890e-01 8.763068169355392456e-02 -1.634949445724487305e-01 -3.313697502017021179e-02 1.438977755606174469e-02 5.855004489421844482e-02 -2.556596100330352783e-01 -9.656082838773727417e-02 2.467358857393264771e-01 1.735941618680953979e-01 -8.974836766719818115e-02 1.732001304626464844e-01 -2.689912356436252594e-02 1.452975124120712280e-01 -6.969241052865982056e-02 2.485984265804290771e-01 -1.400903016328811646e-01 6.862559914588928223e-02 2.782016247510910034e-02 1.008205339312553406e-01 -9.540500491857528687e-02 -3.450900614261627197e-01 6.301253288984298706e-02 6.802633404731750488e-02 2.000720053911209106e-02 7.596518099308013916e-02 -2.174330651760101318e-01 3.333238363265991211e-01 4.084700644016265869e-01 7.257983088493347168e-02
4.508702158927917480e-01 -8.961066603660583496e-02 1.509522646665573120e-01 2.322773039340972900e-01 -1.347304433584213257e-01 2.589333355426788330e-01 -1.172933541238307953e-02 9.534887969493865967e-02 -2.280129194259643555e-01 5.126022547483444214e-02 -9.970865398645401001e-02 5.722130462527275085e-02 -1.522077172994613647e-01 6.189568340778350830e-02 -1.858103424310684204e-01 -1.042053997516632080e-01 5.929385870695114136e-02 -5.473613273352384567e-03 3.012035191059112549e-01 2.174203246831893921e-01 1.368857324123382568e-01 1.400490254163742065e-01 -4.677814245223999023e-02 -2.103022783994674683e-01 -5.336213484406471252e-02 2.138367891311645508e-01 -7.340282946825027466e-02 -2.382588014006614685e-02 -1.426302641630172729e-01 1.652131080627441406e-01 3.832227587699890137e-01 4.435880854725837708e-02
1.737676709890365601e-01 -1.835049837827682495e-01 -1.033303514122962952e-01 -1.147972792387008667e-01 -1.936740726232528687e-01 -1.196254640817642212e-01 2.127178311347961426e-01 7.859963923692703247e-02 -1.257925331592559814e-01 7.634589076042175293e-02 6.555913388729095459e-02 3.370713889598846436e-01 -1.923516541719436646e-01 8.163490332663059235e-03 1.343650184571743011e-02 2.396489232778549194e-01 -1.278674900531768799e-01 -1.943229697644710541e-02 -1.796372681856155396e-01 -1.247252058237791061e-02 1.837232708930969238e-01 -1.987438499927520752e-01 2.577417790889739990e-01 3.537247180938720703e-01 -1.537643969058990479e-01 -1.718875914812088013e-01 -2.522679269313812256e-01 2.105970382690429688e-01 1.197019815444946289e-01 6.654711812734603882e-02 2.531832456588745117e-01 1.295637488365173340e-01
-1.470800489187240601e-01 -1.718384325504302979e-01 1.953572779893875122e-01 -8.722328394651412964e-02 -1.461773216724395752e-01 1.095669865608215332e-01 1.230187490582466125e-01 1.023247838020324707e-01 -2.020292878150939941e-01 -9.757557883858680725e-03 3.194691240787506104e-02 1.821144521236419678e-01 -3.469763100147247314e-01 1.580529101192951202e-02 -5.868818983435630798e-02 5.061853528022766113e-01 -3.861631080508232117e-02 1.477489620447158813e-01 -1.153670065104961395e-02 3.568293154239654541e-02 4.490641057491302490e-01 -1.251217909157276154e-02 8.800348639488220215e-02 2.986307255923748016e-02 8.867301046848297119e-02 -1.581603735685348511e-01 6.347211450338363647e-02 -2.078272998332977295e-01 -5.703214928507804871e-02 -2.362928353250026703e-02 2.372760921716690063e-01 1.152990609407424927e-01
2.086678296327590942e-01 -3.824061155319213867e-02 1.885781250894069672e-02 -4.559733346104621887e-02 -1.003134772181510925e-01 -1.156745702028274536e-01 9.098258614540100098e-02 1.834772154688835144e-02 -2.704408168792724609e-01 -1.778289228677749634e-01 -1.103182360529899597e-01 1.936798840761184692e-01 -2.151344865560531616e-01 8.783328533172607422e-02 -1.022008433938026428e-01 -5.727388709783554077e-02 -2.418975830078125000e-01 1.292726397514343262e-01 -9.590365737676620483e-02 3.078001439571380615e-01 -1.501395851373672485e-01 4.256544113159179688e-01 -8.908481895923614502e-02 1.087792143225669861e-01 -9.876030683517456055e-02 -2.680547535419464111e-01 -2.787206172943115234e-01 4.252415522933006287e-02 2.225265204906463623e-01 1.912643909454345703e-01 2.193134129047393799e-01 -1.951049640774726868e-02
5.196572840213775635e-02 2.194302827119827271e-01 1.654161959886550903e-01 -1.643501222133636475e-01 -3.802645206451416016e-02 1.323957145214080811e-01 -1.697784662246704102e-01 -1.634801030158996582e-01 5.194373428821563721e-02 1.382049769163131714e-01 -1.078796461224555969e-01 2.678397595882415771e-01 -1.828592270612716675e-01 1.183452978730201721e-01 1.323567330837249756e-01 -6.110652349889278412e-03 -1.107242181897163391e-01 3.535562753677368164e-01 -1.173350866883993149e-02 3.156978487968444824e-01 2.102464586496353149e-01 4.248899966478347778e-02 7.250864803791046143e-02 -1.692897379398345947e-01 -2.297485321760177612e-01 2.269369214773178101e-01 -2.355007082223892212e-01 -3.373326361179351807e-01 -1.038368046283721924e-01 7.405493408441543579e-02 1.738379746675491333e-01 -1.142937391996383667e-01
1.412758380174636841e-01 7.135409116744995117e-02 1.503352075815200806e-01 1.753375381231307983e-01 -9.585406631231307983e-02 1.674656271934509277e-01 1.034585088491439819e-01 -8.277442306280136108e-02 -3.037405312061309814e-01 -1.905052512884140015e-01 1.477793902158737183e-01 2.386969625949859619e-01 -4.167475402355194092e-01 8.853547275066375732e-02 1.169898733496665955e-01 4.191675037145614624e-02 -1.080231294035911560e-01 7.860857248306274414e-02 -1.621072292327880859e-01 -1.348567754030227661e-01 9.937471151351928711e-02 -6.828775256872177124e-02 -2.637564539909362793e-01 3.617658019065856934e-01 1.450823843479156494e-01 -1.497927010059356689e-01 -2.308977842330932617e-01 -6.649014353752136230e-02 1.668681353330612183e-01 2.226351350545883179e-01 7.843237370252609253e-02 2.032408863306045532e-02
-7.008829712867736816e-02 -1.894983053207397461e-01 1.405819207429885864e-01 -2.042877972126007080e-01 -2.558353543281555176e-01 2.376977652311325073e-01 1.713678389787673950e-01 9.317152202129364014e-03 -1.343333572149276733e-01 -1.122600138187408447e-01 2.856643497943878174e-01 2.445867508649826050e-01 -5.771020054817199707e-01 -4.569363594055175781e-02 -1.637864857912063599e-02 1.280368864536285400e-01 7.916664704680442810e-03 1.144063100218772888e-02 -2.073306590318679810e-01 2.001439779996871948e-01 4.176389425992965698e-02 -1.470866501331329346e-01 2.050091885030269623e-02 -3.673784434795379639e-02 -8.059640228748321533e-02 -4.558082297444343567e-02 -2.285039573907852173e-01 -2.229633182287216187e-01 8.503498393110930920e-04 1.697187125682830811e-02 -5.492647364735603333e-02 1.459775585681200027e-02
3.089916110038757324e-01 -4.199429228901863098e-02 3.343662917613983154e-01 -9.854472428560256958e-02 7.917619496583938599e-02 1.800575554370880127e-01 -5.044035241007804871e-02 3.905707970261573792e-02 -1.555763185024261475e-01 9.476400166749954224e-02 -2.380225360393524170e-01 1.927185207605361938e-01 -2.390511333942413330e-01 3.024916052818298340e-01 6.005991250276565552e-02 9.926761686801910400e-02 -9.341727010905742645e-03 2.471769005060195923e-01 2.008916586637496948e-01 2.784303724765777588e-01 1.787639558315277100e-01 -4.841103032231330872e-02 -9.339287132024765015e-02 3.146515041589736938e-02 -2.458488941192626953e-02 1.939634531736373901e-01 1.147265210747718811e-01 -6.504594534635543823e-02 -2.962416112422943115e-01 1.674523577094078064e-02 2.035714536905288696e-01 2.030388861894607544e-01
4.117322266101837158e-01 -7.856993004679679871e-03 3.623181581497192383e-01 -1.145216301083564758e-01 4.047127813100814819e-02 2.834749221801757812e-02 7.599999755620956421e-02 -9.164482355117797852e-02 -1.828267723321914673e-01 3.186223283410072327e-02 -1.748798973858356476e-02 1.852187663316726685e-01 -4.855321049690246582e-01 -1.377304941415786743e-01 1.886029243469238281e-01 -3.719313070178031921e-02 3.181989118456840515e-02 1.660790741443634033e-01 -6.748440116643905640e-02 -1.096665710210800171e-01 -2.360504306852817535e-02 -9.966047853231430054e-02 -7.521151099354028702e-03 -3.789062052965164185e-02 1.593336910009384155e-01 -8.344477042555809021e-03 -3.930988311767578125e-01 -1.171333640813827515e-01 -1.573908925056457520e-01 1.657250374555587769e-01 1.594810746610164642e-03 7.477132976055145264e-02
1.540285944938659668e-01 -1.663701981306076050e-01 -2.508845552802085876e-02 6.352406926453113556e-03 5.570086091756820679e-02 1.504961550235748291e-01 2.903050482273101807e-01 5.884387344121932983e-02 -1.251644790172576904e-01 5.074726045131683350e-02 7.578524202108383179e-02 3.154795467853546143e-01 -3.151153624057769775e-01 1.767034679651260376e-01 5.114245414733886719e-02 2.971325218677520752e-01 -8.943440392613410950e-03 2.646362483501434326e-01 -2.675560861825942993e-02 -2.010176889598369598e-02 2.371137887239456177e-01 -3.730292618274688721e-01 -3.972569853067398071e-02 3.556126952171325684e-01 -1.113947927951812744e-01 2.084999680519104004e-01 2.372007258236408234e-02 9.299960732460021973e-02 -1.506177708506584167e-02 2.885303925722837448e-03 1.468535959720611572e-01 8.921645581722259521e-02
3.099634945392608643e-01 -6.909647583961486816e-02 2.036135941743850708e-01 9.446000680327415466e-03 1.646979339420795441e-02 6.378634274005889893e-02 -1.285191327333450317e-01 2.588252425193786621e-01 -2.100080549716949463e-01 -1.503305584192276001e-01 7.461536675691604614e-02 1.464510858058929443e-01 -4.312550649046897888e-02 1.067950725555419922e-01 1.266962289810180664e-01 -4.162815213203430176e-02 -1.504493355751037598e-01 3.962623700499534607e-02 -1.979467272758483887e-01 1.350897997617721558e-01 3.291460275650024414e-01 1.459789723157882690e-01 -6.289073824882507324e-02 2.287934124469757080e-01 9.962067753076553345e-02 -4.019954055547714233e-02 -5.386267602443695068e-02 -1.642681062221527100e-01 5.347362905740737915e-02 1.639902591705322266e-01 4.272001087665557861e-01 3.517405986785888672e-01
2.551497519016265869e-01 1.073245052248239517e-02 9.246166795492172241e-02 -1.645059138536453247e-01 -5.100825428962707520e-02 -1.966478824615478516e-01 2.571445703506469727e-01 -6.142982468008995056e-02 -8.558577299118041992e-02 -2.201196104288101196e-01 -5.198019742965698242e-02 1.691616028547286987e-01 -4.744205772876739502e-01 1.988481283187866211e-01 9.559479355812072754e-02 3.100835084915161133e-01 4.339455440640449524e-02 1.518087685108184814e-01 -6.082901731133460999e-03 -1.975947767496109009e-01 1.947999745607376099e-01 -1.450747400522232056e-01 6.549604237079620361e-02 2.580005861818790436e-02 -6.843046139692887664e-05 2.505607903003692627e-01 -4.835124686360359192e-02 1.089948117733001709e-01 8.069947361946105957e-02 2.387266457080841064e-01 2.359988540410995483e-01 8.274541795253753662e-02
3.244917392730712891e-01 -7.110272068530321121e-03 3.016413748264312744e-01 -6.226836517453193665e-02 -1.750047802925109863e-01 1.779182404279708862e-01 -1.890111155807971954e-02 1.589973121881484985e-01 4.181355983018875122e-02 -1.076310127973556519e-01 1.058150082826614380e-01 1.243808194994926453e-01 -2.179361432790756226e-01 1.882014796137809753e-02 -1.277815848588943481e-01 -8.103694766759872437e-02 -1.316273808479309082e-01 -4.459346085786819458e-02 -1.453636586666107178e-01 -2.341306656599044800e-01 1.422527581453323364e-01 1.175840049982070923e-01 1.374122351408004761e-01 -9.097888320684432983e-02 -2.025452554225921631e-01 5.328183621168136597e-02 -7.919496297836303711e-02 1.275508701801300049e-01 -8.559951186180114746e-02 -3.551062569022178650e-02 5.636264681816101074e-01 2.279784381389617920e-01
5.285135004669427872e-03 -2.176964879035949707e-01 2.878819704055786133e-01 3.361409157514572144e-02 7.076802849769592285e-02 2.238826155662536621e-01 1.047126203775405884e-01 -1.556447446346282959e-01 -1.426970958709716797e-01 -1.200664266943931580e-01 -8.192735910415649414e-02 1.798471510410308838e-01 -2.680393457412719727e-01 6.452220678329467773e-02 5.814940854907035828e-02 1.502605527639389038e-01 -2.539834678173065186e-01 1.678765863180160522e-01 3.823838829994201660e-01 1.624575071036815643e-02 2.446096763014793396e-02 2.815911546349525452e-02 8.597108535468578339e-03 -5.119366571307182312e-03 1.014283820986747742e-01 1.331084817647933960e-01 -3.161111474037170410e-01 -5.799107998609542847e-02 -1.049954444169998169e-01 4.064761102199554443e-02 3.485287129878997803e-01 3.103920221328735352e-01
2.671366631984710693e-01 -2.635461688041687012e-01 3.049791455268859863e-01 1.774666458368301392e-02 -2.600111663341522217e-01 7.434641569852828979e-02 -1.480015367269515991e-01 -1.445937752723693848e-01 -2.130212783813476562e-01 1.968947052955627441e-01 1.066415980458259583e-01 2.005438357591629028e-01 -1.071101501584053040e-01 -1.435185372829437256e-01 -1.382907480001449585e-01 2.709512365981936455e-03 8.681689202785491943e-02 1.450051069259643555e-01 -1.737697795033454895e-02 -1.413536071777343750e-01 3.631726503372192383e-01 -1.550214141607284546e-01 4.895414039492607117e-02 1.570989042520523071e-01 -1.113159395754337311e-02 -4.181003943085670471e-02 1.293189227581024170e-01 -2.871440351009368896e-01 1.960272938013076782e-01 7.578766345977783203e-02 2.926379144191741943e-01 1.637194119393825531e-02
2.198631167411804199e-01 3.120906278491020203e-02 2.954522967338562012e-01 -1.260506957769393921e-01 -2.665182650089263916e-01 2.361936420202255249e-01 -1.388163864612579346e-02 -1.899015456438064575e-01 -2.480795234441757202e-01 -2.366744875907897949e-01 5.853992328047752380e-02 3.410227596759796143e-01 -4.830718040466308594e-03 1.182263717055320740e-01 3.191666901111602783e-01 -1.754915267229080200e-01 -1.522428542375564575e-01 3.880742937326431274e-02 3.034932613372802734e-01 2.543656826019287109e-01 7.989777624607086182e-02 -6.224936246871948242e-02 1.236665248870849609e-01 -1.453012414276599884e-02 -3.667672351002693176e-02 1.602566391229629517e-01 -1.185890212655067444e-01 -8.481247350573539734e-03 -3.807086125016212463e-02 -1.823088526725769043e-01 -1.318096071481704712e-01 -1.987833762541413307e-03
3.822080790996551514e-01 1.132557094097137451e-01 6.816377490758895874e-02 5.965026840567588806e-02 -3.029788099229335785e-02 1.479642000049352646e-02 -1.101340875029563904e-01 -9.770013391971588135e-02 -3.385608494281768799e-01 1.607936690561473370e-03 3.613204956054687500e-01 9.544856846332550049e-02 -2.122661471366882324e-01 8.724290132522583008e-02 -1.175099015235900879e-01 4.692212119698524475e-02 -2.632884383201599121e-01 1.710088998079299927e-01 -2.447133213281631470e-01 2.227597981691360474e-01 1.346677094697952271e-01 -1.241093594580888748e-02 -1.558357477188110352e-01 6.348235905170440674e-02 -1.265599727630615234e-01 3.286870121955871582e-01 -1.797133833169937134e-01 -8.117707818746566772e-02 2.621652930974960327e-02 -3.494703397154808044e-02 1.053702756762504578e-01 -2.376553863286972046e-01
3.699380755424499512e-01 -6.613294780254364014e-02 2.391663640737533569e-01 -8.284745365381240845e-02 -1.744126528501510620e-01 -4.139925912022590637e-02 1.671399474143981934e-01 1.243250444531440735e-02 -9.674976766109466553e-02 -7.083907723426818848e-02 -1.749933362007141113e-01 2.567520439624786377e-01 3.258399292826652527e-02 -2.033244818449020386e-01 8.799318969249725342e-02 -1.364430878311395645e-02 -7.427717000246047974e-02 3.617832660675048828e-01 9.864548593759536743e-02 1.783378124237060547e-01 -2.223480194807052612e-01 3.652930259704589844e-02 1.212909892201423645e-01 2.455200627446174622e-02 -2.180347293615341187e-01 -3.001474738121032715e-01 -1.789686828851699829e-01 5.714375153183937073e-02 -8.535242080688476562e-02 1.608582437038421631e-01 3.385599553585052490e-01 9.217587858438491821e-02
1.332646119408309460e-03 1.266151517629623413e-01 3.305559456348419189e-01 -1.027432829141616821e-01 -7.808414101600646973e-02 1.007794737815856934e-01 -6.565393507480621338e-02 3.822417184710502625e-02 -3.147074282169342041e-01 -5.834458768367767334e-02 2.075014635920524597e-02 5.171372890472412109e-01 -2.509001195430755615e-01 6.736813485622406006e-02 2.277462184429168701e-01 -1.121413707733154297e-01 -8.812724053859710693e-02 1.610398441553115845e-01 6.448347121477127075e-02 1.774907559156417847e-01 1.602518260478973389e-01 -4.352974891662597656e-02 -1.405508220195770264e-01 2.070886194705963135e-01 2.285513430833816528e-01 -5.471425503492355347e-02 -1.594794094562530518e-01 -4.338216036558151245e-02 1.120021343231201172e-01 1.859600394964218140e-01 -1.504084467887878418e-01 1.673558950424194336e-01
4.635815322399139404e-01 -6.884205620735883713e-03 2.994557321071624756e-01 1.740616410970687866e-01 -1.075572520494461060e-01 -5.761379376053810120e-03 1.759667694568634033e-01 -1.899309754371643066e-01 -1.849711239337921143e-01 5.035961791872978210e-02 -1.459409892559051514e-01 1.701169908046722412e-01 -1.634405106306076050e-01 1.277008503675460815e-01 9.416550165042281151e-04 -2.463109940290451050e-01 1.450983881950378418e-01 -7.416638545691967010e-03 1.665417551994323730e-01 1.270689964294433594e-01 1.149363070726394653e-01 6.649357080459594727e-02 2.550258338451385498e-01 4.995974153280258179e-02 -2.242080569267272949e-01 1.482816189527511597e-01 1.135336980223655701e-01 -3.704242408275604248e-02 -2.656303644180297852e-01 2.762282788753509521e-01 8.199924975633621216e-02 7.411600649356842041e-02
3.387268483638763428e-01 -2.301535569131374359e-02 2.000548839569091797e-01 -5.520460382103919983e-02 -1.672070175409317017e-01 -3.042456209659576416e-01 -1.127632036805152893e-01 1.738119274377822876e-01 -2.335904389619827271e-01 1.862152516841888428e-01 5.454487353563308716e-02 2.534759044647216797e-01 -1.379945725202560425e-01 6.446126103401184082e-02 2.684711515903472900e-01 -3.580764308571815491e-02 -2.471499145030975342e-01 -7.895258814096450806e-02 1.607879102230072021e-01 2.040947079658508301e-01 -6.097867712378501892e-02 3.012889027595520020e-01 4.651197046041488647e-02 -4.794382676482200623e-02 6.459907442331314087e-02 3.591867163777351379e-02 -4.606082290410995483e-02 5.094366520643234253e-02 -6.534710526466369629e-02 1.442437618970870972e-01 3.920080661773681641e-01 4.986310377717018127e-02
1.345789525657892227e-02 5.124467611312866211e-02 1.254767328500747681e-01 -1.224722526967525482e-02 -1.397698372602462769e-01 6.953142583370208740e-02 1.188786420971155167e-02 -1.776925921440124512e-01 -3.087571263313293457e-01 1.115768216550350189e-02 2.801371812820434570e-01 3.220016658306121826e-01 -3.839121758937835693e-01 3.798660635948181152e-02 1.281929314136505127e-01 7.601817697286605835e-02 -4.433198869228363037e-01 -1.509609818458557129e-01 1.732507944107055664e-01 5.105600506067276001e-02 3.021987155079841614e-02 -1.607802659273147583e-01 -1.153634674847126007e-02 3.653863444924354553e-02 -8.792902529239654541e-02 -2.387014925479888916e-01 4.619618132710456848e-02 -7.385067641735076904e-02 2.382794022560119629e-01 1.721792072057723999e-01 9.083194285631179810e-02 1.714758276939392090e-01
4.829546436667442322e-02 -1.651055067777633667e-01 5.665234848856925964e-02 -1.314711272716522217e-01 -1.705042421817779541e-01 8.849537372589111328e-02 1.236581727862358093e-01 -1.965792924165725708e-01 -3.124915994703769684e-02 5.555667728185653687e-02 3.799106478691101074e-01 3.164372444152832031e-01 -5.274214148521423340e-01 1.040468439459800720e-01 -7.560140639543533325e-02 2.875178353860974312e-03 3.111834172159433365e-03 -3.398619219660758972e-02 -1.862092167139053345e-01 -6.176783936098217964e-04 1.845342963933944702e-01 9.052751958370208740e-02 2.163025438785552979e-01 1.174132823944091797e-01 1.535324938595294952e-02 1.789882220327854156e-02 -3.230620920658111572e-01 -1.501717567443847656e-01 -3.917760029435157776e-02 2.129496335983276367e-01 3.014425048604607582e-03 5.288752540946006775e-02
7.649640738964080811e-02 -1.191184818744659424e-01 1.816122531890869141e-01 -7.550036162137985229e-02 -1.963024288415908813e-01 9.358954429626464844e-02 9.054316580295562744e-02 -2.306315302848815918e-02 -8.936659246683120728e-02 -2.214431464672088623e-01 -2.201572358608245850e-01 7.641755789518356323e-02 -3.268762826919555664e-01 -2.657125703990459442e-02 1.485660374164581299e-01 -1.286527365446090698e-01 -1.021462455391883850e-01 2.878024801611900330e-02 1.629901975393295288e-01 1.751381158828735352e-01 -9.875766932964324951e-02 2.933288179337978363e-02 -1.535431388765573502e-02 2.914446406066417694e-02 -2.759523391723632812e-01 -2.690399885177612305e-01 -2.159712761640548706e-01 -3.678245842456817627e-02 1.271115094423294067e-01 -1.167095080018043518e-01 5.292747616767883301e-01 2.027398794889450073e-01
1.315928250551223755e-01 -1.009865254163742065e-01 4.516153633594512939e-01 -2.646117508411407471e-01 -7.730551995337009430e-03 1.968477964401245117e-01 2.347384989261627197e-01 2.124294489622116089e-01 -2.301158756017684937e-01 6.474050693213939667e-03 2.127181291580200195e-01 1.742109656333923340e-01 -2.078399360179901123e-01 2.308299988508224487e-01 3.471580520272254944e-02 -3.910585120320320129e-02 -7.444619387388229370e-02 -6.696125864982604980e-02 -1.990593969821929932e-01 -1.022800579667091370e-01 3.112483322620391846e-01 -6.868711858987808228e-02 8.814226835966110229e-02 -7.390178740024566650e-02 6.423520296812057495e-02 1.206158921122550964e-01 -9.452911466360092163e-02 7.444371283054351807e-02 2.157182991504669189e-01 2.177046835422515869e-01 1.004259139299392700e-01 1.398602277040481567e-01
2.490472346544265747e-01 3.208483010530471802e-02 2.128795534372329712e-01 2.819494605064392090e-01 -1.118411123752593994e-01 1.542366743087768555e-01 -3.368432223796844482e-01 1.872095614671707153e-01 -2.720810174942016602e-01 -1.819478161633014679e-02 -1.680200099945068359e-01 2.536825537681579590e-01 -1.085745170712471008e-01 1.504570990800857544e-01 1.261061578989028931e-01 -8.979270607233047485e-02 -1.066885143518447876e-01 1.618605107069015503e-01 8.617810159921646118e-02 1.800409704446792603e-01 9.265469014644622803e-02 2.392457425594329834e-01 -5.271952971816062927e-02 2.143252789974212646e-01 -4.995985329151153564e-02 -5.208262801170349121e-02 1.312336884438991547e-02 -1.623902320861816406e-01 -4.558835923671722412e-02 2.733735740184783936e-01 2.927159368991851807e-01 1.256278604269027710e-01
3.802138566970825195e-01 -7.647425681352615356e-02 1.683340817689895630e-01 -4.368722066283226013e-02 -1.140216141939163208e-01 -1.700056195259094238e-01 -5.628272145986557007e-02 1.909358352422714233e-01 -3.590632379055023193e-01 8.975701779127120972e-02 1.584579609334468842e-02 1.895801723003387451e-01 1.087132096290588379e-01 -7.340108975768089294e-03 -6.955543160438537598e-02 -2.630880773067474365e-01 -3.151717782020568848e-01 -5.631495639681816101e-02 7.786705344915390015e-02 1.253313422203063965e-01 1.319124698638916016e-01 1.923875659704208374e-01 -9.224975109100341797e-02 1.461525633931159973e-02 5.189712718129158020e-02 3.262507170438766479e-02 -1.396351307630538940e-01 -7.137262076139450073e-02 -5.300731398165225983e-03 1.115657314658164978e-01 4.023894369602203369e-01 2.975929677486419678e-01
1.185725703835487366e-01 -1.618860512971878052e-01 2.047251611948013306e-01 -1.404817402362823486e-01 -4.363951385021209717e-01 4.345412552356719971e-02 -4.104176536202430725e-02 -1.786784678697586060e-01 -1.988942921161651611e-01 -1.419156044721603394e-01 1.068487018346786499e-01 3.308650553226470947e-01 -1.373742073774337769e-01 -3.587489947676658630e-02 -4.883338115178048611e-04 2.913479804992675781e-01 3.508076816797256470e-02 7.021574676036834717e-02 1.373941302299499512e-01 1.412437669932842255e-02 3.140302002429962158e-01 -5.534750223159790039e-02 -2.002731114625930786e-01 2.835446000099182129e-01 -4.445453174412250519e-03 3.427451103925704956e-02 -9.255114197731018066e-02 3.177548944950103760e-02 -2.691300585865974426e-02 8.674509078264236450e-02 -1.606638133525848389e-01 3.070217669010162354e-01
1.621256172657012939e-01 -1.615901440382003784e-01 3.467082679271697998e-01 -1.412968784570693970e-01 -3.328894078731536865e-02 2.425158619880676270e-01 -1.764335036277770996e-01 -7.987251877784729004e-02 -7.517962157726287842e-02 -1.598600000143051147e-01 -1.974346637725830078e-01 2.094869464635848999e-01 -3.024243116378784180e-01 -8.935371041297912598e-02 4.105284512042999268e-01 8.141640573740005493e-02 -1.565482914447784424e-01 2.289183139801025391e-01 2.820518612861633301e-01 3.289630403742194176e-04 -1.816917955875396729e-02 2.172850258648395538e-02 -1.714403927326202393e-02 4.495784267783164978e-02 -2.920734286308288574e-01 -7.257142663002014160e-02 1.035985201597213745e-01 -1.551557481288909912e-01 -6.114698573946952820e-02 1.177305057644844055e-01 1.369752436876296997e-01 4.144330741837620735e-04
2.821120023727416992e-01 -7.293699774891138077e-03 6.076774001121520996e-02 1.569635868072509766e-01 -2.634784877300262451e-01 1.934943497180938721e-01 -1.784342527389526367e-01 -4.444727674126625061e-02 -1.483794599771499634e-01 -1.955182701349258423e-01 1.519891023635864258e-01 2.187929153442382812e-01 -3.350554406642913818e-01 5.092853307723999023e-02 1.628381200134754181e-02 -2.301586419343948364e-01 2.205831930041313171e-02 2.167169153690338135e-01 -2.350037172436714172e-02 -1.418934762477874756e-01 2.352435514330863953e-02 3.045340478420257568e-01 4.335613846778869629e-01 9.930177778005599976e-02 -1.641196943819522858e-02 -9.341357648372650146e-02 -1.173108518123626709e-01 -1.249914392828941345e-01 -1.801238358020782471e-01 7.235798984766006470e-02 1.218522414565086365e-01 -4.321041330695152283e-02
-8.202483505010604858e-02 -2.152935601770877838e-02 3.189900815486907959e-01 1.608857363462448120e-01 -1.542507410049438477e-01 1.103692203760147095e-01 7.441670447587966919e-02 2.148690447211265564e-02 -8.805087208747863770e-02 -1.439062356948852539e-01 -2.383013628423213959e-02 1.644062846899032593e-01 -2.273388504981994629e-01 -1.632968932390213013e-01 6.310454010963439941e-02 1.426373571157455444e-01 -2.302287071943283081e-01 5.656933411955833435e-03 5.673927813768386841e-02 2.104514837265014648e-01 3.159919679164886475e-01 -1.317250281572341919e-01 1.787822693586349487e-01 3.696511983871459961e-01 -5.207079648971557617e-02 9.748290479183197021e-02 -2.223519533872604370e-01 -2.552062273025512695e-01 1.066864207386970520e-01 3.134152889251708984e-01 3.444892168045043945e-02 2.013030946254730225e-01
2.118806093931198120e-01 -3.603611588478088379e-01 1.405784785747528076e-01 5.059797782450914383e-03 -2.567125260829925537e-01 1.343766152858734131e-01 3.841578960418701172e-01 -2.702147364616394043e-01 1.136282607913017273e-01 5.063371732831001282e-02 1.476362999528646469e-02 1.326400786638259888e-01 -1.890679746866226196e-01 -5.175603926181793213e-02 1.133943572640419006e-01 6.925425678491592407e-02 -6.111802905797958374e-02 5.603688582777976990e-02 2.597908303141593933e-02 2.787187993526458740e-01 2.972149550914764404e-01 -6.466256827116012573e-02 -2.484988048672676086e-02 1.886411309242248535e-01 1.652925089001655579e-02 2.236523479223251343e-01 4.455064609646797180e-02 -2.355305403470993042e-01 -4.373579844832420349e-02 1.989207714796066284e-01 1.566294953227043152e-02 2.193270772695541382e-01
4.315659031271934509e-02 1.221438497304916382e-01 2.177267968654632568e-01 1.050112247467041016e-01 -3.106420636177062988e-01 2.280883118510246277e-02 8.935103565454483032e-02 2.674692869186401367e-02 -4.314006865024566650e-01 -1.317570060491561890e-01 1.142119169235229492e-01 1.912450045347213745e-02 -3.512474000453948975e-01 -5.892944522202014923e-03 1.269120573997497559e-01 1.116527616977691650e-01 -7.990692555904388428e-02 1.167295947670936584e-01 -1.362821161746978760e-01 -1.040081232786178589e-01 7.391189783811569214e-02 1.590191200375556946e-02 -2.106742709875106812e-01 3.787187486886978149e-02 1.209479048848152161e-01 6.434341520071029663e-02 -2.547785639762878418e-01 -3.105055391788482666e-01 2.203897237777709961e-01 2.554377019405364990e-01 1.864234507083892822e-01 1.435478180646896362e-01
1.038534343242645264e-01 -1.663494110107421875e-01 2.104512304067611694e-01 1.177711784839630127e-01 -4.963921383023262024e-02 5.649817362427711487e-02 4.419381022453308105e-01 -8.980919420719146729e-02 1.909019052982330322e-02 -3.048474155366420746e-02 1.133443489670753479e-01 9.714273363351821899e-02 -1.875163316726684570e-01 1.929772086441516876e-02 7.574392110109329224e-02 1.179739534854888916e-01 -1.928945034742355347e-01 2.214869707822799683e-01 -3.318375721573829651e-02 4.461947381496429443e-01 2.337222546339035034e-01 -1.492733210325241089e-01 1.153172925114631653e-01 2.020125836133956909e-01 -1.050413548946380615e-01 1.060156077146530151e-01 8.674343675374984741e-02 -3.410798013210296631e-01 -9.151551872491836548e-03 1.743862330913543701e-01 1.443874537944793701e-01 -2.525674551725387573e-02
4.009132087230682373e-01 -6.792490929365158081e-02 1.740600019693374634e-01 -5.543987080454826355e-02 4.923415929079055786e-02 -1.784489154815673828e-01 -2.949355542659759521e-02 4.887766763567924500e-02 -1.619808822870254517e-01 -1.770879924297332764e-01 1.483812034130096436e-01 2.458345443010330200e-01 -2.321333587169647217e-01 1.420254707336425781e-01 -1.269741058349609375e-01 -1.046320125460624695e-01 -2.921985983848571777e-01 -1.861168891191482544e-01 -1.325095817446708679e-02 2.023243457078933716e-01 1.474640965461730957e-01 2.489257156848907471e-01 8.332359790802001953e-02 1.413679271936416626e-01 -8.737394586205482483e-03 4.855211451649665833e-02 8.680739998817443848e-02 -7.284610718488693237e-02 -2.523071765899658203e-01 -1.916260719299316406e-01 3.086007535457611084e-01 1.998077630996704102e-01
2.575515508651733398e-01 -2.025586366653442383e-01 4.494310021400451660e-01 2.153909355401992798e-01 -5.588179081678390503e-02 -1.972227916121482849e-02 1.868488639593124390e-02 1.914378404617309570e-01 -1.780015528202056885e-01 -2.263547629117965698e-01 -3.092608787119388580e-02 2.521493136882781982e-01 -2.043363600969314575e-01 1.349826306104660034e-01 -1.365437656641006470e-01 -1.469453126192092896e-01 4.973514471203088760e-03 -8.172915875911712646e-02 -1.368306875228881836e-01 -1.274556368589401245e-01 1.065089553594589233e-01 -8.051969110965728760e-02 6.866605021059513092e-03 -7.277568429708480835e-02 -3.124343156814575195e-01 -2.797277271747589111e-02 -9.247740358114242554e-02 1.619827151298522949e-01 1.836744695901870728e-01 3.333851695060729980e-01 8.111615478992462158e-02 8.115357905626296997e-02
3.416920900344848633e-01 -4.042985662817955017e-02 1.618884056806564331e-01 6.283256411552429199e-02 -1.659830808639526367e-01 -1.915775835514068604e-01 -3.456680849194526672e-02 1.357073038816452026e-01 -1.489032953977584839e-01 -6.173345819115638733e-02 -3.714374732226133347e-03 1.973009258508682251e-01 -1.828932464122772217e-01 -1.751034893095493317e-02 1.468866765499114990e-01 9.857329726219177246e-02 -4.676867276430130005e-02 -3.230274841189384460e-02 -8.469662629067897797e-03 1.397455632686614990e-01 1.386913359165191650e-01 3.628219962120056152e-01 -5.278175324201583862e-02 1.479788571596145630e-01 -2.898993790149688721e-01 -5.742182955145835876e-02 8.770902454853057861e-02 -2.845925390720367432e-01 -7.308855652809143066e-02 -1.207104790955781937e-02 4.538233280181884766e-01 2.275099158287048340e-01
4.670417904853820801e-01 -1.608164631761610508e-03 1.009114012122154236e-01 -8.636684715747833252e-02 -1.073408648371696472e-01 5.617631226778030396e-02 -8.243390172719955444e-02 -1.376142650842666626e-01 -4.384725689888000488e-01 -3.107351958751678467e-01 1.943199187517166138e-01 1.045371145009994507e-01 -7.533758878707885742e-02 -1.411333121359348297e-02 -1.430697590112686157e-01 1.426558494567871094e-01 8.895337581634521484e-02 1.900862902402877808e-01 -2.939626574516296387e-02 2.886592745780944824e-01 8.349121361970901489e-02 1.200987324118614197e-01 -1.505936980247497559e-01 1.405751854181289673e-01 1.877366565167903900e-03 1.805890053510665894e-01 -5.911655351519584656e-02 1.510440111160278320e-01 1.909884512424468994e-01 1.504201889038085938e-01 1.450436413288116455e-01 -9.211399406194686890e-02
4.355520009994506836e-01 -2.284091711044311523e-01 -2.240022085607051849e-02 -1.170093789696693420e-01 -1.635218709707260132e-01 4.336526244878768921e-02 2.517436444759368896e-01 -8.060365170240402222e-02 3.372486215084791183e-03 1.197201982140541077e-01 -3.207001090049743652e-01 3.152575492858886719e-01 -1.405664384365081787e-01 2.456044703722000122e-01 2.087139040231704712e-01 2.079110145568847656e-01 -1.077493280172348022e-01 2.777761518955230713e-01 -9.443626552820205688e-02 1.612738668918609619e-01 3.410869836807250977e-02 -1.857460737228393555e-01 -1.600837409496307373e-01 4.504566639661788940e-02 6.836985051631927490e-02 -1.609283536672592163e-01 9.297112002968788147e-03 9.506580233573913574e-02 -1.252926737070083618e-01 -1.151160672307014465e-01 1.849574223160743713e-02 7.735241204500198364e-02
1.479948610067367554e-01 -2.515687048435211182e-01 6.091297138482332230e-03 1.530457437038421631e-01 -1.095029488205909729e-01 -5.167017877101898193e-02 3.612644076347351074e-01 8.492892608046531677e-03 3.565671667456626892e-02 -6.650350987911224365e-02 9.902372956275939941e-02 1.307879239320755005e-01 -2.298298776149749756e-01 -1.862285137176513672e-01 9.220769256353378296e-02 5.100577697157859802e-02 -3.581015169620513916e-01 1.811839342117309570e-01 8.620501309633255005e-02 2.536506056785583496e-01 2.411662638187408447e-01 -1.782475113868713379e-01 1.275308281183242798e-01 1.840820610523223877e-01 -1.746159642934799194e-01 4.520591348409652710e-02 2.621082216501235962e-02 -2.461267411708831787e-01 -3.016652911901473999e-02 2.099119126796722412e-01 3.209218978881835938e-01 -1.457970496267080307e-02
4.395367801189422607e-01 1.521376520395278931e-01 1.658088564872741699e-01 1.484919637441635132e-01 -3.031625747680664062e-01 -9.834299981594085693e-02 1.857170909643173218e-01 -1.824262142181396484e-01 -1.424928456544876099e-01 5.910587031394243240e-03 8.772952854633331299e-02 1.681494116783142090e-01 -1.897878795862197876e-01 -9.280191361904144287e-02 -2.325323782861232758e-02 -1.109746098518371582e-01 2.082388848066329956e-01 1.937189549207687378e-01 1.690155416727066040e-01 1.534211039543151855e-01 3.489247858524322510e-01 -2.270163148641586304e-01 1.073976010084152222e-01 6.444856524467468262e-02 -2.040869295597076416e-01 1.316191852092742920e-01 -1.943709403276443481e-01 1.006725355982780457e-01 -1.434184145182371140e-02 5.749195814132690430e-02 4.446143656969070435e-02 -1.289462447166442871e-01
2.919748127460479736e-01 6.286478042602539062e-02 1.421044915914535522e-01 1.249870806932449341e-01 5.447522550821304321e-02 1.852587237954139709e-02 1.198309957981109619e-01 -2.016839385032653809e-01 -1.697026640176773071e-01 3.716186285018920898e-01 1.683766692876815796e-01 4.046761095523834229e-01 -5.606548860669136047e-02 7.971978932619094849e-02 -1.110371649265289307e-01 2.375816740095615387e-02 -1.608474552631378174e-02 1.581550538539886475e-01 5.667119845747947693e-02 -1.410438716411590576e-01 4.668369293212890625e-01 2.582449652254581451e-02 1.372708231210708618e-01 2.095890417695045471e-02 -7.538405060768127441e-02 -1.383466869592666626e-01 -1.324886530637741089e-01 -1.992689818143844604e-01 5.278863012790679932e-02 1.842413544654846191e-01 1.733204871416091919e-01 1.063718926161527634e-02
-2.961874194443225861e-02 -2.770882546901702881e-01 2.892557159066200256e-02 -1.237025931477546692e-01 -2.822371721267700195e-01 1.558016687631607056e-01 2.050930410623550415e-01 -4.603983089327812195e-02 -9.130111336708068848e-02 4.844559822231531143e-03 2.204389721155166626e-01 3.080931007862091064e-01 -4.206144213676452637e-01 9.097722917795181274e-02 8.711871504783630371e-02 1.519168317317962646e-01 -1.334262043237686157e-01 -1.537018269300460815e-01 -2.955848872661590576e-01 2.061911821365356445e-01 9.447247534990310669e-02 3.905230201780796051e-03 -7.663081050850450993e-04 2.030089683830738068e-02 -1.112923994660377502e-01 -1.536296308040618896e-01 -3.200854659080505371e-01 -2.240412831306457520e-01 1.231486722826957703e-01 5.130177736282348633e-02 -2.158551663160324097e-02 -5.281717702746391296e-02
-1.353701800107955933e-01 7.326230406761169434e-02 3.363507390022277832e-01 6.934875994920730591e-02 -2.904986441135406494e-01 7.302547991275787354e-02 4.364541545510292053e-02 -7.262502610683441162e-02 -1.067880913615226746e-01 -2.545728385448455811e-01 -9.042775630950927734e-02 1.127256527543067932e-01 -3.007352352142333984e-01 -1.150247231125831604e-01 6.804605573415756226e-02 1.188100799918174744e-01 -2.437667995691299438e-01 -5.569878220558166504e-02 5.370944365859031677e-02 2.322393506765365601e-01 2.647177278995513916e-01 -8.362761884927749634e-02 5.954480171203613281e-02 2.845085859298706055e-01 -1.120377779006958008e-01 2.456317655742168427e-02 -2.145864367485046387e-01 -1.282366514205932617e-01 1.297384351491928101e-01 3.276377916336059570e-01 4.318844527006149292e-02 2.436297386884689331e-01
4.322945773601531982e-01 -2.757197320461273193e-01 -9.860801510512828827e-03 1.730381250381469727e-01 5.325417593121528625e-02 2.016725242137908936e-01 1.442997306585311890e-01 5.441180989146232605e-02 -1.208844631910324097e-01 1.011446304619312286e-02 1.943575441837310791e-01 1.757234781980514526e-01 -1.105633657425642014e-02 -3.105797059834003448e-02 3.050552308559417725e-01 7.282361388206481934e-02 -1.315182000398635864e-01 -1.546941883862018585e-02 -9.911965753417462111e-05 7.654674351215362549e-02 1.789937019348144531e-01 1.133758947253227234e-01 -1.053326949477195740e-01 -2.785894274711608887e-01 -9.216289967298507690e-02 1.367602944374084473e-01 -3.952845931053161621e-02 -2.922331988811492920e-01 1.320225931704044342e-02 1.899999976158142090e-01 3.711116909980773926e-01 1.086185723543167114e-01
3.505942225456237793e-02 7.987546175718307495e-02 1.971452236175537109e-01 -7.775669544935226440e-02 1.180733367800712585e-02 2.926373481750488281e-02 1.928723901510238647e-01 -1.725085265934467316e-02 -2.001583129167556763e-01 -9.456120431423187256e-02 4.020205233246088028e-03 2.775569260120391846e-01 -6.276786923408508301e-01 1.830347627401351929e-01 1.770223528146743774e-01 2.575924396514892578e-01 2.922210376709699631e-03 1.434018462896347046e-01 -1.576373279094696045e-01 -7.081687450408935547e-02 1.220409423112869263e-01 -9.680167585611343384e-02 1.392184346914291382e-01 6.984869390726089478e-02 7.868310064077377319e-02 1.296842396259307861e-01 2.989017032086849213e-02 4.059799388051033020e-02 1.022537723183631897e-01 2.988144457340240479e-01 1.218121200799942017e-01 1.365871727466583252e-01
1.654128581285476685e-01 -4.848396405577659607e-03 -1.841438859701156616e-01 2.436055429279804230e-02 -2.385227531194686890e-01 3.265017569065093994e-01 1.894828528165817261e-01 -1.621861159801483154e-01 -8.709603548049926758e-02 -8.198591321706771851e-02 -6.453900039196014404e-02 2.655498087406158447e-01 4.983590170741081238e-02 1.962751336395740509e-02 5.774788185954093933e-02 1.031872034072875977e-01 -2.018466591835021973e-01 3.283066451549530029e-01 1.174052804708480835e-01 7.805611938238143921e-02 -2.831556089222431183e-02 3.344634175300598145e-01 2.002342641353607178e-01 8.335440605878829956e-02 2.395032159984111786e-02 1.442960947751998901e-01 -1.357901990413665771e-01 -1.686465144157409668e-01 -6.534054875373840332e-02 1.226717680692672729e-01 3.957787752151489258e-01 1.849858015775680542e-01
2.713693380355834961e-01 -3.226777166128158569e-02 -7.270424813032150269e-02 -1.153367981314659119e-01 -2.231627702713012695e-01 2.052568942308425903e-01 1.149143651127815247e-02 2.221344113349914551e-01 -3.081025779247283936e-01 -7.183976471424102783e-02 -6.712850928306579590e-02 2.098429799079895020e-01 -2.382814288139343262e-01 1.533435285091400146e-01 -9.102801792323589325e-03 -3.526812046766281128e-02 -1.462094932794570923e-01 1.208497360348701477e-01 6.012637540698051453e-02 2.790224254131317139e-01 1.152873188257217407e-01 1.054902449250221252e-01 -3.379953801631927490e-01 2.465320527553558350e-01 -6.716363131999969482e-02 1.363189220428466797e-01 -2.116406410932540894e-01 -5.845658481121063232e-02 -3.081397116184234619e-01 -2.179657109081745148e-02 1.401032805442810059e-01 -1.784041821956634521e-01
2.241289010271430016e-03 1.580318510532379150e-01 7.516508549451828003e-02 -9.461048245429992676e-02 -2.790431678295135498e-01 1.938931494951248169e-01 3.562343716621398926e-01 -1.049229353666305542e-01 -8.843704313039779663e-02 -2.265301197767257690e-01 -3.064077496528625488e-01 1.583882719278335571e-01 -1.933566182851791382e-01 9.395217895507812500e-02 -2.729099802672863007e-02 -6.230865046381950378e-02 -1.722188293933868408e-01 -1.166813969612121582e-01 1.005880981683731079e-01 3.225389719009399414e-01 2.847448587417602539e-01 -3.134188428521156311e-02 -1.123346611857414246e-01 5.296861007809638977e-02 3.134501278400421143e-01 -5.495072901248931885e-02 -1.621736437082290649e-01 -4.787642881274223328e-02 9.979566186666488647e-02 -1.128668040037155151e-01 2.378376871347427368e-01 1.185762509703636169e-01
3.073275089263916016e-01 -1.705342680215835571e-01 5.696199834346771240e-02 6.428247690200805664e-02 -1.271194666624069214e-01 1.827928721904754639e-01 -5.401229858398437500e-02 2.890325188636779785e-01 -2.082875818014144897e-01 -1.550634298473596573e-02 -2.378791868686676025e-01 2.483195513486862183e-01 -2.318027317523956299e-01 1.574857383966445923e-01 2.790992520749568939e-02 -1.109506636857986450e-01 -3.119592182338237762e-02 1.335965245962142944e-01 1.851014345884323120e-01 3.743013441562652588e-01 2.165230959653854370e-01 1.205988451838493347e-01 -1.847379803657531738e-01 2.052918523550033569e-01 -8.667857944965362549e-02 1.016028672456741333e-01 -2.384041696786880493e-01 -9.123945981264114380e-02 -2.204515933990478516e-01 7.985294610261917114e-02 7.388544082641601562e-02 -7.244445383548736572e-02
3.248964548110961914e-01 1.358171273022890091e-02 6.932335346937179565e-02 -2.154607772827148438e-01 -5.358138121664524078e-03 8.514060825109481812e-02 -2.501687109470367432e-01 -1.356891989707946777e-01 -1.570848375558853149e-01 -2.698634564876556396e-01 1.689196676015853882e-01 6.523913145065307617e-02 -3.081990480422973633e-01 -1.911901310086250305e-02 3.887844383716583252e-01 -1.378858089447021484e-02 -1.908256411552429199e-01 3.462869226932525635e-01 1.179006919264793396e-01 1.485036164522171021e-01 -6.870985031127929688e-03 -1.268319413065910339e-02 -3.558412194252014160e-03 -1.562648713588714600e-01 -1.121946498751640320e-01 3.082635998725891113e-02 7.597701996564865112e-02 -1.268647313117980957e-01 -7.445039600133895874e-02 1.979070454835891724e-01 2.825963497161865234e-01 -2.948790043592453003e-02
9.408558905124664307e-02 -1.153678968548774719e-01 1.556792296469211578e-02 6.536585837602615356e-02 -1.055698320269584656e-01 1.774460673332214355e-01 1.694006025791168213e-01 -2.047820538282394409e-01 1.050242409110069275e-01 -1.090065315365791321e-01 1.847975552082061768e-01 3.262376189231872559e-01 -2.081686109304428101e-01 2.073601447045803070e-02 1.918004155158996582e-01 -4.708021506667137146e-02 -9.633894264698028564e-02 2.370069622993469238e-01 1.048844084143638611e-01 5.858065187931060791e-02 1.894935667514801025e-01 -2.557121813297271729e-01 -1.745559871196746826e-01 5.049619451165199280e-02 8.811492472887039185e-02 -3.929561376571655273e-01 -2.585892379283905029e-02 -3.587321043014526367e-01 1.199580654501914978e-01 -7.518865168094635010e-02 2.172128409147262573e-01 2.020744979381561279e-01
-5.437861382961273193e-02 8.768822997808456421e-02 4.079765677452087402e-01 -2.416060566902160645e-01 -3.876553773880004883e-01 7.512731105089187622e-02 2.414432913064956665e-02 -2.232124805450439453e-01 -1.045025587081909180e-01 7.850443571805953979e-02 -1.360298097133636475e-01 3.078359365463256836e-01 -1.731030046939849854e-01 9.172925353050231934e-02 -6.610902398824691772e-02 1.973311752080917358e-01 -2.010272294282913208e-01 2.778747081756591797e-01 2.323789596557617188e-01 1.470080912113189697e-01 1.803478598594665527e-01 2.739834040403366089e-02 9.705927968025207520e-02 1.678376272320747375e-02 3.771784156560897827e-02 7.528600096702575684e-02 -6.288367789238691330e-03 7.646224647760391235e-02 -1.795235723257064819e-01 1.364179700613021851e-01 -2.444761572405695915e-03 2.147813588380813599e-01
3.388777673244476318e-01 -7.428983598947525024e-02 2.976958155632019043e-01 2.051373124122619629e-01 -3.214305341243743896e-01 6.959793716669082642e-02 1.045301705598831177e-01 -1.640557646751403809e-01 -1.053096055984497070e-01 -1.858176477253437042e-02 -3.316783308982849121e-01 3.517957925796508789e-01 -1.680198311805725098e-01 -7.844173163175582886e-02 5.542210116982460022e-02 1.721668392419815063e-01 -2.840391695499420166e-01 -1.709377318620681763e-01 8.304864168167114258e-02 6.281948648393154144e-03 1.465977281332015991e-01 1.551304012537002563e-01 -2.031118869781494141e-01 -8.195137232542037964e-02 -7.603081408888101578e-03 -2.355260215699672699e-02 -3.165193274617195129e-02 -1.588510423898696899e-01 -1.067063882946968079e-01 -5.567427724599838257e-02 -1.964531391859054565e-01 1.856154948472976685e-02
1.930576860904693604e-01 1.165261566638946533e-01 2.330636382102966309e-01 -2.892195433378219604e-02 -1.013989970088005066e-01 8.721336722373962402e-02 2.004576381295919418e-03 -4.495892301201820374e-02 -2.870675027370452881e-01 -5.685046315193176270e-02 -9.070494212210178375e-03 6.469432264566421509e-02 -4.365645349025726318e-01 1.831576824188232422e-01 2.434952259063720703e-01 -5.341824609786272049e-03 -1.345590204000473022e-01 -4.097833111882209778e-02 -1.158073693513870239e-01 -9.332161396741867065e-02 1.071193814277648926e-01 -1.934556066989898682e-01 -5.216490477323532104e-02 2.552613615989685059e-01 5.324551090598106384e-02 -4.856742545962333679e-02 -3.489706516265869141e-01 -3.733693659305572510e-01 6.418404728174209595e-02 2.616515159606933594e-01 5.393026396632194519e-02 1.294363755732774734e-02
1.997169852256774902e-01 4.826894402503967285e-02 2.649822831153869629e-01 -9.456899762153625488e-02 -1.802606731653213501e-01 -3.261337801814079285e-02 3.590886890888214111e-01 3.492910647764801979e-03 -5.753688141703605652e-02 5.472898948937654495e-03 -2.415855973958969116e-01 -1.732509583234786987e-02 -2.500226199626922607e-01 -5.302138999104499817e-02 5.892197415232658386e-02 -1.455194205045700073e-01 -1.659119576215744019e-01 -1.517358236014842987e-02 7.183489203453063965e-02 2.958399057388305664e-01 -5.823666974902153015e-02 1.026238277554512024e-01 -9.617275744676589966e-02 1.005830019712448120e-01 1.090108156204223633e-01 -1.494297087192535400e-01 -2.818537354469299316e-01 1.576382964849472046e-01 2.062565088272094727e-01 1.772314012050628662e-01 4.447988569736480713e-01 -1.024171896278858185e-02
2.556291222572326660e-01 6.559114158153533936e-02 2.061348557472229004e-01 7.932816445827484131e-02 -1.718887090682983398e-01 7.787021249532699585e-02 -1.094523817300796509e-02 -1.083659902215003967e-01 -2.066631168127059937e-01 -1.829813718795776367e-01 -4.633892700076103210e-02 1.370573937892913818e-01 -2.768840193748474121e-01 -1.317109912633895874e-01 7.247411459684371948e-02 2.277119904756546021e-01 -6.958376616239547729e-02 1.703074201941490173e-02 -3.245869651436805725e-02 3.554536700248718262e-01 2.799164652824401855e-01 -1.587347388267517090e-01 3.240392208099365234e-01 2.854364812374114990e-01 -2.025963515043258667e-01 -1.223144158720970154e-01 -7.576801814138889313e-03 -2.539954893290996552e-02 2.823572158813476562e-01 -9.864839911460876465e-02 1.203864887356758118e-01 5.134229734539985657e-02
9.780099242925643921e-02 4.793664067983627319e-02 1.731819808483123779e-01 -7.203884422779083252e-02 -1.129030883312225342e-01 -4.155365750193595886e-02 1.503185331821441650e-01 -9.728101640939712524e-02 -4.103570058941841125e-02 -4.886217787861824036e-02 2.067341282963752747e-02 3.713508248329162598e-01 -6.591559648513793945e-01 1.227230206131935120e-02 1.514543741941452026e-01 -3.040449135005474091e-02 2.498808084055781364e-03 1.006330996751785278e-01 -1.957162320613861084e-01 -1.604047864675521851e-01 1.054044160991907120e-02 3.455985337495803833e-02 2.992185950279235840e-01 1.101543903350830078e-01 -3.712458908557891846e-02 1.493389755487442017e-01 -2.586868703365325928e-01 7.355608791112899780e-02 -1.001112759113311768e-01 1.270653959363698959e-02 1.486156880855560303e-01 1.014626398682594299e-02
3.550194203853607178e-01 4.023715853691101074e-02 -5.836365744471549988e-02 -1.966681331396102905e-01 -2.164630144834518433e-01 -1.935028582811355591e-01 4.960974678397178650e-02 -7.669008523225784302e-02 6.550981849431991577e-02 -1.096321642398834229e-01 -1.586014330387115479e-01 1.063474491238594055e-01 -5.738575458526611328e-01 -2.576123774051666260e-01 -7.628270983695983887e-02 -2.003461271524429321e-01 2.932653762400150299e-03 1.610765755176544189e-01 -1.749292761087417603e-01 1.048242002725601196e-01 -3.951854258775711060e-02 1.076904684305191040e-01 2.676596119999885559e-02 -6.532413512468338013e-02 -1.755787134170532227e-01 2.016276568174362183e-01 -7.110902667045593262e-02 -8.535733819007873535e-02 -3.644294291734695435e-02 9.839697182178497314e-02 1.799193024635314941e-01 1.741155683994293213e-01
3.898355364799499512e-01 -1.050923988223075867e-01 1.041986048221588135e-01 -3.086148500442504883e-01 8.341002464294433594e-02 1.494935154914855957e-01 -1.552781611680984497e-01 7.625357806682586670e-02 -6.592597067356109619e-02 1.017338335514068604e-01 1.675038039684295654e-01 2.897289395332336426e-01 -2.263764292001724243e-01 -9.788907319307327271e-02 2.222966700792312622e-01 -1.057747080922126770e-01 -6.523586064577102661e-02 -7.398469839245080948e-03 1.242385730147361755e-01 1.913587935268878937e-02 2.944291234016418457e-01 3.602033853530883789e-02 -3.439474850893020630e-02 -1.162978112697601318e-01 9.048035368323326111e-03 1.023631840944290161e-01 -4.646628350019454956e-02 9.229309111833572388e-02 -1.467433571815490723e-01 2.412328124046325684e-01 3.855739533901214600e-01 2.260209321975708008e-01
1.566046178340911865e-01 5.864290148019790649e-02 2.357440888881683350e-01 4.375242162495851517e-03 1.838955730199813843e-01 2.809442579746246338e-02 2.196076959371566772e-01 -2.583040595054626465e-01 -2.349763512611389160e-01 -7.042297720909118652e-02 7.014907151460647583e-02 2.193485200405120850e-01 -5.883944034576416016e-01 1.736278533935546875e-01 2.056424021720886230e-01 5.028378963470458984e-02 5.505382642149925232e-02 2.145426422357559204e-01 -1.574620902538299561e-01 5.446990951895713806e-03 -5.839177221059799194e-02 -2.945459075272083282e-02 -1.205511912703514099e-01 1.098004281520843506e-01 -1.943075954914093018e-01 -7.414437085390090942e-02 -1.420444846153259277e-01 -1.325310319662094116e-01 1.945245824754238129e-02 1.883004307746887207e-01 3.607627376914024353e-02 9.811270982027053833e-02
1.368822604417800903e-01 1.221260875463485718e-01 3.446236550807952881e-01 -4.509931430220603943e-02 -2.236136496067047119e-01 1.182168647646903992e-01 5.462865158915519714e-02 -1.628330647945404053e-01 1.584684550762176514e-01 2.627033293247222900e-01 -9.086610376834869385e-02 4.533476531505584717e-01 -1.762424260377883911e-01 9.468720294535160065e-03 6.342456489801406860e-02 1.807526499032974243e-01 -3.127319812774658203e-01 6.946793291717767715e-03 -1.279366575181484222e-02 4.903937876224517822e-02 1.959598064422607422e-01 -2.641895413398742676e-02 -2.090893238782882690e-01 -1.125587299466133118e-01 3.822576999664306641e-02 -8.315785229206085205e-02 2.410092391073703766e-02 -1.267185211181640625e-01 -1.856951266527175903e-01 -5.672780796885490417e-02 1.811277419328689575e-01 -2.913654148578643799e-01
-1.677463389933109283e-02 -1.009161546826362610e-01 1.159213930368423462e-01 5.680619552731513977e-02 -3.159366250038146973e-01 1.443574875593185425e-01 1.426136344671249390e-01 3.260052949190139771e-02 -2.807442843914031982e-01 -5.026863515377044678e-02 -3.098046407103538513e-02 2.687518298625946045e-01 -3.762579560279846191e-01 2.725195586681365967e-01 2.444005161523818970e-01 -1.063991263508796692e-01 -1.302029639482498169e-01 -1.524338219314813614e-02 1.521306037902832031e-01 5.666949599981307983e-02 2.062667012214660645e-01 -6.867697834968566895e-02 -2.218652963638305664e-01 2.884396016597747803e-01 7.290579378604888916e-02 -2.953584305942058563e-02 -2.741787135601043701e-01 -9.825486689805984497e-02 7.694539614021778107e-03 1.664765924215316772e-02 -9.936584532260894775e-02 2.548383772373199463e-01
2.425000369548797607e-01 -1.058517023921012878e-01 3.772102594375610352e-01 1.068804338574409485e-01 -2.297700792551040649e-01 1.047985479235649109e-01 -2.086799740791320801e-01 6.644800305366516113e-03 -4.427262395620346069e-02 -2.490015029907226562e-01 1.021701768040657043e-01 8.998931199312210083e-02 -2.486978769302368164e-01 -2.656844817101955414e-02 2.057837881147861481e-02 -2.872377038002014160e-01 -1.784306168556213379e-01 3.018229603767395020e-01 -2.012208551168441772e-01 -1.357593983411788940e-01 3.541255742311477661e-02 -2.611679956316947937e-02 -1.112204790115356445e-02 1.576123088598251343e-01 4.217294976115226746e-02 2.224619686603546143e-01 -1.928753256797790527e-01 1.040086895227432251e-01 4.324394091963768005e-02 -1.606265902519226074e-01 3.223131000995635986e-01 -3.641234338283538818e-02
1.189394071698188782e-01 3.940786048769950867e-02 1.687846928834915161e-01 8.725994266569614410e-03 -2.366372793912887573e-01 1.612453013658523560e-01 8.167503029108047485e-02 -2.557166516780853271e-01 -4.675458967685699463e-01 -1.119808480143547058e-01 3.192434310913085938e-01 6.404361128807067871e-02 -3.712877631187438965e-01 -5.636613070964813232e-02 1.654101312160491943e-01 5.238154157996177673e-02 -4.242229759693145752e-01 1.006460189819335938e-01 6.155345961451530457e-02 3.709170967340469360e-03 -8.364142477512359619e-02 -1.516738086938858032e-01 -1.160036213696002960e-02 1.057408284395933151e-02 -5.599737539887428284e-02 -1.304486393928527832e-01 3.082563169300556183e-02 6.813091039657592773e-02 1.483729034662246704e-01 1.313151270151138306e-01 -4.338500648736953735e-02 -4.852275550365447998e-02
-5.185874924063682556e-02 -5.445064231753349304e-02 2.209226042032241821e-01 3.016176819801330566e-01 -6.902973353862762451e-02 -1.238978505134582520e-01 1.416389942169189453e-01 6.550493091344833374e-02 1.032889038324356079e-01 -1.665142923593521118e-01 -3.091104328632354736e-02 1.768646240234375000e-01 -2.799169421195983887e-01 -1.962087154388427734e-01 2.240057587623596191e-01 1.999971270561218262e-02 -3.151744604110717773e-01 1.516937017440795898e-01 1.486213356256484985e-01 2.788602709770202637e-01 2.407489418983459473e-01 -2.738961279392242432e-01 1.036311089992523193e-01 1.717644394375383854e-03 -1.167306825518608093e-01 1.891105622053146362e-01 -1.681325584650039673e-01 -1.342013180255889893e-01 1.251665055751800537e-01 2.190754860639572144e-01 2.104998230934143066e-01 4.978167638182640076e-02
2.934859395027160645e-01 -1.733381599187850952e-01 1.275211572647094727e-01 2.015076391398906708e-02 1.057728156447410583e-01 1.625377386808395386e-01 1.418604850769042969e-01 -1.014373525977134705e-01 -1.044214441208168864e-04 -1.016180813312530518e-01 1.711774468421936035e-01 2.896275222301483154e-01 -2.440848350524902344e-01 8.959997445344924927e-02 4.054482281208038330e-01 1.632254272699356079e-01 1.252899169921875000e-01 4.788403585553169250e-02 1.698927730321884155e-01 1.566851735115051270e-01 1.721624433994293213e-01 6.011545658111572266e-02 -2.203521430492401123e-01 -1.187810376286506653e-01 -1.628796756267547607e-01 -2.400547452270984650e-02 -1.848706454038619995e-01 -4.643613845109939575e-02 2.509758472442626953e-01 -1.354455053806304932e-01 2.864195704460144043e-01 -1.511670947074890137e-01
9.579867124557495117e-02 -8.984673023223876953e-02 1.132518574595451355e-01 -3.403910994529724121e-02 -1.680362522602081299e-01 1.917770653963088989e-01 1.621830016374588013e-01 -2.742783427238464355e-01 2.248489707708358765e-01 -2.786493301391601562e-01 -3.166328370571136475e-02 4.915705695748329163e-02 -3.420069813728332520e-01 -3.695630468428134918e-03 2.781713008880615234e-01 7.321636378765106201e-02 -2.966136336326599121e-01 2.167160511016845703e-01 6.935910880565643311e-02 1.150167360901832581e-02 2.203902900218963623e-01 -1.463399380445480347e-01 -2.186892032623291016e-01 1.838039159774780273e-01 2.021630406379699707e-01 -1.961000263690948486e-01 -2.077964991331100464e-01 -6.462904065847396851e-02 3.180718421936035156e-02 -3.957175463438034058e-02 1.711107641458511353e-01 1.444039344787597656e-01
4.148405417799949646e-02 -1.120233088731765747e-01 2.601448893547058105e-01 -2.675097286701202393e-01 -1.264231652021408081e-01 1.383874267339706421e-01 4.378146678209304810e-02 -1.681272387504577637e-01 -1.950622648000717163e-01 -4.761624615639448166e-03 -2.000283449888229370e-01 3.848919868469238281e-01 -2.195862084627151489e-01 3.022937178611755371e-01 5.064986646175384521e-02 -4.513638466596603394e-02 -1.614480763673782349e-01 -6.110322475433349609e-02 1.870875805616378784e-02 1.219892757944762707e-03 2.124147862195968628e-01 1.694783568382263184e-01 -1.243404671549797058e-01 1.833437681198120117e-01 2.846394777297973633e-01 -1.708204597234725952e-01 -1.661356687545776367e-01 -1.187715493142604828e-02 1.139483526349067688e-01 2.657110095024108887e-01 2.427785284817218781e-02 -1.885780990123748779e-01
1.579370200634002686e-01 -6.006003543734550476e-02 -1.270438879728317261e-01 -3.300143405795097351e-02 -2.306011766195297241e-01 2.990698218345642090e-01 -2.304024808108806610e-02 2.701376676559448242e-01 -1.190105080604553223e-01 -4.653232917189598083e-02 4.436379671096801758e-02 3.370494246482849121e-01 -1.293128076940774918e-02 1.639285124838352203e-02 -1.160823702812194824e-01 -7.170723378658294678e-02 7.667414098978042603e-02 1.582220941781997681e-01 2.893345430493354797e-02 2.004580497741699219e-01 3.060305416584014893e-01 -2.410719916224479675e-02 1.181043386459350586e-01 1.958681344985961914e-01 -1.191006526350975037e-01 1.354710012674331665e-01 -1.698272526264190674e-01 1.522497385740280151e-01 2.919656410813331604e-02 6.959890574216842651e-02 5.092200040817260742e-01 -1.382013112306594849e-01
3.271879851818084717e-01 1.695615202188491821e-01 5.074863135814666748e-02 -1.366994231939315796e-01 -2.609775066375732422e-01 2.506332993507385254e-01 2.539445757865905762e-01 -1.045433133840560913e-01 -1.611500978469848633e-01 3.189571797847747803e-01 9.670616127550601959e-03 1.344820410013198853e-01 -2.055792212486267090e-01 5.393793806433677673e-02 -2.276996076107025146e-01 6.941769272089004517e-02 -1.615298539400100708e-01 -7.667813450098037720e-02 -5.398149788379669189e-02 -1.821374446153640747e-01 2.188743054866790771e-01 1.570574343204498291e-01 5.418800562620162964e-02 -5.627770349383354187e-02 -1.236271411180496216e-01 6.175622344017028809e-02 -1.331403851509094238e-02 6.011481210589408875e-02 1.334871351718902588e-01 -1.827372759580612183e-01 3.448649048805236816e-01 2.215922921895980835e-01
2.076606452465057373e-01 -1.538458764553070068e-01 2.298396825790405273e-01 6.033338233828544617e-02 -1.858069002628326416e-01 -1.229377277195453644e-02 8.777489513158798218e-02 -9.215930849313735962e-02 -2.978532612323760986e-01 -1.350531876087188721e-01 -1.046460419893264771e-01 -1.239898148924112320e-02 -2.362331897020339966e-01 -3.204961121082305908e-01 3.437364473938941956e-02 7.299948483705520630e-02 -3.048944771289825439e-01 8.466522395610809326e-02 -1.087166965007781982e-01 2.483165711164474487e-01 2.871089577674865723e-01 -2.597566843032836914e-01 2.544805407524108887e-01 4.112055525183677673e-02 6.545797921717166901e-03 -1.102682948112487793e-01 3.744858130812644958e-02 -1.432878077030181885e-01 2.957381606101989746e-01 -4.321350902318954468e-02 1.040641069412231445e-01 1.360705047845840454e-01
1.205941140651702881e-01 2.151009254157543182e-02 2.351631522178649902e-01 -1.156358122825622559e-01 -2.576542198657989502e-01 1.025788933038711548e-01 1.315490454435348511e-01 -1.538044307380914688e-02 -4.605367034673690796e-02 -1.598500609397888184e-01 -1.962477117776870728e-01 4.839383661746978760e-01 7.698816061019897461e-02 -2.682343870401382446e-02 9.731277823448181152e-02 2.328961342573165894e-02 -2.293406724929809570e-01 -8.569170534610748291e-02 2.193492203950881958e-01 2.379541099071502686e-01 6.419640500098466873e-03 1.334576755762100220e-01 4.936260730028152466e-02 1.745606809854507446e-01 2.918441407382488251e-02 -3.995189070701599121e-02 -1.219749227166175842e-01 7.221170514822006226e-02 -2.256511598825454712e-01 1.848915964365005493e-01 4.113646149635314941e-01 -1.119324117898941040e-01
-1.381732970476150513e-01 -2.731459736824035645e-01 1.630408167839050293e-01 -1.024162247776985168e-01 -1.509153693914413452e-01 1.081474944949150085e-01 1.197439134120941162e-01 -1.511546969413757324e-01 -3.165217638015747070e-01 -9.551483392715454102e-02 2.530235350131988525e-01 1.732091158628463745e-01 -4.020819962024688721e-01 1.282123662531375885e-02 8.080225437879562378e-02 2.031577825546264648e-01 -5.130560696125030518e-02 -1.421369761228561401e-01 -3.452821671962738037e-01 1.905426681041717529e-01 1.699917763471603394e-01 -2.707280963659286499e-02 1.321498453617095947e-01 5.869566649198532104e-02 -8.987584710121154785e-02 -2.296593226492404938e-02 -2.798473536968231201e-01 -2.450404167175292969e-01 1.831658533774316311e-03 -6.612771749496459961e-02 6.510668247938156128e-02 1.107918191701173782e-02
1.722572445869445801e-01 -2.776217162609100342e-01 3.139539361000061035e-01 -1.867099897935986519e-03 -2.305754423141479492e-01 -6.152628734707832336e-02 1.688168942928314209e-01 1.862662658095359802e-02 -1.161595433950424194e-01 -2.334258286282420158e-03 2.755564078688621521e-02 2.261347770690917969e-01 -2.105755805969238281e-01 2.079752981662750244e-01 -1.963081397116184235e-02 3.108960576355457306e-02 3.265152871608734131e-02 1.979428529739379883e-01 -7.575993239879608154e-02 2.375565469264984131e-01 -3.269973769783973694e-02 -1.567522995173931122e-03 -5.690053477883338928e-02 -2.939088642597198486e-01 1.729798465967178345e-01 1.586029976606369019e-01 -2.739658355712890625e-01 1.946194320917129517e-01 -1.961047649383544922e-01 1.577595025300979614e-01 2.192781865596771240e-01 -2.863440215587615967e-01
3.264232277870178223e-01 -1.803102553822100163e-03 -3.426394611597061157e-02 -1.500733792781829834e-01 -2.366518080234527588e-01 1.678786277770996094e-01 -6.733863055706024170e-02 3.325545787811279297e-01 -3.463746905326843262e-01 -7.263927161693572998e-02 -2.667043805122375488e-01 1.724344789981842041e-01 -3.257090151309967041e-01 1.378089040517807007e-01 6.664387136697769165e-02 -9.868969023227691650e-02 -7.871513254940509796e-03 6.991473026573657990e-03 1.778202503919601440e-01 2.743568122386932373e-01 1.879743337631225586e-01 8.763568848371505737e-02 -1.269255727529525757e-01 -8.751923590898513794e-02 2.326667122542858124e-02 1.021005064249038696e-01 -2.343302369117736816e-01 4.672487825155258179e-02 2.001960873603820801e-01 4.029487445950508118e-02 1.400984823703765869e-01 -4.338996857404708862e-02
-3.071018122136592865e-02 3.887543454766273499e-02 1.542728394269943237e-01 -6.495241820812225342e-02 -1.700770854949951172e-01 2.598921060562133789e-01 8.185088634490966797e-02 -5.891416966915130615e-02 -4.010480940341949463e-01 4.130988195538520813e-02 -6.957080960273742676e-02 5.182563662528991699e-01 -2.923546731472015381e-01 5.562906153500080109e-04 3.157000243663787842e-01 -1.067770868539810181e-01 -4.173616692423820496e-02 1.140707880258560181e-01 2.985684387385845184e-02 6.807801127433776855e-02 3.173191845417022705e-01 -1.108033880591392517e-01 -7.385996729135513306e-02 3.947605937719345093e-02 9.104190766811370850e-02 -1.235326528549194336e-01 2.228831639513373375e-03 -1.843517087399959564e-02 -1.966470927000045776e-01 -2.258963696658611298e-02 -1.133731305599212646e-01 1.190830990672111511e-01
1.659667491912841797e-01 1.426681578159332275e-01 1.206773426383733749e-02 9.725850820541381836e-02 -3.526588901877403259e-02 1.852824389934539795e-01 -1.422248780727386475e-01 1.392779946327209473e-01 -3.057358860969543457e-01 -1.889104694128036499e-01 -2.895042300224304199e-01 1.579256653785705566e-01 -2.152876257896423340e-01 2.710110507905483246e-02 -8.273398131132125854e-02 3.165549635887145996e-01 -1.331095248460769653e-01 2.611191868782043457e-01 1.322652995586395264e-01 2.562319040298461914e-01 2.340451031923294067e-01 1.154467761516571045e-01 2.726339548826217651e-02 5.802686139941215515e-02 4.589215386658906937e-03 1.148377731442451477e-02 2.357426285743713379e-02 -9.014926850795745850e-03 -3.226848840713500977e-01 1.392788141965866089e-01 3.123781979084014893e-01 1.099391952157020569e-01
1.522521972656250000e-01 -1.638602167367935181e-01 -7.957459241151809692e-02 1.613998860120773315e-01 -2.440413087606430054e-01 2.078672200441360474e-01 6.002486124634742737e-02 2.577885985374450684e-01 -4.544381424784660339e-02 -3.765067085623741150e-02 -1.171406134963035583e-01 3.622651696205139160e-01 -1.540217250585556030e-01 2.345947735011577606e-02 2.018565870821475983e-02 -4.347457364201545715e-02 -3.428074344992637634e-02 3.153959512710571289e-01 -7.701002806425094604e-02 3.633756041526794434e-01 1.666616350412368774e-01 1.669087707996368408e-01 -3.261018097400665283e-01 1.531161814928054810e-01 1.298750191926956177e-01 2.561436295509338379e-01 -6.800784170627593994e-02 -1.278681159019470215e-01 -1.203057542443275452e-01 -3.568157926201820374e-02 1.548891365528106689e-01 5.019590631127357483e-02
3.787310123443603516e-01 -2.840177118778228760e-01 8.196661248803138733e-03 -6.355309486389160156e-02 5.499441549181938171e-02 9.523224085569381714e-02 1.804950237274169922e-01 -2.614852190017700195e-01 -2.958313226699829102e-01 -2.427037805318832397e-01 7.437463104724884033e-02 1.235580965876579285e-01 2.940680645406246185e-02 1.256048828363418579e-01 -1.472345739603042603e-01 -1.537623256444931030e-01 -2.665296196937561035e-01 -1.832270473241806030e-01 -1.822330504655838013e-01 2.797169983386993408e-01 1.279353499412536621e-01 1.183740720152854919e-01 -9.354221075773239136e-02 -1.230880618095397949e-01 -7.555235177278518677e-02 -6.494588404893875122e-02 -1.013435870409011841e-01 -8.312715590000152588e-02 -2.203540951013565063e-01 -1.277175396680831909e-01 2.579769194126129150e-01 -2.635357528924942017e-02
-7.858663797378540039e-03 -1.274233609437942505e-01 8.906064927577972412e-02 -6.410844624042510986e-02 -1.711225137114524841e-02 7.205943763256072998e-02 8.611148700765625108e-07 -1.951777003705501556e-02 -3.750843405723571777e-01 2.832465060055255890e-02 -1.380156278610229492e-01 1.535516232252120972e-01 -2.088822573423385620e-01 3.236880004405975342e-01 -1.974866352975368500e-02 -1.988456994295120239e-01 -1.487818658351898193e-01 1.487446278333663940e-01 3.580853044986724854e-01 2.652743458747863770e-01 3.073565363883972168e-01 1.299615651369094849e-01 3.510017320513725281e-02 1.662029772996902466e-01 3.586157038807868958e-02 9.596864879131317139e-02 -2.111475765705108643e-01 -4.117004200816154480e-02 -1.910692453384399414e-01 2.360526025295257568e-01 2.469789087772369385e-01 1.643952541053295135e-02
1.498065739870071411e-01 -2.890186011791229248e-02 1.615820825099945068e-01 4.364988207817077637e-02 -1.354538798332214355e-01 -1.982387155294418335e-02 7.664050161838531494e-02 -1.835456043481826782e-01 -2.166202813386917114e-01 3.115134239196777344e-01 2.167823016643524170e-01 4.515169262886047363e-01 -1.823768019676208496e-01 1.661251932382583618e-01 -1.175127997994422913e-01 1.736155748367309570e-01 1.803908050060272217e-01 1.255293339490890503e-01 -5.512667447328567505e-02 -3.879259526729583740e-02 2.630659937858581543e-01 -4.668655619025230408e-02 3.206231892108917236e-01 1.554318666458129883e-01 -4.538248106837272644e-02 -9.108750522136688232e-02 -2.970807552337646484e-01 -1.822728514671325684e-01 -6.571903824806213379e-02 5.016325786709785461e-02 3.018767945468425751e-02 2.031952171819284558e-04
-5.504010245203971863e-02 1.198818441480398178e-02 4.885441064834594727e-01 -1.279165744781494141e-01 -8.924034237861633301e-02 -4.358420148491859436e-02 -2.140978574752807617e-01 -3.178683817386627197e-01 -5.007057636976242065e-02 -5.117110535502433777e-02 -7.547757029533386230e-02 3.157104849815368652e-01 -2.380468845367431641e-01 1.385278105735778809e-01 7.124486565589904785e-02 1.114845797419548035e-01 -1.737113744020462036e-01 2.647277414798736572e-01 1.487118005752563477e-01 1.377224475145339966e-01 1.418182402849197388e-01 -5.512183904647827148e-02 1.276997476816177368e-01 2.487706393003463745e-01 1.040933579206466675e-01 7.760147005319595337e-02 -1.181979030370712280e-01 1.886042021214962006e-02 -1.636554747819900513e-01 1.355879604816436768e-01 2.174299210309982300e-01 1.219836547970771790e-01
4.453185573220252991e-02 -5.492611601948738098e-02 3.488847315311431885e-01 1.256697345525026321e-02 -1.865354552865028381e-02 1.623343378305435181e-01 7.152979075908660889e-02 -4.187870621681213379e-01 -2.301248013973236084e-01 7.628637552261352539e-02 1.076089404523372650e-02 2.449460625648498535e-01 -5.732432007789611816e-01 1.259854137897491455e-01 2.472443878650665283e-02 1.556610502302646637e-02 -1.791692376136779785e-01 8.881824091076850891e-03 1.425331830978393555e-01 -8.301151543855667114e-02 8.433335274457931519e-02 -1.695537865161895752e-01 2.772176079452037811e-02 -8.004290983080863953e-03 3.348816186189651489e-02 -1.724849343299865723e-01 5.203070119023323059e-02 1.113807186484336853e-01 -2.381507493555545807e-02 -4.675159230828285217e-02 2.226565778255462646e-01 8.545289188623428345e-02
2.943615913391113281e-01 2.164580971002578735e-01 2.324459888041019440e-02 -1.215694025158882141e-01 -1.129625141620635986e-01 -1.109788715839385986e-01 3.873472213745117188e-01 -2.284277230501174927e-02 -2.488329410552978516e-01 -1.001623123884201050e-01 -1.806843727827072144e-01 1.262274831533432007e-01 -2.479982376098632812e-01 1.979140490293502808e-01 -1.228491812944412231e-01 3.125259578227996826e-01 -1.276279091835021973e-01 1.037696599960327148e-01 1.387249827384948730e-01 -1.327905654907226562e-01 1.427732110023498535e-01 -1.102501302957534790e-01 1.288674473762512207e-01 -1.220629364252090454e-01 1.262398809194564819e-01 -2.303702384233474731e-02 9.561020135879516602e-02 6.303868442773818970e-02 8.301177620887756348e-02 1.719049215316772461e-01 3.841123878955841064e-01 5.065785720944404602e-03
3.886759281158447266e-01 -1.189430803060531616e-02 2.564963400363922119e-01 4.715831950306892395e-02 -1.022107247263193130e-02 1.020832061767578125e-01 1.611394882202148438e-01 -3.265087306499481201e-01 9.845741093158721924e-03 -4.444920644164085388e-02 -1.840522140264511108e-01 1.975628435611724854e-01 -4.327697157859802246e-01 2.416447363793849945e-02 6.446702778339385986e-02 -2.869934216141700745e-02 -4.671833012253046036e-03 2.559545934200286865e-01 7.211143523454666138e-02 -8.936578780412673950e-02 1.219543162733316422e-02 -1.018585562705993652e-01 -1.490673515945672989e-02 -1.182079911231994629e-01 2.277350276708602905e-01 3.683730959892272949e-02 -3.057567775249481201e-01 -2.066508978605270386e-01 -1.431274879723787308e-02 2.598797380924224854e-01 5.679215118288993835e-02 7.761354744434356689e-02
3.168902695178985596e-01 -3.167110681533813477e-01 2.051844447851181030e-01 1.582789272069931030e-01 -2.280601859092712402e-01 9.912711568176746368e-03 -6.596142798662185669e-02 -1.557631939649581909e-01 -1.231583580374717712e-01 -1.672323793172836304e-01 -7.549291849136352539e-02 2.388699948787689209e-01 2.055982872843742371e-02 8.470090478658676147e-02 1.583093553781509399e-01 -2.223844975233078003e-01 -1.685130894184112549e-01 1.351050287485122681e-01 1.505676060914993286e-01 6.743937730789184570e-02 -5.139374174177646637e-03 2.098993211984634399e-01 4.394059479236602783e-01 2.841475047171115875e-02 4.393432289361953735e-02 2.039707005023956299e-01 -2.153292149305343628e-01 -1.582196950912475586e-01 -8.333384990692138672e-02 1.687764525413513184e-01 -2.957488223910331726e-02 1.777150481939315796e-02
1.340463291853666306e-03 -3.038401901721954346e-01 -4.596494138240814209e-02 -1.544878482818603516e-01 -3.997642695903778076e-01 1.557635366916656494e-01 -8.007959276437759399e-02 -1.003895774483680725e-01 -2.930478155612945557e-01 -1.312503963708877563e-01 1.329450607299804688e-01 2.340156584978103638e-01 -3.495616614818572998e-01 1.919001489877700806e-01 8.346147835254669189e-02 -2.583245560526847839e-02 7.173097878694534302e-02 1.228479295969009399e-01 8.020779490470886230e-02 1.244255974888801575e-01 3.048463165760040283e-01 1.113345324993133545e-01 -2.853948771953582764e-01 2.032118886709213257e-01 2.427130192518234253e-02 -3.719092532992362976e-02 -4.429876804351806641e-02 -2.049287259578704834e-01 9.090858697891235352e-02 5.911269783973693848e-02 -4.755305871367454529e-02 9.363565593957901001e-02
-2.920016087591648102e-02 -1.062014102935791016e-01 1.245583370327949524e-01 8.229077607393264771e-02 -3.657182455062866211e-01 -8.232863247394561768e-02 6.246861070394515991e-02 1.099890619516372681e-01 -7.616675645112991333e-02 1.888498216867446899e-01 -6.867406517267227173e-02 3.028265535831451416e-01 -4.296005070209503174e-01 2.003848552703857422e-01 -5.221123620867729187e-02 1.710039526224136353e-01 -2.755614221096038818e-01 1.030598878860473633e-01 1.620287001132965088e-01 2.057205438613891602e-01 -1.367480214685201645e-02 -1.068632081151008606e-01 -5.463572964072227478e-02 8.835373073816299438e-02 -8.502034097909927368e-02 -3.710280871018767357e-03 -3.402007222175598145e-01 6.705266237258911133e-02 -3.233970403671264648e-01 -1.064588781446218491e-02 -3.458728641271591187e-02 -5.993026867508888245e-02
1.987145282328128815e-02 -2.599272690713405609e-02 2.149260491132736206e-01 9.661524742841720581e-02 -3.591391742229461670e-01 -8.578117936849594116e-02 5.396482720971107483e-02 -1.765796840190887451e-01 -2.988854646682739258e-01 4.235383495688438416e-02 -1.405655294656753540e-01 2.105808444321155548e-02 -1.739921420812606812e-01 6.845270842313766479e-02 1.921820193529129028e-01 1.778255552053451538e-01 -2.021908909082412720e-01 2.293289899826049805e-01 1.878318637609481812e-01 2.070491015911102295e-01 8.043352514505386353e-02 7.495396584272384644e-02 -8.870504796504974365e-02 1.562947183847427368e-01 -4.511015862226486206e-02 -9.414336085319519043e-02 4.871812835335731506e-02 1.247522085905075073e-01 4.874917492270469666e-02 -2.617969214916229248e-01 4.918287992477416992e-01 2.179476059973239899e-02
2.138549387454986572e-01 -1.555586159229278564e-01 1.862732619047164917e-01 2.393452823162078857e-01 -1.501595079898834229e-01 1.351829767227172852e-01 5.453011766076087952e-02 -2.238263487815856934e-01 -1.512234061956405640e-01 1.690771877765655518e-01 -5.183921381831169128e-02 1.605076044797897339e-01 -2.948428094387054443e-01 2.474911808967590332e-01 -1.141706928610801697e-01 -1.918464004993438721e-01 7.981125265359878540e-02 4.313526749610900879e-01 6.291096657514572144e-02 -1.212257519364356995e-01 1.532757729291915894e-01 2.178652286529541016e-01 1.849564313888549805e-01 -1.056550070643424988e-01 -2.622815668582916260e-01 -1.101845651865005493e-01 -1.164401620626449585e-01 8.979019476100802422e-04 -1.312712579965591431e-02 1.513746082782745361e-01 1.237276047468185425e-01 7.716435194015502930e-02
3.647781312465667725e-01 2.269385755062103271e-01 1.768612116575241089e-01 -1.233962550759315491e-01 -2.534392662346363068e-02 2.938593327999114990e-01 4.604912921786308289e-02 -6.566264480352401733e-02 -4.315882921218872070e-02 2.573605179786682129e-01 -1.704974286258220673e-02 4.119164645671844482e-01 -1.251076906919479370e-01 1.972249895334243774e-01 -6.960316747426986694e-02 -1.817463040351867676e-01 5.180003494024276733e-02 -1.405314654111862183e-01 6.611240655183792114e-02 2.215918712317943573e-02 2.566332519054412842e-01 -1.643746942281723022e-01 7.308097928762435913e-02 4.704087600111961365e-02 -2.877362072467803955e-01 3.958705067634582520e-02 1.289203763008117676e-01 8.143765851855278015e-03 -3.420275449752807617e-02 7.816954515874385834e-03 3.205747008323669434e-01 1.106342896819114685e-01
3.324818611145019531e-01 -1.911500245332717896e-01 6.022416427731513977e-02 -2.942725084722042084e-02 -1.551707237958908081e-01 1.529255509376525879e-01 4.296031966805458069e-02 3.258948624134063721e-01 -2.691324353218078613e-01 -1.972268372774124146e-01 1.074279621243476868e-01 3.645642474293708801e-02 -2.219670116901397705e-01 -6.301875412464141846e-02 2.099617570638656616e-01 -8.921848982572555542e-02 -1.072653755545616150e-01 2.387161999940872192e-01 2.409293651580810547e-01 2.914953418076038361e-02 6.703649461269378662e-02 1.237049326300621033e-01 -2.933863177895545959e-02 1.322304159402847290e-01 -2.565776109695434570e-01 6.992093473672866821e-02 2.081382721662521362e-01 -3.584184348583221436e-01 -3.983214125037193298e-02 -1.780432611703872681e-01 1.436661332845687866e-01 3.820514678955078125e-02
-9.884738922119140625e-02 -5.391632020473480225e-02 2.751556038856506348e-01 7.091860473155975342e-02 -3.301292657852172852e-01 2.929265499114990234e-01 5.619567260146141052e-02 -1.788859814405441284e-01 -4.511466920375823975e-01 -1.094912365078926086e-01 1.482820212841033936e-01 9.135910123586654663e-02 -4.090584516525268555e-01 -1.556219905614852905e-01 1.088821887969970703e-01 -3.279269486665725708e-02 -1.450411081314086914e-01 7.088787853717803955e-02 6.384678930044174194e-02 9.125508368015289307e-02 -7.969910651445388794e-02 -1.085177212953567505e-01 -1.073893755674362183e-01 3.739218041300773621e-02 -6.163470819592475891e-02 -1.721261143684387207e-01 -2.013343274593353271e-01 -1.528454273939132690e-01 5.689009651541709900e-02 1.466031074523925781e-01 9.850773215293884277e-02 1.581727713346481323e-01
3.167965114116668701e-01 -3.119486868381500244e-01 1.087916921824216843e-02 -1.011632606387138367e-01 -2.398945689201354980e-01 -4.987549036741256714e-02 6.006227806210517883e-02 -1.582065671682357788e-01 -3.344366252422332764e-01 -2.164732515811920166e-01 4.819454625248908997e-02 -1.837964728474617004e-02 -2.484972774982452393e-01 4.321435093879699707e-02 -8.885959535837173462e-02 5.221896246075630188e-02 -2.235295623540878296e-01 9.804730862379074097e-02 -3.164137303829193115e-01 2.161571383476257324e-01 9.131407737731933594e-02 1.871745735406875610e-01 -2.324832826852798462e-01 -1.508212387561798096e-01 -4.603982716798782349e-02 1.272881031036376953e-01 6.171454489231109619e-02 6.518515944480895996e-02 -6.290662288665771484e-02 1.793027073144912720e-01 1.558360904455184937e-01 -2.330922335386276245e-01
1.410177908837795258e-02 3.124924562871456146e-02 1.841940730810165405e-01 1.334076523780822754e-01 -2.261540591716766357e-01 1.774842292070388794e-01 3.816403681412339211e-03 -1.038199514150619507e-01 -3.787432610988616943e-01 6.242926232516765594e-03 2.689993381500244141e-01 1.961731016635894775e-01 -5.177457928657531738e-01 -9.270158625440672040e-05 -5.587413161993026733e-02 1.400775276124477386e-02 -2.720054388046264648e-01 -7.345420867204666138e-02 1.585128903388977051e-01 3.004084713757038116e-02 -3.123915567994117737e-02 -1.084545552730560303e-01 -1.043750569224357605e-01 -8.375456929206848145e-02 -4.593516886234283447e-02 -6.061455607414245605e-02 -2.587550692260265350e-02 2.812170190736651421e-03 2.677161097526550293e-01 1.590122431516647339e-01 2.100315690040588379e-01 2.106211185455322266e-01
3.562371730804443359e-01 -1.031617000699043274e-01 7.664073258638381958e-02 9.310287237167358398e-02 -8.891533128917217255e-03 1.336682438850402832e-01 2.931326627731323242e-01 -2.218309417366981506e-02 1.828709803521633148e-02 1.403403840959072113e-02 2.427462041378021240e-01 3.327301740646362305e-01 -1.019033715128898621e-01 9.652857482433319092e-02 3.463668823242187500e-01 -4.098257049918174744e-02 -4.603271186351776123e-02 -1.611216515302658081e-01 -1.502410508692264557e-02 2.880680933594703674e-02 1.968495696783065796e-01 1.467689722776412964e-01 -4.540280625224113464e-02 -2.080115377902984619e-01 -3.588066622614860535e-02 2.720612883567810059e-01 5.027862638235092163e-02 -1.698340624570846558e-01 1.771894991397857666e-01 2.200797200202941895e-01 3.149766623973846436e-01 1.074889153242111206e-01
1.288715153932571411e-01 1.455530375242233276e-01 9.464774280786514282e-02 4.486991092562675476e-02 -1.305736154317855835e-01 6.247939169406890869e-02 2.511395514011383057e-01 -5.078777298331260681e-02 -2.693369984626770020e-01 -4.201343655586242676e-02 5.692810751497745514e-03 1.078648418188095093e-01 -4.135476350784301758e-01 1.762591451406478882e-01 3.091448545455932617e-01 3.931825608015060425e-02 -3.287845104932785034e-02 -7.471774518489837646e-02 -1.415427476167678833e-01 1.334634702652692795e-02 1.283198297023773193e-01 -1.887895315885543823e-01 -2.201473265886306763e-01 1.923294067382812500e-01 -1.438692444935441017e-03 -2.293045399710536003e-03 -3.258960843086242676e-01 -3.621226251125335693e-01 1.103951483964920044e-01 2.207237184047698975e-01 1.231154650449752808e-01 -4.000357538461685181e-02
5.138666555285453796e-02 -8.403439819812774658e-02 1.938253194093704224e-01 1.193003952503204346e-01 -1.348039507865905762e-01 3.876943886280059814e-02 1.104780882596969604e-01 -3.672352731227874756e-01 -3.023689985275268555e-01 2.457798272371292114e-01 3.452440351247787476e-02 8.685579150915145874e-02 -5.087085440754890442e-02 1.995712146162986755e-02 -1.279730647802352905e-01 2.450913004577159882e-02 -6.052170693874359131e-02 8.049936592578887939e-02 5.611336976289749146e-02 -3.923677280545234680e-02 3.853880763053894043e-01 -7.453031837940216064e-02 1.380115002393722534e-01 2.630295157432556152e-01 -2.418151497840881348e-01 1.231568455696105957e-01 -2.058800160884857178e-01 -1.377939879894256592e-01 1.363735646009445190e-02 1.784606724977493286e-01 2.380088716745376587e-01 3.322348594665527344e-01
2.223061025142669678e-01 -1.730787381529808044e-02 4.425887018442153931e-04 -2.597066387534141541e-02 -4.439598917961120605e-01 5.217183381319046021e-02 -2.216696739196777344e-02 -1.436418145895004272e-01 -2.969369590282440186e-01 -1.010765731334686279e-01 7.780929654836654663e-02 1.436026692390441895e-01 -7.232806086540222168e-02 -1.564742624759674072e-01 9.328493475914001465e-02 -1.336747854948043823e-01 -3.000966012477874756e-01 4.033686220645904541e-01 -1.466319151222705841e-02 -1.805269569158554077e-01 2.081179246306419373e-02 1.951659321784973145e-01 -9.877884387969970703e-02 -1.430478096008300781e-01 6.224218755960464478e-02 2.508370392024517059e-02 -2.749674320220947266e-01 -9.467860311269760132e-02 1.467440724372863770e-01 -9.058742970228195190e-02 2.139723896980285645e-01 -1.685170233249664307e-01
6.187688559293746948e-02 -5.074493587017059326e-02 3.571272268891334534e-02 5.728802084922790527e-02 -2.187104970216751099e-01 1.302990317344665527e-01 -1.336230989545583725e-02 2.740986049175262451e-01 -2.308845072984695435e-01 -3.146056458353996277e-02 -1.677581518888473511e-01 3.597266674041748047e-01 -2.613905668258666992e-01 -7.460833340883255005e-02 1.910647153854370117e-01 4.260089248418807983e-02 -2.155476510524749756e-01 2.644618749618530273e-01 1.160639077425003052e-01 4.499564766883850098e-01 1.184433698654174805e-01 2.605876140296459198e-02 -2.605960071086883545e-01 1.058078855276107788e-01 -1.020813286304473877e-01 1.371436864137649536e-01 -7.680536061525344849e-02 5.832106247544288635e-02 -1.773481965065002441e-01 -2.246721461415290833e-02 1.103224009275436401e-01 -1.267245709896087646e-01
1.274790912866592407e-01 3.126837015151977539e-01 9.527309797704219818e-03 9.519564360380172729e-02 -2.575526535511016846e-01 5.462937429547309875e-02 -9.723193943500518799e-02 -5.215714499354362488e-02 -2.602391876280307770e-02 -8.733253180980682373e-02 1.310638785362243652e-01 1.471186727285385132e-01 -3.009414374828338623e-01 -2.488437592983245850e-01 -6.641294807195663452e-02 1.652506440877914429e-01 -4.160120487213134766e-01 1.907757967710494995e-01 5.507948249578475952e-02 1.276645809412002563e-01 1.948951482772827148e-01 -1.973694264888763428e-01 -1.879029273986816406e-01 1.275921016931533813e-01 -1.178204733878374100e-02 -2.392596453428268433e-01 -1.307423561811447144e-01 -2.314806580543518066e-01 -1.698263287544250488e-01 1.685834378004074097e-01 1.459311991930007935e-01 7.870025932788848877e-03
2.238276004791259766e-01 -3.675790503621101379e-02 3.166535496711730957e-01 -2.689778506755828857e-01 -3.416581749916076660e-01 1.266533583402633667e-01 8.128269016742706299e-02 3.380883038043975830e-01 -3.429510071873664856e-02 -1.781532615423202515e-01 3.480755165219306946e-02 1.984275281429290771e-01 -3.176807761192321777e-01 1.840393990278244019e-01 3.553677722811698914e-02 8.307001553475856781e-03 2.977136150002479553e-02 -1.044155284762382507e-01 -5.606800317764282227e-02 -5.838299170136451721e-02 -1.977375447750091553e-01 8.704092353582382202e-02 -5.965496599674224854e-02 1.678643971681594849e-01 -1.459812223911285400e-01 1.340899318456649780e-01 -2.214011847972869873e-01 6.938378512859344482e-02 8.197430521249771118e-02 1.423691585659980774e-02 2.838614583015441895e-01 -1.877467036247253418e-01
1.559809595346450806e-01 -1.198653280735015869e-01 1.184878870844841003e-01 -2.783015556633472443e-02 -7.972721755504608154e-02 2.457461692392826080e-02 4.177435636520385742e-01 -6.154598668217658997e-02 -1.170588359236717224e-01 -3.470565751194953918e-02 7.270119339227676392e-02 1.005407273769378662e-01 -1.760841012001037598e-01 -1.853300631046295166e-01 -1.404128074645996094e-01 2.265040427446365356e-01 -2.781219482421875000e-01 9.963732957839965820e-02 2.758327685296535492e-02 6.871119141578674316e-02 2.198480814695358276e-01 -2.174232304096221924e-01 8.604694157838821411e-02 2.806145250797271729e-01 -2.665790319442749023e-01 -1.915463991463184357e-02 -2.872688882052898407e-02 -9.434691816568374634e-02 -8.560953289270401001e-02 4.185600578784942627e-01 2.324775159358978271e-01 4.811751469969749451e-02
2.665773928165435791e-01 -1.646626926958560944e-02 -1.278460957109928131e-02 7.250861823558807373e-02 -3.718302845954895020e-01 2.231444269418716431e-01 -1.331785172224044800e-01 5.355272814631462097e-02 -2.225620001554489136e-01 -2.431290298700332642e-01 -5.134492367506027222e-02 1.203586757183074951e-01 -2.008301466703414917e-01 -5.166528746485710144e-02 3.010113239288330078e-01 -1.592663824558258057e-01 -2.535465918481349945e-02 -2.978213597089052200e-03 2.181635424494743347e-02 -3.961103782057762146e-02 2.069062739610671997e-01 3.473711907863616943e-01 3.286672830581665039e-01 5.710476636886596680e-02 -1.629927158355712891e-01 -8.721444010734558105e-02 -8.925963938236236572e-02 -1.554422974586486816e-01 -1.243842020630836487e-01 2.133624553680419922e-01 1.560848951339721680e-01 2.698514796793460846e-02
3.302547037601470947e-01 8.288773894309997559e-02 6.951898336410522461e-02 -4.681169241666793823e-02 -1.028415262699127197e-01 -1.038499549031257629e-01 2.580403685569763184e-01 2.707271778490394354e-04 -3.631362915039062500e-01 1.003351137042045593e-01 -1.416939049959182739e-01 1.466191560029983521e-01 -4.479657411575317383e-01 8.825910277664661407e-03 4.265129566192626953e-02 7.073846459388732910e-02 1.909018009901046753e-01 1.987053900957107544e-01 1.893005706369876862e-02 -1.713314652442932129e-01 2.509201318025588989e-02 -1.483006328344345093e-01 -1.311001926660537720e-01 -1.953813135623931885e-01 -7.075355853885412216e-03 -8.608956634998321533e-02 -2.014081329107284546e-01 -2.282591313123703003e-01 2.267385274171829224e-01 1.041270196437835693e-01 2.277271896600723267e-01 1.191495265811681747e-02
2.607381641864776611e-01 1.162845119833946228e-01 2.910414040088653564e-01 1.718992590904235840e-01 -1.070305034518241882e-01 8.350647054612636566e-03 -9.963303059339523315e-02 -1.065302416682243347e-01 -3.014615178108215332e-01 4.031342640519142151e-02 -1.488473564386367798e-01 3.982632607221603394e-02 -1.041426882147789001e-01 1.079795658588409424e-01 3.265948593616485596e-02 1.850269883871078491e-01 -3.562935441732406616e-02 6.402671337127685547e-02 -1.547731906175613403e-01 1.215337067842483521e-01 -2.803846076130867004e-02 1.100985482335090637e-01 -8.056940883398056030e-02 1.701869964599609375e-01 -3.689821660518646240e-01 3.427820503711700439e-01 -4.166693985462188721e-01 -2.349372059106826782e-01 8.504431694746017456e-02 2.593639492988586426e-02 -2.540835924446582794e-02 -1.179897934198379517e-01
-1.718166284263134003e-02 -1.643680632114410400e-01 1.614709347486495972e-01 8.534695208072662354e-02 -1.075359135866165161e-01 1.658012717962265015e-01 2.866488993167877197e-01 -1.868013441562652588e-01 -3.157123625278472900e-01 -1.719792000949382782e-02 -4.922645166516304016e-02 -1.156478598713874817e-01 -4.302726089954376221e-01 2.543369121849536896e-02 2.425649166107177734e-01 -2.482607960700988770e-02 -1.011968329548835754e-01 -1.241984311491250992e-02 1.365988105535507202e-01 1.743427515029907227e-01 2.338011562824249268e-01 -2.328186631202697754e-01 -5.951944272965192795e-03 3.451668918132781982e-01 5.165081471204757690e-02 -6.642938405275344849e-02 -2.891359925270080566e-01 -1.238062232732772827e-01 3.203185275197029114e-02 7.973151654005050659e-02 1.181601285934448242e-01 -8.582187443971633911e-02
4.106812551617622375e-02 6.117602065205574036e-02 1.584520637989044189e-01 1.192582994699478149e-01 -1.553390324115753174e-01 1.729334592819213867e-01 9.956642985343933105e-02 4.956060647964477539e-02 -3.995823860168457031e-01 -1.754146814346313477e-01 2.392665892839431763e-01 -1.290125027298927307e-02 -4.223133027553558350e-01 1.570121198892593384e-01 2.143703103065490723e-01 9.805186837911605835e-02 -8.827415108680725098e-02 1.117535755038261414e-01 -5.758424475789070129e-02 -4.431921988725662231e-02 1.897148489952087402e-01 -2.243605554103851318e-01 -1.200373545289039612e-01 2.398510873317718506e-01 -9.375709295272827148e-02 -1.224678903818130493e-01 -1.661857068538665771e-01 -3.597637712955474854e-01 -3.300224244594573975e-02 1.037606298923492432e-01 2.950087375938892365e-02 7.087909430265426636e-02
1.763380765914916992e-01 -4.602729156613349915e-02 8.898743987083435059e-02 -2.318243086338043213e-01 -2.426209747791290283e-01 -5.867677927017211914e-02 -1.124635413289070129e-01 5.720036104321479797e-02 -1.833029389381408691e-01 -8.286859095096588135e-02 7.200049608945846558e-02 1.506202071905136108e-01 -3.036370575428009033e-01 4.951630905270576477e-02 -1.122761666774749756e-01 -7.741621881723403931e-02 -2.655173838138580322e-01 9.359545260667800903e-02 -2.148518860340118408e-01 -1.212381571531295776e-01 3.395527601242065430e-01 2.026830464601516724e-01 1.346560567617416382e-01 -1.311333477497100830e-01 -3.088314831256866455e-01 1.383051872253417969e-01 8.725251257419586182e-02 -4.397952556610107422e-02 2.699396014213562012e-02 2.846972942352294922e-01 2.515567839145660400e-01 -2.106527537107467651e-01
8.441801369190216064e-02 5.038576945662498474e-02 2.010227143764495850e-01 9.729353711009025574e-03 2.717852592468261719e-02 -5.156440660357475281e-02 1.482978016138076782e-01 2.273777686059474945e-02 -3.108145296573638916e-01 -7.568289339542388916e-02 -2.841782867908477783e-01 8.011749386787414551e-02 -4.216432869434356689e-01 -1.122708097100257874e-01 2.315907329320907593e-01 -4.301351308822631836e-02 -2.176006138324737549e-01 6.070015206933021545e-02 1.488223671913146973e-01 3.776713609695434570e-01 2.042593061923980713e-02 -9.387502074241638184e-02 7.942535728216171265e-02 1.118632778525352478e-01 1.673819310963153839e-02 -1.667882204055786133e-01 -4.683495685458183289e-02 -3.117320239543914795e-01 3.066972792148590088e-01 -8.730674535036087036e-02 1.239022612571716309e-01 -1.285957638174295425e-02
4.196276366710662842e-01 1.752257794141769409e-01 1.327090114355087280e-01 1.286573410034179688e-01 1.781608313322067261e-01 2.173507772386074066e-02 1.165085807442665100e-01 -2.126857638359069824e-01 -2.624871134757995605e-01 -1.131531968712806702e-01 -1.422561891376972198e-02 1.702516525983810425e-01 -2.954733371734619141e-02 3.743645921349525452e-02 -5.884056910872459412e-02 1.247595101594924927e-01 -1.714985817670822144e-01 8.822096884250640869e-02 2.311819046735763550e-01 3.739800155162811279e-01 5.243628099560737610e-02 2.309194356203079224e-01 5.369352921843528748e-02 5.835781618952751160e-02 -1.050946712493896484e-01 3.597536310553550720e-02 -1.641416996717453003e-01 -1.131962314248085022e-01 -2.809728980064392090e-01 1.556766331195831299e-01 1.606947183609008789e-01 -2.487298548221588135e-01
7.350715249776840210e-02 2.186121493577957153e-01 2.308082729578018188e-01 6.137421727180480957e-02 -1.643522828817367554e-01 8.205981552600860596e-02 1.414140015840530396e-01 2.308865934610366821e-01 5.927612073719501495e-03 1.342863738536834717e-01 -2.703878842294216156e-02 6.527689099311828613e-02 -1.729933172464370728e-01 3.470592796802520752e-01 -7.870403677225112915e-02 1.424069702625274658e-01 -2.667531967163085938e-01 5.153822898864746094e-01 -1.606188267469406128e-01 2.879656553268432617e-01 9.757082909345626831e-02 -7.140381634235382080e-02 4.928771033883094788e-02 -6.563505530357360840e-02 -1.425852626562118530e-01 -5.558850616216659546e-02 -1.401008516550064087e-01 -2.059608846902847290e-01 -6.547209806740283966e-03 2.225104719400405884e-02 1.307682543992996216e-01 -1.133203953504562378e-01
4.461805224418640137e-01 -5.176599696278572083e-02 2.498564869165420532e-01 1.513062417507171631e-01 -2.095039784908294678e-01 6.210787594318389893e-02 -1.779706776142120361e-01 -1.653714329004287720e-01 -2.508842051029205322e-01 1.043948084115982056e-01 -1.157415658235549927e-01 2.749335765838623047e-01 -2.444368749856948853e-01 1.341663599014282227e-01 1.807105392217636108e-01 1.806044280529022217e-01 -7.352351397275924683e-02 1.673687845468521118e-01 1.974705839529633522e-03 -1.051066890358924866e-01 1.594486981630325317e-01 -1.565866619348526001e-01 -1.224277764558792114e-01 1.448720097541809082e-01 -5.634667724370956421e-02 -6.390204280614852905e-02 -1.105321422219276428e-01 -1.963041424751281738e-01 -2.622008025646209717e-01 -1.265766918659210205e-01 -1.646934300661087036e-01 -2.415975555777549744e-03
-2.494979882612824440e-03 -1.395401209592819214e-01 2.855800092220306396e-01 3.446661829948425293e-01 -1.332646459341049194e-01 -1.477494090795516968e-01 3.378425836563110352e-01 6.997621059417724609e-02 -3.520787879824638367e-02 -1.691300421953201294e-01 8.357900381088256836e-02 2.071060836315155029e-01 -1.610790193080902100e-01 -1.784380972385406494e-01 1.752200722694396973e-01 8.938153833150863647e-02 -3.467352688312530518e-01 1.608579903841018677e-01 1.462780833244323730e-01 2.433871924877166748e-01 1.034971326589584351e-01 -1.117907315492630005e-01 -1.691555790603160858e-02 1.260145101696252823e-02 -2.308566570281982422e-01 1.347931474447250366e-01 -1.212225630879402161e-01 -2.097092755138874054e-02 2.556409835815429688e-01 1.414016038179397583e-01 1.137122809886932373e-01 1.004108414053916931e-01
4.468302428722381592e-01 -3.728470951318740845e-02 2.313272505998611450e-01 -2.970133721828460693e-01 -1.380257010459899902e-01 2.149035334587097168e-01 -1.007430925965309143e-01 1.616308987140655518e-01 -1.707325726747512817e-01 -1.854682690463960171e-03 6.574982404708862305e-02 7.823253422975540161e-02 -1.174008026719093323e-01 -2.797700464725494385e-02 1.067171022295951843e-01 -1.101303622126579285e-01 -1.186573654413223267e-01 2.596812881529331207e-02 6.484189629554748535e-02 -1.815423741936683655e-02 -2.431386336684226990e-02 2.164434045553207397e-01 -2.452852725982666016e-01 1.681697517633438110e-01 -1.774950176477432251e-01 4.756009578704833984e-02 -2.190062105655670166e-01 8.654231578111648560e-02 -4.290422424674034119e-02 1.468861103057861328e-01 2.944354712963104248e-01 -3.514750003814697266e-01
6.046489626169204712e-02 -1.346717029809951782e-01 9.359484910964965820e-02 2.811590135097503662e-01 -3.997592628002166748e-02 -9.135223925113677979e-02 1.986442804336547852e-01 5.399694666266441345e-02 1.413667649030685425e-01 -2.523267269134521484e-01 1.245458349585533142e-01 2.522875666618347168e-01 -3.204243481159210205e-01 -1.141709908843040466e-01 1.697336286306381226e-01 4.370571300387382507e-02 -3.318152129650115967e-01 7.235602289438247681e-02 1.682203412055969238e-01 3.686202466487884521e-01 1.702262163162231445e-01 -1.303155124187469482e-01 3.742900490760803223e-02 1.037052646279335022e-01 -1.524756997823715210e-01 1.536226719617843628e-01 -2.380907833576202393e-01 -1.548088192939758301e-01 1.302404701709747314e-01 1.937381923198699951e-01 5.961830541491508484e-02 7.519599795341491699e-02
7.799882441759109497e-02 -8.962125331163406372e-02 3.001683950424194336e-01 2.101352214813232422e-01 -1.453836169093847275e-02 -4.494063556194305420e-02 1.240185499191284180e-01 -2.326495759189128876e-02 -7.857722789049148560e-02 -2.204517275094985962e-01 7.238858845084905624e-03 1.341189444065093994e-01 -3.986735641956329346e-01 -1.239809840917587280e-01 2.482187468558549881e-03 7.558411359786987305e-02 -2.984145283699035645e-01 1.946672797203063965e-02 6.266878545284271240e-02 3.424619436264038086e-01 3.599034845829010010e-01 -3.458494246006011963e-01 1.362934559583663940e-01 1.679047197103500366e-01 -9.342433512210845947e-02 6.297316402196884155e-02 2.919080853462219238e-02 -1.196689456701278687e-01 1.377738118171691895e-01 2.049280516803264618e-02 6.429144740104675293e-02 1.505972445011138916e-01
2.911492288112640381e-01 6.199536472558975220e-02 -1.365854218602180481e-02 -5.671408399939537048e-02 -1.150514259934425354e-01 2.204273790121078491e-01 1.586039215326309204e-01 7.086049020290374756e-02 -3.564019873738288879e-02 -3.706237673759460449e-02 -2.421025931835174561e-01 4.201498627662658691e-01 -2.342760115861892700e-01 4.261271357536315918e-01 1.304164975881576538e-01 1.882028952240943909e-02 -1.055327951908111572e-01 7.128303498029708862e-02 3.373395651578903198e-02 4.455034807324409485e-02 2.741140127182006836e-01 -2.469231784343719482e-01 1.174969747662544250e-01 -1.193633675575256348e-01 6.592811550945043564e-03 1.717986017465591431e-01 2.530226111412048340e-01 4.001536965370178223e-02 9.380899369716644287e-02 1.524662673473358154e-01 -4.369031265377998352e-02 1.083038374781608582e-01
2.613503932952880859e-01 -9.987854212522506714e-02 6.214248947799205780e-03 -4.771046712994575500e-02 -9.440941363573074341e-02 -6.146071851253509521e-02 4.926424026489257812e-01 -7.937444001436233521e-02 -1.833164989948272705e-01 1.561065912246704102e-01 -5.806910246610641479e-02 3.284877836704254150e-01 -1.287849247455596924e-01 -5.478323623538017273e-02 1.132903099060058594e-01 -8.376653492450714111e-02 -6.019582599401473999e-02 3.849213719367980957e-01 -3.645378351211547852e-02 -4.102319851517677307e-02 1.092376261949539185e-01 5.158489570021629333e-02 2.063433080911636353e-01 6.269311159849166870e-02 1.333569642156362534e-02 -3.873097524046897888e-02 1.643386036157608032e-01 -1.530891358852386475e-01 -1.630612164735794067e-01 3.422094881534576416e-01 1.899466067552566528e-01 3.507305309176445007e-02
1.092589646577835083e-01 -3.149794340133666992e-01 3.300538063049316406e-01 -5.072166398167610168e-02 1.524291485548019409e-01 2.327673584222793579e-01 2.492518275976181030e-01 -1.293756365776062012e-01 -1.915839761495590210e-01 -7.573970407247543335e-02 -2.099521011114120483e-01 7.970871031284332275e-02 -1.851746290922164917e-01 3.283535838127136230e-01 2.888688631355762482e-02 -1.653595566749572754e-01 -5.055150762200355530e-02 2.097266316413879395e-01 -1.520452499389648438e-01 1.451826393604278564e-01 1.743361949920654297e-01 1.784509420394897461e-01 -1.623841971158981323e-01 1.000620350241661072e-01 7.986565679311752319e-02 -1.364016234874725342e-01 -1.245394572615623474e-01 8.598185330629348755e-02 1.891137845814228058e-02 2.431545853614807129e-01 1.116264760494232178e-01 -2.207251340150833130e-01
-5.022793542593717575e-03 -2.177075594663619995e-01 2.417071908712387085e-01 2.612935602664947510e-01 -2.154211848974227905e-01 1.902420520782470703e-01 2.266317009925842285e-01 -2.200765013694763184e-01 -4.145977795124053955e-01 -5.167952179908752441e-02 9.088730812072753906e-02 2.852629311382770538e-02 -3.446712493896484375e-01 -1.818809956312179565e-01 -3.544579073786735535e-02 7.824840396642684937e-02 -1.307672560214996338e-01 7.714543491601943970e-02 1.033911630511283875e-01 1.146083846688270569e-01 3.349527344107627869e-02 -7.805565744638442993e-02 -3.913358971476554871e-02 9.490416944026947021e-02 4.543368518352508545e-02 -1.649218648672103882e-01 -1.738054007291793823e-01 -1.094666123390197754e-01 2.118915170431137085e-01 1.826623082160949707e-01 1.234528571367263794e-01 2.664679586887359619e-01
8.523239195346832275e-02 -2.051633447408676147e-01 -4.507594183087348938e-02 -5.537793412804603577e-02 9.570979326963424683e-02 9.206127375364303589e-02 1.876559257507324219e-01 -1.235046684741973877e-01 -1.540396064519882202e-01 6.398773402906954288e-04 -5.204600840806961060e-02 1.438261270523071289e-01 -1.629263460636138916e-01 2.012816071510314941e-01 -1.082231625914573669e-01 6.348733603954315186e-02 -9.323276579380035400e-02 2.230999767780303955e-01 4.123744741082191467e-02 1.269358843564987183e-01 4.148148894309997559e-01 -3.151965439319610596e-01 -1.947150449268519878e-03 8.319018036127090454e-02 -1.711543053388595581e-01 1.616132408380508423e-01 1.080481335520744324e-01 -2.072478830814361572e-01 1.739679276943206787e-01 4.131594300270080566e-01 2.451218068599700928e-01 1.476571559906005859e-01
2.768015861511230469e-01 -2.035034894943237305e-01 -8.741823583841323853e-02 7.979173213243484497e-02 -1.372553259134292603e-01 1.357830762863159180e-01 1.933208666741847992e-02 2.411097474396228790e-02 -3.436059355735778809e-01 -5.959886312484741211e-02 -1.296196579933166504e-01 1.899607181549072266e-01 -1.767448633909225464e-01 2.321991026401519775e-01 7.035519927740097046e-02 8.671137690544128418e-02 -1.395465135574340820e-01 2.044556885957717896e-01 2.742264568805694580e-01 4.442024827003479004e-01 2.014205753803253174e-01 1.990832388401031494e-01 -1.504250019788742065e-01 2.388821989297866821e-01 6.441756337881088257e-02 4.816575720906257629e-02 1.162095833569765091e-02 2.498583868145942688e-02 -1.933792233467102051e-01 1.232386752963066101e-01 3.627740964293479919e-02 5.276130884885787964e-02
-2.674119733273983002e-02 -1.421582102775573730e-01 2.396190315485000610e-01 2.188029736280441284e-01 -2.551197111606597900e-01 2.186937779188156128e-01 1.811909675598144531e-01 -1.796765476465225220e-01 -3.738782703876495361e-01 -4.355397447943687439e-02 2.343467921018600464e-01 1.250805854797363281e-01 -4.180202484130859375e-01 -1.486586779356002808e-01 -1.334552764892578125e-01 1.258074790239334106e-01 -6.521286070346832275e-02 1.015413552522659302e-01 8.303457498550415039e-02 -8.806250058114528656e-03 -9.291353821754455566e-02 -3.171184659004211426e-02 -6.578865647315979004e-02 1.130435392260551453e-01 6.244333088397979736e-02 -1.440118253231048584e-01 -1.444699466228485107e-01 -2.115384042263031006e-01 4.445922747254371643e-02 1.665206104516983032e-01 1.322331279516220093e-01 2.594267725944519043e-01
1.128643564879894257e-02 7.485758513212203979e-02 2.411742359399795532e-01 -2.395562976598739624e-01 -1.127657815814018250e-01 2.299821674823760986e-01 1.204227805137634277e-01 3.161816671490669250e-02 -3.857685029506683350e-01 1.227042600512504578e-01 4.829579219222068787e-02 2.140659838914871216e-01 -3.278433382511138916e-01 2.118023931980133057e-01 5.171275883913040161e-02 -2.411686629056930542e-01 -5.204017460346221924e-02 1.291128396987915039e-01 -2.139379829168319702e-02 1.542957872152328491e-01 1.717944741249084473e-01 1.263170838356018066e-01 -1.701683700084686279e-01 1.637542694807052612e-01 2.327783852815628052e-01 -1.726555526256561279e-01 -1.636945009231567383e-01 -1.497691869735717773e-02 5.747551098465919495e-02 3.251586854457855225e-01 7.930339872837066650e-02 -3.431104123592376709e-02
1.770737618207931519e-01 -3.806971311569213867e-01 2.256776541471481323e-01 -1.241542771458625793e-01 -2.351560592651367188e-01 -4.585734009742736816e-02 1.115795820951461792e-01 -7.034046202898025513e-02 -8.465205878019332886e-02 1.215085238218307495e-01 -1.168761551380157471e-01 2.601571083068847656e-01 -1.130082383751869202e-01 3.307057544589042664e-02 9.708426147699356079e-02 1.157361790537834167e-01 2.187929674983024597e-02 1.682564169168472290e-01 1.292830705642700195e-01 -1.074374914169311523e-01 1.186908781528472900e-01 4.288986697793006897e-02 2.342796772718429565e-01 3.891413807868957520e-01 -5.434647575020790100e-02 2.300162613391876221e-01 1.289520114660263062e-01 -2.687782049179077148e-01 1.242093369364738464e-01 1.647270619869232178e-01 2.756255269050598145e-01 7.703636307269334793e-03
1.442929357290267944e-01 -2.394857257604598999e-01 1.531493067741394043e-01 3.494067490100860596e-02 -1.068598255515098572e-01 2.776190042495727539e-01 1.388694941997528076e-01 -1.882543414831161499e-02 -3.298866748809814453e-01 -5.557053908705711365e-02 -4.661780595779418945e-02 1.074066087603569031e-01 4.984384402632713318e-02 -1.112679094076156616e-01 -1.313873380422592163e-01 5.974303558468818665e-02 -2.636707127094268799e-01 1.300208419561386108e-01 1.550653129816055298e-01 5.342625826597213745e-02 1.554812043905258179e-01 6.407237052917480469e-02 -8.134650439023971558e-02 -2.704399228096008301e-01 -8.235339773818850517e-04 7.912526279687881470e-02 -2.237586975097656250e-01 -3.953968361020088196e-02 -3.790529966354370117e-01 1.127640306949615479e-01 3.696845173835754395e-01 -2.353339940309524536e-01
2.402910441160202026e-01 -1.056665629148483276e-01 3.012984395027160645e-01 1.950450986623764038e-01 -2.749266624450683594e-01 2.615126082673668861e-03 -6.011476367712020874e-02 4.886428266763687134e-02 -1.981529593467712402e-01 3.548714518547058105e-02 -1.674880385398864746e-01 1.621991246938705444e-01 -2.353359907865524292e-01 2.475986480712890625e-01 1.068883463740348816e-01 1.479941904544830322e-01 -8.144079893827438354e-02 6.220130622386932373e-02 1.214686855673789978e-01 -7.651940733194351196e-02 2.583781778812408447e-01 6.174828112125396729e-02 -1.108168289065361023e-01 2.865263521671295166e-01 -1.283660531044006348e-01 -7.589707523584365845e-02 -3.640101253986358643e-01 -2.495453059673309326e-01 -1.837736815214157104e-01 -6.499405205249786377e-02 -1.399865597486495972e-01 -7.147955894470214844e-02
7.290609180927276611e-02 9.024065732955932617e-02 -9.938731789588928223e-02 -1.630122065544128418e-01 -2.219907045364379883e-01 1.340805143117904663e-01 2.884109020233154297e-01 -1.622918397188186646e-01 8.071347326040267944e-02 1.628823727369308472e-01 -1.982981115579605103e-01 2.713872790336608887e-01 -1.602176278829574585e-01 -1.983947120606899261e-02 6.843440234661102295e-02 1.143500357866287231e-01 -3.026931881904602051e-01 7.949855178594589233e-02 -4.349656030535697937e-02 3.150564134120941162e-01 -4.193935170769691467e-02 1.794885396957397461e-01 1.842255145311355591e-01 1.393178850412368774e-01 2.351006120443344116e-02 -5.709706991910934448e-02 -8.836422860622406006e-02 -1.525939702987670898e-01 -8.869308978319168091e-02 4.056275486946105957e-01 2.154530733823776245e-01 2.081516534090042114e-01
1.219508424401283264e-01 1.852118074893951416e-01 8.849339932203292847e-02 5.028978362679481506e-02 -3.116651438176631927e-02 9.513731300830841064e-02 5.584554374217987061e-02 -6.111897528171539307e-02 -1.317970603704452515e-01 -2.576649188995361328e-01 1.323029994964599609e-01 3.059351742267608643e-01 -2.655676603317260742e-01 6.526552140712738037e-02 -4.485563375055789948e-03 -3.643399104475975037e-02 -2.847734391689300537e-01 2.520011551678180695e-02 -2.602640390396118164e-01 -1.111576408147811890e-01 1.943148672580718994e-01 -1.754341423511505127e-01 -7.654219120740890503e-02 1.110480204224586487e-01 3.393321037292480469e-01 7.450623903423547745e-03 -3.429161906242370605e-01 -3.017484843730926514e-01 8.184258639812469482e-02 1.476655155420303345e-01 1.139807924628257751e-01 1.967278122901916504e-01
7.515797019004821777e-02 5.624734237790107727e-02 1.626261770725250244e-01 -3.300296515226364136e-02 -2.512671649456024170e-01 -7.044813036918640137e-02 6.699570268392562866e-02 -2.278469800949096680e-01 -2.998931407928466797e-01 -4.435764253139495850e-02 -1.633605808019638062e-01 3.998913764953613281e-01 -3.160308003425598145e-01 -2.251714281737804413e-02 -1.693229004740715027e-02 6.859867274761199951e-02 -1.975971646606922150e-02 -1.068430244922637939e-01 -2.105937451124191284e-01 9.979494661092758179e-02 2.599255740642547607e-01 -1.307522356510162354e-01 2.452703565359115601e-01 3.381968438625335693e-01 -1.058268845081329346e-01 -2.011099755764007568e-01 -4.183927178382873535e-02 2.052353508770465851e-02 2.123572677373886108e-01 -1.637816987931728363e-02 1.277157366275787354e-01 1.203072071075439453e-01
4.333971999585628510e-03 7.047711312770843506e-02 3.125013038516044617e-02 -9.314985945820808411e-03 -7.654506713151931763e-02 1.515144556760787964e-01 1.480141729116439819e-01 1.018785685300827026e-02 -1.688197851181030273e-01 -1.456707566976547241e-01 -3.455092310905456543e-01 3.080656230449676514e-01 -3.720835223793983459e-02 4.762346670031547546e-02 1.314515769481658936e-01 -9.278762340545654297e-02 -3.877590000629425049e-01 2.055116742849349976e-01 -2.118937671184539795e-02 3.751929700374603271e-01 2.048106640577316284e-01 1.729055047035217285e-01 -2.365522980690002441e-01 8.684140443801879883e-02 1.100917696021497250e-03 -3.353033587336540222e-02 -2.113919407129287720e-01 -5.074686370790004730e-03 2.017254829406738281e-01 -1.831197738647460938e-01 2.453352510929107666e-01 -1.319957152009010315e-02
3.125693798065185547e-01 -6.257320195436477661e-02 9.546552598476409912e-02 1.379551291465759277e-01 -7.720024883747100830e-02 1.190940141677856445e-01 1.575011014938354492e-01 -2.692326009273529053e-01 -1.738614439964294434e-01 -1.080277785658836365e-01 -8.223173767328262329e-02 1.320903450250625610e-01 5.599475279450416565e-02 -7.728685438632965088e-02 1.738378703594207764e-01 -3.325081989169120789e-02 -1.354663670063018799e-01 2.562694549560546875e-01 4.497103765606880188e-02 7.187078148126602173e-02 2.398788370192050934e-02 3.657009005546569824e-01 4.215363860130310059e-01 2.911276370286941528e-02 -3.919786214828491211e-02 -5.339002609252929688e-02 -9.013791382312774658e-02 -3.325240314006805420e-01 -8.915942907333374023e-02 2.997808158397674561e-01 1.334044188261032104e-01 5.913776904344558716e-02
1.899062991142272949e-01 -5.326798558235168457e-02 6.634350866079330444e-02 -4.064613208174705505e-02 -1.641436070203781128e-01 2.127716317772865295e-02 -1.415416002273559570e-01 -5.781522393226623535e-02 -3.065633475780487061e-01 6.595649570226669312e-02 3.199108839035034180e-01 1.874506473541259766e-01 -2.222969233989715576e-01 2.754538655281066895e-01 -1.962336013093590736e-03 -4.520970210433006287e-02 -8.139630407094955444e-02 1.515021920204162598e-01 -4.382277652621269226e-02 4.994077980518341064e-01 2.490838617086410522e-01 1.099093183875083923e-01 -1.394989490509033203e-01 2.310052365064620972e-01 -1.626204401254653931e-01 2.371661365032196045e-01 -1.144051402807235718e-01 -2.477253414690494537e-02 -1.229176297783851624e-01 1.730320788919925690e-02 3.256245702505111694e-02 2.011667564511299133e-02
3.895948827266693115e-01 9.606423974037170410e-02 -6.096184253692626953e-02 -1.817138679325580597e-02 -1.229183450341224670e-01 2.868734896183013916e-01 6.735600531101226807e-02 1.330414414405822754e-01 -3.907550871372222900e-01 -2.394974529743194580e-01 -1.504623144865036011e-01 2.613789439201354980e-01 -3.397005498409271240e-01 1.143621951341629028e-01 1.544677168130874634e-01 -1.169343590736389160e-01 3.699929267168045044e-02 1.232246123254299164e-02 1.390656977891921997e-01 6.206566095352172852e-02 9.463205933570861816e-02 1.920893043279647827e-01 -1.641764789819717407e-01 -2.759797871112823486e-01 -8.311662822961807251e-02 -1.289665549993515015e-01 -1.496108174324035645e-01 -1.827725209295749664e-02 8.930122107267379761e-02 3.162530437111854553e-02 1.369050592184066772e-01 2.495613321661949158e-02
5.016686916351318359e-01 -2.014772444963455200e-01 8.082820475101470947e-02 -2.297209799289703369e-01 -7.224456220865249634e-02 5.376468226313591003e-02 8.526373654603958130e-02 1.763777583837509155e-01 -1.067257672548294067e-01 8.784504979848861694e-02 9.660131484270095825e-02 -9.563764929771423340e-02 -2.892164289951324463e-01 -2.058948725461959839e-01 3.261019289493560791e-01 -1.288648247718811035e-01 -2.244855761528015137e-01 -1.156007573008537292e-01 1.407257169485092163e-01 7.482356578111648560e-02 1.118285432457923889e-01 -2.159597538411617279e-02 1.857362389564514160e-01 -1.069033592939376831e-01 -4.075558111071586609e-02 1.873814463615417480e-01 -2.332543488591909409e-03 -1.263119578361511230e-01 3.371026832610368729e-03 -3.413921594619750977e-02 3.320870995521545410e-01 5.584909394383430481e-02
1.711621284484863281e-01 -9.155085682868957520e-02 2.064604163169860840e-01 1.379646062850952148e-01 1.015421748161315918e-01 2.588518522679805756e-02 -2.404812425374984741e-01 -1.044203415513038635e-01 -2.614077329635620117e-01 -1.067306194454431534e-02 -7.112461328506469727e-02 5.282481908798217773e-01 -1.213882118463516235e-01 1.311572045087814331e-01 2.670168280601501465e-01 -1.843183487653732300e-01 -2.551313340663909912e-01 -4.702998325228691101e-03 -4.304734244942665100e-02 2.847762405872344971e-01 2.475188225507736206e-01 -5.417823418974876404e-02 -5.218148604035377502e-02 6.729036569595336914e-02 5.002853274345397949e-02 -1.920971721410751343e-01 -8.652189746499061584e-03 7.100933045148849487e-02 -1.597062796354293823e-01 5.061447992920875549e-02 1.475187093019485474e-01 1.315952837467193604e-01
2.059224098920822144e-01 1.235535442829132080e-01 1.229516193270683289e-01 -1.417887508869171143e-01 -2.923786640167236328e-01 1.884320527315139771e-01 -5.118686240166425705e-03 1.550819277763366699e-01 -1.946206241846084595e-01 1.577487736940383911e-01 1.267135888338088989e-01 2.233972698450088501e-01 -2.521014511585235596e-01 1.097841337323188782e-01 1.792344599962234497e-01 -4.204213246703147888e-02 1.453815549612045288e-01 3.003731966018676758e-01 -1.741812825202941895e-01 -1.395944803953170776e-01 1.601726263761520386e-01 -1.603845953941345215e-01 -4.851820319890975952e-02 3.508650884032249451e-02 -1.225439235568046570e-01 3.576215207576751709e-01 -7.240226119756698608e-02 3.789900615811347961e-02 1.707199960947036743e-01 6.647040694952011108e-02 3.157382607460021973e-01 1.575558185577392578e-01
3.099020570516586304e-02 -7.374845445156097412e-02 2.985662817955017090e-01 -8.828513324260711670e-02 -3.032726347446441650e-01 -7.102353125810623169e-02 3.153231441974639893e-01 -1.809647381305694580e-01 -2.818861603736877441e-01 1.903268545866012573e-01 2.411585673689842224e-02 9.571192413568496704e-02 -2.643350064754486084e-01 -1.660326272249221802e-01 1.107484847307205200e-01 1.417834460735321045e-01 -1.846665591001510620e-01 1.358672529458999634e-01 -2.260202467441558838e-01 5.560733005404472351e-02 -9.273001551628112793e-02 -2.583722956478595734e-02 9.932664223015308380e-03 2.872570157051086426e-01 5.232190713286399841e-02 3.066586796194314957e-03 -1.498876810073852539e-01 -1.931423842906951904e-01 -1.767778396606445312e-01 3.081940114498138428e-01 1.102847140282392502e-02 1.572949886322021484e-01
2.468363195657730103e-01 9.486817568540573120e-02 1.308300793170928955e-01 -5.499400198459625244e-02 -7.206725329160690308e-02 -7.136234641075134277e-02 1.655290722846984863e-01 -1.159241944551467896e-01 -4.276428818702697754e-01 -4.730424582958221436e-01 -7.528049498796463013e-02 2.715866267681121826e-01 -1.466500014066696167e-01 -2.611488662660121918e-02 -9.847999364137649536e-02 -2.069996148347854614e-01 -1.504112929105758667e-01 -5.214627832174301147e-02 9.550754725933074951e-02 1.107869297266006470e-01 -4.181239381432533264e-02 8.342767506837844849e-02 -1.547200139611959457e-02 1.700864732265472412e-02 1.527124196290969849e-01 2.165838778018951416e-01 -4.667483735829591751e-03 -2.391043901443481445e-01 -2.650506198406219482e-01 1.462885290384292603e-01 7.903391867876052856e-02 -1.292330771684646606e-01
-2.165536768734455109e-02 1.575721651315689087e-01 1.050561144948005676e-01 -3.738082887139171362e-04 -1.785120964050292969e-01 2.020415365695953369e-01 2.690914273262023926e-01 -1.689107567071914673e-01 -1.477598398923873901e-01 -4.746887385845184326e-01 -1.889201253652572632e-01 1.993284970521926880e-01 -2.351902127265930176e-01 2.657959796488285065e-02 1.217724606394767761e-01 6.540702283382415771e-02 -2.568378448486328125e-01 8.404894173145294189e-02 1.311561763286590576e-01 1.592359840869903564e-01 2.927287220954895020e-01 1.871563866734504700e-02 -6.884581595659255981e-02 2.785955071449279785e-01 2.470553219318389893e-01 -8.233053237199783325e-02 2.798886597156524658e-02 4.563187435269355774e-02 2.673822268843650818e-02 -5.176734179258346558e-02 1.791617572307586670e-01 4.654536768794059753e-02
7.629127055406570435e-02 -4.501816630363464355e-02 2.832067310810089111e-01 2.885400652885437012e-01 2.691951766610145569e-02 4.193350300192832947e-02 2.088885456323623657e-01 1.682002246379852295e-01 4.734134674072265625e-02 -1.730702370405197144e-01 6.622622162103652954e-02 2.807039916515350342e-01 -2.425297051668167114e-01 -9.482168406248092651e-02 1.997491568326950073e-01 1.018717065453529358e-01 -3.878578543663024902e-01 9.179642051458358765e-02 1.205193549394607544e-01 3.989986181259155273e-01 1.356907635927200317e-01 -1.526740342378616333e-01 7.070335000753402710e-02 2.812861092388629913e-02 -1.468792259693145752e-01 1.134370565414428711e-01 -4.732060432434082031e-02 -1.790086179971694946e-01 2.076011002063751221e-01 1.658382713794708252e-01 -2.766229584813117981e-02 2.512012980878353119e-02
3.517146706581115723e-01 -2.631556941196322441e-03 1.797946691513061523e-01 1.949695795774459839e-01 -3.083429336547851562e-01 -2.120888233184814453e-01 7.023293524980545044e-02 -2.067261561751365662e-02 -3.200151920318603516e-01 8.708719909191131592e-02 1.978906393051147461e-01 1.161492317914962769e-01 -2.425783723592758179e-01 1.343098580837249756e-01 6.403949111700057983e-02 1.146387085318565369e-01 -2.162009291350841522e-02 3.563520908355712891e-01 1.780692040920257568e-01 1.223988980054855347e-01 1.205027624964714050e-01 2.754667215049266815e-02 -1.284997463226318359e-01 -5.697094835340976715e-03 -2.347201853990554810e-02 -1.243905946612358093e-01 1.406453270465135574e-02 -1.295114867389202118e-02 -9.671559929847717285e-02 -1.403249949216842651e-01 3.948268666863441467e-02 -3.883295059204101562e-01
1.931204050779342651e-01 7.302747666835784912e-02 1.420255750417709351e-01 -1.660473644733428955e-01 -1.868480145931243896e-01 3.965760469436645508e-01 3.170064091682434082e-01 -2.496898360550403595e-02 -1.486788243055343628e-01 9.470447897911071777e-02 4.862273484468460083e-02 1.544969081878662109e-01 1.716909185051918030e-02 3.019126504659652710e-02 1.295165419578552246e-01 1.181571558117866516e-01 -4.321553930640220642e-02 3.207306265830993652e-01 3.841704875230789185e-02 2.286741435527801514e-01 -2.768638543784618378e-02 1.060164868831634521e-01 3.470408320426940918e-01 1.461873203516006470e-01 -3.484764695167541504e-02 -1.654891371726989746e-01 8.754824288189411163e-03 -6.671790033578872681e-02 -2.069157660007476807e-01 2.583720982074737549e-01 2.651496827602386475e-01 -4.190913587808609009e-02
9.186036884784698486e-03 1.062073111534118652e-01 3.691786527633666992e-01 -1.829440742731094360e-01 -2.838887274265289307e-01 -1.133184041827917099e-02 1.562056094408035278e-01 -8.957088738679885864e-02 -2.941491007804870605e-01 1.210810542106628418e-01 -8.895001560449600220e-02 2.885215580463409424e-01 -3.576406538486480713e-01 1.017471402883529663e-01 1.489915419369935989e-03 1.523744910955429077e-01 -1.050249189138412476e-01 -1.208667531609535217e-01 1.803609728813171387e-01 -8.664622902870178223e-02 -7.915705442428588867e-02 2.122299186885356903e-02 8.604490011930465698e-02 2.652279436588287354e-01 -4.363700747489929199e-02 -1.836738139390945435e-01 -1.720729619264602661e-01 2.931892126798629761e-02 5.483932793140411377e-02 -1.156941205263137817e-01 2.834485769271850586e-01 1.972872316837310791e-01
1.120075955986976624e-01 -1.141510084271430969e-01 2.790215313434600830e-01 1.765443533658981323e-01 1.982603967189788818e-02 -1.887851059436798096e-01 2.749812304973602295e-01 -1.302378177642822266e-01 -5.399961397051811218e-02 -1.486497223377227783e-01 6.300023198127746582e-02 1.487574279308319092e-01 -1.769380718469619751e-01 -1.915976256132125854e-01 5.629273131489753723e-03 1.310550421476364136e-01 -1.995429247617721558e-01 1.256323456764221191e-01 1.180513572762720287e-04 4.250067174434661865e-01 1.565502583980560303e-01 -1.709461212158203125e-01 6.237177178263664246e-02 1.951547712087631226e-01 -5.747906863689422607e-02 1.316578239202499390e-01 1.437770575284957886e-01 -1.631571352481842041e-01 -2.129283919930458069e-02 3.714632689952850342e-01 2.455786317586898804e-01 -4.294634237885475159e-02
1.109215989708900452e-01 -1.334635019302368164e-01 1.314310282468795776e-01 1.642802059650421143e-01 6.321389228105545044e-02 -2.519283629953861237e-02 4.449038505554199219e-01 -1.719356775283813477e-01 -1.141656097024679184e-02 -5.084326118230819702e-02 1.511402726173400879e-01 1.038423925638198853e-01 -1.290921717882156372e-01 -2.068878710269927979e-01 -2.443552762269973755e-02 7.146019488573074341e-02 -2.326718717813491821e-01 1.557209193706512451e-01 1.140544936060905457e-01 3.472689092159271240e-01 3.165867924690246582e-01 -1.298852711915969849e-01 -2.424052171409130096e-02 1.522995978593826294e-01 -1.331728547811508179e-01 6.399244815111160278e-02 -5.439596995711326599e-02 -2.160507440567016602e-01 -1.374965757131576538e-01 2.705727219581604004e-01 2.745984494686126709e-01 1.100053731352090836e-02
7.957065105438232422e-02 1.603939570486545563e-02 1.758775413036346436e-01 -1.546831130981445312e-01 -6.508038938045501709e-02 4.558173939585685730e-02 6.141858175396919250e-02 1.256475448608398438e-01 -3.192262351512908936e-01 -1.963865458965301514e-01 -1.342894881963729858e-01 3.497006297111511230e-01 -2.107904702425003052e-01 1.284909546375274658e-01 3.382252752780914307e-01 -4.368025064468383789e-02 -7.283462584018707275e-02 1.136787757277488708e-01 1.013416945934295654e-01 3.385984599590301514e-01 1.223176792263984680e-01 -2.220294475555419922e-01 -2.325712237507104874e-03 5.782150104641914368e-02 8.847025781869888306e-02 4.456002637743949890e-02 -2.547081410884857178e-01 1.384537816047668457e-01 -2.818830907344818115e-01 3.275081748142838478e-03 2.633586525917053223e-01 3.457574173808097839e-02
1.561246514320373535e-01 1.852678135037422180e-02 4.715431928634643555e-01 5.703522264957427979e-02 4.107299819588661194e-02 -9.717299044132232666e-02 -6.549639254808425903e-02 5.426222085952758789e-02 -4.763124510645866394e-02 1.018968671560287476e-01 -2.093407809734344482e-01 3.884185850620269775e-01 -2.464452683925628662e-01 2.119240164756774902e-02 -1.833652555942535400e-01 2.974430322647094727e-01 -3.698357343673706055e-01 3.939307481050491333e-02 6.205701082944869995e-02 1.789515316486358643e-01 1.109455451369285583e-01 4.923773556947708130e-02 -1.332828551530838013e-01 -2.359952181577682495e-01 -7.167963776737451553e-04 -7.934310287237167358e-02 -8.782197535037994385e-02 -1.996105164289474487e-01 1.886018086224794388e-03 2.784802205860614777e-02 4.251244943588972092e-03 -1.537591665983200073e-01
1.127165332436561584e-01 1.766316890716552734e-01 -2.559075877070426941e-02 1.546683907508850098e-01 -2.767427861690521240e-01 1.955737024545669556e-01 -4.032830893993377686e-02 2.997491955757141113e-01 -7.727548480033874512e-02 9.469447284936904907e-02 9.062871336936950684e-02 2.273347228765487671e-01 1.935430243611335754e-02 1.099086627364158630e-01 4.663016274571418762e-02 5.433029681444168091e-02 -1.730056107044219971e-01 2.108635604381561279e-01 -9.401472657918930054e-02 1.611791551113128662e-01 2.248281836509704590e-01 -3.124102056026458740e-01 -1.097453013062477112e-01 1.461393386125564575e-01 -3.487074673175811768e-01 3.856559470295906067e-02 -2.228629291057586670e-01 -2.423906326293945312e-02 8.223954588174819946e-02 1.652714461088180542e-01 3.476024866104125977e-01 -1.174229457974433899e-01
1.427011638879776001e-01 -2.578147687017917633e-02 1.834044456481933594e-01 8.213257044553756714e-02 -2.963624894618988037e-01 3.208732977509498596e-02 3.740663528442382812e-01 1.741545647382736206e-01 -2.651390433311462402e-01 -2.539879381656646729e-01 -1.605801433324813843e-01 7.329303771257400513e-02 -2.879020869731903076e-01 5.841841921210289001e-02 6.730470061302185059e-02 -9.550248086452484131e-02 -1.230701357126235962e-01 -1.898010820150375366e-01 -2.216223999857902527e-02 8.127206563949584961e-02 1.997550204396247864e-02 2.402177453041076660e-01 2.178297191858291626e-02 -2.692297659814357758e-02 9.357724338769912720e-02 -1.401420086622238159e-01 -1.951713413000106812e-01 2.383229136466979980e-01 1.737808585166931152e-01 -1.559617742896080017e-02 3.112944364547729492e-01 2.129603922367095947e-01
-7.273092120885848999e-02 7.677792012691497803e-02 1.917627900838851929e-01 2.101095616817474365e-01 -2.865306437015533447e-01 1.198390647768974304e-01 3.073040843009948730e-01 4.192074015736579895e-02 -3.458842262625694275e-02 -1.929688602685928345e-01 -2.116965800523757935e-01 3.945967257022857666e-01 -2.203736305236816406e-01 3.484742715954780579e-02 1.264865398406982422e-01 1.213408634066581726e-01 -2.710469663143157959e-01 2.207721956074237823e-02 2.218876481056213379e-01 6.400799006223678589e-02 1.619774401187896729e-01 8.358825743198394775e-02 -6.799276173114776611e-02 1.970004290342330933e-01 2.035749256610870361e-01 3.055795840919017792e-02 4.692846536636352539e-02 2.545856987126171589e-04 2.529371082782745361e-01 7.119621336460113525e-02 1.588174998760223389e-01 2.302095293998718262e-01
5.827882513403892517e-02 4.829008504748344421e-02 2.963461279869079590e-01 1.076509207487106323e-01 -2.326253242790699005e-02 7.913933694362640381e-02 2.336914986371994019e-01 -1.215811148285865784e-01 2.088275551795959473e-01 -2.682181000709533691e-01 8.229988068342208862e-02 1.996403038501739502e-01 -3.085238039493560791e-01 -2.216730266809463501e-01 7.302336394786834717e-02 -1.386115048080682755e-02 -3.547482490539550781e-01 9.144719690084457397e-02 2.286624759435653687e-01 1.759335994720458984e-01 1.038157120347023010e-01 -2.148414552211761475e-01 -2.403406985104084015e-02 1.684932261705398560e-01 -6.574968993663787842e-02 1.404073089361190796e-01 2.325994148850440979e-02 -2.089760750532150269e-01 1.498335301876068115e-01 1.994222104549407959e-01 1.619513034820556641e-01 2.158406525850296021e-01
1.519191265106201172e-01 -9.208508580923080444e-02 2.104763537645339966e-01 -1.163394078612327576e-01 -2.205035835504531860e-01 4.589228483382612467e-04 6.162317469716072083e-02 3.766298592090606689e-01 -1.653966754674911499e-01 1.563110202550888062e-01 -1.537444442510604858e-01 3.096080012619495392e-02 -3.006815612316131592e-01 1.022234410047531128e-01 3.048748970031738281e-01 -1.916776001453399658e-01 8.251693099737167358e-02 1.515949964523315430e-01 -1.540491916239261627e-02 1.544938981533050537e-01 2.151134610176086426e-01 1.073306351900100708e-01 -1.543640643358230591e-01 7.260423898696899414e-02 -6.667232513427734375e-02 1.070474311709403992e-01 -2.267279773950576782e-01 1.802628189325332642e-01 6.682029366493225098e-02 9.460151195526123047e-02 3.822964429855346680e-01 -9.614789485931396484e-02
-5.020937696099281311e-02 -4.642178118228912354e-02 8.717076480388641357e-02 2.328781411051750183e-02 -3.678506612777709961e-01 3.402489470317959785e-03 1.042536869645118713e-01 -1.324301213026046753e-01 -1.475413590669631958e-01 1.969981044530868530e-01 -1.958432942628860474e-01 5.054160952568054199e-01 -3.536396920680999756e-01 1.468735933303833008e-01 -4.650055430829524994e-03 1.158716622740030289e-04 -6.809143722057342529e-02 9.105872362852096558e-02 6.834430247545242310e-02 8.900355547666549683e-02 1.420469582080841064e-01 -1.995242238044738770e-01 -1.302379556000232697e-02 -7.769763469696044922e-02 -9.626002609729766846e-02 -2.489363588392734528e-02 -2.346878200769424438e-01 1.256008893251419067e-01 -3.259704411029815674e-01 1.440140753984451294e-01 5.908053740859031677e-02 -1.395643502473831177e-01
1.849143505096435547e-01 1.121666282415390015e-01 -1.893227100372314453e-01 -1.278187483549118042e-01 -1.895887702703475952e-01 8.240569382905960083e-02 2.054780721664428711e-01 -2.661926858127117157e-02 -2.899870276451110840e-01 1.334642767906188965e-01 5.316636338829994202e-02 1.826145350933074951e-01 -2.717993557453155518e-01 -4.033987224102020264e-02 2.218788713216781616e-01 5.761940404772758484e-02 -2.128185629844665527e-01 -2.355749346315860748e-02 4.107455909252166748e-02 2.644668519496917725e-01 7.041695713996887207e-02 1.185313314199447632e-01 2.557187974452972412e-01 2.916520535945892334e-01 4.695405811071395874e-02 7.267498970031738281e-02 -1.311613433063030243e-02 -1.056392043828964233e-01 -2.585106790065765381e-01 3.939541876316070557e-01 1.181769371032714844e-01 8.659333735704421997e-02
3.643212914466857910e-01 -1.420656442642211914e-01 3.042608659598045051e-05 -5.010219663381576538e-02 -2.508706152439117432e-01 -2.346487492322921753e-01 6.022521480917930603e-02 -1.101895119063556194e-03 -3.266152143478393555e-01 4.491063207387924194e-02 1.092003192752599716e-02 3.603746891021728516e-01 -6.585532333701848984e-03 6.336151808500289917e-02 -3.841683641076087952e-02 -2.987655103206634521e-01 -7.579683512449264526e-02 -3.219632431864738464e-02 5.031105130910873413e-02 2.091469764709472656e-01 1.095046661794185638e-02 3.458953201770782471e-01 -5.368515383452177048e-03 1.574900299310684204e-01 -6.044880021363496780e-03 1.176618710160255432e-01 -1.188596710562705994e-01 8.915480226278305054e-03 -5.300438962876796722e-03 1.768434494733810425e-01 2.846415340900421143e-01 2.267450243234634399e-01
2.375613898038864136e-01 -6.593301147222518921e-02 3.262088894844055176e-01 -1.519177854061126709e-01 -1.666929423809051514e-01 2.232033386826515198e-02 3.896095976233482361e-02 -9.156960248947143555e-02 -2.046118527650833130e-01 9.668758511543273926e-02 1.165105495601892471e-02 1.153696775436401367e-01 -1.952536553144454956e-01 3.337154164910316467e-02 -9.971272945404052734e-02 1.021884754300117493e-01 -1.077688038349151611e-01 4.068965017795562744e-01 2.362519800662994385e-01 -1.695479899644851685e-01 1.800838857889175415e-01 -3.079724609851837158e-01 1.599180400371551514e-01 1.808228790760040283e-01 -1.354201287031173706e-01 -1.835621148347854614e-01 1.794546395540237427e-01 -1.421528607606887817e-01 1.754954904317855835e-01 1.401745378971099854e-01 1.918845772743225098e-01 9.085441380739212036e-02
4.125340878963470459e-01 -1.269214004278182983e-01 -5.756410956382751465e-02 -8.062815666198730469e-02 -3.572623431682586670e-01 2.876720428466796875e-01 2.559916973114013672e-01 -1.344390865415334702e-02 -2.095968462526798248e-02 4.809873923659324646e-02 5.819247290492057800e-02 2.433094680309295654e-01 -5.237286165356636047e-02 2.755496501922607422e-01 2.781842276453971863e-02 -8.029495179653167725e-02 2.398303449153900146e-01 1.995676159858703613e-01 2.322875708341598511e-01 9.522674977779388428e-02 6.618732959032058716e-02 -1.957358419895172119e-01 -1.606983542442321777e-01 8.711598068475723267e-02 -1.196858957409858704e-01 -1.044514700770378113e-01 -6.708867847919464111e-02 4.294164478778839111e-02 -1.899877637624740601e-01 9.330756962299346924e-03 2.569023966789245605e-01 7.949114590883255005e-02
2.124238461256027222e-01 4.541738703846931458e-02 1.439190357923507690e-01 2.885621488094329834e-01 -1.212238743901252747e-01 -2.490667104721069336e-01 -8.896894752979278564e-02 -5.738282948732376099e-02 -2.741962373256683350e-01 3.017079271376132965e-02 -1.693653464317321777e-01 9.899634122848510742e-02 -4.300181567668914795e-01 1.230387091636657715e-01 -1.132858470082283020e-01 -1.144389957189559937e-01 -9.293758124113082886e-02 2.745066583156585693e-01 1.214319616556167603e-01 1.821562498807907104e-01 2.875412404537200928e-01 -1.301914453506469727e-01 5.814413353800773621e-02 -1.256164442747831345e-02 2.278219535946846008e-02 -1.495771706104278564e-01 3.705840557813644409e-02 -2.007788121700286865e-01 -1.553641706705093384e-01 -8.489891886711120605e-02 1.038247160613536835e-02 -2.986876368522644043e-01
9.341888129711151123e-02 -1.740212589502334595e-01 3.935891017317771912e-02 -7.124821096658706665e-02 -3.272942602634429932e-01 2.466051876544952393e-01 -1.404215395450592041e-01 -2.161636799573898315e-01 -2.289143800735473633e-01 1.399332135915756226e-01 -4.287901520729064941e-02 2.923365235328674316e-01 -3.716675937175750732e-01 1.163535416126251221e-01 -3.589686006307601929e-02 -3.401837125420570374e-02 3.403449058532714844e-02 2.771492116153240204e-02 3.456660546362400055e-03 2.403761744499206543e-01 4.474908411502838135e-01 6.187102943658828735e-02 -3.538195416331291199e-02 2.701558470726013184e-01 -1.510733459144830704e-02 9.883995354175567627e-02 -6.533137708902359009e-02 -3.981998935341835022e-02 4.086390137672424316e-02 -2.612346224486827850e-02 -2.131270319223403931e-01 7.015665620565414429e-02
1.897496879100799561e-01 -1.498313248157501221e-01 1.745230257511138916e-01 8.103083074092864990e-02 -3.571175038814544678e-02 -3.030109591782093048e-02 7.703565806150436401e-02 -3.007641434669494629e-01 -2.874599099159240723e-01 -4.912399873137474060e-02 -1.219287398271262646e-03 5.568050593137741089e-02 -3.392482697963714600e-01 -1.871745139360427856e-01 -1.442042142152786255e-01 3.323425352573394775e-02 -1.718316525220870972e-01 4.244681820273399353e-02 -1.149397715926170349e-01 3.498549461364746094e-01 2.632692456245422363e-01 -2.034836560487747192e-01 2.632135748863220215e-01 6.214140728116035461e-02 -1.237339004874229431e-01 -1.476079672574996948e-01 1.306371688842773438e-01 -3.632608801126480103e-02 2.900071442127227783e-01 4.499155655503273010e-02 2.234302163124084473e-01 5.859297513961791992e-02
1.256607174873352051e-01 -1.121025718748569489e-02 2.401013821363449097e-01 2.011975646018981934e-01 -1.084089428186416626e-01 8.166481740772724152e-03 2.514151632785797119e-01 2.081616781651973724e-02 1.717313975095748901e-01 -3.008608818054199219e-01 2.386952787637710571e-01 1.196388825774192810e-01 -2.904767394065856934e-01 -1.795202940702438354e-01 8.432390540838241577e-02 4.408398177474737167e-03 -3.449324667453765869e-01 2.019155323505401611e-01 1.898926198482513428e-01 2.349779158830642700e-01 1.249699518084526062e-01 -1.556162089109420776e-01 -5.401097610592842102e-02 1.683615595102310181e-01 -1.699224263429641724e-01 1.407282501459121704e-01 -7.412680238485336304e-02 -2.067733258008956909e-01 1.544191390275955200e-01 1.679773479700088501e-01 1.286800801753997803e-01 8.827962726354598999e-02
2.430524230003356934e-01 1.641092151403427124e-01 1.340990513563156128e-01 1.253669708967208862e-01 -2.754159867763519287e-01 -2.558223903179168701e-01 2.991445064544677734e-01 -7.286837697029113770e-02 -9.037357568740844727e-02 1.091890186071395874e-01 -8.311472088098526001e-02 2.125446349382400513e-01 -9.245640039443969727e-02 7.017441838979721069e-02 6.016653031110763550e-03 -3.141750693321228027e-01 1.080468669533729553e-02 8.297500759363174438e-02 -1.276418566703796387e-01 8.157847076654434204e-02 4.904665648937225342e-01 3.175162523984909058e-02 1.322119235992431641e-01 -1.151501163840293884e-01 -4.235376138240098953e-03 2.940171658992767334e-01 -1.478374302387237549e-01 -9.768391400575637817e-02 2.945626340806484222e-02 -2.459257608279585838e-03 1.565375626087188721e-01 -1.196497380733489990e-01
3.318332880735397339e-02 -1.603981703519821167e-01 3.262614607810974121e-01 1.298017799854278564e-01 -4.819079488515853882e-02 -4.152726382017135620e-02 2.344849258661270142e-01 -1.477448642253875732e-01 8.034488558769226074e-02 -2.143461257219314575e-01 1.394333541393280029e-01 1.689395606517791748e-01 -3.382213711738586426e-01 -1.837703585624694824e-01 1.696476936340332031e-01 1.777306348085403442e-01 -2.241664230823516846e-01 1.314853727817535400e-01 1.298198550939559937e-01 4.222592115402221680e-01 1.819487214088439941e-01 -1.659030616283416748e-01 1.224637702107429504e-01 2.100415378808975220e-01 -3.327918797731399536e-02 7.617448270320892334e-02 -8.428771793842315674e-02 -5.071281641721725464e-02 2.047971934080123901e-01 1.238739490509033203e-01 4.117992892861366272e-02 -4.576531797647476196e-02
2.544799745082855225e-01 2.724063768982887268e-02 2.384336292743682861e-01 4.070445895195007324e-01 -1.867406517267227173e-01 -2.558128722012042999e-02 6.669253855943679810e-02 -1.301933228969573975e-01 -7.931458950042724609e-02 -1.459383219480514526e-02 -4.416916519403457642e-02 3.096300065517425537e-01 -2.441109418869018555e-01 8.747989311814308167e-03 -2.214192599058151245e-01 5.586444586515426636e-02 2.260858416557312012e-01 2.858730554580688477e-01 -1.556088030338287354e-01 1.760838031768798828e-01 2.100486457347869873e-01 1.580929309129714966e-01 1.660339534282684326e-02 1.865881532430648804e-01 -7.670040428638458252e-02 -2.053269930183887482e-02 -2.824576795101165771e-01 9.020362794399261475e-02 1.894349232316017151e-02 -1.350594907999038696e-01 5.607616156339645386e-02 -1.751214116811752319e-01
2.249681204557418823e-01 2.745608612895011902e-02 7.244281470775604248e-02 -9.705241024494171143e-02 -1.479915976524353027e-01 3.151622116565704346e-01 1.771891117095947266e-01 -1.205646470189094543e-01 -3.589816093444824219e-01 -1.180753186345100403e-01 3.716637790203094482e-01 2.635867893695831299e-02 -4.042961001396179199e-01 -4.130328446626663208e-02 2.030063718557357788e-01 -9.380728937685489655e-03 -2.227968126535415649e-01 9.244292974472045898e-02 -1.013434678316116333e-02 -6.413587927818298340e-02 2.825511991977691650e-02 -2.170591801404953003e-01 -1.115324199199676514e-01 2.328921258449554443e-01 -8.440318517386913300e-03 3.725666552782058716e-02 -2.737389802932739258e-01 -8.060230314731597900e-02 4.320959374308586121e-02 3.933548927307128906e-02 -1.968906074762344360e-02 1.225810199975967407e-01
2.850008606910705566e-01 1.545061171054840088e-01 -6.580745428800582886e-02 2.280424535274505615e-02 9.273606352508068085e-03 1.229510158300399780e-01 -8.169931173324584961e-02 -1.450516879558563232e-01 -1.737756654620170593e-02 3.594465553760528564e-02 1.359119825065135956e-02 1.721455901861190796e-01 -1.631588190793991089e-01 6.498518586158752441e-02 2.545757591724395752e-01 3.656085953116416931e-02 -2.138189822435379028e-01 3.946884274482727051e-01 -5.868193507194519043e-02 2.691198885440826416e-01 1.137049496173858643e-01 -1.619985327124595642e-02 1.273370534181594849e-02 -1.426559835672378540e-01 -2.879211008548736572e-01 6.887571513652801514e-02 -1.949128210544586182e-01 -2.926228046417236328e-01 -2.042744755744934082e-01 1.572415828704833984e-01 2.396894842386245728e-01 -2.692495882511138916e-01
2.892129123210906982e-01 -2.086118608713150024e-01 1.848102957010269165e-01 1.146082673221826553e-02 8.612422645092010498e-02 -4.210109636187553406e-02 8.636420220136642456e-02 -2.243054658174514771e-02 -1.642623692750930786e-01 -1.628702133893966675e-01 1.011249125003814697e-01 2.205853313207626343e-01 -2.262731194496154785e-01 -3.943585976958274841e-02 -1.341260075569152832e-01 -2.012085914611816406e-01 -2.191026955842971802e-01 -1.461112946271896362e-01 -1.276371479034423828e-01 3.252161741256713867e-01 9.590036422014236450e-02 3.134448826313018799e-01 5.472564697265625000e-02 1.493148207664489746e-01 5.127602443099021912e-02 -1.128862276673316956e-01 3.236845135688781738e-02 -2.009423524141311646e-01 -2.449413537979125977e-01 -6.513667851686477661e-02 3.694804608821868896e-01 1.267992854118347168e-01
2.778536081314086914e-01 -8.195530623197555542e-02 1.086165569722652435e-02 -9.408447146415710449e-02 1.110159978270530701e-01 -1.761514842510223389e-01 1.887012720108032227e-01 3.410033136606216431e-02 -1.420941650867462158e-01 -9.105706959962844849e-02 1.211244761943817139e-01 3.309120833873748779e-01 -3.530271649360656738e-01 -3.377931937575340271e-02 2.876029908657073975e-01 1.761330813169479370e-01 -9.926491230726242065e-02 2.380145490169525146e-01 -8.923661708831787109e-02 -2.302128672599792480e-01 2.103791683912277222e-01 6.272327154874801636e-02 2.913319133222103119e-02 1.449840068817138672e-01 2.193199247121810913e-01 2.593524456024169922e-01 3.469961509108543396e-02 -9.058266878128051758e-03 1.533756256103515625e-01 6.925130635499954224e-02 2.485657334327697754e-01 -1.747515201568603516e-01
4.164500236511230469e-01 1.574552953243255615e-01 1.744337379932403564e-01 1.326316595077514648e-01 -2.140856981277465820e-01 -5.797233805060386658e-02 1.094287037849426270e-01 -2.490465790033340454e-01 -2.065050601959228516e-01 1.404729485511779785e-02 4.295070096850395203e-02 1.934847086668014526e-01 -2.208013385534286499e-01 -1.419698446989059448e-01 -1.495086252689361572e-01 -1.364676058292388916e-01 1.851155161857604980e-01 3.901673853397369385e-01 1.805473864078521729e-01 3.055934011936187744e-01 1.339917927980422974e-01 9.250961989164352417e-02 -1.348522901535034180e-01 -4.608341678977012634e-02 -2.509977221488952637e-01 4.393642302602529526e-03 -1.494166161864995956e-02 -1.643366739153862000e-02 -3.953380882740020752e-02 -3.929826244711875916e-02 6.136094778776168823e-02 -9.418287128210067749e-02
3.185938671231269836e-02 5.996562168002128601e-02 6.559506803750991821e-02 1.751183420419692993e-01 1.411401331424713135e-01 7.962127774953842163e-02 9.551107883453369141e-02 -3.918533027172088623e-01 -6.206198409199714661e-02 -8.628123253583908081e-02 -2.647346816956996918e-02 3.145226538181304932e-01 -1.244388446211814880e-01 2.085396647453308105e-01 9.832150489091873169e-02 1.633015573024749756e-01 -2.938635945320129395e-01 4.811412468552589417e-02 6.484851241111755371e-02 6.240337342023849487e-02 1.975318044424057007e-01 -6.141548976302146912e-02 1.552741378545761108e-01 -5.243213102221488953e-02 -1.411768198013305664e-01 6.904805544763803482e-03 -1.391008198261260986e-01 5.035879835486412048e-02 2.111361175775527954e-01 1.568311303853988647e-01 3.118822276592254639e-01 4.364973008632659912e-01
3.279607892036437988e-01 -1.135025918483734131e-01 6.431768834590911865e-02 8.627159148454666138e-02 6.560464948415756226e-02 4.656516015529632568e-02 1.618916094303131104e-01 3.412413224577903748e-02 7.942717522382736206e-02 -1.663034558296203613e-01 1.011088863015174866e-01 1.700157672166824341e-01 -4.193916618824005127e-01 1.440284866839647293e-02 3.735564649105072021e-01 1.548970490694046021e-01 -5.618925020098686218e-02 2.752089872956275940e-03 2.457250207662582397e-01 2.209197431802749634e-01 1.391400396823883057e-01 1.175172179937362671e-01 -3.399813175201416016e-02 -2.306002229452133179e-01 -7.653098553419113159e-03 -5.576721206307411194e-02 -1.439774632453918457e-01 -5.856571346521377563e-02 1.725989729166030884e-01 -1.670069843530654907e-01 3.660358190536499023e-01 -5.059355869889259338e-02
2.628585100173950195e-01 1.257636994123458862e-01 1.582198888063430786e-01 4.760986194014549255e-02 9.583918005228042603e-02 -9.621976874768733978e-03 2.030115723609924316e-01 -1.653174161911010742e-01 -2.308235168457031250e-01 -5.798535794019699097e-02 -1.688528954982757568e-01 2.435848563909530640e-01 -5.138830542564392090e-01 -3.585669910535216331e-03 4.786473140120506287e-02 6.135465111583471298e-03 1.075420901179313660e-01 2.629877328872680664e-01 -2.312776893377304077e-01 -1.454507708549499512e-01 1.258719265460968018e-01 1.094688475131988525e-01 -1.235080808401107788e-01 1.015723869204521179e-01 1.390223801136016846e-01 -2.447795867919921875e-02 -1.977251172065734863e-01 -1.528554707765579224e-01 1.764935404062271118e-01 2.048394531011581421e-01 2.935256063938140869e-02 1.842139512300491333e-01
-1.673185965046286583e-03 -1.988153457641601562e-01 2.938776910305023193e-01 6.617484241724014282e-02 7.121581584215164185e-02 8.539804071187973022e-02 8.347798138856887817e-02 -4.236940741539001465e-01 -1.467675417661666870e-01 -1.014885231852531433e-01 -2.866999432444572449e-02 2.403862960636615753e-02 -4.680880308151245117e-01 7.993905991315841675e-02 -6.609141081571578979e-02 8.301563560962677002e-02 -1.424375325441360474e-01 1.564992815256118774e-01 2.442667186260223389e-01 -1.997522860765457153e-01 1.688542068004608154e-01 -6.598080694675445557e-02 -4.468804597854614258e-02 3.682794421911239624e-02 -2.104321867227554321e-02 -2.832022123038768768e-02 4.992604255676269531e-03 5.696523934602737427e-02 -1.620742529630661011e-01 1.806242465972900391e-01 3.792388737201690674e-01 -1.143833622336387634e-01
1.459827572107315063e-01 9.575161337852478027e-02 2.620940282940864563e-02 -1.063450798392295837e-01 -1.122625730931758881e-02 8.593092858791351318e-02 -1.082989647984504700e-01 -2.250832617282867432e-01 -1.010974198579788208e-01 4.910942167043685913e-02 -1.813744157552719116e-01 2.982286810874938965e-01 -6.860142201185226440e-02 1.417594254016876221e-01 1.909380108118057251e-01 8.215059340000152588e-02 -2.990905642509460449e-01 3.172886073589324951e-01 3.977807983756065369e-02 7.445091754198074341e-02 2.163494080305099487e-01 -2.793031744658946991e-02 -2.590785361826419830e-02 -1.621386557817459106e-01 -1.397489905357360840e-01 1.723879277706146240e-01 -3.654218912124633789e-01 -2.980183064937591553e-01 -2.130857706069946289e-01 1.567999571561813354e-01 1.677471101284027100e-01 -2.088531851768493652e-01
4.619462788105010986e-02 -1.867290288209915161e-01 1.713842600584030151e-01 -2.025846205651760101e-02 -5.208985134959220886e-02 -1.526569128036499023e-01 1.418749243021011353e-01 1.791937947273254395e-01 -2.696138620376586914e-01 -1.066632494330406189e-01 9.034204483032226562e-02 1.670075356960296631e-01 -3.850266337394714355e-01 -1.805572360754013062e-01 4.707584157586097717e-02 3.300713896751403809e-01 -2.344445288181304932e-01 -9.019939601421356201e-02 2.856430783867835999e-02 6.823188066482543945e-02 2.732582688331604004e-01 -1.567199081182479858e-01 -1.187948212027549744e-01 3.110642433166503906e-01 -1.008713692426681519e-01 -1.609883755445480347e-01 -4.656724631786346436e-02 -2.141668200492858887e-01 1.584284156560897827e-01 2.004560828208923340e-01 1.099657490849494934e-01 5.146216601133346558e-02
3.380323648452758789e-01 1.337502896785736084e-01 1.780123412609100342e-01 -4.841172695159912109e-02 -9.342864155769348145e-02 -2.660362720489501953e-01 -1.400234997272491455e-01 1.776384934782981873e-02 -4.787033498287200928e-01 4.386699944734573364e-02 8.764560520648956299e-02 1.752001941204071045e-01 -1.643311232328414917e-01 1.141106411814689636e-01 1.414688527584075928e-01 -1.031582728028297424e-01 -4.719130694866180420e-03 -1.284091621637344360e-01 -1.087579503655433655e-01 2.650679647922515869e-01 1.100095361471176147e-01 3.313762545585632324e-01 5.079459771513938904e-02 -7.395830005407333374e-02 -1.142241582274436951e-01 1.639767885208129883e-01 4.593372717499732971e-02 -4.220838844776153564e-02 6.418132036924362183e-02 2.576180100440979004e-01 2.265960127115249634e-01 -5.067254416644573212e-03
3.222463726997375488e-01 3.850171342492103577e-02 2.695850133895874023e-01 -1.482221633195877075e-01 -8.941803127527236938e-02 1.048677936196327209e-01 1.231432333588600159e-01 -7.697167247533798218e-02 -2.078633457422256470e-01 -2.141400240361690521e-02 2.618605503812432289e-03 1.367406696081161499e-01 -3.873929083347320557e-01 -2.876476049423217773e-01 7.354564219713211060e-02 -1.618851125240325928e-01 8.196461200714111328e-02 3.107840716838836670e-01 8.731137961149215698e-02 -5.245007574558258057e-02 -4.559760913252830505e-02 -1.427941173315048218e-01 -2.270020358264446259e-02 -3.187321498990058899e-02 -3.622397081926465034e-03 -7.127449661493301392e-02 -4.547625184059143066e-01 3.428828716278076172e-02 -1.060235202312469482e-01 2.058227062225341797e-01 3.669370338320732117e-02 1.656463593244552612e-01
-7.213583588600158691e-02 -1.737418919801712036e-01 4.951213896274566650e-01 -3.339847624301910400e-01 -1.155804097652435303e-01 2.607136219739913940e-02 -9.182333946228027344e-02 1.342057157307863235e-02 -9.186919033527374268e-02 -1.051160171627998352e-01 2.102294862270355225e-01 1.296471059322357178e-01 -2.249065339565277100e-01 8.915734291076660156e-02 -1.718910336494445801e-01 3.425171598792076111e-02 -2.406705319881439209e-01 1.454808861017227173e-01 2.459955811500549316e-01 8.336864411830902100e-02 9.556792676448822021e-03 -9.893186390399932861e-02 -1.158120557665824890e-01 1.132098361849784851e-01 -8.795758336782455444e-02 7.388868927955627441e-02 -2.520091831684112549e-01 -2.674276232719421387e-01 -1.858144402503967285e-01 6.729441136121749878e-02 7.883013784885406494e-02 1.984241753816604614e-01
1.043750271201133728e-01 2.124911993741989136e-01 1.617736816406250000e-01 -3.911471739411354065e-02 -2.615952491760253906e-01 -8.480304479598999023e-02 1.146135255694389343e-01 1.141412407159805298e-01 1.436287257820367813e-02 8.519423007965087891e-02 -2.005566805601119995e-01 9.018517285585403442e-02 -8.563333749771118164e-02 1.053263172507286072e-01 -2.848657965660095215e-02 -9.438121318817138672e-02 -3.356167674064636230e-01 5.179853439331054688e-01 -1.285035014152526855e-01 1.350155770778656006e-01 1.601598411798477173e-01 -1.966392546892166138e-01 6.958080455660820007e-03 6.026890128850936890e-02 -1.703409403562545776e-01 5.955570936203002930e-02 -2.974995374679565430e-01 -1.874673515558242798e-01 4.315696284174919128e-02 7.307833433151245117e-02 2.862340211868286133e-01 -3.825376555323600769e-02
-3.113340213894844055e-02 -1.286410633474588394e-02 2.615448534488677979e-01 -8.089265972375869751e-02 -3.877921402454376221e-02 2.289987206459045410e-01 2.506807148456573486e-01 -4.271369054913520813e-02 -3.081868290901184082e-01 -1.794840693473815918e-01 -9.405279159545898438e-02 1.801952123641967773e-01 -3.869599103927612305e-01 -8.142110705375671387e-02 -5.451693013310432434e-02 1.138742864131927490e-01 -2.880762219429016113e-01 -5.959702283143997192e-02 -1.300940662622451782e-02 6.444819271564483643e-02 1.095515862107276917e-01 -1.497366428375244141e-01 -1.625433862209320068e-01 3.284359276294708252e-01 -7.291983067989349365e-02 -1.172497868537902832e-01 -2.316713929176330566e-01 -1.762046962976455688e-01 -1.108955293893814087e-01 1.910520531237125397e-02 1.031935866922140121e-02 2.972544729709625244e-01
3.672347664833068848e-01 -2.099840939044952393e-01 1.687611788511276245e-01 -6.359992921352386475e-02 -1.663657650351524353e-02 1.992293894290924072e-01 -1.297261863946914673e-01 -3.216246962547302246e-01 3.213132545351982117e-02 1.552378479391336441e-02 -7.615879178047180176e-02 2.307672798633575439e-01 -2.635192871093750000e-01 -1.992288827896118164e-01 1.024548411369323730e-01 -9.113663807511329651e-03 -6.195226684212684631e-02 1.998700946569442749e-01 -2.118984311819076538e-01 -1.436769515275955200e-01 1.463213115930557251e-01 -1.273940205574035645e-01 -6.757359951734542847e-02 1.248108781874179840e-02 8.820077031850814819e-02 -1.396360993385314941e-01 -1.745988428592681885e-01 -2.073990404605865479e-01 3.072394728660583496e-01 2.683513760566711426e-01 1.675559133291244507e-01 3.586547821760177612e-02
[truncated: 3,266,954 more chars]
