# Supplementary material for: The Language of Innovation
Source: PLoS One. 2020 Apr 30;15(4):e0230107. doi: 10.1371/journal.pone.0230107 (PMC7194493; doi:10.1371/journal.pone.0230107)
Supplement: S17 File — (GZ) [file pone.0230107.s017.tar.gz › 1995-1999/V2codes_4500_1995-1999-32.txt]

UNK
H01L0021
H04N0005
A61K0031
H04N0001
G06F0003
G02F0001
H04L0012
G03G0015
H01L0027
G06F0017
H04N0007
H01L0023
C12N0015
G06F0013
H05K0003
H01L0029
G01N0033
B41J0002
A61K0038
C07K0014
A61K0008
G03F0007
G06T0001
H04B0001
B32B0027
C02F0001
E04B0001
G06F0012
C08K0005
H04B0007
H05K0001
H04M0001
G06F0001
G03G0021
A61K0009
G01R0031
G06F0015
G06F0009
G02B0006
H04L0029
B01D0053
C08K0003
G01N0021
A23L0001
A61P0043
H01M0010
H04M0011
G09F0009
C12Q0001
H04M0003
G11B0005
G06Q0050
G02B0005
C08J0005
G11B0007
G01B0011
G11B0020
C12N0001
H01R0013
B29C0045
G06F0011
G09G0005
B41J0029
A61B0005
G08G0001
B41M0005
C12R0001
C08L0023
C12N0005
G06F0019
C09D0005
F02D0041
C12N0009
H04Q0003
C08L0101
A61K0047
A61P0035
G09G0003
A61P0031
C04B0035
C07B0061
A61Q0019
G06T0007
A61B0017
C23C0014
A61K0039
G06Q0010
H01M0004
B65D0085
C12P0021
H04N0009
A61P0025
C23C0016
C07K0016
H04Q0007
H01L0031
G05B0019
B60R0021
G01N0027
H04B0010
A61P0009
B09B0003
C09K0003
C08F0002
G11C0011
C22C0038
B29K0105
H05K0007
G06K0019
B32B0005
B05D0007
C11D0003
B01J0023
B65D0081
A61P0037
G03B0017
G02B0027
H01J0009
A61K0035
H02J0007
G01C0021
G11B0019
G02B0007
B60R0016
H01M0002
F16K0031
G11B0027
B42D0015
A61Q0005
H01S0005
A61P0017
G06F0021
B29C0033
C08G0018
B29C0047
F16F0015
H02M0007
B32B0007
A61P0029
H04Q0011
A61P0003
H01Q0001
G06Q0030
H04J0003
A61K0045
E04B0002
A61F0002
G06K0017
C08L0067
A61P0001
H03M0007
G01N0001
B32B0015
A61K0036
H04L0007
G02B0026
A61K0048
H01J0037
C08L0083
C08F0004
H01L0033
F02D0045
A61F0013
B23K0026
G06T0011
B01J0019
H02G0003
H04L0001
F24F0013
G06K0009
B65G0047
F01N0003
H04L0027
G01S0007
A01N0043
C08J0003
C02F0003
H01R0004
G03C0001
B29C0065
C09J0007
F16H0061
C07D0401
F16C0033
H04Q0009
C07C0069
B05D0001
G07F0007
B01J0020
H02K0007
C21D0009
C04B0028
B29L0031
C08G0059
E05B0065
H04L0009
E04F0013
C08J0009
G01D0005
H05B0003
G06T0005
C11D0001
E06B0003
B08B0003
E04C0002
B01J0031
C08J0007
B60N0002
H02M0003
G03B0027
G01B0021
G01R0033
B41J0005
H01S0003
H01J0029
F04D0029
F21S0008
A01N0025
G11B0033
H04W0088
B65H0005
H03K0017
B01J0035
H02K0005
C08L0063
C08L0033
F02B0075
C07H0021
C09D0011
A61B0001
G01S0013
H05K0005
A61F0005
F24F0001
G11B0021
A61L0002
G09B0029
B65D0083
F02D0029
B65D0005
A61B0019
E04G0021
C30B0029
B60T0008
H03K0019
B62D0025
G02B0001
G01B0007
F16J0015
H03F0003
H05K0009
B65D0001
B60R0013
E03C0001
B60W0010
B41J0013
H01F0027
H04L0025
G06T0009
G09F0003
H05K0013
G11C0007
C07D0405
C08G0063
H05B0033
B23K0009
B60H0001
B29L0009
H01F0001
H01R0012
H03L0007
B05D0005
G06K0007
A61P0011
A61Q0001
C11D0017
C08F0008
B60J0005
G11C0016
H01L0041
B01D0046
A61L0009
E04F0015
C21D0008
G06T0003
B60W0030
C04B0041
A61M0001
G05F0001
G11B0023
B65H0003
H02K0001
A61M0025
G08B0025
C07D0213
B29C0070
E02F0009
G10K0015
B60K0017
B01D0035
E04D0013
G03B0021
B65D0025
C08F0010
C08L0025
H01R0043
B60Q0001
A23L0003
B65D0077
A61P0007
C09D0007
G01S0019
H01F0041
F23G0005
H01L0051
G11C0029
G11B0015
G08B0013
G03B0013
G02B0023
H04H0020
G06Q0040
F24F0007
B65G0001
D06M0015
G05B0023
D04H0001
A47C0007
B65H0029
H04W0004
C01B0031
D01F0006
H04B0003
C02F0011
A61B0006
G03F0001
A01G0009
F21V0008
G01F0001
E04H0009
A61P0019
C08L0027
B24B0037
F02M0025
B01D0029
H05H0001
G06Q0020
B65G0061
B65D0065
C08L0051
H02H0003
H01B0003
C08K0007
C07F0009
B29L0007
H05B0006
F16H0059
B29C0043
H01H0009
C07D0417
G01R0001
E04H0001
A47K0003
C09D0175
E02D0029
H01B0001
H01M0008
B41J0011
H01J0031
C07K0001
C12M0001
A63F0007
G11B0017
C07F0007
B60L0011
H01M0006
A61K0033
G03G0009
G11B0011
B65D0047
H01L0025
C07C0067
H03K0005
D06M0013
H01G0004
B01J0027
C09D0133
G10L0015
A61P0013
G01J0001
G03G0005
A23L0002
C21D0001
A61L0027
D06M0101
B01D0061
H01H0013
A61P0015
H02H0007
C07D0413
B05D0003
B01D0039
H02J0003
B29C0055
B32B0003
F24F0011
H04R0001
B01J0021
A61N0005
C08F0220
C08F0290
C09K0011
F24H0001
G10K0011
C07D0307
E05F0015
B22F0003
F16D0065
E06B0009
B29C0035
C07D0403
C07D0409
H02G0001
C08L0077
G10H0001
H01B0013
A61B0018
G07D0009
F16L0055
F25D0023
G09F0013
B23K0035
B60P0003
A61M0005
B66F0009
G05D0001
A61B0008
A61Q0017
C10N0040
H02K0021
F16F0009
A47J0027
B65D0033
C08L0071
C08G0073
C03C0017
B22D0011
B29C0049
H01B0007
G08B0021
A61N0001
C07D0487
C07D0471
H01P0001
G10L0019
G01N0029
F01L0001
G06F0007
B01J0037
C09D0183
C23F0004
G01S0005
A63F0013
B23P0019
B01F0003
C07D0209
H04J0013
A61P0027
C07C0051
G01N0023
G01P0003
G01P0015
C08L0021
F04C0018
F02M0037
G07G0001
C08F0020
F25B0001
H05B0041
A63F0009
C08L0075
C09K0019
B60R0025
F02F0001
C22C0001
H04H0060
H02B0001
G01R0019
G09C0001
H02K0015
B05C0011
H02M0001
H01Q0003
B60R0011
G03B0015
F01N0013
H03M0013
F02D0009
F16B0005
F16C0013
B23K0001
B65D0075
B44C0001
H03F0001
B41J0003
C07D0239
B62D0005
H04J0014
B21B0001
G01N0030
B60J0001
B09B0005
C08K0009
A01N0037
C07C0045
C08G0077
H02K0003
B23Q0003
G01N0035
A61L0015
B29B0017
C07K0007
G07F0009
B25J0009
B05B0001
D21H0019
C09J0133
H01R0009
F02C0007
C07D0207
B29C0039
B23Q0011
B60T0007
G02B0003
G02B0013
H03M0001
G07C0009
B30B0015
G01J0003
F15B0011
A61G0007
B62D0001
B65G0049
A23G0003
B60K0006
F04C0029
G07F0017
A61J0001
C09D0201
E02B0003
C22F0001
G05D0023
B26D0007
H01J0061
A23K0001
C11D0007
F24F0005
B32B0009
H03G0003
E02F0003
E21B0043
H01F0007
G01L0001
H01C0007
F16K0001
B65D0088
B01D0021
B23K0037
B01J0029
H01Q0021
H01J0001
H04B0017
H04N0013
G01F0023
B05C0005
B41C0001
H02P0027
C07D0211
G01S0017
F04B0049
B29K0023
C09D0163
D21H0027
H02J0001
C07C0233
B65D0090
F23N0005
G02B0021
A61F0009
F21V0021
C08L0069
G03C0005
E04C0003
F23D0014
B65H0001
E04B0005
G03C0007
F28F0009
C09C0001
C08L0053
E02D0017
B32B0037
B26D0001
H01R0024
E04G0023
A01N0059
C08L0009
G05B0013
F16F0001
H01J0011
B60T0013
F02M0035
F04B0039
B23Q0001
B01F0017
H04M0007
C07K0005
C12P0019
F24C0015
C07C0323
A01N0047
G01N0037
F25D0011
A63B0023
A61Q0011
G01L0009
B65D0051
A63B0069
C07C0043
F16H0063
G06T0017
G01L0005
A01G0001
F24C0007
C07D0233
G03B0007
D02G0003
C07D0333
B22D0017
B01F0007
C23C0028
C07C0255
D03D0015
B65H0023
H01G0009
C07D0295
F24H0009
B62D0006
B08B0009
B05B0007
H03K0003
G03F0009
H04W0084
C10N0030
B28B0001
H03H0009
E03F0005
G01M0011
B23K0020
C01B0033
B05B0015
C07C0029
H01R0033
B21D0053
C08G0065
B65H0007
C01B0003
G06T0015
A41D0013
E02D0005
F16H0057
F02M0061
B23P0021
G01T0001
B65H0031
B65F0001
E06B0007
H04M0015
B63B0035
B29L0022
A63B0021
C07D0277
E02D0027
D21H0021
G06K0015
F28F0001
C22C0021
B01F0015
E05D0015
G03C0003
B41N0001
B41J0021
C04B0038
B21D0028
C08F0210
G01S0015
F16K0011
G01C0015
B29K0067
B01D0071
F02B0061
B65D0030
F16L0003
F16C0019
C09B0067
F16C0017
G01C0019
F28D0001
A47J0037
G01B0005
G05D0003
B29L0023
H01F0017
H04N0003
B41M0003
G07B0015
F24F0003
B29C0044
C02F0009
B01D0063
C08L0079
A47C0027
B29C0067
G10L0013
F16L0001
B01L0003
E04B0007
B65D0043
B29K0101
A47B0096
E21D0009
E04D0003
C01B0013
C25D0005
A45C0013
B01J0008
F16L0011
B32B0033
B32B0001
A01K0067
B25J0015
H01F0038
C07C0211
G01J0005
A62D0003
H01Q0009
B01J0013
A61B0010
H03H0017
B29C0063
A47F0005
E02D0003
E04C0005
G05B0015
B41M0001
F16K0017
G01N0003
F02D0013
B60K0015
F15B0015
C04B0018
F02B0003
C09D0004
A61K0049
H02K0029
G02C0007
D21H0017
E05B0049
C09J0201
C07K0019
E06B0001
G01V0003
B21C0037
A01C0011
C08L0061
E05B0017
F16H0055
A61H0039
B22F0001
D01D0005
G01R0029
H01Q0013
B29C0051
A63H0033
H01H0001
C12N0007
C03C0003
F02B0077
B60N0003
G01N0031
B26F0001
G11C0005
H04W0008
F21V0007
F02M0051
C09J0005
A47C0001
A63B0071
B60W0020
B01F0005
H03H0007
A47L0009
B60R0022
B65D0041
G06N0003
D06M0011
H02G0015
H01H0003
C23C0022
B62D0021
B60T0017
A61G0005
A45C0011
H02K0011
B32B0017
B09C0001
E21B0007
C08B0037
C08J0011
E01F0009
C09D0167
D06F0039
E01D0019
F16F0007
B06B0001
G01M0003
E04F0011
C23F0001
B29C0041
A23P0001
B05B0011
F16L0009
B65H0075
B23K0011
B60S0001
F01D0005
C21C0005
B67D0007
C07C0049
H01J0017
G01K0007
E05B0047
F16B0007
H02J0009
C07C0229
B65D0021
G21F0009
G01N0015
C04B0024
G01Q0060
F21V0023
C10L0001
C12P0007
F16B0002
C23C0018
C07D0311
F25D0017
G09F0007
B28B0007
C11D0011
B62B0003
H04J0011
G01C0003
G09F0019
B29K0021
F21V0017
B60G0017
F21S0002
C07D0215
H02N0002
B60R0001
B60P0001
E04F0019
H04R0003
H05B0037
G09G0001
A01H0005
B60J0010
F02D0011
F23G0007
B01D0015
A61H0023
C07C0017
H02H0009
C25D0007
F16D0003
C04B0014
G11C0008
G08B0017
G11C0017
E21D0011
C23C0004
B66C0001
C08G0069
B01J0002
B60K0020
B29D0099
B23Q0015
G03B0019
A43B0013
C03B0037
B65H0037
F16K0027
G01R0027
A61F0007
A47L0013
B28D0001
F24D0003
F21V0019
C09K0017
A01N0063
B08B0001
E06B0005
B23P0015
F27D0001
B66B0005
C07D0491
B65G0015
B21B0045
C09J0175
A47G0019
B66B0001
F04B0053
B44C0005
G01V0008
C09J0163
A63F0003
F24J0002
B22D0041
F02B0067
H04L0005
G05G0001
A61J0003
F25B0039
B22C0009
H01F0010
F01P0003
E05B0063
F02M0069
C09C0003
C07H0015
F02M0059
F16M0011
B62B0005
F17C0013
A47J0036
H01H0033
D06P0005
C08L0029
H04W0036
H04W0052
D01F0008
C09J0011
B28B0003
C22B0007
F16H0001
G10L0021
C08F0299
C30B0025
G11B0025
A47F0003
A61M0016
B65G0065
A61L0031
H01P0005
B23Q0017
H02K0009
H01L0039
B60R0007
G03H0001
H03B0005
B01D0065
F16C0011
F16L0021
F01M0011
F27D0003
G01G0019
F02B0023
D06P0001
H01R0011
F25B0041
B01D0003
G01D0011
A61M0037
C07D0263
B66C0023
G09B0009
B62D0033
B60K0031
A61H0033
F23J0015
H04W0092
B21D0022
F04D0013
H04H0001
B66C0013
B29C0059
B60C0009
B23Q0041
A01G0013
H04B0005
B29D0011
B60K0037
F02D0043
H04W0072
H02P0007
B29D0030
G06F0005
B64G0001
F21V0033
A61P0005
B01D0017
B21D0043
H01L0043
B26D0003
H01R0031
B25B0023
B21D0005
B60K0005
F28F0003
H04N0011
H04N0017
B07C0005
A23B0007
E03D0009
A21D0013
H02P0006
A47F0007
B65D0006
H04M0009
F16L0059
G01S0003
H02P0029
B41F0013
B23B0027
G01P0009
B23K0031
G01M0017
D04H0003
A23C0009
C21C0007
B21K0001
F16D0055
H02P0005
C07C0311
B02C0018
A61N0002
G10L0011
D06P0003
F16K0015
C08L0055
B62D0065
G03B0005
F16H0003
A01G0007
B05C0001
B32B0025
G05B0011
C30B0015
B41J0015
B05C0017
B28B0011
B65H0039
B60K0028
B23Q0007
A21D0002
H01P0007
C07C0041
C07C0231
G01V0001
F02F0003
B60R0019
A61K0006
C07C0031
B29C0053
B05B0009
B60C0001
B01F0013
G08B0005
F01D0025
F16L0037
H03H0003
E05B0015
G01R0015
E04B0009
H04W0048
A23B0004
A47G0009
G01B0009
F26B0003
C07C0309
B60K0023
B21B0037
C07D0231
B61B0013
F16L0047
F16H0007
H01B0017
B21D0037
H04Q0001
A61C0013
B21D0039
F16L0041
G01M0015
H04W0016
B60L0003
G01P0005
F15B0013
C22C0019
F26B0009
B24D0003
A01K0001
E04H0006
F02P0005
G08B0023
B01D0019
F02M0055
B31B0001
B65H0054
F02M0063
B25J0019
F02F0007
E21B0017
F24C0003
C23C0008
C10M0169
A47C0003
B01D0069
H02P0009
G09B0019
B22F0009
A62D0101
A61K0051
C07C0209
A43B0007
B65D0019
B65G0043
C09K0005
A61H0007
G21C0019
B30B0009
G21C0017
C07C0271
A01D0034
B60L0015
B21D0051
C09K0008
B41F0033
F04C0002
F01M0001
F25B0013
F16B0012
H04W0028
C07C0235
C04B0040
C04B0007
C10M0105
G21K0005
B25J0013
B65H0035
H01F0030
B65G0017
B60J0007
C03C0027
A47J0043
A61M0039
B01J0003
F16H0025
B24B0049
B60G0007
F16D0069
B41J0025
F23J0001
C04B0111
D04H0013
A47B0077
A41D0027
F04D0025
G05B0009
C08F0283
B27M0003
A43B0005
E05D0007
F02N0011
H01B0005
G07D0007
F01L0013
E04H0012
F16B0037
F25B0009
B41J0019
F16K0003
B29B0007
B23Q0005
F01P0011
C07D0317
E21B0033
H01H0035
C07C0317
F16D0001
B29B0011
F26B0021
C05F0009
F28D0007
F27B0003
C23C0002
C07D0521
H04W0076
G01L0019
C07H0019
A45F0003
G09F0015
B23K0003
B65B0051
G05F0003
A61P0033
G08C0017
B60K0035
G01N0025
C08L0001
B25B0027
G01K0001
B66B0009
C10L0010
C07D0249
A01N0065
G01F0015
G08C0019
H01J0049
C07C0237
B21B0027
F01N0001
H01H0071
G05D0016
C07D0493
C07C0217
E04H0017
B60C0011
E03F0003
E04D0001
B65B0025
C07D0241
H01C0017
B22F0005
E01C0011
B32B0021
B22D0019
A61H0015
B01D0024
B41F0015
B65D0071
H04W0024
A61Q0007
A47K0010
B66B0011
D06F0037
C12G0003
C07D0498
A47K0007
G06T0013
G11B0031
H01H0011
H01C0001
H01P0003
B27N0003
F16L0027
C22B0003
H02J0013
C23C0030
G07F0019
G21K0001
C05G0003
F25D0003
B29D0023
A61C0019
A47G0001
F27B0009
C23F0011
E04F0021
F02B0037
C07C0253
H04R0017
B65C0009
B65D0023
F24D0019
B66B0007
G03D0013
B24B0041
C12N0011
H04B0014
A61H0001
B08B0007
G07F0011
G02B0015
F16L0033
E21B0047
H04M0019
C09K0015
F04B0001
D01F0001
C12P0017
F25B0049
G01D0021
H02B0013
B21B0003
C07D0495
H01Q0019
C08G0061
C07C0039
B29B0013
B65H0009
B25B0013
F25D0021
F02D0035
B29B0009
E02F0005
B65B0009
B30B0011
C08F0110
A47B0047
C07C0047
B07B0001
C04B0026
B66B0003
B67D0001
B81B0003
G05D0007
F16H0009
F21Y0101
B24B0009
A47B0013
C09J0004
A63B0022
A01K0063
F16C0035
H02K0041
H01R0025
C08F0012
C25D0003
A45D0034
B21J0005
G06T0019
C01G0023
C09D0127
F04B0027
H01H0050
F02C0003
B24B0027
F02M0047
B44F0001
C08F0212
C09J0123
C07C0059
A47L0015
E05C0009
F16D0013
B60K0001
C22C0009
B26D0005
A63B0053
F16B0021
D03D0001
C07D0303
C04B0103
A47B0021
B66F0011
A01B0063
H01H0025
C03C0025
E04C0001
A41D0001
F23R0003
E05D0011
E03D0011
A61B0003
B65B0061
F16C0032
G01S0001
E01C0005
F21S0004
H03H0011
B23B0031
A47L0005
F16B0035
B21C0047
G09B0005
G01B0017
H02K0019
C09K0021
G08B0029
F28D0009
F16C0029
F16F0013
F23N0001
E04H0015
B23K0101
B63H0020
H04J0001
C01B0021
C23G0001
C01G0049
F01K0023
G04G0099
G01B0003
C25B0001
F04B0043
G03B0035
F26B0017
H02G0009
A01M0007
A61M0029
F04B0009
C07C0005
F16D0048
C07C0057
C07D0235
B05C0009
B60P0007
A43B0003
A47J0031
H02G0011
B24B0007
C08L0081
A41D0031
E05D0005
F25C0001
C07C0002
G06K0013
B01J0004
H02P0025
A01M0001
F01P0005
B01D0047
G01W0001
F02C0006
C07C0015
A01K0061
A01N0057
A61M0015
C22B0001
B60G0011
C05F0017
B65B0035
B62D0055
B65D0008
B65H0019
C08K0013
B66D0001
H03H0021
E01C0019
H01H0085
B28D0005
A01N0033
D21F0001
E01D0101
G03B0042
C03B0019
C04B0033
C22C0033
A47B0081
B62D0007
H03D0007
B03C0003
F16L0005
C04B0022
H04W0012
F22B0037
A23G0009
C08G0064
H01L0035
B41M0007
F23C0099
A23J0003
H02K0023
B65H0018
H01B0011
C10B0053
B65G0053
D04B0001
G03G0007
A63H0003
F28D0020
E02D0031
C25D0011
F22B0001
C07C0303
C25D0017
B25G0001
A47L0011
B60T0001
C07C0213
C03C0004
B41F0031
C08F0006
E05C0017
E05C0019
F23D0011
F28F0013
F25B0021
C07C0215
G09F0001
F26B0025
B65B0011
C10N0020
C07C0251
G01M0099
B01D0001
C11B0009
H01B0012
F21V0005
C07C0037
E01D0021
B65D0017
F16K0005
G06N0005
A47G0029
B65G0021
A23D0009
F01L0009
A61P0039
H03M0011
H01H0073
A01B0069
F16M0013
G01P0001
B01D0045
B44C0003
B21B0039
F26B0005
E05F0001
B65B0043
B24C0001
C22B0009
A47G0023
D21H0023
A62C0035
D06F0033
F24H0003
F02D0017
F01L0003
B65G0057
H04R0005
G02B0017
F01P0007
C07F0005
A61L0029
G03G0013
C07C0227
B01D0033
B09B0001
C10M0107
F28D0015
F28F0021
B05B0012
C10G0001
A61P0021
A01K0097
H02K0013
C23G0005
H01F0006
G03B0009
C07D0251
C07D0513
F16B0019
A61C0017
F16L0058
B32B0029
A01C0015
C10G0045
C23C0026
F02D0021
G01D0003
B60S0005
D02G0001
A61Q0015
B26F0003
C07F0015
B28B0023
B29C0037
F02M0021
C12P0013
B21B0015
C03C0008
G03D0003
B30B0001
B21B0013
C04B0037
A01C0001
B66F0007
B25F0005
C07C0007
C08F0014
G07C0005
C07C0011
A47K0004
A47C0017
F15B0021
C22C0029
C09J0121
G01C0009
A47K0001
H02P0003
H04R0009
B01D0011
B05B0005
B60K0026
H03J0007
A45C0003
D06N0003
H01R0039
A47B0057
G01P0013
A01G0025
A47K0013
C07C0019
C01F0007
C08F0297
H01G0013
C21D0006
E02D0007
C07D0309
F16D0025
A01D0067
H01Q0007
E21B0010
A01N0031
A41D0019
D06N0007
B60K0011
B08B0005
B22F0007
D01F0009
D07B0001
G08B0015
F04D0015
G01D0007
D06F0058
A45D0040
B81C0001
G01L0003
A46B0009
C25B0009
A47G0025
A47C0031
C08L0095
H02J0017
H02M0005
F02B0001
G01K0011
H02G0007
F25B0043
A47G0027
C08F0265
E05C0003
B29C0069
C02F0005
A01D0069
B23K0103
G06K0001
A01C0007
C07C0205
H04B0015
B24B0053
C07D0319
B29C0031
B03B0009
A62C0002
G09F0023
F16H0037
A01D0041
H01R0035
B05B0017
H01Q0015
H04H0040
E03B0007
C09D0161
C21B0007
C07H0017
G01F0011
F16L0019
H01H0019
B60G0021
B02C0023
B29K0027
C09J0009
G02C0005
H01Q0005
B65G0059
G01Q0030
A47J0047
G09F0021
B05B0013
B03C0001
B65B0057
A23F0003
B65H0020
A45F0005
E05F0011
B05B0003
E04H0003
C10N0010
A23G0001
H02P0008
C07C0319
C07D0221
B60Q0003
F16L0023
F21V0009
B23B0051
A62C0003
B29L0011
G03B0033
C07B0063
C09D0001
B24B0001
D21C0009
E05B0001
H04M0017
C01G0001
B60T0011
E04F0017
F25B0027
B23C0005
B65G0067
G01R0023
F21V0013
H02P0021
D02J0001
B63H0021
C07B0053
A63F0005
C10J0003
B62J0099
H01H0021
F24D0013
D06M0023
C05F0011
C40B0040
B07B0013
C07F0017
F16H0048
H01J0065
F16K0007
A61C0005
B21B0031
B62D0011
B65B0001
H05F0003
B25B0021
A01H0001
E03B0003
C04B0020
F16B0013
A21D0008
B25B0005
E02B0007
B24B0019
F04C0015
A43B0017
F16C0003
B65D0055
A43B0023
F23K0005
F04C0028
B24B0005
B29K0075
G07F0005
C08L0057
C07D0217
B41J0035
F21V0015
A61Q0013
A47C0021
C07C0053
B65G0039
B29C0071
B65D0035
B62D0101
F02D0001
E05C0001
E04G0005
E04G0001
G03F0003
G01F0003
E21B0019
H04W0064
B41L0013
H05G0001
G03D0015
F04D0017
C08L0031
A01F0025
E04G0009
C11D0010
G07B0001
H01H0037
A47G0033
B62H0005
A61C0008
C09D0017
H02K0033
B65H0085
B60C0015
G04B0019
C10L0005
F25D0019
B65D0073
F02B0031
C08F0291
A61Q0003
B05C0003
G21C0003
F02B0033
C09D0151
H02K0017
G01H0017
A47G0021
E01F0013
B03B0005
A47B0097
B60D0001
G08C0015
B60H0003
B29K0077
F25D0025
F28F0019
F16J0001
B42D0001
B29D0007
F23L0015
C01F0011
C08G0101
D21H0013
B65B0055
B63C0011
A46B0005
F17D0001
B43K0007
A01F0012
B02C0019
B22D0027
B25H0001
B60J0003
F21V0003
E03D0001
F25B0015
H02P0001
C30B0033
C07D0261
F02B0063
E01D0002
F21L0004
E01C0023
B24B0055
B65H0067
F27D0017
F25D0029
B62M0006
C07D0265
A61G0012
C25D0021
C08L0007
F25J0003
B62D0029
C12P0001
C07C0275
F21V0014
F16B0039
B32B0013
G08B0003
A41B0009
E03D0005
C02F0103
B23K0010
E01C0007
B62K0019
C07D0473
C08F0222
G06G0007
B65D0003
G01M0013
H04R0025
H04S0001
C07D0407
C40B0060
G02C0013
H01F0005
B65H0045
F02F0011
E04G0011
B65D0053
E05B0019
B65B0003
H01Q0011
A42B0003
C08L0091
F01C0001
B65B0007
B62K0025
C08F0016
C07D0285
B25H0003
A01P0003
C01B0039
E21B0021
A42B0001
B23C0003
A47C0009
G01H0001
A61M0011
B29D0029
B60L0007
C10M0133
C07D0301
A01G0031
G01K0013
H01C0010
B21C0023
B65B0005
B21J0013
C09B0023
B07C0003
H01K0001
C08L0003
G04C0003
B63B0001
G09B0023
B44D0003
G10H0007
C09D0179
A47B0091
E01H0001
C08F0255
F04D0027
E04D0005
B28C0007
A47K0011
B41F0017
F04B0017
H01J0005
A63B0037
E01C0013
C12M0003
A23D0007
F01D0009
G09B0015
H04L0013
B60B0033
H02K0037
B66B0013
B01D0027
A01N0053
B62D0113
A61C0001
C07C0033
B25J0017
F16L0057
F26B0013
B08B0015
D04B0021
A47J0041
B66F0003
C05F0003
A01M0029
B62K0011
B63B0021
C07H0001
C30B0023
D21H0011
C08G0008
E04G0017
B31F0001
E04G0003
F03G0007
A47B0088
C07C0013
F16J0009
C10M0129
B60S0003
A47B0037
B01J0038
C03B0023
C10M0173
E02F0007
C07D0257
F16K0037
G09C0005
C07C0001
C09J0183
B28C0005
F02B0029
F16D0041
C03B0011
B62J0006
F01D0011
F02D0019
F02P0015
C25B0011
G03B0011
G03B0001
E21B0023
B66B0023
G01P0021
B65H0043
H04W0068
B25J0005
C08F0036
A47C0019
C08G0081
C09K0009
F16K0051
A63B0059
G07F0013
A46B0011
A61J0007
F16L0013
C07C0025
G21D0001
F04B0035
A63C0005
C07K0017
C23G0003
B01F0001
F24F0006
A01N0035
B61D0017
C01B0025
A47C0004
G09B0021
B32B0018
A47G0007
B65D0039
E04H0004
A47K0017
A01G0027
H02H0005
H01P0011
A61M0031
A46B0015
B65H0059
B60G0015
H01F0037
D03D0047
C03B0020
B41J0031
B60C0023
G05G0009
F21S0010
B21D0019
C10N0050
A47B0017
F16J0003
C09B0057
C07C0063
F02N0015
E03F0001
B21D0026
F15B0001
F16G0011
H01H0083
H05B0001
A01P0007
G01G0023
A61H0003
B62D0049
F02C0009
B29L0030
C10L0003
D21F0007
A45C0005
H01G0002
B29K0025
F25B0047
G04B0037
B27K0003
C01B0017
G09F0027
A63C0017
G01N0019
H04R0007
F16K0047
B24D0011
G01N0011
B01D0050
E01F0008
B65G0069
B67D0003
E05F0005
B62D0119
G10C0003
B43K0023
B60C0019
E03B0011
D05B0019
G01B0015
C07D0223
F16H0015
B25B0015
B41F0007
F27B0007
C03B0008
F02P0017
B24B0023
B42F0007
F16H0021
G04C0010
C01G0045
B29C0061
H04W0074
B62B0001
C21B0013
G21K0004
F16G0001
B60G0003
F21V0029
C09D0123
F02M0045
D06L0003
B67C0003
E01D0001
H03J0005
F21V0011
H01Q0017
A01N0055
B23D0061
F21S0009
B65D0027
A63C0019
B41N0003
B24D0005
C08G0075
A63C0009
G07B0005
H01J0027
E01F0015
C09D0129
B43K0008
H03D0003
B23H0007
F16B0001
B65H0049
B01J0047
E06C0007
C07C0027
B24D0007
A45D0044
E05D0003
B65H0051
B65G0013
B68G0007
F04C0023
B43K0029
C08L0005
C07D0237
H04S0007
B27M0001
B21C0001
E06C0001
H01H0051
H01H0036
A47B0009
C07H0003
F16L0025
C03B0005
B01J0032
E21D0013
F23C0010
C08L0097
B41J0017
C11C0003
B62D0137
B01D0005
B65H0016
F04B0023
C01G0053
D01H0001
B28B0013
C08F0214
B60G0009
B41F0021
G21C0013
B62L0003
A23J0001
G07C0001
H01H0047
B62K0003
G02B0025
A01K0005
B01D0067
A47C0020
G01N0017
H01T0019
F21Y0103
G05G0005
H02K0016
D01F0002
B60L0009
C25D0013
F02B0027
B23D0047
G04G0005
C02F0101
B43L0019
G01R0013
A61K0041
F02M0057
H05B0039
F26B0023
A23C0019
C07C0279
B24B0057
F02M0031
H01T0013
A62C0037
A44C0005
H03M0003
H01Q0025
B65B0027
C07B0057
F16C0001
C08L0035
H04K0001
B62D0027
F27D0011
C09D0171
D01H0013
C10M0159
B25B0007
A47D0013
F17C0001
F26B0011
A47B0087
C23C0024
H03G0001
B62J0009
A63G0031
F15D0001
H02G0005
B65G0023
B60R0005
B41K0001
C07D0519
A46B0013
C09K0103
A01N0001
B27D0001
C08F0216
A63F0001
E05B0013
G01Q0010
E04H0005
G04G0009
E06B0011
F16G0013
B62D0063
A21C0011
B42D0011
B62M0009
G01D0013
F16K0024
B27K0005
A01B0033
B25B0011
F25B0029
B01D0036
F28F0027
A63B0024
E05G0001
H01Q0023
C06D0005
C21C0001
B60K0013
B60R0009
B24D0013
A61L0024
F02B0017
A23G0004
G02C0011
A63B0055
F24D0017
B65B0031
C09J0153
B62J0001
A63B0067
A61F0011
C22C0014
B65D0063
C10G0011
B01J0039
B43L0001
F16P0003
B21D0007
D21G0001
F24B0001
F02D0023
A41B0011
C22B0011
C22C0005
B23K0033
D06M0017
F02B0025
B29B0015
G01G0003
F02B0039
B02B0007
E05B0009
B23B0005
B60B0035
A63B0057
G07D0001
B62M0001
B63H0025
B24B0021
A61G0003
C12P0041
C07C0327
A61G0013
G01Q0070
H01C0013
G01R0021
F21V0031
C09J0131
A01N0061
E05B0067
B65H0027
F01M0013
G11B0009
C12H0001
C09G0001
C08G0085
E03F0007
E02B0009
G01M0007
F16C0027
C22C0032
B02C0013
A47F0001
B65G0033
H02H0001
G01L0007
F42B0012
B64C0027
G01Q0080
D21H0025
C08L0065
G10K0009
B23B0045
C10M0135
G03C0008
A61L0033
G07B0011
B23Q0016
C03C0001
F01C0021
D21C0005
C07C0035
B61F0005
C08F0279
G01C0022
F16D0023
D04B0015
D21B0001
F16N0007
A63B0063
E01D0022
B65F0003
G01H0003
E02B0015
B32B0038
C03C0010
B60T0015
C08L0059
G09F0011
A01G0023
H01B0009
B23B0047
A01B0059
B04C0005
C25F0003
G04B0047
C09D0143
F16C0025
G04B0045
F16B0043
F02P0003
B62D0003
G09B0007
B60C0005
C09J0167
B60C0013
A61C0003
E21B0034
B60G0013
C09B0047
F42B0003
B65B0013
B62K0005
F16D0027
G01Q0090
B60K0008
D21F0003
C10M0171
A01B0049
A46B0007
F17D0005
B41F0023
B02C0021
F21W0101
C10M0137
H03M0005
A63H0029
C11D0009
B24C0003
C04B0016
B27B0005
C09J0161
B63B0027
B07B0004
H01H0031
A23F0005
B64F0001
H02P0023
F17C0007
E04D0011
A01N0041
F23M0005
F02B0053
B62D0053
B21D0047
E04H0007
G01N0009
H01T0023
B64C0001
B82B0001
E21B0041
E21B0049
G01D0009
B05C0013
B02C0017
F24D0015
C30B0011
E05F0003
D21F0011
F27B0001
B65H0057
G03C0011
B01F0011
E04D0015
B61L0023
F27D0007
G01R0011
B60K0025
B23D0045
B23B0029
A47K0005
B22D0018
B41J0032
F01M0009
C07D0271
G01H0011
C05G0005
H03J0001
A01H0004
F16H0047
B23P0011
F04C0014
B23B0041
A44B0018
F25B0005
B63C0009
F16D0007
F01D0017
H01T0004
C10G0035
B24B0013
C25D0001
B21C0051
E04D0012
C07C0065
F16D0066
B60L0005
B62B0009
A47B0003
F16H0035
F04D0019
G05D0019
H03G0005
G01N0022
A63H0027
H01H0023
B65G0007
A44B0011
B61L0003
B60S0009
F16K0021
C08F0026
B62K0021
B66B0031
A44C0025
F16C0039
F25D0031
B27D0005
H01J0035
C25C0001
C03C0023
E05B0073
A01P0013
G11C0027
G01J0009
F03D0009
B65B0069
A01C0023
F16C0023
B66B0029
B63B0025
A01K0091
F42B0015
B60B0003
C10M0141
C09J0179
B65B0067
B24B0047
F16H0019
B42D0005
C07H0013
B23H0009
B62J0011
C09D0157
B29D0022
H02M0009
B62M0007
F02K0009
G12B0005
F02M0027
B66D0003
B31D0001
C07C0068
B41F0035
B22C0001
A61M0021
A44C0027
F21S0006
G07C0003
C08F0236
B23K0007
C07D0243
E02D0001
B64D0011
F02D0031
A61H0009
G01M0001
B25C0001
C03C0013
C09B0029
B43L0013
B25G0003
B01J0049
B01D0037
B65D0045
B31B0019
D21F0005
B62H0003
B23H0001
B60B0027
A01K0015
A01C0005
B67B0007
F02P0013
C09D0125
G07B0017
H01L0049
F02B0043
C01G0051
C09J0151
F27D0099
G06M0007
F03B0013
A45B0025
G21D0003
C07D0275
H03C0003
C08C0019
H03B0001
A63H0013
C22B0021
G09F0005
C25C0007
B43K0005
B65H0063
G01L0023
A47L0001
F27B0014
F27D0021
C07C0201
A47B0031
C10M0101
G11C0014
H04W0060
C01G0003
A46B0003
A47L0025
F01N0009
F16K0035
F02G0005
F16F0003
C07D0305
A61M0003
B42F0005
H01J0003
G08C0023
H02N0013
F24D0011
E04F0010
A63B0049
A62B0018
C05F0007
D06L0001
F25D0013
B63B0003
A46B0017
A47B0095
C21D0007
C09B0062
F16D0043
B42C0001
F41G0007
B29K0033
H02K0049
C07C0259
F04D0007
B60Q0005
C07C0009
C22C0045
A45D0019
A47L0023
F16B0041
B43K0024
C08L0089
H05H0013
F01N0011
G01C0005
G04G0019
C22B0034
A63H0017
B65G0027
E21B0037
D06M0016
B29L0017
B21J0015
F25D0001
B23P0023
C22B0005
B03D0001
F16L0039
C21B0005
B65H0033
A01G0003
F16L0015
C23F0013
B04B0005
A21C0009
A61M0035
B62D0015
G08G0005
B01L0009
C08F0226
C09K0101
A47B0061
B60R0099
A01K0087
G01D0001
B63H0011
G05D0009
C12S0003
E05B0035
A41C0003
B60L0013
C01F0017
D21C0011
G01R0035
B23Q0039
F23C0007
G01V0009
C07D0335
C22C0027
B07B0009
G01S0011
E01C0009
H02B0003
C07J0009
A62C0031
A61H0035
B65F0005
A63C0011
H05H0007
B01L0007
D06M0010
G04G0021
C22B0015
E05B0053
C22C0047
C08F0230
A01B0073
G21C0007
F04F0005
G02C0001
B63H0023
E01H0005
C21B0011
C07D0501
G01C0011
B63B0059
C03B0033
B65H0011
B65C0003
H05B0007
C23C0010
A62B0099
E05B0037
B23D0059
E02B0005
B65G0051
F17C0005
H01M0014
F16M0001
B25D0017
B21D0003
C07B0041
B24B0029
C08L0039
H02N0011
G21F0005
B21H0001
B65G0025
A23C0011
B21D0001
C11B0001
C08F0218
A61G0001
C21D0011
G01G0017
C09B0069
F16C0009
F04C0027
H04R0031
A62B0035
B42F0013
F16B0033
C07D0279
B01J0010
G01R0022
B25H0007
A47J0039
C10M0145
H04N0101
G07D0011
B62D0057
F16D0051
A44B0019
F25B0040
C05G0001
F24D0005
G21C0015
E04G0007
B01J0041
H04W0056
H01R0027
B21D0024
F23L0007
B65G0011
B60K0007
G04G0015
F16K0041
B65B0019
C01G0025
F02F0005
G01C0007
C08L0015
C07C0219
G10L0017
F27B0017
B65G0063
B62B0007
B60W0050
B42D0003
G02B0009
C07C0269
B28B0021
D06Q0001
D01H0007
H02J0015
B04B0001
C10G0047
G04F0010
B22C0007
C07C0225
G05D0011
B28D0007
G07D0005
D01H0009
A45D0033
H01H0089
G04G0007
F16B0025
F04B0037
F01B0009
A61M0036
C08F0030
B01D0009
B62M0025
C01B0015
C23F0015
E21D0020
B64C0013
B41J0033
B07B0007
H01M0012
F04B0015
B29D0035
E05B0027
A61C0015
H01F0029
C06B0045
C01B0007
F02G0001
C07F0001
C07D0453
B29K0069
A23B0009
B23K0013
B08B0011
B65G0035
G01N0013
F26B0015
H01J0023
F01M0005
B62K0023
F25C0005
F23C0013
F04D0001
C07D0205
B62L0001
A47L0007
F02M0065
A01B0001
B65G0019
F03D0011
E21B0015
D06F0057
F04B0047
A63H0005
G09B0001
A01K0013
B02B0003
E05B0071
A01K0029
B29C0073
E03B0009
F02M0041
C09J0129
B23K0015
B23D0057
B63H0001
B21D0045
B28B0005
A45D0024
G12B0009
F02B0019
B63H0005
A47B0067
A24D0001
F16B0045
C10M0125
A21B0003
D06B0023
F16B0015
B23P0006
E21F0013
B63B0043
A24D0003
B66C0015
A46D0001
A63B0045
G01N0005
B65H0026
B61L0025
A24F0019
F02N0019
B23D0033
D06B0003
A01D0033
E21B0004
F41H0005
F16B0031
B21J0001
A47B0083
C01C0001
C03C0014
B01F0009
B60M0001
D21C0003
C04B0005
C08L0045
G05B0017
G01N0024
C12G0001
A63B0047
A41B0013
E05B0045
G09B0025
C09J0109
A47B0023
F23N0003
G11C0013
B41F0027
C10B0057
E04G0015
B62M0011
F16J0010
A61F0006
F03D0001
B02B0001
F01N0005
G11C0019
F03C0001
B25B0001
H04S0005
A47C0005
C08F0022
D05C0005
G01V0015
C03B0035
E05C0021
A01N0003
B22D0001
F16B0011
F24C0001
B27C0005
F01K0025
B01J0007
G01Q0020
A01B0071
A01B0079
B29C0057
B63G0008
B21D0011
A24C0005
B60B0021
D03D0049
B60C0017
H01F0019
C07C0315
A01B0035
B66F0019
A47C0023
G10B0003
B62D0031
B63B0039
G21C0021
B28B0017
F41G0003
F24J0003
B81B0001
A63H0030
H01L0037
F02K0001
B65B0041
D03D0051
F16C0007
A47H0023
B04B0011
C22C0037
G01G0013
C08F0293
G03B0003
F16C0041
F16M0007
A63B0043
G07F0001
C07B0037
B61D0003
C07J0041
B02C0004
B21F0001
G01T0007
C30B0031
A45C0001
H03K0023
A61C0009
A61Q0009
F21V0001
F25B0030
D21G0009
G10G0001
C07C0321
C08B0031
G05D0013
A47D0015
E02B0001
A63F0011
G08B0007
A45C0015
B08B0017
A01G0017
A61L0011
G06N0007
F17C0009
B66C0019
B41F0009
B21J0009
D01F0011
D05B0035
F17C0003
B61L0027
F15B0020
G04G0013
C09D0009
B21D0041
A47F0010
G01L0013
C11B0003
B22D0043
C05D0009
B43K0001
B24B0003
C09D0101
C03C0015
B24B0031
E02D0013
F23J0013
H02N0006
D03D0027
A01J0005
E05B0003
F25B0031
B65G0054
C07C0409
A01M0021
B64C0039
C07C0249
A61N0007
F25J0001
D06F0035
B25F0001
D03J0001
F23L0017
F25D0016
F02D0015
A62B0001
H01H0015
C01G0009
F16H0041
G01C0001
B41F0016
B81B0007
F16G0005
A61M0027
A61J0009
C10G0009
A62B0007
B65B0039
B65G0045
B23B0019
B32B0023
D05B0069
B60R0003
G03B0037
C25B0015
H03D0001
C08B0030
C06B0031
G02B0019
B44F0009
F03B0003
C07J0001
C08L0073
D06H0003
G02F0002
D06B0001
B22D0029
F25B0017
C07F0003
A62C0099
F42B0010
E21F0017
B30B0013
G09F0017
B24D0018
B01L0099
B23D0021
C07C0022
F01P0001
F23K0003
A23N0012
A24B0015
D21D0005
B41K0003
F02B0047
C09K0013
E02B0011
D06F0023
F16B0023
C22B0019
F15B0009
B64D0045
C08L0087
B65H0015
H03G0011
C10G0007
C02F0007
A43C0015
B65D0050
B62D0061
C09B0061
C07C0257
B23D0051
E03B0001
C22C0030
B65B0053
B63B0029
B63B0022
B01D0025
B42C0019
B24C0005
H03M0009
F23D0017
A61L0017
A61G0009
B21K0021
B61D0015
C08F0018
A01D0043
B41J0023
C08B0015
B25J0018
F21S0011
C10G0065
B27F0007
A01D0045
C10C0003
A01G0033
C05F0005
A47B0046
F25B0025
H04S0003
D01H0005
F23C0009
A62B0017
D06H0007
A45C0007
G12B0011
G21B0001
A62B0009
G01F0025
A44B0099
C01G0029
B63B0009
F16D0059
C09D0131
G06M0001
B27N0001
C22B0023
F27B0005
B22D0025
G07D0003
C10M0111
B43K0003
F16H0045
E21B0003
G21C0009
E01B0001
A47F0009
D05C0017
G01F0013
F23J0003
C25C0003
B25C0005
F16K0025
F04C0025
G06Q0099
B24B0045
F25B0045
A01K0089
C10K0001
E05F0007
C01G0019
B22D0021
A01G0005
A22C0017
A61P0023
B63H0009
B65B0063
G01D0018
H01F0003
H04W0080
H01B0019
G01D0004
G01G0021
C09J0171
A21D0006
E02D0023
A63C0010
C08G0083
E02B0017
H01T0001
C07D0313
C08G0079
F28F0025
H03L0001
G01C0017
E06C0009
A01D0025
B62M0003
F01D0015
A41D0003
F41H0011
D05B0003
G21C0005
C08G0012
F27B0021
C07D0451
B24C0011
C07C0021
C06B0021
B65D0079
D05B0021
G01H0009
A62C0013
C08F0246
A24F0015
D01H0004
A23N0015
F28D0021
G07C0015
H02B0011
F21W0131
B29K0083
F16D0063
F21V0025
E05C0007
F42D0001
A47H0005
A01B0051
F21K0099
B64C0003
A61L0026
A45B0023
A44C0017
F23Q0007
F02P0007
A21D0010
F16J0013
E05B0055
E04G0013
A01D0057
F16B0009
B05C0019
B29K0063
E04H0013
B21B0038
G01J0004
B65H0083
C25F0007
F16H0053
B60L0001
F42B0005
F02M0039
C09D0155
E01D0011
C07C0243
C01F0005
A01K0011
E05D0013
C25B0003
G01D0015
F23C0006
F03D0003
C10M0163
H03B0028
H03K0007
A01D0061
C09J0177
C04B0032
F03B0017
A21B0001
C08F0032
C07C0265
F16B0017
F17C0011
H02H0011
G05B0007
F16T0001
F01N0007
C07C0055
B21F0027
B65D0049
F22B0035
F16L0017
F27D0013
G10D0003
F02B0041
G01V0005
H01R0107
D06F0025
B65C0001
B43K0021
A61C0007
D03D0011
C25D0015
D01D0004
G01L0017
B25J0011
H01H0027
G11C0015
F04F0001
B60B0019
B62J0023
G01G0011
A01K0031
A01D0090
B22D0023
A45B0003
F27B0015
C10N0070
D04B0009
A41F0009
B21H0003
A01K0027
A01M0017
B26B0029
B42D0009
C08F0285
B60Q0009
C22C0013
E21D0001
F04B0011
B23D0035
C01G0015
B27L0011
E01B0025
G07F0015
C12C0007
E21B0029
B21C0025
F03G0003
D06F0017
A47B0063
A47F0011
B24C0009
C08F0257
C07H0005
B30B0005
H01F0013
A01F0015
B62D0037
A01F0029
F02M0053
F28G0009
B01J0012
F04B0041
B60C0003
G01C0013
C09D0177
D21J0003
G10F0001
A47H0001
B65B0015
C08L0043
G10L0025
A62C0027
F28G0001
A61H0037
G08C0025
F25B0037
A01D0046
C09J0157
A47L0017
B65D0059
F16D0049
B63B0007
F23L0001
B62D0035
C03B0007
F02M0017
D04H0005
C40B0030
B66D0005
C07C0006
F01C0017
C08L0093
F02D0037
C10G0049
E21B0044
F23C0005
F02P0011
B81C0099
B62D0051
B62J0017
C07B0035
F02D0033
G01L0011
C07F0013
A47J0045
B28B0019
H03J0003
E02B0008
B65C0011
G08B0026
F03D0007
F17D0003
A01M0009
E03D0013
E05D0001
B23D0015
B24D0015
F16D0011
F04C0011
F24F0009
B27B0017
A43C0011
C10M0103
E21C0037
A22C0025
C08L0019
B02C0015
G04C0021
G21F0003
F41H0001
A61G0017
H03H0015
A41C0001
B66F0017
B60G0099
B61K0009
C03B0040
A45D0020
B42F0017
A61G0015
B27B0033
B61D0047
B61D0027
C10M0149
D06C0023
C30B0035
B64F0005
B02B0005
A21C0015
B23B0003
G10H0003
G02C0009
B62K0015
F28C0001
F27D0019
F04D0005
C09J0125
F02M0019
F22B0031
A45D0002
B26B0019
F02M0007
B64B0001
A41H0043
B04B0003
F01D0021
A61D0007
B26B0013
C01D0003
C07C0273
A47C0013
A01K0085
B29K0055
F01L0007
C09B0011
A01M0013
A01J0007
H01H0043
H03K0021
B66C0017
A22C0013
B61L0001
C07D0273
H01R0029
A61M0013
A01D0075
B21B0028
G08B0001
F16S0003
C04B0002
A47D0007
C01B0037
B22C0003
E03F0009
B31B0003
G01C0023
B42F0021
E02D0019
G08B0027
E01D0015
E21D0021
C07C0305
E01B0029
B60W0040
G01K0017
F16L0043
G08B0019
B21B0017
G11B0013
D21F0009
B60J0011
G10D0001
A44C0015
C07B0039
A62B0003
F04B0013
A61F0015
C08F0232
B06B0003
H04R0027
B61B0012
B01J0025
B21C0003
F01K0007
F24F0012
C30B0019
B42F0001
F16B0047
A45C0009
E01B0019
E05B0005
C07C0004
C22C0049
A21D0015
B04C0009
F41G0001
F04D0009
F25D0009
E05B0059
B25B0009
B22D0039
D06F0095
B04B0007
C07J0071
E01B0003
B65B0037
B07C0001
A45D0029
F23D0001
F02K0003
C11B0005
A62D0001
C07G0099
E01B0007
B65B0017
B64D0001
F01B0003
G07D0013
C07D0339
B31D0005
A47C0016
C10M0175
F16C0043
H03G0007
B25B0025
F16P0001
B27G0013
C01B0035
B22D0013
A01M0031
F01D0001
C12C0005
F23C0003
A01C0021
B21D0031
B44C0007
B01D0051
B60Q0011
C07C0335
C07C0333
E03D0003
F24H0007
C06B0023
B21H0005
F01K0013
G12B0017
B27C0001
A01K0075
C03C0019
H05F0001
B23D0055
B23Q0009
B22D0035
F04B0045
B26B0003
G01R0025
H03D0013
A47D0001
B27F0001
C08L0047
F28C0003
B02C0025
B42C0009
C04B0030
F27D0015
F21V0035
B21D0017
A45D0008
B65B0059
F23Q0003
B32B0019
B04B0009
C21B0003
B60Q0007
G04C0009
H02N0001
H01T0021
C12N0013
G01K0003
H04R0029
C30B0007
C03B0032
B62J0007
A44C0009
H04N0015
A21C0003
D04H0011
H01J0007
A22B0005
A43B0021
E01F0007
B23P0013
F16B0004
B82B0003
A45F0004
B21D0013
C08G0067
F27D0009
D21H0015
A45B0011
A63G0021
B25J0007
B29L0029
E01C0003
E21C0035
C03B0009
B64D0033
G01R0005
F25D0027
H03K0004
F15B0007
C40B0050
C07F0019
A61B0007
A61L0012
F16J0012
B44D0002
A62B0023
A45B0009
C10L0009
B43K0025
D04C0001
D06H0005
C07C0403
B23G0001
H02K0053
B66B0021
G02C0003
A41D0007
C03B0029
G01L0027
C07K0009
C03C0021
E02B0013
C10M0143
B44B0005
B21K0027
B23D0023
B60C0007
C07C0401
G05D0021
C06B0025
B63B0017
B62D0043
C07C0381
B03B0007
B61C0017
B29K0009
B25C0007
C11D0013
F01N0099
C08B0011
C12C0011
D02J0013
H04W0040
A21B0005
E05F0017
G21F0001
E01B0009
C07C0050
A22C0011
C07D0253
B05C0007
F04C0013
C08L0011
A47B0049
B23B0039
B65G0037
B65H0041
C10M0177
F41A0019
H01H0069
F22D0001
B23B0049
B29K0001
C07B0059
G01V0011
A62C0033
G06M0003
A01K0023
C07C0245
B05C0021
C04B0011
A61H0019
A47B0001
B23D0049
G07C0011
C07K0002
G06Q0090
B23D0019
E04G0025
G01N0007
F01K0027
A41B0017
B67B0003
C07H0007
C07D0327
F27D0005
C22C0018
A63H0009
F03B0015
G03D0005
B22D0045
C25D0009
B62M0023
G02F0003
B26B0021
C07C0061
B23D0029
B24D0009
A43B0009
D05B0001
D04B0035
B60G0005
B07B0011
B01D0057
F23M0009
F01K0021
A43B0001
A63H0011
G07C0013
H01K0003
F03G0006
C03B0027
A45B0019
B65B0021
B61D0019
B62K0027
C07C0239
G05G0007
A01N0039
G21C0001
F04B0019
B60B0007
B43M0011
B43L0007
C07C0281
C07B0043
B61F0003
C10G0002
B02C0007
C04B0012
F23L0009
D06F0075
B23Q0035
H03D0009
C10M0139
B29K0103
A63J0005
B21B0019
C22B0026
C22C0016
F03B0011
A47B0043
A23K0003
B25D0009
G01M0009
C05D0003
E21D0005
B64D0025
B64C0011
B01D0059
F16N0031
B67C0007
D07B0007
G05D0027
F42D0003
C25F0001
A41D0015
A47B0053
G03B0031
C07D0219
A23N0017
D06B0011
D01G0015
C07C0263
D06C0007
B62D0017
D01D0001
F02P0009
D06F0043
D06F0049
B64D0047
B42B0004
A21C0001
F28B0001
A24B0003
A63H0031
G21F0007
G10C0001
A47B0051
H02B0005
C07D0477
C22C0023
C06B0047
B21F0011
B61L0005
D03D0025
H03C0001
B65H0055
B01J0033
F16L0035
B60C0027
D21J0001
B22C0023
C09D0109
D21D0001
B60C0029
E02D0015
B31B0023
G09B0011
H05G0002
F42B0004
C08G0014
E21F0001
A63H0018
F22B0021
C10K0003
C09J0193
E21B0036
F42C0019
B67D0099
A01B0013
F23Q0002
B21B0035
H02B0007
F04B0007
A44C0011
B32B0043
C10B0041
H04J0004
F16H0049
D06M0014
A01C0003
B24B0033
B04C0003
A01P0021
C09D0135
C07D0281
G03C0009
A01K0007
B43K0027
B81C0003
B21C0009
C11C0005
C07H0011
A23B0005
E05B0041
C07D0411
C09J0103
A23C0003
B25J0003
F16L0007
F24H0008
B27G0019
B21F0023
B29K0079
A01B0045
B21D0035
C08G0002
G04F0003
B21H0007
B02C0001
C30B0013
D05B0039
C09B0055
B21D0009
B60P0005
C09J0127
B60M0007
F16H0039
C10G0025
B41N0010
F24C0005
B61C0009
G01K0005
A47B0045
F04D0003
B21F0015
B03C0005
F02C0001
A44C0007
F21V0027
B65D0061
B23K0005
C11C0001
C10B0047
A44B0015
A01K0003
F16D0035
B65D0067
B26B0027
B60R0015
C01G0031
A01N0051
C25B0013
B21F0003
B63B0005
G01B0013
A41G0001
F28D0005
B01L0001
B65H0065
B61B0010
C14C0009
A46D0003
B23P0009
F03C0002
A43D0025
H04R0019
F25B0033
C10M0161
H01J0025
B66C0009
D03C0013
F22D0011
F41A0021
F21K0002
G04G0003
F41J0005
C09D0191
F41F0003
G10G0003
C09D0139
C01G0055
A23C0021
C07D0321
B23D0079
A61P0041
F26B0007
C23D0005
C07C0407
B22D0046
B27B0031
F15B0003
B66C0003
C08F0287
E05B0029
B27B0025
D05B0023
B63B0015
B62D0047
H01M0016
B66C0011
B61L0029
B41F0003
B04B0015
B62K0013
F28D0019
B29D0017
F15C0005
C10G0032
B65F0007
H01H0049
C07D0201
H03H0001
F25C0003
B29K0061
A45D0007
G07G0005
B61H0013
G04G0017
C07J0043
D04B0007
F16D0057
A47H0013
B23H0003
A63B0033
B21F0035
H03H0019
C10G0031
C07J0075
B25D0001
F42B0033
C10G0067
C07F0011
C01B0011
F01K0009
D05B0057
A42C0005
F21S0013
E21C0027
B60B0001
H04B0011
A23G0007
G01T0003
H01K0007
C08F0259
A01G0016
A47G0005
C07C0023
F25D0007
G03F0005
G21G0004
B43M0099
F23D0003
G07B0013
C22B0013
B63H0016
A47L0019
C08F0120
F16H0013
F23K0001
B65D0057
B61D0045
B24C0007
B42C0003
C10G0033
C09B0031
A44B0001
B63B0049
A01K0039
H05B0011
G08B0006
B29K0081
C30B0001
B62D0009
A63B0029
A01D0027
A63B0005
A63C0001
F16C0037
B61B0001
C11B0007
B64D0013
C01G0035
D03D0013
A24F0013
A61Q0090
F02M0043
B23B0025
A47B0085
B43K0019
C07J0017
H05H0003
A47J0019
B63B0019
C10G0029
C05C0009
F01K0017
C07J0007
B62K0017
C08H0001
H01H0005
B64C0025
C07C0062
A24F0047
B42C0011
B42F0015
B21H0008
A61G0010
H01H0059
F21L0014
G10D0013
A23C0013
C08F0136
F41B0011
B21D0015
F16D0067
B29K0309
F16L0029
F23D0023
C03C0011
D06C0011
B24B0039
C09D0137
G05B0021
E21B0001
F41H0007
B66B0025
H03B0019
F02M0001
G01F0007
C05F0001
C07C0405
H01J0019
B60F0001
B42B0005
E21C0041
A01B0039
C09D0185
A01N0027
B60N0005
G10D0009
G10D0007
C01G0039
B62J0035
B62K0009
A47C0011
A23N0001
C09D0153
C07K0004
A47B0055
F02M0009
G09B0003
B62H0001
B27B0009
C30B0030
B65B0029
D01D0007
A44C0001
B24D0099
C01B0023
B23B0035
B61H0005
F16N0013
F16L0051
B60B0015
F02M0033
B01J0045
F16G0003
F16N0039
H02B0015
A44C0003
F02M0029
C07J0031
B23P0017
B27C0009
B62D0117
B65H0069
C10G0069
A61J0011
B64C0031
B60B0029
B60S0013
G01F0017
B42F0003
H01H0045
F01M0003
B23D0025
G04B0023
G06K0005
F23C0001
C07J0063
C07C0221
G11B0003
C07D0499
H01F0021
A47B0041
F41A0009
D05C0009
E21B0025
B23D0031
F41A0017
B21F0007
B66C0007
C09B0035
F16K0039
G01F0019
A61D0019
C07C0277
C07D0475
B62D0111
C01G0033
B23Q0037
D05B0027
A01D0023
F02P0019
E01F0001
B62M0027
F25D0015
B27L0005
B42F0009
C07C0313
E01C0015
G01R0003
B61D0037
B21B0029
B22D0007
A47D0009
D05B0065
F27D0025
B27N0005
B31F0005
B32B0011
B65F0009
E01B0037
B64C0029
F21W0121
B22C0015
D06N0005
G10G0007
E21D0023
G09B0017
C07C0307
G06M0011
C12S0009
E03B0005
F02M0003
D05C0011
F23M0011
B64D0017
B64C0009
B61G0005
F41A0003
G10G0005
C07C0291
D05B0029
C01D0015
B29K0029
G01K0015
A01B0015
B28C0009
D03D0003
A01K0083
C06B0033
F02M0067
B22D0037
A01N0029
C07C0046
C09D0195
A63B0031
B24B0051
C01G0037
F28B0009
B41F0019
B22C0005
F24D0010
B41F0005
A63H0023
E21B0011
F16G0015
B66F0005
B62J0015
A47B0005
A41F0001
C08B0003
H02J0005
H02K0035
A61J0017
E05B0039
B22D0015
A01P0001
C12S0011
E01B0031
H01H0061
B61D0033
E03F0011
C08B0001
C09J0107
B29D0024
F16M0005
B27B0019
C40B0070
B22D0031
B23B0001
C07J0051
C09B0001
F16H0033
F28D0017
C09B0045
D06C0003
C12C0012
B65B0023
D06B0005
C07D0323
B26B0011
F16N0029
B23F0023
C09J0135
D21C0007
D04B0027
C08F0251
F02K0007
D21C0001
H01J0043
D01H0011
F04D0023
F16K0049
B44D0005
A21C0013
B44F0007
C10G0021
B68G0005
A61D0001
A01C0017
A61J0015
A23J0007
F04B0033
E05C0005
F01B0001
C01G0043
C14C0011
F16K0013
C07D0267
B25F0003
B62D0023
D01D0010
F28F0017
C01G0041
D06C0029
D01H0015
D05B0073
C07H0023
G04C0023
E05B0051
F16K0043
G06N0099
H01J0047
C03B0003
F25B0006
B60C0025
E02D0037
A63H0019
H04K0003
G01F0009
F04C0005
F16D0028
B60B0037
B25B0033
G05G0025
D07B0003
F16C0021
G01H0005
B31B0007
E01B0002
B28C0001
H04R0013
D05B0033
G01C0025
G09F0025
B08B0013
B21K0025
B26B0001
D06P0007
C12F0003
A23N0007
A41B0001
B62D0024
B27N0007
C08L0085
G05D0017
D01G0023
A61H0031
H02G0013
B60T0010
E21F0005
B65H0081
A01K0093
F16S0001
F16D0047
A63B0065
F25B0007
E01H0010
C22B0060
C12S0099
B61B0003
H03J0009
B01D0041
B64C0023
G05D0022
F42B0039
A63G0009
C08C0001
C09B0043
B62B0013
A45D0026
E21B0028
H04H0009
F41H0009
H01C0003
B64D0027
B62J0025
A61H0011
G06E0003
D06J0001
C09J0001
H03H0005
B25B0017
H01H0077
A63D0015
B23B0013
D06B0015
B21B0025
A41G0003
C22C0028
C11B0013
G10K0001
C10G0050
H02K0026
A01D0017
B41N0007
B62D0041
A01M0023
H03G0009
F02B0071
C09J0111
F24B0013
C07C0331
B26D0011
C30B0027
B31B0049
F42D0005
G04F0001
B62J0027
C01D0005
H01J0021
B27J0001
E21D0015
E21B0031
B62D0013
C13B0020
F16L0053
B60B0017
B41F0030
C10B0029
C10B0001
H01G0007
G07B0003
C08F0228
B64D0009
B29L0024
B61D0049
F41C0033
B44B0003
A63B0009
A63B0041
G04B0017
B43L0003
F41A0033
D05B0055
C08L0013
A61F0017
F25B0019
C22B0059
E01B0005
A01C0019
C06C0009
C05F0015
B21C0029
D03D0041
A43D0086
B66C0005
G08G0003
C12P0005
B23H0005
B01D0008
A22C0029
B31B0005
B25J0001
G01F0022
C21D0005
B64D0015
H01J0040
F24J0001
B66F0001
B63J0002
B23F0019
C14C0003
E04D0007
E01B0027
C12P0035
F23J0011
C07J0005
E01C0001
B04B0013
C03C0012
A22C0007
A22C0021
F04B0025
C07J0073
