# Supplementary material for: The Language of Innovation
Source: PLoS One. 2020 Apr 30;15(4):e0230107. doi: 10.1371/journal.pone.0230107 (PMC7194493; doi:10.1371/journal.pone.0230107)
Supplement: S17 File — (GZ) [file pone.0230107.s017.tar.gz › 1995-1999/V2Run_20_VS_4500_embeddings1995-1999ED32.txt]

2.072483450174331665e-01 2.362219057977199554e-02 1.387191414833068848e-01 3.533529937267303467e-01 -1.015082150697708130e-01 -2.865915596485137939e-01 7.121407240629196167e-02 2.299517691135406494e-01 8.455996215343475342e-02 -1.943636983633041382e-01 1.954405456781387329e-01 -2.657888457179069519e-02 2.150365859270095825e-01 -2.611971497535705566e-01 -1.124669089913368225e-01 -4.004262387752532959e-02 -4.974635690450668335e-02 -9.020891040563583374e-02 -2.966999113559722900e-01 1.340541392564773560e-01 1.451585590839385986e-01 9.647455811500549316e-02 -7.979084551334381104e-02 2.442331314086914062e-01 -1.042936742305755615e-01 2.007894590497016907e-02 1.551512479782104492e-01 -7.543327752500772476e-03 -8.403593301773071289e-02 -3.425149321556091309e-01 -2.650006413459777832e-01 -8.019718527793884277e-02
-1.142302341759204865e-02 9.792197495698928833e-02 1.523767858743667603e-01 -7.026360183954238892e-02 8.199473470449447632e-02 -1.361844316124916077e-02 1.058360934257507324e-01 1.506581008434295654e-01 -1.792747676372528076e-01 3.226608037948608398e-02 1.135407947003841400e-03 -1.084821857511997223e-02 2.011561691761016846e-01 -3.151340782642364502e-01 -5.133276060223579407e-02 1.268772482872009277e-01 1.222603917121887207e-01 -8.170353621244430542e-02 -3.463723883032798767e-02 2.662861347198486328e-01 1.283564120531082153e-01 1.548316776752471924e-01 -8.638902008533477783e-02 2.424920648336410522e-01 1.588801890611648560e-01 -8.842679113149642944e-02 4.044272750616073608e-02 6.997448205947875977e-02 -4.482583105564117432e-01 -1.343890279531478882e-01 -4.529041945934295654e-01 2.556447684764862061e-01
2.170294895768165588e-02 -1.329879313707351685e-01 -3.123459406197071075e-02 1.963716596364974976e-01 1.679528504610061646e-01 -2.924333326518535614e-02 -2.023854255676269531e-01 5.017313361167907715e-02 2.947136163711547852e-01 -9.789923578500747681e-02 1.491246074438095093e-01 -2.691571116447448730e-01 -1.223014369606971741e-01 4.370922222733497620e-03 -1.990430057048797607e-01 3.784808218479156494e-01 1.017417162656784058e-01 -5.631750077009201050e-02 -9.537540376186370850e-02 3.338612243533134460e-02 3.772539496421813965e-01 -1.130266562104225159e-01 -3.260810673236846924e-02 2.379780560731887817e-01 -1.624679863452911377e-01 2.127305045723915100e-02 -1.665626317262649536e-01 1.465095486491918564e-02 -3.797438144683837891e-01 -1.735867583192884922e-03 -2.113122493028640747e-01 -2.458662167191505432e-02
3.846710622310638428e-01 -1.592822223901748657e-01 -1.467494368553161621e-01 4.430598020553588867e-02 -9.233072400093078613e-02 7.344384212046861649e-03 1.083495244383811951e-01 -2.400502376258373260e-02 1.770482659339904785e-01 1.224796697497367859e-01 3.770163059234619141e-01 1.946920156478881836e-01 2.637383937835693359e-01 -1.862512379884719849e-01 -2.336675971746444702e-01 2.009323090314865112e-01 -1.243921592831611633e-01 1.008901149034500122e-01 1.090380176901817322e-01 4.598665609955787659e-02 3.461970984935760498e-01 2.389234453439712524e-01 -1.373872607946395874e-01 8.186195790767669678e-02 -8.907552063465118408e-02 -5.900683999061584473e-02 -4.532283544540405273e-02 -7.182928174734115601e-02 -1.837917976081371307e-02 -1.544115096330642700e-01 -1.301123350858688354e-01 2.339634448289871216e-01
1.594137698411941528e-01 -1.107001453638076782e-01 -1.712118238210678101e-01 3.869531676173210144e-02 2.322962433099746704e-01 -5.976552143692970276e-02 1.435230821371078491e-01 1.798286437988281250e-01 1.218827813863754272e-01 -7.421856373548507690e-02 -7.016277313232421875e-02 -2.266205400228500366e-01 -4.970923811197280884e-02 -3.936801552772521973e-01 -3.930079936981201172e-01 1.408338546752929688e-01 -7.374950684607028961e-03 -9.991257637739181519e-02 -2.081577032804489136e-01 3.757931292057037354e-02 3.040405511856079102e-01 -2.331268601119518280e-02 -2.394465170800685883e-02 2.608329951763153076e-01 -1.770673096179962158e-01 -1.145984753966331482e-01 8.579324930906295776e-02 2.270821947604417801e-03 -1.473581939935684204e-01 -1.628196090459823608e-01 -3.091933429241180420e-01 -2.483287826180458069e-02
1.252566725015640259e-01 1.597028821706771851e-01 1.275013536214828491e-01 1.225269585847854614e-02 1.432139575481414795e-01 -1.642283201217651367e-01 1.852754354476928711e-01 -2.286505550146102905e-01 1.900278925895690918e-01 -2.374324053525924683e-01 1.381258666515350342e-01 -3.247520327568054199e-01 -4.024540260434150696e-02 -1.630458086729049683e-01 -3.194522559642791748e-01 1.556984037160873413e-01 -2.132094651460647583e-01 -8.802673220634460449e-02 -1.481848508119583130e-01 6.916054338216781616e-02 2.641141414642333984e-01 1.798391789197921753e-01 4.426326230168342590e-02 2.324589043855667114e-01 -1.237461641430854797e-01 -1.109534036368131638e-02 -2.355243824422359467e-02 2.137983962893486023e-02 -1.963813006877899170e-01 2.325000613927841187e-02 -3.753743767738342285e-01 4.778496548533439636e-02
-3.753770887851715088e-02 6.707906723022460938e-02 9.297247231006622314e-02 1.830940395593643188e-01 1.529073715209960938e-01 1.898211799561977386e-02 2.145218402147293091e-01 2.421202138066291809e-02 1.879300773143768311e-01 -1.158790886402130127e-01 2.450869828462600708e-01 -2.254334837198257446e-01 -6.133457645773887634e-02 -3.932242095470428467e-01 -2.586696855723857880e-02 3.036954998970031738e-01 -1.300443112850189209e-01 2.091442234814167023e-02 7.607968896627426147e-02 3.732773661613464355e-02 2.815488576889038086e-01 -1.748657971620559692e-02 -7.111781835556030273e-02 7.883689552545547485e-02 5.081383511424064636e-02 -4.562425613403320312e-02 2.206645905971527100e-02 -3.520412743091583252e-01 -2.365468740463256836e-01 -3.713950514793395996e-01 -1.401522308588027954e-01 1.125283688306808472e-01
3.998028039932250977e-01 1.212987899780273438e-01 3.057697042822837830e-02 2.775474190711975098e-01 1.956212818622589111e-01 7.546748965978622437e-02 9.686820209026336670e-02 9.866466373205184937e-02 3.075690269470214844e-01 -1.347653120756149292e-01 1.144145727157592773e-01 1.136669740080833435e-01 -2.138833999633789062e-01 -1.087768897414207458e-01 -2.282674759626388550e-01 2.050035744905471802e-01 -1.680811196565628052e-01 -1.487135142087936401e-01 -8.766313642263412476e-02 -1.073110476136207581e-01 2.186808586120605469e-01 1.107414588332176208e-01 -1.458870060741901398e-02 1.135014295578002930e-01 -1.132761090993881226e-01 1.702862977981567383e-01 -9.606662392616271973e-02 5.709678679704666138e-02 -1.868325471878051758e-01 -1.971557289361953735e-01 -3.507871925830841064e-01 4.397968295961618423e-03
1.738525331020355225e-01 -1.033261418342590332e-01 -4.212926328182220459e-02 9.293551743030548096e-02 1.231790557503700256e-01 -1.015499532222747803e-01 1.703243255615234375e-01 -3.646468743681907654e-02 2.789006195962429047e-02 -2.258560247719287872e-02 -6.047040224075317383e-02 -1.092475354671478271e-01 -1.472318917512893677e-01 -3.586553931236267090e-01 -3.489471375942230225e-01 1.442367583513259888e-01 1.686428859829902649e-02 3.934291750192642212e-02 -2.239390462636947632e-02 5.402142927050590515e-02 9.827496856451034546e-02 -1.259916462004184723e-02 -6.667996942996978760e-02 4.042971432209014893e-01 -2.168278545141220093e-01 2.446737140417098999e-01 -1.596601158380508423e-01 -3.498553931713104248e-01 -1.709570139646530151e-01 8.795828372240066528e-02 -9.710843861103057861e-02 3.145929574966430664e-01
2.105053886771202087e-02 -6.982527207583189011e-03 7.881380617618560791e-02 3.321731984615325928e-01 -1.258452236652374268e-01 1.296773552894592285e-01 9.372287243604660034e-02 -8.984742313623428345e-02 1.479617059230804443e-01 2.611505985260009766e-01 2.246701419353485107e-01 -1.107145026326179504e-01 1.678934097290039062e-01 -2.501116394996643066e-01 -1.428666710853576660e-01 2.822896540164947510e-01 -2.860119342803955078e-01 -2.055015563964843750e-01 -2.329320311546325684e-01 6.848589330911636353e-02 2.016385048627853394e-01 1.887660846114158630e-02 -1.063101440668106079e-01 1.804905943572521210e-02 2.405528211966156960e-03 1.888760365545749664e-02 1.665926724672317505e-01 -7.885611057281494141e-02 -3.833418488502502441e-01 -3.761374950408935547e-02 -2.247702777385711670e-01 1.446846425533294678e-01
-2.839887514710426331e-03 1.520510166883468628e-01 6.808308511972427368e-02 3.343339860439300537e-01 3.068885505199432373e-01 1.990474388003349304e-02 -6.379874050617218018e-02 2.519513852894306183e-02 1.092184260487556458e-01 -2.332637459039688110e-01 1.495307981967926025e-01 -1.639641970396041870e-01 -6.495804339647293091e-02 -2.827898561954498291e-01 -1.501674950122833252e-01 1.637345850467681885e-01 -2.936335802078247070e-01 -1.001037731766700745e-01 -1.658155471086502075e-01 1.961604692041873932e-02 1.183812841773033142e-01 3.493008315563201904e-01 8.581513166427612305e-02 2.575558722019195557e-01 -6.168391555547714233e-02 1.546257287263870239e-01 8.132219314575195312e-02 -4.623624682426452637e-02 -2.620185315608978271e-01 -2.246065735816955566e-01 -1.419839709997177124e-01 -4.970873147249221802e-02
1.358026117086410522e-01 -1.972069777548313141e-02 -3.441748768091201782e-02 2.411717176437377930e-01 8.768393844366073608e-02 2.356484681367874146e-01 3.510947525501251221e-02 2.952248603105545044e-02 1.708722114562988281e-01 -2.710554003715515137e-01 1.447696704417467117e-02 -2.051055580377578735e-01 -7.558641582727432251e-02 -1.774078756570816040e-01 -1.715960204601287842e-01 3.746512234210968018e-01 -1.850873976945877075e-01 -2.391085922718048096e-01 -1.046066805720329285e-01 -3.065514564514160156e-01 3.286507129669189453e-01 4.726004973053932190e-02 1.277270261198282242e-02 2.056830376386642456e-01 -1.023643910884857178e-01 -1.327731553465127945e-02 7.589895278215408325e-02 1.441198308020830154e-02 -3.717598617076873779e-01 -3.712580073624849319e-03 -9.224509820342063904e-03 2.383606880903244019e-02
6.818120181560516357e-02 9.882013499736785889e-02 1.090630367398262024e-01 4.376415312290191650e-01 1.466413289308547974e-01 -5.401951447129249573e-02 -1.618017256259918213e-02 2.424854189157485962e-01 1.034455895423889160e-01 1.748064458370208740e-01 6.317689269781112671e-02 -1.866359561681747437e-01 3.236994519829750061e-02 -2.997913360595703125e-01 -3.971531987190246582e-02 3.627042099833488464e-02 -4.485959559679031372e-02 1.283626258373260498e-01 1.543247550725936890e-01 1.615417003631591797e-01 2.121919393539428711e-01 -4.343647509813308716e-02 1.023254469037055969e-01 2.466903179883956909e-01 7.371313869953155518e-02 2.266534864902496338e-01 1.126755401492118835e-01 -8.088853210210800171e-02 -2.938526272773742676e-01 -1.307821720838546753e-01 -3.791485428810119629e-01 1.220208331942558289e-01
1.289809495210647583e-01 -5.407683551311492920e-02 -3.007021546363830566e-01 2.284303009510040283e-01 2.376776374876499176e-02 -2.242259308695793152e-02 1.121777370572090149e-01 -5.086116492748260498e-02 4.350378736853599548e-02 -2.610566914081573486e-01 3.119322061538696289e-01 3.822106868028640747e-02 2.989890277385711670e-01 -2.494715005159378052e-01 -6.436163559556007385e-03 4.348215162754058838e-01 -1.139924824237823486e-01 -1.809782683849334717e-01 3.988480567932128906e-02 1.870036572217941284e-01 -7.363838609308004379e-03 2.524175643920898438e-01 -1.427327841520309448e-01 6.422423571348190308e-02 -2.058884315192699432e-02 1.774267479777336121e-02 -7.793319225311279297e-02 1.847995370626449585e-01 -1.040141806006431580e-01 7.518983632326126099e-02 -2.848497331142425537e-01 5.386839807033538818e-02
1.860130429267883301e-01 -1.833557039499282837e-01 1.042822375893592834e-01 6.905373930931091309e-02 1.975550502538681030e-01 -4.711062461137771606e-02 -7.227360457181930542e-02 -9.012450277805328369e-02 1.664803624153137207e-01 -1.899388134479522705e-01 6.115110963582992554e-02 8.835882693529129028e-02 -3.254212811589241028e-02 -2.142277956008911133e-01 -1.784517765045166016e-01 1.617420315742492676e-01 -2.921466231346130371e-01 -1.370728611946105957e-01 -2.064649462699890137e-01 -7.573618739843368530e-02 1.430004984140396118e-01 1.748102605342864990e-01 8.051428012549877167e-03 3.761882185935974121e-01 -6.364349275827407837e-02 -2.412912249565124512e-02 -1.147717088460922241e-01 1.769463121891021729e-01 -2.893753647804260254e-01 -1.610122025012969971e-01 -4.206555783748626709e-01 -2.059397846460342407e-02
1.501073837280273438e-01 6.568309664726257324e-02 9.790964424610137939e-02 4.075495898723602295e-01 -1.360795088112354279e-02 -3.002943098545074463e-02 -6.916427053511142731e-03 -1.023048162460327148e-01 1.777139157056808472e-01 1.113379970192909241e-01 -9.578522294759750366e-02 4.029877483844757080e-02 1.814805865287780762e-01 -4.292734265327453613e-01 -9.321859106421470642e-03 1.337951123714447021e-01 9.551623463630676270e-02 3.864904493093490601e-02 1.100046113133430481e-01 3.724148869514465332e-01 2.409164309501647949e-01 -1.376014500856399536e-01 4.389996826648712158e-02 1.461054682731628418e-01 1.064535826444625854e-01 -1.158755868673324585e-01 -5.293590947985649109e-02 -4.067549109458923340e-02 -2.163245081901550293e-01 9.552548825740814209e-02 -3.860882222652435303e-01 -5.648781079798936844e-03
1.311799883842468262e-01 9.829079359769821167e-02 -1.159208826720714569e-02 3.316824436187744141e-01 -3.928264975547790527e-02 3.876834735274314880e-02 -4.836843535304069519e-02 -1.234696130268275738e-03 1.245419457554817200e-01 1.309916675090789795e-01 2.329290807247161865e-01 -3.616344630718231201e-01 7.176740467548370361e-02 -8.693772554397583008e-02 -5.597027484327554703e-03 2.548591494560241699e-01 -1.158024594187736511e-01 -1.409306228160858154e-01 -2.074766606092453003e-01 2.479449659585952759e-01 1.975717395544052124e-01 4.002965614199638367e-02 -2.486364245414733887e-01 5.639712139964103699e-02 1.328159421682357788e-01 6.744123250246047974e-02 -4.886391386389732361e-02 9.546754509210586548e-02 -2.141870409250259399e-01 9.490319341421127319e-02 -2.573384344577789307e-01 4.049311876296997070e-01
1.878665089607238770e-01 -2.132595479488372803e-01 4.976388067007064819e-03 1.534078717231750488e-01 -5.106245726346969604e-02 -1.843632012605667114e-01 -6.854829937219619751e-02 9.254325414076447487e-04 -2.207352519035339355e-01 8.944457769393920898e-02 2.648151814937591553e-01 1.643291860818862915e-02 1.151189357042312622e-01 -3.423166275024414062e-01 -1.043858081102371216e-01 3.097818195819854736e-01 -5.393173173069953918e-02 -2.065588682889938354e-01 -1.802338510751724243e-01 1.746259480714797974e-01 1.245359033346176147e-01 4.876886606216430664e-01 -1.553766578435897827e-01 -7.330957055091857910e-02 -3.016535378992557526e-02 -9.550295025110244751e-02 -1.956329941749572754e-01 9.057088196277618408e-02 -1.406995207071304321e-01 7.557820528745651245e-02 -4.837956652045249939e-02 -1.190830767154693604e-01
1.266463249921798706e-01 -5.070603638887405396e-02 2.331331074237823486e-01 7.137587666511535645e-02 3.129121363162994385e-01 -2.997254133224487305e-01 1.406565457582473755e-01 -1.301113516092300415e-02 1.869652122259140015e-01 6.003616005182266235e-02 -3.406177461147308350e-02 -2.644867636263370514e-02 2.693270742893218994e-01 -2.158977240324020386e-01 -2.402471601963043213e-01 3.620775640010833740e-01 2.549536339938640594e-02 -2.655007839202880859e-01 -1.135673820972442627e-01 -1.034787297248840332e-02 1.418374180793762207e-01 -1.013971343636512756e-01 6.325443089008331299e-02 3.075087964534759521e-01 -2.288191169500350952e-01 -1.023343726992607117e-01 -1.172130554914474487e-01 -1.880587637424468994e-01 -8.225812762975692749e-02 -8.259256929159164429e-02 -5.593499168753623962e-02 1.552222520112991333e-01
1.490525305271148682e-01 -2.462267130613327026e-01 -1.063931211829185486e-01 3.213918209075927734e-01 1.195362885482609272e-03 -2.249509990215301514e-01 1.518811881542205811e-01 -8.267845213413238525e-02 1.943361759185791016e-01 -1.027245745062828064e-01 4.898447692394256592e-01 7.551705092191696167e-02 1.781962662935256958e-01 -1.206681877374649048e-01 -4.248964414000511169e-02 3.450542390346527100e-01 -2.280923426151275635e-01 1.241819784045219421e-01 -4.668849334120750427e-02 2.033694274723529816e-02 1.703264117240905762e-01 2.439803183078765869e-01 -1.463385671377182007e-01 -6.190485786646604538e-03 -1.400117576122283936e-01 1.153474897146224976e-01 -9.645176678895950317e-02 -1.282091587781906128e-01 -6.439106911420822144e-02 -9.860133379697799683e-02 -8.933875709772109985e-02 -1.879229582846164703e-02
1.431909054517745972e-01 -2.605039775371551514e-01 -3.053987026214599609e-01 3.346971273422241211e-01 -8.133156597614288330e-02 -4.900182411074638367e-02 1.633362919092178345e-01 1.045418754220008850e-01 6.173564586788415909e-03 -2.345794588327407837e-01 1.898586004972457886e-01 2.214268296957015991e-01 8.764981478452682495e-02 -2.966261804103851318e-01 -6.171175092458724976e-02 2.726433277130126953e-01 -1.898488551378250122e-01 -1.235163398087024689e-02 6.970287114381790161e-02 6.311717629432678223e-02 8.896265178918838501e-02 4.185218513011932373e-01 -1.562252491712570190e-01 1.722510904073715210e-01 -3.631671424955129623e-03 -1.485852524638175964e-02 3.769748844206333160e-03 -1.011618375778198242e-01 -6.512071192264556885e-02 -1.323215663433074951e-01 -1.606725305318832397e-01 -7.435961067676544189e-02
2.557248175144195557e-01 -2.140475064516067505e-01 5.001500993967056274e-02 2.781020402908325195e-01 7.624275982379913330e-02 6.357505172491073608e-02 4.949038475751876831e-02 1.978369243443012238e-02 7.839728891849517822e-02 -2.367286682128906250e-01 2.854695022106170654e-01 6.198699399828910828e-02 2.540803849697113037e-01 -8.293820917606353760e-02 -1.961596310138702393e-02 1.222713738679885864e-01 2.262638956308364868e-01 -1.811902225017547607e-01 2.727822363376617432e-01 9.542865306138992310e-02 2.337458431720733643e-01 3.021453022956848145e-01 1.031842455267906189e-01 1.713665723800659180e-01 -9.708902798593044281e-04 1.576249897480010986e-01 -1.655645221471786499e-01 -2.001579701900482178e-01 -1.155257895588874817e-01 -4.915338009595870972e-02 -7.012245804071426392e-02 3.089873790740966797e-01
-1.927487701177597046e-01 -8.756533265113830566e-02 -1.561070084571838379e-01 4.227980971336364746e-01 2.137596905231475830e-01 -1.327170729637145996e-01 5.875901505351066589e-02 2.990592122077941895e-01 1.348516717553138733e-02 1.337789893150329590e-01 -4.942555353045463562e-02 -1.818051487207412720e-01 3.464702889323234558e-02 -3.155460357666015625e-01 4.812583699822425842e-02 1.463501900434494019e-01 3.811154514551162720e-02 -2.374150753021240234e-01 8.331456035375595093e-02 1.036680415272712708e-01 2.661446034908294678e-01 1.377549022436141968e-01 -1.010539233684539795e-01 2.564536035060882568e-01 -8.422622829675674438e-02 -7.153318729251623154e-03 -4.138816893100738525e-02 -2.423595786094665527e-01 -2.983690984547138214e-02 -2.018992602825164795e-01 -2.557685971260070801e-01 4.258826375007629395e-02
1.481890082359313965e-01 -4.983766935765743256e-03 -6.894242018461227417e-02 1.678503155708312988e-01 1.320439875125885010e-01 3.875999525189399719e-02 -8.828479796648025513e-02 -1.042671576142311096e-01 8.214779943227767944e-02 -9.848781675100326538e-02 1.499162614345550537e-01 -1.941856443881988525e-01 3.420519828796386719e-02 -1.618280261754989624e-01 3.325997618958353996e-03 2.949583828449249268e-01 3.068928420543670654e-02 -2.515883147716522217e-01 -3.365880250930786133e-01 -7.439716160297393799e-02 2.621158063411712646e-01 1.893442273139953613e-01 2.421893030405044556e-01 1.428217440843582153e-01 -3.047525286674499512e-01 -5.805549025535583496e-02 1.562568843364715576e-01 5.989461019635200500e-02 -3.318934738636016846e-01 -4.843748360872268677e-02 -2.106308192014694214e-01 2.620994448661804199e-01
2.424753457307815552e-01 1.079305410385131836e-01 2.751384973526000977e-01 3.615258932113647461e-01 -2.294195815920829773e-02 -7.528009358793497086e-03 -9.259279072284698486e-02 2.362705394625663757e-02 2.666589319705963135e-01 -1.412460803985595703e-01 3.381998091936111450e-02 -2.108526881784200668e-03 -2.146636545658111572e-01 -1.033549532294273376e-01 -2.417131960391998291e-01 2.154488861560821533e-01 -2.086278349161148071e-01 2.275647036731243134e-02 1.261285096406936646e-01 -1.165820136666297913e-01 2.574987709522247314e-01 8.543221652507781982e-02 1.254486143589019775e-01 3.440965339541435242e-02 -2.379349060356616974e-02 -2.609151303768157959e-01 -1.634727086639031768e-04 1.038669645786285400e-01 -1.286294162273406982e-01 6.323909014463424683e-02 -4.157394170761108398e-01 1.508107781410217285e-01
7.565383613109588623e-02 -1.779386103153228760e-01 1.460129022598266602e-01 3.354085385799407959e-01 -9.504357725381851196e-02 4.986320063471794128e-02 9.752838313579559326e-02 5.296804755926132202e-02 2.598233222961425781e-01 -2.258140407502651215e-02 1.682372838258743286e-01 -3.854392468929290771e-01 2.534198164939880371e-01 -1.385721862316131592e-01 -5.071457475423812866e-02 -1.147575676441192627e-01 1.611840873956680298e-01 1.322618871927261353e-01 -1.723519898951053619e-02 4.316562041640281677e-02 1.642216742038726807e-01 -2.123367041349411011e-01 -1.328660100698471069e-01 3.748392164707183838e-01 -6.636352837085723877e-02 -2.117149382829666138e-01 -1.002878695726394653e-01 5.888697877526283264e-02 -2.109771072864532471e-01 -2.655220925807952881e-01 -5.993779748678207397e-02 6.084734573960304260e-02
9.906350821256637573e-02 -1.394878774881362915e-01 -7.305513322353363037e-02 3.508986532688140869e-01 -6.090241670608520508e-02 -2.368064969778060913e-02 -1.472906321287155151e-01 8.072150498628616333e-02 2.125386614352464676e-03 -1.095426082611083984e-01 2.792349457740783691e-01 2.709705149754881859e-03 8.812330663204193115e-02 -3.630216121673583984e-01 -2.944457232952117920e-01 2.295012474060058594e-01 1.363427937030792236e-01 -5.570968147367238998e-03 1.309388726949691772e-01 -3.274653255939483643e-01 -1.964572668075561523e-01 -3.586842678487300873e-03 -3.021579980850219727e-01 1.663778275251388550e-01 3.068075329065322876e-02 7.047237455844879150e-02 -1.145611032843589783e-01 -2.728151082992553711e-01 -2.015687525272369385e-01 4.099030047655105591e-02 -6.616757810115814209e-02 -1.193532440811395645e-02
1.221705600619316101e-01 1.495264172554016113e-01 3.053331375122070312e-02 2.898600995540618896e-01 -1.049425005912780762e-01 1.510768532752990723e-01 1.685711182653903961e-02 -5.303614214062690735e-02 -5.409397929906845093e-02 -1.213881075382232666e-01 1.472549699246883392e-02 2.955832891166210175e-02 2.540625035762786865e-01 1.429038941860198975e-01 -6.158232316374778748e-02 3.492979332804679871e-02 -2.359848320484161377e-01 8.584810048341751099e-02 2.203448712825775146e-01 6.873115897178649902e-02 1.189441531896591187e-01 7.624270021915435791e-02 -4.208904877305030823e-02 4.203665256500244141e-01 2.136352658271789551e-02 -2.128385305404663086e-01 -3.652966320514678955e-01 3.059380874037742615e-02 -4.738065898418426514e-01 7.532208412885665894e-02 7.460912317037582397e-02 -3.815587982535362244e-02
1.068588271737098694e-01 5.118320137262344360e-02 -8.051055483520030975e-03 9.215898066759109497e-02 8.129066228866577148e-02 -1.455805897712707520e-01 1.630992889404296875e-01 -6.798226386308670044e-02 3.421914875507354736e-01 2.865836257115006447e-03 -7.985833287239074707e-02 1.165949702262878418e-01 6.347528100013732910e-02 -1.701990813016891479e-01 -2.604755461215972900e-01 2.142988443374633789e-01 -1.422567516565322876e-01 -9.136769175529479980e-02 -8.691268414258956909e-02 3.562739118933677673e-02 2.417977750301361084e-01 1.453794240951538086e-01 2.564530260860919952e-02 2.564430832862854004e-01 -1.721189320087432861e-01 2.485322505235671997e-01 6.895446777343750000e-02 1.814408898353576660e-01 -4.997545182704925537e-01 -6.521496176719665527e-02 -2.606222629547119141e-01 1.023211143910884857e-02
2.149400115013122559e-01 -2.430346906185150146e-01 3.304360508918762207e-01 3.845810890197753906e-01 -1.795027591288089752e-02 -9.158308804035186768e-02 2.226599156856536865e-01 3.914304077625274658e-02 -2.659340202808380127e-01 -1.523067709058523178e-02 1.009958460927009583e-01 -1.431891620159149170e-01 1.781089603900909424e-01 -2.633334398269653320e-01 -2.354168444871902466e-01 -2.872883342206478119e-02 3.051858395338058472e-02 1.037465557456016541e-01 1.184715609997510910e-02 1.035781577229499817e-01 3.368816375732421875e-01 4.638157319277524948e-03 -4.793182760477066040e-02 2.256063669919967651e-01 5.999529361724853516e-02 -1.928503811359405518e-01 -1.363679170608520508e-01 -4.024939984083175659e-02 -3.183482959866523743e-02 -1.565094441175460815e-01 -1.943700462579727173e-01 7.273365557193756104e-02
2.872101664543151855e-01 -3.562197461724281311e-02 -3.078280948102474213e-02 4.120042920112609863e-01 -5.087029561400413513e-02 4.332796856760978699e-02 -1.087470278143882751e-01 1.110205054283142090e-01 2.965107262134552002e-01 -1.777040213346481323e-01 -1.709787920117378235e-02 1.046993583440780640e-02 -3.435562131926417351e-03 -2.469518221914768219e-02 -2.873207032680511475e-01 1.454095989465713501e-01 -3.853163421154022217e-01 -5.226758122444152832e-02 1.062112301588058472e-01 -2.764406614005565643e-02 4.015771150588989258e-01 6.614647060632705688e-02 -5.896266922354698181e-02 3.011381439864635468e-02 1.056499555706977844e-01 -3.188451379537582397e-02 -9.420628100633621216e-02 3.022923693060874939e-02 -2.428569495677947998e-01 -1.498756706714630127e-01 -2.365811616182327271e-01 -7.941235788166522980e-03
2.212398797273635864e-01 -7.889574766159057617e-02 3.393779993057250977e-01 3.760479688644409180e-01 1.324727684259414673e-01 4.061312973499298096e-02 7.746524363756179810e-02 -1.299271453171968460e-02 1.390756964683532715e-01 -2.125865593552589417e-02 -1.482256874442100525e-02 -2.618934810161590576e-01 1.377005279064178467e-01 -2.931521832942962646e-01 1.593454740941524506e-02 2.176365554332733154e-01 -1.490552723407745361e-01 -1.668857187032699585e-01 7.098072767257690430e-02 1.646183729171752930e-01 -5.118642374873161316e-02 -5.917523428797721863e-02 9.848922491073608398e-02 1.962105333805084229e-01 1.433460265398025513e-01 9.380099922418594360e-02 -1.357644516974687576e-02 3.670030459761619568e-02 -3.160163760185241699e-01 -2.432814687490463257e-01 -2.878009080886840820e-01 1.116420030593872070e-01
4.098612964153289795e-01 -9.435231983661651611e-02 1.550676077604293823e-01 2.238357663154602051e-01 2.402586676180362701e-02 -5.601261742413043976e-03 -3.970741853117942810e-02 -1.524003297090530396e-01 4.008722603321075439e-01 -1.943630911409854889e-02 2.436468750238418579e-02 4.537824168801307678e-02 3.987992648035287857e-03 -6.765265762805938721e-02 -2.374889850616455078e-01 1.756765544414520264e-01 -1.962723284959793091e-01 2.514407970011234283e-02 -5.315655469894409180e-02 -4.590762406587600708e-02 7.032927870750427246e-02 -4.699824005365371704e-02 1.451811492443084717e-01 6.166224181652069092e-02 -9.908726066350936890e-02 -7.070229947566986084e-02 -3.519786894321441650e-01 2.598971128463745117e-02 -3.341734707355499268e-01 -1.403626054525375366e-01 -2.546077072620391846e-01 -2.371983826160430908e-01
1.883167773485183716e-01 -2.985580079257488251e-02 3.252109587192535400e-01 1.636373251676559448e-01 1.818166673183441162e-01 1.143245249986648560e-01 2.754919044673442841e-02 -3.680726885795593262e-02 2.260586917400360107e-01 -1.334772855043411255e-01 -1.189510524272918701e-01 -1.046420410275459290e-01 -1.548879295587539673e-01 -2.261545509099960327e-01 -1.941007077693939209e-01 3.050276637077331543e-01 -3.142862021923065186e-01 2.052376233041286469e-02 -3.900150209665298462e-02 1.840023696422576904e-01 3.175954520702362061e-02 8.106882125139236450e-02 -1.272952556610107422e-01 2.351337075233459473e-01 -7.736808806657791138e-02 3.619736433029174805e-02 -1.831372231245040894e-01 1.349815130233764648e-01 -3.352673053741455078e-01 9.994976967573165894e-02 -2.951166331768035889e-01 2.833878621459007263e-02
3.166504800319671631e-01 -1.668913364410400391e-01 1.722464114427566528e-01 4.696472361683845520e-02 1.118666306138038635e-01 5.213925242424011230e-02 -6.610262393951416016e-02 -6.388154625892639160e-02 1.246010810136795044e-01 -2.321082539856433868e-02 -5.727297812700271606e-02 -1.175917685031890869e-01 1.178513541817665100e-01 -3.401643931865692139e-01 -3.347509801387786865e-01 1.293022930622100830e-01 9.774199128150939941e-02 -1.511405259370803833e-01 -2.444040179252624512e-01 3.061791881918907166e-02 1.152226850390434265e-01 -1.509264856576919556e-01 -8.306299149990081787e-02 3.305057287216186523e-01 -2.273552566766738892e-01 2.451740652322769165e-01 -2.188395112752914429e-01 -7.856933027505874634e-02 -6.486236304044723511e-02 -1.000800132751464844e-01 -2.482177019119262695e-01 1.944631785154342651e-01
2.015452235937118530e-01 -2.042687684297561646e-01 -3.631105646491050720e-02 3.626237511634826660e-01 -3.429787978529930115e-02 -8.136647194623947144e-02 6.766068935394287109e-02 -2.562387473881244659e-02 1.153573393821716309e-01 5.684231966733932495e-02 2.465611547231674194e-01 2.490939348936080933e-01 1.485062539577484131e-01 -4.596616327762603760e-02 -2.376771904528141022e-02 1.721650809049606323e-01 1.529994457960128784e-01 1.085196882486343384e-01 -2.293158695101737976e-02 1.608999669551849365e-01 2.270003110170364380e-01 3.795234262943267822e-01 -8.967985212802886963e-02 1.436261236667633057e-01 1.056374795734882355e-02 7.035600394010543823e-02 -3.976946473121643066e-01 3.424783353693783283e-04 -9.926977753639221191e-02 -3.210719525814056396e-01 -1.238282099366188049e-01 -2.684540860354900360e-02
1.142148822546005249e-01 2.732353843748569489e-02 4.250121116638183594e-02 1.735468059778213501e-01 -6.782587617635726929e-02 1.077329143881797791e-01 -1.333337873220443726e-01 -1.585705727338790894e-01 -1.011924445629119873e-01 1.557994186878204346e-01 -3.506357315927743912e-03 -2.821131646633148193e-01 1.421725098043680191e-02 -1.280520409345626831e-01 -4.933676496148109436e-02 3.174278140068054199e-01 -1.853677630424499512e-01 1.202719509601593018e-01 -1.455962806940078735e-01 1.135415434837341309e-01 2.434688359498977661e-01 1.696995794773101807e-01 -2.085467800498008728e-02 8.328162878751754761e-02 4.176697134971618652e-02 5.639114230871200562e-02 -2.583794295787811279e-01 6.336668878793716431e-02 -3.561060726642608643e-01 -5.819947272539138794e-02 -5.211623907089233398e-01 -7.332035154104232788e-02
1.685249656438827515e-01 8.228921331465244293e-03 -6.244931742548942566e-02 3.447428345680236816e-01 1.814386546611785889e-01 2.131678164005279541e-02 -6.552296131849288940e-02 -2.408010959625244141e-01 2.410997152328491211e-01 -1.969431340694427490e-01 5.549381952732801437e-03 -7.553873956203460693e-02 4.285648837685585022e-02 -1.176843866705894470e-01 -2.459230720996856689e-01 8.269185572862625122e-02 -1.596163213253021240e-01 -3.265500441193580627e-02 -2.095587700605392456e-01 2.222572267055511475e-01 3.259298205375671387e-01 1.160022541880607605e-01 -1.072276085615158081e-01 1.976594030857086182e-01 -1.246374547481536865e-01 1.235504075884819031e-01 1.169170588254928589e-01 6.590898334980010986e-02 -2.948041558265686035e-01 -9.843261539936065674e-02 -3.622582256793975830e-01 2.689263783395290375e-02
2.627008855342864990e-01 6.710513681173324585e-02 2.137783467769622803e-01 1.219240650534629822e-01 1.670761555433273315e-01 1.464939266443252563e-01 -9.728370234370231628e-03 -5.738557130098342896e-02 1.755459755659103394e-01 -1.225119605660438538e-01 6.054164469242095947e-02 7.101559638977050781e-02 7.546678185462951660e-02 -1.080124825239181519e-01 -2.323517352342605591e-01 1.682460457086563110e-01 -7.623276114463806152e-02 -9.215570986270904541e-02 -2.007079720497131348e-01 -1.475526299327611923e-02 2.237392067909240723e-01 3.186748027801513672e-01 -3.972472622990608215e-02 3.192673325538635254e-01 -1.365361809730529785e-01 2.356368154287338257e-01 1.560157835483551025e-01 1.312867403030395508e-01 -1.904876083135604858e-01 -1.037605032324790955e-01 -4.294583797454833984e-01 4.251673817634582520e-02
2.584260404109954834e-01 4.480561614036560059e-02 6.036733090877532959e-02 1.139631047844886780e-01 2.121852785348892212e-01 3.687360510230064392e-02 1.824806183576583862e-01 1.149763911962509155e-01 -7.429328560829162598e-02 -1.775993704795837402e-01 8.392497897148132324e-02 -2.863436639308929443e-01 -4.276253283023834229e-02 -1.988068819046020508e-01 2.163855135440826416e-01 2.141756415367126465e-01 -3.631199896335601807e-02 -3.165630698204040527e-01 6.153885647654533386e-02 1.635021567344665527e-01 3.281997144222259521e-01 -1.015531569719314575e-01 -6.786035001277923584e-02 5.039922893047332764e-02 1.115580722689628601e-01 9.778987616300582886e-02 -3.159158825874328613e-01 -4.417943581938743591e-02 -2.971993684768676758e-01 -1.364535391330718994e-01 -1.610395312309265137e-01 2.183222919702529907e-01
2.941402196884155273e-01 -1.654523164033889771e-01 7.111423462629318237e-02 2.332019358873367310e-01 1.511107981204986572e-01 -1.344328559935092926e-02 9.612300246953964233e-02 8.302861242555081844e-04 1.093987300992012024e-01 -1.684758514165878296e-01 2.701347507536411285e-02 1.095537990331649780e-01 -2.784994058310985565e-02 9.813779033720493317e-04 -2.885144352912902832e-01 2.521323263645172119e-01 -1.710602790117263794e-01 -2.245271205902099609e-01 -9.242035448551177979e-02 -4.544035345315933228e-02 4.278241693973541260e-01 9.699385613203048706e-02 9.251561760902404785e-02 2.384501248598098755e-01 -5.774400010704994202e-02 1.186830252408981323e-01 -5.572357028722763062e-02 -1.190612372010946274e-02 -2.844686806201934814e-01 3.453391417860984802e-02 -3.778907060623168945e-01 4.088969435542821884e-03
3.946979343891143799e-02 1.592264771461486816e-01 -4.708869755268096924e-02 2.517317831516265869e-01 -4.374697804450988770e-02 -2.674476802349090576e-01 -7.632247358560562134e-02 1.175887361168861389e-01 -5.361319705843925476e-02 9.549418091773986816e-02 4.673382937908172607e-01 -2.547644972801208496e-01 1.764281243085861206e-01 -2.792844176292419434e-01 -1.824076026678085327e-01 1.454388648271560669e-01 -9.244900196790695190e-02 1.005308553576469421e-01 1.245644167065620422e-01 -2.353610247373580933e-01 -3.281235098838806152e-01 9.982642531394958496e-02 -6.254880130290985107e-02 1.229463070631027222e-01 -9.825538098812103271e-02 2.352201007306575775e-02 -1.605304777622222900e-01 1.192550808191299438e-01 -2.272892594337463379e-01 2.157331258058547974e-02 -1.053511798381805420e-01 1.261217743158340454e-01
1.994678676128387451e-01 -2.770621478557586670e-01 2.475813627243041992e-01 4.403692781925201416e-01 -7.094160467386245728e-02 -2.216564416885375977e-01 3.581632971763610840e-01 6.793816387653350830e-02 -1.206872835755348206e-01 -1.884158514440059662e-02 1.870798617601394653e-01 -2.134141027927398682e-01 8.306518942117691040e-02 -1.435589045286178589e-01 -1.097251474857330322e-01 -1.171766147017478943e-01 1.220125779509544373e-01 -1.215117052197456360e-01 1.182092055678367615e-01 8.284232765436172485e-02 2.222352325916290283e-01 1.773388385772705078e-01 -3.493799129500985146e-03 2.258697450160980225e-01 7.579264789819717407e-02 -1.095113754272460938e-01 -7.246100343763828278e-03 4.752465523779392242e-03 -1.730920523405075073e-01 7.096659392118453979e-02 -2.315753549337387085e-01 6.025730445981025696e-02
1.052530556917190552e-01 4.858811944723129272e-02 1.458790805190801620e-02 1.387082040309906006e-01 6.903555989265441895e-02 -2.342630177736282349e-01 -2.711165547370910645e-01 9.073611348867416382e-02 2.889318950474262238e-02 -5.776247754693031311e-02 1.257574856281280518e-01 -1.439081877470016479e-01 1.682881712913513184e-01 -4.054789841175079346e-01 3.408162668347358704e-02 4.850717782974243164e-01 1.284462362527847290e-01 -1.611641496419906616e-01 -1.643842309713363647e-01 1.954370737075805664e-02 2.789448201656341553e-01 2.002263218164443970e-01 1.372022740542888641e-02 2.024005204439163208e-01 2.129055373370647430e-02 -1.749525219202041626e-01 7.337749749422073364e-02 -1.981331408023834229e-01 -2.498528175055980682e-02 4.825488664209842682e-03 -1.258304566144943237e-01 -1.863459199666976929e-01
-1.654997840523719788e-02 -4.635799210518598557e-03 -1.102650240063667297e-01 1.634207665920257568e-01 -4.255700111389160156e-01 7.224724441766738892e-02 6.964602321386337280e-02 -1.120555177330970764e-01 2.919349670410156250e-01 -2.529498338699340820e-01 3.418560922145843506e-01 5.556514486670494080e-02 1.572230905294418335e-01 -2.043982595205307007e-01 3.139352053403854370e-02 5.263375490903854370e-02 1.598482578992843628e-01 1.441487967967987061e-01 8.214891888201236725e-03 7.808264344930648804e-02 2.090952247381210327e-01 3.117796480655670166e-01 7.410580664873123169e-02 2.235110104084014893e-01 -5.179865658283233643e-02 1.556366682052612305e-01 -1.089183017611503601e-01 -2.748301997780799866e-02 -3.307065740227699280e-02 -7.328972220420837402e-02 -3.479750156402587891e-01 4.171548038721084595e-02
3.668974936008453369e-01 -1.199670508503913879e-01 -6.123823113739490509e-03 1.221009343862533569e-01 -1.961100846529006958e-01 -5.013306811451911926e-02 1.880995035171508789e-01 -3.186711668968200684e-02 1.010603532195091248e-01 -1.235817521810531616e-01 3.944603800773620605e-01 1.148236393928527832e-01 2.403453588485717773e-01 -4.443747177720069885e-02 -1.367213279008865356e-01 2.920016944408416748e-01 -3.917521610856056213e-02 4.161493480205535889e-02 -1.534133404493331909e-02 1.719666570425033569e-01 2.799751460552215576e-01 3.686886429786682129e-01 -1.359940469264984131e-01 -4.890404641628265381e-02 1.230382919311523438e-02 -1.033858433365821838e-01 -2.057886570692062378e-01 -1.084117516875267029e-01 -5.604428425431251526e-02 -1.155060976743698120e-01 -1.945679038763046265e-01 1.146820262074470520e-01
3.387281000614166260e-01 2.771321125328540802e-02 2.867489159107208252e-01 1.730286031961441040e-01 -1.044029965996742249e-01 -5.439238995313644409e-02 -2.580627202987670898e-01 -1.065790727734565735e-01 -8.837646245956420898e-02 -9.906540811061859131e-02 1.722195744514465332e-01 7.586833555251359940e-03 6.691654026508331299e-02 -5.746639147400856018e-02 -3.951103389263153076e-01 4.111078009009361267e-02 7.756070047616958618e-02 9.820051491260528564e-02 3.210449218750000000e-01 2.992534339427947998e-01 -4.268737102393060923e-04 8.860527724027633667e-02 -1.017461642622947693e-01 1.878640949726104736e-01 3.671429306268692017e-02 1.866037696599960327e-01 4.128633067011833191e-02 -1.523058712482452393e-01 -2.958448827266693115e-01 -1.523085832595825195e-01 -1.667930185794830322e-01 7.876025140285491943e-02
3.956611156463623047e-01 -6.806199997663497925e-02 7.887330139055848122e-04 1.703267395496368408e-01 8.048272877931594849e-02 2.680856920778751373e-02 -8.650369197130203247e-02 -7.799009233713150024e-02 2.166617214679718018e-01 -2.621485888957977295e-01 9.692889451980590820e-02 -2.293537370860576630e-02 -2.428395748138427734e-01 -4.521354660391807556e-02 -2.666603624820709229e-01 8.920977264642715454e-02 -1.427880376577377319e-01 -1.239757798612117767e-02 4.053219035267829895e-02 -2.192169129848480225e-01 3.630525767803192139e-01 1.609371453523635864e-01 1.290833503007888794e-01 2.274724990129470825e-01 -1.190422326326370239e-01 6.708539277315139771e-02 -6.144664064049720764e-02 -2.097072452306747437e-01 -2.375156432390213013e-01 6.476800423115491867e-03 -2.612654268741607666e-01 1.894331276416778564e-01
1.950204968452453613e-01 2.655173651874065399e-03 2.265145480632781982e-01 8.973977714776992798e-02 5.878002941608428955e-02 -5.521087720990180969e-02 -7.007547467947006226e-02 1.497219949960708618e-01 2.651288211345672607e-01 1.319708526134490967e-01 2.687535285949707031e-01 -4.080274701118469238e-01 -5.840013176202774048e-02 -1.309264684095978737e-03 -7.597886770963668823e-02 6.685301661491394043e-02 -4.453296586871147156e-02 -1.229859963059425354e-01 1.623106896877288818e-01 1.334117799997329712e-01 3.865046501159667969e-01 5.748999491333961487e-02 -9.576055407524108887e-02 2.685321569442749023e-01 -5.660448968410491943e-02 -1.214478686451911926e-01 1.843184828758239746e-01 -2.236214131116867065e-01 -2.942902445793151855e-01 -1.203041747212409973e-01 -1.724601238965988159e-01 2.664241194725036621e-02
1.405138522386550903e-01 -1.377103924751281738e-01 -7.945417612791061401e-02 1.614028811454772949e-01 7.454552501440048218e-02 -1.799253970384597778e-01 1.778185740113258362e-02 -1.372586488723754883e-01 -1.299050152301788330e-01 -3.219697773456573486e-01 3.301297426223754883e-01 2.769794166088104248e-01 1.011947020888328552e-01 -3.230453729629516602e-01 -8.774152398109436035e-02 3.496497571468353271e-01 -5.362993106245994568e-03 -1.515621542930603027e-01 -8.762677758932113647e-02 1.688296943902969360e-01 2.686753869056701660e-01 1.864776462316513062e-01 -2.382428646087646484e-01 8.669461309909820557e-02 -1.480956375598907471e-01 -2.317417785525321960e-02 -3.506591171026229858e-02 4.205678403377532959e-02 -1.334939002990722656e-01 6.855100393295288086e-03 -2.171018272638320923e-01 -1.264150347560644150e-02
4.247981905937194824e-01 -1.247695833444595337e-01 3.689786791801452637e-02 3.614110946655273438e-01 1.150145530700683594e-01 -8.399499952793121338e-02 4.503149166703224182e-02 -8.797938376665115356e-02 1.573935598134994507e-01 -2.766162753105163574e-01 1.503277271986007690e-01 5.225478485226631165e-02 -1.345138400793075562e-01 -1.366530358791351318e-01 -2.706665992736816406e-01 8.017380535602569580e-02 -2.208413034677505493e-01 -1.510381549596786499e-01 6.975926458835601807e-02 6.345575302839279175e-02 2.598167657852172852e-01 1.789059191942214966e-01 1.459650695323944092e-01 1.672119051218032837e-01 -4.598650708794593811e-02 9.458713466301560402e-04 2.185952104628086090e-02 -3.840763494372367859e-02 -1.429678350687026978e-01 -1.539892405271530151e-01 -2.635557651519775391e-01 -2.278955578804016113e-01
-1.880612075328826904e-01 1.240261420607566833e-01 4.040751159191131592e-01 2.369166761636734009e-01 -1.771855205297470093e-01 -4.226741939783096313e-02 1.741782128810882568e-01 -1.963355392217636108e-01 9.734595566987991333e-02 -2.814696431159973145e-01 4.054258763790130615e-02 -5.461379885673522949e-02 -1.046466529369354248e-01 -4.378370344638824463e-01 2.761786989867687225e-02 1.113680154085159302e-01 1.344726681709289551e-01 -8.021487854421138763e-03 3.224696591496467590e-02 -5.671256408095359802e-02 3.456414937973022461e-01 6.174917519092559814e-02 -9.069444984197616577e-02 5.944675952196121216e-02 -3.524511680006980896e-02 8.955315500497817993e-02 5.810940638184547424e-02 -2.948068547993898392e-03 -2.005627006292343140e-01 1.481929514557123184e-02 -1.790412366390228271e-01 2.757530212402343750e-01
9.280643612146377563e-02 -4.801026359200477600e-02 4.711959138512611389e-02 2.925158739089965820e-01 9.842715412378311157e-02 -2.502918476238846779e-03 -6.467010080814361572e-02 1.619620025157928467e-01 3.072206676006317139e-01 -6.931915879249572754e-03 -7.687078788876533508e-03 8.735291659832000732e-02 -1.297673210501670837e-02 6.435323506593704224e-02 -3.127346932888031006e-02 1.134672388434410095e-01 -6.681212037801742554e-02 -2.282336056232452393e-01 -1.959458589553833008e-01 3.856795653700828552e-02 3.517113924026489258e-01 5.351641774177551270e-01 6.874204147607088089e-03 2.620578408241271973e-01 -1.396272182464599609e-01 1.135011836886405945e-01 -5.459768325090408325e-02 -6.900145113468170166e-02 -2.654968202114105225e-01 1.379476673901081085e-02 -2.056745737791061401e-01 -1.119924783706665039e-01
8.605065196752548218e-02 -5.564586259424686432e-03 1.150170266628265381e-01 1.312866061925888062e-01 5.093744024634361267e-02 -1.321719493716955185e-02 -4.382942616939544678e-02 4.626503586769104004e-02 1.391966640949249268e-01 -1.501272199675440788e-03 1.841224133968353271e-01 -2.287082225084304810e-01 -8.461309224367141724e-02 -4.071312844753265381e-01 -1.031640022993087769e-01 1.883435845375061035e-01 -1.020352467894554138e-01 -1.810487806797027588e-01 1.838455349206924438e-01 2.688341736793518066e-01 4.769204854965209961e-01 -1.125526577234268188e-01 -1.628814041614532471e-01 2.137088179588317871e-01 -7.008644193410873413e-02 -1.277965009212493896e-01 -1.710269749164581299e-01 -1.352200508117675781e-01 -2.446259856224060059e-01 2.383401431143283844e-02 1.016856878995895386e-01 1.718664169311523438e-01
1.001477017998695374e-01 -3.139149248600006104e-01 2.128257304430007935e-01 3.346404433250427246e-01 -1.207192987203598022e-01 -1.484215855598449707e-01 1.072094663977622986e-01 2.786398530006408691e-01 -8.676951378583908081e-02 2.040325663983821869e-02 7.020627707242965698e-02 -2.646372020244598389e-01 2.101542204618453979e-01 -2.450701743364334106e-01 -7.291770726442337036e-02 -6.372217088937759399e-02 7.971810549497604370e-02 8.990318328142166138e-02 1.390299350023269653e-01 3.104494512081146240e-01 1.171436905860900879e-01 -5.691650137305259705e-02 -1.352391391992568970e-01 2.625228166580200195e-01 -1.413906812667846680e-01 -1.981547027826309204e-01 -5.752534791827201843e-02 -1.164131909608840942e-01 -1.697850674390792847e-01 -2.386728972196578979e-01 -1.252134442329406738e-01 -4.618242965079843998e-04
-2.600210905075073242e-01 -4.490787535905838013e-02 2.579894363880157471e-01 1.348554193973541260e-01 6.728808581829071045e-02 -1.825347989797592163e-01 1.580540388822555542e-01 3.103850595653057098e-02 5.955379083752632141e-02 -3.355109095573425293e-01 -1.295059919357299805e-01 -1.610177904367446899e-01 1.633304953575134277e-01 -3.672933280467987061e-01 -7.464453577995300293e-02 2.606077194213867188e-01 2.024279674515128136e-03 -1.190219596028327942e-01 -4.294289648532867432e-02 -8.256179094314575195e-02 3.590532839298248291e-01 -1.549022793769836426e-01 -2.456959336996078491e-01 6.492909789085388184e-02 -5.726112797856330872e-02 -3.776821121573448181e-02 -9.609594941139221191e-02 5.867182277143001556e-03 -2.131245434284210205e-01 -7.840410619974136353e-02 -2.615756094455718994e-01 1.168859899044036865e-01
1.578489243984222412e-01 3.194699287414550781e-01 4.898469895124435425e-02 1.978401392698287964e-01 -2.795957401394844055e-02 3.425134718418121338e-02 -2.112991511821746826e-01 -3.218050673604011536e-02 -7.071147859096527100e-02 -5.451950058341026306e-02 4.401753842830657959e-02 -2.128402590751647949e-01 9.578584879636764526e-02 -3.924940526485443115e-01 -6.839209794998168945e-02 2.904317378997802734e-01 -7.050278782844543457e-02 -3.003416061401367188e-01 -2.935212254524230957e-01 1.877971887588500977e-01 3.012051880359649658e-01 1.255431920289993286e-01 2.772295556496828794e-04 2.195722311735153198e-01 -1.126763373613357544e-01 4.570367187261581421e-02 -1.261254698038101196e-01 -5.506139621138572693e-02 -2.165143787860870361e-01 -1.174602657556533813e-01 7.093840092420578003e-02 -7.517682760953903198e-02
-1.345947235822677612e-01 2.993116155266761780e-02 1.439044028520584106e-01 2.448011040687561035e-01 -1.083180382847785950e-01 6.357745733112096786e-03 -4.331572446972131729e-03 5.294377729296684265e-02 2.355880290269851685e-01 -2.146995961666107178e-01 4.669787734746932983e-02 1.229084357619285583e-01 -2.613707184791564941e-01 -3.758038878440856934e-01 -3.081666529178619385e-01 1.543668210506439209e-01 -1.723193526268005371e-01 -1.253235042095184326e-01 3.714934363961219788e-02 4.167533293366432190e-02 2.881687283515930176e-01 2.333561144769191742e-02 -1.129196211695671082e-01 5.696290358901023865e-02 -3.224972486495971680e-01 4.214850813150405884e-02 -4.263925552368164062e-02 2.441192716360092163e-01 -2.784300148487091064e-01 -8.302753418684005737e-02 -1.873068213462829590e-01 -6.116573885083198547e-02
5.183985829353332520e-02 -8.587886393070220947e-02 -2.394782006740570068e-01 3.399200141429901123e-01 -1.749959290027618408e-01 -4.374627023935317993e-02 2.298020943999290466e-02 1.644463390111923218e-01 5.321936681866645813e-02 -9.205575287342071533e-02 5.241861939430236816e-01 1.291462182998657227e-01 1.167442202568054199e-01 2.492936886847019196e-02 -1.501231044530868530e-01 2.982630133628845215e-01 1.342363655567169189e-01 -5.079155787825584412e-02 7.707025855779647827e-02 3.235918879508972168e-01 -1.511595305055379868e-02 2.153540253639221191e-01 -1.375935375690460205e-01 1.140629723668098450e-01 -7.133560627698898315e-02 -1.307127624750137329e-01 5.258114635944366455e-02 -9.166929870843887329e-02 -1.300582736730575562e-01 2.227128110826015472e-02 -2.601723074913024902e-01 1.367096323519945145e-02
3.414402604103088379e-01 -1.804059147834777832e-01 9.519429877400398254e-03 2.366749793291091919e-01 -4.068441316485404968e-02 -1.424723118543624878e-01 -3.156739473342895508e-02 -2.748693153262138367e-02 2.979957759380340576e-01 -4.864931851625442505e-02 -1.511533558368682861e-01 -2.854509353637695312e-01 3.383856266736984253e-02 -3.062354326248168945e-01 1.759420335292816162e-01 2.181014418601989746e-01 -2.182757854461669922e-01 1.037224009633064270e-01 1.300648301839828491e-01 7.633937522768974304e-03 1.598218232393264771e-01 4.572057723999023438e-02 1.275312453508377075e-01 6.159783899784088135e-02 1.144581362605094910e-01 1.086762249469757080e-01 -6.406725943088531494e-02 1.686215400695800781e-02 -3.680084645748138428e-01 -5.625788494944572449e-02 -3.216997981071472168e-01 8.751212805509567261e-02
1.157845780253410339e-01 -1.911121755838394165e-01 3.595707416534423828e-01 2.461432665586471558e-01 -7.529108226299285889e-02 -1.622778177261352539e-01 1.001565679907798767e-01 2.410297095775604248e-01 2.249474264681339264e-02 2.899110019207000732e-01 7.153692189604043961e-03 -2.214079499244689941e-01 -1.359386295080184937e-01 -3.410395979881286621e-01 1.180837675929069519e-02 -4.761918447911739349e-03 -1.327024847269058228e-01 1.198865845799446106e-01 -8.141405135393142700e-02 -8.660770952701568604e-03 2.055699378252029419e-01 1.852052472531795502e-02 -1.124170571565628052e-01 2.622299790382385254e-01 -2.187736481428146362e-01 1.088131591677665710e-01 -2.275377660989761353e-01 8.962926268577575684e-02 -3.013401031494140625e-01 -1.789089851081371307e-02 -4.906028881669044495e-02 -1.255166083574295044e-01
1.735077612102031708e-02 -2.441407181322574615e-03 6.744972616434097290e-02 3.307629227638244629e-01 1.418870091438293457e-01 -9.834514558315277100e-02 -4.334112163633108139e-03 3.429561853408813477e-02 2.824602723121643066e-01 -2.140158861875534058e-01 -2.869253046810626984e-02 1.579110175371170044e-01 1.109530925750732422e-01 -1.384069919586181641e-01 -1.864055693149566650e-01 3.730215132236480713e-01 -2.185772508382797241e-01 -2.903032815083861351e-03 -1.979793459177017212e-01 3.660680353641510010e-02 7.960098981857299805e-02 1.764605641365051270e-01 1.753433607518672943e-02 1.561126112937927246e-01 7.073916960507631302e-03 1.754695624113082886e-01 1.294555813074111938e-01 -8.532844483852386475e-02 -2.217212170362472534e-01 -3.938345611095428467e-02 -4.910078346729278564e-01 2.971285767853260040e-02
8.788882941007614136e-02 1.044394597411155701e-01 -3.743284568190574646e-02 -8.756042458117008209e-03 1.339689046144485474e-01 1.228138282895088196e-01 -1.737400889396667480e-01 -1.432619057595729828e-02 3.013428449630737305e-01 2.362393774092197418e-03 2.265976518392562866e-01 -1.740262508392333984e-01 -1.235896348953247070e-01 -1.637024879455566406e-01 -2.820888161659240723e-01 -2.427769126370549202e-03 -1.777772307395935059e-01 5.341367796063423157e-03 -1.467389464378356934e-01 -2.590083889663219452e-02 2.055417597293853760e-01 1.242923960089683533e-01 -1.123513057827949524e-01 2.702262401580810547e-01 -3.050037622451782227e-01 -1.833748817443847656e-01 3.079922124743461609e-02 4.966405685991048813e-04 -3.715435862541198730e-01 -1.172991171479225159e-01 -3.460861146450042725e-01 1.612808555364608765e-01
1.305513530969619751e-01 -1.403194069862365723e-01 1.060118377208709717e-01 1.986739337444305420e-01 1.311301738023757935e-01 -1.232796385884284973e-01 9.509506635367870331e-03 1.371604204177856445e-02 2.862361073493957520e-01 3.406869620084762573e-02 1.623919466510415077e-03 -4.680667072534561157e-02 -3.808380663394927979e-02 -2.901948690414428711e-01 -2.569714188575744629e-01 1.378241330385208130e-01 -1.017175391316413879e-01 4.021522030234336853e-02 -3.357319533824920654e-01 7.651963084936141968e-02 2.089992016553878784e-01 1.883995719254016876e-02 1.255139261484146118e-01 3.394337594509124756e-01 -3.913398981094360352e-01 -1.469069160521030426e-02 1.606292836368083954e-02 -1.654753237962722778e-01 -1.291419714689254761e-01 2.187102101743221283e-02 -3.205867111682891846e-01 1.320328414440155029e-01
3.094665706157684326e-01 2.822150103747844696e-02 3.789270704146474600e-04 1.606529206037521362e-01 6.845819950103759766e-02 -1.236786767840385437e-01 9.252664446830749512e-02 -2.127024531364440918e-01 1.620231717824935913e-01 -2.587199509143829346e-01 2.480084002017974854e-01 -1.687091775238513947e-02 3.269722685217857361e-02 -3.400557637214660645e-01 -1.157312393188476562e-01 8.340571820735931396e-02 6.277105212211608887e-02 2.008162066340446472e-02 -2.708126902580261230e-01 2.700327150523662567e-02 1.905670464038848877e-01 2.465623617172241211e-01 3.067233832553029060e-03 4.113991186022758484e-02 1.446533352136611938e-01 8.382784202694892883e-03 4.143111780285835266e-02 -5.889828875660896301e-02 -5.191130638122558594e-01 1.393231004476547241e-01 1.005217954516410828e-01 9.697017818689346313e-02
2.641720175743103027e-01 1.390528082847595215e-01 8.941690623760223389e-02 -2.145661227405071259e-02 1.977664530277252197e-01 5.628396570682525635e-02 -1.700506806373596191e-01 2.337022870779037476e-01 1.788076758384704590e-02 -1.634007394313812256e-01 -1.625275015830993652e-01 -2.946461141109466553e-01 1.041095107793807983e-01 -2.264900319278240204e-02 -2.253859639167785645e-01 2.660629153251647949e-01 -2.437766045331954956e-01 -1.707481220364570618e-03 -5.608370527625083923e-02 -2.026896551251411438e-02 2.286090850830078125e-01 3.114617466926574707e-01 1.012984290719032288e-01 6.446599960327148438e-02 -2.067804783582687378e-01 -1.807683557271957397e-01 -2.235598564147949219e-01 4.551583901047706604e-03 -2.288474738597869873e-01 -2.350806146860122681e-01 -1.969195902347564697e-01 6.997674703598022461e-02
-1.117150634527206421e-01 -1.151786372065544128e-02 1.916796565055847168e-01 1.107228398323059082e-01 -1.634134501218795776e-01 -5.721710622310638428e-02 2.164274826645851135e-02 -7.834672927856445312e-03 1.254390627145767212e-01 1.190872415900230408e-01 1.908559203147888184e-01 -1.840714067220687866e-01 1.568872034549713135e-01 -4.035400450229644775e-01 -4.274756312370300293e-01 1.065252125263214111e-01 -1.500502973794937134e-01 -1.465783417224884033e-01 1.831089518964290619e-02 2.210746407508850098e-01 1.849934905767440796e-01 1.537028253078460693e-01 2.005228074267506599e-03 2.933664619922637939e-01 -2.197012752294540405e-01 -9.044521301984786987e-02 -2.306740283966064453e-01 9.680295363068580627e-03 -8.334840647876262665e-03 4.460822045803070068e-02 1.691358387470245361e-01 2.203826755285263062e-01
1.447027474641799927e-01 -2.442383319139480591e-01 -1.587425619363784790e-01 2.147556841373443604e-01 -1.290760785341262817e-01 5.919780582189559937e-02 1.612193733453750610e-01 -1.114063151180744171e-02 1.095469817519187927e-01 -2.657707035541534424e-01 4.889797270298004150e-01 1.237182542681694031e-01 1.907552927732467651e-01 -1.870668530464172363e-01 -1.670477390289306641e-01 3.240659534931182861e-01 -4.987796768546104431e-02 -1.408889740705490112e-01 -8.678646385669708252e-02 1.189775913953781128e-01 -5.335013195872306824e-02 1.344602108001708984e-01 -1.854592412710189819e-01 8.615271002054214478e-02 -2.459357120096683502e-02 -1.901407390832901001e-01 3.943473100662231445e-03 -1.140127032995223999e-01 -1.095941215753555298e-01 -1.126701012253761292e-01 -2.812815904617309570e-01 -9.778103791177272797e-03
1.077349260449409485e-01 -3.739308416843414307e-01 2.153265923261642456e-01 1.686049997806549072e-01 -9.469263255596160889e-02 5.208038911223411560e-02 4.134873449802398682e-01 1.194894388318061829e-01 -1.590891182422637939e-01 3.502009809017181396e-02 1.414837837219238281e-01 -2.932198643684387207e-01 2.193476706743240356e-01 -1.297772228717803955e-01 -2.171997427940368652e-01 1.648487299680709839e-01 -1.438368926756083965e-03 1.099186837673187256e-01 2.290305942296981812e-01 -5.229738354682922363e-02 2.646585106849670410e-01 6.701263785362243652e-02 -4.533948749303817749e-02 3.521070480346679688e-01 -8.316244184970855713e-02 1.944584585726261139e-02 4.207797721028327942e-02 -7.648693025112152100e-02 -1.262925714254379272e-01 3.935399278998374939e-02 -3.483619168400764465e-02 5.948440730571746826e-02
2.580862939357757568e-01 -2.832893133163452148e-01 -3.230350315570831299e-01 3.319981992244720459e-01 8.739467710256576538e-03 -1.869499385356903076e-01 2.373265027999877930e-01 3.609336912631988525e-02 8.475513011217117310e-02 -1.341348588466644287e-01 3.222381770610809326e-01 7.310080528259277344e-02 5.500834435224533081e-02 -2.229614406824111938e-01 1.147760599851608276e-01 3.326520919799804688e-01 3.544612228870391846e-02 3.316038753837347031e-03 2.402097918093204498e-02 1.609524190425872803e-01 1.920376867055892944e-01 1.321665644645690918e-01 -1.454629302024841309e-01 8.449390530586242676e-02 -5.205572396516799927e-02 -8.771284669637680054e-02 5.285556614398956299e-02 1.322323381900787354e-01 -6.337256729602813721e-02 -4.382445290684700012e-02 -2.685158848762512207e-01 -1.259779483079910278e-01
2.156033962965011597e-01 -1.612504757940769196e-02 -3.088608942925930023e-02 2.093981802463531494e-01 2.658888101577758789e-01 -1.181455031037330627e-01 7.940518856048583984e-02 7.299575954675674438e-02 2.201061993837356567e-01 -1.905053853988647461e-01 8.472397178411483765e-02 -2.604698948562145233e-02 1.819455437362194061e-02 -1.739998161792755127e-01 1.056407541036605835e-01 2.046946668997406960e-03 6.137842312455177307e-03 -1.140733882784843445e-01 -2.855012416839599609e-01 5.550330504775047302e-02 2.949413061141967773e-01 5.217694640159606934e-01 5.374609678983688354e-02 1.249454617500305176e-01 -1.388812214136123657e-01 4.945326130837202072e-03 1.252094656229019165e-01 5.934465304017066956e-02 -1.926118284463882446e-01 1.586843840777873993e-02 -3.552982509136199951e-01 1.796388439834117889e-02
-6.399206817150115967e-02 5.761473253369331360e-02 1.852228492498397827e-01 5.232766866683959961e-01 -4.725584760308265686e-02 -8.646243065595626831e-02 2.307298779487609863e-01 2.116657420992851257e-02 4.858002066612243652e-02 -1.137515716254711151e-02 2.588731348514556885e-01 -2.440326809883117676e-01 8.288966119289398193e-02 -1.780999004840850830e-01 -2.663727402687072754e-01 2.005771547555923462e-01 1.028867140412330627e-01 -2.704726457595825195e-01 1.996701657772064209e-01 2.151372656226158142e-02 1.323386132717132568e-01 -7.211394608020782471e-02 4.141324758529663086e-02 2.555315196514129639e-01 4.803050309419631958e-02 -1.272581964731216431e-01 -2.451179176568984985e-01 8.685190230607986450e-02 2.696191892027854919e-02 1.118634827435016632e-02 -1.906559467315673828e-01 7.146450132131576538e-02
2.847944200038909912e-01 1.528564393520355225e-01 -6.077337637543678284e-02 2.116128951311111450e-01 -9.147864580154418945e-02 -1.542505323886871338e-01 -2.702898979187011719e-01 -6.063033267855644226e-02 -2.416629046201705933e-01 -2.292995303869247437e-01 1.489863544702529907e-01 -4.659233242273330688e-02 1.704885661602020264e-01 9.387220442295074463e-02 -2.418049126863479614e-01 2.920087575912475586e-01 -5.140367522835731506e-02 -6.701280176639556885e-02 -4.545240662992000580e-04 -1.087559908628463745e-01 2.933862805366516113e-01 -8.485911786556243896e-02 -4.900877177715301514e-02 3.454079851508140564e-02 -3.693935275077819824e-01 2.754895985126495361e-01 -1.697091907262802124e-01 -1.629419252276420593e-02 -1.018538028001785278e-01 7.445579022169113159e-02 -2.157843708992004395e-01 3.832999244332313538e-02
2.962538003921508789e-01 -2.479521930217742920e-01 -1.214574351906776428e-01 3.158793449401855469e-01 -1.141815930604934692e-01 4.109410569071769714e-02 8.351299911737442017e-03 7.238726317882537842e-02 3.350185230374336243e-02 -2.265916615724563599e-01 3.422122597694396973e-01 1.106163263320922852e-01 5.042615532875061035e-02 -2.770159244537353516e-01 -1.672137528657913208e-01 4.156453013420104980e-01 -1.761489175260066986e-02 -6.245934963226318359e-02 -1.446129940450191498e-02 1.858861446380615234e-01 4.633747041225433350e-03 2.165633738040924072e-01 -1.488166749477386475e-01 1.660277098417282104e-01 -6.803516298532485962e-02 -8.120323717594146729e-02 -7.440330926328897476e-03 -6.923367083072662354e-02 2.139438688755035400e-01 6.782847642898559570e-02 -2.119444608688354492e-01 8.602896332740783691e-02
3.835937380790710449e-01 -9.757617861032485962e-02 -1.098412722349166870e-01 3.382807374000549316e-01 7.289052009582519531e-02 -1.579365432262420654e-01 1.733225136995315552e-01 -2.264263480901718140e-01 1.398842185735702515e-01 -9.187453985214233398e-02 -1.548195481300354004e-01 4.816769622266292572e-03 -1.200901791453361511e-01 -1.337006539106369019e-01 -2.062121033668518066e-01 1.578994989395141602e-01 -2.865267992019653320e-01 -3.759030997753143311e-02 -5.602588132023811340e-02 -1.953075677156448364e-01 3.911964595317840576e-01 6.745736300945281982e-02 -6.413398683071136475e-02 1.691813319921493530e-01 4.295522347092628479e-02 3.528523620843770914e-06 -1.349202245473861694e-01 -5.909698456525802612e-02 -1.850988417863845825e-01 -2.063906043767929077e-01 -1.949240118265151978e-01 -2.214229200035333633e-03
-1.273985137231647968e-03 -3.616044521331787109e-01 2.194734364748001099e-01 4.820927381515502930e-01 -5.731011554598808289e-02 -1.147613674402236938e-01 1.791606843471527100e-01 6.198878586292266846e-02 -5.883640050888061523e-02 -8.234701305627822876e-02 1.958640217781066895e-01 -2.033386528491973877e-01 2.197796255350112915e-01 -3.110431730747222900e-01 -1.386356502771377563e-01 -2.894262410700321198e-02 1.027753502130508423e-01 5.488698836416006088e-03 5.939060822129249573e-02 1.296125650405883789e-01 1.991462856531143188e-01 1.142084524035453796e-01 -1.209921911358833313e-01 2.024385035037994385e-01 -1.468260399997234344e-02 -1.140151321887969971e-01 -3.423446789383888245e-02 -3.818532824516296387e-02 -1.434588879346847534e-01 -2.502343952655792236e-01 -1.984510719776153564e-01 -5.944617092609405518e-02
2.088972032070159912e-01 -2.028782516717910767e-01 -1.211724802851676941e-01 2.081691771745681763e-01 1.406072988174855709e-04 -1.378280967473983765e-01 2.950266897678375244e-01 1.175843775272369385e-01 1.029376611113548279e-01 -2.642638981342315674e-01 4.212257266044616699e-01 6.605765223503112793e-02 1.456723511219024658e-01 -2.740325629711151123e-01 -1.588960587978363037e-01 2.171311527490615845e-02 2.402049675583839417e-02 8.006337285041809082e-02 6.922031939029693604e-02 7.564850151538848877e-02 2.415227442979812622e-01 3.217405974864959717e-01 -6.400976330041885376e-02 -6.433767080307006836e-02 -2.060419879853725433e-02 1.367089152336120605e-01 -2.810869216918945312e-01 -6.184515729546546936e-02 -1.735845506191253662e-01 -1.660046130418777466e-01 -2.269225381314754486e-02 7.294453680515289307e-02
3.559138774871826172e-01 -2.679241895675659180e-01 -9.363714605569839478e-02 1.342043131589889526e-01 -1.444035023450851440e-01 -1.278397887945175171e-01 1.400366127490997314e-01 1.374327018857002258e-02 5.864270776510238647e-02 -1.121528372168540955e-01 4.321126043796539307e-01 1.345153450965881348e-01 1.946101486682891846e-01 -1.273502707481384277e-01 -3.108521550893783569e-02 1.852471679449081421e-01 -1.941212713718414307e-01 -1.845058202743530273e-01 -6.544895470142364502e-03 2.497934252023696899e-01 2.160825431346893311e-01 2.293467223644256592e-01 -1.946944296360015869e-01 1.764452010393142700e-01 7.131278514862060547e-02 2.868445962667465210e-02 -1.011555045843124390e-01 -1.394542455673217773e-01 -4.195107147097587585e-02 -1.283384412527084351e-01 -3.322528302669525146e-02 2.239272296428680420e-01
1.949072778224945068e-01 -1.508759409189224243e-01 1.135503947734832764e-01 -3.192432224750518799e-02 3.600024804472923279e-02 8.876790106296539307e-02 -9.291055053472518921e-02 3.613761067390441895e-02 1.706606447696685791e-01 1.630371958017349243e-01 1.396891772747039795e-01 -1.887521445751190186e-01 -5.866491422057151794e-02 -3.188934922218322754e-02 -2.484991550445556641e-01 3.472682237625122070e-01 -2.327079176902770996e-01 -1.071438565850257874e-01 1.175138819962739944e-02 2.952677905559539795e-01 3.877631425857543945e-01 6.980857998132705688e-02 -1.124694198369979858e-01 2.429950833320617676e-01 -1.402466446161270142e-01 -1.321114152669906616e-01 1.525405049324035645e-01 -4.226239770650863647e-02 -2.306790351867675781e-01 -2.605461776256561279e-01 -1.487124562263488770e-01 1.526285111904144287e-01
2.882317900657653809e-01 -2.883041203022003174e-01 -5.914678797125816345e-02 1.375672966241836548e-01 -2.204992026090621948e-01 -1.479995101690292358e-01 5.271215364336967468e-02 4.263422638177871704e-02 7.563146948814392090e-02 -2.363942861557006836e-01 3.907046020030975342e-01 1.755987256765365601e-01 2.176833450794219971e-01 -1.800547838211059570e-01 7.977826148271560669e-02 1.929478496313095093e-01 -1.572039723396301270e-01 2.520246489439159632e-04 4.424562212079763412e-03 1.468636989593505859e-01 2.671013176441192627e-01 2.815477550029754639e-01 -8.526828140020370483e-02 1.112633123993873596e-01 -7.212853431701660156e-02 -8.737218379974365234e-02 -3.045284450054168701e-01 -4.556790739297866821e-02 4.141195118427276611e-02 3.094323724508285522e-02 -1.700264662504196167e-01 1.094421967864036560e-01
-2.282679267227649689e-02 -1.869293749332427979e-01 1.822715103626251221e-01 3.685524463653564453e-01 -3.317839503288269043e-01 -3.624008595943450928e-01 2.452087774872779846e-02 -4.739466309547424316e-02 -1.663104146718978882e-01 2.268383204936981201e-01 1.431255638599395752e-01 -1.949345469474792480e-01 2.922192811965942383e-01 -1.376481950283050537e-01 5.273744091391563416e-02 2.131734341382980347e-01 -4.226473718881607056e-02 -1.332685947418212891e-01 -6.371853500604629517e-02 -8.569557964801788330e-02 -6.657807528972625732e-02 4.787694662809371948e-02 2.690047398209571838e-02 2.052745819091796875e-01 1.010796241462230682e-02 3.889440326020121574e-03 1.824082247912883759e-02 -4.786489531397819519e-02 -2.481419146060943604e-01 1.226190924644470215e-01 -1.923861801624298096e-01 2.532929182052612305e-01
6.001717224717140198e-02 1.446019411087036133e-01 7.545273285359144211e-03 1.122099608182907104e-01 -2.526476420462131500e-02 8.388444781303405762e-02 1.553399115800857544e-02 8.220218867063522339e-02 -7.565934956073760986e-02 -1.408675219863653183e-02 4.108024835586547852e-01 1.948034274391829967e-03 2.576208710670471191e-01 -7.761842012405395508e-02 -1.928215771913528442e-01 1.762383431196212769e-01 -2.857675552368164062e-01 -4.623309150338172913e-02 2.043673694133758545e-01 -1.727150827646255493e-01 8.866118639707565308e-02 2.533395290374755859e-01 -1.566027402877807617e-01 1.957646757364273071e-01 -2.338708043098449707e-01 -1.316873133182525635e-01 -2.063046246767044067e-01 -2.059345543384552002e-01 1.127582564949989319e-01 -2.549398243427276611e-01 -3.200463056564331055e-01 7.358825206756591797e-02
2.630071341991424561e-01 -2.241210043430328369e-01 5.436659231781959534e-02 3.789078593254089355e-01 -1.554624289274215698e-01 -2.308038435876369476e-02 4.084650799632072449e-02 1.854988187551498413e-01 1.649216413497924805e-01 -7.434219121932983398e-02 3.012869060039520264e-01 -1.519763469696044922e-02 2.268904149532318115e-01 -7.736092805862426758e-02 -2.796721458435058594e-02 1.846935302019119263e-01 2.092953920364379883e-01 -5.769515782594680786e-02 8.325634151697158813e-02 7.854321599006652832e-02 1.266165226697921753e-01 2.735416591167449951e-01 1.500564962625503540e-01 -1.027743592858314514e-01 -1.334527730941772461e-01 3.215801715850830078e-02 -2.697470188140869141e-01 -1.284029148519039154e-02 8.256577700376510620e-02 -1.918669044971466064e-01 -1.923271715641021729e-01 3.172382116317749023e-01
1.937647163867950439e-01 1.704891324043273926e-01 -4.497664049267768860e-02 1.700614243745803833e-01 1.672680526971817017e-01 4.853676259517669678e-02 -1.293499171733856201e-01 -3.406241908669471741e-02 1.425519883632659912e-01 -1.001288555562496185e-02 1.108971610665321350e-01 -1.680397391319274902e-01 -1.150159835815429688e-01 -2.620199620723724365e-01 -1.421091258525848389e-01 3.880918025970458984e-01 -1.520640589296817780e-02 -1.735773235559463501e-01 -1.024095416069030762e-01 1.110343486070632935e-01 2.341564595699310303e-01 3.595534563064575195e-01 9.422861784696578979e-02 2.350810319185256958e-01 -2.567740380764007568e-01 -1.816754937171936035e-01 4.313796386122703552e-02 1.222353279590606689e-01 -2.612321376800537109e-01 2.140536606311798096e-01 -2.569392696022987366e-02 9.316290915012359619e-02
3.942805826663970947e-01 -1.791414022445678711e-01 -5.310074985027313232e-02 2.492321282625198364e-01 9.533310681581497192e-02 4.144947230815887451e-02 4.730653390288352966e-02 -1.310733407735824585e-01 1.161432936787605286e-01 2.965512685477733612e-02 9.377928078174591064e-02 -1.528068259358406067e-02 -1.082853600382804871e-02 -2.584412395954132080e-01 1.728646829724311829e-02 3.337169289588928223e-01 6.399578601121902466e-02 2.594359405338764191e-02 -1.779560595750808716e-01 6.930679082870483398e-02 -4.070682451128959656e-02 1.431029438972473145e-01 -2.316452264785766602e-01 7.482595741748809814e-02 -5.565672181546688080e-03 7.358866930007934570e-02 -1.599469333887100220e-01 2.254226058721542358e-01 -3.129602074623107910e-01 -4.021234810352325439e-01 2.178392112255096436e-01 6.114201620221138000e-02
-9.211503714323043823e-02 1.719073653221130371e-01 1.032692007720470428e-02 2.440336048603057861e-01 -2.207730412483215332e-01 -2.938762307167053223e-01 1.264470964670181274e-01 1.285801362246274948e-02 4.390987753868103027e-02 3.272422552108764648e-01 2.077946364879608154e-01 -3.785221576690673828e-01 1.457419544458389282e-01 -7.106132805347442627e-02 -4.028978757560253143e-03 9.414944052696228027e-02 1.586993336677551270e-01 -1.299092918634414673e-01 -9.114274755120277405e-03 2.979925833642482758e-02 2.641744911670684814e-01 -2.361418306827545166e-02 -1.477313786745071411e-01 2.157733887434005737e-01 -8.490110933780670166e-02 1.006534919142723083e-01 -4.765571653842926025e-02 -1.477615386247634888e-01 -3.316700458526611328e-01 -1.746434420347213745e-01 -2.367101162672042847e-01 -2.567744441330432892e-02
1.780718266963958740e-01 -2.886785864830017090e-01 -1.462767422199249268e-01 1.717110127210617065e-01 -2.420245110988616943e-02 -2.132588028907775879e-01 2.781198024749755859e-01 4.026790335774421692e-02 3.855149727314710617e-03 -1.424420475959777832e-01 4.298762083053588867e-01 2.789600789546966553e-01 1.088096499443054199e-01 -1.807899922132492065e-01 -1.025165617465972900e-01 3.132687211036682129e-01 -1.605288088321685791e-01 1.289732288569211960e-02 -9.601975232362747192e-02 3.134981170296669006e-02 1.087116301059722900e-01 2.838701605796813965e-01 -4.396448284387588501e-02 1.841050982475280762e-01 6.205214932560920715e-02 1.320917010307312012e-01 -8.880010806024074554e-03 6.909288465976715088e-02 -1.071661338210105896e-01 6.945969071239233017e-03 -2.482583224773406982e-01 9.625510126352310181e-02
9.015084058046340942e-02 1.157313883304595947e-01 1.207090839743614197e-01 3.152206838130950928e-01 1.643641293048858643e-01 -1.288188621401786804e-02 -7.208816707134246826e-02 -3.585797175765037537e-02 2.757557928562164307e-01 -3.583323359489440918e-01 -6.287714838981628418e-02 1.390407830476760864e-01 6.910619139671325684e-02 -7.656769454479217529e-02 -1.461132168769836426e-01 4.274414107203483582e-02 -2.725264616310596466e-02 -1.023474559187889099e-01 -2.111964076757431030e-01 2.459935471415519714e-02 2.461468875408172607e-01 4.144039452075958252e-01 7.997129112482070923e-02 2.417026758193969727e-01 -1.752856373786926270e-01 5.342337116599082947e-02 -7.785983383655548096e-02 -1.474982649087905884e-01 -2.432045638561248779e-01 3.416261076927185059e-02 -3.055478632450103760e-01 -2.652388438582420349e-02
5.756328627467155457e-02 6.389058381319046021e-02 1.150894612073898315e-01 2.005613297224044800e-01 -2.727277874946594238e-01 -5.664931237697601318e-02 -1.463647335767745972e-01 -2.682318687438964844e-01 -1.774039268493652344e-01 -3.401057422161102295e-02 2.331495136022567749e-01 -2.184861153364181519e-02 -8.349980413913726807e-02 -2.674462795257568359e-01 -9.349038451910018921e-02 -8.401641249656677246e-02 -2.656405568122863770e-01 9.819172322750091553e-02 3.043343424797058105e-01 9.394560009241104126e-02 6.603836268186569214e-02 1.235777139663696289e-01 -5.278398096561431885e-02 3.299053907394409180e-01 -1.803614050149917603e-01 1.399337053298950195e-01 -2.277337461709976196e-01 -2.322441190481185913e-01 -2.031713128089904785e-01 -7.254210114479064941e-02 -2.627663612365722656e-01 -1.705765607766807079e-03
-7.115887105464935303e-02 -1.107922568917274475e-01 1.951777487993240356e-01 2.963622212409973145e-01 -6.619092822074890137e-02 -3.604205325245857239e-02 1.139875426888465881e-01 2.012655884027481079e-02 2.912076413631439209e-01 -9.054919704794883728e-03 1.247448846697807312e-01 -1.358183920383453369e-01 3.230633586645126343e-02 -7.813395559787750244e-02 8.209074847400188446e-03 4.239646196365356445e-01 1.625056266784667969e-01 1.722706109285354614e-01 -1.498265862464904785e-01 1.683781743049621582e-01 -2.004363015294075012e-02 2.150339782238006592e-01 7.503120228648185730e-03 3.135588765144348145e-01 -1.675128936767578125e-01 8.282134681940078735e-02 -1.971672326326370239e-01 -1.337668299674987793e-01 -1.173013970255851746e-01 -2.704058289527893066e-01 -7.134873420000076294e-02 -3.102335929870605469e-01
1.544693708419799805e-01 -1.165165752172470093e-01 -2.196150720119476318e-01 2.481334656476974487e-01 -1.865040510892868042e-02 -7.830599695444107056e-02 2.300583384931087494e-02 1.924839764833450317e-01 3.173118829727172852e-02 -2.510456740856170654e-01 4.558782279491424561e-01 2.544662356376647949e-01 1.224427670240402222e-01 -1.841968297958374023e-01 -1.262935250997543335e-01 3.621752262115478516e-01 -1.943372786045074463e-01 -3.087978251278400421e-02 -8.980977535247802734e-02 1.470274478197097778e-01 6.348104029893875122e-02 2.649008631706237793e-01 -1.294577866792678833e-01 9.711991250514984131e-02 -1.763540357351303101e-01 1.114135533571243286e-01 -9.676317125558853149e-02 -4.045324027538299561e-02 -5.209601018577814102e-03 5.854481458663940430e-02 -2.035906463861465454e-01 8.853358775377273560e-02
-4.234099760651588440e-02 -7.818350940942764282e-02 -1.956871524453163147e-02 8.479660004377365112e-02 8.949767053127288818e-02 -7.897118479013442993e-02 -7.180150598287582397e-02 2.462802641093730927e-02 1.717535555362701416e-01 -1.482825577259063721e-01 1.962761878967285156e-01 -2.851559817790985107e-01 -1.920401901006698608e-01 -1.463463753461837769e-01 -3.040222823619842529e-01 3.811503052711486816e-01 -7.936286181211471558e-02 -2.271451205015182495e-01 7.498970627784729004e-02 -3.297984972596168518e-02 2.028772830963134766e-01 2.369559183716773987e-02 -1.663501188158988953e-02 3.141273260116577148e-01 -3.746595233678817749e-02 -1.312197744846343994e-01 -1.080473884940147400e-01 1.390608251094818115e-01 -4.007724225521087646e-01 -1.829350143671035767e-01 -3.486579284071922302e-02 2.167353779077529907e-01
3.613688051700592041e-01 -1.589948534965515137e-01 -4.178611189126968384e-02 1.257869750261306763e-01 -2.702046036720275879e-01 -1.650925427675247192e-01 1.844550520181655884e-01 -6.110561639070510864e-02 1.753650307655334473e-01 -1.103248596191406250e-01 3.808465301990509033e-01 1.178651154041290283e-01 1.845411658287048340e-01 -1.259960085153579712e-01 2.609524317085742950e-02 2.143410295248031616e-01 -1.464062631130218506e-01 -6.365917623043060303e-02 -5.930999666452407837e-02 1.393173784017562866e-01 2.739459276199340820e-01 2.596717476844787598e-01 -2.557182908058166504e-01 1.621340811252593994e-01 2.052599005401134491e-02 2.005207352340221405e-02 -1.906362771987915039e-01 -1.283939033746719360e-01 5.845354404300451279e-03 -3.846458566840738058e-04 4.563170671463012695e-02 2.275750190019607544e-01
-1.689459234476089478e-01 5.773915722966194153e-02 2.320367284119129181e-02 2.416459023952484131e-01 -6.115145608782768250e-02 -1.689420938491821289e-01 -2.348813228309154510e-02 1.598260849714279175e-01 -4.548901319503784180e-02 2.465114891529083252e-01 2.251656204462051392e-01 -2.997829616069793701e-01 3.637057244777679443e-01 -4.554449394345283508e-02 3.918772935867309570e-02 2.045916020870208740e-01 1.201579943299293518e-01 -1.578148007392883301e-01 -9.168999642133712769e-02 9.777737408876419067e-02 1.377024948596954346e-01 -1.539227366447448730e-02 -2.799711227416992188e-01 3.695283234119415283e-01 -6.637600809335708618e-02 1.737947016954421997e-01 -5.142576247453689575e-02 -6.213653460144996643e-02 -2.901864051818847656e-01 -9.901558607816696167e-02 -1.816640943288803101e-01 1.004217416048049927e-01
2.987452745437622070e-01 -4.561783000826835632e-02 -2.925834655761718750e-01 3.437443375587463379e-01 1.816130056977272034e-02 -6.492447108030319214e-02 1.638685166835784912e-01 -1.056310907006263733e-01 -5.131527781486511230e-03 -2.032013237476348877e-01 3.918830752372741699e-01 2.464564591646194458e-01 1.495139598846435547e-01 -2.094094604253768921e-01 -7.317782938480377197e-02 2.036606520414352417e-01 -2.683583199977874756e-01 1.029225066304206848e-02 -1.595426350831985474e-01 2.066262066364288330e-01 1.076854318380355835e-01 1.948591917753219604e-01 -1.830745041370391846e-01 1.389135420322418213e-01 1.246407441794872284e-02 -6.478839367628097534e-02 -3.093912079930305481e-02 2.832707948982715607e-03 -6.650509685277938843e-02 -1.106214374303817749e-01 -1.605599224567413330e-01 5.720219016075134277e-02
4.171900749206542969e-01 -1.192281469702720642e-01 8.619545400142669678e-02 3.928031623363494873e-01 1.810826063156127930e-01 3.687876090407371521e-02 5.447935685515403748e-02 1.131623163819313049e-01 2.885958552360534668e-01 -1.683576554059982300e-01 -7.298798859119415283e-02 -2.039963304996490479e-01 -4.777408018708229065e-02 5.253513343632221222e-03 -2.649509608745574951e-01 1.837363392114639282e-01 -9.991761296987533569e-02 2.845806442201137543e-02 -8.196716010570526123e-02 -1.480002850294113159e-01 2.362234741449356079e-01 6.422516703605651855e-02 8.648942410945892334e-02 1.179146021604537964e-02 3.424324095249176025e-03 -1.505965441465377808e-01 -2.323586121201515198e-02 -2.079185657203197479e-02 -2.377378195524215698e-01 -1.303389817476272583e-01 -3.498123288154602051e-01 9.351720660924911499e-02
1.088887304067611694e-01 2.143988013267517090e-01 1.325629800558090210e-01 2.125233262777328491e-01 -7.009082287549972534e-02 -1.293738335371017456e-01 2.515980601310729980e-01 5.439944192767143250e-02 1.389006078243255615e-01 8.601831644773483276e-02 3.064993023872375488e-01 -2.205499559640884399e-01 -7.266927510499954224e-02 -7.493549585342407227e-02 -1.894472092390060425e-01 1.778595447540283203e-01 -1.747497729957103729e-02 -1.210755184292793274e-01 -2.163411378860473633e-01 1.272769421339035034e-01 3.164253830909729004e-01 -9.082181751728057861e-02 -1.826359778642654419e-01 1.584978401660919189e-01 1.961411088705062866e-01 -8.558592945337295532e-02 -8.191741257905960083e-02 -2.306378185749053955e-01 -3.357104063034057617e-01 1.616955399513244629e-01 -2.103530615568161011e-01 -1.010662764310836792e-01
1.405963003635406494e-01 3.001913428306579590e-01 -4.203615710139274597e-02 1.967773139476776123e-01 1.519064307212829590e-01 1.250148005783557892e-02 -9.690126776695251465e-02 -4.909068718552589417e-02 1.162910182029008865e-02 -2.001012414693832397e-01 -9.099717438220977783e-02 -6.368799507617950439e-02 -5.377101525664329529e-02 -1.294341683387756348e-01 1.670068353414535522e-01 1.207168400287628174e-02 -2.308602929115295410e-01 -2.716119587421417236e-02 -2.466280907392501831e-01 6.311385333538055420e-02 1.570497304201126099e-01 1.628571450710296631e-01 -1.538099944591522217e-01 2.365476638078689575e-01 -2.691757977008819580e-01 8.170494437217712402e-02 -1.102330908179283142e-01 -9.813206642866134644e-02 -2.543406486511230469e-01 -2.326338738203048706e-01 -4.925104081630706787e-01 -4.974797740578651428e-02
4.739994406700134277e-01 2.050181627273559570e-01 1.587710380554199219e-01 2.337103486061096191e-01 -2.383099868893623352e-02 -1.712149381637573242e-01 -1.232659742236137390e-01 3.249918520450592041e-01 -7.012193650007247925e-02 -1.347889304161071777e-01 4.970344156026840210e-02 -2.584485113620758057e-01 6.992345303297042847e-02 -2.995589077472686768e-01 -1.679283678531646729e-01 -1.338779777288436890e-01 -1.493648737668991089e-01 3.259554132819175720e-02 -6.679120659828186035e-02 2.456550598144531250e-01 2.483943253755569458e-01 2.541144005954265594e-02 2.168029695749282837e-01 6.199344247579574585e-02 -1.540555655956268311e-01 -2.154518850147724152e-02 3.731586039066314697e-02 6.800780445337295532e-02 -1.345983594655990601e-01 6.574869155883789062e-02 1.184336319565773010e-01 -4.017790406942367554e-02
1.717308908700942993e-01 1.460479199886322021e-01 -5.641651526093482971e-02 2.126891613006591797e-01 -6.093350239098072052e-03 -3.176359832286834717e-01 -3.977469354867935181e-02 -7.347445189952850342e-02 -2.605521678924560547e-01 -4.014849662780761719e-03 1.222018674015998840e-01 -1.267031580209732056e-01 1.133093461394309998e-01 -4.269348084926605225e-01 -1.176852434873580933e-01 3.610652387142181396e-01 -1.824718341231346130e-02 1.577332057058811188e-02 -1.627738773822784424e-01 6.803065072745084763e-03 -1.105384677648544312e-01 3.149126768112182617e-01 6.858747452497482300e-02 1.236240342259407043e-01 1.816109418869018555e-01 -1.271558701992034912e-01 -1.201895847916603088e-01 -2.312693893909454346e-01 -1.152825802564620972e-01 -9.292085468769073486e-02 -2.334343045949935913e-01 -5.128938704729080200e-02
2.237258553504943848e-01 -1.408373564481735229e-01 2.021489590406417847e-01 3.592870235443115234e-01 1.695667654275894165e-01 -1.438623666763305664e-01 -8.827816694974899292e-02 2.791800200939178467e-01 9.431123733520507812e-03 -1.004208475351333618e-01 1.748948842287063599e-01 7.774170953780412674e-03 -1.518468558788299561e-01 -9.899785369634628296e-02 -1.384033709764480591e-01 2.164038270711898804e-01 -2.940889000892639160e-01 -1.327056586742401123e-01 -1.939469724893569946e-01 7.145773619413375854e-02 4.455290138721466064e-01 -1.952470690011978149e-01 -4.191590100526809692e-02 1.305077672004699707e-01 1.167524456977844238e-01 -3.590517863631248474e-02 -2.757993899285793304e-02 -1.235606595873832703e-01 -1.160633042454719543e-01 -1.022411063313484192e-01 -1.630061119794845581e-01 -4.049446806311607361e-02
2.838312089443206787e-01 -9.600679576396942139e-02 -1.227562651038169861e-01 1.464455872774124146e-01 -2.101674079895019531e-01 -9.460663795471191406e-02 1.888091415166854858e-01 4.369321838021278381e-02 2.206238508224487305e-01 -3.096938505768775940e-02 4.562995433807373047e-01 1.324587762355804443e-01 1.489026099443435669e-01 -4.505325108766555786e-02 4.765246063470840454e-02 1.747855544090270996e-01 -8.025527745485305786e-02 -8.111783117055892944e-02 3.096116520464420319e-02 5.620851740241050720e-02 3.635588586330413818e-01 3.256683945655822754e-01 -3.057901561260223389e-01 9.049152582883834839e-02 -3.180864453315734863e-02 1.038600318133831024e-02 -1.512215882539749146e-01 -9.316828846931457520e-02 -3.727884963154792786e-02 -6.177597865462303162e-02 -7.281447201967239380e-02 2.244347631931304932e-01
9.139011055231094360e-02 4.618317633867263794e-02 2.106075137853622437e-01 3.737109899520874023e-01 -1.801228672266006470e-01 -6.544327735900878906e-02 3.004847466945648193e-01 -5.116424337029457092e-02 -1.004988923668861389e-01 -1.463695317506790161e-01 1.463078707456588745e-01 2.202528864145278931e-01 9.148222953081130981e-02 -1.972655393183231354e-02 -1.824656724929809570e-01 5.844145268201828003e-02 2.250376790761947632e-01 4.632122069597244263e-02 -4.077456519007682800e-02 -2.129902243614196777e-01 -2.834085822105407715e-01 2.411430925130844116e-01 -2.157220244407653809e-01 7.532099634408950806e-02 -1.991951614618301392e-01 -1.141302958130836487e-01 -3.587054833769798279e-02 -1.204038113355636597e-01 -2.496200203895568848e-01 -1.763061136007308960e-01 -2.668693661689758301e-01 -7.320276647806167603e-02
5.244660191237926483e-03 -5.090343579649925232e-02 1.732339859008789062e-01 5.656709074974060059e-01 -1.653490811586380005e-01 -1.266857534646987915e-01 3.684802353382110596e-02 -1.380290184170007706e-02 -5.790488421916961670e-02 3.840962424874305725e-02 2.217043936252593994e-01 -2.516964375972747803e-01 1.987453848123550415e-01 -1.571450084447860718e-01 9.495677426457405090e-03 -5.568004399538040161e-02 2.275682687759399414e-01 1.235121563076972961e-01 6.570070516318082809e-03 4.612343758344650269e-02 2.060637176036834717e-01 1.306079328060150146e-01 -1.981224715709686279e-01 2.152815647423267365e-02 -2.077403105795383453e-02 -1.322499066591262817e-01 -1.503615528345108032e-01 -8.311880379915237427e-02 5.414338409900665283e-02 -1.453568488359451294e-01 -2.876068353652954102e-01 3.083287477493286133e-01
4.154408723115921021e-02 -6.618618965148925781e-02 7.121534645557403564e-02 3.229784965515136719e-01 3.142353892326354980e-01 -7.616976648569107056e-02 2.240286469459533691e-01 -7.090020179748535156e-02 -7.229778170585632324e-02 1.547837536782026291e-02 3.011242747306823730e-01 -1.654099822044372559e-01 2.033646963536739349e-02 -2.821167409420013428e-01 -1.309354603290557861e-01 -5.882393568754196167e-03 8.070172369480133057e-02 -6.590294092893600464e-02 3.368941247463226318e-01 6.458029150962829590e-03 2.356032878160476685e-01 1.615897268056869507e-01 -2.664140760898590088e-01 2.884375452995300293e-01 -1.380110383033752441e-01 -1.805889457464218140e-01 -1.532068848609924316e-01 -4.441389814019203186e-03 -1.089735403656959534e-01 -3.914519399404525757e-02 -1.820091307163238525e-01 1.489496827125549316e-01
-1.535240411758422852e-01 -1.145266592502593994e-01 1.345532108098268509e-02 4.377239048480987549e-01 -1.100839748978614807e-01 4.375104606151580811e-02 1.470400989055633545e-01 1.877314969897270203e-02 1.010843068361282349e-01 -6.832745857536792755e-03 6.478351075202226639e-03 -4.694755747914314270e-02 -8.928780257701873779e-02 -1.508977413177490234e-01 -2.229333370923995972e-01 3.787839412689208984e-01 -5.578320845961570740e-02 4.445073753595352173e-02 -3.396728634834289551e-01 1.761702299118041992e-01 1.274903863668441772e-01 1.257616579532623291e-01 -1.401085872203111649e-02 2.222958952188491821e-01 5.245720595121383667e-02 2.287326902151107788e-01 9.987809509038925171e-02 4.603225365281105042e-02 -2.695269286632537842e-01 -1.477180123329162598e-01 -1.940571069717407227e-01 2.581155896186828613e-01
1.833981871604919434e-01 7.654926925897598267e-02 -1.574386470019817352e-02 4.431420862674713135e-01 -3.285674452781677246e-01 -2.215087115764617920e-01 4.262117668986320496e-02 -6.263735145330429077e-02 1.069503743201494217e-02 2.622002661228179932e-01 1.536200493574142456e-01 1.042146310210227966e-01 -4.628318175673484802e-02 -8.322145789861679077e-02 -1.044534221291542053e-01 2.678578495979309082e-01 -1.686938703060150146e-01 -2.361864894628524780e-01 1.847169399261474609e-01 -1.263045668601989746e-01 1.554194390773773193e-01 -1.268545836210250854e-01 4.823344573378562927e-02 3.384674787521362305e-01 -9.646829962730407715e-02 6.405218690633773804e-02 1.428880244493484497e-01 1.767148636281490326e-02 -2.497814446687698364e-01 1.255758553743362427e-01 3.888162598013877869e-02 2.849107794463634491e-02
1.468623280525207520e-01 -2.043266296386718750e-01 2.029172331094741821e-01 2.180301845073699951e-01 -9.961398690938949585e-02 -2.183319181203842163e-01 3.876675069332122803e-01 8.663091808557510376e-02 -1.557170134037733078e-02 7.425367087125778198e-02 -2.240402624011039734e-02 -2.082835435867309570e-01 2.128179520368576050e-01 -1.467756628990173340e-01 -5.097388476133346558e-02 -1.248807683587074280e-01 -3.828964382410049438e-02 -2.121944352984428406e-02 -5.130799114704132080e-02 1.269153058528900146e-01 1.303544789552688599e-01 -3.619261831045150757e-02 -2.955490648746490479e-01 1.635987162590026855e-01 -3.628849983215332031e-01 -5.865958984941244125e-03 -1.405657976865768433e-01 1.244314014911651611e-03 -4.380455613136291504e-01 -2.019957266747951508e-02 1.872913911938667297e-02 -2.689458802342414856e-02
3.111472129821777344e-01 -5.357141047716140747e-02 1.931805163621902466e-01 7.686329632997512817e-02 -1.131483465433120728e-01 -2.755469381809234619e-01 6.621112674474716187e-02 1.746606640517711639e-02 3.024725019931793213e-01 8.503708243370056152e-02 -1.350644677877426147e-01 -2.605565786361694336e-01 1.170530915260314941e-01 -4.457983002066612244e-02 -6.535341497510671616e-03 1.801703572273254395e-01 -1.537803411483764648e-01 -6.593952327966690063e-02 -1.181599274277687073e-01 6.731439381837844849e-02 -6.989842280745506287e-03 -7.673703879117965698e-02 -2.045618183910846710e-02 4.576394259929656982e-01 1.894002407789230347e-01 -8.340395987033843994e-02 -6.075413525104522705e-02 -7.633066177368164062e-02 -3.208985030651092529e-01 -1.018089652061462402e-01 -3.026856780052185059e-01 -1.050838008522987366e-01
3.662055358290672302e-02 -1.648470163345336914e-01 3.503004610538482666e-01 3.256254494190216064e-01 -3.432409837841987610e-02 -5.302424728870391846e-02 2.279970422387123108e-02 7.560382783412933350e-02 2.961138188838958740e-01 -1.214990392327308655e-01 -1.099520251154899597e-01 -1.850017458200454712e-01 3.745608776807785034e-02 -3.069980442523956299e-01 -8.984363079071044922e-02 3.392937034368515015e-02 -1.009435728192329407e-01 -2.515637278556823730e-01 -1.733580678701400757e-01 1.305995136499404907e-01 1.648270636796951294e-01 2.687054574489593506e-01 1.405086219310760498e-01 1.229425892233848572e-01 -1.552464161068201065e-02 3.297803550958633423e-02 -2.500694990158081055e-01 2.070233225822448730e-01 -2.262333780527114868e-01 1.553535275161266327e-02 -2.567019760608673096e-01 -5.495310295373201370e-03
1.123603507876396179e-01 -4.942875821143388748e-03 2.747009396553039551e-01 4.327710866928100586e-01 1.490890048444271088e-02 -1.874401271343231201e-01 9.211669862270355225e-02 -2.688333578407764435e-02 2.080662101507186890e-01 -7.091600447893142700e-02 6.786680221557617188e-02 -1.747404932975769043e-01 3.312153518199920654e-01 -1.394288092851638794e-01 7.019913196563720703e-02 1.866555772721767426e-02 5.376793444156646729e-02 3.449757099151611328e-01 6.467243283987045288e-02 -8.619206957519054413e-03 2.382196784019470215e-01 -1.243184506893157959e-01 -5.301891360431909561e-03 2.892865538597106934e-01 -2.520193457603454590e-01 -1.628788709640502930e-01 -8.342628926038742065e-02 -1.197482272982597351e-01 -2.363358885049819946e-01 6.734861433506011963e-02 8.721946179866790771e-02 2.718302235007286072e-02
-1.138134021311998367e-02 6.861441582441329956e-02 -1.623120345175266266e-02 3.484532237052917480e-01 -1.109468564391136169e-01 6.196369230747222900e-02 2.393701821565628052e-01 8.519260212779045105e-03 5.881281942129135132e-02 -1.504460256546735764e-02 2.782891392707824707e-01 -6.487695127725601196e-02 1.177743002772331238e-01 -4.160193204879760742e-01 8.254246413707733154e-02 8.991788327693939209e-02 9.296443313360214233e-02 -1.303286552429199219e-01 1.537009477615356445e-01 -6.614707410335540771e-03 2.375271171331405640e-01 -2.472319900989532471e-01 5.629717931151390076e-02 4.211325645446777344e-01 -1.049767900258302689e-02 -1.360117364674806595e-02 -3.483273983001708984e-01 -3.140816092491149902e-02 -1.521803438663482666e-01 -4.717162624001502991e-02 -4.962151870131492615e-02 1.223075017333030701e-01
2.275425791740417480e-01 -1.193307265639305115e-01 2.821924984455108643e-01 3.938696384429931641e-01 1.601228266954421997e-01 7.809960842132568359e-02 -2.962528541684150696e-02 4.118521511554718018e-02 3.249921277165412903e-02 -1.042588874697685242e-01 3.093350827693939209e-01 8.527676761150360107e-02 3.423527479171752930e-01 -2.446735501289367676e-01 5.037295445799827576e-02 1.699385643005371094e-01 1.581618934869766235e-01 -1.695682257413864136e-01 1.425275653600692749e-01 -9.276533499360084534e-03 1.193659603595733643e-01 3.078691065311431885e-01 -5.688700079917907715e-02 -1.750586926937103271e-01 -2.320088893175125122e-01 -1.049756854772567749e-01 1.211552619934082031e-01 -6.210990995168685913e-02 -3.226310387253761292e-02 -8.990700542926788330e-02 -1.751194894313812256e-01 3.570783883333206177e-02
1.898902952671051025e-01 1.216253712773323059e-01 2.366060763597488403e-01 1.420027911663055420e-01 -3.734835609793663025e-02 -2.645573914051055908e-01 -1.462043076753616333e-01 5.665750801563262939e-02 -1.134366095066070557e-01 -1.087235584855079651e-01 4.473971426486968994e-01 -7.080214470624923706e-02 2.408525645732879639e-01 7.824049890041351318e-02 -2.728452719748020172e-02 1.107967942953109741e-01 -3.248966857790946960e-02 -2.206013649702072144e-01 4.884888418018817902e-03 -2.158190906047821045e-01 -1.961063593626022339e-02 1.350971758365631104e-01 -5.498406291007995605e-02 2.556048631668090820e-01 -2.125923037528991699e-01 -1.299679279327392578e-01 -2.333331555128097534e-01 -2.303756326436996460e-01 2.586417831480503082e-02 -2.110348641872406006e-01 -2.676371932029724121e-01 -1.608015783131122589e-02
1.987921744585037231e-01 -3.482823073863983154e-02 2.234527617692947388e-01 -1.030567009001970291e-02 -2.540434338152408600e-02 1.700973361730575562e-01 1.522755175828933716e-01 -3.583597391843795776e-02 1.641191393136978149e-01 -2.693167030811309814e-01 2.687071263790130615e-01 -1.117630451917648315e-01 2.415913343429565430e-01 -1.563196480274200439e-01 -9.068208932876586914e-02 1.909707486629486084e-01 2.842264771461486816e-01 1.707543879747390747e-01 2.045676857233047485e-02 1.041679307818412781e-01 1.774435192346572876e-01 2.178369089961051941e-02 -1.385918110609054565e-01 4.580222070217132568e-01 -1.138971894979476929e-01 9.947299212217330933e-02 -2.024256438016891479e-01 -3.857257962226867676e-02 -1.670407801866531372e-01 -1.148501485586166382e-01 -4.048086237162351608e-03 -2.343492060899734497e-01
2.633810341358184814e-01 -2.575474977493286133e-01 -1.919623911380767822e-01 1.442563980817794800e-01 -1.174894794821739197e-01 -8.774594217538833618e-02 1.098781451582908630e-01 1.536325514316558838e-01 9.556195884943008423e-02 -7.267288118600845337e-02 3.788490295410156250e-01 1.912035942077636719e-01 3.100701272487640381e-01 -5.395484715700149536e-02 -5.004589259624481201e-02 2.750476300716400146e-01 -1.443205773830413818e-01 -4.523593187332153320e-02 -1.132914200425148010e-01 1.345648914575576782e-01 2.707504928112030029e-01 2.820976376533508301e-01 -1.432139575481414795e-01 1.176159977912902832e-01 -7.976848632097244263e-02 -3.299184888601303101e-02 -2.213762849569320679e-01 -1.326347291469573975e-01 -2.814712747931480408e-02 -1.172232851386070251e-01 -9.649023413658142090e-02 1.970047056674957275e-01
1.894173026084899902e-01 -9.235867112874984741e-02 1.497303396463394165e-01 -2.083206921815872192e-02 -7.178425043821334839e-02 -4.011794924736022949e-02 -2.255829721689224243e-01 2.293651923537254333e-02 1.279835999011993408e-01 -2.230582088232040405e-01 1.863670349121093750e-01 -2.411901205778121948e-01 -2.498732320964336395e-02 -2.398096174001693726e-01 -3.760897517204284668e-01 1.881301254034042358e-01 3.141857683658599854e-02 -2.718016803264617920e-01 1.079698652029037476e-01 1.685529947280883789e-01 -5.500804632902145386e-02 -8.554904907941818237e-02 -1.354077458381652832e-01 1.549376994371414185e-01 -2.716383039951324463e-01 -2.209026515483856201e-01 4.118294641375541687e-02 6.906753871589899063e-03 -4.174950122833251953e-01 6.229254603385925293e-02 -1.019131094217300415e-01 6.155239418148994446e-03
1.661612242460250854e-01 2.163606584072113037e-01 1.096685156226158142e-01 1.227671727538108826e-01 1.654066294431686401e-01 -5.231862887740135193e-02 3.647656366229057312e-02 2.402945049107074738e-02 3.429692387580871582e-01 -9.605332463979721069e-02 3.235869705677032471e-01 -2.169200628995895386e-01 -3.090758062899112701e-02 -2.586517035961151123e-01 7.519096136093139648e-02 3.436870872974395752e-01 -4.722971841692924500e-02 -1.848725378513336182e-01 -1.900543272495269775e-02 2.017276585102081299e-01 2.919468283653259277e-01 -1.078549996018409729e-01 -1.435426473617553711e-01 7.469219714403152466e-02 -2.427053451538085938e-01 -2.587744295597076416e-01 4.710186645388603210e-02 6.657730787992477417e-02 -1.749466061592102051e-01 -1.487920284271240234e-01 -4.261570423841476440e-02 9.290834516286849976e-02
-5.098615586757659912e-02 -7.985370606184005737e-02 -6.541138887405395508e-02 1.084206178784370422e-01 -4.925997927784919739e-02 -6.441926583647727966e-03 7.132484111934900284e-03 -1.967618316411972046e-01 2.798797562718391418e-02 2.049876004457473755e-01 5.497077479958534241e-02 -3.716235049068927765e-03 1.800931617617607117e-02 -1.647502183914184570e-01 -6.899531930685043335e-02 4.170105457305908203e-01 5.085894837975502014e-02 -1.174356117844581604e-01 1.648215055465698242e-01 1.246940791606903076e-01 1.033425927162170410e-01 2.696991153061389923e-02 -2.092761546373367310e-02 3.953954875469207764e-01 -4.195948690176010132e-02 -2.723770439624786377e-01 9.211332537233829498e-03 -1.994989514350891113e-01 -4.362203478813171387e-01 -2.391823083162307739e-01 -1.104019433259963989e-01 2.810648679733276367e-01
3.071294426918029785e-01 -3.038094937801361084e-01 -2.070656716823577881e-01 2.024777531623840332e-01 -5.441610887646675110e-02 -3.301832824945449829e-02 9.694296866655349731e-02 -5.722094792872667313e-03 1.236660927534103394e-01 -1.964068412780761719e-01 3.460650444030761719e-01 9.196814149618148804e-02 1.254260689020156860e-01 -1.691217422485351562e-01 -1.771586835384368896e-01 2.058198750019073486e-01 1.245696023106575012e-01 1.656473875045776367e-01 7.615616079419851303e-03 1.274941861629486084e-01 2.212142013013362885e-02 3.251468837261199951e-01 -2.841599881649017334e-01 -6.522020697593688965e-02 -7.177084684371948242e-02 1.664310842752456665e-01 -1.322195380926132202e-01 -9.126976877450942993e-02 -1.997339874505996704e-01 -7.918621599674224854e-02 -2.111594229936599731e-01 1.263023465871810913e-01
2.615205943584442139e-01 -2.328309118747711182e-01 2.652352452278137207e-01 -4.531778022646903992e-02 -1.725012958049774170e-01 -1.625571697950363159e-01 -1.936850845813751221e-01 1.358739584684371948e-01 7.436251733452081680e-03 -9.780430048704147339e-02 -8.872681111097335815e-02 -4.057708010077476501e-02 1.736381836235523224e-02 -8.277843147516250610e-02 -3.323365449905395508e-01 1.488833725452423096e-01 -1.539238095283508301e-01 -8.606739342212677002e-02 -2.763718133792281151e-03 -6.784965097904205322e-02 -8.111259341239929199e-02 1.071704924106597900e-01 -1.775600574910640717e-02 1.281705796718597412e-01 4.313279688358306885e-02 1.135665252804756165e-01 -9.904766827821731567e-02 -2.607248723506927490e-01 -4.399145245552062988e-01 -2.889888882637023926e-01 -3.021981120109558105e-01 -5.000690370798110962e-02
3.421794176101684570e-01 2.403653711080551147e-01 -2.206735499203205109e-02 9.477499872446060181e-02 2.564032003283500671e-02 -1.125309430062770844e-02 -1.302078068256378174e-01 7.971038669347763062e-02 1.394678503274917603e-01 -7.376918196678161621e-02 6.193197146058082581e-02 -1.838257312774658203e-01 2.973572015762329102e-01 1.229506283998489380e-01 -3.724406063556671143e-01 -4.923467338085174561e-02 -2.339442223310470581e-01 -1.108668372035026550e-01 -8.293806761503219604e-02 -4.808001592755317688e-02 3.867505490779876709e-01 1.758328974246978760e-01 8.871643990278244019e-02 9.237602353096008301e-02 -2.084490060806274414e-01 -6.203261017799377441e-02 1.081280782818794250e-01 -7.695768028497695923e-02 -3.139398097991943359e-01 -1.503361463546752930e-01 -1.529881209135055542e-01 4.236744344234466553e-02
-1.528245210647583008e-01 1.581268608570098877e-01 2.565120160579681396e-01 3.672323003411293030e-02 -2.470712661743164062e-01 -9.291227906942367554e-02 -3.169789165258407593e-02 7.419354468584060669e-02 3.494845330715179443e-01 -8.374048024415969849e-02 -7.131078839302062988e-02 -1.901135034859180450e-02 -8.187158405780792236e-02 -1.202450096607208252e-01 -6.344998627901077271e-02 1.593706011772155762e-01 -1.709516048431396484e-01 -9.902495890855789185e-02 -5.584640312008559704e-04 -1.800943166017532349e-01 1.874726712703704834e-01 2.531711012125015259e-02 -9.652097523212432861e-02 1.206959187984466553e-01 -4.188337922096252441e-01 1.575715392827987671e-01 -1.044850572943687439e-01 1.585147082805633545e-01 -2.826801538467407227e-01 -1.824311465024948120e-01 -3.209542334079742432e-01 1.987235695123672485e-01
1.360535323619842529e-01 8.973827213048934937e-02 3.576296567916870117e-02 9.464702755212783813e-02 -2.045408040285110474e-01 8.141608908772468567e-03 -1.228509172797203064e-01 1.073672994971275330e-01 1.860682517290115356e-01 -6.454032659530639648e-02 1.851190030574798584e-01 -1.560637950897216797e-01 -6.171138957142829895e-02 -4.088980853557586670e-01 -1.847925223410129547e-02 5.057649016380310059e-01 -4.741454496979713440e-02 -2.541836500167846680e-01 -1.751738935708999634e-01 1.938476562500000000e-01 1.480709165334701538e-01 -2.445212602615356445e-01 -6.217135861515998840e-02 1.486145108938217163e-01 -1.811612397432327271e-01 -1.181311756372451782e-01 -7.523728907108306885e-02 3.589322790503501892e-02 -2.262634932994842529e-01 -6.923966854810714722e-02 8.045471459627151489e-02 1.055730208754539490e-01
3.003391921520233154e-01 -2.064447700977325439e-01 2.258984893560409546e-01 1.556016802787780762e-01 3.362010698765516281e-03 -3.637130558490753174e-02 -9.269436448812484741e-02 1.464071869850158691e-01 -2.309904247522354126e-02 -1.964862197637557983e-01 2.839683182537555695e-02 -3.404522836208343506e-01 1.436014324426651001e-01 -2.949620969593524933e-02 -2.265965938568115234e-02 2.895871102809906006e-01 -3.146641850471496582e-01 1.716274470090866089e-01 -8.902479708194732666e-02 1.429218202829360962e-01 1.685222238302230835e-01 -5.353901535272598267e-02 1.582458615303039551e-01 5.096358060836791992e-02 -1.334169507026672363e-01 8.347297459840774536e-02 -9.328763931989669800e-02 9.741910547018051147e-02 -3.234216570854187012e-01 1.271426975727081299e-01 -3.249998986721038818e-01 -1.173617392778396606e-01
2.370241135358810425e-01 8.942862972617149353e-03 3.031758069992065430e-01 -2.998317824676632881e-03 -1.901321560144424438e-01 -1.426236480474472046e-01 7.333473768085241318e-03 -1.666162312030792236e-01 3.889347240328788757e-02 -1.112513467669487000e-01 -8.866306394338607788e-02 -9.443270415067672729e-02 1.237631216645240784e-01 -2.080055922269821167e-01 -2.200587391853332520e-01 -3.880726173520088196e-02 -9.371756017208099365e-02 1.343917399644851685e-01 2.801285684108734131e-01 1.813199967145919800e-01 6.650412082672119141e-02 1.189998537302017212e-01 -5.002861842513084412e-02 2.979318499565124512e-01 4.328340291976928711e-02 1.804150827229022980e-02 -1.361372172832489014e-01 -1.666486710309982300e-01 -4.090778529644012451e-01 -1.615543961524963379e-01 -2.823413610458374023e-01 -2.421087473630905151e-01
3.391259014606475830e-01 2.973674423992633820e-02 -2.673095278441905975e-02 2.377557456493377686e-01 -1.062641218304634094e-01 -1.161429807543754578e-01 -1.903783529996871948e-01 2.044353038072586060e-01 -2.392231673002243042e-01 -5.608416395261883736e-04 -1.997001469135284424e-01 -1.318722069263458252e-01 -2.512069232761859894e-02 -2.871208488941192627e-01 -1.340756416320800781e-01 2.350180596113204956e-01 -7.285826653242111206e-02 1.793331056833267212e-01 -1.004090607166290283e-01 -2.064582854509353638e-01 6.047014519572257996e-02 9.834866039454936981e-03 -2.566508054733276367e-01 1.382420510053634644e-01 -7.408183068037033081e-02 3.324450552463531494e-02 -3.831505477428436279e-01 2.491534687578678131e-02 1.504469513893127441e-01 -8.324325829744338989e-02 -2.671141922473907471e-01 1.393867880105972290e-01
-8.672653138637542725e-02 -1.267927605658769608e-02 2.839134633541107178e-01 6.608681380748748779e-02 -5.001114681363105774e-02 -1.604681760072708130e-01 9.993615001440048218e-02 9.071920067071914673e-02 2.594285309314727783e-01 -2.058818489313125610e-01 1.663020551204681396e-01 8.924232423305511475e-02 -1.497650593519210815e-01 -1.830526590347290039e-01 -2.107982188463211060e-01 2.924683094024658203e-01 -1.857505924999713898e-02 -2.289486527442932129e-01 4.181062337011098862e-03 -1.828494966030120850e-01 3.046208620071411133e-01 1.452137827873229980e-01 -1.290691792964935303e-01 1.535847783088684082e-01 -3.011873066425323486e-01 3.728353977203369141e-02 8.587142080068588257e-02 1.292330771684646606e-01 -2.768749594688415527e-01 6.139710918068885803e-02 -2.467434704303741455e-01 -1.783813387155532837e-01
-1.318591460585594177e-02 4.096530377864837646e-02 1.675586998462677002e-01 2.779122292995452881e-01 1.418047547340393066e-01 -2.202876657247543335e-01 2.135334461927413940e-01 -5.215066298842430115e-02 4.550199508666992188e-01 -6.268442422151565552e-02 -1.194677203893661499e-01 -2.014934867620468140e-01 2.285606972873210907e-02 -2.328135967254638672e-01 -1.939811408519744873e-01 3.840099647641181946e-02 1.144433394074440002e-01 -1.100288257002830505e-01 9.660274535417556763e-02 2.400001138448715210e-01 6.677899509668350220e-02 2.700753509998321533e-01 1.076657921075820923e-01 1.043624356389045715e-01 -1.500614136457443237e-01 -1.055355444550514221e-01 -2.877785265445709229e-01 -3.109430661424994469e-03 -2.746625840663909912e-01 -1.826049759984016418e-02 -1.528455913066864014e-01 9.260953962802886963e-02
2.645141184329986572e-01 -1.974148601293563843e-01 5.330112576484680176e-02 1.727973967790603638e-01 -1.690459251403808594e-02 -1.705976724624633789e-01 3.812870383262634277e-02 6.720538437366485596e-02 -4.500498622655868530e-02 -1.209380850195884705e-01 1.265582144260406494e-01 -2.245280146598815918e-02 3.922202885150909424e-01 -1.513895094394683838e-01 -1.813017576932907104e-01 3.209363520145416260e-01 2.296471744775772095e-01 4.227684438228607178e-02 1.445794999599456787e-01 2.078646980226039886e-02 2.453225851058959961e-01 3.028448224067687988e-01 1.432455033063888550e-01 -8.844801224768161774e-03 -5.934473872184753418e-02 7.378977537155151367e-02 -1.265898048877716064e-01 -1.296126544475555420e-01 1.243210956454277039e-01 -2.219408601522445679e-01 -7.030478119850158691e-02 3.426336348056793213e-01
7.802330702543258667e-02 1.216970235109329224e-01 5.226982384920120239e-02 1.797951161861419678e-01 7.604915648698806763e-03 -2.578451633453369141e-01 1.062194034457206726e-01 1.025253236293792725e-01 1.718052029609680176e-01 2.894336879253387451e-01 2.744145989418029785e-01 -1.579427123069763184e-01 7.390231639146804810e-02 -2.136591821908950806e-01 2.913610637187957764e-02 2.148511409759521484e-01 -2.622811198234558105e-01 -1.289839148521423340e-01 -2.588378787040710449e-01 1.102140918374061584e-01 3.761108815670013428e-01 -7.997606694698333740e-02 5.168922990560531616e-02 1.251115351915359497e-01 -2.592921257019042969e-03 8.420348912477493286e-02 -2.858763933181762695e-01 -2.228492498397827148e-02 -2.832905054092407227e-01 -1.442609429359436035e-01 -1.297863274812698364e-01 7.789164781570434570e-02
3.339187502861022949e-01 -1.998719125986099243e-01 4.549465700984001160e-02 2.828073203563690186e-01 -1.474701911211013794e-01 2.362616360187530518e-03 2.287611961364746094e-01 -3.020278736948966980e-02 1.193979531526565552e-01 -1.087850630283355713e-01 3.329207897186279297e-01 1.554452925920486450e-01 2.756665647029876709e-01 -1.441982388496398926e-01 -7.058238983154296875e-02 2.550668120384216309e-01 8.235137164592742920e-02 1.110855787992477417e-01 -4.983827099204063416e-02 -2.268118411302566528e-02 3.221589922904968262e-01 2.329877912998199463e-01 -3.868268057703971863e-02 -4.997432604432106018e-02 7.650979608297348022e-02 1.276113688945770264e-01 -8.488579094409942627e-02 -2.049631625413894653e-01 1.973885856568813324e-02 -1.152671054005622864e-01 -1.349596083164215088e-01 2.759700119495391846e-01
1.342095285654067993e-01 -4.652435705065727234e-02 3.710818290710449219e-02 2.747178375720977783e-01 5.739510431885719299e-02 -1.297504007816314697e-01 4.983638599514961243e-02 -4.800567775964736938e-02 4.160045683383941650e-01 -2.473991364240646362e-01 -3.375421091914176941e-02 -7.307915389537811279e-02 -6.641843169927597046e-02 -7.199139893054962158e-02 -2.684274315834045410e-01 1.098903268575668335e-01 -4.141066223382949829e-02 -1.188374385237693787e-01 -1.784092634916305542e-01 -5.338650569319725037e-02 9.089234471321105957e-02 3.409865796566009521e-01 -2.391815185546875000e-02 2.911768853664398193e-01 -5.940291658043861389e-02 1.047694087028503418e-01 1.170985996723175049e-01 2.214092761278152466e-01 -2.661013603210449219e-01 -3.111909329891204834e-02 -3.415711224079132080e-01 1.322662234306335449e-01
3.289853036403656006e-02 -1.235144585371017456e-01 2.694037854671478271e-01 2.293459177017211914e-01 -4.992335662245750427e-02 -2.859346102923154831e-03 3.255571424961090088e-01 1.366094946861267090e-01 3.230563923716545105e-02 1.392903178930282593e-01 -2.178200334310531616e-02 -1.203458830714225769e-01 -5.791343748569488525e-02 -2.469894140958786011e-01 3.118721544742584229e-01 -4.459254071116447449e-02 -8.492689579725265503e-02 1.084274202585220337e-01 4.728520289063453674e-02 -7.624129205942153931e-02 3.439643383026123047e-01 1.166565343737602234e-01 -2.388516664505004883e-01 2.078731544315814972e-02 -3.230947256088256836e-01 -4.837862402200698853e-02 -9.564486891031265259e-02 -2.186008915305137634e-02 -3.030818402767181396e-01 -3.087490610778331757e-02 -2.914856374263763428e-01 1.475404500961303711e-01
7.549566030502319336e-02 1.016399934887886047e-01 1.445439159870147705e-01 1.997987926006317139e-01 -2.914073131978511810e-02 -1.894899606704711914e-01 3.536224961280822754e-01 -1.679920703172683716e-01 -4.020199552178382874e-02 1.035128720104694366e-03 2.542466521263122559e-01 -2.586134076118469238e-01 1.726465076208114624e-01 -3.203857243061065674e-01 -2.718984708189964294e-02 -1.140926107764244080e-01 -2.061336934566497803e-01 1.100650653243064880e-01 2.220587134361267090e-01 3.731097653508186340e-02 2.334323227405548096e-01 2.229010909795761108e-01 -9.034370630979537964e-02 1.431602537631988525e-01 -1.290385872125625610e-01 -1.665258854627609253e-01 -3.311460912227630615e-01 1.781941056251525879e-01 -2.568912133574485779e-02 -1.605313420295715332e-01 -5.845257267355918884e-02 1.365924021229147911e-03
2.608630359172821045e-01 -2.252014279365539551e-01 2.739297747611999512e-01 2.436560392379760742e-01 -3.055203557014465332e-01 -8.905366994440555573e-03 2.374665439128875732e-01 4.815966263413429260e-02 -9.950120747089385986e-02 1.823175698518753052e-02 8.471483737230300903e-02 -2.090495079755783081e-01 1.786327362060546875e-01 -3.951161801815032959e-01 -1.023220550268888474e-02 -6.303404271602630615e-02 6.860205531120300293e-02 1.494499854743480682e-02 5.962171033024787903e-02 1.148287206888198853e-01 2.394803911447525024e-01 -8.161693066358566284e-02 -1.747263073921203613e-01 1.509923338890075684e-01 -2.329244166612625122e-01 -1.520271003246307373e-01 -1.000525057315826416e-01 -1.313719451427459717e-01 -2.661514282226562500e-01 1.057565733790397644e-01 -2.769147232174873352e-02 -1.226723939180374146e-01
-4.345728084444999695e-03 1.167186349630355835e-01 -1.499628126621246338e-01 4.392182230949401855e-01 7.391840219497680664e-02 -2.762396037578582764e-01 8.639761060476303101e-02 1.010031253099441528e-01 -5.223135277628898621e-02 -3.765802383422851562e-01 -2.610635459423065186e-01 -1.919097453355789185e-01 8.388561755418777466e-02 -2.349497973918914795e-01 -8.573376387357711792e-02 2.912623807787895203e-03 -2.489230632781982422e-01 1.207264587283134460e-01 1.328583657741546631e-01 1.436557471752166748e-01 -6.400837097316980362e-03 -1.787365674972534180e-01 -1.870179474353790283e-01 2.226675748825073242e-01 -6.887902319431304932e-02 -5.305119603872299194e-02 1.064595673233270645e-02 -1.685987859964370728e-01 -1.445544958114624023e-01 -7.996505498886108398e-02 -2.388943731784820557e-01 2.383632585406303406e-02
2.031122893095016479e-01 -9.492295235395431519e-02 -8.199575543403625488e-02 1.709992885589599609e-01 -1.611578464508056641e-01 1.392183005809783936e-01 8.066868036985397339e-02 1.707095801830291748e-01 4.374281316995620728e-02 -6.489469087682664394e-04 -2.791425446048378944e-03 -3.258721232414245605e-01 2.965722978115081787e-02 -4.386673867702484131e-02 -2.753869891166687012e-01 3.251709043979644775e-01 -5.116318911314010620e-02 -1.487174779176712036e-01 1.208289247006177902e-02 -1.209045425057411194e-01 -1.010524556040763855e-01 -1.379425078630447388e-02 -3.146160542964935303e-01 3.499584645032882690e-02 9.479502588510513306e-02 2.135383039712905884e-01 1.013661623001098633e-01 -1.061081662774085999e-01 -3.286864757537841797e-01 -1.548423916101455688e-01 -4.129644334316253662e-01 1.072296500205993652e-01
1.255349665880203247e-01 1.462545129470527172e-03 2.614070177078247070e-01 3.185771703720092773e-01 -1.739560440182685852e-02 2.323409914970397949e-02 1.335842609405517578e-01 1.068215593695640564e-01 2.602810561656951904e-01 3.307728469371795654e-02 1.881055682897567749e-01 -3.657984137535095215e-01 3.262393176555633545e-01 -1.109723970293998718e-01 -8.231075853109359741e-02 8.752379566431045532e-02 1.526574343442916870e-01 9.837909787893295288e-02 7.554662227630615234e-02 1.372378915548324585e-01 2.481157779693603516e-01 -1.763356626033782959e-01 1.114467810839414597e-02 2.407258599996566772e-01 -1.095261871814727783e-01 -1.793035715818405151e-01 -7.499320060014724731e-02 -1.061801090836524963e-01 -2.948544919490814209e-01 -1.992421001195907593e-01 7.429616898298263550e-02 1.079224050045013428e-01
3.110397756099700928e-01 -1.354399472475051880e-01 -7.163590937852859497e-02 1.568110585212707520e-01 -1.783855706453323364e-01 -1.608199477195739746e-01 1.722978204488754272e-01 6.206184043549001217e-04 1.560512930154800415e-01 -6.586020439863204956e-02 4.154035747051239014e-01 2.168482542037963867e-01 2.606603205204010010e-01 -1.665854454040527344e-01 -5.280205607414245605e-02 1.523290872573852539e-01 -2.289359569549560547e-01 -5.869254469871520996e-02 -1.116377860307693481e-02 6.859807670116424561e-02 1.661278456449508667e-01 3.669945597648620605e-01 -8.097275346517562866e-02 3.608865663409233093e-02 7.265993952751159668e-02 2.742197550833225250e-02 -1.382796764373779297e-01 -1.617154031991958618e-01 -9.405855089426040649e-02 -1.225076466798782349e-01 -1.827076524496078491e-01 2.418406009674072266e-01
2.898675501346588135e-01 -9.493070840835571289e-02 6.882360205054283142e-03 2.966296672821044922e-01 1.792048960924148560e-01 -3.197294846177101135e-02 1.908858865499496460e-01 3.206279943697154522e-04 9.460316598415374756e-02 -9.109177440404891968e-02 -9.263781458139419556e-02 2.198226004838943481e-02 -2.063491940498352051e-01 -1.415210515260696411e-01 -6.967450678348541260e-02 4.258848726749420166e-01 -2.015526741743087769e-01 7.518770545721054077e-02 1.801251620054244995e-02 -1.626097224652767181e-02 4.706967175006866455e-01 6.880510598421096802e-02 4.388640820980072021e-02 2.827126979827880859e-01 4.116730415262281895e-04 -2.898431569337844849e-02 -2.010674774646759033e-01 8.994711190462112427e-02 -4.785058647394180298e-02 -1.634079366922378540e-01 -1.832550466060638428e-01 -8.520781993865966797e-02
3.327738940715789795e-01 -1.368280053138732910e-01 -8.168087154626846313e-02 5.542036518454551697e-02 -2.784055769443511963e-01 -6.516572833061218262e-02 1.642603576183319092e-01 -7.875559478998184204e-02 8.330968022346496582e-02 -1.182846501469612122e-01 4.814558327198028564e-01 9.323004633188247681e-02 2.247819453477859497e-01 -3.316242247819900513e-02 -9.971895068883895874e-02 2.715102434158325195e-01 1.562897674739360809e-02 -1.341535151004791260e-02 -8.936298079788684845e-03 2.204044908285140991e-01 1.840830892324447632e-01 2.560474574565887451e-01 -2.402954548597335815e-01 1.452261805534362793e-01 -5.253996327519416809e-02 7.160550355911254883e-02 -1.736948192119598389e-01 -1.127242296934127808e-01 -2.902584336698055267e-02 -1.655086427927017212e-01 9.455810301005840302e-03 2.066243290901184082e-01
2.613480091094970703e-01 7.019935548305511475e-02 1.747639290988445282e-02 4.307426512241363525e-01 -1.342823207378387451e-01 -1.495153754949569702e-01 -1.243561208248138428e-01 1.875668466091156006e-01 2.804745733737945557e-01 1.054375916719436646e-01 -6.053391471505165100e-02 -2.890062034130096436e-01 9.802044369280338287e-03 2.207924611866474152e-02 -2.605924904346466064e-01 7.116148620843887329e-02 -1.656079292297363281e-01 4.639710858464241028e-02 4.717090632766485214e-03 -2.199731171131134033e-01 2.089683413505554199e-01 1.632593274116516113e-01 1.777609586715698242e-01 2.558046579360961914e-01 1.385144442319869995e-01 -1.341407001018524170e-01 2.185741811990737915e-02 -1.505665015429258347e-02 -2.314893603324890137e-01 -1.987935751676559448e-01 -1.300866007804870605e-01 7.813906669616699219e-02
2.390501648187637329e-01 8.657019585371017456e-02 1.339547038078308105e-01 1.946311742067337036e-01 2.393421977758407593e-01 -3.690337017178535461e-02 9.585729800164699554e-03 2.698878571391105652e-02 3.337669968605041504e-01 -3.090498745441436768e-01 -2.298223599791526794e-02 -6.837052106857299805e-02 2.993492968380451202e-02 -7.284688204526901245e-02 -2.383935637772083282e-02 -1.267908215522766113e-01 -1.300895214080810547e-01 -2.349642962217330933e-01 -6.215697154402732849e-02 -2.355499938130378723e-02 3.353080451488494873e-01 3.478758633136749268e-01 -9.459274262189865112e-02 2.630481719970703125e-01 -1.189168840646743774e-01 1.172624453902244568e-01 -2.048490643501281738e-01 1.189653854817152023e-02 -2.078356295824050903e-01 -1.314583234488964081e-02 -2.888095676898956299e-01 -1.377740316092967987e-02
3.605762720108032227e-01 3.841286152601242065e-02 1.302087306976318359e-01 1.743006408214569092e-01 5.437494814395904541e-02 -8.385462313890457153e-02 -4.500426352024078369e-02 -6.466943025588989258e-02 2.440840378403663635e-02 -1.528437733650207520e-01 -4.313924536108970642e-02 9.682428836822509766e-02 -1.554616391658782959e-01 -1.623645424842834473e-01 -3.970034718513488770e-01 3.951686322689056396e-01 -1.427927911281585693e-01 -1.153355911374092102e-01 2.581231296062469482e-02 -1.523608267307281494e-01 3.173333704471588135e-01 -3.873056918382644653e-02 -3.005272150039672852e-02 2.304638922214508057e-01 6.664133816957473755e-02 -5.923112854361534119e-02 -2.073233872652053833e-01 1.744303107261657715e-01 -1.401810646057128906e-01 -2.109400928020477295e-01 -2.028914839029312134e-01 7.089225947856903076e-02
2.163677215576171875e-01 -2.431948035955429077e-01 -1.262161284685134888e-01 2.482968419790267944e-01 -2.562284655869007111e-02 -1.476771384477615356e-01 1.782973408699035645e-01 5.635545402765274048e-02 1.644269376993179321e-01 -1.053873077034950256e-01 2.852086126804351807e-01 1.389351934194564819e-01 2.449455112218856812e-01 -2.504184842109680176e-01 -1.091755703091621399e-01 2.423326969146728516e-01 -3.264661878347396851e-02 -1.007590536028146744e-02 -7.817761600017547607e-02 1.456591337919235229e-01 2.104584127664566040e-01 4.256550669670104980e-01 -2.166354209184646606e-01 -3.017766634002327919e-03 2.440994605422019958e-02 8.377936482429504395e-02 -2.051853537559509277e-01 -1.382908970117568970e-01 -8.540215343236923218e-02 -9.490297734737396240e-02 -5.783894658088684082e-02 1.936247348785400391e-01
1.828197687864303589e-01 7.447944581508636475e-02 1.286458671092987061e-01 3.178434073925018311e-01 -2.884930074214935303e-01 2.038621902465820312e-01 1.303580682724714279e-02 1.250953376293182373e-01 1.642262637615203857e-01 -3.105541169643402100e-01 -2.357232011854648590e-02 -1.103510633111000061e-01 3.084548115730285645e-01 -8.336523920297622681e-02 2.430652640759944916e-02 1.788162067532539368e-02 -2.017352581024169922e-01 -1.069836691021919250e-01 1.830555871129035950e-02 -1.437844783067703247e-01 -3.445645561441779137e-03 9.677333384752273560e-02 -1.159371584653854370e-01 4.007304310798645020e-01 1.826589703559875488e-01 -1.605559736490249634e-01 -1.364590823650360107e-01 -1.543091833591461182e-01 -2.361032068729400635e-01 -1.539151649922132492e-02 1.117796227335929871e-01 1.925895214080810547e-01
1.677049845457077026e-01 -1.735936254262924194e-01 1.480818539857864380e-02 1.106708347797393799e-01 -1.482009887695312500e-02 -1.253077387809753418e-01 7.103317975997924805e-02 9.914088249206542969e-02 -9.310149587690830231e-03 9.080968052148818970e-02 1.638350188732147217e-01 6.978796422481536865e-02 4.500521719455718994e-02 -3.724612295627593994e-01 1.630267947912216187e-01 1.172376275062561035e-01 -5.079602822661399841e-02 2.393056750297546387e-01 1.569003760814666748e-01 1.869763582944869995e-01 2.446582764387130737e-01 3.077577352523803711e-01 -1.568626761436462402e-01 1.374402344226837158e-01 4.130199551582336426e-02 5.740866437554359436e-02 -8.756422996520996094e-02 3.105564117431640625e-01 -4.331112205982208252e-01 -2.007812261581420898e-01 1.500267833471298218e-01 1.848587580025196075e-02
8.484538644552230835e-02 -1.261749863624572754e-01 1.769424527883529663e-01 4.117833971977233887e-01 -6.403927505016326904e-02 -7.736179232597351074e-02 -9.062895923852920532e-02 1.382295936346054077e-01 3.400951325893402100e-01 -2.249713987112045288e-01 -1.091863438487052917e-01 -1.590812504291534424e-01 2.037843316793441772e-02 -2.634094655513763428e-01 -1.952382475137710571e-01 -1.078458204865455627e-01 -8.146880567073822021e-02 -3.452429473400115967e-01 -7.280121743679046631e-02 -2.805196121335029602e-02 3.916891291737556458e-02 2.328794598579406738e-01 1.187551617622375488e-01 7.551016658544540405e-02 -4.455013200640678406e-02 1.204784661531448364e-01 -3.707564622163772583e-02 5.399548262357711792e-02 -3.280331194400787354e-01 1.081374287605285645e-01 -2.596731185913085938e-01 -2.320253290235996246e-02
5.997925531119108200e-03 -2.214546650648117065e-01 3.141250312328338623e-01 3.978866934776306152e-01 -8.775491267442703247e-02 -1.757535040378570557e-01 2.921811938285827637e-01 1.415909528732299805e-01 -4.482416063547134399e-02 -1.211786493659019470e-01 1.495373994112014771e-01 -1.132003888487815857e-01 -1.263612508773803711e-02 -3.707973659038543701e-01 -1.730619072914123535e-01 -7.020610570907592773e-02 -6.744676828384399414e-02 2.205547317862510681e-02 1.966562569141387939e-01 1.724206656217575073e-01 1.509958952665328979e-01 9.606988728046417236e-02 -7.062765955924987793e-02 3.157759904861450195e-01 -7.170845568180084229e-02 6.948623061180114746e-02 -5.777199938893318176e-02 -7.195333391427993774e-02 -3.306021168828010559e-02 -2.914256155490875244e-01 -3.928634896874427795e-02 -9.646799415349960327e-02
2.418321669101715088e-01 -2.726442813873291016e-01 -1.688777357339859009e-01 8.714246004819869995e-02 -2.695460915565490723e-01 -1.144746094942092896e-01 1.839728057384490967e-01 6.312316656112670898e-02 1.031466946005821228e-01 -6.425308063626289368e-03 3.421857059001922607e-01 2.011964283883571625e-02 2.825964093208312988e-01 -6.966298073530197144e-02 -1.079216320067644119e-02 2.229153811931610107e-01 -6.314692646265029907e-02 2.033193223178386688e-02 -6.391937285661697388e-02 1.294643729925155640e-01 3.278846740722656250e-01 3.545435667037963867e-01 -2.377073317766189575e-01 5.026417598128318787e-02 -4.322362318634986877e-02 7.903504371643066406e-02 -8.484262973070144653e-02 -9.638316929340362549e-02 -7.835348695516586304e-02 -2.147498428821563721e-01 -6.191679462790489197e-02 2.158687114715576172e-01
1.690630614757537842e-01 5.367035418748855591e-02 -7.666307967156171799e-03 4.978485405445098877e-02 9.021647274494171143e-02 -9.398440830409526825e-03 -3.928354009985923767e-02 -6.724951323121786118e-03 2.349095940589904785e-01 -1.154339760541915894e-01 3.497308194637298584e-01 6.452405452728271484e-02 4.679089412093162537e-03 -2.735522687435150146e-01 -4.371339678764343262e-01 2.969449162483215332e-01 -8.716183900833129883e-02 -1.192753612995147705e-01 -2.296158857643604279e-02 -1.491692811250686646e-01 2.814983129501342773e-01 4.067364335060119629e-02 1.722624897956848145e-01 1.430720686912536621e-01 -1.324582844972610474e-01 1.019900888204574585e-01 -1.545372605323791504e-01 3.282092213630676270e-01 -2.434378713369369507e-01 2.345476113259792328e-02 -9.926358610391616821e-02 4.720929265022277832e-02
1.290819495916366577e-01 1.615859866142272949e-01 -2.137874215841293335e-01 2.354792952537536621e-01 8.210662752389907837e-02 -2.936375439167022705e-01 1.940974220633506775e-02 -5.409447848796844482e-02 -7.532415539026260376e-02 4.213459417223930359e-02 1.239123716950416565e-01 3.125550970435142517e-02 1.077181845903396606e-01 -4.760591983795166016e-01 -1.091361884027719498e-02 3.029616177082061768e-01 2.238152921199798584e-01 5.717277154326438904e-02 -2.566521465778350830e-01 -1.294717658311128616e-02 1.337341070175170898e-01 2.823926508426666260e-01 -1.561097353696823120e-01 2.075183540582656860e-01 -3.152940794825553894e-02 -7.239774614572525024e-02 -1.551644504070281982e-01 -9.970700740814208984e-02 -1.644637882709503174e-01 7.466327399015426636e-03 -1.509523093700408936e-01 -1.768498718738555908e-01
1.261090785264968872e-01 1.574465036392211914e-01 3.656105995178222656e-01 3.115499615669250488e-01 -2.010458111763000488e-01 -2.402394823729991913e-02 1.299123018980026245e-01 1.323730647563934326e-01 8.262923359870910645e-02 1.438564807176589966e-01 6.478503346443176270e-02 -1.441405713558197021e-01 2.659039199352264404e-01 -2.476048767566680908e-01 -7.610201835632324219e-02 1.046249717473983765e-01 1.855663396418094635e-02 9.102602303028106689e-02 2.217442691326141357e-01 1.594324037432670593e-02 1.905133724212646484e-01 -2.123951315879821777e-01 9.502514451742172241e-02 3.572294414043426514e-01 1.727261394262313843e-02 -1.172095090150833130e-01 -9.932158142328262329e-02 -1.168118789792060852e-01 -2.263254225254058838e-01 -2.917593121528625488e-01 -1.604899019002914429e-02 4.092030599713325500e-02
3.002931475639343262e-01 -1.343251019716262817e-01 -1.044960916042327881e-01 1.990338861942291260e-01 -6.995674967765808105e-02 -1.227093040943145752e-01 1.844640076160430908e-01 4.161839932203292847e-02 2.824118137359619141e-01 -7.832365483045578003e-02 3.914917409420013428e-01 9.193053096532821655e-02 1.667761951684951782e-01 -7.659878581762313843e-02 -1.935218870639801025e-01 1.652325242757797241e-01 2.048307359218597412e-01 2.171157859265804291e-02 1.462039649486541748e-01 7.711336947977542877e-03 1.520009189844131470e-01 3.952479064464569092e-01 -4.122676327824592590e-02 -6.171098351478576660e-02 -5.344258621335029602e-02 2.554299831390380859e-01 -1.293924748897552490e-01 -3.531132265925407410e-02 -4.628469049930572510e-02 -1.826853007078170776e-01 -2.290379554033279419e-01 1.293624192476272583e-01
1.564400196075439453e-01 8.426030725240707397e-02 1.089000031352043152e-01 2.841767370700836182e-01 1.070574373006820679e-01 -3.454092144966125488e-02 4.439930990338325500e-02 -1.390371564775705338e-02 2.279563844203948975e-01 -2.104170769453048706e-01 1.260005831718444824e-01 2.300166897475719452e-02 -7.767885923385620117e-02 -1.356676314026117325e-02 -4.624886512756347656e-01 2.497563511133193970e-01 -6.846601516008377075e-02 1.084515750408172607e-01 -1.509790420532226562e-01 -1.843049935996532440e-02 3.608018755912780762e-01 -1.193156167864799500e-01 -1.200910881161689758e-01 2.358462959527969360e-01 1.691194623708724976e-01 1.170285046100616455e-03 -8.966608345508575439e-02 1.849497407674789429e-01 -1.832970529794692993e-01 -1.825450211763381958e-01 -2.015140950679779053e-01 1.828513443470001221e-01
2.176209390163421631e-01 5.425402894616127014e-02 -5.633101612329483032e-02 1.505618691444396973e-01 -8.331727981567382812e-02 -2.146400511264801025e-01 -3.365975990891456604e-02 -7.861468195915222168e-02 2.285946458578109741e-01 6.649836897850036621e-02 1.216643825173377991e-01 -1.057140752673149109e-01 -1.379883885383605957e-01 -3.199653029441833496e-01 8.715806156396865845e-02 1.832143962383270264e-01 -3.808326274156570435e-02 -1.073207184672355652e-01 -2.858208119869232178e-01 1.943320385180413723e-03 3.110529184341430664e-01 -2.837440073490142822e-01 -2.877460420131683350e-02 -7.320617442019283772e-05 -2.410171329975128174e-01 -1.907171458005905151e-01 -1.853560507297515869e-01 -1.027944460511207581e-01 -1.968431323766708374e-01 -1.255555599927902222e-01 -1.901450455188751221e-01 3.398261666297912598e-01
2.800686359405517578e-01 -1.990156471729278564e-01 -1.080099269747734070e-01 1.691970229148864746e-01 -3.765635564923286438e-02 -1.575171798467636108e-01 8.906509727239608765e-02 1.319501399993896484e-01 1.289160847663879395e-01 -8.209925144910812378e-02 3.879990875720977783e-01 2.171874195337295532e-01 1.849974840879440308e-01 -3.604176640510559082e-01 -3.980339097324758768e-04 2.058058977127075195e-01 -2.233820408582687378e-01 4.618592187762260437e-02 -1.511121541261672974e-01 2.372354120016098022e-01 1.340162009000778198e-01 2.864167690277099609e-01 -1.185961514711380005e-01 1.404741704463958740e-01 1.288954634219408035e-02 -3.844747319817543030e-02 -1.045023798942565918e-01 1.083687692880630493e-01 -5.409822985529899597e-02 -9.882001578807830811e-02 -2.450380176305770874e-01 -2.339631877839565277e-02
-9.400201961398124695e-03 1.907672137022018433e-01 4.429420083761215210e-02 1.147098839282989502e-01 -1.574937105178833008e-01 1.110267862677574158e-01 -1.545698344707489014e-01 -1.247589290142059326e-01 -1.168765425682067871e-01 1.577607393264770508e-01 1.214096844196319580e-01 -2.234026193618774414e-01 1.366550773382186890e-01 -3.043490946292877197e-01 -1.522465348243713379e-01 4.061542153358459473e-01 -1.244255341589450836e-02 -1.293511241674423218e-01 -1.199584007263183594e-01 -1.218191906809806824e-01 9.955465793609619141e-02 1.026885211467742920e-01 -4.332948327064514160e-01 3.760157823562622070e-01 9.367059171199798584e-02 -6.823237985372543335e-02 7.338815182447433472e-02 2.609833329916000366e-02 -1.967869699001312256e-01 -2.143575623631477356e-02 -4.873655363917350769e-02 1.113955825567245483e-01
3.170937001705169678e-01 -2.492725849151611328e-01 3.585382401943206787e-01 3.035761117935180664e-01 -4.978606477379798889e-03 2.786774374544620514e-02 1.359356045722961426e-01 -4.370630905032157898e-02 -1.635607779026031494e-01 1.664595901966094971e-01 2.684343159198760986e-01 -1.471358537673950195e-01 1.400487422943115234e-01 -2.707286775112152100e-01 -5.626432970166206360e-02 7.528930157423019409e-02 2.834738045930862427e-02 5.642811581492424011e-02 1.536700222641229630e-02 9.549455717206001282e-03 2.927117347717285156e-01 2.419669181108474731e-01 9.140107780694961548e-02 1.417099684476852417e-01 3.708025440573692322e-03 7.713169604539871216e-02 -2.027255743741989136e-01 -1.052348315715789795e-01 3.569597750902175903e-02 -1.309632658958435059e-01 -9.624725580215454102e-02 2.875843644142150879e-01
1.698206216096878052e-01 -7.558377087116241455e-02 5.433299113065004349e-03 1.423786133527755737e-01 1.460203975439071655e-01 9.979289770126342773e-02 1.636682450771331787e-01 1.798791810870170593e-02 -1.832194924354553223e-01 -5.138166993856430054e-02 9.785231947898864746e-02 -2.191997766494750977e-01 1.731567233800888062e-01 -7.595718652009963989e-02 -1.625859588384628296e-01 1.503825187683105469e-01 9.130412340164184570e-02 1.591911911964416504e-01 2.688669264316558838e-01 -1.320379525423049927e-01 2.406507432460784912e-01 8.328311890363693237e-02 -3.421938419342041016e-01 3.261560797691345215e-01 -6.171370297670364380e-02 -3.659190833568572998e-01 -6.831686012446880341e-03 -1.169157922267913818e-01 5.192852020263671875e-02 -1.987036764621734619e-01 -3.138262331485748291e-01 6.563206762075424194e-02
-6.891639530658721924e-02 1.085682678967714310e-02 1.217091456055641174e-01 1.561157703399658203e-01 7.212812453508377075e-02 -8.179891109466552734e-02 2.062098085880279541e-01 1.341426521539688110e-01 2.204913645982742310e-01 -3.214695723727345467e-03 2.965345382690429688e-01 -1.423466056585311890e-01 3.002341464161872864e-02 -2.372781634330749512e-01 1.891205757856369019e-01 1.810926049947738647e-01 -3.597035408020019531e-01 -1.321344822645187378e-01 -1.669508814811706543e-01 1.397892981767654419e-01 1.580763310194015503e-01 -8.081440627574920654e-02 -8.495181798934936523e-02 2.269867509603500366e-01 -4.776017274707555771e-03 -3.047087928280234337e-03 4.542665556073188782e-03 -1.935157924890518188e-01 -2.590379416942596436e-01 8.276905864477157593e-02 -3.016138374805450439e-01 3.376528918743133545e-01
1.720453500747680664e-01 1.452269554138183594e-01 -5.391697585582733154e-02 1.043691039085388184e-01 2.100607566535472870e-02 -3.474058806896209717e-01 -2.132692188024520874e-01 1.023089662194252014e-01 -1.842728853225708008e-01 -1.192297637462615967e-01 1.008737161755561829e-01 -1.038024798035621643e-01 1.353415399789810181e-01 8.161300420761108398e-02 -7.206735014915466309e-02 3.523360788822174072e-01 -2.704942822456359863e-01 -4.567326977849006653e-02 -3.168667107820510864e-02 -4.425838589668273926e-03 2.980707585811614990e-01 1.452576518058776855e-01 -1.105365827679634094e-01 3.136172890663146973e-03 -2.169076353311538696e-01 2.206528186798095703e-01 -1.965359598398208618e-01 1.637266874313354492e-01 -1.820134669542312622e-01 -8.043125271797180176e-02 -3.513149619102478027e-01 1.111346930265426636e-01
1.657504886388778687e-01 -1.259421408176422119e-01 1.415119469165802002e-01 1.362240910530090332e-01 7.607405632734298706e-02 -4.385901987552642822e-02 1.189068555831909180e-01 5.203055217862129211e-03 2.392114996910095215e-01 -1.785627752542495728e-02 1.249885559082031250e-01 1.148736029863357544e-01 2.926726937294006348e-01 -4.191908240318298340e-01 -1.278344392776489258e-01 3.519894927740097046e-02 -1.802084222435951233e-02 4.397917687892913818e-01 1.750080883502960205e-01 9.929952211678028107e-03 -5.973097868263721466e-03 2.714140713214874268e-01 -7.732164114713668823e-02 2.288438677787780762e-01 -4.302374273538589478e-02 -1.374984383583068848e-01 8.837709575891494751e-02 1.478078681975603104e-02 -2.091250866651535034e-01 -2.321884483098983765e-01 1.572114229202270508e-01 1.523957550525665283e-01
1.716838032007217407e-01 8.410834521055221558e-02 1.430182754993438721e-01 2.339280396699905396e-01 2.445648983120918274e-02 -3.341501951217651367e-01 -1.842812448740005493e-01 2.003683000802993774e-01 5.968965217471122742e-02 2.455521821975708008e-01 7.559899985790252686e-02 -4.760406911373138428e-02 4.371284320950508118e-02 -2.982141673564910889e-01 2.061710655689239502e-01 1.534042507410049438e-01 -1.163653563708066940e-02 -2.255184650421142578e-01 -1.800001710653305054e-01 9.584513306617736816e-02 8.610458672046661377e-02 -7.163596153259277344e-02 4.885744675993919373e-02 3.469352126121520996e-01 -2.067987769842147827e-01 -7.574133574962615967e-02 1.481650955975055695e-02 -3.341568633913993835e-02 -2.513524293899536133e-01 -3.577632009983062744e-01 -8.215544745326042175e-03 -6.507375091314315796e-02
8.996873348951339722e-02 -2.479004673659801483e-02 -8.991870284080505371e-02 -4.685215279459953308e-02 2.395626753568649292e-01 1.003708317875862122e-02 -3.500620275735855103e-02 -6.286577880382537842e-02 2.317756712436676025e-01 -3.590129548683762550e-03 8.156174421310424805e-02 -1.651007980108261108e-01 1.395213156938552856e-01 -1.605894267559051514e-01 -8.289809525012969971e-02 2.459494620561599731e-01 -2.560673952102661133e-01 -8.997758477926254272e-02 -1.858368366956710815e-01 -3.552886098623275757e-02 3.071177303791046143e-01 2.985243797302246094e-01 7.673656195402145386e-02 2.891778349876403809e-01 -3.766447305679321289e-01 -1.544245034456253052e-01 -2.938512898981571198e-02 1.149298250675201416e-01 -3.566670715808868408e-01 -3.190249204635620117e-02 -1.251519173383712769e-01 1.095118597149848938e-01
-1.878652535378932953e-02 5.890782922506332397e-02 -2.793596684932708740e-02 1.565982550382614136e-01 4.893162101507186890e-02 -2.188590168952941895e-01 1.129663363099098206e-01 1.086633354425430298e-01 -1.973706036806106567e-01 1.316955983638763428e-01 5.115297436714172363e-01 -7.183603197336196899e-02 1.729158610105514526e-01 -2.843992710113525391e-01 -1.429738756269216537e-02 2.325079590082168579e-01 2.117002382874488831e-02 -2.904371321201324463e-01 -7.974383234977722168e-02 -8.888313919305801392e-02 -9.001858532428741455e-02 1.431816071271896362e-01 -2.113465964794158936e-01 2.490256875753402710e-01 -9.354957193136215210e-02 -5.201393738389015198e-02 -8.568866550922393799e-02 -1.003222614526748657e-01 -1.486701667308807373e-01 -4.024682566523551941e-02 -2.922376990318298340e-01 -1.884286403656005859e-01
3.812514245510101318e-01 -3.281774371862411499e-02 -1.018222868442535400e-01 2.291201353073120117e-01 -9.181769192218780518e-02 1.742613129317760468e-02 3.360635638236999512e-01 -6.049588695168495178e-02 6.499679759144783020e-03 -1.498506218194961548e-01 1.220256611704826355e-01 -3.194531798362731934e-01 5.200909450650215149e-02 -3.651572391390800476e-02 8.186337351799011230e-02 1.561021953821182251e-01 -2.760072648525238037e-01 4.678733646869659424e-02 1.559457834810018539e-02 -1.148223783820867538e-02 6.038106605410575867e-02 -1.287017464637756348e-01 1.304032206535339355e-01 2.732765376567840576e-01 1.620038226246833801e-02 3.472174331545829773e-02 9.638212621212005615e-02 -1.190373376011848450e-01 -4.529472589492797852e-01 1.536029279232025146e-01 -1.780390888452529907e-01 -1.216886416077613831e-01
3.041146397590637207e-01 9.793570637702941895e-02 1.688225716352462769e-01 3.001051247119903564e-01 -3.174824267625808716e-02 7.720947265625000000e-02 -9.407147765159606934e-02 -1.061887443065643311e-01 2.144428193569183350e-01 -3.116194903850555420e-01 1.126908813603222370e-03 1.851970553398132324e-01 -2.969943359494209290e-02 -1.458983421325683594e-01 -3.367300033569335938e-01 2.578392922878265381e-01 -1.238435581326484680e-01 9.087373502552509308e-03 -5.977836996316909790e-02 -1.454734653234481812e-01 3.286646008491516113e-01 -2.709980588406324387e-03 7.662519067525863647e-02 1.520887464284896851e-01 5.270551517605781555e-02 1.484038084745407104e-01 -1.252355128526687622e-01 1.563819348812103271e-01 -9.125257283449172974e-02 -2.145504206418991089e-01 -2.327288687229156494e-01 1.489545553922653198e-01
3.663276731967926025e-01 2.775192856788635254e-01 -1.210856288671493530e-01 1.710674166679382324e-01 1.176625564694404602e-01 1.220954302698373795e-02 3.745507448911666870e-02 2.522757053375244141e-01 1.611789762973785400e-01 -2.737123668193817139e-01 3.402188792824745178e-02 -3.203047215938568115e-01 2.308568358421325684e-01 2.460549958050251007e-02 -2.320978790521621704e-02 2.078709453344345093e-01 7.408552616834640503e-02 3.435167670249938965e-02 2.032111585140228271e-01 -9.950616955757141113e-02 -3.026147000491619110e-02 -6.082798168063163757e-02 -1.825041472911834717e-01 2.845966815948486328e-01 9.758017957210540771e-03 -2.015866488218307495e-01 3.804327175021171570e-02 -8.516085334122180939e-03 -2.363952249288558960e-01 2.106928527355194092e-01 -2.089030593633651733e-01 -2.391855046153068542e-02
1.870417892932891846e-01 -5.545337870717048645e-02 -6.912226229906082153e-02 1.756586879491806030e-01 9.148216247558593750e-02 7.989858277142047882e-03 -3.076051473617553711e-01 -1.683879643678665161e-01 2.736213803291320801e-01 -6.374118477106094360e-02 1.536256354302167892e-02 -1.778221428394317627e-01 1.196022182703018188e-01 -2.856696546077728271e-01 -1.369544565677642822e-01 1.630726605653762817e-01 -4.387850314378738403e-02 -2.238348275423049927e-01 -1.629334837198257446e-01 -6.107791140675544739e-02 3.952830135822296143e-01 2.751000821590423584e-01 9.926611557602882385e-03 1.433124989271163940e-01 -1.780591458082199097e-01 -2.416492067277431488e-02 8.153238147497177124e-02 4.254012182354927063e-02 -3.346304595470428467e-01 1.294731795787811279e-01 -1.406847834587097168e-01 1.367433518171310425e-01
-2.409945055842399597e-02 1.487555354833602905e-01 4.399925842881202698e-02 1.708757728338241577e-01 -2.243355661630630493e-01 1.577254980802536011e-01 -1.809690892696380615e-01 1.207657083868980408e-01 5.924312025308609009e-02 -1.418941169977188110e-01 -4.259793087840080261e-02 -9.471127763390541077e-03 2.071560323238372803e-01 -1.517379730939865112e-01 1.650858670473098755e-01 4.816667363047599792e-02 1.584868431091308594e-01 -1.152670755982398987e-01 -1.022201254963874817e-01 2.403569072484970093e-01 1.471486389636993408e-01 2.855610847473144531e-01 -1.092496886849403381e-01 3.889585137367248535e-01 -3.283035457134246826e-01 1.428122669458389282e-01 7.373880594968795776e-02 -2.740707397460937500e-01 -2.796701192855834961e-01 9.438437968492507935e-02 -1.788419634103775024e-01 -4.090674966573715210e-02
1.973149031400680542e-01 2.755638360977172852e-01 2.514947578310966492e-02 1.309752017259597778e-01 1.022362187504768372e-01 -2.353449463844299316e-01 7.664088159799575806e-02 5.916520953178405762e-02 -2.031780630350112915e-01 -2.282951772212982178e-01 2.127571702003479004e-01 -2.570024728775024414e-01 1.874335259199142456e-01 -5.693044885993003845e-02 -1.632604002952575684e-02 1.583336591720581055e-01 7.813806086778640747e-02 1.277862340211868286e-01 1.016357690095901489e-01 -2.358558475971221924e-01 -1.533278971910476685e-01 -2.704686298966407776e-02 4.275528714060783386e-02 1.440592389553785324e-02 -3.459989428520202637e-01 2.051456719636917114e-01 -1.572843492031097412e-01 -3.695435449481010437e-02 -2.540179789066314697e-01 -1.904727816581726074e-01 -2.952150404453277588e-01 1.821427643299102783e-01
1.626533418893814087e-01 7.412716001272201538e-02 6.315771490335464478e-02 1.953298747539520264e-01 -8.744100481271743774e-02 1.009914129972457886e-01 5.115091428160667419e-02 3.142331838607788086e-01 1.881084889173507690e-01 -1.967367082834243774e-01 1.049886550754308701e-02 6.151777505874633789e-02 -1.485507041215896606e-01 -3.199175298213958740e-01 -3.334592878818511963e-01 2.606095969676971436e-01 -1.697357743978500366e-01 -3.221198171377182007e-02 -1.059905625879764557e-02 -1.788470894098281860e-01 2.010149657726287842e-01 1.605759002268314362e-02 6.297642737627029419e-02 6.650860607624053955e-02 9.782349318265914917e-02 -6.354722380638122559e-02 -2.304612845182418823e-01 3.167442977428436279e-01 -1.195452138781547546e-01 -1.580200940370559692e-01 -3.098121881484985352e-01 1.090774014592170715e-01
1.472794562578201294e-01 2.281993776559829712e-01 1.170464307069778442e-01 2.747232913970947266e-01 6.659350544214248657e-02 -1.880315542221069336e-01 -1.597523987293243408e-01 1.435822099447250366e-01 1.229862570762634277e-01 1.043056994676589966e-01 5.463296547532081604e-02 -1.721509546041488647e-01 1.643169224262237549e-01 2.091711759567260742e-02 -2.127268463373184204e-01 4.311336278915405273e-01 -7.442530989646911621e-02 -3.274478763341903687e-02 -1.122139543294906616e-01 -1.448863595724105835e-01 3.628709912300109863e-01 1.338599622249603271e-01 -1.063331775367259979e-02 -6.001802533864974976e-02 -8.414929732680320740e-03 -2.071748077869415283e-01 -1.077928096055984497e-01 2.248102575540542603e-01 -3.302218616008758545e-01 6.794066168367862701e-03 8.178306370973587036e-02 1.396596580743789673e-01
5.380418896675109863e-02 -3.015022277832031250e-01 8.404175192117691040e-02 3.134797811508178711e-01 -2.711225450038909912e-01 1.489135473966598511e-01 -8.299002796411514282e-02 2.298522554337978363e-02 3.634946420788764954e-02 -2.219979315996170044e-01 2.725877165794372559e-01 1.728255748748779297e-01 2.773487269878387451e-01 -1.840068250894546509e-01 1.453196164220571518e-02 7.328301668167114258e-02 -1.410359293222427368e-01 -4.377978667616844177e-02 1.027878969907760620e-01 7.794021628797054291e-03 4.958294928073883057e-01 3.352627158164978027e-02 -1.279409080743789673e-01 1.484222263097763062e-01 5.932562984526157379e-03 -1.684354990720748901e-01 -1.541479229927062988e-01 9.387621656060218811e-03 4.564849287271499634e-02 1.297482699155807495e-01 -1.827744543552398682e-01 6.517612934112548828e-02
1.618338525295257568e-01 -3.204946219921112061e-01 8.101308345794677734e-02 3.368637561798095703e-01 -6.630438566207885742e-02 -1.140811368823051453e-01 2.306422740221023560e-01 -1.398145407438278198e-02 -1.580136269330978394e-01 2.426531864330172539e-03 2.408093214035034180e-01 -8.468685299158096313e-02 2.020238488912582397e-01 -3.851608633995056152e-01 -1.053188219666481018e-01 -1.460301727056503296e-01 1.393233090639114380e-01 1.380142290145158768e-02 2.076677829027175903e-01 6.797826290130615234e-02 2.501376569271087646e-01 2.032169401645660400e-01 -1.860132440924644470e-02 2.331265807151794434e-01 -2.063403576612472534e-01 -1.058450937271118164e-01 -1.312755793333053589e-01 -8.170030266046524048e-02 -1.436663568019866943e-01 -1.111655980348587036e-01 -1.778927147388458252e-01 -1.721782609820365906e-02
1.933398842811584473e-01 -2.021588534116744995e-01 -1.450216025114059448e-01 3.019644320011138916e-01 -1.269408166408538818e-01 -1.799845695495605469e-01 1.220849156379699707e-01 6.892576813697814941e-02 -1.003435626626014709e-01 -2.574958205223083496e-01 5.707870423793792725e-02 1.677246764302253723e-02 2.742345333099365234e-01 -1.806645840406417847e-01 -1.766230612993240356e-01 2.008179128170013428e-01 2.453096359968185425e-01 -7.839613407850265503e-02 -1.184456702321767807e-02 -1.346591562032699585e-01 -2.381633371114730835e-01 1.062958687543869019e-01 -2.140019834041595459e-01 1.603177189826965332e-01 -4.510137811303138733e-02 -3.043069541454315186e-01 -8.331202715635299683e-02 1.548403641209006310e-03 -4.931514337658882141e-02 2.740527391433715820e-01 -2.424183189868927002e-01 1.417561024427413940e-01
4.952053725719451904e-01 -1.870712190866470337e-01 1.064400002360343933e-01 1.835811734199523926e-01 -1.798800975084304810e-01 -1.479418668895959854e-02 -1.155636236071586609e-01 3.014437295496463776e-02 5.938169732689857483e-02 -9.009715169668197632e-03 7.379963248968124390e-02 -2.326000630855560303e-01 1.205514185130596161e-02 -2.701174914836883545e-01 2.671778798103332520e-01 2.785906493663787842e-01 -9.729979932308197021e-02 -6.061590462923049927e-02 1.324958503246307373e-01 3.217120887711644173e-03 5.217333137989044189e-02 -2.142134308815002441e-02 2.097330987453460693e-01 2.390549629926681519e-01 1.335219740867614746e-01 4.592030867934226990e-02 -8.463465422391891479e-02 -7.646439224481582642e-02 -3.095848858356475830e-01 -2.633109688758850098e-03 -2.761002182960510254e-01 5.091208219528198242e-02
-1.305000036954879761e-01 -1.789157092571258545e-01 -5.744435638189315796e-02 5.928391218185424805e-02 -1.076026856899261475e-01 -1.807672530412673950e-02 1.840147525072097778e-01 2.142129698768258095e-03 2.672925591468811035e-01 -1.992014050483703613e-01 1.047943904995918274e-01 -1.980224549770355225e-01 2.512441575527191162e-01 -4.341678619384765625e-01 -9.996867179870605469e-02 1.971440166234970093e-01 1.076041385531425476e-01 -3.191036581993103027e-01 1.878763735294342041e-01 9.890364855527877808e-02 1.395170688629150391e-01 -6.671614199876785278e-02 -3.444019258022308350e-01 2.294098287820816040e-01 -1.267519593238830566e-01 -7.531126588582992554e-02 -1.147275790572166443e-01 -9.319216012954711914e-02 -1.026358902454376221e-01 -9.679664857685565948e-03 -1.050333753228187561e-01 1.329636573791503906e-01
2.644385993480682373e-01 -2.583342790603637695e-02 7.758456468582153320e-02 2.469831556081771851e-01 -7.900892198085784912e-02 -5.587527900934219360e-02 2.080333977937698364e-01 2.079165130853652954e-01 2.363492548465728760e-01 8.587342500686645508e-02 -1.099369153380393982e-01 -2.211896181106567383e-01 -2.217495068907737732e-02 -3.813958466053009033e-01 7.397929579019546509e-02 -7.718289270997047424e-03 1.143974438309669495e-01 2.047254145145416260e-01 2.674924954771995544e-02 3.592472895979881287e-02 1.689458638429641724e-01 -7.525730878114700317e-02 -1.990852653980255127e-01 1.891187280416488647e-01 -2.648631036281585693e-01 4.172001406550407410e-02 -2.069871574640274048e-01 -1.586035639047622681e-01 -3.912913799285888672e-01 -1.338723152875900269e-01 5.282719433307647705e-02 -1.022459045052528381e-01
1.291269958019256592e-01 -2.491153590381145477e-02 5.755508318543434143e-02 3.672893643379211426e-01 1.074402406811714172e-01 1.857156902551651001e-01 2.440704256296157837e-01 2.615642547607421875e-02 2.230743020772933960e-01 1.186415553092956543e-01 2.926821075379848480e-02 -3.727269768714904785e-01 1.936975717544555664e-01 -2.814794182777404785e-01 1.677881181240081787e-02 2.700292766094207764e-01 1.182613968849182129e-01 1.283695995807647705e-01 2.362998276948928833e-01 2.122317552566528320e-01 2.112707346677780151e-01 1.631807982921600342e-01 1.112617626786231995e-01 1.506547778844833374e-01 -1.057659536600112915e-01 -1.345193833112716675e-01 -1.829540878534317017e-01 8.847872726619243622e-03 -1.119184195995330811e-01 6.698234379291534424e-02 -1.005229055881500244e-01 1.303961426019668579e-01
2.650754749774932861e-01 -2.108417600393295288e-01 -1.005671732127666473e-02 1.152444705367088318e-01 -1.256661713123321533e-01 -1.771723628044128418e-01 -3.416779637336730957e-01 2.723686695098876953e-01 -9.051194787025451660e-02 1.011027209460735321e-02 -2.011145949363708496e-01 3.588382527232170105e-02 2.988367378711700439e-01 -2.048777490854263306e-01 -2.793232798576354980e-01 4.020614624023437500e-01 -1.973366886377334595e-01 -6.697467714548110962e-02 9.987944364547729492e-02 2.179905958473682404e-02 1.722714453935623169e-01 2.358929626643657684e-02 -3.523886576294898987e-02 1.038573682308197021e-02 -2.368166744709014893e-01 3.165072947740554810e-02 3.739591315388679504e-02 -5.428189411759376526e-02 -2.189758569002151489e-01 -1.147607415914535522e-01 -6.923794001340866089e-02 -1.198742666019825265e-05
1.983883678913116455e-01 -9.504426270723342896e-02 -1.848200894892215729e-02 1.595637947320938110e-01 -1.775102615356445312e-01 -2.407543361186981201e-01 1.661472320556640625e-01 6.933126715011894703e-04 1.236341968178749084e-01 -9.192460775375366211e-02 2.344381809234619141e-01 1.374049335718154907e-01 2.340690195560455322e-01 2.140507567673921585e-03 -2.731749117374420166e-01 9.116180241107940674e-02 -8.325795084238052368e-02 -7.739619910717010498e-02 5.844512209296226501e-02 -2.133678831160068512e-02 4.933064877986907959e-01 1.242931708693504333e-01 -3.269023895263671875e-01 2.374690026044845581e-01 3.862030431628227234e-02 2.203561738133430481e-02 -2.584065496921539307e-01 -1.423152536153793335e-01 7.284654676914215088e-02 -1.591107249259948730e-02 -1.578005701303482056e-01 1.229166910052299500e-01
2.055821381509304047e-02 4.682290926575660706e-02 1.118297204375267029e-01 2.951933443546295166e-01 -1.532877385616302490e-01 -1.362443715333938599e-01 1.824751645326614380e-01 -8.919067680835723877e-03 8.369087008759379387e-04 -1.054897755384445190e-01 -7.759629189968109131e-02 -4.836737364530563354e-02 -8.977302163839340210e-02 -1.266425698995590210e-01 -7.540332525968551636e-02 2.563234567642211914e-01 -2.552297711372375488e-02 1.316111087799072266e-01 9.831820428371429443e-02 3.234228864312171936e-02 2.882106602191925049e-01 -3.580532968044281006e-01 -3.001883625984191895e-01 3.035235106945037842e-01 -2.281899452209472656e-01 2.897480428218841553e-01 6.774576008319854736e-02 6.135004013776779175e-02 -2.462299168109893799e-02 -1.769102960824966431e-01 -1.638988405466079712e-01 2.863436043262481689e-01
3.616777956485748291e-01 3.521468490362167358e-02 2.637466490268707275e-01 8.432351797819137573e-02 -9.853614866733551025e-02 -7.360947877168655396e-02 7.166513800621032715e-02 1.328162550926208496e-01 9.027724713087081909e-02 -2.315830588340759277e-01 3.660475090146064758e-02 2.139327488839626312e-02 -1.546057760715484619e-01 -5.035123601555824280e-02 -1.416737437248229980e-01 1.427679806947708130e-01 -2.597666680812835693e-01 -1.892506033182144165e-01 -4.011481702327728271e-01 -2.337229400873184204e-01 2.663134932518005371e-01 5.605510249733924866e-02 -2.077041566371917725e-02 1.765041202306747437e-01 -9.808909147977828979e-02 6.647769361734390259e-02 -5.588249489665031433e-02 -4.663383215665817261e-02 -3.144493401050567627e-01 9.468411095440387726e-03 -2.640679478645324707e-01 -1.018467247486114502e-01
9.434735029935836792e-02 -1.783412992954254150e-01 1.425673514604568481e-01 2.341843694448471069e-01 -3.134682774543762207e-02 5.717121809720993042e-02 -5.668059363961219788e-02 -2.347481437027454376e-02 -3.025594912469387054e-02 -6.190044432878494263e-02 4.757094085216522217e-01 -1.555061042308807373e-01 5.980642884969711304e-02 -1.225412115454673767e-01 6.146085262298583984e-02 1.356290578842163086e-01 -5.781826376914978027e-02 -1.376535594463348389e-01 2.734141945838928223e-01 -7.417516410350799561e-02 2.791385054588317871e-01 2.365253418684005737e-01 -3.017999529838562012e-01 1.140674427151679993e-01 -7.343544065952301025e-02 1.476519182324409485e-02 -1.278101205825805664e-01 -1.423345599323511124e-02 1.560293696820735931e-02 -4.017577469348907471e-01 -2.350304126739501953e-01 2.385885454714298248e-02
-7.148714363574981689e-02 5.906171724200248718e-02 1.726372987031936646e-01 4.226193428039550781e-01 -7.680931687355041504e-02 1.373186558485031128e-01 -2.556326799094676971e-02 -4.649726673960685730e-02 5.676631256937980652e-02 1.893251836299896240e-01 1.945545822381973267e-01 1.166377495974302292e-02 2.620128914713859558e-02 -2.962889075279235840e-01 3.414728678762912750e-03 1.037406027317047119e-01 8.208200335502624512e-02 -3.967614844441413879e-02 -8.922126144170761108e-02 1.805486343801021576e-02 1.379183083772659302e-01 -7.042624801397323608e-02 -1.983850263059139252e-02 4.568044841289520264e-01 -1.127351224422454834e-01 -2.086478769779205322e-01 -4.441670179367065430e-01 5.005929246544837952e-02 -1.251462548971176147e-01 -1.325383782386779785e-01 -1.484605520963668823e-01 1.348052620887756348e-01
2.165755778551101685e-01 -4.916912689805030823e-02 1.999256014823913574e-01 2.006067931652069092e-01 -2.867999114096164703e-02 -8.485849201679229736e-02 -4.984917119145393372e-03 1.681674122810363770e-01 3.458803296089172363e-01 -3.142934739589691162e-01 -1.817239522933959961e-01 -7.184226531535387039e-03 -1.849337667226791382e-02 -1.676866412162780762e-01 -3.638467788696289062e-01 -2.881613560020923615e-02 5.484212189912796021e-02 -2.994531095027923584e-01 -1.358499675989151001e-01 2.154591679573059082e-01 4.726627841591835022e-02 3.041153550148010254e-01 -2.459515631198883057e-02 1.022216975688934326e-01 -4.454892501235008240e-02 1.693069487810134888e-01 -1.949741691350936890e-01 2.234836854040622711e-02 -1.713237315416336060e-01 -7.847675681114196777e-02 -1.757723987102508545e-01 1.485554575920104980e-01
1.046732217073440552e-01 -4.671080037951469421e-02 -1.098012998700141907e-01 4.285089373588562012e-01 3.337204456329345703e-02 -1.821410655975341797e-01 -1.331011056900024414e-01 -1.038168668746948242e-01 -1.400208026170730591e-01 -3.001672029495239258e-02 4.666091799736022949e-01 -6.962372362613677979e-02 2.585583925247192383e-01 1.983935199677944183e-02 -1.381063610315322876e-01 4.324282333254814148e-02 1.539007574319839478e-01 2.975871264934539795e-01 1.835116930305957794e-02 5.802208185195922852e-02 -5.276015028357505798e-02 1.358471959829330444e-01 -1.412721816450357437e-02 2.667208015918731689e-01 -3.918189182877540588e-02 -2.065364271402359009e-01 -1.551916897296905518e-01 -1.550832390785217285e-01 -1.615581214427947998e-01 -1.489431411027908325e-01 -2.187040597200393677e-01 -1.287810225039720535e-02
2.071004956960678101e-01 -1.190849691629409790e-01 -1.826865336624905467e-04 1.235662102699279785e-01 -2.053812742233276367e-01 -2.325101494789123535e-01 -1.412385106086730957e-01 1.668083518743515015e-01 7.230132073163986206e-02 -2.422604560852050781e-01 -4.911054670810699463e-02 -9.305396676063537598e-02 -2.053599655628204346e-01 -1.684709191322326660e-01 -3.018714673817157745e-02 1.546336114406585693e-01 -1.620669811964035034e-01 1.347666829824447632e-01 1.943398267030715942e-02 -1.844483427703380585e-02 1.980912685394287109e-02 -1.865555047988891602e-01 -2.817243337631225586e-01 3.287187814712524414e-01 -2.747611999511718750e-01 1.168098524212837219e-01 8.024820685386657715e-02 -5.016686767339706421e-02 -3.218252360820770264e-01 -1.602432280778884888e-01 -2.968619167804718018e-01 1.733223646879196167e-01
3.260811865329742432e-01 5.896330997347831726e-02 -1.406045705080032349e-01 3.112801909446716309e-01 -7.188262790441513062e-02 -1.237519457936286926e-02 1.772982031106948853e-01 3.350398316979408264e-02 -1.020109206438064575e-01 1.905985772609710693e-01 -1.302062533795833588e-02 2.456420511007308960e-01 -3.692818060517311096e-02 -2.732673585414886475e-01 -3.883364051580429077e-02 3.386736810207366943e-01 3.420249745249748230e-02 -2.957178354263305664e-01 2.821509540081024170e-01 -6.292342394590377808e-02 6.062242016196250916e-02 -6.430227309465408325e-03 -8.581294678151607513e-03 2.059296071529388428e-01 -1.190998256206512451e-01 1.505249291658401489e-01 2.175058722496032715e-01 2.289417944848537445e-02 -2.208569049835205078e-01 -1.485735028982162476e-01 -7.836434245109558105e-02 2.368733435869216919e-01
-1.106332093477249146e-01 6.601279228925704956e-02 -4.942231625318527222e-02 5.208110809326171875e-01 -2.424392998218536377e-01 -3.084788657724857330e-02 6.070099771022796631e-02 -2.501391172409057617e-01 -8.692587167024612427e-02 -9.145173430442810059e-02 5.576414614915847778e-02 -1.323775053024291992e-01 3.674094974994659424e-01 -4.890935868024826050e-02 -1.529214531183242798e-01 -1.572103798389434814e-02 4.564211517572402954e-02 -5.272851511836051941e-02 -4.147881641983985901e-02 -2.536000907421112061e-01 9.833238273859024048e-02 2.294622808694839478e-01 -4.745521023869514465e-02 1.083070486783981323e-01 -4.956164956092834473e-02 -3.600054979324340820e-02 -3.099039793014526367e-01 2.872413583099842072e-02 -3.424600958824157715e-01 -8.350946754217147827e-02 -1.006850674748420715e-01 6.290025264024734497e-02
1.767719238996505737e-01 -1.154998391866683960e-01 3.895687162876129150e-01 3.588854372501373291e-01 -8.141480386257171631e-02 -7.638122886419296265e-02 3.053857982158660889e-01 2.798406481742858887e-01 1.500690728425979614e-01 1.326656192541122437e-01 -2.421671524643898010e-02 -2.822003066539764404e-01 8.401224762201309204e-02 -2.267753630876541138e-01 1.582237929105758667e-01 8.651251345872879028e-02 -3.539212793111801147e-02 1.697896122932434082e-01 -1.143024936318397522e-01 -7.570099830627441406e-02 9.409631043672561646e-02 -9.562575072050094604e-02 -2.039052397012710571e-01 9.210243821144104004e-02 -3.085046708583831787e-01 2.403274923563003540e-02 1.263049058616161346e-02 6.657429039478302002e-02 -2.129475176334381104e-01 -2.135018631815910339e-02 -1.222314089536666870e-01 -3.799704462289810181e-02
8.268018066883087158e-02 -9.950743615627288818e-02 1.980436146259307861e-01 3.171073198318481445e-01 -1.303290110081434250e-02 2.890642732381820679e-02 3.638600707054138184e-01 -1.216351613402366638e-01 -9.854641556739807129e-02 1.562182754278182983e-01 1.464064568281173706e-01 -1.826199442148208618e-01 1.081521883606910706e-01 -1.986625194549560547e-01 -1.097828000783920288e-01 7.251957803964614868e-02 -3.309955298900604248e-01 -4.166741669178009033e-02 2.421712428331375122e-01 1.593283563852310181e-01 1.304670125246047974e-01 1.774379611015319824e-01 6.891558412462472916e-03 2.685137391090393066e-01 -9.292296133935451508e-03 -1.953130662441253662e-01 -7.372977584600448608e-02 8.487189561128616333e-02 -5.141810327768325806e-02 -2.728849053382873535e-01 -2.432529777288436890e-01 1.864919662475585938e-01
2.796585857868194580e-01 -3.845062851905822754e-02 2.211941629648208618e-01 2.599261999130249023e-01 -4.177480340003967285e-01 8.447060734033584595e-02 1.298952288925647736e-02 -3.602001117542386055e-03 1.966200023889541626e-01 -3.685245215892791748e-01 1.810294017195701599e-02 -1.774788796901702881e-01 -1.820483803749084473e-02 -7.577183097600936890e-02 -3.105734474956989288e-02 1.225870326161384583e-01 -3.269997239112854004e-01 -5.248785763978958130e-02 -1.523504853248596191e-01 -1.550731211900711060e-01 1.567282378673553467e-01 6.642930209636688232e-02 -1.824941672384738922e-02 -2.900121174752712250e-02 -2.974527180194854736e-01 4.081570357084274292e-02 -2.521269321441650391e-01 1.657497286796569824e-01 -4.349195212125778198e-02 1.267601996660232544e-01 -5.803210288286209106e-02 6.346111744642257690e-02
2.343672513961791992e-01 9.466510266065597534e-03 1.203621998429298401e-01 2.684617042541503906e-01 3.443576768040657043e-02 7.158708292990922928e-03 -9.195993840694427490e-02 -1.397874504327774048e-01 3.001675903797149658e-01 -2.413654029369354248e-01 -1.258161664009094238e-01 -3.480068221688270569e-02 -8.652230352163314819e-02 -1.152932867407798767e-01 -3.412031531333923340e-01 2.803418934345245361e-01 -4.386726766824722290e-02 -2.802869379520416260e-01 4.908114299178123474e-02 -3.234719391912221909e-03 2.313952445983886719e-01 3.102423548698425293e-01 2.293669618666172028e-02 2.967471778392791748e-01 -9.402258694171905518e-02 1.122202426195144653e-01 -4.085542634129524231e-02 2.208817452192306519e-01 -1.076446175575256348e-01 -5.992539692670106888e-03 -1.920183300971984863e-01 7.957026362419128418e-02
-8.680444955825805664e-02 1.743572354316711426e-01 5.463145300745964050e-02 4.585493206977844238e-01 -1.433359086513519287e-01 1.718893349170684814e-01 3.006713986396789551e-01 1.019586324691772461e-01 1.215147376060485840e-01 -1.772970408201217651e-01 1.383111774921417236e-01 -2.054333388805389404e-01 3.433108329772949219e-01 -1.201213970780372620e-01 6.319330632686614990e-02 2.118009477853775024e-01 -1.436760574579238892e-01 -1.113073062151670456e-02 1.895113848149776459e-02 -7.585812360048294067e-02 -3.075898811221122742e-02 -8.209362626075744629e-02 1.934910193085670471e-02 1.574472934007644653e-01 -8.191694319248199463e-02 -9.021724760532379150e-02 -2.453323453664779663e-01 3.867738693952560425e-02 -3.646710216999053955e-01 5.916564911603927612e-02 7.609021663665771484e-02 1.752329021692276001e-01
1.980630457401275635e-01 -4.102596342563629150e-01 1.767030954360961914e-01 4.380925893783569336e-01 -7.874852418899536133e-02 -8.485978096723556519e-02 1.174405366182327271e-01 -9.038304537534713745e-02 -6.975877285003662109e-02 -1.133370585739612579e-02 1.711364835500717163e-01 -2.738258838653564453e-01 9.205283224582672119e-02 -2.497755289077758789e-01 -4.925138875842094421e-02 3.199541568756103516e-02 3.608268871903419495e-02 2.244779020547866821e-01 1.473025381565093994e-01 -1.870417967438697815e-02 -6.800329685211181641e-02 9.045734070241451263e-03 -1.033388152718544006e-01 1.528390347957611084e-01 -2.292372882366180420e-01 -1.806918233633041382e-01 -2.969532608985900879e-01 -1.138047575950622559e-01 -9.262668341398239136e-02 -1.325235217809677124e-01 -1.491391211748123169e-01 -5.629811063408851624e-02
4.825946688652038574e-02 1.675307005643844604e-01 5.408109351992607117e-02 2.375262416899204254e-02 -2.948430776596069336e-01 -2.594627141952514648e-01 -3.719700127840042114e-02 8.487433195114135742e-02 -5.266486853361129761e-02 -1.485730111598968506e-01 -3.844749182462692261e-02 -1.222402453422546387e-01 8.499938412569463253e-04 -3.779620826244354248e-01 -1.686872243881225586e-01 3.405723571777343750e-01 -2.012319713830947876e-01 5.914063379168510437e-02 -2.669250965118408203e-01 3.767741098999977112e-02 2.498892694711685181e-01 3.967780247330665588e-02 3.426855802536010742e-02 3.149410011246800423e-03 -7.986321300268173218e-02 -1.513222754001617432e-01 5.173978582024574280e-02 -4.878243058919906616e-02 -2.615297138690948486e-01 1.175440996885299683e-01 -2.197380661964416504e-01 3.577838242053985596e-01
3.334366977214813232e-01 -4.375943914055824280e-02 2.263061702251434326e-01 3.247479200363159180e-01 8.026444911956787109e-02 -1.416432410478591919e-01 1.268160194158554077e-01 -3.218949213624000549e-02 1.662875860929489136e-01 2.083100825548171997e-01 2.034320868551731110e-02 -1.974442154169082642e-01 2.854914069175720215e-01 -2.419973462820053101e-01 -2.138215117156505585e-02 3.677866458892822266e-01 1.810571700334548950e-01 7.898135483264923096e-02 -1.703963428735733032e-01 -2.791793346405029297e-01 1.818943023681640625e-02 -1.561693102121353149e-01 -5.356232076883316040e-02 1.509633511304855347e-01 -4.479384422302246094e-02 1.395827531814575195e-01 -1.111548095941543579e-01 -1.127734780311584473e-01 1.175747718662023544e-02 5.109762772917747498e-02 -1.959812790155410767e-01 -1.275749206542968750e-01
1.183419376611709595e-01 -2.816737070679664612e-02 -1.705029159784317017e-01 1.137191802263259888e-01 8.911343663930892944e-02 4.105607420206069946e-02 -2.618718426674604416e-03 -1.566785722970962524e-01 1.449964493513107300e-01 5.075161159038543701e-02 1.693865805864334106e-01 -3.048370182514190674e-01 -3.626924753189086914e-02 -2.861344218254089355e-01 -1.612062454223632812e-01 3.292137384414672852e-01 -2.734436839818954468e-02 -1.519870907068252563e-01 -2.498401850461959839e-01 -1.396540254354476929e-01 1.817178726196289062e-01 2.325795739889144897e-01 1.893547624349594116e-01 1.493902206420898438e-01 -3.396409451961517334e-01 -1.181478351354598999e-01 -8.674557507038116455e-02 1.021683737635612488e-01 -3.312696516513824463e-01 -8.833345025777816772e-02 -9.700433164834976196e-02 1.447526663541793823e-01
2.147644013166427612e-01 1.970385387539863586e-02 2.626553177833557129e-01 3.636221587657928467e-01 8.873886615037918091e-02 1.607776135206222534e-01 2.347175031900405884e-02 1.661927700042724609e-01 3.991987183690071106e-02 -1.030789390206336975e-01 1.334978789091110229e-01 2.650796473026275635e-01 3.757846653461456299e-01 -2.880683541297912598e-01 -1.643401682376861572e-01 2.056583017110824585e-01 6.447645276784896851e-02 -8.769784867763519287e-02 1.343420892953872681e-01 -6.540378183126449585e-02 4.689821973443031311e-03 2.912441492080688477e-01 3.218696638941764832e-02 4.592822864651679993e-02 -5.709077697247266769e-03 -7.239716500043869019e-02 -5.315170064568519592e-02 -2.512770295143127441e-01 1.089460700750350952e-01 -2.255162894725799561e-01 -1.813505589962005615e-01 8.693452179431915283e-02
2.454330623149871826e-01 1.621445566415786743e-01 2.164139747619628906e-01 1.781949847936630249e-01 -1.730273514986038208e-01 1.878347545862197876e-01 1.471827030181884766e-01 -3.972997888922691345e-02 3.365163505077362061e-02 -3.316638991236686707e-02 6.604582071304321289e-02 -3.467716276645660400e-01 1.368629783391952515e-01 8.245743066072463989e-02 -2.751986309885978699e-02 1.294808983802795410e-01 -1.562101393938064575e-01 -1.816748678684234619e-01 5.273848026990890503e-02 -3.202917054295539856e-02 -1.212033778429031372e-01 7.763873040676116943e-02 -2.144851535558700562e-01 2.672670781612396240e-01 -2.558334469795227051e-01 -3.168552741408348083e-02 -3.382803797721862793e-01 -2.207807600498199463e-01 -2.498463392257690430e-01 1.331440955400466919e-01 1.097996532917022705e-01 2.351939529180526733e-01
6.231964752078056335e-02 1.108588054776191711e-01 1.549106538295745850e-01 4.717404544353485107e-01 6.045788899064064026e-02 1.855492889881134033e-01 -2.474180310964584351e-01 2.246699035167694092e-01 1.108220592141151428e-01 1.986308395862579346e-02 9.933457523584365845e-02 -2.533547952771186829e-02 8.884371817111968994e-02 -3.639592826366424561e-01 1.021117568016052246e-01 2.601950168609619141e-01 2.874787747859954834e-01 -7.282254099845886230e-02 -1.164679378271102905e-01 -2.210029028356075287e-02 -9.020564705133438110e-02 1.144301295280456543e-01 -3.441236913204193115e-01 2.199733443558216095e-02 -1.376728266477584839e-01 -3.458654135465621948e-02 -1.056538447737693787e-01 2.709832275286316872e-03 -1.264299303293228149e-01 -1.051698252558708191e-01 -2.102141380310058594e-01 3.389824554324150085e-02
1.723071038722991943e-01 2.445713132619857788e-01 1.832788139581680298e-01 4.024879634380340576e-01 -1.136319786310195923e-01 5.571399629116058350e-02 2.757998108863830566e-01 8.176677674055099487e-02 4.831299558281898499e-02 -2.258341312408447266e-01 1.325515061616897583e-01 -4.016007110476493835e-02 4.179769158363342285e-01 -1.202771663665771484e-01 4.023165442049503326e-03 6.231443211436271667e-02 -1.886845529079437256e-01 -9.885992109775543213e-02 2.002171613276004791e-02 -3.266785293817520142e-02 -6.759942322969436646e-02 -7.847307622432708740e-02 2.178858406841754913e-02 1.224996820092201233e-01 1.041167881339788437e-02 -9.231215715408325195e-02 -3.078994154930114746e-01 -6.851682811975479126e-02 -3.857146799564361572e-01 -3.656055778264999390e-03 1.358210146427154541e-01 4.622073471546173096e-02
1.919907480478286743e-01 -7.267984747886657715e-02 1.810205876827239990e-01 1.301449537277221680e-01 9.700031578540802002e-02 -2.484990283846855164e-02 5.980132147669792175e-02 5.821777507662773132e-02 -1.641092896461486816e-01 -1.570603996515274048e-01 4.506794214248657227e-01 -1.195410788059234619e-01 1.800741553306579590e-01 1.126816347241401672e-01 -3.628720715641975403e-02 -1.716780476272106171e-03 -1.543598920106887817e-01 -2.279492616653442383e-01 1.849053353071212769e-01 -1.476200222969055176e-01 1.107796356081962585e-01 2.441994547843933105e-01 -2.337712943553924561e-01 2.879644036293029785e-01 -4.645963385701179504e-02 -1.442105025053024292e-01 -1.666563153266906738e-01 -1.555176824331283569e-01 -5.387857556343078613e-03 -1.818826645612716675e-01 -3.007849454879760742e-01 1.896550059318542480e-01
-2.188891172409057617e-02 1.685986481606960297e-02 3.025908470153808594e-01 2.763984203338623047e-01 -1.607567816972732544e-02 -9.791064262390136719e-02 1.435075700283050537e-01 -2.715935464948415756e-03 -5.189640796743333340e-04 5.745629966259002686e-02 2.997968494892120361e-01 -2.771714627742767334e-01 2.420543879270553589e-01 -4.017343819141387939e-01 -1.170257478952407837e-01 4.366990178823471069e-02 2.007341384887695312e-01 7.204190641641616821e-02 9.815663099288940430e-02 9.565313160419464111e-02 2.897711098194122314e-01 -1.062341704964637756e-01 -8.462403714656829834e-02 3.194608986377716064e-01 -7.486208528280258179e-02 -1.465098857879638672e-01 -1.826065033674240112e-01 -3.716469928622245789e-02 -1.986104846000671387e-01 -1.176184937357902527e-01 -8.616351336240768433e-02 6.330756098031997681e-02
3.665899634361267090e-01 6.784208118915557861e-02 1.722980141639709473e-01 2.214559316635131836e-01 6.979937106370925903e-02 -1.684593260288238525e-01 2.228853553533554077e-01 8.802311867475509644e-02 -5.933613982051610947e-03 -1.751382797956466675e-01 3.242500498890876770e-02 -3.528502881526947021e-01 -1.289529651403427124e-01 -9.267653338611125946e-03 -7.491119951009750366e-02 3.981927037239074707e-01 -7.537739723920822144e-02 1.749955415725708008e-01 9.059341996908187866e-02 2.068065255880355835e-01 -3.151125088334083557e-02 1.289844214916229248e-01 -1.011484637856483459e-01 8.780249208211898804e-02 -4.102916717529296875e-01 3.212232142686843872e-02 1.339503470808267593e-02 1.111438125371932983e-01 -1.474565565586090088e-01 1.492617875337600708e-01 7.371710985898971558e-02 1.564336568117141724e-02
2.020245790481567383e-01 3.026192449033260345e-02 1.183222681283950806e-01 1.476650536060333252e-01 -1.681919544935226440e-01 -7.322791963815689087e-02 8.943664282560348511e-02 8.235424757003784180e-02 1.537227779626846313e-01 2.030435204505920410e-01 1.615614630281925201e-02 -2.669278085231781006e-01 -4.125957563519477844e-02 -6.122972071170806885e-02 -4.161999821662902832e-01 3.960636258125305176e-01 -1.015148013830184937e-01 -1.726181507110595703e-01 -9.302441775798797607e-02 8.343490213155746460e-02 -1.083253771066665649e-01 1.090784668922424316e-01 -1.982357949018478394e-01 -2.335439063608646393e-02 -3.155396133661270142e-02 3.944971039891242981e-02 -2.954542078077793121e-02 -2.119049243628978729e-02 -2.241130024194717407e-01 -2.112629078328609467e-02 -4.706654846668243408e-01 8.281714469194412231e-02
1.881914287805557251e-01 -8.270009607076644897e-02 -6.862071901559829712e-02 9.866637177765369415e-03 3.565894812345504761e-02 1.369095128029584885e-02 -1.275444962084293365e-02 1.918208412826061249e-02 1.608643233776092529e-01 1.298487186431884766e-02 -8.407054096460342407e-02 -3.040263652801513672e-01 -1.425875723361968994e-01 -2.986262142658233643e-01 -1.333952248096466064e-01 2.599084079265594482e-01 3.955331817269325256e-02 -4.094383120536804199e-01 -1.262260228395462036e-01 8.097992092370986938e-02 1.048313267529010773e-02 3.871264308691024780e-02 -2.289044708013534546e-01 3.169604241847991943e-01 -2.763285636901855469e-01 -2.243746519088745117e-01 -2.227869927883148193e-01 -1.504159867763519287e-01 -1.332483291625976562e-01 -2.261012978851795197e-02 -2.380857318639755249e-01 1.023291945457458496e-01
9.321469813585281372e-02 3.412515223026275635e-01 -1.152042895555496216e-01 1.519869416952133179e-01 -9.685772657394409180e-02 -1.510449349880218506e-01 -1.460537314414978027e-01 -8.378476649522781372e-02 4.557861760258674622e-02 -3.718357160687446594e-02 -9.835939854383468628e-02 -1.144182682037353516e-01 1.073433905839920044e-01 -3.244600296020507812e-01 5.451516807079315186e-02 3.676073253154754639e-01 -2.061745077371597290e-01 -7.555926591157913208e-02 -1.346878856420516968e-01 1.399385333061218262e-01 3.564094603061676025e-01 1.816333085298538208e-01 -1.543235331773757935e-01 1.132524535059928894e-01 -2.772811353206634521e-01 -5.277459695935249329e-02 1.644728332757949829e-01 -9.751585870981216431e-02 -2.385782599449157715e-01 1.372689306735992432e-01 -7.657858729362487793e-02 1.278691440820693970e-01
1.416953746229410172e-02 1.873668469488620758e-02 -1.475388258695602417e-01 2.780763208866119385e-01 -1.934484839439392090e-01 -3.274813890457153320e-01 -2.544822394847869873e-01 -1.976438164710998535e-01 6.480678170919418335e-02 -1.273775547742843628e-01 8.036061376333236694e-02 -2.770361304283142090e-01 -8.043164759874343872e-02 -1.274766027927398682e-01 -6.267289817333221436e-02 4.229552745819091797e-01 4.987082630395889282e-02 -1.249911710619926453e-01 -6.316030770540237427e-02 5.141866207122802734e-02 2.141651064157485962e-01 2.603228092193603516e-01 -8.293586969375610352e-02 2.011903375387191772e-01 1.899446845054626465e-01 8.959331363439559937e-02 7.222367823123931885e-02 2.633083760738372803e-01 -1.341792941093444824e-01 -9.666801989078521729e-02 -2.830797806382179260e-02 1.007760241627693176e-01
1.039874106645584106e-01 -1.026261746883392334e-01 1.396831311285495758e-02 2.760401740670204163e-02 2.155196815729141235e-01 -8.358760736882686615e-03 1.404936313629150391e-01 -5.092352256178855896e-02 3.402528166770935059e-01 -4.546643793582916260e-02 1.656678318977355957e-02 -1.812087595462799072e-01 9.828457236289978027e-02 -3.535216748714447021e-01 -2.284424155950546265e-01 1.389676928520202637e-01 -2.860504090785980225e-01 -9.071580320596694946e-02 -2.328776568174362183e-01 3.951978310942649841e-02 1.636248230934143066e-01 1.826316267251968384e-01 -1.052072346210479736e-01 2.569973170757293701e-01 -4.571683704853057861e-01 7.950449362397193909e-03 -7.615928351879119873e-02 4.945395514369010925e-03 -1.567296385765075684e-01 -1.068891882896423340e-01 -8.820124715566635132e-02 1.000510081648826599e-01
2.253645956516265869e-01 2.251185029745101929e-01 2.057331055402755737e-01 2.339852452278137207e-01 1.759120225906372070e-01 -2.251434177160263062e-01 -4.632687941193580627e-02 -5.975339189171791077e-02 1.782283037900924683e-01 2.780033275485038757e-02 2.186973094940185547e-01 4.794121161103248596e-02 -5.090759322047233582e-02 -1.574173420667648315e-01 2.098515778779983521e-01 2.134882509708404541e-01 -1.819762773811817169e-02 -1.766202002763748169e-01 -1.837262511253356934e-01 8.911038935184478760e-02 4.279951453208923340e-01 -1.234360933303833008e-01 -1.915830373764038086e-01 6.913309544324874878e-02 8.742057532072067261e-02 -9.921599179506301880e-02 -1.192951202392578125e-01 -7.174573093652725220e-02 -2.374448776245117188e-01 -1.859005838632583618e-01 -1.116664409637451172e-01 2.471014857292175293e-01
4.377039149403572083e-02 -4.897691309452056885e-02 5.601375550031661987e-02 6.704454123973846436e-02 -2.546472549438476562e-01 1.144588515162467957e-01 1.494024693965911865e-01 -1.650842428207397461e-01 1.271228939294815063e-01 2.054131329059600830e-01 1.075523495674133301e-01 -1.857466995716094971e-01 -9.366762638092041016e-02 -3.586040809750556946e-02 -5.575242266058921814e-02 4.184673726558685303e-01 1.538171321153640747e-01 -1.215944066643714905e-01 1.160567551851272583e-01 -1.453416198492050171e-01 2.511941194534301758e-01 1.806483604013919830e-02 -7.104227691888809204e-02 2.434410005807876587e-01 -6.973367184400558472e-02 -2.271542847156524658e-01 -4.480212554335594177e-02 -1.599788367748260498e-01 -2.688433825969696045e-01 -2.996683716773986816e-01 -2.540653049945831299e-01 2.374088317155838013e-01
1.821403056383132935e-01 1.145135462284088135e-01 -2.605617940425872803e-01 2.259975075721740723e-01 -1.676750332117080688e-01 -2.467447072267532349e-01 1.580676138401031494e-01 4.219932854175567627e-01 1.730852127075195312e-01 -1.344887763261795044e-01 -5.213546380400657654e-02 1.070114746689796448e-01 -4.345989227294921875e-02 -2.831746041774749756e-01 -1.136324480175971985e-01 5.456950515508651733e-02 1.374158859252929688e-01 1.390722095966339111e-01 1.297380216419696808e-02 -5.603856220841407776e-02 5.748111009597778320e-02 -2.309415489435195923e-01 6.597901880741119385e-02 3.520533442497253418e-01 9.325595200061798096e-02 9.321080148220062256e-02 -3.128268197178840637e-02 7.408680021762847900e-02 -2.481267005205154419e-01 1.039692312479019165e-01 -1.824628561735153198e-01 1.628296226263046265e-01
3.117213547229766846e-01 -1.879866868257522583e-01 2.114220056682825089e-03 1.154604032635688782e-01 -9.547160565853118896e-02 -1.466400623321533203e-01 6.308484077453613281e-02 3.978816866874694824e-01 1.610046029090881348e-01 1.075078696012496948e-01 2.418607175350189209e-01 -1.584101170301437378e-01 -2.048589438199996948e-01 -1.221508979797363281e-01 1.941926926374435425e-01 6.870228797197341919e-02 -3.049029409885406494e-01 -1.622971892356872559e-01 4.848133027553558350e-02 1.284048333764076233e-02 2.882656268775463104e-02 1.200022771954536438e-01 -9.812747128307819366e-03 1.808985024690628052e-01 -9.376842528581619263e-02 -1.799400299787521362e-01 -1.710401326417922974e-01 -1.984446495771408081e-01 -3.470205068588256836e-01 -5.060527473688125610e-02 -1.143387705087661743e-01 1.584956198930740356e-01
1.408505141735076904e-01 -1.577991992235183716e-01 1.151538193225860596e-01 4.127738177776336670e-01 -1.984384059906005859e-01 5.490439012646675110e-02 -8.933900296688079834e-02 1.259678602218627930e-01 3.524487093091011047e-02 -1.511681973934173584e-01 4.226587414741516113e-01 9.909027069807052612e-02 4.105712473392486572e-01 -2.765134274959564209e-01 -2.179683446884155273e-01 -1.025829743593931198e-02 8.296466618776321411e-02 -5.173718091100454330e-03 1.199422180652618408e-01 5.207840818911790848e-03 2.643751800060272217e-01 3.657937049865722656e-02 5.551913008093833923e-02 1.647564172744750977e-01 7.943539321422576904e-02 -4.301438480615615845e-02 -5.789963901042938232e-02 2.284323871135711670e-01 -9.750477038323879242e-03 3.389819338917732239e-02 -8.558230102062225342e-02 -7.165286689996719360e-02
-9.876032173633575439e-02 1.801454722881317139e-01 3.872636854648590088e-01 2.369086956605315208e-03 -1.949376612901687622e-01 -1.294915527105331421e-01 7.544210180640220642e-03 3.669234365224838257e-02 2.236227244138717651e-01 -2.164123356342315674e-01 3.472140058875083923e-02 -2.788458764553070068e-01 -1.459032297134399414e-01 -1.687857657670974731e-01 -1.698178946971893311e-01 1.529014557600021362e-01 -1.425098776817321777e-01 1.292827725410461426e-01 1.563021242618560791e-01 4.647222533822059631e-02 9.541751444339752197e-02 7.856200635433197021e-02 -5.872660130262374878e-02 4.410555660724639893e-01 -1.801650822162628174e-01 -4.513551015406847000e-03 -6.773617584258317947e-03 1.435460895299911499e-01 -2.801358401775360107e-01 7.044570893049240112e-02 -2.289061844348907471e-01 -8.950770646333694458e-02
4.048287868499755859e-01 -2.005667686462402344e-01 1.559118181467056274e-01 4.023330509662628174e-01 7.776759564876556396e-02 8.473352529108524323e-03 2.655632235109806061e-02 1.143487691879272461e-01 2.379626035690307617e-01 -1.395031511783599854e-01 -5.641079321503639221e-02 1.063730474561452866e-02 -1.004761606454849243e-01 6.811005622148513794e-02 -2.967167198657989502e-01 3.576877340674400330e-02 -1.989098936319351196e-01 -4.069618880748748779e-02 4.249557107686996460e-02 -1.143457219004631042e-01 2.126952111721038818e-01 1.607032418251037598e-01 -3.585607185959815979e-02 6.611859798431396484e-02 -3.398071601986885071e-02 -1.290881931781768799e-01 -6.291503459215164185e-02 5.025931634008884430e-03 -2.718930244445800781e-01 -2.652217149734497070e-01 -3.257030844688415527e-01 3.730025142431259155e-02
2.112146615982055664e-01 -7.400596514344215393e-04 -2.871488034725189209e-02 6.617991626262664795e-02 -5.325923860073089600e-02 8.252653293311595917e-03 1.212272867560386658e-01 -3.917527198791503906e-02 2.469525933265686035e-01 -1.134051978588104248e-01 -1.551219075918197632e-01 -2.163947820663452148e-01 9.270682185888290405e-02 -3.296317458152770996e-01 -1.058481782674789429e-01 1.186832264065742493e-01 1.320442855358123779e-01 -1.923802495002746582e-01 -7.046735845506191254e-03 5.608951300382614136e-02 1.576958298683166504e-01 1.856899820268154144e-02 -1.244313046336174011e-01 3.914296925067901611e-01 -4.918041527271270752e-01 2.109464956447482109e-03 3.053634800016880035e-02 -1.615041792392730713e-01 3.663681820034980774e-02 1.859196573495864868e-01 -2.477949559688568115e-01 1.612880229949951172e-01
1.581848263740539551e-01 -4.395546764135360718e-02 2.696029543876647949e-01 1.802158504724502563e-01 -8.045293390750885010e-02 -1.319192945957183838e-01 -3.321464732289314270e-02 2.070485949516296387e-01 1.239294931292533875e-01 1.695204079151153564e-01 1.105501428246498108e-01 -2.742137014865875244e-01 -8.943933248519897461e-02 -1.710048317909240723e-01 -2.137874662876129150e-01 4.027240276336669922e-01 -3.301324248313903809e-01 -3.727664425969123840e-02 -3.093223869800567627e-01 3.845923580229282379e-03 1.602065712213516235e-01 1.435192972421646118e-01 2.731556259095668793e-02 8.985755592584609985e-02 8.103093504905700684e-02 1.858164221048355103e-01 -7.223353534936904907e-02 1.247931458055973053e-02 -1.554604470729827881e-01 -1.150780618190765381e-01 -2.387304902076721191e-01 1.461621224880218506e-01
7.974792271852493286e-02 2.268988341093063354e-01 1.089135855436325073e-01 2.468654513359069824e-01 -8.489177376031875610e-02 -2.221925258636474609e-01 -1.425434798002243042e-01 1.299959868192672729e-01 -3.884189948439598083e-02 -1.307247877120971680e-01 5.616005659103393555e-01 -1.799162477254867554e-01 2.440047860145568848e-01 -1.459452658891677856e-01 1.088451668620109558e-01 2.263980172574520111e-02 -3.194754244759678841e-03 3.242705389857292175e-02 1.534644961357116699e-01 -2.087911516427993774e-01 -2.254305034875869751e-02 3.114433772861957550e-02 9.095113724470138550e-02 2.829733192920684814e-01 -2.373403869569301605e-02 -1.392302066087722778e-01 -2.518332302570343018e-01 -1.129428967833518982e-01 -1.140955090522766113e-01 -1.337671130895614624e-01 -9.829735755920410156e-02 1.458384245634078979e-01
2.647603750228881836e-01 -1.454537501558661461e-03 -4.093065857887268066e-02 5.655054003000259399e-03 -2.316530793905258179e-01 -3.320454061031341553e-01 -2.608703263103961945e-02 8.503510057926177979e-02 1.725633740425109863e-01 -2.552332282066345215e-01 -7.184936199337244034e-03 -1.520975679159164429e-01 -1.150889322161674500e-01 -2.734199762344360352e-01 -5.762923508882522583e-02 1.817462146282196045e-01 -5.376694351434707642e-02 1.651857197284698486e-01 1.994241476058959961e-01 3.428986063227057457e-03 -8.892391622066497803e-02 -2.664716839790344238e-01 -2.045048177242279053e-01 2.591603100299835205e-01 -1.840695291757583618e-01 3.926979005336761475e-02 9.938385337591171265e-02 1.065249275416135788e-02 -1.663552224636077881e-01 -1.407658010721206665e-01 -3.114461004734039307e-01 2.571722269058227539e-01
9.048502147197723389e-02 -1.599208712577819824e-01 2.375995367765426636e-01 4.683877229690551758e-01 9.460081160068511963e-02 -1.243928447365760803e-01 2.738370895385742188e-01 1.611456871032714844e-01 -1.245540753006935120e-01 9.077333658933639526e-02 -1.144319698214530945e-01 -1.608826518058776855e-01 2.298385202884674072e-01 -1.993180513381958008e-01 -9.198060631752014160e-02 6.581922620534896851e-02 -1.761337071657180786e-01 -1.422636061906814575e-01 1.485999524593353271e-01 1.509074866771697998e-01 2.346239537000656128e-01 1.490675192326307297e-02 -7.145381718873977661e-02 2.668340802192687988e-01 1.348634958267211914e-01 -6.130798906087875366e-02 -2.124051600694656372e-01 1.318625360727310181e-01 -9.217146039009094238e-02 -6.944583356380462646e-02 -2.670968174934387207e-01 -1.178719662129878998e-02
7.100958377122879028e-02 -2.743021249771118164e-01 1.546912938356399536e-01 5.003003478050231934e-01 -4.963622242212295532e-02 -6.606432050466537476e-02 1.428665816783905029e-01 -1.273409463465213776e-02 -1.768786162137985229e-01 -4.641497135162353516e-02 3.812670335173606873e-02 -1.725530922412872314e-01 4.101669043302536011e-02 -3.634351491928100586e-01 -6.162031739950180054e-02 3.231121227145195007e-02 1.620645076036453247e-01 -1.310643739998340607e-03 1.873889118432998657e-01 1.297034472227096558e-01 3.366442024707794189e-01 2.122420817613601685e-01 -5.204855650663375854e-02 2.830188572406768799e-01 -3.045557439327239990e-02 -1.476394981145858765e-01 -9.712669253349304199e-02 -3.013064712285995483e-02 -7.831560075283050537e-02 -1.862259507179260254e-01 6.394071970134973526e-03 1.466220468282699585e-01
2.257360517978668213e-01 2.967363595962524414e-02 7.371895760297775269e-02 1.080540847033262253e-02 -3.724096715450286865e-02 -3.876232206821441650e-01 1.031019389629364014e-01 2.635232210159301758e-01 -2.185566872358322144e-01 -1.368761658668518066e-01 1.201898530125617981e-01 1.680822223424911499e-01 1.625202894210815430e-01 1.164022758603096008e-01 -2.384222447872161865e-01 2.148508727550506592e-01 -8.129360154271125793e-03 8.341229520738124847e-03 1.560289710760116577e-01 -1.499078571796417236e-01 3.398173451423645020e-01 -5.132171139121055603e-02 -4.277562256902456284e-03 2.564486488699913025e-02 -2.832919657230377197e-01 1.828040741384029388e-02 -7.476183772087097168e-02 1.570569276809692383e-01 -2.346533685922622681e-01 -2.466359883546829224e-01 -1.566234380006790161e-01 2.042659521102905273e-01
2.595094442367553711e-01 -1.629896908998489380e-01 -8.818879723548889160e-02 2.006189525127410889e-01 -4.584759101271629333e-02 -1.903698593378067017e-01 1.261147260665893555e-01 3.330092132091522217e-02 -2.004995346069335938e-01 -1.353638470172882080e-01 3.512813746929168701e-01 5.821070447564125061e-02 2.013527303934097290e-01 -1.868125498294830322e-01 3.099921904504299164e-02 3.859308660030364990e-01 -1.325345486402511597e-01 -1.447833031415939331e-01 -1.155369877815246582e-01 2.021314203739166260e-01 4.768149927258491516e-02 3.088233470916748047e-01 -2.531305849552154541e-01 1.191074773669242859e-01 -8.224695920944213867e-03 -1.028757914900779724e-01 3.138489089906215668e-03 -5.850533023476600647e-02 1.837737858295440674e-02 4.358873143792152405e-02 -3.232646286487579346e-01 5.088577419519424438e-02
-1.590181738138198853e-01 -1.744817346334457397e-01 1.047752276062965393e-01 2.941729426383972168e-01 6.490437686443328857e-02 -2.411487251520156860e-01 1.215931624174118042e-01 -6.076197698712348938e-02 9.160135686397552490e-02 -3.798331320285797119e-02 1.855097413063049316e-01 -2.432737201452255249e-01 9.585380554199218750e-02 -4.356561005115509033e-01 -1.726993322372436523e-01 1.173072755336761475e-01 -4.208177700638771057e-02 -9.108399599790573120e-02 8.938279747962951660e-02 -1.510823238641023636e-02 2.170320749282836914e-01 9.493008255958557129e-02 1.684774309396743774e-01 1.653927415609359741e-01 -2.366831153631210327e-01 -1.210071668028831482e-01 -3.727234527468681335e-02 -2.677813638001680374e-03 9.847340732812881470e-02 -1.610412746667861938e-01 -2.082402110099792480e-01 3.724508583545684814e-01
3.596258163452148438e-01 -5.178901180624961853e-02 -3.709872439503669739e-02 8.360904455184936523e-02 1.433771252632141113e-01 1.279672384262084961e-01 -1.167011409997940063e-01 1.545070856809616089e-01 1.516139134764671326e-03 -1.895751506090164185e-01 3.396719992160797119e-01 -6.916809827089309692e-02 -1.159400194883346558e-01 -3.645304739475250244e-01 1.735140085220336914e-01 1.312104016542434692e-01 1.741792559623718262e-01 2.836992591619491577e-02 -7.190158963203430176e-02 -5.908580496907234192e-03 2.451607733964920044e-01 1.951343379914760590e-02 -1.215976383537054062e-02 -1.010981015861034393e-02 -7.967700064182281494e-02 1.289882976561784744e-02 2.334978282451629639e-01 2.211743593215942383e-01 -4.035104215145111084e-01 -1.752835512161254883e-01 -7.998444885015487671e-02 1.687201559543609619e-01
1.997354030609130859e-01 1.128719076514244080e-01 -8.046599477529525757e-02 3.093586266040802002e-01 -7.396348565816879272e-02 -8.533360064029693604e-02 -1.796072572469711304e-01 2.212925553321838379e-01 1.482404023408889771e-01 -6.549626588821411133e-02 -1.309390962123870850e-01 -2.893249094486236572e-01 6.356704980134963989e-02 -1.361227687448263168e-02 -2.730928361415863037e-01 1.984485834836959839e-01 -9.655916690826416016e-02 1.073494553565979004e-02 -2.157915830612182617e-01 2.295909449458122253e-02 2.388454526662826538e-01 2.278007864952087402e-01 2.501912415027618408e-01 4.309456422924995422e-02 -3.459354862570762634e-02 -1.547386497259140015e-01 -1.644220799207687378e-01 5.149303376674652100e-02 -3.146800994873046875e-01 -1.926674395799636841e-01 8.425194770097732544e-03 2.914319932460784912e-01
3.979496657848358154e-01 -3.219304233789443970e-02 3.808846175670623779e-01 9.357149153947830200e-02 -6.701662391424179077e-02 -3.888374567031860352e-02 8.741768449544906616e-02 -6.937912851572036743e-02 3.424333631992340088e-01 -1.932101696729660034e-01 -1.120120063424110413e-01 -3.437371253967285156e-01 -6.903609726577997208e-03 -1.289740651845932007e-01 -6.859362125396728516e-02 1.450526565313339233e-01 -1.708634495735168457e-01 4.045966267585754395e-02 -8.785468339920043945e-02 8.295346051454544067e-03 -1.009802892804145813e-01 -8.994702249765396118e-02 -3.807893022894859314e-02 3.282716274261474609e-01 6.736247986555099487e-02 -5.600988119840621948e-02 -6.176793575286865234e-02 -3.927523642778396606e-02 -3.057182729244232178e-01 -1.092177107930183411e-01 -2.302774190902709961e-01 5.496872961521148682e-02
1.355468630790710449e-01 -2.135249823331832886e-01 -1.978514157235622406e-02 3.109183609485626221e-01 1.434393823146820068e-01 -1.592501848936080933e-01 1.765106916427612305e-01 5.251951515674591064e-02 2.273798435926437378e-01 -2.050370573997497559e-01 -2.046465873718261719e-02 -1.672761142253875732e-01 7.069350779056549072e-02 -1.884804517030715942e-01 -8.106126636266708374e-02 1.341683715581893921e-01 2.280339747667312622e-01 3.864820003509521484e-01 6.306399405002593994e-02 5.788319557905197144e-02 9.981851279735565186e-02 3.814474940299987793e-01 -2.132493704557418823e-01 8.133067190647125244e-02 -1.051905006170272827e-01 -2.822016365826129913e-02 1.400223225355148315e-01 2.400955744087696075e-02 -2.501661777496337891e-01 6.248926743865013123e-02 1.533739864826202393e-01 1.832464784383773804e-01
2.252994328737258911e-01 2.846088111400604248e-01 4.050471633672714233e-02 1.503313034772872925e-01 -1.098718866705894470e-01 -1.584237217903137207e-01 1.264517009258270264e-01 3.424088656902313232e-01 1.297138035297393799e-01 -3.820050880312919617e-02 1.278045028448104858e-01 -1.707269251346588135e-01 2.466427087783813477e-01 -4.680749401450157166e-02 -2.648060023784637451e-01 1.469050198793411255e-01 1.321718990802764893e-01 1.121316850185394287e-01 6.476527452468872070e-02 -2.723290324211120605e-01 1.981146633625030518e-02 2.252069767564535141e-03 -3.843795135617256165e-02 4.382477402687072754e-01 1.704788953065872192e-01 -4.035827517509460449e-02 -9.737486392259597778e-02 1.510294824838638306e-01 -1.805749088525772095e-01 1.654665768146514893e-01 -1.408530175685882568e-01 -9.977055341005325317e-02
-2.370384782552719116e-01 1.893730461597442627e-01 1.706945151090621948e-01 1.484582275152206421e-01 -1.401323676109313965e-01 -3.637427985668182373e-01 -1.290115178562700748e-03 1.629402041435241699e-01 2.210732847452163696e-01 -9.061973541975021362e-02 -1.369517296552658081e-01 -1.829373389482498169e-01 7.041930221021175385e-03 -1.865939646959304810e-01 -1.967509090900421143e-01 2.889950573444366455e-01 1.850749738514423370e-02 -1.680829226970672607e-01 4.797838255763053894e-02 -1.148777380585670471e-01 1.174122914671897888e-01 5.042923614382743835e-02 -2.603595256805419922e-01 1.291716843843460083e-01 -2.645052671432495117e-01 5.611434578895568848e-02 3.531302884221076965e-02 2.162259258329868317e-02 -1.977019757032394409e-01 -1.812394559383392334e-01 -3.466729521751403809e-01 -6.095673888921737671e-03
2.066095322370529175e-01 -8.935279399156570435e-02 1.114554703235626221e-01 3.565863370895385742e-01 5.451057851314544678e-02 1.149289533495903015e-01 -1.088916063308715820e-01 2.586367130279541016e-01 1.840275377035140991e-01 -1.296194046735763550e-01 4.295602738857269287e-01 -3.047838620841503143e-02 2.293841093778610229e-01 -3.627392351627349854e-01 6.367313116788864136e-02 3.012308478355407715e-02 2.818548679351806641e-01 -1.099043712019920349e-02 -2.362461760640144348e-02 3.020193427801132202e-02 -2.095302194356918335e-02 1.415217369794845581e-01 -1.945319771766662598e-01 1.132982671260833740e-01 1.773701906204223633e-01 5.007316824048757553e-03 -1.891855299472808838e-01 1.214186893776059151e-03 -2.032460421323776245e-01 -7.352837175130844116e-02 -3.284603729844093323e-02 -1.493091136217117310e-01
1.442684680223464966e-01 1.218482851982116699e-01 -2.525600430089980364e-04 8.795100264251232147e-03 9.846401214599609375e-02 -1.720565408468246460e-01 -7.262023538351058960e-02 1.937194168567657471e-01 3.404486179351806641e-01 -1.636493951082229614e-01 9.673289954662322998e-02 -2.322184294462203979e-01 2.852359712123870850e-01 1.126942187547683716e-01 -3.252697288990020752e-01 1.747344732284545898e-01 -9.930282831192016602e-02 -1.270093917846679688e-01 -8.859308063983917236e-02 9.728705510497093201e-03 2.435356378555297852e-01 3.006426095962524414e-01 5.001513659954071045e-02 1.380912363529205322e-01 -2.423109561204910278e-01 -2.222764939069747925e-01 9.508584439754486084e-02 -7.698454707860946655e-02 -2.472812831401824951e-01 -1.529109477996826172e-01 -1.663010865449905396e-01 -7.296776026487350464e-02
2.642871737480163574e-01 -1.086796298623085022e-01 1.386750936508178711e-01 -1.310674399137496948e-01 -7.301532477140426636e-02 2.260716706514358521e-01 1.248512342572212219e-01 -3.797072544693946838e-02 2.870277315378189087e-02 -1.163973733782768250e-01 9.940186142921447754e-02 -8.252295106649398804e-02 1.111987084150314331e-01 -2.407954186201095581e-01 6.862904131412506104e-02 2.776365876197814941e-01 2.765024304389953613e-01 2.267736792564392090e-01 -1.115544140338897705e-01 -1.105210408568382263e-01 9.722173213958740234e-02 2.713811993598937988e-01 6.203988194465637207e-02 2.268742769956588745e-01 -1.876438856124877930e-01 -2.893869280815124512e-01 -3.160333931446075439e-01 1.235744506120681763e-01 -6.864301860332489014e-02 -1.202709749341011047e-01 -2.661437094211578369e-01 1.009341925382614136e-01
2.241566032171249390e-01 -9.468700736761093140e-02 -1.373084783554077148e-01 4.785672202706336975e-02 -1.354981511831283569e-01 -2.682715952396392822e-01 -2.192928791046142578e-01 2.690407335758209229e-01 -1.248954162001609802e-01 -1.372936274856328964e-02 3.600563108921051025e-02 -2.515711784362792969e-01 1.836290508508682251e-01 5.949191004037857056e-02 -2.876580357551574707e-01 1.702092438936233521e-01 -1.792214065790176392e-01 -1.558173745870590210e-01 9.419112466275691986e-03 7.129054516553878784e-02 1.240584179759025574e-01 1.427566558122634888e-01 -3.230882436037063599e-02 4.928416758775711060e-02 -3.891955614089965820e-01 1.649438142776489258e-01 -2.979026921093463898e-02 1.394032835960388184e-01 -3.713225722312927246e-01 -8.767587691545486450e-02 -1.705273985862731934e-01 7.094264775514602661e-02
2.065703831613063812e-02 3.376306220889091492e-02 2.184970378875732422e-01 -8.183594048023223877e-02 -1.160231381654739380e-01 -1.023256033658981323e-01 2.916764616966247559e-01 1.816897988319396973e-01 1.931344419717788696e-01 -1.656857430934906006e-01 2.113574743270874023e-01 2.571265958249568939e-02 1.003890037536621094e-01 -1.981977373361587524e-02 -1.293526440858840942e-01 2.656719982624053955e-01 2.107257843017578125e-01 1.486062705516815186e-01 -3.384806960821151733e-02 4.027937725186347961e-02 1.417836695909500122e-01 9.985633939504623413e-02 2.394964843988418579e-01 5.238730907440185547e-01 -1.797637492418289185e-01 -1.124527212232351303e-02 -1.335974335670471191e-01 -6.297741830348968506e-02 -2.854704260826110840e-01 -1.529814749956130981e-01 6.057530641555786133e-02 -1.232381910085678101e-02
2.040516734123229980e-01 2.025346085429191589e-02 -2.355519495904445648e-02 2.446770220994949341e-01 9.748238325119018555e-02 -9.372182935476303101e-02 -1.260312274098396301e-02 6.060489267110824585e-02 2.954356670379638672e-01 -2.094232738018035889e-01 1.963800638914108276e-01 -5.609754100441932678e-02 3.090686164796352386e-02 -3.313107788562774658e-01 1.473200768232345581e-01 1.379624307155609131e-01 1.930886805057525635e-01 2.571829855442047119e-01 -3.068885505199432373e-01 1.758148521184921265e-02 2.718308269977569580e-01 7.728081196546554565e-02 -1.871611773967742920e-01 5.024322494864463806e-02 -3.632808104157447815e-02 8.302646130323410034e-02 -3.330947458744049072e-02 1.858504861593246460e-01 -3.573494851589202881e-01 -1.579203903675079346e-01 1.665505021810531616e-01 1.073675155639648438e-01
-3.338089585304260254e-02 1.850613951683044434e-01 -9.114130586385726929e-02 4.436266720294952393e-01 -1.455336809158325195e-01 3.944882657378911972e-03 1.734640598297119141e-01 1.604114770889282227e-01 3.758648410439491272e-02 -2.230524569749832153e-01 -2.299243807792663574e-01 5.649643018841743469e-03 2.158729434013366699e-01 5.029088817536830902e-03 8.568233996629714966e-02 1.428592354059219360e-01 -1.473027020692825317e-01 -1.605846136808395386e-01 -2.875053882598876953e-01 -9.169462323188781738e-02 1.736916601657867432e-01 1.212603151798248291e-01 -9.643381088972091675e-02 3.592416048049926758e-01 -4.360539093613624573e-02 -2.659935317933559418e-02 -2.513914704322814941e-01 -2.705689333379268646e-02 -2.850099503993988037e-01 -1.194005757570266724e-01 9.990645945072174072e-02 -1.014083847403526306e-01
-2.151026017963886261e-02 1.824063509702682495e-01 1.992472857236862183e-01 3.595298528671264648e-01 -5.296599119901657104e-02 -2.176982909440994263e-01 1.139537245035171509e-01 -2.310488559305667877e-02 -7.954885810613632202e-02 2.303314805030822754e-01 4.608893096446990967e-01 -1.277148574590682983e-01 9.418423473834991455e-02 4.248914122581481934e-02 -2.856576116755604744e-03 3.188294768333435059e-01 -8.895394951105117798e-02 -1.218088492751121521e-01 -3.809143602848052979e-02 7.452668994665145874e-02 1.685127615928649902e-01 -5.548860412091016769e-03 -2.244472056627273560e-01 2.729172818362712860e-02 2.886298112571239471e-02 4.495569691061973572e-02 -6.302957236766815186e-02 7.386788725852966309e-02 -3.691729307174682617e-01 8.741357922554016113e-02 -2.334918379783630371e-01 1.144734919071197510e-01
4.379599094390869141e-01 -2.704521641135215759e-02 -1.474235355854034424e-01 7.806122303009033203e-02 -1.352959219366312027e-02 1.121253892779350281e-01 -1.069896668195724487e-01 2.450001686811447144e-01 -2.183718085289001465e-01 -2.317070215940475464e-02 -6.922564655542373657e-02 -1.597335189580917358e-01 5.832215026021003723e-02 -4.238102957606315613e-02 -1.250168085098266602e-01 2.725986242294311523e-01 -3.037220835685729980e-01 4.234411194920539856e-02 -1.650736480951309204e-01 6.620537489652633667e-02 1.020225211977958679e-01 7.927663624286651611e-02 -5.527685582637786865e-02 5.585187301039695740e-02 -1.555693894624710083e-01 1.258172988891601562e-01 5.606964603066444397e-02 1.474656462669372559e-01 -2.590766549110412598e-01 -2.368208467960357666e-01 -1.040268093347549438e-01 4.174318611621856689e-01
1.526107192039489746e-01 -6.723287701606750488e-02 8.142551034688949585e-02 3.164810538291931152e-01 5.072261020541191101e-02 6.766479462385177612e-02 3.784925863146781921e-02 4.103799536824226379e-02 2.176216393709182739e-01 1.590509563684463501e-01 6.006503477692604065e-02 -1.431099139153957367e-02 -1.571833938360214233e-01 -1.886528879404067993e-01 -1.541122943162918091e-01 3.501235246658325195e-01 -9.775746613740921021e-02 2.330943644046783447e-01 -1.895511001348495483e-01 1.043178588151931763e-01 3.193835616111755371e-01 2.167367339134216309e-01 -1.964222192764282227e-01 3.138342872262001038e-02 3.266656026244163513e-02 8.082526177167892456e-02 1.842380166053771973e-01 1.529421061277389526e-01 -2.198482602834701538e-01 -3.967102617025375366e-03 -3.633440434932708740e-01 1.657630801200866699e-01
3.606944382190704346e-01 1.292240768671035767e-01 8.662766963243484497e-02 4.428950548171997070e-01 -1.392698585987091064e-01 5.991039332002401352e-03 9.719189256429672241e-02 2.620813846588134766e-01 1.490749511867761612e-02 -3.230160102248191833e-02 1.095289885997772217e-01 -2.540023028850555420e-01 -2.120247576385736465e-03 -4.182261228561401367e-02 -4.592890292406082153e-02 1.926451474428176880e-01 -2.202478945255279541e-01 2.608537971973419189e-01 2.225429862737655640e-01 7.656930387020111084e-02 -6.179300323128700256e-02 3.159668296575546265e-02 4.800382629036903381e-02 8.124249055981636047e-03 -4.183571636676788330e-01 1.345718204975128174e-01 1.505000051110982895e-03 8.182930201292037964e-02 -1.699962615966796875e-01 1.564309149980545044e-01 -1.768138632178306580e-02 -2.406239137053489685e-02
-9.145317971706390381e-02 -5.034616962075233459e-02 2.069271504878997803e-01 2.432164698839187622e-01 2.684903331100940704e-02 -5.970785766839981079e-02 9.976829588413238525e-02 1.082057952880859375e-01 -5.711604654788970947e-02 -5.981757864356040955e-02 3.688790202140808105e-01 -2.549099028110504150e-01 -1.752558164298534393e-02 -3.498565256595611572e-01 -1.956694014370441437e-02 3.404269516468048096e-01 2.967985533177852631e-02 -4.816123098134994507e-02 2.538890838623046875e-01 1.735037714242935181e-01 3.015269935131072998e-01 -1.071500405669212341e-01 -1.821193546056747437e-01 3.423462435603141785e-02 -5.988616496324539185e-02 -8.639035373926162720e-02 -1.561459153890609741e-01 -8.292452991008758545e-02 -2.257803082466125488e-01 -1.187721267342567444e-01 5.225412920117378235e-02 2.639783620834350586e-01
1.554829180240631104e-01 2.929184734821319580e-01 1.518993731588125229e-02 1.742991805076599121e-01 -2.119938582181930542e-01 -2.914309501647949219e-01 -6.541504710912704468e-02 -6.671859323978424072e-02 2.120756777003407478e-03 -8.101244270801544189e-02 -5.513432621955871582e-02 -2.279572188854217529e-01 -3.407241031527519226e-02 -4.002968668937683105e-01 -9.332930296659469604e-02 4.526720046997070312e-01 -1.433537900447845459e-01 -8.102154359221458435e-03 -1.591315567493438721e-01 1.648799888789653778e-02 2.130737155675888062e-01 2.685965597629547119e-01 -9.108111262321472168e-02 4.251937940716743469e-02 -1.571851223707199097e-01 1.126759201288223267e-01 1.345644891262054443e-01 2.701775357127189636e-02 -1.442655771970748901e-01 3.851322457194328308e-02 -5.276883393526077271e-02 1.704019606113433838e-01
2.227778136730194092e-01 6.302767992019653320e-02 -4.200299084186553955e-02 2.108958363533020020e-01 -2.830455899238586426e-01 -9.730268269777297974e-02 1.737714260816574097e-01 1.095265597105026245e-01 -3.234883546829223633e-01 -4.727299138903617859e-02 4.784898087382316589e-02 -8.523106575012207031e-02 1.282787024974822998e-01 -3.457946777343750000e-01 -9.771685302257537842e-02 2.018512040376663208e-01 -1.907607614994049072e-01 2.881940305233001709e-01 7.662545144557952881e-02 -2.596897259354591370e-02 4.511491209268569946e-02 -3.676817417144775391e-01 -2.593117952346801758e-01 1.443743854761123657e-01 3.283757716417312622e-02 -5.765352398157119751e-02 -3.437619283795356750e-02 1.059347242116928101e-01 -2.231705486774444580e-01 1.577459275722503662e-02 -1.854746639728546143e-01 1.142889484763145447e-01
-7.817296683788299561e-02 1.684043556451797485e-01 1.642680764198303223e-01 2.850886285305023193e-01 -1.371432542800903320e-01 -7.003956288099288940e-02 1.953940093517303467e-01 2.339532524347305298e-01 2.466600984334945679e-01 1.873035877943038940e-01 1.246686726808547974e-01 -1.397780925035476685e-01 -1.364547610282897949e-01 -7.304157316684722900e-02 -2.481088936328887939e-01 3.441486954689025879e-01 -1.857091635465621948e-01 1.744964420795440674e-01 -1.229980364441871643e-01 -1.055225878953933716e-01 2.952784299850463867e-01 1.357135623693466187e-01 -3.759755566716194153e-02 -1.324960589408874512e-02 5.294125527143478394e-02 7.549847010523080826e-03 1.907470822334289551e-02 1.360505074262619019e-01 -1.789989322423934937e-01 -2.628060281276702881e-01 -2.861647307872772217e-01 5.058693885803222656e-02
1.728257089853286743e-01 3.154220804572105408e-02 2.891047298908233643e-01 4.037707448005676270e-01 -1.155296489596366882e-01 7.934649474918842316e-04 8.298168331384658813e-02 -1.260090321302413940e-01 2.771356403827667236e-01 -1.522885113954544067e-01 7.185704074800014496e-03 -3.286452591419219971e-01 1.271231323480606079e-01 -1.249659806489944458e-01 -2.855674736201763153e-02 1.337794512510299683e-01 -9.433799982070922852e-02 -2.392559126019477844e-02 1.481890678405761719e-01 -3.867871314287185669e-02 9.175357967615127563e-02 -1.425585299730300903e-01 1.076436508446931839e-02 2.438138574361801147e-01 3.151990175247192383e-01 -9.503112733364105225e-02 1.982791125774383545e-01 -5.391137674450874329e-02 -3.381815254688262939e-01 -8.457703888416290283e-02 -1.699045002460479736e-01 7.514567673206329346e-02
2.678551971912384033e-01 -8.244087919592857361e-03 3.914254009723663330e-01 -6.545510143041610718e-02 -1.213782280683517456e-01 1.095511168241500854e-01 2.963095903396606445e-01 1.851802915334701538e-01 -1.042782440781593323e-01 -1.710324585437774658e-01 2.009750306606292725e-01 -1.166418194770812988e-01 1.055844798684120178e-01 -1.863525062799453735e-01 -2.221408486366271973e-02 1.291831433773040771e-01 1.936697512865066528e-01 1.002252325415611267e-01 3.519779816269874573e-02 5.168992280960083008e-02 1.854457855224609375e-01 2.825443632900714874e-02 -1.035855039954185486e-01 4.092917442321777344e-01 -1.274398267269134521e-01 3.044706396758556366e-02 -2.566086947917938232e-01 -5.744260549545288086e-02 -1.548497378826141357e-01 -2.719425857067108154e-01 4.226198792457580566e-02 -1.172515004873275757e-01
3.526377975940704346e-01 -7.876500487327575684e-02 2.926562726497650146e-01 2.181205302476882935e-01 -1.484510153532028198e-01 -1.526250392198562622e-01 1.278574466705322266e-01 2.523374557495117188e-01 2.327490299940109253e-01 4.372115433216094971e-02 -2.134132385253906250e-02 -3.338569700717926025e-01 1.850517988204956055e-01 -1.341252923011779785e-01 -1.176555082201957703e-01 3.865641355514526367e-02 -1.686229556798934937e-01 6.424362957477569580e-02 2.426359504461288452e-01 5.192757397890090942e-02 -3.882445022463798523e-02 -1.917066983878612518e-02 3.768107295036315918e-02 4.187357798218727112e-02 -3.249306976795196533e-01 -1.282265484333038330e-01 -1.534429937601089478e-01 -8.430068194866180420e-02 -3.107606768608093262e-01 5.308065935969352722e-02 1.492334008216857910e-01 4.222031682729721069e-02
3.939685225486755371e-01 -1.844379678368568420e-02 -1.063069999217987061e-01 1.419893354177474976e-01 -9.874452650547027588e-02 2.061117291450500488e-01 3.412240371108055115e-02 1.245711147785186768e-01 5.897093936800956726e-02 -1.399864405393600464e-01 -4.041776061058044434e-02 -1.150249317288398743e-01 2.977109551429748535e-01 -1.851365268230438232e-01 7.582102715969085693e-02 2.472176402807235718e-01 1.205817237496376038e-01 3.067067638039588928e-02 1.038976386189460754e-02 -2.036058008670806885e-01 -1.571535319089889526e-01 1.502295583486557007e-01 -1.648469418287277222e-01 1.239085644483566284e-01 -6.605146825313568115e-02 -1.747449636459350586e-01 -3.052476644515991211e-01 3.037514723837375641e-02 -2.232321351766586304e-01 3.006501495838165283e-01 2.703471854329109192e-02 3.155496120452880859e-01
1.388288736343383789e-01 -1.116022095084190369e-01 -1.466690152883529663e-01 2.132427692413330078e-02 -1.029612943530082703e-01 -1.722828000783920288e-01 -2.974560260772705078e-01 2.545332908630371094e-01 -1.094174832105636597e-01 -1.747874617576599121e-01 -2.478259615600109100e-02 -1.976996362209320068e-01 2.350293397903442383e-01 -9.829205274581909180e-02 -2.179480940103530884e-01 2.458160519599914551e-01 -2.667471170425415039e-01 1.347640249878168106e-02 1.594863533973693848e-01 6.189824640750885010e-02 1.419371366500854492e-01 1.182121708989143372e-01 1.189423352479934692e-02 7.061038911342620850e-02 -3.036566078662872314e-01 2.283705919981002808e-01 -9.777224808931350708e-02 9.184131026268005371e-02 -3.303260803222656250e-01 -1.211092919111251831e-01 -2.672158181667327881e-01 -1.771649159491062164e-02
2.235146015882492065e-01 -2.674741484224796295e-02 1.127116009593009949e-01 -5.555351451039314270e-02 -2.379758842289447784e-02 -1.397026181221008301e-01 -2.333945408463478088e-02 2.282089740037918091e-02 1.903346925973892212e-01 -1.135220155119895935e-01 -9.124820679426193237e-02 -2.395079471170902252e-02 7.609756290912628174e-02 -4.807201921939849854e-01 -2.369288504123687744e-01 7.341149263083934784e-03 -4.406310990452766418e-02 -3.505619615316390991e-02 5.532515235245227814e-03 9.581685811281204224e-02 8.905986696481704712e-02 1.400005966424942017e-01 5.268474295735359192e-02 3.658116757869720459e-01 -4.835149645805358887e-01 6.743337959051132202e-02 -1.434547007083892822e-01 -1.474990695714950562e-01 8.617310971021652222e-02 5.017772316932678223e-02 -2.940005958080291748e-01 8.799968659877777100e-02
2.673774361610412598e-01 2.395691536366939545e-02 1.742621511220932007e-01 1.616860181093215942e-01 -3.906652927398681641e-01 -5.467575788497924805e-02 1.754141896963119507e-01 -5.545492470264434814e-02 1.101018115878105164e-01 1.215068027377128601e-01 7.702273875474929810e-02 -3.228318393230438232e-01 6.136178225278854370e-02 -9.936044365167617798e-02 -1.682263761758804321e-01 2.897367179393768311e-01 5.119618773460388184e-02 5.387087911367416382e-02 1.327860504388809204e-01 -4.989096894860267639e-02 -1.172763258218765259e-01 6.730277836322784424e-02 1.178450360894203186e-01 9.218640625476837158e-02 6.579919159412384033e-02 6.504493206739425659e-02 1.858417093753814697e-01 1.013411059975624084e-01 -3.481370508670806885e-01 -2.290038764476776123e-01 -3.202208578586578369e-01 1.522576212882995605e-01
9.636899828910827637e-02 7.387540489435195923e-02 2.069844603538513184e-01 3.063365817070007324e-01 -6.889275740832090378e-03 7.311900705099105835e-02 5.152102094143629074e-03 4.878101125359535217e-02 1.844001412391662598e-01 -1.658644676208496094e-01 3.360485658049583435e-02 1.606151163578033447e-01 -2.337081125006079674e-03 -2.532323896884918213e-01 -3.120453357696533203e-01 4.032258689403533936e-01 -1.598713845014572144e-01 4.272243380546569824e-02 -1.834857761859893799e-01 -1.418532282114028931e-01 3.730004429817199707e-01 -7.807546108961105347e-02 1.083531603217124939e-01 1.004987433552742004e-01 6.529893726110458374e-02 1.226657703518867493e-01 -1.181162297725677490e-01 1.704948954284191132e-02 -1.267627626657485962e-01 -1.817734986543655396e-01 -2.785545587539672852e-01 1.404971778392791748e-01
7.017759233713150024e-02 -2.031235583126544952e-02 -1.703129112720489502e-01 2.182516157627105713e-01 1.128382533788681030e-01 6.100000813603401184e-03 -1.927841752767562866e-01 -2.721219137310981750e-02 2.007811330258846283e-02 -2.328503318130970001e-02 1.465947777032852173e-01 -1.447181850671768188e-01 -1.259020566940307617e-01 -2.616614103317260742e-01 -3.372379541397094727e-01 2.563287317752838135e-01 -5.038041248917579651e-02 -2.083813101053237915e-01 4.734610393643379211e-02 -1.724815815687179565e-01 2.632996439933776855e-01 1.315013319253921509e-01 2.363538742065429688e-01 2.303963452577590942e-01 -2.264072597026824951e-01 6.231137085705995560e-03 -1.046757400035858154e-01 1.087121292948722839e-01 -3.905223608016967773e-01 -1.105192378163337708e-01 -1.795180290937423706e-01 1.251999586820602417e-01
9.266284853219985962e-02 -7.758526504039764404e-02 1.972616165876388550e-01 1.010485365986824036e-01 -2.294301241636276245e-02 4.296487569808959961e-02 1.591616719961166382e-01 2.984299510717391968e-02 4.043570756912231445e-01 -2.132535725831985474e-01 -4.125142470002174377e-02 -3.296777904033660889e-01 1.276047229766845703e-01 -3.657695353031158447e-01 -1.789916008710861206e-01 2.439929358661174774e-02 -3.988781943917274475e-02 6.367000192403793335e-02 -4.627830907702445984e-02 2.223796397447586060e-01 1.046966016292572021e-01 2.433523386716842651e-01 1.568723767995834351e-01 2.059662193059921265e-01 -1.544285863637924194e-01 -1.308292299509048462e-01 -2.791795432567596436e-01 -5.208331719040870667e-02 -2.135055959224700928e-01 -2.079686969518661499e-01 -2.487982809543609619e-02 -8.739508688449859619e-03
1.593814343214035034e-01 1.628353744745254517e-01 1.009207740426063538e-01 6.559088826179504395e-02 -1.731348782777786255e-01 2.667633295059204102e-01 -1.775723993778228760e-01 1.520340591669082642e-01 3.574541211128234863e-02 6.517555564641952515e-02 -1.505566108971834183e-02 -1.101664677262306213e-01 2.619807422161102295e-01 -2.805824577808380127e-01 5.487555637955665588e-02 1.155913770198822021e-01 4.916741326451301575e-02 2.259908476844429970e-03 -1.300334930419921875e-01 2.527946531772613525e-01 1.665955781936645508e-01 3.835127502679824829e-02 1.970914751291275024e-01 3.511970639228820801e-01 -1.064553111791610718e-01 -5.703328177332878113e-02 1.060657724738121033e-01 -8.878295123577117920e-02 -4.003885984420776367e-01 3.656479343771934509e-02 -3.533499836921691895e-01 -3.634166717529296875e-02
1.661533489823341370e-02 1.157447695732116699e-02 5.509460344910621643e-03 3.247543573379516602e-01 9.029812365770339966e-02 -8.685563504695892334e-02 5.661680176854133606e-02 -4.814204201102256775e-02 3.365227282047271729e-01 8.898409456014633179e-02 1.316003352403640747e-01 -1.070417240262031555e-01 4.140187054872512817e-02 -2.541838586330413818e-01 -4.033423364162445068e-01 2.603437602519989014e-01 -2.118984311819076538e-01 4.941282793879508972e-02 -1.971906423568725586e-01 1.212535575032234192e-01 1.353362798690795898e-01 9.417039901018142700e-02 -9.392032027244567871e-02 7.592278718948364258e-02 -9.921005927026271820e-03 2.178722918033599854e-01 -3.608531132340431213e-02 2.496134340763092041e-01 -2.322219908237457275e-01 -1.011108234524726868e-01 -2.676053941249847412e-01 1.910661906003952026e-01
2.988727092742919922e-01 -9.966307878494262695e-02 6.511400640010833740e-02 1.816766262054443359e-01 -1.307421773672103882e-01 -1.181737780570983887e-01 3.421119973063468933e-02 3.779534250497817993e-02 1.459263414144515991e-01 2.343176864087581635e-02 3.144071400165557861e-01 8.243239670991897583e-02 2.370585054159164429e-01 2.249894663691520691e-02 -1.628030687570571899e-01 2.063932120800018311e-01 -9.524179250001907349e-02 -7.274116575717926025e-02 4.189740866422653198e-02 7.463184744119644165e-02 4.893160164356231689e-01 1.616826206445693970e-01 -4.347885549068450928e-01 1.465390622615814209e-01 1.083906739950180054e-01 1.494150608777999878e-02 -1.158414557576179504e-01 -7.179901003837585449e-02 9.400495141744613647e-02 -9.310498088598251343e-02 -1.225664615631103516e-01 1.252770572900772095e-01
1.212191432714462280e-01 -3.006485104560852051e-01 2.735736966133117676e-01 2.261725217103958130e-01 -2.031995505094528198e-01 -1.543578654527664185e-01 3.109467625617980957e-01 2.910524606704711914e-02 -3.458575904369354248e-02 -3.367240354418754578e-02 2.489058673381805420e-01 -5.472026392817497253e-02 5.816669389605522156e-02 -4.462125599384307861e-01 1.312466990202665329e-02 1.556650102138519287e-01 -5.994257330894470215e-02 -6.215165182948112488e-02 1.899663805961608887e-01 3.336059302091598511e-02 -3.577623516321182251e-03 4.516815394163131714e-02 -9.285686910152435303e-02 3.226561844348907471e-01 -6.191568076610565186e-02 -1.720804572105407715e-01 -1.446778327226638794e-01 -4.134221747517585754e-02 1.282231062650680542e-01 -2.796199917793273926e-01 3.594799712300300598e-02 -2.553210407495498657e-02
4.179436713457107544e-02 -2.090748548507690430e-01 2.088539749383926392e-01 -5.109004303812980652e-02 -3.637214004993438721e-02 -1.175894364714622498e-01 -5.014670267701148987e-02 1.550091058015823364e-01 2.809967696666717529e-01 1.499175131320953369e-01 4.000059068202972412e-01 -2.394732087850570679e-01 5.277434736490249634e-02 -6.984638422727584839e-02 -7.625561207532882690e-02 3.027113080024719238e-01 -4.360753670334815979e-02 1.699153929948806763e-01 -1.090093515813350677e-02 5.095457658171653748e-02 2.512485384941101074e-01 -3.742048516869544983e-02 -1.001403778791427612e-01 2.033705562353134155e-01 4.906234517693519592e-02 -8.736503124237060547e-02 -3.988028690218925476e-02 -1.586799174547195435e-01 -6.060442328453063965e-02 5.067943595349788666e-03 -2.948700189590454102e-01 4.072598814964294434e-01
2.812401354312896729e-01 2.346132397651672363e-01 2.193117439746856689e-01 1.364179998636245728e-01 -1.908680349588394165e-01 -9.887070208787918091e-02 3.468524292111396790e-02 1.853437125682830811e-01 9.209718555212020874e-02 2.372842729091644287e-01 6.369786337018013000e-03 1.507925838232040405e-01 2.185440808534622192e-01 -6.922165863215923309e-03 2.137246429920196533e-01 4.003351330757141113e-01 1.450578123331069946e-02 -8.193039149045944214e-02 1.092230975627899170e-01 -9.161918610334396362e-02 1.283315122127532959e-01 9.583695977926254272e-02 -1.028722617775201797e-02 2.728871703147888184e-01 -7.902037352323532104e-02 -8.559063822031021118e-02 1.967028975486755371e-01 -3.518465161323547363e-02 -4.182742238044738770e-01 -9.734917432069778442e-02 2.280246093869209290e-02 -1.007340997457504272e-01
4.307906031608581543e-01 1.749256700277328491e-01 9.814996272325515747e-02 5.435889959335327148e-02 -6.629793345928192139e-02 -1.853320449590682983e-01 -7.933190464973449707e-02 2.919214665889739990e-01 1.045036837458610535e-01 1.833636499941349030e-02 1.032519154250621796e-02 -2.003400623798370361e-01 2.647990286350250244e-01 4.546645656228065491e-02 -2.017832696437835693e-01 2.339405566453933716e-01 -4.577485844492912292e-02 1.029768884181976318e-01 1.319169849157333374e-01 -1.734416186809539795e-02 2.255461663007736206e-01 -1.421895623207092285e-01 -1.277848184108734131e-01 2.771611213684082031e-01 -1.057191938161849976e-01 2.199054956436157227e-01 -1.488370746374130249e-01 1.836534887552261353e-01 -6.864366680383682251e-02 2.572336494922637939e-01 -1.656337827444076538e-01 -1.160875335335731506e-01
1.628232151269912720e-01 -1.322614550590515137e-01 2.289797663688659668e-01 1.971866786479949951e-01 -1.021466851234436035e-01 4.620941821485757828e-03 2.380197048187255859e-01 2.970358133316040039e-01 9.628502279520034790e-02 -2.697510272264480591e-02 -3.249415894970297813e-04 -2.945598661899566650e-01 2.467583119869232178e-01 -3.281022310256958008e-01 1.379175763577222824e-02 -1.965275034308433533e-02 1.080624982714653015e-01 1.859364286065101624e-02 1.237694770097732544e-01 5.883730202913284302e-02 5.226674675941467285e-02 -1.386894136667251587e-01 -1.466462165117263794e-01 1.227761432528495789e-01 -3.518324196338653564e-01 -6.303270161151885986e-02 -4.861699044704437256e-02 -4.956966266036033630e-02 -4.290812015533447266e-01 -1.916493326425552368e-01 1.208313647657632828e-02 2.334792725741863251e-02
1.791509985923767090e-01 -7.168946415185928345e-02 2.703919410705566406e-01 4.289009273052215576e-01 -3.293887674808502197e-01 -2.176631540060043335e-01 -1.272795069962739944e-02 -1.792881041765213013e-01 3.366389125585556030e-02 1.327028274536132812e-01 1.171956509351730347e-01 -7.486024498939514160e-02 -1.934487074613571167e-01 -1.940975040197372437e-01 -1.632459163665771484e-01 2.264483422040939331e-01 1.315669417381286621e-01 -2.682614699006080627e-02 1.631885021924972534e-01 -1.109908893704414368e-01 9.103263169527053833e-02 1.810564659535884857e-02 8.454597741365432739e-02 1.638411879539489746e-01 -6.117866188287734985e-02 2.635621130466461182e-01 -5.149633064866065979e-02 1.291620880365371704e-01 -1.312766522169113159e-01 -2.607531845569610596e-01 2.763671986758708954e-02 2.197567075490951538e-01
2.321860790252685547e-01 -8.366084843873977661e-02 9.521917998790740967e-02 1.707977950572967529e-01 -1.271210461854934692e-01 -1.057557910680770874e-01 -9.904649853706359863e-02 1.775411516427993774e-01 2.106304764747619629e-01 -9.564666450023651123e-02 -9.466468542814254761e-02 -3.137728869915008545e-01 9.522343426942825317e-02 -3.926173448562622070e-01 1.047747284173965454e-01 9.813690185546875000e-02 -1.989767253398895264e-01 -9.434767067432403564e-02 1.892863661050796509e-01 5.584489926695823669e-02 1.367942839860916138e-01 7.657099515199661255e-02 2.080921530723571777e-01 2.966969907283782959e-01 8.651881664991378784e-02 3.474095091223716736e-02 3.023480065166950226e-02 4.500313848257064819e-02 -1.831624656915664673e-01 4.885137081146240234e-02 -4.425790011882781982e-01 2.515527792274951935e-02
1.086631342768669128e-01 -2.084398642182350159e-02 2.276255041360855103e-01 1.984309703111648560e-01 -1.791530996561050415e-01 4.016356915235519409e-02 -9.307551197707653046e-03 -8.656526356935501099e-02 3.961295783519744873e-01 1.950762234628200531e-02 7.133528590202331543e-02 5.384481977671384811e-03 -1.228890661150217056e-02 -1.661268621683120728e-01 -2.232348024845123291e-01 4.458792209625244141e-01 -1.167264059185981750e-01 4.018019139766693115e-02 -2.007116526365280151e-01 -1.388646066188812256e-01 2.697333693504333496e-01 3.467999631538987160e-03 -1.909411698579788208e-01 1.368730813264846802e-01 1.474933475255966187e-01 -7.921823114156723022e-02 -1.068306807428598404e-02 3.112562596797943115e-01 -9.881390631198883057e-02 -1.269864588975906372e-01 -2.293801605701446533e-01 1.008654907345771790e-01
-1.241382956504821777e-01 1.028492525219917297e-01 1.496749520301818848e-01 3.571351766586303711e-01 -1.467413268983364105e-02 -1.358177792280912399e-02 2.383580654859542847e-01 5.615383014082908630e-02 1.011168807744979858e-01 3.429174050688743591e-02 2.645466029644012451e-01 -1.848900169134140015e-01 2.588539123535156250e-01 -2.094540894031524658e-01 -6.846098694950342178e-03 7.144652307033538818e-02 1.546662151813507080e-01 -6.066731736063957214e-02 6.291683763265609741e-02 -5.679805204272270203e-02 2.035646438598632812e-01 -1.997942179441452026e-01 1.486211419105529785e-01 4.101255834102630615e-01 -2.268125265836715698e-01 -1.846079528331756592e-01 -1.798801571130752563e-01 2.154074236750602722e-02 -1.817205995321273804e-01 -1.074182242155075073e-01 -1.407453417778015137e-01 2.072415798902511597e-01
1.282627582550048828e-01 -3.519959980621933937e-03 1.510488986968994141e-01 3.029991984367370605e-01 4.171210154891014099e-02 -2.281006425619125366e-01 -6.651041656732559204e-02 1.387613266706466675e-01 3.822754919528961182e-01 -1.080538332462310791e-01 -1.793091893196105957e-01 -1.611874103546142578e-01 -6.924933195114135742e-02 -3.678464591503143311e-01 -1.676136404275894165e-01 1.339710801839828491e-01 -1.191946491599082947e-02 -2.820441126823425293e-01 -5.010606721043586731e-02 1.056135632097721100e-02 9.139788895845413208e-02 2.404711544513702393e-01 1.321528106927871704e-01 1.098640561103820801e-01 -3.760229423642158508e-02 4.140112921595573425e-02 -1.498522758483886719e-01 -1.486965455114841461e-02 -3.312204182147979736e-01 1.909486204385757446e-01 -1.956041008234024048e-01 -3.331454843282699585e-02
3.056900203227996826e-01 -1.477958261966705322e-01 -1.389054656028747559e-01 1.219089403748512268e-01 -2.736166715621948242e-01 -2.028623223304748535e-01 1.155343279242515564e-01 -6.995951384305953979e-02 1.251445561647415161e-01 -1.699881851673126221e-01 4.437963366508483887e-01 1.451089233160018921e-01 1.038873046636581421e-01 -1.510610431432723999e-01 -7.229163497686386108e-02 1.512906849384307861e-01 -1.571729034185409546e-01 -1.030512619763612747e-02 -1.705015078186988831e-02 7.911118865013122559e-02 2.918395400047302246e-01 2.478004992008209229e-01 -1.573393791913986206e-01 4.365627840161323547e-02 -1.336723472923040390e-02 6.021995469927787781e-02 -2.339000254869461060e-01 -1.080669909715652466e-01 -5.010595545172691345e-02 -7.775864750146865845e-02 -1.088567003607749939e-01 3.111278414726257324e-01
3.114594519138336182e-01 -1.961957365274429321e-01 1.107980012893676758e-01 3.651988506317138672e-01 -1.208848431706428528e-01 -1.145607382059097290e-01 -2.730552479624748230e-02 -9.411612153053283691e-02 5.848901718854904175e-02 -8.811389654874801636e-02 1.478567570447921753e-01 -3.789839893579483032e-02 2.294083982706069946e-01 -1.956593990325927734e-01 -2.495781779289245605e-01 1.975532025098800659e-01 2.247865349054336548e-01 1.280272565782070160e-02 1.015164032578468323e-01 6.987407803535461426e-02 2.224421650171279907e-01 2.485501170158386230e-01 1.859161406755447388e-01 1.057346630841493607e-02 -2.580213360488414764e-02 1.989527791738510132e-01 -2.022763192653656006e-01 -1.562493592500686646e-01 1.118108108639717102e-01 -2.635688185691833496e-01 -6.995283067226409912e-02 2.248255312442779541e-01
1.122662797570228577e-01 -9.731350094079971313e-02 2.560490369796752930e-01 2.024349123239517212e-01 -6.272092461585998535e-02 1.324103474617004395e-01 2.776400931179523468e-02 2.093094438314437866e-01 9.490529447793960571e-02 -1.383894681930541992e-01 1.435268819332122803e-01 1.103536933660507202e-01 3.791181743144989014e-01 -3.088790774345397949e-01 -5.258193984627723694e-02 3.398913443088531494e-01 2.841064333915710449e-01 -1.214890778064727783e-01 2.227769941091537476e-01 -1.238603070378303528e-01 -7.676273584365844727e-02 3.149581551551818848e-01 3.627546876668930054e-02 6.566361058503389359e-03 9.991928003728389740e-03 -8.014442026615142822e-02 6.242737546563148499e-02 -8.063080906867980957e-02 -9.977077692747116089e-02 -2.222635447978973389e-01 -4.748785123229026794e-02 2.038239687681198120e-01
1.642438173294067383e-01 -2.439050823450088501e-01 8.721934258937835693e-02 3.838375508785247803e-01 1.965973824262619019e-01 -6.166039034724235535e-02 1.754539906978607178e-01 -9.205371141433715820e-02 -2.204288840293884277e-01 5.537500604987144470e-02 2.453881055116653442e-01 -1.465592086315155029e-01 1.016293242573738098e-01 -1.453213244676589966e-01 -8.777386695146560669e-02 5.263612139970064163e-03 7.034584879875183105e-02 -6.919410079717636108e-02 2.264760136604309082e-01 -6.932942569255828857e-02 2.387534230947494507e-01 2.850149869918823242e-01 -2.665647864341735840e-01 2.758811414241790771e-01 -1.598866581916809082e-01 -2.397853136062622070e-01 -8.202879130840301514e-02 -5.067825317382812500e-03 -3.663869947195053101e-02 -1.464884132146835327e-01 -1.828347593545913696e-01 8.410246670246124268e-02
4.402968287467956543e-01 1.634079813957214355e-01 1.730733513832092285e-01 3.436792492866516113e-01 -1.697677522897720337e-01 1.198510825634002686e-02 2.188199609518051147e-01 -2.815259620547294617e-02 2.129697985947132111e-02 1.029596924781799316e-01 -1.055117696523666382e-02 -2.792229354381561279e-01 -8.692695200443267822e-02 -1.624565944075584412e-02 -3.767169639468193054e-02 9.763628244400024414e-02 -3.100208044052124023e-01 1.240254268050193787e-01 -3.157374262809753418e-02 -3.623376041650772095e-02 -2.743331901729106903e-02 9.703608602285385132e-02 -6.012827530503273010e-02 6.267397105693817139e-02 -4.479960799217224121e-01 -4.584792256355285645e-02 -1.667936742305755615e-01 -1.136516034603118896e-02 -1.982867121696472168e-01 1.153449565172195435e-01 -1.095774024724960327e-01 -1.375716775655746460e-01
-5.218550935387611389e-02 -1.112444326281547546e-01 1.320132315158843994e-01 4.008006453514099121e-01 1.006538569927215576e-01 8.764529600739479065e-03 -1.928602345287799835e-02 7.121349871158599854e-02 7.140062749385833740e-02 6.536753475666046143e-02 1.252019256353378296e-01 -1.086991578340530396e-01 7.626402378082275391e-02 -7.265299558639526367e-02 -3.239034116268157959e-01 2.640038728713989258e-01 -6.431509554386138916e-02 4.980568587779998779e-02 -2.658294439315795898e-01 1.272264569997787476e-01 7.598035503178834915e-03 1.235012039542198181e-01 -8.506122976541519165e-02 1.646909117698669434e-01 -2.612873539328575134e-02 2.297668755054473877e-01 1.975154429674148560e-01 1.799841672182083130e-01 -4.746415317058563232e-01 -6.879318505525588989e-02 -1.834432482719421387e-01 1.921584904193878174e-01
2.452089190483093262e-01 1.417633844539523125e-03 1.474133878946304321e-01 3.023885786533355713e-01 1.703366078436374664e-02 -2.756475210189819336e-01 -9.694957733154296875e-02 -9.768358618021011353e-02 -1.823412179946899414e-01 -2.697027660906314850e-02 1.273932009935379028e-01 -2.514526247978210449e-01 -7.343701552599668503e-03 -1.860251128673553467e-01 -1.823535710573196411e-01 1.680360436439514160e-01 1.405582278966903687e-01 1.628887280821800232e-02 -3.783780336380004883e-01 2.247294187545776367e-01 -8.735840092413127422e-04 -2.126328349113464355e-01 -1.137514859437942505e-01 5.497632548213005066e-02 1.991948299109935760e-02 5.712096393108367920e-02 1.071779951453208923e-01 6.748931854963302612e-02 -1.887782812118530273e-01 -3.070054054260253906e-01 -2.481328547000885010e-01 1.894073784351348877e-01
2.254309207201004028e-01 1.654140949249267578e-01 6.069436296820640564e-02 3.269168138504028320e-01 5.461405590176582336e-02 -2.491995096206665039e-01 -1.758324652910232544e-01 3.135552406311035156e-01 9.943584445863962173e-04 5.798995867371559143e-02 2.968820631504058838e-01 -1.562954336404800415e-01 2.122085243463516235e-01 -1.721825897693634033e-01 -7.784459739923477173e-02 -8.874155580997467041e-02 1.585970520973205566e-01 1.125317066907882690e-01 -1.021026000380516052e-01 -2.205649763345718384e-01 -1.009677723050117493e-02 -5.215781927108764648e-02 -3.316969051957130432e-02 2.655819356441497803e-01 -1.992595195770263672e-01 9.792977571487426758e-02 -1.130597200244665146e-02 1.072966773062944412e-02 -3.854493796825408936e-01 2.056820541620254517e-01 2.443488314747810364e-02 -6.397000979632139206e-03
1.494930237531661987e-01 9.330038912594318390e-03 1.919660270214080811e-01 1.976002901792526245e-01 1.425706744194030762e-01 -5.976668372750282288e-02 -1.545383478514850140e-03 3.163988292217254639e-01 8.490208536386489868e-02 -2.001032680273056030e-01 5.701150894165039062e-01 -8.732886612415313721e-02 3.585772216320037842e-01 -1.506170928478240967e-01 -7.566562294960021973e-02 4.210599139332771301e-02 1.030409112572669983e-01 6.587449461221694946e-02 9.913348406553268433e-02 -1.738866120576858521e-01 -1.001199409365653992e-01 1.347765028476715088e-01 1.524981707334518433e-01 2.185743153095245361e-01 2.186491154134273529e-02 4.010291397571563721e-02 -4.521638527512550354e-02 -1.103307232260704041e-01 -2.354397475719451904e-01 3.768079727888107300e-02 -3.902005776762962341e-02 -1.003599688410758972e-01
2.180955111980438232e-01 1.044889912009239197e-01 3.069667518138885498e-01 2.515374720096588135e-01 -6.799540668725967407e-02 2.393571473658084869e-02 3.794687092304229736e-01 4.200851544737815857e-02 1.476456783711910248e-02 -5.364316701889038086e-02 8.286575786769390106e-03 -4.010483622550964355e-02 4.862000346183776855e-01 -6.131326034665107727e-02 -2.107227593660354614e-01 7.862363010644912720e-02 -1.746618300676345825e-01 8.957733213901519775e-02 -7.436780631542205811e-02 -1.234636604785919189e-01 -3.416223451495170593e-02 1.269471049308776855e-01 -1.960066892206668854e-02 1.327145546674728394e-01 1.873341500759124756e-01 -1.957404166460037231e-01 -1.902810931205749512e-01 -8.533552289009094238e-02 -3.138997554779052734e-01 -2.019652165472507477e-02 8.658161014318466187e-02 1.401126384735107422e-01
2.999181151390075684e-01 9.801726043224334717e-02 -3.226434811949729919e-02 4.500421583652496338e-01 -2.266274690628051758e-01 1.261772401630878448e-02 -2.248051017522811890e-02 6.860565394163131714e-02 1.761404573917388916e-01 7.770596444606781006e-02 3.870397433638572693e-02 1.817920953035354614e-01 -3.770577162504196167e-02 -1.239094510674476624e-01 4.788709431886672974e-02 1.396879255771636963e-01 7.357132434844970703e-02 -2.843797802925109863e-01 3.489275276660919189e-01 -1.214549690485000610e-01 2.275162190198898315e-01 6.260439753532409668e-02 -1.055963430553674698e-02 2.202627807855606079e-01 -7.048489898443222046e-02 8.172506839036941528e-02 3.166757822036743164e-01 5.762051790952682495e-02 -6.751617789268493652e-02 -2.454286441206932068e-02 -6.632684171199798584e-02 2.793439328670501709e-01
1.112835705280303955e-01 3.753914684057235718e-02 -1.236005499958992004e-01 2.889253571629524231e-02 1.006541624665260315e-01 -4.681105166673660278e-02 -2.175964228808879852e-02 -1.022932380437850952e-01 1.725609004497528076e-01 2.435720711946487427e-02 6.916343420743942261e-02 -2.319467812776565552e-01 -7.891589403152465820e-02 -2.333217412233352661e-01 -2.370438426733016968e-01 2.399420738220214844e-01 -8.755767345428466797e-02 -1.890391111373901367e-01 -1.629666090011596680e-01 -1.219345852732658386e-01 2.578573226928710938e-01 2.639119625091552734e-01 1.409685909748077393e-01 2.693635523319244385e-01 -3.738546073436737061e-01 -1.396347582340240479e-01 -8.688808232545852661e-02 5.378295481204986572e-02 -3.575488626956939697e-01 -1.582054793834686279e-01 -8.344651013612747192e-02 2.012836039066314697e-01
1.965169161558151245e-01 1.430501341819763184e-01 -3.401829674839973450e-02 7.678572088479995728e-02 -6.545082479715347290e-02 -8.323677629232406616e-02 -3.940031230449676514e-01 2.408590912818908691e-01 3.787986189126968384e-02 -1.503668073564767838e-02 4.216992482542991638e-02 -1.567264646291732788e-01 1.958419829607009888e-01 -9.762810915708541870e-02 -2.987584471702575684e-01 3.722771406173706055e-01 -2.352633178234100342e-01 1.778600551187992096e-02 -1.039626970887184143e-01 -3.557198494672775269e-02 4.874595254659652710e-02 1.752428412437438965e-01 2.696503102779388428e-01 1.440745443105697632e-01 -3.577213287353515625e-01 1.019385829567909241e-02 -2.552116103470325470e-02 -4.342155065387487411e-03 -2.622120380401611328e-01 -1.087136715650558472e-01 -3.812889009714126587e-02 2.461791411042213440e-02
-9.651510417461395264e-02 1.404184550046920776e-01 1.005831733345985413e-01 5.028104782104492188e-01 -2.348778843879699707e-01 -2.487660646438598633e-01 4.382453113794326782e-02 -3.511448949575424194e-02 -1.346989572048187256e-01 2.149450406432151794e-02 1.181174591183662415e-01 -1.409848630428314209e-01 3.313272297382354736e-01 -1.498399078845977783e-01 1.348410546779632568e-01 9.962870180606842041e-02 1.441120803356170654e-01 -9.848386049270629883e-02 -8.087151497602462769e-02 -9.596516191959381104e-02 1.018522009253501892e-01 5.928345490247011185e-04 7.511574029922485352e-02 2.729441821575164795e-01 1.318367868661880493e-01 -7.357113063335418701e-02 -1.344279050827026367e-01 -1.246720179915428162e-01 -2.780713737010955811e-01 -1.227735728025436401e-01 -1.907519996166229248e-01 2.305022776126861572e-01
3.551556766033172607e-01 -3.670502007007598877e-01 -1.130840852856636047e-01 1.711775362491607666e-01 7.990945130586624146e-02 -2.464596480131149292e-01 -4.792676120996475220e-02 1.243481412529945374e-01 -2.859720215201377869e-02 -1.632081866264343262e-01 1.279225349426269531e-01 1.422100216150283813e-01 1.662458628416061401e-01 -3.619923293590545654e-01 -5.232803151011466980e-02 1.404951661825180054e-01 2.484543770551681519e-01 1.103531345725059509e-01 -9.355828166007995605e-02 -7.031933963298797607e-02 3.976965323090553284e-02 9.630523622035980225e-02 -1.769287288188934326e-01 1.966849118471145630e-01 1.487973034381866455e-01 1.166001930832862854e-01 4.897351935505867004e-02 2.496778964996337891e-02 -3.589471876621246338e-01 -1.591972410678863525e-01 6.081684306263923645e-02 4.326218366622924805e-02
2.002602219581604004e-01 -1.207853108644485474e-01 1.128220409154891968e-01 1.050987020134925842e-01 -2.099409848451614380e-01 1.055990606546401978e-01 -3.042242303490638733e-02 1.880110651254653931e-01 8.505878597497940063e-02 1.625713855028152466e-01 1.075449436902999878e-01 -2.549944221973419189e-01 -4.025564715266227722e-02 -2.067104130983352661e-01 -3.345868289470672607e-01 1.955274045467376709e-01 -1.412934511899948120e-01 9.136998094618320465e-03 -8.309841901063919067e-02 -7.680495083332061768e-02 4.448926448822021484e-02 1.130927056074142456e-01 -2.502425611019134521e-01 -3.469359502196311951e-02 1.293160859495401382e-02 2.348116636276245117e-01 2.829651162028312683e-02 -5.827099457383155823e-02 -2.836003303527832031e-01 1.661737565882503986e-03 -5.143319964408874512e-01 9.661975502967834473e-02
-2.774804830551147461e-01 -1.900365576148033142e-02 3.959399759769439697e-01 5.412325728684663773e-03 -1.124851554632186890e-01 -1.400208026170730591e-01 1.321666985750198364e-01 2.489839196205139160e-01 2.229016423225402832e-01 -2.320829331874847412e-01 8.279524743556976318e-02 -2.089502364397048950e-01 -4.665336385369300842e-02 -3.121418058872222900e-01 -3.438934683799743652e-02 9.414696693420410156e-02 -3.433156758546829224e-03 -8.871301263570785522e-02 2.328037470579147339e-02 -4.540834575891494751e-02 1.215511187911033630e-01 1.245288476347923279e-01 -3.097003512084484100e-02 3.426952660083770752e-01 -1.698377728462219238e-01 8.260518312454223633e-02 -1.110351085662841797e-01 1.048127263784408569e-01 -3.168078958988189697e-01 5.334041267633438110e-02 -2.513577342033386230e-01 -7.658072561025619507e-02
2.950650155544281006e-01 4.511741548776626587e-02 4.530024155974388123e-02 -7.025630678981542587e-03 -2.253844588994979858e-01 -7.621219754219055176e-02 1.042972952127456665e-01 -1.523169875144958496e-02 2.958800494670867920e-01 -3.538307547569274902e-02 -1.073300093412399292e-01 -1.600514501333236694e-01 -9.771047160029411316e-03 -3.178416788578033447e-01 -8.286274969577789307e-02 -5.217193067073822021e-02 8.879169821739196777e-02 -1.867311298847198486e-01 -2.028877586126327515e-01 -1.091622039675712585e-01 1.569331139326095581e-01 1.932281553745269775e-01 -2.260653860867023468e-02 4.253114461898803711e-01 -3.577649295330047607e-01 1.407612860202789307e-01 -3.976825252175331116e-02 -1.980192065238952637e-01 4.772546142339706421e-02 -1.603053510189056396e-02 -2.164545208215713501e-01 1.650902330875396729e-01
1.526139080524444580e-01 1.106994808651506901e-03 -1.263524293899536133e-01 1.267797313630580902e-02 -3.799414634704589844e-01 -1.656593531370162964e-01 6.425241380929946899e-02 7.426149398088455200e-02 2.697166502475738525e-01 -1.865314543247222900e-01 -7.243005931377410889e-02 3.028101660311222076e-02 -7.163096219301223755e-02 -2.855474352836608887e-01 7.074506580829620361e-02 1.698768436908721924e-01 5.224717315286397934e-03 9.192778915166854858e-02 1.617809385061264038e-01 -2.590392949059605598e-03 6.894738180562853813e-04 -2.272326685488224030e-02 -7.617074251174926758e-02 2.139853835105895996e-01 -1.627175062894821167e-01 9.731838852167129517e-02 -1.916656084358692169e-02 1.796015501022338867e-01 -2.785720527172088623e-01 -2.277126461267471313e-01 -4.795053303241729736e-01 1.737410128116607666e-01
4.146260619163513184e-01 -7.257340103387832642e-02 -8.026079088449478149e-02 2.782072126865386963e-01 6.298249214887619019e-02 -1.260500848293304443e-01 1.709678918123245239e-01 1.393226236104965210e-01 7.959623634815216064e-02 -2.203183993697166443e-02 1.128489524126052856e-01 -1.004729419946670532e-01 -1.491865068674087524e-01 -4.374598562717437744e-01 2.848020009696483612e-02 3.709624707698822021e-02 1.930002868175506592e-01 1.242873445153236389e-01 -1.461775302886962891e-01 -3.475925652310252190e-03 1.132916286587715149e-01 1.505157649517059326e-01 -1.191795766353607178e-01 1.449286937713623047e-01 1.768964678049087524e-01 1.245401278138160706e-01 3.276321291923522949e-02 1.620181053876876831e-01 -2.404515296220779419e-01 -2.747247517108917236e-01 1.828277707099914551e-01 1.984901577234268188e-01
3.492878973484039307e-01 -1.349862068891525269e-01 8.025893568992614746e-02 1.737964898347854614e-01 -1.354391127824783325e-01 -6.600855384021997452e-03 -2.700703144073486328e-01 2.034867405891418457e-01 2.830048091709613800e-02 -1.131179556250572205e-01 8.753156661987304688e-02 -1.367307752370834351e-01 -1.831499040126800537e-01 -3.346679732203483582e-02 -2.150913178920745850e-01 1.509274989366531372e-01 -1.356126219034194946e-01 -9.691184759140014648e-02 -2.349037528038024902e-01 -1.401700675487518311e-01 3.795815408229827881e-01 3.293569386005401611e-01 -2.715798839926719666e-02 1.643724888563156128e-01 -9.025493264198303223e-02 -6.428101658821105957e-02 -1.775129586458206177e-01 -1.328317075967788696e-01 -1.833990365266799927e-01 -7.729329913854598999e-02 -7.925008237361907959e-02 -2.376754879951477051e-01
2.487174421548843384e-01 -9.653411805629730225e-02 -9.879983030259609222e-03 1.784614026546478271e-01 -8.693669736385345459e-02 -1.282240152359008789e-01 -9.322221577167510986e-02 8.620858192443847656e-02 2.085895836353302002e-01 -1.073145493865013123e-01 4.064299166202545166e-01 -3.458834066987037659e-02 2.656151354312896729e-01 -1.386715769767761230e-01 -1.839420348405838013e-01 8.941432088613510132e-02 -1.689712852239608765e-01 -1.289705634117126465e-01 2.350026927888393402e-02 -1.179359853267669678e-02 3.249146640300750732e-01 1.160682216286659241e-01 -2.975727915763854980e-01 1.237489506602287292e-01 5.373935028910636902e-02 -5.854599922895431519e-02 -2.323785573244094849e-01 -4.453255236148834229e-02 1.517259627580642700e-01 -2.283718883991241455e-01 -1.852620989084243774e-01 2.513143122196197510e-01
1.793890893459320068e-01 -2.350253909826278687e-01 2.763893008232116699e-01 4.013714492321014404e-01 -4.359707236289978027e-02 -4.024078324437141418e-02 3.852680623531341553e-01 1.241550147533416748e-01 -2.713662944734096527e-02 -1.338177546858787537e-02 -4.726938903331756592e-02 -6.896697729825973511e-02 2.172899395227432251e-01 -2.385641336441040039e-01 7.311879098415374756e-02 8.533984422683715820e-02 -7.802418619394302368e-02 1.104349941015243530e-01 -7.677270472049713135e-02 1.347445696592330933e-01 1.619033329188823700e-02 -2.037750333547592163e-01 -1.274429559707641602e-01 1.937235593795776367e-01 -2.563320696353912354e-01 -9.555242955684661865e-02 -3.584801685065031052e-03 9.469183534383773804e-02 -3.505816757678985596e-01 -1.691098809242248535e-01 3.966411575675010681e-02 9.098269045352935791e-02
3.283193409442901611e-01 9.795411676168441772e-02 -1.375753730535507202e-01 3.353488147258758545e-01 -1.789610683917999268e-01 -1.977969706058502197e-01 -7.892714440822601318e-02 4.371578693389892578e-01 7.823358476161956787e-02 1.250850558280944824e-01 -2.298275232315063477e-01 7.823168300092220306e-03 3.329954051878303289e-04 -7.917432487010955811e-02 -1.547995060682296753e-01 2.237104326486587524e-01 -1.815400272607803345e-01 2.205859310925006866e-02 7.870262488722801208e-03 -4.347165301442146301e-02 1.409941613674163818e-01 1.553194522857666016e-01 -1.614069491624832153e-01 -1.806562393903732300e-02 -2.888699769973754883e-01 -9.738724678754806519e-03 9.130610153079032898e-03 1.510202884674072266e-01 -2.993599176406860352e-01 -3.523792326450347900e-02 -3.114191070199012756e-02 -1.541926860809326172e-01
1.037702485918998718e-01 2.095690183341503143e-02 1.012896075844764709e-01 1.694807410240173340e-01 7.089672982692718506e-02 -1.120326295495033264e-01 1.726623773574829102e-01 2.473675459623336792e-02 3.336108922958374023e-01 -4.018300175666809082e-01 1.420947164297103882e-01 -1.513752639293670654e-01 -5.579339340329170227e-02 -1.310225278139114380e-01 -3.317595422267913818e-01 1.409310400485992432e-01 -6.609620898962020874e-02 -3.826739266514778137e-02 -7.916501909494400024e-02 -9.148454666137695312e-02 3.076836764812469482e-01 7.890523970127105713e-02 -1.632552742958068848e-01 -1.178038716316223145e-01 -2.130836397409439087e-01 -4.195319116115570068e-02 2.044131979346275330e-03 1.208267509937286377e-01 -3.828925490379333496e-01 -9.011856466531753540e-02 -1.891352236270904541e-01 -1.468659043312072754e-01
1.741208732128143311e-01 -7.205762714147567749e-02 -1.097000092267990112e-01 5.910981819033622742e-02 -2.398265153169631958e-01 -9.453108161687850952e-02 7.013733685016632080e-02 2.596421837806701660e-01 -1.119166165590286255e-01 -3.950684145092964172e-02 -1.567526608705520630e-01 1.317637115716934204e-01 1.860583126544952393e-01 -7.382939755916595459e-02 -3.895874619483947754e-01 3.328269422054290771e-01 -2.243973314762115479e-01 7.887553423643112183e-02 2.163981199264526367e-01 2.076840698719024658e-01 1.678123325109481812e-02 5.485075339674949646e-02 -9.761464595794677734e-02 1.495990157127380371e-01 -3.678519129753112793e-01 1.785498261451721191e-01 3.722078725695610046e-02 2.252677641808986664e-02 -2.761612832546234131e-01 -1.144015267491340637e-01 -8.513919264078140259e-02 -6.411676853895187378e-02
2.951324284076690674e-01 -2.722256779670715332e-01 -1.133047230541706085e-02 2.569551765918731689e-01 -1.101838946342468262e-01 -1.631418317556381226e-01 -1.722628474235534668e-01 3.231393098831176758e-01 -4.787299782037734985e-02 9.474609792232513428e-02 2.241752594709396362e-01 1.007225885987281799e-01 1.419401019811630249e-01 -7.422289252281188965e-02 -5.693607090506702662e-05 2.644694447517395020e-01 1.840442717075347900e-01 4.098223522305488586e-02 -5.074121057987213135e-02 -1.017265319824218750e-01 -1.338116973638534546e-01 -6.220645084977149963e-02 -1.832595169544219971e-01 1.463699340820312500e-01 -8.749145269393920898e-02 -3.309832513332366943e-02 -2.698293030261993408e-01 -1.959595084190368652e-01 -3.088299334049224854e-01 2.121809422969818115e-01 -9.626400470733642578e-02 1.940054446458816528e-01
4.052920639514923096e-02 9.078139066696166992e-02 8.338207006454467773e-02 1.687363535165786743e-01 -2.066217958927154541e-01 2.683301568031311035e-01 8.556862920522689819e-02 3.164961040019989014e-01 -3.458571434020996094e-02 -8.602453023195266724e-02 1.221019923686981201e-01 -3.052805364131927490e-02 3.472452461719512939e-01 -1.405981630086898804e-01 -7.053883373737335205e-02 1.047184765338897705e-01 -3.414967656135559082e-01 -9.736017882823944092e-02 -1.218563020229339600e-01 -9.798836708068847656e-02 5.292510613799095154e-02 -1.990730762481689453e-01 -2.379021495580673218e-01 1.873153299093246460e-01 7.492630928754806519e-02 -1.913183927536010742e-01 -1.338321268558502197e-01 -8.835903555154800415e-02 -3.917364776134490967e-01 1.440250575542449951e-01 -1.540306061506271362e-01 3.540891036391258240e-02
1.860480457544326782e-01 -1.003676056861877441e-01 4.295198246836662292e-02 4.990250989794731140e-02 6.978077441453933716e-02 6.530911475419998169e-02 5.865894258022308350e-02 9.503567218780517578e-02 2.954998016357421875e-01 6.608860194683074951e-02 1.242366954684257507e-01 -1.045118644833564758e-01 -6.057813018560409546e-02 -2.489605993032455444e-01 -7.340905070304870605e-02 2.014310210943222046e-01 -7.493267953395843506e-02 -2.961396872997283936e-01 1.059557572007179260e-01 1.487670093774795532e-01 2.580559849739074707e-01 -9.106567502021789551e-02 -1.126528009772300720e-01 6.424386799335479736e-02 -3.311934471130371094e-01 -3.432035744190216064e-01 -1.587809436023235321e-02 -2.288280054926872253e-02 -3.874468803405761719e-01 -2.413876056671142578e-01 -1.454172879457473755e-01 1.534660458564758301e-01
2.249238789081573486e-01 -9.951811516657471657e-04 3.012609183788299561e-01 4.601076710969209671e-03 -1.057027652859687805e-01 1.212958544492721558e-01 1.904426515102386475e-01 1.618916243314743042e-01 7.638639211654663086e-02 -1.252529770135879517e-01 1.894379705190658569e-01 -1.803916543722152710e-01 3.767286986112594604e-02 -1.705320924520492554e-01 -1.534007042646408081e-01 2.724258899688720703e-01 2.002910077571868896e-01 1.701157838106155396e-01 -2.430465370416641235e-01 9.974110871553421021e-03 -3.920865058898925781e-02 1.784310489892959595e-01 8.397810161113739014e-02 4.056712687015533447e-01 -1.790998429059982300e-01 2.071099914610385895e-02 -3.207273483276367188e-01 -3.046990185976028442e-02 -1.796852052211761475e-01 -1.971731334924697876e-01 3.811352699995040894e-02 -9.963162243366241455e-02
2.502397298812866211e-01 -1.605235040187835693e-01 7.779073901474475861e-03 9.290437400341033936e-02 1.465325523167848587e-02 1.046473756432533264e-01 8.733474463224411011e-02 2.284972965717315674e-01 -2.670415341854095459e-01 2.260138243436813354e-01 2.550533115863800049e-01 -2.247631549835205078e-01 1.656059622764587402e-01 -3.404560312628746033e-02 -7.399573177099227905e-02 -3.855376690626144409e-02 2.825736254453659058e-02 2.058850973844528198e-02 1.297118812799453735e-01 -9.180475771427154541e-02 2.422195971012115479e-01 2.874633967876434326e-01 -1.914016753435134888e-01 4.365797042846679688e-01 -2.078643590211868286e-01 -2.169391065835952759e-01 2.168905921280384064e-02 -9.494557045400142670e-03 1.565146632492542267e-02 -1.736831367015838623e-01 -1.965564042329788208e-01 5.926718190312385559e-02
2.584313414990901947e-02 -2.736022472381591797e-01 2.683125734329223633e-01 3.151240050792694092e-01 -2.566647529602050781e-02 -1.509884744882583618e-01 2.148972600698471069e-01 3.241804614663124084e-02 -5.721334833651781082e-03 -8.178503811359405518e-02 -1.211887039244174957e-02 -2.104955315589904785e-01 2.220594882965087891e-02 -2.213103026151657104e-01 -2.617507576942443848e-01 -3.200424462556838989e-02 1.762514710426330566e-01 1.522612422704696655e-01 2.145482003688812256e-01 -1.167651414871215820e-01 2.142405807971954346e-01 1.712388992309570312e-01 -1.907575428485870361e-01 3.664533495903015137e-01 -2.019079774618148804e-02 -1.420297473669052124e-01 -8.812608197331428528e-03 -1.981167355552315712e-03 -1.787133514881134033e-01 -2.096140086650848389e-01 -2.124652266502380371e-01 1.039920747280120850e-01
3.367552161216735840e-01 -5.302398279309272766e-02 2.204374037683010101e-02 1.272639930248260498e-01 -2.554420828819274902e-01 -3.079949505627155304e-02 -5.806854367256164551e-02 -1.373393274843692780e-02 -2.125248499214649200e-02 -1.477538496255874634e-01 -6.449148803949356079e-02 -1.669490784406661987e-01 1.067923232913017273e-01 -3.562615811824798584e-01 3.119877576828002930e-01 2.105615586042404175e-01 -5.787021666765213013e-02 -6.317938119173049927e-02 1.678193062543869019e-01 1.060806885361671448e-01 2.672709710896015167e-02 -5.260131508111953735e-02 1.315492987632751465e-01 2.887150943279266357e-01 -2.821857109665870667e-02 -1.017997562885284424e-01 1.620278507471084595e-01 -1.395079344511032104e-01 -3.415126204490661621e-01 3.086701594293117523e-02 -3.689381480216979980e-01 -3.943368420004844666e-02
4.691804945468902588e-01 3.943868353962898254e-02 5.494007468223571777e-02 1.174264177680015564e-01 -1.737444475293159485e-02 5.234419181942939758e-02 -4.144060239195823669e-02 3.429029583930969238e-01 1.325642317533493042e-01 -6.637070327997207642e-02 1.944984868168830872e-02 -1.705647408962249756e-01 -5.137683823704719543e-03 -2.349519133567810059e-01 -1.081683710217475891e-01 3.035742640495300293e-01 -2.942220866680145264e-01 2.437332645058631897e-02 1.502604931592941284e-01 1.494440287351608276e-01 7.024999707937240601e-02 -1.599202863872051239e-02 8.774036914110183716e-02 -1.550576388835906982e-01 -2.336534261703491211e-01 -2.551216185092926025e-01 4.482595250010490417e-02 -1.104891598224639893e-01 -2.073458582162857056e-01 1.164736002683639526e-01 -1.229843124747276306e-01 2.324727475643157959e-01
8.031596243381500244e-02 3.258710354566574097e-02 -5.313402786850929260e-02 1.628245562314987183e-01 -8.042999356985092163e-02 -8.310534805059432983e-02 5.791201815009117126e-02 2.353430837392807007e-01 2.380227446556091309e-01 -1.245954483747482300e-01 3.681423068046569824e-01 -1.021917387843132019e-01 2.432963848114013672e-01 -2.461627423763275146e-01 -3.589944168925285339e-02 1.019002199172973633e-01 3.732786178588867188e-01 1.587346941232681274e-01 2.562594413757324219e-01 7.222087588161230087e-03 1.610108315944671631e-01 2.125791162252426147e-01 -5.438983067870140076e-02 3.004941642284393311e-01 -1.009388342499732971e-01 2.802152037620544434e-01 3.492349386215209961e-02 -4.294746369123458862e-02 -3.311250358819961548e-02 -2.623577602207660675e-02 -1.252963542938232422e-01 -1.937598139047622681e-01
1.496699154376983643e-01 1.254303264431655407e-03 2.103389948606491089e-01 -5.840502679347991943e-02 -2.270411401987075806e-01 1.139700636267662048e-01 4.193173721432685852e-02 2.701416797935962677e-02 9.815065562725067139e-02 -1.537694185972213745e-01 1.769525110721588135e-01 -7.478092610836029053e-02 1.831924170255661011e-01 -2.832737863063812256e-01 -1.522785872220993042e-01 1.568194329738616943e-01 2.245603203773498535e-01 2.507763206958770752e-01 -9.680616855621337891e-02 4.351500049233436584e-02 2.024425715208053589e-01 1.722317188978195190e-01 7.896291464567184448e-02 4.402942955493927002e-01 -1.729452162981033325e-01 -1.242551580071449280e-02 -2.434386312961578369e-01 -8.080622181296348572e-03 -1.776654422283172607e-01 -2.891999781131744385e-01 7.431504130363464355e-02 -1.603517085313796997e-01
2.391956299543380737e-01 -3.248554170131683350e-01 -1.322377324104309082e-01 1.432312279939651489e-01 -1.686654090881347656e-01 -9.518012404441833496e-02 1.619034111499786377e-01 -1.241425275802612305e-01 1.737987995147705078e-02 -1.342150419950485229e-01 3.460041284561157227e-01 1.007185354828834534e-01 1.344152092933654785e-01 -1.314539164304733276e-01 4.128240048885345459e-02 2.561602890491485596e-01 -9.271567314863204956e-02 5.551502481102943420e-02 -7.185902446508407593e-02 1.701627373695373535e-01 2.696630358695983887e-01 3.082934617996215820e-01 -3.276063799858093262e-01 1.241053715348243713e-01 -3.379055112600326538e-02 -7.680398225784301758e-02 -1.063273176550865173e-01 1.840639975853264332e-03 -5.719077587127685547e-02 -1.060716956853866577e-01 -1.375581920146942139e-01 2.849391996860504150e-01
-1.283046752214431763e-01 4.863414540886878967e-02 2.378262132406234741e-01 4.523830115795135498e-01 -9.036760777235031128e-02 -2.489449642598628998e-02 1.580633968114852905e-01 -3.825031593441963196e-02 -3.345999866724014282e-02 -8.667921274900436401e-02 3.865188360214233398e-01 -1.772142797708511353e-01 1.301874220371246338e-01 -2.418694198131561279e-01 -2.330231964588165283e-01 3.436245396733283997e-02 5.698466300964355469e-02 -2.449387013912200928e-01 1.369153112173080444e-01 7.980361580848693848e-02 1.750257760286331177e-01 7.673052698373794556e-02 1.559343039989471436e-01 2.030761837959289551e-01 -1.214390248060226440e-01 -2.604861743748188019e-02 -2.341925650835037231e-01 8.453780412673950195e-02 -4.754872620105743408e-02 -1.990114301443099976e-01 -1.599874049425125122e-01 1.704353392124176025e-01
3.629022836685180664e-01 1.620168089866638184e-01 7.835594564676284790e-02 1.117491200566291809e-01 -5.932328104972839355e-02 2.964208647608757019e-02 -1.988012492656707764e-01 1.512018740177154541e-01 3.071577250957489014e-01 -1.939980238676071167e-01 1.274304091930389404e-02 -1.807799376547336578e-02 2.618998885154724121e-01 1.172867417335510254e-01 -2.028860300779342651e-01 2.361381202936172485e-01 -1.390022784471511841e-01 -1.438086032867431641e-01 -2.692463994026184082e-01 -4.184490069746971130e-02 3.157905936241149902e-01 1.398786604404449463e-01 -1.466839481145143509e-02 2.839311026036739349e-02 -7.406349480152130127e-02 -2.396466434001922607e-01 1.607241109013557434e-02 8.964166045188903809e-02 -1.617130637168884277e-01 -2.715086340904235840e-01 -1.887990534305572510e-01 6.016429141163825989e-02
4.856818541884422302e-02 2.426105923950672150e-02 2.724899649620056152e-01 2.588942646980285645e-01 -4.338758885860443115e-01 -8.001761138439178467e-02 1.350357085466384888e-01 -8.513150364160537720e-02 5.065077170729637146e-02 1.201443374156951904e-03 -2.155259624123573303e-02 -2.099247574806213379e-01 -2.350121550261974335e-02 -3.470473587512969971e-01 5.163995921611785889e-02 2.923203706741333008e-01 1.868916898965835571e-01 -1.293677985668182373e-01 1.643290817737579346e-01 5.850528180599212646e-02 2.724349871277809143e-02 8.306439965963363647e-02 6.571946293115615845e-02 8.970231562852859497e-02 -1.046272292733192444e-01 1.249301061034202576e-01 2.028456926345825195e-01 2.133875191211700439e-01 -2.046918720006942749e-01 -3.304467350244522095e-02 -2.503146529197692871e-01 2.417613267898559570e-01
1.446858942508697510e-01 2.233236432075500488e-01 -3.921107575297355652e-02 2.876403629779815674e-01 -9.213912999257445335e-04 -1.569463908672332764e-01 2.042490839958190918e-01 -2.240940928459167480e-03 1.257309457287192345e-03 4.687315598130226135e-02 2.990215122699737549e-01 3.018821775913238525e-01 2.516139447689056396e-01 -1.242467574775218964e-02 -1.399371623992919922e-01 -2.697069384157657623e-02 -1.051469054073095322e-02 -5.349060148000717163e-02 -2.527859807014465332e-01 -1.913560032844543457e-01 -2.051916122436523438e-01 1.928509771823883057e-01 -5.343797965906560421e-04 2.009054720401763916e-01 -3.553120493888854980e-01 9.564187377691268921e-02 3.894723206758499146e-02 4.937694966793060303e-02 -3.154497742652893066e-01 -6.961511075496673584e-02 -6.363061070442199707e-02 2.028353661298751831e-01
-1.326661407947540283e-01 -1.534636020660400391e-01 4.204139485955238342e-02 -3.672141209244728088e-02 7.003606855869293213e-02 -1.533317565917968750e-01 1.136158928275108337e-01 1.128703281283378601e-01 2.567085921764373779e-01 8.291723579168319702e-02 2.690391540527343750e-01 -2.785454690456390381e-01 2.660624980926513672e-01 -1.106849536299705505e-01 -1.313849985599517822e-01 3.998213708400726318e-01 -9.445290267467498779e-02 -8.803797885775566101e-03 1.495175659656524658e-01 3.516586869955062866e-02 1.788557022809982300e-01 2.068383432924747467e-02 -1.965267807245254517e-01 3.260894119739532471e-01 1.676662862300872803e-01 -3.226318955421447754e-02 -7.368295639753341675e-02 -1.795535534620285034e-01 -1.136058121919631958e-01 -6.740452349185943604e-02 -2.984885871410369873e-01 1.882366240024566650e-01
-1.907759904861450195e-02 1.094732284545898438e-01 4.300348088145256042e-02 2.968242168426513672e-01 1.029879041016101837e-02 5.991145968437194824e-02 2.973073627799749374e-03 -4.248014092445373535e-02 1.678070873022079468e-01 -6.333411484956741333e-02 9.438133984804153442e-02 6.508395075798034668e-02 -7.176814228296279907e-02 -3.750302493572235107e-01 -2.088367044925689697e-01 2.499841749668121338e-01 -1.371462792158126831e-01 5.060693994164466858e-02 -7.617960125207901001e-02 2.198450416326522827e-01 3.864946216344833374e-02 1.732762902975082397e-01 -1.560081690549850464e-01 2.132448107004165649e-01 5.578620359301567078e-02 3.058453500270843506e-01 1.737454682588577271e-01 1.899420320987701416e-01 -3.475518524646759033e-01 -9.186945110559463501e-02 -2.642888128757476807e-01 2.369305193424224854e-01
-1.421141028404235840e-01 5.689226463437080383e-02 1.716974079608917236e-01 1.165371164679527283e-01 -2.265496104955673218e-01 -9.261590242385864258e-02 8.436872623860836029e-03 3.879569098353385925e-02 2.416194826364517212e-01 -2.684922814369201660e-01 -8.939208835363388062e-02 -1.554655879735946655e-01 -1.387581974267959595e-01 -1.843450814485549927e-01 -1.086617335677146912e-01 3.426361978054046631e-01 -8.995664864778518677e-02 -2.056089341640472412e-01 5.414038151502609253e-02 -1.511597335338592529e-01 1.042642518877983093e-01 9.817275404930114746e-02 1.480490062385797501e-02 1.649947911500930786e-01 -3.627051711082458496e-01 -9.528592973947525024e-02 8.244704455137252808e-02 8.783164620399475098e-02 -2.708486914634704590e-01 -2.500075101852416992e-01 -3.286764621734619141e-01 -6.179421767592430115e-02
3.983845710754394531e-01 4.372240602970123291e-02 2.351500242948532104e-01 1.706309616565704346e-01 -2.587004303932189941e-01 -4.218267276883125305e-02 -1.979663819074630737e-01 3.380059823393821716e-02 1.550103574991226196e-01 -4.387009888887405396e-02 5.219107493758201599e-02 -1.799809336662292480e-01 -1.844274699687957764e-01 -8.685753494501113892e-02 -1.208982169628143311e-01 1.314781010150909424e-01 8.403746038675308228e-02 -1.859627664089202881e-01 -2.659533619880676270e-01 -4.445739090442657471e-02 3.725542128086090088e-01 2.453873604536056519e-01 1.663167774677276611e-01 8.934006094932556152e-02 -1.664677113294601440e-01 -7.107477635145187378e-02 -2.003992050886154175e-01 -1.036499589681625366e-01 -2.453196197748184204e-01 1.260291319340467453e-02 -4.653079435229301453e-02 -1.273584365844726562e-01
2.002727389335632324e-01 1.696939766407012939e-01 7.389266788959503174e-02 4.568666219711303711e-02 -1.803808510303497314e-01 -3.308587148785591125e-02 -1.883158273994922638e-02 1.560398489236831665e-01 8.309396356344223022e-02 -2.820286154747009277e-01 3.290353715419769287e-01 -1.585719734430313110e-01 2.292834594845771790e-02 -1.255176663398742676e-01 -1.521135419607162476e-01 2.705072760581970215e-01 1.853157132863998413e-01 -3.234722614288330078e-01 -2.933256030082702637e-01 1.220698207616806030e-01 1.086881682276725769e-01 -1.961759477853775024e-01 -3.091817162930965424e-02 1.685252040624618530e-02 -2.757756114006042480e-01 -2.185304015874862671e-01 -2.926361933350563049e-02 -5.726377665996551514e-02 -2.770669460296630859e-01 -1.135166734457015991e-01 7.743584923446178436e-03 1.538011878728866577e-01
2.957763969898223877e-01 1.554016140289604664e-03 -4.474749043583869934e-02 2.135159671306610107e-01 1.146939815953373909e-03 -4.556156694889068604e-02 -1.498008370399475098e-01 1.610169410705566406e-01 2.044458985328674316e-01 -1.296603232622146606e-01 2.988332509994506836e-01 -5.605745688080787659e-02 -2.380681224167346954e-02 -3.214910328388214111e-01 1.247262880206108093e-01 1.811379939317703247e-01 1.399488598108291626e-01 -2.767567634582519531e-01 -1.437806487083435059e-01 -3.215726837515830994e-02 2.102131247520446777e-01 -2.199497371912002563e-01 4.232283309102058411e-02 7.721010595560073853e-02 -1.166958585381507874e-01 -8.004558086395263672e-02 -1.143935397267341614e-01 2.306811809539794922e-01 -4.061292111873626709e-01 -1.335375756025314331e-01 1.233410835266113281e-01 -9.282200783491134644e-02
1.773661077022552490e-01 5.993704497814178467e-02 3.982460871338844299e-02 1.248010024428367615e-01 -6.059873849153518677e-02 1.455375701189041138e-01 6.017137318849563599e-03 1.437427848577499390e-01 2.240000516176223755e-01 -3.234117925167083740e-01 1.550089567899703979e-01 -2.294847369194030762e-02 -1.673016697168350220e-01 2.109167166054248810e-02 -2.839773595333099365e-01 1.042622104287147522e-01 -1.468991935253143311e-01 -1.738272607326507568e-01 1.153384894132614136e-01 -9.825295209884643555e-02 4.252801537513732910e-01 1.570661924779415131e-02 1.108719706535339355e-01 2.291647940874099731e-01 -1.298632025718688965e-01 -6.681214272975921631e-02 -1.017704978585243225e-01 2.261218577623367310e-01 -3.497318029403686523e-01 -1.422879099845886230e-01 -2.349947243928909302e-01 -4.115461558103561401e-02
1.821261346340179443e-01 -9.343895129859447479e-03 -1.342947594821453094e-02 1.122138947248458862e-01 4.953743517398834229e-02 -4.691337421536445618e-02 8.478144556283950806e-02 -5.685376934707164764e-03 3.624666333198547363e-01 -3.437689244747161865e-01 -1.291755288839340210e-01 5.774683877825737000e-02 5.887620523571968079e-02 -2.446110993623733521e-01 -1.785050332546234131e-01 4.716844484210014343e-02 -8.512579649686813354e-02 -4.884580150246620178e-02 -1.421546339988708496e-01 1.770122647285461426e-01 3.109300732612609863e-01 4.879005849361419678e-01 -2.499462477862834930e-02 2.085240930318832397e-01 -1.796544343233108521e-01 1.556257009506225586e-01 -1.383004933595657349e-01 1.717108488082885742e-02 -1.691460460424423218e-01 2.260201983153820038e-02 -1.598787605762481689e-01 6.723807752132415771e-02
8.048340678215026855e-02 3.502910733222961426e-01 1.314777135848999023e-01 2.854793667793273926e-01 4.881382733583450317e-02 -1.363194137811660767e-01 6.546690315008163452e-02 1.980175077915191650e-01 2.069332599639892578e-01 -2.270206511020660400e-01 2.354772835969924927e-01 -2.189756929874420166e-01 1.776911765336990356e-01 6.979687511920928955e-02 -7.176674902439117432e-02 2.347940653562545776e-01 1.385488361120223999e-01 8.521247655153274536e-02 -1.048368308693170547e-02 -2.338256984949111938e-01 -3.439385443925857544e-02 -3.046002937480807304e-03 -2.765929996967315674e-01 2.326582223176956177e-01 5.365938320755958557e-02 -2.339782752096652985e-02 2.031768299639225006e-02 -1.097145453095436096e-01 -2.822200357913970947e-01 2.675603628158569336e-01 -1.503921598196029663e-01 -1.014331728219985962e-01
-8.129956573247909546e-02 1.911203414201736450e-01 1.659270972013473511e-01 2.444375455379486084e-01 -1.541240066289901733e-01 -3.824096545577049255e-02 -1.325262039899826050e-01 3.528427183628082275e-01 1.350847035646438599e-01 -2.149488627910614014e-01 -5.983765795826911926e-02 -1.469305604696273804e-01 1.488023996353149414e-01 -7.039695628918707371e-05 4.294787719845771790e-02 -3.540461510419845581e-02 -6.455264985561370850e-02 6.064987555146217346e-02 -3.288014531135559082e-01 2.323216199874877930e-01 1.169320419430732727e-01 3.591300547122955322e-01 8.035002276301383972e-03 3.128632009029388428e-01 -1.335898488759994507e-01 7.053001970052719116e-02 -1.508245915174484253e-01 -9.630475193262100220e-02 -1.581821888685226440e-01 3.673158958554267883e-02 -2.886907160282135010e-01 -1.111879870295524597e-01
4.633411392569541931e-02 -1.706719100475311279e-01 2.946759462356567383e-01 4.547592401504516602e-01 1.879805177450180054e-01 -3.469571098685264587e-02 1.624932885169982910e-01 1.764027634635567665e-03 2.013942040503025055e-02 -3.052309453487396240e-01 1.262605190277099609e-01 -1.062342151999473572e-01 4.506242275238037109e-01 -1.091029718518257141e-01 -2.387343440204858780e-03 9.576833248138427734e-02 -3.021631576120853424e-02 3.029769100248813629e-02 1.261035799980163574e-01 1.536208838224411011e-01 -1.655347645282745361e-02 1.668235808610916138e-01 -8.525118976831436157e-02 1.539549678564071655e-01 -1.682153195142745972e-01 -8.043418079614639282e-02 -1.355075389146804810e-01 1.106581538915634155e-01 3.989538550376892090e-02 -4.162572324275970459e-03 -1.130445078015327454e-01 2.950025498867034912e-01
2.465593516826629639e-01 1.237798184156417847e-01 5.831933394074440002e-02 2.245517969131469727e-01 1.073948517441749573e-01 -1.067944094538688660e-01 -3.215404152870178223e-01 4.745825752615928650e-02 3.353491425514221191e-02 -7.571885734796524048e-02 1.096572428941726685e-01 4.906666651368141174e-02 -8.942889980971813202e-03 -7.381974905729293823e-02 -2.946295961737632751e-02 2.927278168499469757e-02 -1.373756229877471924e-01 6.540071964263916016e-02 -3.845570981502532959e-01 -2.181475237011909485e-02 2.849946022033691406e-01 1.667177677154541016e-01 -7.737369835376739502e-02 2.110240757465362549e-01 -2.091206163167953491e-01 1.896268576383590698e-01 4.257590323686599731e-02 -1.188425794243812561e-01 -2.618751823902130127e-01 -5.695837736129760742e-02 -4.385225772857666016e-01 -1.488079726696014404e-01
1.233535632491111755e-01 -1.466678529977798462e-01 2.710766196250915527e-01 4.088531434535980225e-01 1.793095022439956665e-01 -1.979152262210845947e-01 -1.383828520774841309e-01 -3.869297727942466736e-02 1.096316799521446228e-01 -3.725263476371765137e-02 2.130802869796752930e-01 -1.239168718457221985e-01 3.784655630588531494e-01 -6.097754091024398804e-02 3.545986488461494446e-02 4.663677141070365906e-02 -4.820322617888450623e-02 3.703392148017883301e-01 5.771208927035331726e-02 1.330014318227767944e-01 3.660925477743148804e-02 5.963107943534851074e-02 -1.029065027832984924e-01 3.070850968360900879e-01 -2.585668265819549561e-01 -1.227161735296249390e-01 -8.256262540817260742e-02 2.788357622921466827e-02 -2.118017226457595825e-01 3.008707240223884583e-02 2.222665771842002869e-02 -7.509618531912565231e-03
4.233255088329315186e-01 1.159780286252498627e-02 3.115603327751159668e-01 3.694362938404083252e-02 1.203939467668533325e-01 -2.821606993675231934e-01 2.172923982143402100e-01 2.378823012113571167e-01 -2.079546265304088593e-02 -2.465599626302719116e-01 -1.916129142045974731e-02 -1.229576840996742249e-01 -1.159316301345825195e-01 -1.370862573385238647e-01 2.182648750022053719e-03 2.279110103845596313e-01 -1.119215562939643860e-01 9.045456349849700928e-02 9.307107329368591309e-02 1.245561912655830383e-01 6.619846820831298828e-02 2.286146730184555054e-01 -9.333436191082000732e-02 3.187291920185089111e-01 -1.309697180986404419e-01 -7.617498189210891724e-02 -4.424774274230003357e-02 2.545117735862731934e-01 -1.192367523908615112e-01 1.338856518268585205e-01 1.649153977632522583e-01 5.060596019029617310e-02
2.944738268852233887e-01 -6.992688030004501343e-02 -6.216016039252281189e-02 3.275606781244277954e-02 -9.497283399105072021e-02 1.427322030067443848e-01 1.608903855085372925e-01 5.080775544047355652e-02 2.459772378206253052e-01 -7.172843068838119507e-02 -1.071801260113716125e-01 -6.932587176561355591e-02 1.031289547681808472e-01 -4.157722294330596924e-01 -7.517422735691070557e-02 3.237036243081092834e-02 8.220063894987106323e-02 -2.012540847063064575e-01 -1.233099550008773804e-01 7.187865674495697021e-02 2.415895909070968628e-01 1.026659831404685974e-01 4.710106179118156433e-03 3.434138000011444092e-01 -4.154807329177856445e-01 2.953000925481319427e-02 -8.871036581695079803e-03 -9.494154155254364014e-02 6.640998274087905884e-02 1.571229696273803711e-01 -2.532429397106170654e-01 2.077086716890335083e-01
4.372173845767974854e-01 -3.392628207802772522e-02 -5.351705104112625122e-02 2.624027431011199951e-01 3.011593595147132874e-02 6.811422109603881836e-02 -2.121925912797451019e-02 8.135478198528289795e-02 2.271549105644226074e-01 -3.210325837135314941e-01 -1.216616481542587280e-01 1.245415490120649338e-02 1.651146262884140015e-02 1.441144347190856934e-01 -3.079819977283477783e-01 1.843496859073638916e-01 -1.194993555545806885e-01 -1.997026801109313965e-01 5.782273411750793457e-02 -1.056841462850570679e-01 2.474166601896286011e-01 1.983532607555389404e-01 5.314547568559646606e-02 1.194069683551788330e-01 -1.267725825309753418e-01 -1.191550716757774353e-01 -8.844966068863868713e-03 -1.913700997829437256e-01 -2.100785523653030396e-01 -1.780873686075210571e-01 -2.728132605552673340e-01 -1.724504306912422180e-02
-4.087342694401741028e-02 8.517879992723464966e-02 1.447093337774276733e-01 3.130797296762466431e-02 -1.409353762865066528e-01 -2.917595505714416504e-01 1.104814633727073669e-01 -2.891073524951934814e-01 -1.336183249950408936e-01 1.100466251373291016e-01 2.687970995903015137e-01 -8.552806079387664795e-02 2.287632077932357788e-01 -6.352999061346054077e-02 -1.419527977705001831e-01 6.622205674648284912e-02 -5.549558997154235840e-02 6.827078014612197876e-02 1.405054181814193726e-01 -3.180232644081115723e-02 -1.696700602769851685e-01 2.679328024387359619e-01 -9.331419318914413452e-02 4.029457271099090576e-01 2.756494656205177307e-02 3.094875998795032501e-02 -1.325125694274902344e-01 -5.449538305401802063e-02 -4.048023521900177002e-01 -1.291822046041488647e-01 -2.612704038619995117e-01 8.207780867815017700e-02
2.346004396677017212e-01 -3.613495528697967529e-01 2.761420011520385742e-01 2.513702809810638428e-01 1.077061370015144348e-01 -2.638252675533294678e-01 1.381799131631851196e-01 -2.807508688420057297e-03 -2.215321920812129974e-02 -1.783723086118698120e-01 1.016432791948318481e-01 -2.075594961643218994e-01 3.773098886013031006e-01 -1.626828759908676147e-01 -1.024809405207633972e-01 -2.299037203192710876e-02 -1.912724077701568604e-01 -4.988477099686861038e-03 1.022151112556457520e-01 1.754408329725265503e-01 -8.549255877733230591e-02 1.538104861974716187e-01 -1.497712135314941406e-01 2.061363309621810913e-01 -1.480011492967605591e-01 -1.073177158832550049e-01 -9.073898196220397949e-02 2.998937368392944336e-01 -5.547969788312911987e-02 1.458510942757129669e-02 1.638666028156876564e-03 2.121842838823795319e-02
2.395292222499847412e-01 8.902854286134243011e-03 -2.964519197121262550e-03 1.908347606658935547e-01 -7.628918439149856567e-02 2.226589620113372803e-02 9.653823077678680420e-02 1.084884107112884521e-01 7.895219326019287109e-02 -2.611187696456909180e-01 1.154678538441658020e-01 5.742058157920837402e-02 -1.575951576232910156e-01 -3.570178449153900146e-01 -2.749860584735870361e-01 2.104281634092330933e-01 -1.240541338920593262e-01 5.705589801073074341e-02 -9.137568064033985138e-03 -2.114900201559066772e-01 3.766905665397644043e-01 6.866750121116638184e-02 2.314097285270690918e-01 9.480842202901840210e-02 1.706880927085876465e-01 1.810844987630844116e-02 -4.070913046598434448e-02 -5.444507673382759094e-02 -2.326199561357498169e-01 -1.379873305559158325e-01 -3.668805658817291260e-01 -3.207273781299591064e-02
6.847356259822845459e-02 5.398733913898468018e-02 -1.776103489100933075e-02 3.327559232711791992e-01 -2.821161150932312012e-01 -2.350469082593917847e-01 -1.004150584340095520e-01 -6.685668975114822388e-02 1.213058605790138245e-01 -9.910248219966888428e-02 2.411439269781112671e-01 1.779966205358505249e-01 2.716332674026489258e-01 -1.274086087942123413e-01 -2.119922190904617310e-01 1.319418400526046753e-01 3.096703290939331055e-01 4.846899304538965225e-03 -1.781660504639148712e-02 -1.074944362044334412e-01 -1.547620147466659546e-01 7.551374286413192749e-02 -2.336935251951217651e-01 3.925290331244468689e-02 -1.783858537673950195e-01 -2.821168899536132812e-01 -2.050127536058425903e-01 1.094266027212142944e-01 -2.483247816562652588e-01 7.880026102066040039e-02 -1.633335202932357788e-01 1.079877316951751709e-01
1.494314223527908325e-01 1.251589208841323853e-01 -7.365997880697250366e-02 -2.500578947365283966e-02 6.930156052112579346e-02 -6.119165942072868347e-02 -7.406122982501983643e-02 -3.698212653398513794e-02 2.869166135787963867e-01 -8.576107770204544067e-02 1.538637131452560425e-01 1.589131914079189301e-02 -8.447172120213508606e-03 -3.084143698215484619e-01 -3.318594768643379211e-02 1.717016696929931641e-01 1.299208700656890869e-01 -1.267301738262176514e-01 -2.705259323120117188e-01 -2.521637082099914551e-01 1.328543722629547119e-01 3.712210059165954590e-01 -2.136361598968505859e-01 2.602194845676422119e-01 -9.695439599454402924e-03 -1.126217544078826904e-01 5.691198259592056274e-02 1.584003865718841553e-01 -3.743016421794891357e-01 -2.446963936090469360e-01 6.828402727842330933e-02 1.300363391637802124e-01
-6.688734143972396851e-02 1.283537149429321289e-01 1.060289815068244934e-01 2.169742882251739502e-01 2.843830585479736328e-01 4.505219869315624237e-03 9.257657453417778015e-03 -1.102994903922080994e-01 5.914197862148284912e-02 7.696138322353363037e-02 1.128548905253410339e-01 -1.847019791603088379e-01 1.631582677364349365e-01 -3.674730658531188965e-01 2.810011431574821472e-02 1.467702090740203857e-01 2.576995640993118286e-02 -2.863419055938720703e-01 -4.220854118466377258e-02 3.682930767536163330e-02 2.910379171371459961e-01 2.625465095043182373e-01 -2.456174641847610474e-01 3.496904671192169189e-01 -1.880384832620620728e-01 -8.587265759706497192e-02 4.282077774405479431e-02 -2.143359780311584473e-01 -2.061206847429275513e-01 -3.108574077486991882e-02 -1.652567535638809204e-01 6.339426338672637939e-02
-7.273107767105102539e-04 -1.023931875824928284e-01 1.245443448424339294e-01 3.002417683601379395e-01 -1.024257838726043701e-01 1.726830750703811646e-01 1.920881867408752441e-01 1.709284037351608276e-01 -6.882524490356445312e-02 -2.249899059534072876e-01 8.055705577135086060e-02 -8.649870753288269043e-02 3.522308170795440674e-01 -7.408553361892700195e-02 -2.978242039680480957e-01 2.852408885955810547e-01 -2.833621762692928314e-02 5.775359645485877991e-02 -2.501575276255607605e-02 1.789185106754302979e-01 2.594405598938465118e-02 -2.049376256763935089e-02 -1.231972202658653259e-01 2.813870012760162354e-01 7.049302011728286743e-02 -2.581581175327301025e-01 4.873973783105611801e-03 -4.916273429989814758e-02 -1.746901124715805054e-01 -6.715250015258789062e-02 -9.335382282733917236e-02 -3.980780243873596191e-01
3.119817376136779785e-01 -4.678279906511306763e-02 9.505537897348403931e-02 7.535537332296371460e-02 7.208143174648284912e-02 -1.206538751721382141e-01 -8.282285928726196289e-02 1.183972507715225220e-01 2.506558299064636230e-01 -2.738970704376697540e-02 4.139529466629028320e-01 -3.672865033149719238e-02 -4.372967407107353210e-02 -1.280118376016616821e-01 2.071215957403182983e-01 1.353477537631988525e-01 -1.795524507761001587e-01 5.153209436684846878e-03 3.749314695596694946e-03 2.193523496389389038e-01 3.014295399188995361e-01 -1.538416296243667603e-01 -3.130652382969856262e-02 1.224664151668548584e-01 -1.199302002787590027e-01 -4.233307242393493652e-01 -1.618573069572448730e-01 -9.213294833898544312e-02 -2.502648532390594482e-01 2.995835384353995323e-03 -1.077163219451904297e-01 1.261311769485473633e-01
2.806275188922882080e-01 1.289551407098770142e-01 9.820444136857986450e-02 1.222527176141738892e-01 2.018179930746555328e-02 -3.785960376262664795e-01 -4.634011909365653992e-02 1.434454023838043213e-01 -1.306955516338348389e-01 -7.727447897195816040e-02 7.306902855634689331e-02 -1.223956793546676636e-01 -8.584632724523544312e-02 -1.820320039987564087e-01 -1.022289246320724487e-01 2.050764262676239014e-01 1.086284592747688293e-01 2.409555464982986450e-01 -2.478330284357070923e-01 -2.056237161159515381e-01 2.347654402256011963e-01 2.883442938327789307e-01 -1.976423710584640503e-01 -4.138739779591560364e-02 -3.408465161919593811e-02 1.878578332252800465e-03 -2.480941712856292725e-01 -7.661499828100204468e-02 -1.880005449056625366e-01 2.186605781316757202e-01 -2.038259804248809814e-01 1.769061535596847534e-01
3.663471713662147522e-02 2.087888717651367188e-01 -1.048386022448539734e-01 4.274809360504150391e-01 -5.692676827311515808e-02 5.433578509837388992e-03 1.527860164642333984e-01 2.661991715431213379e-01 -6.306105107069015503e-02 -9.696443378925323486e-02 -4.306998103857040405e-02 -7.225200533866882324e-02 6.474497914314270020e-02 1.080362573266029358e-01 -2.480192482471466064e-01 8.460826426744461060e-02 -3.164681494235992432e-01 1.441212445497512817e-01 1.581601947546005249e-01 -1.255133599042892456e-01 1.714342236518859863e-01 6.947947293519973755e-02 -2.881709933280944824e-01 2.689927518367767334e-01 -9.104083478450775146e-02 -1.174117997288703918e-01 -1.812341660261154175e-01 -2.870416343212127686e-01 -1.861533224582672119e-01 1.231050863862037659e-02 8.903402835130691528e-02 1.658790856599807739e-01
2.654632925987243652e-01 -9.914558380842208862e-02 -1.609950065612792969e-01 1.727031320333480835e-01 -2.270207256078720093e-01 -1.465290188789367676e-01 1.863193213939666748e-01 5.230688676238059998e-02 1.566962003707885742e-01 6.820623762905597687e-03 3.908352553844451904e-01 1.772768795490264893e-01 2.353009134531021118e-01 -6.881895661354064941e-02 -1.456731557846069336e-02 2.433967888355255127e-01 -1.286045759916305542e-01 6.261128932237625122e-02 -1.018937230110168457e-01 1.578552573919296265e-01 3.396719098091125488e-01 2.461916953325271606e-01 -2.044640630483627319e-01 3.415946289896965027e-02 -2.631264179944992065e-02 6.949594616889953613e-02 -1.329367309808731079e-01 -6.502839177846908569e-02 -6.432224065065383911e-03 -2.425739616155624390e-01 -7.336339354515075684e-02 2.423822432756423950e-01
-2.953703515231609344e-02 -3.361338078975677490e-01 1.731063723564147949e-01 3.058241009712219238e-01 -1.659366637468338013e-01 -2.975370921194553375e-02 2.557219862937927246e-01 -2.810199744999408722e-02 -9.943414479494094849e-02 -9.860483556985855103e-02 4.704763740301132202e-02 -3.341878056526184082e-01 2.330592721700668335e-01 -9.780048578977584839e-02 -1.541104465723037720e-01 2.576477266848087311e-02 6.493485718965530396e-02 2.641451172530651093e-02 2.863279283046722412e-01 -2.984362095594406128e-02 2.725041806697845459e-01 -3.796872124075889587e-02 -1.437363177537918091e-01 3.889779448509216309e-01 -1.219236403703689575e-01 7.942941039800643921e-02 -2.570477873086929321e-02 -5.792100355029106140e-02 -1.739502996206283569e-01 -4.873662441968917847e-02 -2.293643504381179810e-01 1.893348433077335358e-02
-5.169577430933713913e-03 2.086899578571319580e-01 2.137851417064666748e-01 3.917175233364105225e-01 1.070951372385025024e-01 7.576061785221099854e-02 1.969218254089355469e-01 -7.051359862089157104e-02 -1.476389467716217041e-01 8.602233976125717163e-02 2.093054801225662231e-01 -2.298261672258377075e-01 4.080607742071151733e-02 -4.297522082924842834e-02 -9.163632057607173920e-03 2.402228862047195435e-01 7.480268180370330811e-02 -2.154595218598842621e-02 4.329481720924377441e-02 2.402900904417037964e-01 2.408737875521183014e-02 3.654374480247497559e-01 -3.105395138263702393e-01 7.957530766725540161e-02 -2.732739448547363281e-01 4.815345257520675659e-02 9.869062900543212891e-02 1.849094480276107788e-01 -1.962701976299285889e-01 -3.416469320654869080e-02 -2.071950435638427734e-01 -5.544131249189376831e-02
3.479118645191192627e-01 1.319259554147720337e-01 -2.009711712598800659e-01 1.421954482793807983e-01 4.818325862288475037e-02 -2.822780907154083252e-01 4.355602338910102844e-02 3.177040219306945801e-01 -8.823550492525100708e-02 -4.765487834811210632e-02 1.402198076248168945e-01 6.172680878080427647e-04 1.792060881853103638e-01 -1.182592958211898804e-01 -1.562192589044570923e-01 3.171832561492919922e-01 1.121463999152183533e-01 -1.548219770193099976e-01 1.171072050929069519e-01 -2.725189626216888428e-01 4.696286469697952271e-02 -4.909842461347579956e-02 1.303377747535705566e-02 -3.751983866095542908e-02 -3.824821710586547852e-01 8.895061165094375610e-02 -1.764497011899948120e-01 1.237423568964004517e-01 -1.680565923452377319e-01 -1.821845211088657379e-02 -1.779369264841079712e-01 1.538546383380889893e-01
1.480435281991958618e-01 -2.419737130403518677e-01 1.474450249224901199e-02 6.333947181701660156e-02 -1.208380684256553650e-01 -1.402871310710906982e-01 -1.545673161745071411e-01 2.106861174106597900e-01 -3.081355057656764984e-02 -8.551342785358428955e-02 1.808998882770538330e-01 1.048142910003662109e-01 1.870926916599273682e-01 -3.357622623443603516e-01 -1.564627885818481445e-01 2.682205103337764740e-02 1.945185512304306030e-01 1.962030380964279175e-01 -3.585153492167592049e-03 -1.885747760534286499e-01 -3.833320736885070801e-02 -8.869221061468124390e-02 -1.680549085140228271e-01 1.481393724679946899e-01 -1.404367834329605103e-01 -1.916155815124511719e-01 -1.317926049232482910e-01 -9.853564947843551636e-02 -4.693149924278259277e-01 1.932954341173171997e-01 -1.720549464225769043e-01 2.136765569448471069e-01
1.430215779691934586e-02 2.502932250499725342e-01 1.250726133584976196e-01 1.264223307371139526e-01 -1.571932137012481689e-01 -1.439363509416580200e-01 -3.430757299065589905e-02 5.025926977396011353e-02 -4.851602017879486084e-02 3.851321637630462646e-01 2.407330572605133057e-01 -3.003794252872467041e-01 2.197605818510055542e-01 -1.977760642766952515e-01 2.833158522844314575e-02 3.783011734485626221e-01 1.026130467653274536e-01 -3.776778653264045715e-02 -1.465109735727310181e-01 -1.956028193235397339e-01 6.463687121868133545e-02 2.181858867406845093e-01 -2.142003327608108521e-01 1.950121819972991943e-01 -3.330488223582506180e-03 -5.081305652856826782e-02 -6.242896243929862976e-02 5.987048894166946411e-02 -2.059854418039321899e-01 -1.011746451258659363e-01 -7.477530092000961304e-02 2.247184664011001587e-01
2.204952836036682129e-01 -1.903527788817882538e-02 4.107188433408737183e-02 1.733967065811157227e-01 9.547756984829902649e-03 -1.464158855378627777e-02 9.694694727659225464e-02 2.236440591514110565e-02 2.600181400775909424e-01 -3.970229327678680420e-01 -1.915297657251358032e-01 -1.028245408087968826e-02 -2.320734784007072449e-02 -2.057047188282012939e-01 -2.493773400783538818e-01 6.082293391227722168e-02 -5.845256894826889038e-02 -2.717374563217163086e-01 7.531453669071197510e-02 3.724623844027519226e-02 1.771509647369384766e-01 5.458481907844543457e-01 4.020679369568824768e-02 1.794202029705047607e-01 -1.022692844271659851e-01 1.161015704274177551e-01 -7.633654028177261353e-02 -4.822617629542946815e-04 -1.035439446568489075e-01 -5.106021463871002197e-02 -2.115512192249298096e-01 5.465369299054145813e-02
9.148140251636505127e-02 2.236855328083038330e-01 7.179642468690872192e-02 3.300811648368835449e-01 -5.318344384431838989e-02 2.074281312525272369e-02 -6.857789307832717896e-02 2.026930451393127441e-01 1.301151365041732788e-01 -2.505850493907928467e-01 -2.188159851357340813e-03 4.649692028760910034e-02 8.771347999572753906e-02 -6.680813152343034744e-03 1.826346665620803833e-02 -1.171902343630790710e-01 -1.126722395420074463e-01 -2.026392966508865356e-01 -2.402980029582977295e-01 1.622417122125625610e-01 1.916176080703735352e-01 3.543634116649627686e-01 1.908527165651321411e-01 2.941760420799255371e-01 -1.948491334915161133e-01 1.507405340671539307e-01 4.236295353621244431e-03 -1.558373272418975830e-01 -2.616439759731292725e-01 2.633540704846382141e-02 -2.918649017810821533e-01 -1.110850125551223755e-01
1.106937304139137268e-01 -1.050732955336570740e-01 1.823480874300003052e-01 1.709307283163070679e-01 -9.647141396999359131e-02 4.086232557892799377e-02 1.302742511034011841e-01 1.458886414766311646e-01 1.000524908304214478e-01 -6.430117040872573853e-02 3.087270259857177734e-01 -1.551322638988494873e-01 2.278622984886169434e-01 -2.076328098773956299e-01 -1.994255781173706055e-01 2.110352553427219391e-02 2.935008108615875244e-01 1.183748841285705566e-01 1.539307683706283569e-01 2.274050563573837280e-01 2.182015329599380493e-01 3.840783610939979553e-02 3.641767427325248718e-03 4.528344273567199707e-01 -1.731175780296325684e-01 5.768099799752235413e-02 7.216927595436573029e-03 -1.168328225612640381e-01 -2.219460308551788330e-01 -1.901792883872985840e-01 1.714622080326080322e-01 -6.845530867576599121e-02
2.239591628313064575e-01 -2.416508495807647705e-01 1.607984006404876709e-01 3.199211657047271729e-01 -7.716540247201919556e-02 -1.391081064939498901e-01 1.983344256877899170e-01 1.004275027662515640e-02 -1.856150664389133453e-02 -7.108925376087427139e-03 -5.214860662817955017e-02 -1.650243997573852539e-01 -2.160370536148548126e-02 -1.474808603525161743e-01 -2.377789467573165894e-01 -6.323606520891189575e-02 1.396643966436386108e-01 2.793387137353420258e-02 3.746093213558197021e-01 -2.338661067187786102e-02 2.888303101062774658e-01 1.615471988916397095e-01 -8.961793035268783569e-02 4.662159681320190430e-01 -6.180872395634651184e-02 -2.175848484039306641e-01 -1.407732814550399780e-01 1.694202423095703125e-02 -1.812157779932022095e-02 -9.423248469829559326e-02 -4.779376089572906494e-02 8.100154995918273926e-02
2.735584080219268799e-01 -6.593779195100069046e-03 1.740306615829467773e-01 1.121857091784477234e-01 -2.623674869537353516e-01 2.096694111824035645e-01 3.861062228679656982e-02 -4.053309559822082520e-02 -2.275285311043262482e-03 -1.212335079908370972e-01 8.826866745948791504e-02 -8.975966274738311768e-02 2.394388802349567413e-02 -1.958217918872833252e-01 -9.510659426450729370e-02 3.660784363746643066e-01 -2.339727729558944702e-01 -1.417189836502075195e-02 -1.457655876874923706e-01 -5.008971318602561951e-02 1.659308671951293945e-01 1.075580194592475891e-01 -9.999586641788482666e-02 5.220721010118722916e-03 4.327290877699851990e-02 2.848035395145416260e-01 9.059803932905197144e-02 -1.268504709005355835e-01 -2.394835799932479858e-01 -1.215221881866455078e-01 -4.965311288833618164e-01 -3.560031997039914131e-03
6.848689913749694824e-02 -1.827479302883148193e-01 1.723395287990570068e-01 4.313631653785705566e-01 -8.329352736473083496e-02 -1.704530864953994751e-01 5.497375130653381348e-02 7.236418873071670532e-02 -2.245804816484451294e-01 -6.453252583742141724e-02 1.646796762943267822e-01 -3.339811265468597412e-01 8.365007489919662476e-02 -7.357920706272125244e-02 7.214269787073135376e-02 1.636106818914413452e-01 2.049967795610427856e-01 1.072227209806442261e-01 -6.321713328361511230e-03 1.582667976617813110e-01 2.446395009756088257e-01 -9.634615480899810791e-02 1.410161703824996948e-01 2.359016239643096924e-01 1.334634274244308472e-01 9.012269228696823120e-02 -4.076507315039634705e-02 9.545673429965972900e-02 -1.699819266796112061e-01 -2.273297309875488281e-01 -3.468546271324157715e-01 5.809377506375312805e-02
1.125626340508460999e-01 -3.656714558601379395e-01 3.283986449241638184e-01 4.194450378417968750e-01 -1.270445883274078369e-01 -2.121401578187942505e-01 2.501104474067687988e-01 1.086176633834838867e-01 -1.319948136806488037e-01 -4.801672697067260742e-02 3.735929727554321289e-02 -1.065764799714088440e-01 1.975163221359252930e-01 -3.017323315143585205e-01 -1.458142846822738647e-01 -6.120231747627258301e-02 1.100624725222587585e-02 5.547179654240608215e-02 9.681759774684906006e-02 1.311024874448776245e-01 2.380117475986480713e-01 -1.020396798849105835e-01 -6.184094026684761047e-02 2.138350605964660645e-01 2.854382246732711792e-02 -9.990344941616058350e-02 3.064323589205741882e-02 -2.984638558700680733e-03 -2.261763066053390503e-01 -6.600292772054672241e-02 -1.766285747289657593e-01 4.436290264129638672e-02
1.374662071466445923e-01 -2.397153675556182861e-01 -5.286931246519088745e-02 2.258742004632949829e-01 -5.233266949653625488e-02 -1.748295575380325317e-01 1.224830746650695801e-01 1.610265113413333893e-02 -1.466245949268341064e-01 -5.752481892704963684e-02 3.521552085876464844e-01 -1.998010724782943726e-01 1.412671208381652832e-01 -2.013226896524429321e-01 -4.181562736630439758e-02 5.946482717990875244e-02 -1.315214335918426514e-01 -1.229567825794219971e-01 1.312763094902038574e-01 -3.422441706061363220e-02 3.030132651329040527e-01 4.062021076679229736e-01 -2.040908783674240112e-01 2.541942000389099121e-01 9.769064188003540039e-02 8.416740223765373230e-03 -8.232285082340240479e-02 -6.791664659976959229e-02 1.201441287994384766e-01 -1.221789270639419556e-01 -3.109284043312072754e-01 7.614189386367797852e-02
1.807061135768890381e-01 -3.206835985183715820e-01 3.500849902629852295e-01 3.554167151451110840e-01 -1.910274848341941833e-02 3.892740607261657715e-02 1.955003440380096436e-01 2.229153662919998169e-01 8.501321077346801758e-02 1.507170405238866806e-02 1.752863824367523193e-01 -5.394881963729858398e-02 9.263675659894943237e-02 -2.645081877708435059e-01 -4.965296760201454163e-02 -5.759793147444725037e-02 9.381252527236938477e-02 -8.359504491090774536e-02 9.808045625686645508e-02 2.991956099867820740e-02 1.223129555583000183e-01 -1.490461975336074829e-01 -2.429402917623519897e-01 1.781295537948608398e-01 -2.870133817195892334e-01 -1.121891736984252930e-01 6.322611123323440552e-02 -2.154446393251419067e-01 -2.555591464042663574e-01 -1.510201245546340942e-01 -3.536404669284820557e-02 -1.069636866450309753e-01
3.354141116142272949e-01 7.234793901443481445e-02 9.749862551689147949e-02 2.481442838907241821e-01 -2.070152461528778076e-01 -1.584038324654102325e-02 -4.572393838316202164e-03 -3.338735178112983704e-02 2.314658910036087036e-01 3.941334486007690430e-01 8.730652183294296265e-02 -1.235244497656822205e-01 6.200361624360084534e-02 -2.877927720546722412e-01 -7.049655914306640625e-02 2.076870799064636230e-01 1.627195626497268677e-01 1.311050653457641602e-01 -4.433872178196907043e-02 -3.655044436454772949e-01 2.323755808174610138e-02 1.001013442873954773e-02 -4.627443477511405945e-02 1.970227062702178955e-01 -1.652380228042602539e-01 2.483664005994796753e-01 -7.563946396112442017e-02 5.208932235836982727e-02 -4.130341485142707825e-02 -4.662226885557174683e-02 -2.375367134809494019e-01 -1.477025598287582397e-01
2.059008926153182983e-01 -7.820811122655868530e-02 3.363437950611114502e-02 1.063384115695953369e-01 4.018827155232429504e-02 -8.369760215282440186e-02 -2.493377029895782471e-01 1.705279946327209473e-01 1.386301242746412754e-03 -1.157634481787681580e-01 -7.136051356792449951e-02 -1.218143999576568604e-01 1.647079288959503174e-01 -1.151956394314765930e-01 -2.735111415386199951e-01 4.226838052272796631e-01 -2.488777786493301392e-01 8.321718871593475342e-02 1.623752564191818237e-01 2.243186235427856445e-01 1.486809104681015015e-01 1.202236786484718323e-01 -1.740673184394836426e-01 -4.791826754808425903e-02 -4.500532150268554688e-01 5.832989513874053955e-02 1.137958317995071411e-01 1.100132316350936890e-01 -9.876008331775665283e-02 -1.378167420625686646e-02 -1.758726537227630615e-01 1.593558639287948608e-01
1.616829186677932739e-01 -1.580167561769485474e-01 3.122248351573944092e-01 3.726597726345062256e-01 -1.877377629280090332e-01 -1.295341923832893372e-02 2.111853361129760742e-01 1.655325479805469513e-02 2.100758999586105347e-02 1.156321391463279724e-01 -2.938839048147201538e-02 -1.006516665220260620e-01 1.761923134326934814e-01 -2.736609280109405518e-01 1.358144134283065796e-01 -1.031499430537223816e-01 -6.155018880963325500e-02 1.609240770339965820e-01 -1.167308986186981201e-01 1.441063880920410156e-01 1.867686510086059570e-01 -5.258172005414962769e-02 -1.434829831123352051e-01 1.252048760652542114e-01 -3.757450878620147705e-01 -8.699315786361694336e-02 -1.118759214878082275e-01 -2.356757223606109619e-02 -3.781275153160095215e-01 -1.433356553316116333e-01 -2.314184233546257019e-02 9.243064373731613159e-02
4.764241576194763184e-01 -1.409521102905273438e-01 4.413219690322875977e-01 -6.061785668134689331e-02 -1.459681689739227295e-01 -2.144500031135976315e-04 6.544683873653411865e-02 7.967917621135711670e-02 1.965059340000152588e-01 -1.409567445516586304e-01 1.005480065941810608e-01 -1.533657014369964600e-01 1.688156574964523315e-01 -1.720786839723587036e-01 1.507731620222330093e-02 2.772926092147827148e-01 -2.968873977661132812e-01 2.954750880599021912e-02 -6.097641214728355408e-02 -4.071461036801338196e-02 1.573434472084045410e-01 2.730504050850868225e-02 -6.086690351366996765e-02 1.113704890012741089e-01 -1.013687578961253166e-03 1.650297343730926514e-01 1.566515117883682251e-01 -8.632026612758636475e-02 -1.143207177519798279e-01 5.755646526813507080e-02 -2.861675918102264404e-01 4.391973838210105896e-02
1.031721606850624084e-01 -6.087756901979446411e-02 -1.030876860022544861e-01 2.240016460418701172e-01 -2.337270975112915039e-01 -2.303086519241333008e-01 1.122752726078033447e-01 1.912808232009410858e-02 2.236961871385574341e-01 -8.019787818193435669e-02 1.934646368026733398e-01 7.707382738590240479e-02 3.649051189422607422e-01 -4.117692296858876944e-04 -1.933186799287796021e-01 1.347832083702087402e-01 -6.314351409673690796e-02 -1.621835231781005859e-01 1.138755306601524353e-01 1.010434776544570923e-01 3.948512077331542969e-01 8.780870586633682251e-02 -3.872236311435699463e-01 6.734713912010192871e-02 9.016028791666030884e-02 -2.382926456630229950e-02 -1.508461683988571167e-01 2.444204129278659821e-02 2.253910992294549942e-03 -1.488515287637710571e-01 -1.785622984170913696e-01 2.408523261547088623e-01
1.360947787761688232e-01 1.179574206471443176e-01 1.378226429224014282e-01 2.598591446876525879e-01 -8.400531858205795288e-02 2.897478267550468445e-02 -2.617484033107757568e-01 2.981725614517927170e-03 8.997935056686401367e-02 -3.987463656812906265e-03 1.095773503184318542e-01 -2.267718464136123657e-01 5.909711867570877075e-02 -4.100025594234466553e-01 1.100884452462196350e-01 3.523180782794952393e-01 -2.506707310676574707e-01 1.068291291594505310e-01 8.664837479591369629e-02 1.402566730976104736e-01 8.586733788251876831e-02 2.531491518020629883e-01 -4.676235839724540710e-03 6.176295503973960876e-02 1.759177744388580322e-01 -1.261743903160095215e-02 3.159444779157638550e-02 -5.441348999738693237e-02 -2.538801133632659912e-01 -1.419336646795272827e-01 -3.581687211990356445e-01 -2.377210371196269989e-02
1.209337040781974792e-01 1.112351194024085999e-01 1.908152252435684204e-01 2.784527540206909180e-01 3.646480664610862732e-02 -3.614070266485214233e-02 1.843232810497283936e-01 2.092681527137756348e-01 2.986818850040435791e-01 -3.615238666534423828e-01 -2.573606185615062714e-02 5.345549434423446655e-02 1.992453187704086304e-01 8.557272143661975861e-03 5.193854495882987976e-02 1.336511820554733276e-01 -1.976124346256256104e-01 -6.140797212719917297e-02 -1.298931688070297241e-01 -2.183201164007186890e-01 -1.249857097864151001e-01 1.986059099435806274e-01 -1.282203346490859985e-01 2.289446741342544556e-01 9.297023713588714600e-02 -2.794895172119140625e-01 -2.168922573328018188e-01 -1.600047200918197632e-01 -2.380739897489547729e-01 1.849405914545059204e-01 -1.150797754526138306e-01 9.073584340512752533e-03
1.602704226970672607e-01 -1.899735331535339355e-01 2.634722888469696045e-01 2.742665708065032959e-01 1.299119293689727783e-01 1.475860271602869034e-02 4.058744013309478760e-02 2.383751273155212402e-01 8.580319583415985107e-02 -2.150368541479110718e-01 4.385893419384956360e-02 8.510310947895050049e-02 7.272131741046905518e-03 -1.148620173335075378e-01 2.170373648405075073e-01 2.994105219841003418e-02 -5.954744666814804077e-02 2.894144505262374878e-02 9.215791523456573486e-02 -2.311228364706039429e-01 -2.347486615180969238e-01 1.857148408889770508e-01 -2.134004980325698853e-01 2.723392546176910400e-01 -1.359154582023620605e-01 -1.049130931496620178e-01 -3.601914048194885254e-01 2.263220725581049919e-03 -3.005199134349822998e-01 2.156087160110473633e-01 -1.357304155826568604e-01 6.290595978498458862e-02
4.064606968313455582e-03 6.740771979093551636e-02 9.870169311761856079e-02 4.019006490707397461e-01 -1.562345325946807861e-01 -5.789165571331977844e-02 3.806712925434112549e-01 -1.187399476766586304e-01 -8.230303972959518433e-02 -8.097664266824722290e-02 2.392753362655639648e-01 -2.169542312622070312e-01 8.095498383045196533e-02 -1.564728021621704102e-01 -1.337053924798965454e-01 1.800711899995803833e-01 -7.849971950054168701e-02 -1.514265686273574829e-01 1.754928231239318848e-01 1.611745059490203857e-01 1.350250542163848877e-01 -4.033273085951805115e-02 1.667224615812301636e-02 1.436104476451873779e-01 -2.289914190769195557e-01 -1.423524469137191772e-01 -4.107612371444702148e-01 1.672895103693008423e-01 8.155656605958938599e-02 -1.035345494747161865e-01 -1.186132654547691345e-01 1.045493707060813904e-01
7.698263227939605713e-02 -1.142836362123489380e-01 -2.206248641014099121e-01 3.080483675003051758e-01 -2.799170017242431641e-01 1.230618567205965519e-03 1.343731731176376343e-01 1.071336790919303894e-01 1.955223968252539635e-03 -2.779809236526489258e-01 -1.338261812925338745e-01 -2.630592286586761475e-01 2.446889877319335938e-01 4.369162768125534058e-02 3.353299200534820557e-02 2.412106990814208984e-01 3.306667134165763855e-02 -1.557611301541328430e-02 -5.526883527636528015e-02 -1.996835768222808838e-01 2.942287176847457886e-02 2.248669117689132690e-01 -2.222312837839126587e-01 3.378900885581970215e-02 -6.871007382869720459e-02 -3.461470305919647217e-01 -2.897795140743255615e-01 -1.552688330411911011e-01 -2.455394864082336426e-01 -6.861926615238189697e-02 5.522658117115497589e-03 1.441351510584354401e-02
3.570872172713279724e-02 -1.135676875710487366e-01 1.942677944898605347e-01 2.143861353397369385e-01 -1.665168255567550659e-01 -1.155488342046737671e-01 -2.978669479489326477e-03 -9.897219389677047729e-02 -1.348650604486465454e-01 1.275597512722015381e-01 5.927401036024093628e-02 -2.998688519001007080e-01 1.965422779321670532e-01 -2.603073120117187500e-01 -9.331677109003067017e-02 1.691283136606216431e-01 -4.887645319104194641e-02 -5.580780096352100372e-03 2.521768510341644287e-01 2.114780992269515991e-01 2.344388961791992188e-01 -1.362144388258457184e-02 1.136901080608367920e-01 3.235903084278106689e-01 6.699217855930328369e-02 -5.018340889364480972e-03 -1.294436603784561157e-01 -2.151260823011398315e-01 -1.625831127166748047e-01 -1.797240227460861206e-01 -4.092164933681488037e-01 4.885321855545043945e-02
3.136092424392700195e-01 9.297993779182434082e-02 2.103160768747329712e-01 2.603564411401748657e-02 -5.823507905006408691e-02 -1.263039857149124146e-01 4.410587996244430542e-02 -3.280280157923698425e-02 -3.533807694911956787e-01 -1.170828789472579956e-01 2.466181367635726929e-01 -3.889997303485870361e-02 1.042232364416122437e-01 -2.255943566560745239e-01 -2.882606983184814453e-01 1.102336794137954712e-01 -3.084221296012401581e-02 1.470899395644664764e-02 2.886067628860473633e-01 1.195919364690780640e-01 -2.204426079988479614e-01 -3.631936758756637573e-02 -1.360020935535430908e-01 2.334413528442382812e-01 1.245974376797676086e-02 1.780751943588256836e-01 -1.435614675283432007e-01 -1.107660010457038879e-01 -3.107910752296447754e-01 -1.157361716032028198e-01 -2.672187983989715576e-01 9.211424039676785469e-04
1.519046425819396973e-01 5.018635466694831848e-02 -4.997368901968002319e-02 1.505497246980667114e-01 -1.186690386384725571e-02 -1.943345218896865845e-01 1.481478810310363770e-01 2.100686356425285339e-02 2.844767272472381592e-01 -1.538522988557815552e-01 -2.675553038716316223e-02 -1.154250204563140869e-01 1.396785583347082138e-02 -4.902595281600952148e-01 -1.661390066146850586e-01 -1.718502119183540344e-02 -1.090506315231323242e-01 -1.698362529277801514e-01 -2.352673262357711792e-01 2.296052314341068268e-02 -7.337879389524459839e-02 1.364205926656723022e-01 -4.720512032508850098e-02 3.314197957515716553e-01 -4.474587440490722656e-01 -5.395382270216941833e-02 -9.919825941324234009e-03 -2.003693580627441406e-01 6.722052395343780518e-02 -1.186067759990692139e-01 -8.326767385005950928e-02 -1.707977615296840668e-02
-5.398286134004592896e-02 2.859838120639324188e-02 -6.861487776041030884e-02 2.033278048038482666e-01 -2.061849534511566162e-01 1.510667353868484497e-01 4.930638149380683899e-02 -7.632450759410858154e-02 1.747339814901351929e-01 -2.270411886274814606e-02 2.521547675132751465e-01 -6.360098719596862793e-02 -1.477956771850585938e-01 -1.659196056425571442e-02 -8.499599248170852661e-02 3.685011267662048340e-01 1.098667159676551819e-01 -1.160867810249328613e-01 1.094972118735313416e-01 1.098545119166374207e-01 2.050931006669998169e-01 3.803720325231552124e-02 -1.247928068041801453e-01 3.040627241134643555e-01 2.275450341403484344e-02 -1.383902877569198608e-01 7.579887658357620239e-02 -2.817136645317077637e-01 -3.423802852630615234e-01 -1.007281765341758728e-01 -1.437609642744064331e-01 3.985723257064819336e-01
7.627053558826446533e-02 -6.289198249578475952e-02 -2.065427303314208984e-01 3.076857626438140869e-01 9.775543957948684692e-02 -1.948708109557628632e-02 2.071982175111770630e-01 -1.073559075593948364e-01 -1.051302999258041382e-01 -1.104225516319274902e-01 5.001176595687866211e-01 8.923243731260299683e-02 6.669481098651885986e-02 -1.675481051206588745e-01 -1.495230197906494141e-02 2.862599492073059082e-01 -1.818290054798126221e-01 -3.176568541675806046e-03 -9.999704360961914062e-02 9.072953462600708008e-02 2.208226025104522705e-01 3.444064855575561523e-01 -2.058757841587066650e-01 1.458856612443923950e-01 -1.602833569049835205e-01 2.223603893071413040e-03 -2.069801390171051025e-01 7.174968719482421875e-02 -9.126049466431140900e-03 -4.862884432077407837e-02 -1.775389313697814941e-01 -4.988433048129081726e-02
2.104214727878570557e-01 5.777466576546430588e-03 -1.262681186199188232e-01 1.235629096627235413e-01 -2.711431123316287994e-02 -6.085875257849693298e-02 1.854107528924942017e-01 -4.058625921607017517e-02 -1.036492288112640381e-01 -1.602117717266082764e-01 4.600630402565002441e-01 -3.089344501495361328e-02 1.752904951572418213e-01 -3.757660686969757080e-01 -1.506067365407943726e-01 2.880212962627410889e-01 1.149147376418113708e-01 -3.515832498669624329e-02 -1.640070974826812744e-01 6.422605365514755249e-02 -8.597818017005920410e-02 2.513226568698883057e-01 -1.703979820013046265e-01 7.694723457098007202e-02 -8.467085659503936768e-02 -1.688784211874008179e-01 9.986051172018051147e-02 8.064419962465763092e-03 -2.735797464847564697e-01 2.302019894123077393e-01 -1.311471015214920044e-01 -1.252381801605224609e-01
2.269259244203567505e-01 1.026805415749549866e-01 3.436306416988372803e-01 6.433836370706558228e-02 8.371528238058090210e-02 1.242274269461631775e-01 2.149867266416549683e-01 1.072956174612045288e-01 9.949792921543121338e-02 -3.261541426181793213e-01 -1.044367477297782898e-01 -2.889358103275299072e-01 -7.292921841144561768e-02 -1.090465188026428223e-01 -1.301997601985931396e-01 4.116475582122802734e-02 1.873220652341842651e-01 -9.629694372415542603e-02 3.892434388399124146e-02 9.817638993263244629e-02 1.889010667800903320e-01 2.904304563999176025e-01 -5.404170975089073181e-02 1.301463246345520020e-01 -9.167176485061645508e-02 1.053712442517280579e-01 3.629949688911437988e-02 1.642476469278335571e-01 -3.575929105281829834e-01 1.700646430253982544e-01 -2.529735565185546875e-01 1.582513600587844849e-01
-2.569001317024230957e-01 1.242270134389400482e-02 2.208117842674255371e-01 2.181879878044128418e-01 -1.753524988889694214e-01 -2.755784988403320312e-01 -1.941201649606227875e-02 -3.735738247632980347e-02 2.128777951002120972e-01 -2.551211118698120117e-01 -1.071456223726272583e-01 -1.331198811531066895e-01 -1.953801661729812622e-01 -1.049306765198707581e-01 -7.657110691070556641e-02 1.362198144197463989e-01 -5.321032181382179260e-02 -9.706621058285236359e-03 -6.293061375617980957e-02 -3.570352867245674133e-02 1.476131528615951538e-01 5.076200887560844421e-02 -2.506703138351440430e-01 2.979351878166198730e-01 -3.318372964859008789e-01 1.425590366125106812e-01 -1.748677790164947510e-01 -1.111646890640258789e-01 -3.578671813011169434e-01 -8.623291738331317902e-03 -1.682733744382858276e-01 4.300618171691894531e-02
1.319538652896881104e-01 -1.312439590692520142e-01 7.067383825778961182e-02 2.019971609115600586e-01 1.612753570079803467e-01 -1.438161879777908325e-01 1.348927021026611328e-01 3.591641411185264587e-02 -1.028971299529075623e-01 9.914290159940719604e-02 4.145960211753845215e-01 -2.184874266386032104e-01 2.231824696063995361e-01 -5.332763865590095520e-02 1.697868667542934418e-02 9.521735459566116333e-02 -3.885189816355705261e-02 -3.060604818165302277e-02 1.738334298133850098e-01 -1.335072070360183716e-01 4.121034145355224609e-01 2.103904336690902710e-01 -2.137532681226730347e-01 2.039048075675964355e-01 1.054368987679481506e-01 -8.404936641454696655e-03 -2.161989510059356689e-01 -5.503375455737113953e-02 2.288867346942424774e-02 -3.454650565981864929e-02 -3.009627759456634521e-01 2.150129079818725586e-01
1.476652473211288452e-01 -9.454165399074554443e-02 1.233981177210807800e-01 1.556768566370010376e-01 -1.890155822038650513e-01 -1.703861206769943237e-01 -2.813229560852050781e-01 2.039555162191390991e-01 -7.909179478883743286e-02 -1.890159994363784790e-01 -2.370838262140750885e-02 -5.141659826040267944e-02 6.647457182407379150e-02 3.533726185560226440e-02 -1.919169574975967407e-01 1.697381585836410522e-01 -2.297652959823608398e-01 2.928832173347473145e-02 1.240442916750907898e-01 2.355618476867675781e-01 -1.102741137146949768e-01 1.200131624937057495e-01 -7.555904239416122437e-02 6.846408545970916748e-02 -1.325763761997222900e-01 1.743625253438949585e-01 -1.701051294803619385e-01 2.846015617251396179e-02 -4.550230801105499268e-01 -2.241995334625244141e-01 -3.589694201946258545e-01 -4.914784431457519531e-02
2.496534287929534912e-01 -7.024593651294708252e-02 2.017249614000320435e-01 1.567902565002441406e-01 3.771799430251121521e-02 -1.045079231262207031e-01 -3.438399732112884521e-02 -2.632541060447692871e-01 -1.644582301378250122e-01 -5.827273055911064148e-02 9.830925613641738892e-02 7.414732128381729126e-03 1.594549603760242462e-02 -1.073831617832183838e-01 -3.200832009315490723e-01 1.891071796417236328e-01 -1.274604052305221558e-01 4.909880086779594421e-02 2.615437805652618408e-01 2.727090418338775635e-01 3.486703708767890930e-02 6.432877480983734131e-02 -7.870140671730041504e-02 3.133355975151062012e-01 -1.323288772255182266e-02 7.048175483942031860e-02 -2.122662365436553955e-01 -3.770623505115509033e-01 -2.766169309616088867e-01 -4.617304354906082153e-02 -2.033634781837463379e-01 -1.045488566160202026e-01
2.689445316791534424e-01 -2.267147600650787354e-01 -1.202134713530540466e-01 1.981401294469833374e-01 -6.086114048957824707e-02 -1.262906044721603394e-01 -1.816559582948684692e-02 1.780931800603866577e-01 2.950101196765899658e-01 -7.989389449357986450e-02 3.755396902561187744e-01 1.172447577118873596e-01 3.083713054656982422e-01 -2.518495023250579834e-01 1.500531472265720367e-02 9.271084517240524292e-02 3.491390123963356018e-02 1.887888908386230469e-01 6.483440101146697998e-02 3.055034391582012177e-02 1.328382641077041626e-01 2.952359616756439209e-01 -8.978731930255889893e-02 6.676957756280899048e-02 5.365601554512977600e-02 1.951245814561843872e-01 -2.593331038951873779e-01 -3.265460208058357239e-02 -7.743009179830551147e-02 -2.107344567775726318e-01 -1.447156220674514771e-01 1.240127682685852051e-01
2.145913988351821899e-01 -8.746483176946640015e-02 1.669190675020217896e-01 1.481522321701049805e-01 -1.337700486183166504e-01 -1.462837904691696167e-01 2.959470450878143311e-01 -1.030252501368522644e-02 -4.256606334820389748e-04 2.417992949485778809e-01 1.000124067068099976e-01 -1.786995828151702881e-01 1.189140453934669495e-01 -2.788036167621612549e-01 -4.242492914199829102e-01 -5.716211162507534027e-03 2.450843006372451782e-01 -3.084353208541870117e-01 -3.052276745438575745e-02 -1.683935075998306274e-01 9.181614220142364502e-02 1.118735745549201965e-01 -9.982641786336898804e-03 2.285540252923965454e-01 -1.878667473793029785e-01 -5.942820757627487183e-02 -2.455041371285915375e-02 -1.593967825174331665e-01 6.815242022275924683e-02 -2.908382192254066467e-02 -2.308325022459030151e-01 1.258213818073272705e-01
-2.110340595245361328e-01 2.126637399196624756e-01 2.626116871833801270e-01 9.988712519407272339e-02 -1.644031256437301636e-01 -2.703813016414642334e-01 7.815763354301452637e-02 2.427220344543457031e-02 2.279943823814392090e-01 -1.178007870912551880e-01 3.101687692105770111e-02 -1.105785667896270752e-01 1.793007180094718933e-02 -3.169637024402618408e-01 -2.175066322088241577e-01 2.565056979656219482e-01 3.841326385736465454e-02 -1.646511554718017578e-01 -2.697006799280643463e-02 -1.505350321531295776e-01 3.645984530448913574e-01 -2.400644123554229736e-02 -2.861843109130859375e-01 1.131769418716430664e-01 -1.609937399625778198e-01 1.416973322629928589e-01 -1.319233030080795288e-01 2.481931820511817932e-02 -1.515221446752548218e-01 -1.333551108837127686e-01 -1.894792616367340088e-01 1.032951772212982178e-01
1.745230406522750854e-01 -3.804290667176246643e-02 1.096464246511459351e-01 -3.281662240624427795e-02 -9.326212108135223389e-02 1.516713052988052368e-01 1.569385379552841187e-01 5.093695595860481262e-02 -7.116346061229705811e-02 -3.534487485885620117e-01 1.717191636562347412e-01 3.158397600054740906e-02 -2.994291484355926514e-02 -2.896398901939392090e-01 9.815093874931335449e-02 1.761475503444671631e-01 1.575183868408203125e-01 2.326703816652297974e-01 -2.474185228347778320e-01 -9.521242231130599976e-02 2.230707406997680664e-01 1.219621673226356506e-02 9.045746922492980957e-02 2.878956198692321777e-01 -1.660484522581100464e-01 -5.371991172432899475e-02 -3.718741536140441895e-01 1.829579919576644897e-01 -4.598248004913330078e-02 -2.769271135330200195e-01 -1.855250447988510132e-01 6.704518944025039673e-02
9.599026292562484741e-02 1.493546180427074432e-02 1.890947967767715454e-01 2.357423007488250732e-01 -4.217381030321121216e-02 -1.486432701349258423e-01 1.533995866775512695e-01 2.632821500301361084e-01 2.727519273757934570e-01 2.696784436702728271e-01 3.291700780391693115e-02 -2.256375104188919067e-01 1.010191589593887329e-01 -2.126370072364807129e-01 1.825071498751640320e-02 2.682207822799682617e-01 -2.911504507064819336e-01 -4.720592871308326721e-02 -1.458781510591506958e-01 2.018608897924423218e-01 -1.314603374339640141e-03 9.768704324960708618e-02 4.806818068027496338e-02 1.676200181245803833e-01 9.426830708980560303e-02 -6.820441037416458130e-02 -6.112006306648254395e-02 3.047086298465728760e-02 -3.042590916156768799e-01 -1.967308670282363892e-02 -3.559285700321197510e-01 1.699222028255462646e-01
1.100156605243682861e-01 1.322327256202697754e-01 1.723437453620135784e-04 2.812943756580352783e-01 -6.300321966409683228e-02 3.984737768769264221e-02 1.737158596515655518e-01 1.566733717918395996e-01 7.923117955215275288e-04 -1.082554981112480164e-01 4.509736895561218262e-01 -8.630983531475067139e-03 1.866132616996765137e-01 -2.909904345870018005e-02 5.845511332154273987e-02 5.591574683785438538e-02 5.503082647919654846e-03 -1.352924704551696777e-01 1.708706915378570557e-01 -1.567869931459426880e-01 1.988958418369293213e-01 1.662446558475494385e-01 -1.598492413759231567e-01 2.450296431779861450e-01 -9.859817475080490112e-02 -5.786781013011932373e-02 -2.539312280714511871e-02 4.513921588659286499e-02 1.555320173501968384e-01 -3.595252037048339844e-01 -2.648601233959197998e-01 3.307016193866729736e-01
5.421563982963562012e-02 5.480346828699111938e-02 1.286616921424865723e-01 2.424368709325790405e-01 -2.306559085845947266e-01 6.266366690397262573e-02 -4.165751487016677856e-02 -5.356084927916526794e-02 3.048494756221771240e-01 5.439965426921844482e-02 1.286747753620147705e-01 1.174622774124145508e-01 -1.032951548695564270e-01 -1.856096982955932617e-01 -3.403539657592773438e-01 2.999815940856933594e-01 -2.038057148456573486e-01 1.156945899128913879e-01 -2.671425342559814453e-01 -2.445567585527896881e-02 2.764716148376464844e-01 9.099851548671722412e-02 -1.843613833189010620e-01 1.503507345914840698e-01 1.778588891029357910e-01 4.326767846941947937e-02 6.668164581060409546e-02 5.072884261608123779e-02 -1.838622093200683594e-01 -6.389716267585754395e-02 -2.567557692527770996e-01 2.593501806259155273e-01
1.026962399482727051e-01 -4.477434977889060974e-02 3.171591162681579590e-01 4.694455862045288086e-01 8.796575665473937988e-02 -3.900213912129402161e-02 -9.838239103555679321e-02 -8.332327008247375488e-02 1.830593869090080261e-02 -2.718022465705871582e-01 1.161458119750022888e-01 -1.479278951883316040e-01 4.284915924072265625e-01 -2.187003940343856812e-01 -1.050369367003440857e-01 9.857212007045745850e-02 -5.245497822761535645e-02 6.031057983636856079e-02 2.487982064485549927e-01 7.467649877071380615e-02 -2.562216855585575104e-02 2.710479199886322021e-01 -9.595335274934768677e-02 1.209373399615287781e-01 -1.587993949651718140e-01 -1.971193030476570129e-02 -1.749512553215026855e-01 6.541591882705688477e-02 1.179778128862380981e-01 3.613590449094772339e-02 -3.225590800866484642e-03 1.768624037504196167e-01
5.332540720701217651e-02 7.963709533214569092e-02 3.755581974983215332e-01 3.356985747814178467e-01 -2.281754612922668457e-01 -6.092434749007225037e-02 2.327784001827239990e-01 5.219434201717376709e-02 -2.477423474192619324e-02 -9.027296677231788635e-03 1.398638337850570679e-01 -2.432700097560882568e-01 1.265780627727508545e-01 -2.302147001028060913e-01 -1.790950745344161987e-01 2.707070112228393555e-01 1.024189814925193787e-01 7.975423708558082581e-03 -3.630765015259385109e-03 1.355073004961013794e-01 -8.803238719701766968e-02 -3.540364652872085571e-02 1.472970396280288696e-01 1.732660233974456787e-01 1.688037961721420288e-01 2.498718947172164917e-01 -6.490325089544057846e-03 -3.047247044742107391e-02 -1.633411943912506104e-01 -5.739046633243560791e-02 -3.483754098415374756e-01 1.941268742084503174e-01
1.884962320327758789e-01 8.484183251857757568e-02 1.675578951835632324e-01 2.665894329547882080e-01 1.783068850636482239e-02 -1.915815174579620361e-01 -1.334608644247055054e-01 3.773802518844604492e-02 -7.475694268941879272e-02 -1.898603290319442749e-01 4.743828475475311279e-01 -4.365910962224006653e-02 1.797809302806854248e-01 7.631800603121519089e-03 -9.663188457489013672e-02 1.007444597780704498e-02 -1.600608415901660919e-02 -1.501488387584686279e-01 1.737504750490188599e-01 -2.055325806140899658e-01 1.305375844240188599e-01 1.104187071323394775e-01 -2.250152379274368286e-01 2.356024533510208130e-01 -1.915857046842575073e-01 -4.875047504901885986e-02 -1.035484448075294495e-01 -2.202706485986709595e-01 9.343206137418746948e-02 -3.255245685577392578e-01 -1.852367520332336426e-01 1.163213104009628296e-01
-1.587060540914535522e-01 4.724267125129699707e-02 7.883746176958084106e-02 4.643563926219940186e-01 2.369789592921733856e-02 7.473363727331161499e-02 3.078367412090301514e-01 4.576759785413742065e-02 -5.320249497890472412e-02 -1.303419917821884155e-01 2.584547102451324463e-01 -1.844358295202255249e-01 -3.557690232992172241e-02 -1.595838367938995361e-01 -1.436953544616699219e-01 6.792274862527847290e-02 1.282071173191070557e-01 -1.348174810409545898e-01 1.442048549652099609e-01 5.806226655840873718e-02 3.128764629364013672e-01 5.171282961964607239e-02 3.520429506897926331e-02 2.879594564437866211e-01 -5.071690306067466736e-02 -1.416310369968414307e-01 -2.631034851074218750e-01 1.777429431676864624e-01 -3.709535673260688782e-02 -2.089728713035583496e-01 -1.355702280998229980e-01 2.114856243133544922e-01
2.957075238227844238e-01 2.294499985873699188e-02 8.730491995811462402e-02 1.717775911092758179e-01 1.507132202386856079e-01 9.612220525741577148e-02 -1.970781013369560242e-02 -5.091584846377372742e-02 2.875979244709014893e-01 -2.009925842285156250e-01 7.042486965656280518e-02 -8.414331078529357910e-02 1.314078271389007568e-01 -2.433885484933853149e-01 -2.532626986503601074e-01 1.622465699911117554e-01 -1.681223660707473755e-01 8.482366800308227539e-02 -2.677121944725513458e-02 -1.845289468765258789e-01 1.490153223276138306e-01 2.107541859149932861e-01 -4.520203545689582825e-02 -1.469589322805404663e-01 -2.694680690765380859e-01 -1.677769422531127930e-01 1.510206460952758789e-01 -6.801521871238946915e-03 -3.660368919372558594e-01 -1.750480569899082184e-02 -3.195196092128753662e-01 -1.317386478185653687e-01
2.462445646524429321e-01 -6.671633571386337280e-02 -1.720024347305297852e-01 9.420268237590789795e-02 -1.223950013518333435e-01 -8.571290224790573120e-02 1.803060173988342285e-01 -1.210639625787734985e-01 2.576534152030944824e-01 -1.849148720502853394e-01 4.244770705699920654e-01 1.315801590681076050e-01 1.611017584800720215e-01 -5.618885532021522522e-02 -2.553034014999866486e-02 1.229575872421264648e-01 -1.693042665719985962e-01 1.121970117092132568e-01 5.532459914684295654e-02 1.868945956230163574e-01 3.187659084796905518e-01 1.476131230592727661e-01 -2.971941828727722168e-01 1.568413823843002319e-01 -6.535396724939346313e-02 7.428961992263793945e-02 -2.016165703535079956e-01 -1.646300554275512695e-01 -1.209017038345336914e-01 -1.875447779893875122e-01 -1.367428451776504517e-01 1.496883928775787354e-01
2.054155170917510986e-01 3.077140823006629944e-02 2.440819591283798218e-01 1.943147927522659302e-02 -7.235613465309143066e-02 -9.326820075511932373e-02 -1.099734529852867126e-01 1.565255224704742432e-01 3.772444650530815125e-02 9.576477110385894775e-02 2.009157538414001465e-01 -1.277308464050292969e-01 -1.481779851019382477e-02 -1.532926708459854126e-01 -1.118812784552574158e-01 4.066401422023773193e-01 5.783819779753684998e-02 -2.710488438606262207e-01 -2.998575270175933838e-01 -4.237230122089385986e-02 3.499995768070220947e-01 4.714279249310493469e-02 9.578319266438484192e-03 1.926513016223907471e-01 9.895025193691253662e-02 -3.999801352620124817e-02 -1.447193026542663574e-01 -2.426837533712387085e-01 -3.319529891014099121e-01 1.708456426858901978e-01 -2.092656941385939717e-04 1.282378435134887695e-01
-1.215437613427639008e-02 3.309953957796096802e-02 2.308126837015151978e-01 9.641986340284347534e-02 -8.434376865625381470e-02 -5.067697539925575256e-02 3.126106262207031250e-01 -1.686330884695053101e-02 7.097493857145309448e-02 2.085842490196228027e-01 8.808259665966033936e-02 -1.500220298767089844e-01 1.456558704376220703e-01 -2.767836451530456543e-01 -2.571279406547546387e-01 7.923768460750579834e-02 1.467876229435205460e-02 -1.250048726797103882e-01 -1.291476190090179443e-01 -1.731261014938354492e-01 2.870357930660247803e-01 7.797342538833618164e-02 -1.966654956340789795e-01 2.202442288398742676e-01 -9.095241129398345947e-02 -8.973126858472824097e-02 -1.614382863044738770e-01 -3.621633350849151611e-01 9.737869352102279663e-02 2.168572694063186646e-02 -3.590505719184875488e-01 1.699971109628677368e-01
2.810402512550354004e-01 -1.946334987878799438e-01 -1.137584969401359558e-01 -1.068764086812734604e-02 -2.403496801853179932e-01 -4.775871057063341141e-03 -2.399584464728832245e-02 5.485330522060394287e-02 2.024371027946472168e-01 -2.231421694159507751e-02 2.945410013198852539e-01 -1.293778419494628906e-01 3.745214641094207764e-01 -1.093696728348731995e-01 6.821610778570175171e-02 2.125899307429790497e-02 2.380186468362808228e-01 6.373962759971618652e-02 7.272051274776458740e-02 8.419404178857803345e-02 9.010303020477294922e-02 4.290207028388977051e-01 -1.699234247207641602e-01 1.339128166437149048e-01 -2.054421901702880859e-01 1.015204638242721558e-01 -1.098124757409095764e-01 -9.513993561267852783e-02 -1.131202876567840576e-01 -1.067698821425437927e-01 -2.829819917678833008e-01 -1.281553804874420166e-01
2.030210942029953003e-01 6.640159338712692261e-02 -8.134075440466403961e-03 4.567128717899322510e-01 -1.071556378155946732e-02 -1.291213184595108032e-01 -2.987249381840229034e-02 -9.066478908061981201e-02 1.203027144074440002e-01 1.259640306234359741e-01 -2.190762571990489960e-02 2.375418990850448608e-01 4.681427031755447388e-02 -7.461493462324142456e-02 8.081360906362533569e-02 2.208799719810485840e-01 9.353478252887725830e-02 -2.118686139583587646e-01 2.138844132423400879e-01 -2.693877555429935455e-02 7.980994880199432373e-02 -5.842087790369987488e-02 -1.793644279241561890e-01 3.311503231525421143e-01 -2.142271250486373901e-01 2.894452214241027832e-01 1.816235780715942383e-01 -7.233298569917678833e-02 -2.133361101150512695e-01 -1.588458940386772156e-02 -1.170739233493804932e-01 3.006848990917205811e-01
1.030235067009925842e-01 -1.873055696487426758e-01 -2.052809856832027435e-02 3.202319145202636719e-01 -3.223283588886260986e-02 -5.538938939571380615e-02 1.420412659645080566e-01 -1.855155527591705322e-01 -1.096563264727592468e-01 -4.052401334047317505e-02 2.288885563611984253e-01 7.206103205680847168e-02 1.445252895355224609e-01 -3.865285515785217285e-01 1.529069244861602783e-01 3.072649538516998291e-01 8.293230086565017700e-02 2.425914406776428223e-01 1.230646595358848572e-01 1.767065972089767456e-01 1.256550848484039307e-01 2.559513598680496216e-02 -2.917719781398773193e-01 5.573282018303871155e-02 5.329857580363750458e-03 1.288041621446609497e-01 -1.668776422739028931e-01 1.672697812318801880e-01 -1.849893629550933838e-01 -2.456670850515365601e-01 1.719758287072181702e-02 2.218229472637176514e-01
3.348921611905097961e-02 -6.870412081480026245e-02 3.179118931293487549e-01 5.483738183975219727e-01 1.352352946996688843e-01 -1.885524988174438477e-01 2.268299460411071777e-02 -2.337707765400409698e-02 2.810894325375556946e-02 -1.606264263391494751e-01 1.370548158884048462e-01 -4.912254586815834045e-02 3.821116685867309570e-01 -9.143750369548797607e-02 2.423003315925598145e-02 7.700724899768829346e-02 -1.480847150087356567e-01 1.777690500020980835e-01 1.497075408697128296e-01 1.211272105574607849e-01 3.235416859388351440e-02 2.104385793209075928e-01 -8.001524023711681366e-03 2.548880279064178467e-01 -1.747245341539382935e-01 -1.620154976844787598e-01 -1.757457293570041656e-02 9.841683506965637207e-02 7.063725590705871582e-02 5.680609866976737976e-02 -1.127850934863090515e-01 2.002790421247482300e-01
3.587028384208679199e-01 -1.818839311599731445e-01 -4.009486362338066101e-02 2.609345912933349609e-01 6.180417537689208984e-02 -2.205330580472946167e-01 -1.076360419392585754e-01 4.718469455838203430e-02 -7.321275770664215088e-02 -7.477062940597534180e-02 2.741110026836395264e-01 -2.599928528070449829e-02 1.810712367296218872e-01 -3.030425310134887695e-01 -1.359941810369491577e-01 -3.867061575874686241e-03 2.022623866796493530e-01 -1.015085652470588684e-01 -2.021658793091773987e-02 -3.581673279404640198e-02 -1.828414648771286011e-01 2.163697332143783569e-01 -3.442287743091583252e-01 1.005355343222618103e-01 2.889301627874374390e-02 -2.140235155820846558e-01 -1.548002660274505615e-01 -1.904384195804595947e-01 -1.662491112947463989e-01 -2.073941566050052643e-02 -2.490806132555007935e-01 1.168801039457321167e-01
4.083399474620819092e-01 -1.292387545108795166e-01 4.349905550479888916e-01 7.015641778707504272e-03 6.453917920589447021e-02 -1.901702582836151123e-01 9.883725643157958984e-02 6.355154514312744141e-02 2.814656198024749756e-01 -1.577510088682174683e-01 -3.383159637451171875e-02 -2.075085043907165527e-01 1.419457942247390747e-01 -2.337985187768936157e-01 3.902485221624374390e-02 1.420717835426330566e-01 -2.135991007089614868e-01 1.311731487512588501e-01 -1.359611451625823975e-01 -2.890303917229175568e-02 1.994298845529556274e-01 -3.836290165781974792e-02 -5.562125146389007568e-02 1.937125250697135925e-02 -1.555060148239135742e-01 1.228406280279159546e-01 1.831829696893692017e-01 -1.856763213872909546e-01 -2.226993441581726074e-01 -9.098535776138305664e-02 -1.622386872768402100e-01 9.979292750358581543e-02
2.550601959228515625e-01 -4.628724232316017151e-02 -1.302404254674911499e-01 1.708989292383193970e-01 -2.360389232635498047e-01 -9.855621308088302612e-02 2.261474281549453735e-01 7.572262734174728394e-02 2.834642231464385986e-01 -1.014487519860267639e-01 3.230414986610412598e-01 1.181302890181541443e-01 2.877226769924163818e-01 -1.245858520269393921e-01 -5.011310335248708725e-03 2.913976311683654785e-01 -9.356616437435150146e-02 5.694223567843437195e-02 -1.595577783882617950e-02 8.357410132884979248e-02 2.015704065561294556e-01 2.957673072814941406e-01 -2.722912132740020752e-01 -4.007088020443916321e-02 2.269910648465156555e-02 7.583771366626024246e-03 -1.713021248579025269e-01 -8.020523935556411743e-03 -2.943008579313755035e-02 -1.477784067392349243e-01 6.045037135481834412e-02 3.044613003730773926e-01
2.910551130771636963e-01 1.848573610186576843e-02 1.927867233753204346e-01 1.888527870178222656e-01 -3.074232637882232666e-01 1.356247514486312866e-01 -7.082296907901763916e-02 1.537593640387058258e-02 9.123785048723220825e-02 -2.443201281130313873e-02 -1.070632636547088623e-01 -9.834717959165573120e-02 -5.015097558498382568e-03 -1.419656574726104736e-01 -9.950446337461471558e-02 3.719786405563354492e-01 -2.171813696622848511e-01 8.950125775299966335e-04 -4.334531351923942566e-02 4.792033135890960693e-02 4.441833868622779846e-02 3.493222221732139587e-02 -3.092225790023803711e-01 -4.847992211580276489e-02 -1.859917305409908295e-02 2.389325648546218872e-01 -5.170719325542449951e-02 -1.991671323776245117e-01 -2.174326479434967041e-01 -7.354946434497833252e-02 -4.684551358222961426e-01 3.216430544853210449e-02
1.788665056228637695e-01 -1.239168718457221985e-01 1.447559595108032227e-01 5.909467115998268127e-02 -1.859179437160491943e-01 -1.440346986055374146e-01 2.189118973910808563e-02 7.692497223615646362e-02 8.046871423721313477e-02 7.886688411235809326e-02 2.462187707424163818e-01 1.735327094793319702e-01 2.668442726135253906e-01 4.547762684524059296e-03 -2.200070023536682129e-01 4.905466735363006592e-02 -7.070369273424148560e-02 -1.436730027198791504e-01 -4.141590744256973267e-02 8.090419322252273560e-02 3.763519227504730225e-01 2.130797505378723145e-01 -4.623911678791046143e-01 1.264423280954360962e-01 6.076190620660781860e-03 8.000814355909824371e-03 -2.821072041988372803e-01 7.413361966609954834e-02 -6.115143653005361557e-03 -1.254097819328308105e-01 -1.823114007711410522e-01 2.368672043085098267e-01
-1.064790412783622742e-01 1.660711467266082764e-01 1.416827291250228882e-01 3.766348958015441895e-01 -1.657806895673274994e-02 7.920979708433151245e-02 1.598416268825531006e-01 1.495293378829956055e-01 -3.142610192298889160e-03 1.500417888164520264e-01 2.097701877355575562e-01 -2.357860212214291096e-04 3.332423418760299683e-02 -3.335235416889190674e-01 -2.132393606007099152e-02 1.242457926273345947e-01 2.075203657150268555e-01 -1.823264956474304199e-01 3.837166354060173035e-02 5.844746530055999756e-02 9.715496003627777100e-02 -2.992152236402034760e-02 3.228759393095970154e-02 4.206812679767608643e-01 -1.481222957372665405e-01 -1.847398728132247925e-01 -3.339184522628784180e-01 -1.827246695756912231e-02 -2.495191246271133423e-01 -9.840616583824157715e-02 -1.099880635738372803e-01 1.686419397592544556e-01
1.895781755447387695e-01 -1.356691718101501465e-01 7.405761629343032837e-02 3.023188412189483643e-01 8.008263073861598969e-03 -3.857917189598083496e-01 -9.440792351961135864e-02 4.307193309068679810e-02 8.732969872653484344e-03 -1.158662978559732437e-02 3.196450769901275635e-01 -9.496290981769561768e-02 2.617020606994628906e-01 -2.143707722425460815e-01 6.225463375449180603e-02 5.356321856379508972e-02 1.336259096860885620e-01 2.622965574264526367e-01 1.033925637602806091e-01 -1.787083148956298828e-01 -7.395282387733459473e-02 -3.564159944653511047e-02 1.860261335968971252e-02 3.028744459152221680e-01 -1.361643821001052856e-01 -2.174224704504013062e-02 -3.998829051852226257e-02 -4.623619839549064636e-02 -3.324142992496490479e-01 2.699415087699890137e-01 1.295332610607147217e-02 1.487623453140258789e-01
2.286982238292694092e-01 -5.700173974037170410e-02 2.387042194604873657e-01 1.063365861773490906e-01 -1.403992176055908203e-01 1.132271066308021545e-01 8.196432888507843018e-02 1.549490541219711304e-01 7.183456420898437500e-02 -7.002381607890129089e-03 1.105119939893484116e-02 5.047257873229682446e-04 2.605863474309444427e-02 2.743791230022907257e-02 -5.793048068881034851e-02 2.212090939283370972e-01 -1.803714483976364136e-01 -1.392974704504013062e-01 -1.648294031620025635e-01 -6.008182093501091003e-02 -4.573115333914756775e-02 2.695514559745788574e-01 -2.341623008251190186e-01 -8.449091017246246338e-02 1.767802983522415161e-02 2.302411347627639771e-01 -9.107450395822525024e-02 -1.102768406271934509e-01 -3.433782458305358887e-01 -2.212927043437957764e-01 -5.418227314949035645e-01 1.349571160972118378e-02
2.343300580978393555e-01 -2.600142061710357666e-01 3.796053230762481689e-01 3.570120930671691895e-01 -1.065334677696228027e-01 -2.530176006257534027e-02 6.558108329772949219e-02 4.843418672680854797e-02 7.540338486433029175e-02 1.376893930137157440e-02 6.437846273183822632e-02 -1.424889713525772095e-01 1.426279097795486450e-01 -2.983694374561309814e-01 -1.635308563709259033e-01 5.982497334480285645e-02 2.585248351097106934e-01 -3.236660361289978027e-02 7.541365176439285278e-02 1.145028620958328247e-01 1.574271172285079956e-01 -1.263691931962966919e-01 -3.210704922676086426e-01 1.690867990255355835e-01 -2.114731967449188232e-01 -9.541030973196029663e-02 -6.673822179436683655e-03 -5.263505503535270691e-02 -1.868152618408203125e-01 -1.738849729299545288e-01 8.494661003351211548e-02 -1.708096265792846680e-01
2.003285437822341919e-01 9.384471923112869263e-02 1.891892254352569580e-01 3.819658160209655762e-01 -3.579741343855857849e-02 -6.672731786966323853e-02 7.749056094326078892e-04 1.625854820013046265e-01 2.631203234195709229e-01 -3.693803027272224426e-02 2.739707231521606445e-01 -2.254552692174911499e-01 2.905504107475280762e-01 -1.391181498765945435e-01 1.119182035326957703e-01 -9.723682887852191925e-03 9.800426661968231201e-02 1.926341652870178223e-01 8.874544501304626465e-02 1.247798930853605270e-02 6.099398061633110046e-02 -1.948709487915039062e-01 3.160902112722396851e-02 2.692079544067382812e-01 -2.109800279140472412e-01 -1.604142338037490845e-01 -1.111771464347839355e-01 -1.438281685113906860e-01 -3.055545687675476074e-01 -1.587084531784057617e-01 1.744669228792190552e-01 4.613251611590385437e-02
1.879388540983200073e-01 1.665264368057250977e-01 -1.600015312433242798e-01 1.170752570033073425e-01 6.138107925653457642e-02 4.875994473695755005e-02 5.311816930770874023e-02 4.288548529148101807e-01 4.453025013208389282e-02 -1.711340993642807007e-01 7.911594212055206299e-02 -2.881640493869781494e-01 1.869772523641586304e-01 -1.428277045488357544e-01 -2.343425303697586060e-01 6.046893075108528137e-02 -1.422553658485412598e-01 2.265880256891250610e-02 -1.293619424104690552e-01 -2.170848995447158813e-01 5.126605927944183350e-02 6.740076094865798950e-02 -1.955485790967941284e-01 2.504023015499114990e-01 1.334351748228073120e-01 1.390588581562042236e-01 5.019591189920902252e-03 2.158665284514427185e-02 -1.160698831081390381e-01 1.318517923355102539e-01 -4.532217979431152344e-01 -6.028459593653678894e-02
3.328499495983123779e-01 -3.243016824126243591e-02 1.959790885448455811e-01 8.444390445947647095e-02 1.218211743980646133e-02 -1.284405589103698730e-01 -3.800689056515693665e-02 6.938444566912949085e-04 1.754144132137298584e-01 -2.153885662555694580e-01 6.195206567645072937e-02 -2.063460797071456909e-01 -7.655525952577590942e-02 -2.207493484020233154e-01 -2.221943736076354980e-01 5.195625126361846924e-02 -6.181951984763145447e-02 2.173283100128173828e-01 1.536940783262252808e-01 -1.997420936822891235e-01 1.139984130859375000e-01 4.807705804705619812e-02 1.582272723317146301e-02 2.187525294721126556e-02 -1.012222934514284134e-02 -2.070291489362716675e-01 4.437232017517089844e-02 4.741883277893066406e-02 -5.833833217620849609e-01 -2.429706901311874390e-01 -3.411225229501724243e-02 1.263607144355773926e-01
1.232588812708854675e-01 1.588129401206970215e-01 1.883488893508911133e-01 2.640828490257263184e-01 -2.411410771310329437e-02 -7.074633985757827759e-02 -1.353703290224075317e-01 8.709201216697692871e-02 -1.756682097911834717e-01 -2.229819744825363159e-01 5.607566237449645996e-01 -2.083764523267745972e-01 1.863582581281661987e-01 -1.556273102760314941e-01 8.496765047311782837e-03 -2.152927033603191376e-02 7.877909811213612556e-04 -6.587502360343933105e-02 1.850437670946121216e-01 -1.958217769861221313e-01 -2.273187041282653809e-02 7.108807563781738281e-02 -6.670116633176803589e-02 1.784991174936294556e-01 -1.577832549810409546e-01 -1.141122058033943176e-01 -2.631713151931762695e-01 -1.707832813262939453e-01 -1.245063990354537964e-01 -1.037083566188812256e-01 -1.180933415889739990e-01 1.720017194747924805e-01
1.547008007764816284e-01 -1.591115444898605347e-01 7.154647260904312134e-02 1.722316592931747437e-01 2.183184921741485596e-01 -2.312188595533370972e-01 1.098939329385757446e-01 1.376211047172546387e-01 3.084382116794586182e-01 5.746087804436683655e-02 2.513411343097686768e-01 1.057806704193353653e-02 -2.277912758290767670e-02 -1.669057905673980713e-01 9.831097722053527832e-02 2.381938993930816650e-01 -8.251713588833808899e-03 -1.489454880356788635e-02 -7.165384944528341293e-03 -6.749803572893142700e-02 4.576096683740615845e-02 3.425019681453704834e-01 -2.579386234283447266e-01 2.166645675897598267e-01 2.011172324419021606e-01 8.162793517112731934e-02 5.683701951056718826e-03 -1.249471493065357208e-02 -3.728723824024200439e-01 -1.987807154655456543e-01 2.094399333000183105e-01 1.408619731664657593e-01
-1.265158057212829590e-01 -1.697047501802444458e-01 1.377721223980188370e-02 3.971614539623260498e-01 1.863509863615036011e-01 -6.376438587903976440e-02 1.777312308549880981e-01 -1.203465741127729416e-03 -6.309547275304794312e-02 1.701860316097736359e-02 2.353923320770263672e-01 -1.060355380177497864e-01 4.435581713914871216e-02 -2.749275267124176025e-01 -1.409014612436294556e-01 1.980136036872863770e-01 1.410689204931259155e-01 5.226761475205421448e-02 2.900909185409545898e-01 -1.243319083005189896e-02 3.464732468128204346e-01 2.088095098733901978e-01 -1.445163190364837646e-01 1.687382161617279053e-01 -1.550249755382537842e-01 -2.163277566432952881e-01 -8.286214619874954224e-02 1.523414999246597290e-01 -5.083353817462921143e-02 -1.298273056745529175e-01 -5.454195663332939148e-02 2.758346199989318848e-01
5.213971715420484543e-03 -7.400528062134981155e-03 -4.480325803160667419e-02 3.957623541355133057e-01 1.546768844127655029e-01 -1.803019642829895020e-01 2.667795419692993164e-01 -6.044766306877136230e-02 -1.844813525676727295e-01 6.067424546927213669e-03 1.214395686984062195e-01 -2.323483675718307495e-01 1.801312714815139771e-02 -3.017439842224121094e-01 -1.258012801408767700e-01 1.459826529026031494e-01 3.599382936954498291e-02 -1.466824114322662354e-01 2.442480772733688354e-01 1.687444895505905151e-01 2.895967662334442139e-01 1.555311828851699829e-01 -9.563309699296951294e-02 1.957240551710128784e-01 -5.682191252708435059e-02 -2.011162340641021729e-01 -2.492988109588623047e-01 -1.491943257860839367e-03 -9.050436317920684814e-02 -2.510181367397308350e-01 -1.344665884971618652e-01 1.309422552585601807e-01
-1.584315299987792969e-01 -1.248414963483810425e-01 -9.470820426940917969e-02 3.936131298542022705e-02 -3.299345448613166809e-02 -1.834524422883987427e-01 5.497204139828681946e-02 4.240775108337402344e-02 1.167688965797424316e-01 2.341115623712539673e-01 3.711061775684356689e-01 -5.689464136958122253e-02 1.838590055704116821e-01 -1.144836843013763428e-01 -3.108983337879180908e-01 3.391115069389343262e-01 7.374083157628774643e-03 -3.105742298066616058e-02 1.139014810323715210e-01 5.790888145565986633e-02 2.531652450561523438e-01 4.201867058873176575e-02 4.127614200115203857e-03 2.997128963470458984e-01 7.127707451581954956e-02 -3.055580258369445801e-01 -1.370326243340969086e-02 -2.241919785737991333e-01 -1.919956505298614502e-01 -8.379678428173065186e-02 -2.212096452713012695e-01 1.627989262342453003e-01
2.209433168172836304e-01 3.398695960640907288e-02 6.917157769203186035e-02 2.509673237800598145e-01 1.132695600390434265e-01 6.051061209291219711e-03 1.265338957309722900e-01 2.261704057455062866e-01 2.225526720285415649e-01 5.173626914620399475e-02 1.233730912208557129e-01 1.039761155843734741e-01 9.864202886819839478e-02 6.063841655850410461e-02 -1.154728010296821594e-01 1.469618529081344604e-01 1.350376848131418228e-02 -1.935338973999023438e-02 -1.012457609176635742e-01 -2.270711362361907959e-01 -3.705920884385704994e-03 5.265770480036735535e-02 -2.861145436763763428e-01 2.368367612361907959e-01 3.071854636073112488e-02 2.516272068023681641e-01 -3.660925328731536865e-01 7.128576189279556274e-02 -1.935712546110153198e-01 3.157380223274230957e-01 -2.670758664608001709e-01 2.463497668504714966e-01
1.249692067503929138e-01 3.063155412673950195e-01 1.438259631395339966e-01 3.334574103355407715e-01 1.989422887563705444e-01 -9.586727619171142578e-02 8.551359921693801880e-02 1.372381597757339478e-01 -8.577365428209304810e-03 -2.725583314895629883e-01 -9.729661792516708374e-02 -1.730943620204925537e-01 1.176912784576416016e-01 -1.989791691303253174e-01 -2.296302020549774170e-01 8.055594563484191895e-02 -6.753596477210521698e-03 3.049804866313934326e-01 1.365432590246200562e-01 -1.871727854013442993e-01 1.084226295351982117e-01 -1.036708503961563110e-01 -1.056711375713348389e-01 2.433870919048786163e-02 2.698327600955963135e-02 -2.324651740491390228e-02 -7.445707172155380249e-02 -5.686819553375244141e-02 -4.845850467681884766e-01 -1.738097220659255981e-01 3.489253297448158264e-02 -3.240505699068307877e-03
2.318668961524963379e-01 -1.107607558369636536e-01 1.984006725251674652e-03 1.251586377620697021e-01 -2.259961217641830444e-01 -6.999826431274414062e-02 -2.355607459321618080e-03 1.193280145525932312e-01 1.695012301206588745e-02 1.860904623754322529e-03 4.515678584575653076e-01 1.732105389237403870e-02 2.630926966667175293e-01 -8.647347241640090942e-02 -1.581832766532897949e-01 1.134041994810104370e-01 -1.365065425634384155e-01 -1.981324553489685059e-01 8.868730068206787109e-02 4.406951740384101868e-02 2.067650556564331055e-01 1.127143129706382751e-01 -2.714223861694335938e-01 2.176213413476943970e-01 -3.104871371760964394e-03 6.750947237014770508e-02 -1.992545872926712036e-01 2.896552160382270813e-02 1.149210706353187561e-01 -3.088471293449401855e-01 -1.796549260616302490e-01 3.143866956233978271e-01
3.468437194824218750e-01 6.357096135616302490e-02 1.986572444438934326e-01 3.655139505863189697e-01 -3.632998168468475342e-01 -8.005072176456451416e-02 -1.592870205640792847e-01 -5.383384414017200470e-03 3.757592290639877319e-02 -1.413817554712295532e-01 -1.123309135437011719e-01 -8.317178487777709961e-02 -4.412668570876121521e-02 -2.004325389862060547e-02 -1.267586201429367065e-01 2.115936428308486938e-01 -2.664761543273925781e-01 -1.409585773944854736e-01 -2.628086507320404053e-01 3.662744164466857910e-02 1.065075248479843140e-01 -1.315312236547470093e-01 -1.518090963363647461e-01 1.587584465742111206e-01 -1.846092492341995239e-01 7.445827871561050415e-02 -2.252001613378524780e-01 -2.406488955020904541e-01 -4.608849808573722839e-02 1.720100194215774536e-01 -1.241788193583488464e-01 -3.324219211935997009e-02
2.388083934783935547e-01 5.342292040586471558e-02 2.954546809196472168e-01 2.584747672080993652e-01 -4.296838045120239258e-01 -1.855349540710449219e-01 1.480549275875091553e-01 -2.676604390144348145e-01 -1.406425982713699341e-01 5.114063620567321777e-02 -1.779430173337459564e-02 9.956802427768707275e-02 1.628993600606918335e-01 -1.880853176116943359e-01 1.875907927751541138e-01 5.175430327653884888e-02 1.384198665618896484e-01 -1.086413580924272537e-02 1.196495220065116882e-01 -3.570424765348434448e-02 2.196637541055679321e-01 3.855421766638755798e-02 -6.049841642379760742e-02 2.259193658828735352e-01 -9.055430442094802856e-02 8.543445169925689697e-02 6.870511919260025024e-02 -5.244945734739303589e-02 -3.004410564899444580e-01 -3.156106173992156982e-02 -2.449186742305755615e-01 1.657383739948272705e-01
1.804617792367935181e-01 -1.671460717916488647e-01 5.040347203612327576e-02 1.789809763431549072e-01 -2.612892985343933105e-01 1.595414988696575165e-02 -1.504892855882644653e-01 7.655257731676101685e-02 -1.997246742248535156e-01 1.024764776229858398e-02 -7.121101766824722290e-02 -1.424129307270050049e-02 1.093616113066673279e-01 -2.033581584692001343e-01 -4.655684158205986023e-02 2.293935418128967285e-01 -2.393140494823455811e-01 2.361209839582443237e-01 -9.018904715776443481e-02 8.031862229108810425e-02 4.506488516926765442e-02 2.572900615632534027e-02 1.603744551539421082e-02 2.025702744722366333e-01 -1.364769339561462402e-01 7.946238666772842407e-02 1.360484678298234940e-02 1.814408302307128906e-01 -1.569276899099349976e-01 -4.250741899013519287e-01 2.049552975222468376e-03 4.685678780078887939e-01
1.650480479001998901e-01 -2.781925722956657410e-02 2.027226239442825317e-01 3.273075520992279053e-01 -8.133610337972640991e-02 2.199933081865310669e-01 -1.505716890096664429e-01 6.771606206893920898e-02 1.408162564039230347e-01 -7.761354744434356689e-02 9.647809714078903198e-02 -3.021467030048370361e-01 7.583225518465042114e-02 1.363867223262786865e-01 6.345725804567337036e-02 1.455954164266586304e-01 -2.798679769039154053e-01 -1.989322602748870850e-01 -7.523628324270248413e-02 3.145409002900123596e-02 6.115835532546043396e-02 -2.013292163610458374e-01 -2.990244328975677490e-01 2.143599241971969604e-01 -2.343461513519287109e-01 -1.898103803396224976e-01 -1.930032223463058472e-01 -6.561887264251708984e-02 -2.945815026760101318e-01 1.151135042309761047e-01 -1.540510952472686768e-01 7.074919342994689941e-02
1.392715573310852051e-01 -1.680332273244857788e-01 1.934473961591720581e-01 2.303817421197891235e-01 -5.882377736270427704e-03 1.057899519801139832e-01 3.277387320995330811e-01 1.159185841679573059e-01 -9.136421233415603638e-02 -1.313880644738674164e-02 2.925121225416660309e-02 -1.942298114299774170e-01 -3.496672958135604858e-02 -3.257787823677062988e-01 2.082756459712982178e-01 -1.472786962985992432e-01 -2.696864679455757141e-02 -8.614563196897506714e-02 -1.211293227970600128e-02 1.107192263007164001e-01 1.062350571155548096e-01 3.375826030969619751e-02 -3.243055343627929688e-01 2.262683659791946411e-01 -3.454739749431610107e-01 -9.926176629960536957e-03 -1.271225064992904663e-01 -2.153815887868404388e-02 -4.075895547866821289e-01 7.017291616648435593e-03 -9.747704863548278809e-02 9.572695940732955933e-02
2.162744700908660889e-01 -2.280865609645843506e-01 -2.557998150587081909e-02 1.415538042783737183e-01 -9.451872110366821289e-02 -1.015515848994255066e-01 3.417746350169181824e-02 -1.862880773842334747e-02 2.208795249462127686e-01 -4.935982078313827515e-02 1.871246099472045898e-01 1.074159592390060425e-01 2.242459505796432495e-01 -7.305360585451126099e-02 -1.059729456901550293e-01 2.627709507942199707e-02 -1.636226177215576172e-01 -1.321169734001159668e-01 6.310044974088668823e-02 1.589935421943664551e-01 4.432551562786102295e-01 1.923729479312896729e-01 -4.162767529487609863e-01 2.460356205701828003e-01 -7.074607163667678833e-02 -1.492571923881769180e-02 -2.941011786460876465e-01 -4.130801931023597717e-02 9.048490226268768311e-02 -1.073254793882369995e-01 -1.766453981399536133e-01 9.642104059457778931e-02
3.108239471912384033e-01 -1.420074999332427979e-01 5.846822261810302734e-02 6.284226477146148682e-02 -3.075226843357086182e-01 -1.898257732391357422e-01 6.299072504043579102e-02 2.106162719428539276e-02 1.117475107312202454e-01 -7.976058870553970337e-03 1.956189870834350586e-01 7.626224309206008911e-02 2.608611881732940674e-01 -1.405484825372695923e-01 -2.075617164373397827e-01 5.452716350555419922e-02 -3.940410912036895752e-02 -1.012928187847137451e-01 1.339862942695617676e-01 -2.510774694383144379e-02 4.531718492507934570e-01 1.376199722290039062e-01 -4.524329602718353271e-01 5.490714684128761292e-02 4.104147478938102722e-02 -6.034898385405540466e-02 -1.263482570648193359e-01 -4.075348377227783203e-02 1.015246659517288208e-01 -1.548964232206344604e-01 -1.497375071048736572e-01 9.091391414403915405e-02
2.588291466236114502e-01 -6.427202373743057251e-02 -1.580178886651992798e-01 1.092906892299652100e-01 -1.996398717164993286e-01 1.090281233191490173e-01 1.421770900487899780e-01 3.567779064178466797e-02 7.635266985744237900e-03 -5.441513657569885254e-02 7.473073154687881470e-02 -1.510823518037796021e-01 1.769062131643295288e-01 -1.248295009136199951e-01 3.243113160133361816e-01 2.998155355453491211e-01 -1.151163950562477112e-01 -9.252466261386871338e-03 2.288354746997356415e-02 1.231826189905405045e-02 4.600892364978790283e-01 -1.757573522627353668e-02 1.153497993946075439e-01 1.664469242095947266e-01 -4.433058947324752808e-02 -8.711082860827445984e-03 1.954139769077301025e-02 -4.011104628443717957e-02 -4.271881580352783203e-01 -7.746051251888275146e-02 -8.333053439855575562e-02 -2.808505296707153320e-01
1.844397634267807007e-01 -3.710424900054931641e-01 3.641400039196014404e-01 2.627277970314025879e-01 -1.357444077730178833e-01 -1.090237125754356384e-01 2.041602730751037598e-01 1.467965990304946899e-01 -1.230327859520912170e-01 -1.265051811933517456e-01 1.106741186231374741e-02 -1.578751057386398315e-01 1.837075799703598022e-01 -3.792149126529693604e-01 -2.074925154447555542e-01 1.728038489818572998e-02 -6.650655064731836319e-03 -8.691097795963287354e-02 1.921447515487670898e-01 8.982428163290023804e-02 1.347634643316268921e-01 3.981144353747367859e-02 -4.299922380596399307e-03 3.163348138332366943e-01 9.409074485301971436e-02 2.149646170437335968e-02 1.290969643741846085e-02 6.208584830164909363e-02 -9.972646832466125488e-02 -2.411753833293914795e-01 -3.120999410748481750e-02 3.479599207639694214e-02
2.568634040653705597e-02 -1.209396123886108398e-01 1.714904308319091797e-01 6.571718305349349976e-02 1.395923197269439697e-01 -6.945665925741195679e-02 1.324237734079360962e-01 2.117603272199630737e-02 2.209502160549163818e-01 -2.396949231624603271e-01 1.458771377801895142e-01 -1.276650000363588333e-03 -1.556554883718490601e-01 -1.489821076393127441e-01 -7.692867517471313477e-02 1.534542888402938843e-01 -1.476373374462127686e-01 6.477168947458267212e-02 5.724940821528434753e-02 -2.467890679836273193e-01 3.080563843250274658e-01 1.841341108083724976e-01 -2.089127898216247559e-01 -2.716492302715778351e-02 -3.090503811836242676e-01 2.341517433524131775e-02 -6.466518342494964600e-02 1.423342078924179077e-01 -3.419937789440155029e-01 -2.541904449462890625e-01 -3.474858999252319336e-01 -1.380778551101684570e-01
9.468493610620498657e-02 -1.112009882926940918e-01 2.253117263317108154e-01 1.992945373058319092e-01 -1.813180893659591675e-01 -1.142638400197029114e-01 7.874956727027893066e-02 5.940797924995422363e-02 2.589162904769182205e-03 -6.220474466681480408e-02 1.312828510999679565e-01 -3.082378506660461426e-01 1.099986508488655090e-01 -4.980326443910598755e-02 3.587800264358520508e-01 2.129026949405670166e-01 7.467574626207351685e-02 -1.949199289083480835e-01 1.107203513383865356e-01 1.752857118844985962e-01 3.694481253623962402e-01 -3.124362230300903320e-02 1.166539564728736877e-01 3.053186535835266113e-01 3.512267395853996277e-02 2.237561494112014771e-01 -9.044563770294189453e-02 -8.516687899827957153e-02 -2.776588499546051025e-01 1.363168656826019287e-01 -1.850688457489013672e-01 1.606530137360095978e-02
2.784396708011627197e-01 -8.495167829096317291e-03 6.760877370834350586e-02 2.662103772163391113e-01 1.553044468164443970e-01 -2.126808166503906250e-01 -1.026802882552146912e-01 1.671402603387832642e-01 2.192881256341934204e-01 -2.111304737627506256e-02 1.800321042537689209e-01 7.426126301288604736e-02 2.277185209095478058e-02 -3.909690082073211670e-01 1.725954562425613403e-01 1.769435405731201172e-01 -7.749608904123306274e-02 8.165854960680007935e-02 -6.848407536745071411e-02 -4.253384843468666077e-02 2.419441640377044678e-01 1.335176229476928711e-01 -2.133431881666183472e-01 3.639842197299003601e-02 1.411991566419601440e-01 2.388064190745353699e-02 -7.849986851215362549e-02 2.260723412036895752e-01 -3.684707283973693848e-01 -2.252710759639739990e-01 1.602402776479721069e-01 -7.645598798990249634e-02
2.708431780338287354e-01 3.576758503913879395e-02 8.226677775382995605e-02 -7.591741532087326050e-02 -1.372971019009128213e-04 6.874345242977142334e-02 9.171783924102783203e-03 3.302013874053955078e-02 2.445072978734970093e-01 -2.676398754119873047e-01 -1.139843240380287170e-01 6.056274846196174622e-02 7.258699834346771240e-02 -1.992515921592712402e-01 -2.495378851890563965e-01 4.842801764607429504e-02 1.199447736144065857e-02 -1.886701285839080811e-01 -1.287117600440979004e-01 1.955281049013137817e-01 2.079486697912216187e-01 4.701875150203704834e-01 -1.175290346145629883e-01 1.859988719224929810e-01 -3.319188058376312256e-01 1.487411260604858398e-01 -1.765158474445343018e-01 -3.376847133040428162e-02 -1.111069694161415100e-01 8.268267661333084106e-02 -9.623498469591140747e-02 2.301595509052276611e-01
4.231352806091308594e-01 1.582822203636169434e-01 -7.300854474306106567e-02 1.165500283241271973e-01 -9.307599067687988281e-02 7.776412367820739746e-02 1.079087033867835999e-01 2.654656171798706055e-01 -2.461931705474853516e-01 8.348749019205570221e-03 -1.322734355926513672e-01 -1.690059006214141846e-01 1.948438733816146851e-01 -2.151819914579391479e-01 -1.745173521339893341e-02 1.680712848901748657e-01 1.286738216876983643e-01 1.251721531152725220e-01 9.611976891756057739e-02 -2.187104523181915283e-01 1.373042166233062744e-01 5.291315540671348572e-02 -2.821534276008605957e-01 8.175605535507202148e-02 -4.576040059328079224e-02 -1.424670219421386719e-01 -1.448897272348403931e-01 -1.046536341309547424e-01 -4.514046609401702881e-01 -6.116965785622596741e-02 6.676116609014570713e-04 -3.889386355876922607e-02
3.007977008819580078e-01 7.103520631790161133e-02 -6.057257950305938721e-02 3.218123316764831543e-01 -3.438930213451385498e-02 -4.209652170538902283e-02 5.251558125019073486e-02 1.470748633146286011e-01 1.416831165552139282e-01 -2.895159125328063965e-01 8.325940370559692383e-02 -4.257564544677734375e-01 8.781386911869049072e-02 -9.291842579841613770e-02 -9.522125124931335449e-02 6.305266171693801880e-02 3.772740438580513000e-02 -5.340218544006347656e-02 7.208107970654964447e-03 4.611592367291450500e-02 -1.933168806135654449e-02 6.066036410629749298e-03 -6.187725439667701721e-02 3.867502510547637939e-01 -4.109299555420875549e-02 2.711206376552581787e-01 -3.417968153953552246e-01 8.461200445890426636e-02 2.689795009791851044e-02 -1.052741333842277527e-01 2.314765006303787231e-02 -2.768156528472900391e-01
2.451581358909606934e-01 -9.219649434089660645e-02 2.886166609823703766e-02 8.242146112024784088e-03 5.381412431597709656e-02 -1.005122810602188110e-01 1.156419217586517334e-01 1.608798652887344360e-01 3.482052385807037354e-01 -4.187498614192008972e-02 2.029495239257812500e-01 -4.053038060665130615e-01 1.632170230150222778e-01 -5.718507990241050720e-02 -3.029187396168708801e-02 -1.424038317054510117e-02 -2.933864593505859375e-01 3.304427117109298706e-02 -6.063463911414146423e-02 1.960211694240570068e-01 1.962294727563858032e-01 2.292975224554538727e-02 -7.954867184162139893e-02 5.988267436623573303e-02 -6.658270955085754395e-02 -3.590134680271148682e-01 -1.428356319665908813e-01 -2.400880753993988037e-01 -2.886614501476287842e-01 -1.272112131118774414e-01 -1.594111472368240356e-01 6.518810242414474487e-02
1.854135543107986450e-01 1.950275450944900513e-01 2.561493217945098877e-01 2.593130171298980713e-01 -2.247517704963684082e-01 -1.928313374519348145e-01 -1.800879240036010742e-01 1.858946233987808228e-01 7.902774959802627563e-02 1.490371078252792358e-01 5.362344160676002502e-02 2.546026185154914856e-02 2.353119552135467529e-01 -1.491962224245071411e-01 2.873743772506713867e-01 2.379904240369796753e-01 4.352783784270286560e-03 -1.880271583795547485e-01 2.180677503347396851e-01 -1.661339029669761658e-02 1.013941764831542969e-01 3.925141319632530212e-02 5.142829567193984985e-02 3.421839773654937744e-01 4.043636098504066467e-02 2.368752099573612213e-02 5.993566941469907761e-03 -2.479120716452598572e-02 -6.748040020465850830e-02 -3.589517474174499512e-01 -2.003738284111022949e-01 -7.328122854232788086e-03
2.429563850164413452e-01 3.119758144021034241e-02 2.758717723190784454e-02 2.993417680263519287e-01 -2.543450891971588135e-01 -8.479958027601242065e-02 5.252864584326744080e-02 4.459217786788940430e-01 1.619502753019332886e-01 -2.432667165994644165e-01 -1.247500479221343994e-01 -6.336025893688201904e-02 4.766079783439636230e-02 7.132454961538314819e-02 4.348933324217796326e-02 2.815927267074584961e-01 8.482342958450317383e-02 9.730410762131214142e-03 1.370795667171478271e-01 -4.921876639127731323e-02 1.161925047636032104e-01 2.329580336809158325e-01 -1.231501922011375427e-01 1.450600922107696533e-01 -3.188333809375762939e-01 -8.503558114171028137e-03 -1.385510414838790894e-01 2.270274609327316284e-02 -2.317737601697444916e-02 2.183594107627868652e-01 -5.764922127127647400e-02 -2.777668833732604980e-01
4.181270301342010498e-01 -2.507783472537994385e-01 -6.072758510708808899e-02 1.758376359939575195e-01 -2.870672009885311127e-02 -6.704289931803941727e-03 3.018049336969852448e-02 7.065305858850479126e-02 -6.106993928551673889e-02 -2.285574972629547119e-01 1.323306858539581299e-01 -2.143876627087593079e-02 -1.274318993091583252e-01 -3.549263179302215576e-01 4.567160829901695251e-02 1.056229546666145325e-01 1.764966100454330444e-01 2.498382627964019775e-01 -2.468648701906204224e-01 -5.360572040081024170e-02 1.985262483358383179e-01 2.813673317432403564e-01 -1.784592419862747192e-01 8.899734914302825928e-02 9.336204081773757935e-02 8.926640450954437256e-02 -1.964025497436523438e-01 -3.134954348206520081e-02 -3.256684839725494385e-01 -1.083820387721061707e-01 -1.695185713469982147e-02 3.793082386255264282e-02
2.213681638240814209e-01 -9.305152110755443573e-03 -1.534767728298902512e-02 3.088763654232025146e-01 -9.171483665704727173e-02 -6.142997741699218750e-02 1.891830377280712128e-02 4.031828045845031738e-01 -8.442847430706024170e-02 -5.987423658370971680e-02 -2.784453928470611572e-01 -8.886779099702835083e-02 5.384490825235843658e-03 6.711858510971069336e-02 -4.688140749931335449e-02 2.540261447429656982e-01 -7.767211645841598511e-02 5.903012678027153015e-02 -4.697971045970916748e-02 1.057416424155235291e-01 -4.765817895531654358e-02 4.099123775959014893e-01 -1.180978433694690466e-04 1.540543138980865479e-01 -3.223959803581237793e-01 2.033973485231399536e-01 -7.786528766155242920e-02 -1.342745572328567505e-01 -2.599954605102539062e-01 -1.772681176662445068e-01 -5.238208174705505371e-02 -1.570370048284530640e-01
1.076272949576377869e-01 1.966504156589508057e-01 1.174822598695755005e-01 1.277412772178649902e-01 -6.747625768184661865e-02 -7.016620784997940063e-02 -3.153406381607055664e-01 2.727383375167846680e-01 -9.288447909057140350e-03 -2.148570418357849121e-01 -1.135682910680770874e-01 -1.819853037595748901e-01 2.613606750965118408e-01 8.045019954442977905e-02 -2.164278030395507812e-01 1.632005870342254639e-01 -8.174679428339004517e-02 -1.395337134599685669e-01 -2.105828672647476196e-01 4.415731132030487061e-02 1.170087829232215881e-01 1.783999502658843994e-01 4.479300230741500854e-02 3.339246809482574463e-01 -1.120550483465194702e-01 1.467587053775787354e-02 1.381292939186096191e-01 7.029758393764495850e-02 -4.271684885025024414e-01 -2.110118120908737183e-01 -1.968131214380264282e-02 1.197014003992080688e-02
2.881964147090911865e-01 1.146511659026145935e-01 -9.190585464239120483e-02 3.492957651615142822e-01 1.977577060461044312e-01 -1.675823777914047241e-01 -2.054952979087829590e-01 -2.220657467842102051e-01 5.245512351393699646e-02 -6.159679219126701355e-02 2.416444011032581329e-03 -1.765194907784461975e-02 1.415928918868303299e-02 -2.236516028642654419e-01 -7.912010699510574341e-02 2.160497456789016724e-01 6.309425085783004761e-02 1.144810989499092102e-01 -1.962544918060302734e-01 -1.139360666275024414e-01 1.634159833192825317e-01 1.521206051111221313e-01 -5.695786327123641968e-02 9.914558380842208862e-02 -1.350448001176118851e-02 -3.695464879274368286e-02 -2.059996575117111206e-01 2.033062726259231567e-01 -4.682222306728363037e-01 -1.592076867818832397e-01 1.728435158729553223e-01 1.153870820999145508e-01
2.838235497474670410e-01 -1.510756909847259521e-01 1.720536500215530396e-01 3.336267769336700439e-01 -4.990216717123985291e-02 -1.222133114933967590e-01 1.097010597586631775e-01 3.985694795846939087e-02 3.514540195465087891e-02 -4.996039438992738724e-03 3.963408768177032471e-01 5.872200801968574524e-02 3.293161392211914062e-01 -1.338208764791488647e-01 -1.756812036037445068e-01 1.829685568809509277e-01 1.736648976802825928e-01 -5.611329898238182068e-02 1.130024194717407227e-01 -2.724513970315456390e-02 2.618380486965179443e-01 3.016088008880615234e-01 1.718238145112991333e-01 4.100730270147323608e-02 3.944610245525836945e-03 1.427853703498840332e-01 -2.461935877799987793e-01 -8.541022986173629761e-02 7.989341020584106445e-02 -6.222456321120262146e-02 -1.524552553892135620e-01 1.131808534264564514e-01
1.522375494241714478e-01 6.498751789331436157e-02 2.240302562713623047e-01 1.519404947757720947e-01 -1.199104860424995422e-01 -1.786240339279174805e-01 1.389861106872558594e-01 -6.748082488775253296e-02 -1.095135658979415894e-01 -1.621115058660507202e-01 -1.096254214644432068e-03 -4.988262057304382324e-02 2.715142369270324707e-01 -2.097744941711425781e-01 -7.454606145620346069e-02 6.501115113496780396e-02 -9.616927802562713623e-02 -2.181235402822494507e-01 1.641563773155212402e-01 -2.582980394363403320e-01 1.452417373657226562e-01 -8.610820397734642029e-03 -3.281978964805603027e-01 1.939657777547836304e-01 -8.976380527019500732e-02 2.210969664156436920e-02 3.654255717992782593e-02 3.884063661098480225e-01 -5.902532953768968582e-03 -3.674838244915008545e-01 -2.147574573755264282e-01 4.425404965877532959e-02
1.266894340515136719e-01 -6.214051321148872375e-02 -6.703972071409225464e-02 -8.284483104944229126e-03 -3.982867896556854248e-01 -3.562341034412384033e-01 -1.286274492740631104e-01 1.589364409446716309e-01 2.428914904594421387e-01 -2.399039119482040405e-01 -5.321576609276235104e-04 -2.364108711481094360e-02 -2.062306851148605347e-01 -1.729422956705093384e-01 1.513495389372110367e-02 2.083634585142135620e-01 -5.194600671529769897e-03 -1.885662414133548737e-02 3.625900298357009888e-02 -7.557430863380432129e-02 8.026777207851409912e-02 -8.593896776437759399e-02 -1.002572178840637207e-01 3.138022124767303467e-01 -1.885333210229873657e-01 2.025921195745468140e-01 -6.350588053464889526e-03 1.238246727734804153e-02 -2.563439905643463135e-01 -1.657253354787826538e-01 -2.904568910598754883e-01 1.758001297712326050e-01
2.412330806255340576e-01 9.350337833166122437e-02 4.522812739014625549e-02 4.326149523258209229e-01 -1.451936513185501099e-01 -2.793737351894378662e-01 8.916282653808593750e-02 2.759318053722381592e-01 -1.363845020532608032e-01 -1.985872834920883179e-01 -1.751955747604370117e-01 -1.955607533454895020e-01 -1.462665498256683350e-01 -7.484599202871322632e-02 -1.665624827146530151e-01 9.429174661636352539e-02 -2.462718784809112549e-01 1.620295643806457520e-01 2.021614648401737213e-02 1.129495725035667419e-02 -9.111021459102630615e-02 1.217566728591918945e-01 -1.354162693023681641e-01 3.143566250801086426e-01 -3.542057424783706665e-02 -9.511029720306396484e-02 1.781818270683288574e-01 -2.304605543613433838e-01 1.405972708016633987e-02 -5.026106163859367371e-02 -1.404569447040557861e-01 1.571676284074783325e-01
3.601502478122711182e-01 1.505986601114273071e-01 -2.382388524711132050e-02 5.667455494403839111e-02 -1.383158937096595764e-02 2.857893519103527069e-02 2.512077093124389648e-01 -6.066236179322004318e-03 1.799025684595108032e-01 6.950879842042922974e-02 1.665408611297607422e-01 -6.139517202973365784e-02 2.330261515453457832e-03 -2.060074806213378906e-01 1.766816899180412292e-02 1.694354712963104248e-01 2.453019917011260986e-01 2.720642685890197754e-01 1.216476336121559143e-01 -8.771357685327529907e-02 2.120792632922530174e-03 2.206973135471343994e-01 -1.720860898494720459e-01 4.449276924133300781e-01 -1.104298606514930725e-01 3.012242615222930908e-01 -8.332847803831100464e-02 -9.017337113618850708e-03 -6.309875100851058960e-02 -3.168358281254768372e-02 -2.591188848018646240e-01 -1.564028412103652954e-01
2.464862316846847534e-01 -4.258432611823081970e-02 3.069406189024448395e-02 1.360385119915008545e-01 -2.715879380702972412e-01 1.055629253387451172e-01 5.068700388073921204e-02 1.824225783348083496e-01 2.023034095764160156e-01 -8.438226580619812012e-02 2.137073725461959839e-01 3.910060226917266846e-02 -1.915114372968673706e-02 -9.100802987813949585e-02 -1.685073226690292358e-01 -1.905946247279644012e-02 3.771217763423919678e-01 2.932711541652679443e-01 -1.191374063491821289e-01 1.594962924718856812e-01 1.525790244340896606e-01 -4.605049267411231995e-03 1.747039854526519775e-01 3.806739747524261475e-01 -1.468234509229660034e-01 -1.997615098953247070e-01 -3.147917613387107849e-02 -5.692456662654876709e-02 -3.144786953926086426e-01 -1.600167006254196167e-01 -4.369491338729858398e-02 7.665511965751647949e-02
1.848757416009902954e-01 -3.487102091312408447e-01 2.714304924011230469e-01 3.631651699542999268e-01 -3.137749433517456055e-02 -2.944150865077972412e-01 1.120431125164031982e-01 -2.388240210711956024e-02 -1.259600371122360229e-01 1.246224939823150635e-01 1.602736674249172211e-02 -1.396360248327255249e-01 9.329361468553543091e-02 -2.777803838253021240e-01 -1.598542630672454834e-01 8.548294752836227417e-02 8.026629686355590820e-03 3.109740465879440308e-02 3.233135640621185303e-01 -3.897070512175559998e-02 2.437963634729385376e-01 1.567685604095458984e-01 8.838600665330886841e-02 2.587118148803710938e-01 -3.878798708319664001e-02 -6.402695178985595703e-02 -1.610608100891113281e-01 -9.841175377368927002e-02 -3.554302081465721130e-02 -2.314678430557250977e-01 -6.147429719567298889e-02 4.799688979983329773e-02
2.271505147218704224e-01 -2.588078975677490234e-01 2.988407015800476074e-01 3.250648975372314453e-01 8.354467153549194336e-02 -1.029921919107437134e-01 9.568414092063903809e-02 -3.618938848376274109e-02 4.025851935148239136e-02 1.068891510367393494e-01 3.089604377746582031e-01 -2.016812562942504883e-01 1.853912025690078735e-01 -2.863021790981292725e-01 1.366010960191488266e-02 1.220372617244720459e-01 -1.950335502624511719e-02 -2.272636890411376953e-01 2.173803597688674927e-01 3.672039210796356201e-01 1.050435900688171387e-01 4.700530320405960083e-02 -1.542046368122100830e-01 2.217056602239608765e-01 4.227210208773612976e-02 -1.059919595718383789e-01 -9.667652845382690430e-02 3.167448565363883972e-03 1.660831086337566376e-02 -8.578408509492874146e-02 -1.559805870056152344e-01 5.620440095663070679e-02
-6.988539546728134155e-02 5.345914885401725769e-02 1.623143404722213745e-01 3.080887794494628906e-01 -1.239931806921958923e-01 6.518732756376266479e-02 -8.260677568614482880e-03 -1.211845725774765015e-01 -8.369484543800354004e-02 -1.488037593662738800e-02 2.824061512947082520e-01 -3.927081823348999023e-01 1.781920045614242554e-01 -8.098186552524566650e-02 -4.906275495886802673e-02 4.247726202011108398e-01 1.156953275203704834e-01 -1.150560453534126282e-01 1.672487109899520874e-01 -1.560541614890098572e-02 1.736475825309753418e-01 -1.684141308069229126e-01 -9.291461855173110962e-02 1.175673827528953552e-01 -1.520560383796691895e-01 -1.183638498187065125e-01 -2.736545503139495850e-01 -2.565523386001586914e-01 -1.841563284397125244e-01 -2.254609018564224243e-02 -7.927795499563217163e-02 1.411121487617492676e-01
1.227208375930786133e-01 4.209253191947937012e-02 6.561720371246337891e-02 3.523471057415008545e-01 -8.248557150363922119e-02 -1.546580940485000610e-01 -1.369877010583877563e-01 4.194903373718261719e-02 -1.597304046154022217e-01 1.463333368301391602e-01 -1.902099847793579102e-01 1.614048331975936890e-01 2.744881808757781982e-02 -2.015029937028884888e-01 -2.222153916954994202e-02 2.482402920722961426e-01 7.684563845396041870e-02 -2.782797217369079590e-01 9.335949271917343140e-02 -1.720636785030364990e-01 3.469974398612976074e-01 1.976449489593505859e-01 7.803540676832199097e-03 3.772871494293212891e-01 -1.007506996393203735e-01 3.379058539867401123e-01 -5.429035797715187073e-02 -3.322213888168334961e-02 -1.086258068680763245e-01 -7.511095609515905380e-03 -1.081373468041419983e-01 1.239235177636146545e-01
2.383268773555755615e-01 -1.573221236467361450e-01 2.519909441471099854e-01 2.386562377214431763e-01 -1.225109472870826721e-01 -2.132899686694145203e-02 2.921161353588104248e-01 4.660589694976806641e-01 -3.227967768907546997e-02 9.364457428455352783e-02 -1.460426207631826401e-02 -1.021047309041023254e-01 1.658535003662109375e-02 -2.281710803508758545e-01 -2.689905092120170593e-02 4.827841650694608688e-03 6.350708007812500000e-02 1.000399962067604065e-01 -2.142022401094436646e-01 1.112965196371078491e-01 2.344696670770645142e-01 -6.419830024242401123e-02 -1.572318077087402344e-01 1.801506876945495605e-01 -1.757879406213760376e-01 9.307314455509185791e-02 -3.219228982925415039e-01 1.500315032899379730e-02 -1.355991810560226440e-01 -1.984749734401702881e-01 9.207026660442352295e-02 -9.049307554960250854e-02
3.034530878067016602e-01 -1.003271862864494324e-01 1.658650338649749756e-01 2.288542687892913818e-01 -1.239113137125968933e-01 -4.313420131802558899e-02 9.308873862028121948e-02 -4.496536403894424438e-02 -2.092535644769668579e-01 -2.381487488746643066e-01 5.585888400673866272e-02 -5.089695453643798828e-01 6.561048328876495361e-02 -1.936560273170471191e-01 7.982738316059112549e-02 1.363060921430587769e-01 -1.053793281316757202e-01 -5.934264883399009705e-02 1.727812588214874268e-01 1.544393151998519897e-01 3.644994199275970459e-01 -3.241550177335739136e-02 2.189328223466873169e-01 1.338039189577102661e-01 8.742814511060714722e-02 8.171705901622772217e-02 5.144122615456581116e-02 5.728780850768089294e-02 -2.279611974954605103e-01 -4.577568173408508301e-02 -1.348274648189544678e-01 -8.100821636617183685e-03
5.252345800399780273e-01 -5.355710536241531372e-02 6.328693777322769165e-02 1.665264964103698730e-01 -5.860447883605957031e-02 -7.020809501409530640e-02 -2.474334388971328735e-01 2.011118531227111816e-01 -8.351002819836139679e-03 -1.188124418258666992e-01 3.991925716400146484e-02 -1.512377858161926270e-01 -1.122036948800086975e-01 -9.257623553276062012e-02 -2.600478529930114746e-01 2.494311928749084473e-01 -9.387899190187454224e-02 4.959078878164291382e-02 -1.576534658670425415e-01 -3.236159309744834900e-02 3.306094408035278320e-01 2.913401126861572266e-01 4.519831761717796326e-02 7.329488545656204224e-02 -1.505616214126348495e-02 1.751530915498733521e-02 -6.199331954121589661e-02 -1.105225831270217896e-01 -3.195872902870178223e-01 6.814040988683700562e-02 6.088473647832870483e-02 -1.548823565244674683e-01
3.478894233703613281e-01 -3.228435218334197998e-01 1.641736328601837158e-01 2.723889052867889404e-01 8.903971314430236816e-02 -2.155127823352813721e-01 -1.768070310354232788e-01 -5.212614685297012329e-02 2.426905930042266846e-01 1.351773459464311600e-02 2.083753198385238647e-01 -6.015587225556373596e-02 1.450933422893285751e-02 -1.750588268041610718e-01 2.835411205887794495e-02 2.002674937248229980e-01 8.873972296714782715e-02 1.580141186714172363e-01 6.967317312955856323e-02 1.270141545683145523e-02 8.763114362955093384e-02 3.658182322978973389e-01 -8.508661389350891113e-02 3.439183533191680908e-02 2.677673697471618652e-01 8.152248710393905640e-02 3.812768310308456421e-02 7.314909249544143677e-02 -3.540602028369903564e-01 -9.062200039625167847e-02 -1.902688108384609222e-02 2.215014025568962097e-02
9.216294437646865845e-02 -1.208986416459083557e-01 2.979292348027229309e-02 9.127252548933029175e-02 3.053973615169525146e-02 -3.879212439060211182e-01 2.893149852752685547e-01 2.289798855781555176e-02 2.519938647747039795e-01 -4.712587688118219376e-03 2.390346527099609375e-01 3.794711455702781677e-02 2.357922047376632690e-01 -2.592197954654693604e-01 -1.900171041488647461e-01 7.498632371425628662e-02 -5.231187492609024048e-02 -9.813612699508666992e-02 -2.989527583122253418e-02 1.032110303640365601e-01 3.050065636634826660e-01 2.008999735116958618e-01 -2.761890292167663574e-01 2.132706791162490845e-01 4.554700106382369995e-02 -7.599936425685882568e-02 -2.208491116762161255e-01 -1.868317089974880219e-02 1.269606947898864746e-01 -5.803345516324043274e-02 -2.307273298501968384e-01 1.914194077253341675e-01
7.119519263505935669e-02 -4.332831501960754395e-02 -2.794612431898713112e-03 1.181604713201522827e-01 -1.923293918371200562e-01 -2.329258620738983154e-01 9.987853467464447021e-02 7.932112365961074829e-02 2.141547352075576782e-01 -7.786597125232219696e-03 2.125096321105957031e-01 1.601642072200775146e-01 1.502894908189773560e-01 -1.354220658540725708e-01 -3.415047824382781982e-01 1.442627310752868652e-01 -8.157057315111160278e-02 -1.625615358352661133e-01 -5.225403606891632080e-02 1.285257637500762939e-01 3.298687040805816650e-01 2.652530670166015625e-01 -3.519988059997558594e-01 2.652368247509002686e-01 1.204117760062217712e-01 -4.612946510314941406e-02 -2.327468395233154297e-01 -1.406488418579101562e-01 6.543336808681488037e-02 -1.536808907985687256e-01 -1.280814111232757568e-01 1.258266866207122803e-01
1.722434610128402710e-01 7.806562632322311401e-02 4.328778013586997986e-02 4.370200634002685547e-01 -2.208359688520431519e-01 -1.054087728261947632e-01 1.094027012586593628e-01 2.060967534780502319e-01 1.650007814168930054e-01 1.358520537614822388e-01 1.261457055807113647e-01 -1.313571780920028687e-01 7.129071652889251709e-02 -8.589830994606018066e-02 -1.360252648591995239e-01 1.863535344600677490e-01 -5.024285614490509033e-02 1.046644523739814758e-02 -2.152008861303329468e-01 -1.336068511009216309e-01 2.136755138635635376e-01 -3.549239411950111389e-02 2.337510287761688232e-01 2.000915557146072388e-01 3.143849670886993408e-01 -4.626844543963670731e-03 1.359760463237762451e-01 1.535064727067947388e-01 -1.204028502106666565e-01 -1.959036886692047119e-01 -3.237474262714385986e-01 7.432115077972412109e-02
5.973317474126815796e-02 -6.266258656978607178e-02 -9.435534477233886719e-03 2.279195636510848999e-01 1.311724334955215454e-01 9.458128362894058228e-02 -8.089905232191085815e-02 3.868196904659271240e-02 2.159305661916732788e-01 -1.457694470882415771e-01 8.351259678602218628e-02 -1.166989132761955261e-01 -3.273412585258483887e-02 -2.954640388488769531e-01 -4.948718845844268799e-01 1.852868199348449707e-01 -1.439821720123291016e-01 1.031438820064067841e-03 1.326160877943038940e-01 -3.236774802207946777e-01 1.568949371576309204e-01 1.470108777284622192e-01 -1.385056506842374802e-02 8.909969776868820190e-02 -1.439388394355773926e-01 1.509164720773696899e-01 -5.089095979928970337e-02 1.228933557868003845e-01 -3.403578996658325195e-01 -1.565621197223663330e-01 -2.221972048282623291e-01 -4.301294311881065369e-02
3.173596560955047607e-01 2.490377873182296753e-01 -1.282575353980064392e-02 3.281435072422027588e-01 1.585582941770553589e-01 -2.293361127376556396e-01 -9.481213241815567017e-02 -9.599041193723678589e-02 -2.022866606712341309e-01 -1.282779574394226074e-01 2.161646075546741486e-02 1.031547561287879944e-01 1.573409587144851685e-01 -2.969757020473480225e-01 -1.758461445569992065e-01 3.696557879447937012e-01 1.985637471079826355e-02 4.261418059468269348e-02 -1.058805808424949646e-01 -2.206108329119160771e-04 9.965482354164123535e-02 1.611706316471099854e-01 -9.162226319313049316e-02 1.760978437960147858e-02 7.799921184778213501e-02 -1.335154622793197632e-01 2.457338385283946991e-02 -5.854330956935882568e-02 -4.155710637569427490e-01 -1.168635338544845581e-01 1.018209606409072876e-01 -4.220959544181823730e-02
2.822325527667999268e-01 1.358364671468734741e-01 -1.067529916763305664e-01 3.512845933437347412e-01 -1.805820018053054810e-01 -2.820375859737396240e-01 1.234956607222557068e-01 4.465293511748313904e-02 -2.715033888816833496e-01 -5.358581244945526123e-02 -2.074802368879318237e-01 1.162266805768013000e-01 1.494216620922088623e-01 -1.325060427188873291e-01 -1.919382624328136444e-02 2.602535486221313477e-01 -7.095773704349994659e-03 2.271520532667636871e-02 6.729908287525177002e-02 5.634887143969535828e-02 3.065393567085266113e-01 -1.027570590376853943e-01 1.293581575155258179e-01 -1.587705104611814022e-03 -2.720798552036285400e-01 9.417659789323806763e-02 -1.678556799888610840e-01 1.094798673875629902e-03 -3.193665295839309692e-02 1.142083853483200073e-02 -2.400166839361190796e-01 3.117772340774536133e-01
-4.972600564360618591e-02 5.701293051242828369e-02 2.450056560337543488e-02 3.384483456611633301e-01 1.760608851909637451e-01 -1.764033222571015358e-03 7.811326067894697189e-03 -5.473754927515983582e-02 2.086665183305740356e-01 2.184727229177951813e-02 7.839237898588180542e-02 4.866667091846466064e-02 5.013410467654466629e-03 -5.543250218033790588e-02 -3.481418490409851074e-01 2.814885377883911133e-01 -2.479052096605300903e-01 4.443697165697813034e-03 -9.234226495027542114e-02 3.363338485360145569e-02 2.795111536979675293e-01 2.876632213592529297e-01 3.481542691588401794e-02 2.938122451305389404e-01 -1.371065899729728699e-02 -1.083324570208787918e-02 2.447414956986904144e-02 2.521100044250488281e-01 -3.215547502040863037e-01 1.719497591257095337e-01 -2.540429234504699707e-01 8.652763813734054565e-02
1.050264388322830200e-01 1.278655230998992920e-01 7.764022797346115112e-02 2.631410658359527588e-01 -5.809739232063293457e-02 -1.302927434444427490e-01 -1.351384669542312622e-01 9.526740014553070068e-02 -1.598379015922546387e-01 -1.531314998865127563e-01 5.632347464561462402e-01 -1.577401906251907349e-01 1.688473224639892578e-01 -1.768249571323394775e-01 -3.643038496375083923e-02 9.280729293823242188e-02 -7.303095608949661255e-02 -1.031350791454315186e-01 2.766857743263244629e-01 -2.356051355600357056e-01 1.257807854562997818e-02 1.869019237346947193e-03 2.800932526588439941e-02 3.457836210727691650e-01 -2.015276253223419189e-01 2.500586025416851044e-02 -1.223850920796394348e-01 -1.848925203084945679e-01 -2.717318199574947357e-02 -8.813963830471038818e-02 -1.386013478040695190e-01 4.650008678436279297e-02
-7.329635322093963623e-02 1.622271835803985596e-01 7.604663074016571045e-02 3.769142329692840576e-01 5.797458812594413757e-02 -2.965121297165751457e-03 2.268735468387603760e-01 -7.170401513576507568e-02 -5.793518200516700745e-02 1.245883572846651077e-02 2.407347410917282104e-01 -3.404366970062255859e-01 1.830675154924392700e-01 -4.106398299336433411e-02 -1.091056782752275467e-02 4.672510176897048950e-02 1.392259746789932251e-01 -1.095094457268714905e-01 1.781695485115051270e-01 1.902236603200435638e-02 2.962989211082458496e-01 1.604455113410949707e-01 8.928208798170089722e-02 2.033183574676513672e-01 -6.335562467575073242e-02 -3.990950062870979309e-04 -4.032689034938812256e-01 -1.154931336641311646e-01 -1.594443619251251221e-01 -1.633816510438919067e-01 -2.794514000415802002e-01 9.539271891117095947e-02
-8.889167755842208862e-02 2.918668687343597412e-01 -7.585521042346954346e-02 3.100324273109436035e-01 -7.185260951519012451e-02 -2.804249338805675507e-02 3.850339725613594055e-02 9.931756556034088135e-02 -1.577631533145904541e-01 3.012778162956237793e-01 2.403470277786254883e-01 -2.205546200275421143e-01 2.424999624490737915e-01 -2.672984004020690918e-01 -1.395989954471588135e-01 2.095856666564941406e-01 3.019852098077535629e-03 -2.021322250366210938e-01 -7.948612794280052185e-03 -1.642117090523242950e-02 1.256192326545715332e-01 1.420080363750457764e-01 -2.076157778501510620e-01 2.725934386253356934e-01 -2.154977526515722275e-03 1.159794628620147705e-01 5.006948858499526978e-02 1.072976291179656982e-01 -2.998374104499816895e-01 -8.588872104883193970e-02 -2.213150411844253540e-01 6.092981249094009399e-02
2.927164733409881592e-01 1.643041670322418213e-01 9.568793326616287231e-02 1.351496875286102295e-01 2.746253460645675659e-02 -5.200836434960365295e-02 -1.948780268430709839e-01 2.232998460531234741e-01 1.040724068880081177e-01 -2.469049990177154541e-01 -1.242419928312301636e-01 -4.653623327612876892e-02 1.634024977684020996e-01 1.019102055579423904e-02 -3.391181230545043945e-01 2.002314776182174683e-01 -2.082526534795761108e-01 -2.388935238122940063e-01 -1.453611552715301514e-01 -2.445903047919273376e-02 2.095201313495635986e-01 2.623485028743743896e-01 -4.756561294198036194e-02 1.236694976687431335e-01 8.237981796264648438e-02 -3.549831211566925049e-01 4.435013979673385620e-02 7.298725098371505737e-02 -1.590516269207000732e-01 -2.562415003776550293e-01 -1.162121593952178955e-01 1.738245412707328796e-02
1.772366315126419067e-01 1.547912973910570145e-02 2.866205573081970215e-01 9.151779860258102417e-02 2.073238044977188110e-01 -1.467708200216293335e-01 8.422007411718368530e-02 3.918344527482986450e-02 9.230491518974304199e-02 -2.658686935901641846e-01 6.805602461099624634e-02 5.374304205179214478e-02 -4.797830060124397278e-02 -1.256961259059607983e-03 -3.014135956764221191e-01 8.792661875486373901e-02 -1.321088895201683044e-02 -1.601693034172058105e-01 -1.071383580565452576e-01 1.869951188564300537e-02 2.879713773727416992e-01 1.811845451593399048e-01 -1.290724426507949829e-02 2.115354835987091064e-01 -3.477391898632049561e-01 1.285537034273147583e-01 1.581618636846542358e-01 -6.222615763545036316e-02 -4.842784106731414795e-01 -1.273552030324935913e-01 2.202723547816276550e-02 -3.411917015910148621e-02
2.922202050685882568e-01 2.867645323276519775e-01 5.522014200687408447e-02 1.460131108760833740e-01 -2.276806086301803589e-01 9.400173276662826538e-02 -6.421658396720886230e-02 -4.010460153222084045e-02 1.033750846982002258e-01 -4.547222331166267395e-02 -1.506312340497970581e-01 -1.453576236963272095e-01 1.981330513954162598e-01 -1.453541517257690430e-01 2.791188359260559082e-01 1.905528008937835693e-01 -6.511323899030685425e-02 6.090693548321723938e-02 -1.843883991241455078e-01 2.464358657598495483e-01 -1.285913586616516113e-01 1.136438101530075073e-01 1.454078406095504761e-02 3.375951647758483887e-01 -1.662127822637557983e-01 -2.525531686842441559e-02 -4.583848640322685242e-02 -1.050283089280128479e-01 -3.331194221973419189e-01 -6.801902502775192261e-02 -2.127416431903839111e-01 2.487166076898574829e-01
1.588466316461563110e-01 -4.479002207517623901e-02 3.306646645069122314e-02 1.652972996234893799e-01 -2.899934649467468262e-01 -2.048146724700927734e-01 1.353738903999328613e-01 1.989618092775344849e-01 -4.525307193398475647e-02 6.902342289686203003e-02 3.986907005310058594e-01 4.365125671029090881e-02 2.088907361030578613e-02 -4.221476614475250244e-01 -1.673299968242645264e-01 4.223403334617614746e-02 2.033969163894653320e-01 -3.646961227059364319e-02 9.534818120300769806e-03 -2.325428724288940430e-01 5.411508306860923767e-02 1.398997306823730469e-01 -1.319192200899124146e-01 1.928102225065231323e-01 -1.978914588689804077e-01 -1.167032867670059204e-01 -2.725111842155456543e-01 4.275847226381301880e-02 4.045018926262855530e-03 2.369809895753860474e-01 -1.078870818018913269e-01 -1.168526187539100647e-01
2.328836470842361450e-01 -1.457770019769668579e-01 1.454405020922422409e-03 4.673150181770324707e-02 -1.152836754918098450e-01 -2.537568807601928711e-01 1.921283006668090820e-01 -2.526381611824035645e-02 1.750077754259109497e-01 -5.784412845969200134e-02 3.885493576526641846e-01 -2.912187948822975159e-03 2.513903081417083740e-01 -1.238637194037437439e-01 -2.350716292858123779e-01 1.578165143728256226e-01 -2.927232533693313599e-02 -1.959830969572067261e-01 2.485633082687854767e-02 8.017293363809585571e-02 3.714307248592376709e-01 1.511629521846771240e-01 -3.279956579208374023e-01 1.102947741746902466e-01 2.439013868570327759e-02 -1.326593905687332153e-01 -1.465413123369216919e-01 9.257943602278828621e-04 2.804311737418174744e-02 -2.381330728530883789e-01 -6.008556112647056580e-02 1.891971677541732788e-01
2.902992963790893555e-01 -3.539251163601875305e-02 2.168428748846054077e-01 2.511784136295318604e-01 8.022932708263397217e-02 -9.626917541027069092e-02 -1.558669209480285645e-01 1.553376317024230957e-01 1.741165965795516968e-01 -3.696522489190101624e-02 7.115092873573303223e-02 8.884344995021820068e-02 2.832182310521602631e-02 2.337539009749889374e-02 -4.368213713169097900e-01 3.623717725276947021e-01 -1.668343842029571533e-01 5.073351785540580750e-02 -5.125224962830543518e-02 -1.788212358951568604e-01 3.621025085449218750e-01 -5.405859276652336121e-02 2.763672359287738800e-02 1.393749862909317017e-01 1.146826371550559998e-01 3.304212167859077454e-02 -2.349834889173507690e-01 1.015576943755149841e-01 -9.486232697963714600e-02 -1.656685024499893188e-01 -1.724861711263656616e-01 8.311188220977783203e-02
3.594490587711334229e-01 -2.711591720581054688e-01 -1.069522351026535034e-01 1.478462666273117065e-01 -2.393482327461242676e-01 -1.833429336547851562e-01 2.313876599073410034e-01 -9.669773280620574951e-03 1.466027349233627319e-01 -1.914774999022483826e-02 3.472655713558197021e-01 1.169779375195503235e-01 1.447646468877792358e-01 -1.435457319021224976e-01 3.403808549046516418e-02 2.355068773031234741e-01 -3.757756948471069336e-02 -7.574479281902313232e-02 -4.114266112446784973e-02 2.210848219692707062e-02 1.883059740066528320e-01 2.130046039819717407e-01 -2.910308837890625000e-01 -7.552106399089097977e-03 4.476597998291254044e-03 -6.738995015621185303e-02 -1.623920649290084839e-01 -1.002827808260917664e-01 -7.561890780925750732e-02 -2.218612283468246460e-01 -1.509686708450317383e-01 2.673517167568206787e-01
7.494401931762695312e-02 4.088077694177627563e-02 4.350350424647331238e-02 1.980571299791336060e-01 -1.378127187490463257e-01 1.120586246252059937e-01 1.244569849222898483e-02 1.364455558359622955e-02 5.475412309169769287e-02 -1.446606684476137161e-02 6.196601986885070801e-01 7.747463136911392212e-02 5.708764120936393738e-02 7.356237620115280151e-02 -1.134411767125129700e-01 2.741201221942901611e-01 9.074030071496963501e-02 -1.005876734852790833e-01 1.830818355083465576e-01 -3.202007114887237549e-01 1.906337887048721313e-01 1.594911515712738037e-01 -1.424458175897598267e-01 2.864179909229278564e-01 -7.577638328075408936e-02 -9.706579148769378662e-02 1.964451931416988373e-02 9.015176445245742798e-02 3.399364650249481201e-02 -1.879418045282363892e-01 -6.986889243125915527e-02 2.151565700769424438e-01
7.497316598892211914e-02 9.187934547662734985e-02 -9.310089796781539917e-02 1.300812214612960815e-01 1.655044406652450562e-02 -1.710909157991409302e-01 1.377904321998357773e-02 -1.130248792469501495e-02 -4.772316664457321167e-02 1.357059627771377563e-01 1.909515708684921265e-01 -2.058095782995223999e-01 -5.485474132001399994e-03 -3.198314011096954346e-01 -3.707583248615264893e-02 1.973598301410675049e-01 -3.805680945515632629e-02 -1.602843403816223145e-01 -2.738581895828247070e-01 -2.366757541894912720e-01 1.461241841316223145e-01 3.773591220378875732e-01 -1.534684002399444580e-01 3.334402143955230713e-01 -5.043145269155502319e-02 -3.872977197170257568e-02 1.647146344184875488e-01 -1.919549554586410522e-01 -4.041084945201873779e-01 -7.611796259880065918e-03 -8.450689725577831268e-03 1.512988749891519547e-02
5.884208530187606812e-02 2.197318226099014282e-01 -7.863726466894149780e-02 6.930118054151535034e-02 -3.347538411617279053e-01 -2.334595322608947754e-01 -1.944725364446640015e-01 4.451971873641014099e-02 -1.069037709385156631e-03 -2.202738076448440552e-01 3.357179835438728333e-02 -2.201821953058242798e-01 9.635925292968750000e-03 -1.217278689146041870e-01 -2.344064563512802124e-01 2.499216943979263306e-01 -1.734864115715026855e-01 1.473339945077896118e-01 -3.173472881317138672e-01 7.802022993564605713e-02 2.602983713150024414e-01 6.168161984533071518e-03 9.859437495470046997e-02 1.540156900882720947e-01 -1.886737495660781860e-01 -2.683668397367000580e-03 9.745670855045318604e-02 -2.806816622614860535e-02 -2.062883526086807251e-01 -2.994661591947078705e-02 -1.815968006849288940e-01 3.439493477344512939e-01
2.428742945194244385e-01 1.256866157054901123e-01 1.256252974271774292e-01 1.587677150964736938e-01 9.882433712482452393e-02 -3.385570943355560303e-01 5.055889114737510681e-02 9.119700989685952663e-04 -4.532587528228759766e-02 1.034528110176324844e-02 8.310413360595703125e-02 -3.733498156070709229e-01 9.454059600830078125e-02 4.904505237936973572e-02 -1.148711740970611572e-01 2.570135891437530518e-01 -2.111376971006393433e-01 1.388907432556152344e-01 -2.474816888570785522e-01 1.050790250301361084e-01 8.535137772560119629e-02 2.612155675888061523e-01 -2.973143197596073151e-02 -7.824632339179515839e-03 -9.726451337337493896e-02 -1.833244413137435913e-02 2.449189722537994385e-01 -2.166524231433868408e-01 -2.592884898185729980e-01 -7.170610874891281128e-02 -6.969785690307617188e-02 3.341510295867919922e-01
1.611679643392562866e-01 -2.888312041759490967e-01 2.341837435960769653e-01 4.410562813282012939e-01 -3.158196806907653809e-02 6.221060827374458313e-02 2.560408711433410645e-01 4.952053725719451904e-02 -1.888312548398971558e-01 -1.122619491070508957e-02 7.623153924942016602e-02 -1.897272616624832153e-01 6.778848171234130859e-02 -1.408864259719848633e-01 -2.534665167331695557e-01 -2.241304218769073486e-01 -4.305362328886985779e-02 1.190260145813226700e-02 1.138412728905677795e-01 4.401600360870361328e-02 2.956094741821289062e-01 2.055906355381011963e-01 3.024334087967872620e-02 2.963103652000427246e-01 -1.729487031698226929e-01 5.002517998218536377e-02 5.942083150148391724e-02 -6.276714801788330078e-02 -1.682475358247756958e-01 4.688811302185058594e-02 -9.972237795591354370e-02 1.903755217790603638e-01
3.311877548694610596e-01 -3.260774537920951843e-02 -5.225212499499320984e-02 -1.188137605786323547e-01 -1.106536835432052612e-01 -1.421110779047012329e-01 2.881390154361724854e-01 2.368443906307220459e-01 2.488407306373119354e-02 -1.370282173156738281e-01 -1.016197502613067627e-01 2.147301733493804932e-01 2.736114561557769775e-01 -2.320027165114879608e-02 -1.963893771171569824e-01 1.647412329912185669e-01 3.294843062758445740e-02 -6.615284364670515060e-03 1.111965253949165344e-01 -8.066677302122116089e-02 1.948930323123931885e-01 -8.529666811227798462e-02 -8.237329125404357910e-02 3.989622294902801514e-01 9.344296157360076904e-02 1.861677020788192749e-01 1.496291905641555786e-01 -2.734028175473213196e-02 -2.081809341907501221e-01 -4.682230949401855469e-02 -1.925361305475234985e-01 3.218061923980712891e-01
2.375186532735824585e-01 -2.774648964405059814e-01 -8.717716485261917114e-02 2.492306083440780640e-01 -2.414943836629390717e-02 -2.298267930746078491e-01 -2.958842366933822632e-02 4.423788487911224365e-01 -2.555249333381652832e-01 -1.392574757337570190e-01 5.293796584010124207e-02 -5.786803364753723145e-02 -9.146606177091598511e-02 1.624323427677154541e-02 -1.710020303726196289e-01 2.915746867656707764e-01 1.296547502279281616e-01 -2.455838583409786224e-02 -1.115783229470252991e-01 -1.850157082080841064e-01 -1.964095607399940491e-02 -6.207827851176261902e-02 -7.684183120727539062e-02 7.978936284780502319e-02 -1.844758242368698120e-01 1.179792135953903198e-01 -2.997572422027587891e-01 3.095041215419769287e-02 -2.892296016216278076e-01 -4.832878708839416504e-02 -2.389888465404510498e-02 1.650826632976531982e-01
1.330235451459884644e-01 -1.186700165271759033e-01 3.661205992102622986e-02 1.552910804748535156e-01 -3.318053437396883965e-03 -1.147538796067237854e-01 5.126768723130226135e-02 4.211380332708358765e-02 2.472922354936599731e-01 -3.725524842739105225e-01 -2.464273944497108459e-02 -1.090110540390014648e-01 -5.385174229741096497e-02 -1.858293712139129639e-01 -4.960929602384567261e-02 -1.256837993860244751e-01 -5.504394322633743286e-02 -9.119747579097747803e-02 -1.429678946733474731e-01 2.386997938156127930e-01 2.341994643211364746e-01 4.031189978122711182e-01 2.536610662937164307e-01 3.077246248722076416e-01 -2.579740583896636963e-01 4.690003767609596252e-02 -1.186856329441070557e-01 -2.374723739922046661e-02 -1.791736930608749390e-01 -7.287347689270973206e-03 -2.762994170188903809e-01 -5.371752777136862278e-04
-3.554679453372955322e-02 -1.333274841308593750e-01 -6.494890898466110229e-02 3.476284146308898926e-01 4.976631328463554382e-02 -1.361045520752668381e-02 1.247641518712043762e-01 6.671626120805740356e-02 -1.802467256784439087e-01 7.428672909736633301e-02 2.245779931545257568e-01 -1.880394816398620605e-01 5.985681712627410889e-02 -3.229651749134063721e-01 -1.251559406518936157e-01 9.053061157464981079e-02 8.728400617837905884e-02 -2.232641167938709259e-02 3.105679154396057129e-01 5.150012671947479248e-02 3.865966796875000000e-01 2.031820118427276611e-01 -2.885139584541320801e-01 1.624848246574401855e-01 -1.503188163042068481e-01 -2.034232467412948608e-01 -1.624154746532440186e-01 2.310695825144648552e-03 -1.011823676526546478e-02 -1.384686976671218872e-01 -4.179504141211509705e-02 2.422387897968292236e-01
3.754331171512603760e-01 3.100461326539516449e-02 -6.967563927173614502e-02 6.795674562454223633e-03 1.083157584071159363e-02 -1.675189435482025146e-01 -5.970974266529083252e-02 9.797169268131256104e-02 9.303066879510879517e-02 -1.882811784744262695e-01 -7.513343542814254761e-02 -1.531198620796203613e-01 3.222696483135223389e-01 1.063604205846786499e-01 -1.442057192325592041e-01 9.642860293388366699e-02 4.524805769324302673e-02 -1.637608259916305542e-01 1.941594332456588745e-01 -2.481044530868530273e-01 1.463425755500793457e-01 7.734159007668495178e-03 -3.231225609779357910e-01 4.765648543834686279e-01 3.499739989638328552e-02 2.532008290290832520e-01 2.726213261485099792e-02 7.504704594612121582e-02 -6.284364312887191772e-02 3.278485313057899475e-02 -1.883138865232467651e-01 8.423421531915664673e-03
2.241346836090087891e-01 -2.556060850620269775e-01 1.873063743114471436e-01 7.295391708612442017e-02 -6.106877326965332031e-02 -6.338719278573989868e-02 1.389338541775941849e-02 2.265572249889373779e-01 2.475073337554931641e-01 1.738621294498443604e-01 1.026798188686370850e-01 -1.538865268230438232e-01 -8.988064527511596680e-02 9.695256501436233521e-02 -1.999680325388908386e-02 5.160729885101318359e-01 5.890154466032981873e-02 -2.257077097892761230e-01 1.922879554331302643e-02 5.732576549053192139e-02 -1.228146404027938843e-01 1.286392807960510254e-01 -8.604083955287933350e-02 -8.462163060903549194e-02 -1.028487607836723328e-01 -8.419142663478851318e-02 -7.039130479097366333e-02 -1.005425229668617249e-01 -3.430639207363128662e-01 -9.107490628957748413e-02 -3.342513144016265869e-01 1.126895938068628311e-02
2.717348933219909668e-01 6.848002225160598755e-02 3.940504491329193115e-01 5.860733985900878906e-02 1.703842133283615112e-01 6.399437040090560913e-02 2.709063887596130371e-01 2.284157574176788330e-01 1.718542277812957764e-01 -2.635568976402282715e-01 7.899910211563110352e-02 1.682829409837722778e-01 1.182630658149719238e-01 -1.207354068756103516e-01 -2.881300151348114014e-01 -5.979282315820455551e-03 1.683339593000710011e-03 -1.804788857698440552e-01 -1.369033604860305786e-01 1.000820919871330261e-01 2.098946273326873779e-01 2.346280366182327271e-01 -8.603513985872268677e-02 -1.650698110461235046e-02 -2.171381711959838867e-01 -1.136785820126533508e-01 1.220024973154067993e-01 -1.706231571733951569e-02 -3.148570656776428223e-01 -4.737549647688865662e-02 -1.142908819019794464e-02 1.184203252196311951e-01
1.080988794565200806e-01 -1.726775467395782471e-01 1.704567223787307739e-01 5.071491003036499023e-01 -1.253333538770675659e-01 -2.047510296106338501e-01 3.868708014488220215e-01 -1.427127122879028320e-01 -4.380759969353675842e-02 -8.578177541494369507e-02 1.273732930421829224e-01 -2.581232190132141113e-01 4.146886244416236877e-02 -2.012357562780380249e-01 -1.108580678701400757e-01 -5.870277527719736099e-03 1.329831779003143311e-02 1.351890414953231812e-01 1.358838975429534912e-01 1.180094256997108459e-01 1.961672753095626831e-01 7.287623733282089233e-02 -4.342513903975486755e-02 1.989399641752243042e-01 -1.521775871515274048e-01 -1.407869607210159302e-01 -2.482883483171463013e-01 7.244120538234710693e-02 7.845193147659301758e-02 -7.641232106834650040e-03 -1.402886658906936646e-01 1.613649129867553711e-01
1.623860448598861694e-01 1.045556637109257281e-04 2.357818186283111572e-01 1.288224607706069946e-01 6.318109482526779175e-02 1.158530414104461670e-01 5.779376951977610588e-04 1.873063594102859497e-01 2.984567359089851379e-02 -4.685932770371437073e-02 2.805353403091430664e-01 -4.100055247545242310e-02 2.244176901876926422e-02 -1.482254117727279663e-01 -1.939071267843246460e-01 1.910344511270523071e-02 -9.921882301568984985e-02 -1.290812343358993530e-01 2.794460952281951904e-01 2.110172212123870850e-01 4.596243202686309814e-01 -6.013855710625648499e-02 -1.827160269021987915e-01 3.576513007283210754e-02 -1.822891980409622192e-01 -1.392989903688430786e-01 -1.206871271133422852e-01 -1.819206178188323975e-01 7.368022203445434570e-02 -2.723137140274047852e-01 -2.637598216533660889e-01 2.386014163494110107e-01
3.915536105632781982e-01 -1.504361182451248169e-01 7.662427425384521484e-02 2.195028960704803467e-01 -2.687193751335144043e-01 -3.940597549080848694e-02 -1.370260864496231079e-01 1.487668231129646301e-02 7.794162258505821228e-03 -8.215469121932983398e-02 -5.566202476620674133e-02 -2.925159037113189697e-01 -1.108123064041137695e-01 8.693300187587738037e-02 -2.714448869228363037e-01 1.007664650678634644e-01 -2.828634679317474365e-01 -2.863444853574037552e-03 -1.311703026294708252e-01 -3.980603814125061035e-02 2.567436397075653076e-01 1.572649627923965454e-01 7.561053335666656494e-02 3.590807318687438965e-02 -3.007234036922454834e-01 -8.345335721969604492e-02 -7.611925899982452393e-02 2.272923439741134644e-01 -2.231667190790176392e-01 1.671462208032608032e-01 -1.825685948133468628e-01 1.253040432929992676e-01
1.244925335049629211e-01 7.881428301334381104e-02 -3.956162929534912109e-02 3.180126547813415527e-01 -9.527169167995452881e-02 -3.207280337810516357e-01 1.662776619195938110e-02 1.680088639259338379e-01 -1.190632879734039307e-01 -2.856547012925148010e-02 -4.012120421975851059e-03 1.980797350406646729e-01 1.453463882207870483e-01 1.602466218173503876e-02 1.396543383598327637e-01 1.693517863750457764e-01 -4.404374957084655762e-02 -6.115588173270225525e-02 1.307168155908584595e-01 -1.866978108882904053e-01 4.084261655807495117e-01 -1.655236631631851196e-01 6.746810674667358398e-02 -3.287800773978233337e-02 -2.281571179628372192e-01 9.385912120342254639e-02 -1.485593020915985107e-01 3.528956696391105652e-02 -3.063887059688568115e-01 -1.048603728413581848e-01 -2.928400635719299316e-01 2.811859846115112305e-01
1.004294380545616150e-01 4.020600393414497375e-02 1.748505383729934692e-01 5.985427275300025940e-02 -3.557510375976562500e-01 -1.989190429449081421e-01 1.070983409881591797e-01 -1.913842111825942993e-01 -1.027174368500709534e-01 2.335380315780639648e-01 1.529368609189987183e-01 1.328310836106538773e-02 2.375685572624206543e-01 -5.301439389586448669e-02 4.444278031587600708e-02 8.954672515392303467e-02 -1.137223616242408752e-01 -8.787788450717926025e-02 1.961295455694198608e-01 -9.708916395902633667e-02 2.164610773324966431e-01 1.504404097795486450e-01 1.008698046207427979e-01 3.440013527870178223e-01 -9.284217655658721924e-02 1.504895687103271484e-01 -1.798238418996334076e-02 -2.640350721776485443e-02 -3.730642199516296387e-01 -8.207650482654571533e-02 -2.603668272495269775e-01 2.635852992534637451e-01
1.971232593059539795e-01 2.979500591754913330e-02 -3.303109481930732727e-02 1.511084437370300293e-01 8.778691291809082031e-03 -2.255567722022533417e-02 1.520646363496780396e-02 1.986552029848098755e-01 2.746163606643676758e-01 -2.630470395088195801e-01 1.099194958806037903e-02 -2.011937089264392853e-02 -1.083509251475334167e-01 -7.386429607868194580e-02 -1.694122403860092163e-01 3.309715539216995239e-02 -1.307633221149444580e-01 -2.619445919990539551e-01 1.835536956787109375e-01 -1.660265624523162842e-01 4.343181550502777100e-01 -8.400607854127883911e-03 8.580856770277023315e-02 2.482804358005523682e-01 -1.314564794301986694e-01 -1.054309308528900146e-02 1.664029550738632679e-03 2.473386973142623901e-01 -4.110876917839050293e-01 -6.052340194582939148e-02 -2.156105637550354004e-01 -3.909363225102424622e-02
3.202442824840545654e-01 -1.815557293593883514e-02 1.571754664182662964e-01 2.388650625944137573e-01 -1.583172380924224854e-01 1.625434607267379761e-01 6.857924629002809525e-03 -1.181858777999877930e-01 1.781084537506103516e-01 -3.229106366634368896e-01 1.105471327900886536e-01 -2.566844820976257324e-01 1.082394421100616455e-01 -9.481888264417648315e-02 1.674667745828628540e-01 3.213041424751281738e-01 -3.088748455047607422e-01 1.869690716266632080e-01 3.940945491194725037e-02 -1.957387849688529968e-02 1.045591756701469421e-01 -9.935212880373001099e-02 -4.144302010536193848e-02 2.067609727382659912e-01 9.748564660549163818e-02 -1.413226127624511719e-02 4.329344630241394043e-02 2.100161276757717133e-02 -1.168306916952133179e-01 1.563873142004013062e-01 -3.656442463397979736e-01 -4.873701930046081543e-02
8.268465846776962280e-02 9.042580425739288330e-02 1.467956304550170898e-01 1.510711014270782471e-01 -2.318524122238159180e-01 -6.102792546153068542e-02 -3.813625779002904892e-03 7.479322957806289196e-04 1.645593531429767609e-02 -1.148885930888354778e-03 6.540111452341079712e-02 -1.692519485950469971e-01 -1.245219632983207703e-01 -2.673776447772979736e-01 -2.415063530206680298e-01 4.905108511447906494e-01 -2.325449883937835693e-01 1.900890320539474487e-01 -4.795224592089653015e-02 3.885502461344003677e-03 1.520335078239440918e-01 2.393486648797988892e-01 -9.978670626878738403e-02 -1.760755106806755066e-02 1.349913030862808228e-01 8.385617285966873169e-02 -1.111397668719291687e-01 -1.056186482310295105e-01 -2.858691513538360596e-01 -1.359352618455886841e-01 -3.599701523780822754e-01 -4.760977625846862793e-02
1.995323300361633301e-01 -5.399670824408531189e-02 -4.785349592566490173e-02 1.891799718141555786e-01 5.568098649382591248e-02 3.146755695343017578e-02 4.717830941081047058e-02 4.394018277525901794e-02 3.186545372009277344e-01 -3.464740216732025146e-01 -1.006107106804847717e-01 -2.579546906054019928e-02 -2.902179583907127380e-02 -7.795298099517822266e-02 -2.609937489032745361e-01 2.511282861232757568e-01 -8.285254985094070435e-02 -1.692312806844711304e-01 5.493684206157922745e-03 8.208420872688293457e-02 2.339761555194854736e-01 3.177495598793029785e-01 6.582063436508178711e-02 1.770513951778411865e-01 -9.575337916612625122e-02 9.459459036588668823e-02 5.004716105759143829e-03 2.746922969818115234e-01 -2.620365023612976074e-01 -1.161842141300439835e-02 -2.781783342361450195e-01 2.589019834995269775e-01
[truncated: 3,269,966 more chars]
