# Supplementary material for: The Language of Innovation
Source: PLoS One. 2020 Apr 30;15(4):e0230107. doi: 10.1371/journal.pone.0230107 (PMC7194493; doi:10.1371/journal.pone.0230107)
Supplement: S17 File — (GZ) [file pone.0230107.s017.tar.gz › 1995-1999/V2Run_21_VS_4500_embeddings1995-1999ED32.txt]

-1.221423149108886719e-01 -2.587070763111114502e-01 -1.691922843456268311e-01 -4.720047414302825928e-01 -2.377032786607742310e-01 -1.781372912228107452e-02 8.732706308364868164e-02 -2.423793673515319824e-01 -2.376642823219299316e-01 -3.500356525182723999e-02 -7.732290029525756836e-02 6.235596910119056702e-02 1.580826379358768463e-02 -1.387415230274200439e-01 -7.605484873056411743e-02 1.268420219421386719e-01 -1.201649196445941925e-02 -3.244517371058464050e-02 -2.539657950401306152e-01 -9.734884649515151978e-02 4.362753927707672119e-01 4.169498756527900696e-02 1.184980049729347229e-01 1.705607771873474121e-01 2.769393622875213623e-01 -3.504846245050430298e-02 6.849522888660430908e-02 -9.529965370893478394e-02 -1.349528878927230835e-01 7.225274294614791870e-02 -8.974005281925201416e-02 -3.210895881056785583e-02
-5.567633733153343201e-02 -6.739149987697601318e-02 -2.670087814331054688e-01 -2.671711742877960205e-01 2.095524817705154419e-01 1.115951910614967346e-01 1.452995240688323975e-01 7.477962970733642578e-02 2.143319398164749146e-01 -2.299396544694900513e-01 -1.367466747760772705e-01 1.340034324675798416e-02 -2.613081037998199463e-01 -1.146714463829994202e-01 -9.552060812711715698e-02 1.925889104604721069e-01 9.660593420267105103e-02 -4.465997964143753052e-02 7.493109256029129028e-02 -2.339603304862976074e-01 2.768893241882324219e-01 -5.732566863298416138e-02 -1.036405265331268311e-01 7.218935340642929077e-02 2.724981009960174561e-01 -3.146978616714477539e-01 -1.234985291957855225e-01 2.112225890159606934e-01 -1.438552141189575195e-01 2.337009310722351074e-01 7.976064085960388184e-02 1.971396803855895996e-01
-1.037197783589363098e-01 -2.088907808065414429e-01 -2.452411651611328125e-01 -4.232228994369506836e-01 1.139484941959381104e-01 2.310469299554824829e-01 2.002418339252471924e-01 -1.828146427869796753e-01 -6.989201158285140991e-02 -1.641350388526916504e-01 -1.181395202875137329e-01 -2.494120225310325623e-02 -5.465283244848251343e-02 4.761009011417627335e-03 -1.370661854743957520e-01 3.456486389040946960e-02 -2.256385236978530884e-02 -1.081564575433731079e-01 -4.306965321302413940e-02 -2.864596247673034668e-01 2.352622151374816895e-01 1.913793757557868958e-02 -9.092216938734054565e-02 -1.849805414676666260e-01 2.344788610935211182e-01 -6.318505108356475830e-02 6.733621656894683838e-02 -9.256267547607421875e-02 1.280319988727569580e-01 3.772149607539176941e-02 1.290068924427032471e-01 -4.429587423801422119e-01
-1.325473040342330933e-01 -3.298283740878105164e-02 -1.642459034919738770e-01 -5.088908672332763672e-01 -3.073081076145172119e-01 -8.531320840120315552e-02 -4.743561521172523499e-02 -4.809514060616493225e-02 2.696305513381958008e-01 -4.284144937992095947e-02 -2.382971644401550293e-01 -2.535772919654846191e-01 2.292072623968124390e-01 1.469618380069732666e-01 -2.299371659755706787e-01 1.566603928804397583e-01 1.295959204435348511e-01 4.143210593611001968e-03 7.215502858161926270e-02 -3.025468289852142334e-01 1.765646338462829590e-01 1.551212519407272339e-01 1.318191736936569214e-01 6.532301008701324463e-02 3.150896355509757996e-02 3.092274442315101624e-02 -1.260412037372589111e-01 -1.063649505376815796e-01 -3.300012275576591492e-02 1.018129512667655945e-01 1.619102060794830322e-02 1.031811311841011047e-01
-2.783544659614562988e-01 -9.799636900424957275e-02 -2.563023269176483154e-01 -4.343655109405517578e-01 6.755393743515014648e-02 1.313494890928268433e-01 1.510863453149795532e-01 -2.563581056892871857e-02 -1.761388406157493591e-02 -2.837269902229309082e-01 1.744839921593666077e-02 -8.197948336601257324e-02 -1.521673947572708130e-01 4.046445246785879135e-03 9.396331757307052612e-02 1.323942244052886963e-01 5.054732039570808411e-02 -1.720913052558898926e-01 6.445650756359100342e-02 -2.133958190679550171e-01 2.417409420013427734e-01 -6.939107924699783325e-02 7.954084873199462891e-02 -2.728448510169982910e-01 1.261857002973556519e-01 1.648086756467819214e-01 1.588435024023056030e-01 -7.670609652996063232e-02 -1.578492298722267151e-02 3.171382844448089600e-01 2.579630911350250244e-01 9.180227667093276978e-02
-1.823787987232208252e-01 -1.917995810508728027e-01 -3.580901324748992920e-01 -2.967440187931060791e-01 6.359109282493591309e-02 6.147486343979835510e-02 -4.244091454893350601e-03 -1.180620938539505005e-01 6.148003041744232178e-02 -4.454610049724578857e-01 1.382306516170501709e-01 -4.920272901654243469e-02 7.071886956691741943e-02 -7.374436408281326294e-02 -9.247489273548126221e-02 3.797797858715057373e-01 3.452065214514732361e-02 -6.336191296577453613e-02 6.076180841773748398e-03 -1.715949326753616333e-01 9.381316602230072021e-02 1.579612791538238525e-01 1.149945557117462158e-01 -8.924654871225357056e-02 3.956282436847686768e-01 2.215814590454101562e-02 2.744887955486774445e-02 -2.341910749673843384e-01 2.016741782426834106e-02 1.626236364245414734e-02 1.996024511754512787e-02 -4.009485617280006409e-02
1.888705417513847351e-03 -7.670125365257263184e-02 -2.343392372131347656e-01 -4.384621083736419678e-01 2.144744694232940674e-01 -1.568435430526733398e-01 2.415022253990173340e-01 -2.164489030838012695e-01 -6.677505373954772949e-02 -2.100038975477218628e-01 -1.600956777110695839e-03 -8.061408996582031250e-02 -3.707842528820037842e-01 5.756156146526336670e-02 -2.050872594118118286e-01 -7.231585681438446045e-02 -1.387537866830825806e-01 -1.353127211332321167e-01 -1.662102639675140381e-01 -1.782719343900680542e-01 2.032557129859924316e-01 -6.572972238063812256e-02 7.674608379602432251e-02 2.247221916913986206e-01 1.574543714523315430e-01 7.775732129812240601e-02 -2.034397423267364502e-01 -7.137382775545120239e-02 -1.580726504325866699e-01 1.219025850296020508e-01 -7.456490397453308105e-02 -7.944244146347045898e-02
-8.507706224918365479e-02 -2.118042707443237305e-01 -1.267608255147933960e-01 -4.293458759784698486e-01 2.341686040163040161e-01 -3.326864540576934814e-02 1.661331802606582642e-01 -2.788722813129425049e-01 7.795387413352727890e-03 -4.668140038847923279e-02 -1.866690665483474731e-01 9.617042541503906250e-02 1.122269555926322937e-01 -1.046371385455131531e-01 -6.675906013697385788e-03 3.298106491565704346e-01 6.342197768390178680e-03 -2.515594661235809326e-02 -1.715231835842132568e-01 1.811943203210830688e-02 2.445850670337677002e-01 2.161689847707748413e-01 1.008384078741073608e-01 -1.776850670576095581e-01 2.510885894298553467e-01 1.924627870321273804e-01 4.524624347686767578e-02 -1.411089301109313965e-01 1.175663098692893982e-01 1.947998255491256714e-01 -2.058896422386169434e-01 -1.121018603444099426e-01
-3.989383280277252197e-01 -1.951813399791717529e-01 -3.969213664531707764e-01 -2.178016752004623413e-01 -1.765708178281784058e-01 -2.066616415977478027e-01 1.115417331457138062e-01 8.525931835174560547e-02 1.505871713161468506e-01 1.337433420121669769e-02 1.659412384033203125e-01 -1.537972688674926758e-01 -2.601804435253143311e-01 -2.089081257581710815e-01 -2.932989969849586487e-02 1.980313360691070557e-01 -2.064272910356521606e-01 -1.458708494901657104e-01 -5.945808812975883484e-02 -2.131155580282211304e-01 2.518191635608673096e-01 3.677688166499137878e-02 3.709287941455841064e-02 -3.230866417288780212e-02 -5.594291910529136658e-02 8.529795706272125244e-02 7.614695280790328979e-02 -1.225542873144149780e-01 -1.594419181346893311e-01 5.410877615213394165e-02 8.449348062276840210e-02 -1.788062602281570435e-01
-1.021112650632858276e-01 -1.768054068088531494e-01 -8.409693092107772827e-02 -4.760107994079589844e-01 -1.583091467618942261e-01 -3.760821418836712837e-03 7.301332801580429077e-02 -1.402049809694290161e-01 -1.410072743892669678e-01 -2.524623274803161621e-01 1.018619388341903687e-01 -7.928349077701568604e-02 -1.135489046573638916e-01 -3.463433682918548584e-01 -1.930694729089736938e-01 2.411055751144886017e-02 3.207182511687278748e-02 1.865614019334316254e-02 -1.353528648614883423e-01 -2.908317744731903076e-01 1.849468201398849487e-01 -5.041313543915748596e-02 5.953224003314971924e-02 1.470067538321018219e-03 3.134323060512542725e-01 4.958271980285644531e-02 -2.410890311002731323e-01 2.190329879522323608e-01 -1.962120234966278076e-01 -7.569222152233123779e-02 -8.782268315553665161e-02 1.708604022860527039e-02
-1.809095293283462524e-01 -2.454020231962203979e-01 -8.787360787391662598e-02 -1.193758621811866760e-01 1.843247190117835999e-02 1.952485591173171997e-01 3.234607577323913574e-01 -1.728829145431518555e-01 -8.392724394798278809e-02 -9.892798215150833130e-02 7.161705195903778076e-02 -6.280049681663513184e-02 4.216862097382545471e-02 -1.135349944233894348e-01 -2.332217842340469360e-01 1.901721060276031494e-01 3.292195126414299011e-02 -2.523717284202575684e-01 -1.294750571250915527e-01 -2.194646000862121582e-01 1.831642687320709229e-01 -1.349973529577255249e-01 1.930602639913558960e-01 -1.478728353977203369e-01 4.967523813247680664e-01 4.285429418087005615e-02 -5.124913901090621948e-02 -1.578060239553451538e-01 -1.026199683547019958e-01 1.860373616218566895e-01 -1.000722944736480713e-01 -9.524159133434295654e-02
5.561404302716255188e-02 -3.704923391342163086e-02 -2.500385344028472900e-01 -2.860918045043945312e-01 -6.376607716083526611e-02 4.937652498483657837e-02 1.723423153162002563e-01 -3.139354288578033447e-01 -1.027069389820098877e-01 -2.161250561475753784e-01 5.314642935991287231e-02 2.406570911407470703e-01 1.204282715916633606e-01 -5.445190891623497009e-02 -7.003842294216156006e-02 1.236187014728784561e-02 4.218247532844543457e-02 1.015447080135345459e-02 -1.965515613555908203e-01 -4.069584608078002930e-01 2.685203850269317627e-01 -1.265135314315557480e-02 -4.496491700410842896e-02 -1.991939544677734375e-01 3.050239384174346924e-01 2.948307394981384277e-01 3.759617393370717764e-04 -7.762055844068527222e-02 1.274970471858978271e-01 1.833771318197250366e-01 -1.722968299873173237e-03 -1.411064714193344116e-01
-1.633924394845962524e-01 -5.848437920212745667e-02 -2.049033492803573608e-01 -3.398011624813079834e-01 1.214800849556922913e-01 -1.242310851812362671e-01 -2.184990327805280685e-03 1.114389449357986450e-01 -8.653744310140609741e-02 6.723774224519729614e-02 9.128039330244064331e-02 8.986529707908630371e-02 -2.069479078054428101e-01 -2.772307097911834717e-01 -4.205721020698547363e-01 1.065172478556632996e-01 -4.885784909129142761e-02 8.165962994098663330e-02 1.580697149038314819e-01 -1.492985635995864868e-01 1.538646221160888672e-01 -8.500174432992935181e-02 -2.048511207103729248e-01 -1.211686339229345322e-02 3.804512619972229004e-01 6.954633165150880814e-03 -1.810021698474884033e-02 1.597966551780700684e-01 -1.804338842630386353e-01 2.694412767887115479e-01 -1.515829265117645264e-01 -7.321919500827789307e-02
8.804105222225189209e-03 1.446831785142421722e-02 6.561764329671859741e-02 -2.248318195343017578e-01 -2.103118300437927246e-01 2.218661606311798096e-01 1.115345805883407593e-01 -2.840273380279541016e-01 4.607859253883361816e-02 1.094484552741050720e-01 -1.883176565170288086e-01 -1.394286751747131348e-01 1.125305816531181335e-01 1.220429465174674988e-01 -1.776154339313507080e-02 2.296351939439773560e-01 5.462383478879928589e-02 -3.383981063961982727e-02 -1.463358104228973389e-01 -2.666415274143218994e-01 4.544166624546051025e-01 1.470737606287002563e-01 3.234680294990539551e-01 1.081456243991851807e-01 2.423604130744934082e-01 3.633223474025726318e-02 -9.937867522239685059e-02 1.106508225202560425e-01 -3.481937199831008911e-02 2.792347073554992676e-01 -7.653570175170898438e-02 -1.913548633456230164e-02
-2.572562098503112793e-01 -4.156116545200347900e-01 -1.922347247600555420e-01 -1.799028515815734863e-01 7.799097895622253418e-02 1.479952931404113770e-01 1.488147825002670288e-01 -1.155652850866317749e-01 -1.017958968877792358e-01 -3.004126846790313721e-01 -1.223609298467636108e-01 2.504165768623352051e-01 -4.444045946002006531e-02 -1.083214357495307922e-01 -1.860902905464172363e-01 3.092629611492156982e-01 -7.963569834828376770e-03 -1.025967299938201904e-01 3.887511044740676880e-02 -1.022390797734260559e-01 2.046867161989212036e-01 8.013470470905303955e-02 -7.605680078268051147e-02 -3.760633990168571472e-03 3.274238407611846924e-01 7.553807646036148071e-02 9.048166126012802124e-02 -2.265927195549011230e-01 -8.184248208999633789e-02 1.789035648107528687e-01 -1.268050372600555420e-01 -4.593087732791900635e-02
-1.234839437529444695e-04 -6.046900525689125061e-02 -2.298670858144760132e-01 -3.132757544517517090e-01 2.711955606937408447e-01 -1.193034723401069641e-01 -8.387634158134460449e-02 -6.430540978908538818e-02 -1.460545659065246582e-01 -4.549504071474075317e-02 2.318306565284729004e-01 2.601820603013038635e-02 -1.581842005252838135e-01 -3.745640814304351807e-01 1.383602898567914963e-02 3.769724667072296143e-01 6.145959720015525818e-02 8.879217505455017090e-02 7.428767532110214233e-02 -1.785453855991363525e-01 2.002116292715072632e-01 -1.712362095713615417e-02 -1.168683264404535294e-02 1.317398846149444580e-01 3.535867929458618164e-01 -2.245182245969772339e-01 -5.003103241324424744e-02 7.020678371191024780e-02 -8.163025230169296265e-02 1.582203358411788940e-01 -9.527987241744995117e-02 -1.743559837341308594e-01
-1.431087404489517212e-01 -2.090344280004501343e-01 -5.760066956281661987e-02 -2.882905900478363037e-01 6.277332454919815063e-02 -1.045310422778129578e-01 -1.135682240128517151e-01 -6.780663877725601196e-02 -1.981155723333358765e-01 -2.392387539148330688e-01 -2.170328646898269653e-01 -2.067951671779155731e-02 -7.033283263444900513e-02 -4.870413616299629211e-02 -2.562209367752075195e-01 1.674072444438934326e-01 6.171722896397113800e-03 9.985816478729248047e-02 -1.040107458829879761e-01 -2.356102913618087769e-01 2.356872409582138062e-01 -4.466811567544937134e-02 -1.662109047174453735e-02 -2.774573490023612976e-02 5.275350213050842285e-01 -1.525860130786895752e-01 -2.044248133897781372e-01 2.082130163908004761e-01 1.115173548460006714e-01 -1.792645454406738281e-01 5.280416831374168396e-02 -5.491200089454650879e-02
2.971635162830352783e-01 -7.753131538629531860e-02 4.531244747340679169e-03 -1.699201762676239014e-01 -6.349384784698486328e-02 1.674855127930641174e-02 -1.256698071956634521e-01 -2.667750418186187744e-01 -2.287621237337589264e-02 4.496099054813385010e-02 -1.983071416616439819e-01 3.620910644531250000e-02 2.629127539694309235e-02 -8.696079999208450317e-02 -2.202702909708023071e-01 7.471308112144470215e-02 1.604399383068084717e-01 -2.040500044822692871e-01 -8.821341395378112793e-02 -4.641667306423187256e-01 4.509785175323486328e-01 3.090063482522964478e-02 2.830684483051300049e-01 6.413226574659347534e-02 -2.417576126754283905e-02 1.224520877003669739e-01 7.296880334615707397e-02 -7.599172182381153107e-03 -1.647534668445587158e-01 2.195692956447601318e-01 1.366854086518287659e-02 6.549800932407379150e-02
-2.053459137678146362e-01 -4.845875874161720276e-02 -2.567740380764007568e-01 -1.644907444715499878e-01 -2.144789099693298340e-01 -8.186873048543930054e-02 3.735413253307342529e-01 1.008974611759185791e-01 -2.775860726833343506e-01 -3.124335706233978271e-01 -3.762506693601608276e-02 -6.809474527835845947e-02 -1.262198835611343384e-01 5.091220140457153320e-02 -1.399792581796646118e-01 3.710050582885742188e-01 -4.011774808168411255e-02 -6.228405609726905823e-02 3.266089037060737610e-02 -3.286686241626739502e-01 1.318171024322509766e-01 -3.182274755090475082e-03 -1.878748238086700439e-01 1.156719699501991272e-01 1.061916425824165344e-01 1.671073585748672485e-01 4.955669865012168884e-02 -3.683345019817352295e-02 -1.156024858355522156e-01 6.404123455286026001e-02 2.498804479837417603e-01 -5.717433523386716843e-03
-4.690232500433921814e-02 -1.247639656066894531e-01 -5.213962495326995850e-02 -2.871286869049072266e-01 -2.230116873979568481e-01 9.674803167581558228e-02 -1.278004050254821777e-01 -2.734421193599700928e-01 1.178088411688804626e-01 -6.158016994595527649e-02 -2.292675971984863281e-01 -3.772169649600982666e-01 2.231640517711639404e-01 4.768373444676399231e-02 -1.080794706940650940e-01 2.027438282966613770e-01 1.071526035666465759e-01 1.142444908618927002e-01 7.866524159908294678e-02 -2.545859515666961670e-01 3.134141564369201660e-01 -8.335388451814651489e-02 2.201382964849472046e-01 1.926907896995544434e-01 1.818208694458007812e-01 2.768833562731742859e-02 1.430645883083343506e-01 -5.909208580851554871e-02 -8.092857897281646729e-02 1.639755368232727051e-01 5.612026527523994446e-02 2.209320813417434692e-01
8.230948820710182190e-03 -3.091821074485778809e-01 8.673778921365737915e-02 -3.143572807312011719e-01 -1.681712418794631958e-01 3.659250959753990173e-02 1.885299086570739746e-01 -2.306374907493591309e-01 9.877473860979080200e-02 9.141165018081665039e-02 -2.452426701784133911e-01 -9.231948107481002808e-02 2.636953890323638916e-01 1.901188641786575317e-01 -6.507887691259384155e-02 1.135704815387725830e-01 1.196711584925651550e-01 1.139672175049781799e-01 -4.241370037198066711e-02 -3.219594955444335938e-01 2.815422713756561279e-01 1.037620529532432556e-01 8.064066618680953979e-02 6.576605886220932007e-02 2.704635560512542725e-01 8.871534466743469238e-02 -1.370162609964609146e-02 2.689222805202007294e-02 -2.441538423299789429e-01 2.630454003810882568e-01 -5.028124526143074036e-02 1.521588712930679321e-01
-1.334032416343688965e-01 -1.628251932561397552e-02 -8.433756977319717407e-02 -4.480664730072021484e-01 -9.336884319782257080e-02 -8.808690309524536133e-02 -1.242642849683761597e-02 -1.129769627004861832e-02 -1.966083794832229614e-01 -8.533054590225219727e-02 -3.328472077846527100e-01 -6.354062259197235107e-02 5.147891864180564880e-02 9.539335034787654877e-03 -1.270772665739059448e-01 1.665120720863342285e-01 -1.684496402740478516e-01 2.319118231534957886e-01 6.133114919066429138e-02 -2.467951178550720215e-01 1.019165068864822388e-01 5.587189272046089172e-02 3.008353114128112793e-01 3.204507529735565186e-01 7.515836507081985474e-02 1.856456249952316284e-01 -1.015403047204017639e-01 -6.842456012964248657e-02 2.341212481260299683e-01 2.001640647649765015e-01 -4.421700909733772278e-02 2.108560800552368164e-01
1.768203452229499817e-02 -5.930438637733459473e-02 -1.838375329971313477e-01 -1.490802019834518433e-01 -6.105555966496467590e-02 6.869616359472274780e-02 2.441111765801906586e-02 -1.403916627168655396e-01 -1.196022704243659973e-01 -1.199875921010971069e-01 2.960963249206542969e-01 -1.937191933393478394e-01 -3.311686217784881592e-01 5.783296003937721252e-02 -4.172899127006530762e-01 1.829641014337539673e-01 -6.028177216649055481e-02 2.653810754418373108e-02 -5.499352235347032547e-03 -2.903901636600494385e-01 2.978101372718811035e-01 -8.757501840591430664e-02 4.222125932574272156e-02 8.939757943153381348e-02 2.316299825906753540e-01 -3.241332620382308960e-02 -2.307808697223663330e-01 -1.459071785211563110e-01 -1.211505010724067688e-01 1.874372065067291260e-01 2.470783889293670654e-01 -4.394693300127983093e-02
4.337960109114646912e-02 3.091594553552567959e-04 -5.472058430314064026e-02 -2.385570257902145386e-01 -1.849287301301956177e-01 1.108653172850608826e-01 1.777511835098266602e-01 -2.166231870651245117e-01 -9.912879765033721924e-02 -3.571186065673828125e-01 1.470756828784942627e-01 7.328192889690399170e-02 -1.447504386305809021e-02 -2.161239087581634521e-01 -2.336875200271606445e-01 2.678978443145751953e-01 -2.254539541900157928e-02 -2.103553265333175659e-01 1.844601333141326904e-02 -2.739118039608001709e-01 3.716715276241302490e-01 -1.217347085475921631e-01 1.796931922435760498e-01 -1.644454430788755417e-03 2.718838453292846680e-01 4.956865683197975159e-02 1.786416321992874146e-01 -1.563229411840438843e-01 -1.646747998893260956e-02 6.315977871417999268e-02 5.976763740181922913e-02 -1.720650345087051392e-01
-2.435677349567413330e-01 -7.218749076128005981e-02 -1.738798022270202637e-01 -3.577979505062103271e-01 1.145055294036865234e-01 1.153860688209533691e-01 -1.052911356091499329e-01 -4.525941014289855957e-01 -1.159446612000465393e-01 -4.464355111122131348e-02 -8.113776147365570068e-02 1.411792039871215820e-01 7.314290851354598999e-02 -1.322358846664428711e-01 5.925137549638748169e-02 1.019501760601997375e-01 -2.182874828577041626e-01 1.171254832297563553e-02 2.897698804736137390e-02 -2.781334221363067627e-01 1.236375570297241211e-01 3.213154524564743042e-02 1.369470208883285522e-01 -1.392775177955627441e-01 3.753437399864196777e-01 8.040893077850341797e-02 1.027884408831596375e-01 1.570885330438613892e-01 -1.234917715191841125e-01 8.887169510126113892e-02 -1.784074306488037109e-01 -1.952964961528778076e-01
-2.424796223640441895e-01 -2.417886108160018921e-01 -2.909959852695465088e-01 -2.896610796451568604e-01 -3.124964050948619843e-02 1.263692080974578857e-01 2.431021630764007568e-02 -2.842304762452840805e-03 -3.720730543136596680e-01 1.435003429651260376e-01 9.225572645664215088e-02 -1.150007769465446472e-01 1.283114850521087646e-01 1.209028139710426331e-01 4.576361179351806641e-02 -4.575444757938385010e-02 4.026816040277481079e-02 6.973891705274581909e-02 1.821570545434951782e-01 -2.701439857482910156e-01 2.239778637886047363e-01 -3.091039359569549561e-01 1.512732543051242828e-02 2.863733470439910889e-01 9.785240888595581055e-02 9.011868387460708618e-03 2.405833266675472260e-02 1.278657000511884689e-03 -2.253492623567581177e-01 1.931299567222595215e-01 -2.051301114261150360e-02 -2.030908316373825073e-01
2.034096233546733856e-02 1.191634498536586761e-02 -2.512322366237640381e-01 -2.628049068152904510e-02 -2.332427054643630981e-01 -8.542831242084503174e-02 -1.202582344412803650e-01 8.998945355415344238e-02 -8.759138733148574829e-02 -5.136127397418022156e-02 -2.353478968143463135e-01 -8.847572654485702515e-02 -7.248539477586746216e-02 5.743615329265594482e-02 -3.658219277858734131e-01 -4.338960722088813782e-02 -1.079718172550201416e-01 -7.190223783254623413e-02 -2.505207359790802002e-01 -1.713282912969589233e-01 2.321904450654983521e-01 -4.078833386301994324e-02 2.242806553840637207e-01 -8.814897388219833374e-02 3.769335150718688965e-02 -1.470121089369058609e-03 -3.790317475795745850e-01 -2.128927111625671387e-01 -1.412609592080116272e-02 4.289089739322662354e-01 -8.046744763851165771e-02 -1.730564981698989868e-01
5.224913731217384338e-02 3.471238911151885986e-02 -5.652515292167663574e-01 -2.780032157897949219e-01 9.694094955921173096e-02 2.804606258869171143e-01 1.921113580465316772e-01 -1.780188642442226410e-02 -9.610170498490333557e-03 -1.309303287416696548e-02 -1.252162754535675049e-01 -9.666725248098373413e-02 -3.708019107580184937e-02 4.082981124520301819e-02 1.243322566151618958e-01 2.398020625114440918e-01 -2.525718696415424347e-02 3.252127468585968018e-01 1.006965618580579758e-02 -2.033400982618331909e-01 8.460782468318939209e-02 -2.580593824386596680e-01 1.719772219657897949e-01 -1.095303073525428772e-01 -1.153926253318786621e-01 -7.013288885354995728e-02 -6.515991687774658203e-02 2.035987973213195801e-01 -1.430006027221679688e-01 1.123957037925720215e-01 -1.118312850594520569e-01 1.082080765627324581e-03
-1.307978034019470215e-01 -1.850203722715377808e-01 -2.604649066925048828e-01 -3.260222375392913818e-01 -1.479903310537338257e-01 1.035996526479721069e-01 1.170303598046302795e-01 -1.269562095403671265e-01 9.633994102478027344e-02 -2.598998546600341797e-01 -1.602246314287185669e-01 1.666674166917800903e-01 -6.924070417881011963e-02 -2.243403643369674683e-01 -1.574293971061706543e-01 8.896684646606445312e-02 2.382527738809585571e-01 -1.368266791105270386e-01 -1.043235976248979568e-02 1.560133229941129684e-02 2.138321995735168457e-01 1.960810869932174683e-01 3.209481015801429749e-02 -4.123537614941596985e-02 4.924666881561279297e-01 1.199274137616157532e-01 4.843085631728172302e-02 -1.083688139915466309e-01 -9.029089659452438354e-02 1.984135657548904419e-01 4.616452381014823914e-02 -1.029083207249641418e-01
4.301307722926139832e-02 -3.070198297500610352e-01 -4.322000741958618164e-01 -4.310042560100555420e-01 -6.825031014159321785e-04 4.158501327037811279e-02 -1.408610213547945023e-02 1.205366849899291992e-01 -1.836359873414039612e-02 3.213060200214385986e-01 3.202821593731641769e-03 -8.420417457818984985e-02 -1.148048639297485352e-01 1.255638301372528076e-01 -4.560342431068420410e-02 1.612370014190673828e-01 -5.565369874238967896e-02 2.066245079040527344e-01 5.270134657621383667e-02 -2.114177197217941284e-01 2.225839495658874512e-01 4.325603693723678589e-02 3.512624278664588928e-02 3.607338964939117432e-01 1.697490662336349487e-01 6.146696209907531738e-02 -9.354798495769500732e-02 -3.690671408548951149e-03 -9.516917169094085693e-02 6.563981622457504272e-02 1.192195564508438110e-01 -4.680297151207923889e-02
-1.614746600389480591e-01 -6.627953797578811646e-02 -1.276378333568572998e-01 -3.623926639556884766e-01 -6.742757558822631836e-02 9.308174997568130493e-02 9.605834633111953735e-02 -2.297933250665664673e-01 -2.027064114809036255e-01 -4.564853385090827942e-02 -5.385240539908409119e-02 2.460802197456359863e-01 6.894477456808090210e-02 2.990520372986793518e-02 -3.585311118513345718e-03 9.718789160251617432e-02 -2.331253737211227417e-01 -9.161361306905746460e-02 -1.378326565027236938e-01 -5.032404139637947083e-02 6.022655963897705078e-02 -1.243146583437919617e-01 1.409092545509338379e-01 -1.691230386495590210e-01 3.885315060615539551e-01 1.558479815721511841e-01 2.726553007960319519e-02 7.099107652902603149e-02 -6.686349399387836456e-03 3.847201764583587646e-01 -3.063276112079620361e-01 -2.240654230117797852e-01
-7.173394411802291870e-02 3.934447839856147766e-02 -4.721086323261260986e-01 -3.283927440643310547e-01 8.575245738029479980e-02 5.689712613821029663e-02 9.040837734937667847e-02 -4.114592447876930237e-02 -8.980482071638107300e-02 5.382075533270835876e-02 2.069962024688720703e-01 1.331914067268371582e-01 -1.490285843610763550e-01 -8.344490081071853638e-02 -3.543661236763000488e-01 9.904604405164718628e-02 -1.185455638915300369e-02 3.875593096017837524e-02 2.441703528165817261e-01 -2.361978143453598022e-01 1.347471773624420166e-01 7.656610757112503052e-02 1.693175882101058960e-01 2.225595153868198395e-02 3.069402277469635010e-01 -1.102020964026451111e-01 -1.447706520557403564e-01 1.086827665567398071e-01 -9.592749178409576416e-02 6.761027127504348755e-02 1.708373986184597015e-02 -2.873798012733459473e-01
-2.391672879457473755e-01 -1.022999808192253113e-01 -3.772805631160736084e-01 -3.851489722728729248e-01 1.664420813322067261e-01 3.433318436145782471e-02 4.221693053841590881e-02 -1.017187461256980896e-01 5.622702650725841522e-03 -1.471718251705169678e-01 -1.717973202466964722e-01 3.625635504722595215e-01 1.513970792293548584e-01 -3.906534612178802490e-02 -1.364635527133941650e-01 2.363089174032211304e-01 -2.248277813196182251e-01 -1.103505268692970276e-01 -1.677047759294509888e-01 -1.116885617375373840e-01 3.230677917599678040e-02 3.205677494406700134e-02 1.674947589635848999e-01 2.167362347245216370e-02 8.364037424325942993e-02 2.063766270875930786e-01 1.421718597412109375e-01 -1.168714463710784912e-01 8.994565159082412720e-02 1.193365156650543213e-01 -1.636514067649841309e-01 -2.293073982000350952e-01
-1.760050505399703979e-01 -3.414255380630493164e-01 -3.237526416778564453e-01 -3.712372183799743652e-01 1.995258182287216187e-01 5.931308120489120483e-02 1.573858782649040222e-02 -9.732884168624877930e-02 3.991191275417804718e-03 -1.080370619893074036e-01 -2.924090921878814697e-01 5.763644725084304810e-02 2.044951356947422028e-02 -2.792699635028839111e-01 -1.626180857419967651e-01 1.147218644618988037e-01 -3.505868092179298401e-02 -1.709851175546646118e-01 -1.076994761824607849e-01 -1.276085823774337769e-01 1.812093518674373627e-02 1.691612005233764648e-01 8.752644062042236328e-02 -4.966179281473159790e-02 2.902949750423431396e-01 2.144654244184494019e-01 -1.584781706333160400e-02 -8.102332800626754761e-02 -2.528450787067413330e-01 -1.490265276515856385e-04 4.249374568462371826e-02 -1.949411630630493164e-01
-2.893782854080200195e-01 -2.978500425815582275e-01 -3.186624646186828613e-01 -2.205438911914825439e-01 -1.005861237645149231e-01 7.311456650495529175e-02 8.559252321720123291e-02 -3.836543485522270203e-02 -1.068271547555923462e-01 -9.533455222845077515e-02 -3.259147331118583679e-02 -6.207231432199478149e-03 -1.284346729516983032e-01 -2.508784234523773193e-01 -1.389775574207305908e-01 3.054830729961395264e-01 -1.266847699880599976e-01 -1.056323423981666565e-01 7.395403087139129639e-02 -2.284187972545623779e-01 1.949209272861480713e-01 1.768461465835571289e-01 7.045442238450050354e-03 3.104327246546745300e-02 -6.175564229488372803e-02 1.401065438985824585e-01 2.471794039011001587e-01 -5.800303816795349121e-02 -2.277258038520812988e-01 1.180192455649375916e-01 3.224458098411560059e-01 -1.631844937801361084e-01
-1.060151308774948120e-01 -6.342642009258270264e-02 -3.388207778334617615e-02 -4.027648866176605225e-01 -6.114815920591354370e-02 4.171356558799743652e-02 -3.607089444994926453e-02 -9.454443305730819702e-02 5.564653500914573669e-02 1.030856817960739136e-01 -1.695986092090606689e-01 -1.674106717109680176e-02 -4.629979375749826431e-03 2.307013720273971558e-01 -2.455126196146011353e-01 2.736158072948455811e-01 1.297502070665359497e-01 4.948635771870613098e-02 1.444776058197021484e-01 -1.266083270311355591e-01 1.706057935953140259e-01 8.371538668870925903e-02 2.639098167419433594e-01 3.016351163387298584e-01 -3.134021908044815063e-02 -1.331750452518463135e-01 1.321685016155242920e-01 -2.437938153743743896e-01 -4.620929807424545288e-02 2.909036576747894287e-01 -2.325806915760040283e-01 2.916982471942901611e-01
9.040910005569458008e-02 -1.694000363349914551e-01 -1.434074789285659790e-01 -2.612755596637725830e-01 3.486838564276695251e-02 -1.441121101379394531e-02 -7.767233252525329590e-02 -6.225502118468284607e-02 -1.057035773992538452e-01 -1.805860847234725952e-01 -3.868684405460953712e-03 3.750079870223999023e-01 6.272263824939727783e-02 -5.499397963285446167e-02 -4.569632112979888916e-01 2.066078484058380127e-01 -3.954606130719184875e-02 -1.483868360519409180e-01 4.127352312207221985e-02 -1.652550101280212402e-01 3.284677267074584961e-01 1.974084526300430298e-01 -6.641565123572945595e-04 -1.099214982241392136e-02 2.845007777214050293e-01 1.330018490552902222e-01 -2.234048843383789062e-01 2.035773247480392456e-01 2.631980367004871368e-02 3.025191137567162514e-03 8.514960855245590210e-02 -1.502069532871246338e-01
-7.182098925113677979e-02 -1.611440926790237427e-01 -1.847517341375350952e-01 -3.185705542564392090e-01 -5.902990698814392090e-03 1.117524579167366028e-01 3.004682064056396484e-01 -1.733194589614868164e-01 2.463387548923492432e-01 -2.788188159465789795e-01 -5.788821354508399963e-02 7.678370922803878784e-02 -1.112511157989501953e-01 -1.005934476852416992e-01 -3.411001563072204590e-01 2.577525377273559570e-01 -4.516559839248657227e-02 -1.559666991233825684e-01 1.924338750541210175e-02 -1.097894683480262756e-01 1.845216453075408936e-01 1.750485226511955261e-02 4.223380982875823975e-02 -1.577502191066741943e-01 3.524568974971771240e-01 1.541822552680969238e-01 -2.510838955640792847e-02 -9.509243071079254150e-02 -1.594242602586746216e-01 2.361189723014831543e-01 -3.812508657574653625e-02 -8.574909716844558716e-02
-6.046006456017494202e-02 -3.165713846683502197e-01 -1.882515400648117065e-01 -2.905763685703277588e-01 -8.066055178642272949e-02 1.147592812776565552e-01 1.588732600212097168e-01 -1.319168806076049805e-01 2.399332262575626373e-02 -2.339012473821640015e-01 -1.363931000232696533e-01 1.126185655593872070e-01 -1.409221142530441284e-01 -6.091791018843650818e-02 -1.454383581876754761e-01 3.518388867378234863e-01 1.143569722771644592e-01 -2.828216552734375000e-01 -5.308689177036285400e-02 1.697097718715667725e-02 2.542678117752075195e-01 9.761130809783935547e-02 1.551841795444488525e-01 -1.516501009464263916e-01 2.510522603988647461e-01 1.224897429347038269e-01 -1.559522002935409546e-01 -2.366891652345657349e-01 -8.405622839927673340e-02 3.570980206131935120e-02 -2.721895575523376465e-01 -2.484775520861148834e-02
6.970440596342086792e-02 -4.987858980894088745e-02 -2.363951504230499268e-01 -5.440960526466369629e-01 2.930441498756408691e-01 -2.617431879043579102e-01 -1.975332945585250854e-01 -7.232105731964111328e-02 -8.419346809387207031e-02 -2.382284402847290039e-01 -2.256423979997634888e-02 1.746522039175033569e-01 -9.889633208513259888e-02 1.557582151144742966e-02 -2.855426669120788574e-01 3.843386098742485046e-02 1.493864059448242188e-01 -1.423196122050285339e-02 -9.222088009119033813e-02 -3.286143243312835693e-01 4.655283689498901367e-02 -2.564523741602897644e-02 -2.598149180412292480e-01 5.296811461448669434e-02 2.767671644687652588e-02 -1.144062262028455734e-02 1.436468660831451416e-01 -3.715564496815204620e-03 -4.438178613781929016e-02 5.990929156541824341e-02 -1.213007196784019470e-01 -1.562865264713764191e-02
-2.303716540336608887e-01 -1.616051942110061646e-01 -2.679393589496612549e-01 -2.562819719314575195e-01 -1.592572629451751709e-01 -4.763439670205116272e-02 1.047335118055343628e-01 -2.678926885128021240e-01 -4.259183257818222046e-02 -2.408473789691925049e-01 -2.111525386571884155e-01 2.571773529052734375e-01 2.127633094787597656e-01 -1.409196257591247559e-01 -1.338210850954055786e-01 2.848034203052520752e-01 -7.317197509109973907e-03 -1.774717271327972412e-01 -5.462134256958961487e-02 -7.778855413198471069e-02 2.056565135717391968e-01 2.239994257688522339e-01 -2.090280316770076752e-02 -1.835777610540390015e-01 2.257758677005767822e-01 1.388101577758789062e-01 5.857522413134574890e-02 -1.031981781125068665e-01 2.964905090630054474e-02 2.674543261528015137e-01 -1.189552545547485352e-01 -1.417503505945205688e-02
4.922530055046081543e-02 -2.129661589860916138e-01 -3.152461722493171692e-02 -2.973553165793418884e-02 -3.088914752006530762e-01 1.303187310695648193e-01 7.107096910476684570e-02 5.008232221007347107e-02 -3.481068313121795654e-01 -1.659764945507049561e-01 -1.930831372737884521e-01 -2.654242515563964844e-01 1.435399502515792847e-01 6.242225691676139832e-02 -3.256149590015411377e-01 -2.146873855963349342e-03 -4.892902821302413940e-02 1.158871594816446304e-02 7.922912389039993286e-02 -1.686604917049407959e-01 1.379396617412567139e-01 -2.130780369043350220e-01 9.097733348608016968e-02 -6.933440268039703369e-02 1.365736573934555054e-01 -2.688343822956085205e-01 -6.126095354557037354e-02 -1.616265065968036652e-02 -1.988400071859359741e-01 3.501613736152648926e-01 1.082468777894973755e-02 -2.672614455223083496e-01
3.936097025871276855e-02 -4.173885285854339600e-01 -4.134706854820251465e-01 -3.510811328887939453e-01 -9.223648905754089355e-02 6.795832514762878418e-02 -6.171740964055061340e-02 2.153432071208953857e-01 1.780241541564464569e-02 -7.360923290252685547e-02 9.469494223594665527e-02 9.771947562694549561e-02 -8.409669250249862671e-02 3.332110494375228882e-02 -1.843174099922180176e-01 5.076857656240463257e-02 -3.664721269160509109e-03 2.137451916933059692e-01 4.524920508265495300e-02 -3.369571268558502197e-01 8.019131422042846680e-02 7.312662154436111450e-02 4.856504127383232117e-02 4.212276637554168701e-01 2.355014905333518982e-02 6.051283329725265503e-02 -3.533921763300895691e-02 4.825996980071067810e-02 -1.178513690829277039e-01 1.218968555331230164e-01 -4.613522067666053772e-02 -7.874928414821624756e-02
2.060985416173934937e-01 -6.893400847911834717e-02 3.434932231903076172e-02 -2.208229005336761475e-01 6.310745142400264740e-03 -1.217939630150794983e-01 5.946593359112739563e-02 2.492749504745006561e-02 -2.304960787296295166e-01 -5.812012404203414917e-02 9.447426348924636841e-02 -9.073456376791000366e-02 1.556436121463775635e-01 -8.683521300554275513e-02 -1.067896932363510132e-01 1.664212048053741455e-01 4.017293825745582581e-02 -2.657854259014129639e-01 -1.489783376455307007e-01 -3.149163424968719482e-01 4.024128019809722900e-01 -6.426141411066055298e-02 2.258922904729843140e-02 1.365495771169662476e-01 4.017771184444427490e-01 -1.403237134218215942e-01 1.550811231136322021e-01 -1.435687094926834106e-01 -1.301298141479492188e-01 1.919909119606018066e-01 2.753068506717681885e-01 7.111670821905136108e-02
-2.350806295871734619e-01 -1.602308005094528198e-01 1.500898599624633789e-01 -2.160518020391464233e-01 5.820608511567115784e-02 -1.886413246393203735e-01 -2.502208650112152100e-01 1.285143643617630005e-01 6.153807789087295532e-02 2.890367992222309113e-02 -3.029927611351013184e-01 2.763980440795421600e-02 2.561510503292083740e-01 4.746632650494575500e-02 7.227022200822830200e-02 2.509635686874389648e-01 1.310971230268478394e-01 1.459651142358779907e-01 -1.025087293237447739e-02 -2.946514636278152466e-02 3.633341789245605469e-01 -3.524892032146453857e-02 2.951194643974304199e-01 1.324649602174758911e-01 3.607204183936119080e-02 -5.216098204255104065e-02 -1.439271867275238037e-01 -1.838358193635940552e-01 -5.019939318299293518e-02 3.933168053627014160e-01 6.318425387144088745e-02 3.727889060974121094e-02
-9.157159365713596344e-03 -7.585357874631881714e-02 -1.854959726333618164e-01 -4.523145556449890137e-01 -2.508857250213623047e-01 -1.518164426088333130e-01 7.494378834962844849e-02 -1.520366966724395752e-01 3.923883661627769470e-02 7.317615300416946411e-02 -1.471539288759231567e-01 -2.036977261304855347e-01 9.290798753499984741e-02 9.516467154026031494e-02 -1.931104809045791626e-01 1.943775564432144165e-01 2.859803438186645508e-01 9.628613293170928955e-02 4.490004479885101318e-02 -1.300887614488601685e-01 3.055390417575836182e-01 2.232034131884574890e-02 2.924991548061370850e-01 5.098005756735801697e-02 5.665817856788635254e-02 1.571839749813079834e-01 -4.559013247489929199e-02 -1.731607317924499512e-01 -3.692081570625305176e-02 1.982116252183914185e-01 9.072265774011611938e-02 2.770813107490539551e-01
2.166101932525634766e-01 -2.177916467189788818e-01 -2.307143807411193848e-01 -2.249226123094558716e-01 1.986376792192459106e-01 1.008176617324352264e-02 -5.871780589222908020e-02 -2.734724581241607666e-01 -2.508912384510040283e-01 5.679086595773696899e-02 -1.600230485200881958e-01 -1.113352924585342407e-01 9.352941066026687622e-03 -2.646754682064056396e-01 -1.654941886663436890e-01 2.269263863563537598e-01 -2.357301265001296997e-01 -3.062367066740989685e-02 7.153458893299102783e-02 -3.049832955002784729e-02 1.622563898563385010e-01 -1.583211719989776611e-01 2.334817200899124146e-01 1.017944701015949249e-02 7.582389563322067261e-02 2.406005561351776123e-01 -6.341600418090820312e-02 1.884745061397552490e-01 1.140405703336000443e-02 3.063876032829284668e-01 1.318868547677993774e-01 -2.183836549520492554e-01
-1.043257489800453186e-01 -5.454378575086593628e-02 -2.255423218011856079e-01 -3.046600818634033203e-01 -7.619967311620712280e-02 -5.303226411342620850e-02 2.825297415256500244e-01 -3.237111568450927734e-01 -1.122116595506668091e-01 -9.481139481067657471e-02 5.788855254650115967e-03 1.325016766786575317e-01 6.018834561109542847e-02 -6.576038897037506104e-02 -1.007603406906127930e-01 3.276365101337432861e-01 -1.203628480434417725e-01 4.648228362202644348e-02 1.123106032609939575e-01 -1.659480929374694824e-01 2.061618268489837646e-01 1.396388858556747437e-01 1.193277314305305481e-01 -2.719436883926391602e-01 2.720911800861358643e-01 1.149547100067138672e-01 2.048958092927932739e-01 -2.121559083461761475e-01 3.443281352519989014e-02 7.066919654607772827e-02 -2.895703613758087158e-01 -1.155041232705116272e-01
-8.616191148757934570e-02 -2.000443786382675171e-01 -1.247893497347831726e-01 -4.565917253494262695e-01 1.596449315547943115e-01 1.142357066273689270e-01 1.281519383192062378e-01 -1.587100699543952942e-02 -3.201273679733276367e-01 -3.678291440010070801e-01 6.783010065555572510e-02 2.462569437921047211e-02 -4.911196231842041016e-02 1.575628519058227539e-01 -9.233362227678298950e-02 -1.822525709867477417e-01 7.721309363842010498e-02 -2.554668299853801727e-02 2.332488745450973511e-01 -2.025331258773803711e-01 2.516716718673706055e-01 -2.212162613868713379e-01 1.136545091867446899e-01 -2.002213336527347565e-02 3.105692565441131592e-01 2.675843238830566406e-02 -5.476335063576698303e-02 -6.604696065187454224e-02 -1.533721983432769775e-01 -2.573870308697223663e-02 -5.662489309906959534e-02 -4.215706512331962585e-02
1.271741241216659546e-01 -8.788556605577468872e-02 2.697923965752124786e-02 -1.519868373870849609e-01 -2.145228832960128784e-01 1.173203811049461365e-02 -8.834299445152282715e-02 -1.825271844863891602e-01 -7.332642376422882080e-02 7.843945920467376709e-02 -2.508626878261566162e-01 -6.888985633850097656e-03 1.365766674280166626e-01 1.614687442779541016e-01 -8.487451821565628052e-02 8.511158078908920288e-02 2.999907135963439941e-01 -1.635509282350540161e-01 7.114154845476150513e-02 -3.884697854518890381e-01 5.236221551895141602e-01 -8.561313152313232422e-02 1.298380643129348755e-01 3.423635289072990417e-02 3.271281123161315918e-01 2.348000742495059967e-02 -8.793440461158752441e-02 1.547934263944625854e-01 -8.070401102304458618e-02 8.610114455223083496e-02 -4.916625097393989563e-02 5.882092937827110291e-02
-2.115865498781204224e-01 1.006781961768865585e-02 -3.298067152500152588e-01 -2.249729484319686890e-01 8.870077878236770630e-02 -8.453308255411684513e-04 2.309001386165618896e-01 -3.842202425003051758e-01 2.557046711444854736e-03 -2.348500788211822510e-01 -7.140453904867172241e-02 1.728576719760894775e-01 -4.713223874568939209e-02 -6.995483487844467163e-02 -2.623744681477546692e-02 2.738936841487884521e-01 -9.659199416637420654e-02 -1.405299454927444458e-01 2.199591137468814850e-02 1.685320027172565460e-02 2.408785372972488403e-01 -1.059952285140752792e-02 1.115869805216789246e-01 -1.011179089546203613e-01 1.245846748352050781e-01 3.583195433020591736e-02 1.117319315671920776e-01 -7.473983615636825562e-02 -2.554697357118129730e-02 4.345684945583343506e-01 -2.736552953720092773e-01 -6.365793198347091675e-02
-6.386733055114746094e-02 1.619048863649368286e-01 -2.049139887094497681e-01 -2.217047214508056641e-01 -5.485639348626136780e-02 5.375321954488754272e-02 -4.986208304762840271e-02 -2.096916884183883667e-01 -1.093344539403915405e-01 -7.740581035614013672e-02 -1.063501015305519104e-01 3.485550880432128906e-01 -3.651038706302642822e-01 -1.645520478487014771e-01 -1.795589625835418701e-01 8.599273860454559326e-02 1.341201066970825195e-01 5.210693180561065674e-02 3.709566080942749977e-04 -4.645978510379791260e-01 -6.889200955629348755e-02 2.182689458131790161e-01 1.080959662795066833e-01 1.236316710710525513e-01 8.675207197666168213e-02 6.817301269620656967e-03 1.316501498222351074e-01 7.664275169372558594e-02 -2.203619927167892456e-01 2.685963511466979980e-01 2.444929443299770355e-02 -8.635692298412322998e-02
-5.002042651176452637e-02 -8.156434446573257446e-02 -2.295913845300674438e-01 -2.318734824657440186e-01 4.830621648579835892e-03 3.307977914810180664e-01 -1.052057743072509766e-02 -1.829433739185333252e-01 -4.333493765443563461e-03 -9.890531003475189209e-02 -1.258392930030822754e-01 -1.901890337467193604e-02 2.079773098230361938e-01 -9.051758795976638794e-02 -3.107886612415313721e-01 4.471469819545745850e-01 2.600372396409511566e-02 -2.159396260976791382e-01 -1.489162296056747437e-01 -1.797397434711456299e-01 2.619600594043731689e-01 3.673268482089042664e-02 -8.453053236007690430e-02 -7.993568480014801025e-02 2.222582995891571045e-01 2.063507437705993652e-01 8.508258312940597534e-02 -1.207764819264411926e-01 -2.033526897430419922e-01 3.553856909275054932e-02 -1.533619463443756104e-01 -4.610209912061691284e-02
-6.746526807546615601e-02 1.037790626287460327e-01 -2.468407303094863892e-01 -4.694865345954895020e-01 7.962791621685028076e-02 -8.934501558542251587e-02 1.514359861612319946e-01 -2.777715921401977539e-01 -2.737878561019897461e-01 -1.231604665517807007e-01 9.839300066232681274e-02 -8.644367009401321411e-02 -2.338820397853851318e-01 1.088537052273750305e-01 -9.069655835628509521e-02 1.329484023153781891e-02 -6.214879453182220459e-02 4.345470108091831207e-03 4.487268626689910889e-02 -3.648784458637237549e-01 2.418868541717529297e-01 -8.354546874761581421e-02 -1.422788500785827637e-01 1.897362470626831055e-01 2.470171451568603516e-01 -1.948969215154647827e-01 6.685542315244674683e-02 -1.950151771306991577e-01 -3.177521377801895142e-02 -2.795951999723911285e-02 -5.103714764118194580e-02 -4.525437019765377045e-03
6.149757280945777893e-02 -2.675749361515045166e-01 -2.360022962093353271e-01 -3.260598182678222656e-01 7.165591418743133545e-02 8.587568253278732300e-02 -2.374777570366859436e-02 2.774631604552268982e-02 1.688212342560291290e-02 8.549705147743225098e-02 7.975464314222335815e-02 1.655684551224112511e-03 -7.001090049743652344e-02 1.694704741239547729e-01 -1.694480478763580322e-01 1.186337396502494812e-01 5.725323781371116638e-02 1.936025023460388184e-01 1.068905368447303772e-01 -2.233819663524627686e-01 2.398950606584548950e-01 -1.312082409858703613e-01 -5.669257044792175293e-02 4.685094952583312988e-01 1.137632206082344055e-01 -4.285631235688924789e-03 -6.179342791438102722e-02 6.043138727545738220e-02 -3.516104817390441895e-01 2.804709374904632568e-01 7.080259174108505249e-02 -1.763427704572677612e-01
8.754504472017288208e-02 4.521625116467475891e-02 -2.362067699432373047e-01 -3.483945727348327637e-01 1.046716272830963135e-01 1.712392866611480713e-01 -3.903873637318611145e-02 -3.058449625968933105e-01 -3.757440298795700073e-02 -1.209345608949661255e-01 -1.983161270618438721e-01 9.453865140676498413e-02 -2.557688355445861816e-01 5.519651249051094055e-02 3.398907138034701347e-04 1.683953255414962769e-01 1.910267514176666737e-03 -1.831818819046020508e-01 -9.511175751686096191e-02 -2.974151074886322021e-01 -8.156242966651916504e-02 -5.309805646538734436e-02 -1.160719469189643860e-01 2.714360952377319336e-01 2.062028497457504272e-01 -6.383882462978363037e-02 4.771469533443450928e-02 -4.456511139869689941e-02 -2.664475142955780029e-01 3.568842113018035889e-01 1.942745149135589600e-01 4.477873072028160095e-02
1.338018625974655151e-01 -1.690113842487335205e-01 5.921507719904184341e-03 -2.588287293910980225e-01 -2.905243448913097382e-02 4.084993526339530945e-02 2.137192487716674805e-01 -8.542820066213607788e-02 -8.063545078039169312e-02 4.248091951012611389e-02 1.449916660785675049e-01 7.295466214418411255e-02 -2.058872431516647339e-01 3.964041545987129211e-02 -6.288426369428634644e-02 2.299075573682785034e-01 4.729533940553665161e-02 -2.318174540996551514e-01 -1.841132938861846924e-01 -3.075203895568847656e-01 4.371338486671447754e-01 -2.145704478025436401e-01 8.580556511878967285e-02 1.023812219500541687e-02 3.178012967109680176e-01 6.128655374050140381e-02 1.747756600379943848e-01 6.213643401861190796e-02 -2.145112603902816772e-01 -1.089792549610137939e-01 -1.355169992893934250e-02 -2.632886171340942383e-01
-2.669009566307067871e-01 -1.620930582284927368e-01 -1.459080446511507034e-02 -2.551457285881042480e-01 -8.420584350824356079e-02 1.507822722196578979e-01 6.642381846904754639e-02 -1.993399709463119507e-01 1.174686774611473083e-01 -1.258092671632766724e-01 -1.354632973670959473e-01 2.024671137332916260e-01 -2.012961506843566895e-01 1.607158482074737549e-01 -4.412676766514778137e-02 4.060914739966392517e-02 -1.020155847072601318e-01 -9.289617091417312622e-02 -1.007168814539909363e-01 -3.772042989730834961e-01 1.689721494913101196e-01 2.217451483011245728e-01 1.630844771862030029e-01 -1.286241114139556885e-01 3.116190433502197266e-01 -2.310039661824703217e-02 -9.408474713563919067e-02 -3.366762697696685791e-01 -1.082117483019828796e-01 2.599771022796630859e-01 6.696566194295883179e-02 -9.129439294338226318e-02
5.723836272954940796e-02 3.181667532771825790e-03 -8.023865520954132080e-02 -2.678694128990173340e-01 -1.524614840745925903e-01 2.198901027441024780e-02 -1.261749416589736938e-01 -2.620316147804260254e-01 -2.471581101417541504e-03 9.298963844776153564e-02 -3.278095722198486328e-01 -2.242809981107711792e-01 1.979582011699676514e-01 1.057365983724594116e-01 1.451430842280387878e-02 2.656517028808593750e-01 8.895071595907211304e-02 1.010198816657066345e-01 -2.796129882335662842e-01 -2.995460033416748047e-01 1.446583122014999390e-01 7.591241039335727692e-03 1.074376031756401062e-01 -2.675546333193778992e-02 2.137043029069900513e-01 -3.599759191274642944e-02 -9.749977290630340576e-02 4.310304671525955200e-02 -7.135154306888580322e-02 4.037744104862213135e-01 -1.788817495107650757e-01 2.119562774896621704e-01
1.050032898783683777e-01 -2.208377793431282043e-02 -2.661304473876953125e-01 -4.754711389541625977e-01 2.864066660404205322e-01 -2.110188752412796021e-01 4.467887431383132935e-02 -5.392030254006385803e-02 -2.077674120664596558e-02 -4.328976571559906006e-02 1.440536510199308395e-02 2.482741624116897583e-01 7.066773623228073120e-02 -1.041040793061256409e-01 -2.142679244279861450e-01 4.972061142325401306e-02 5.363630480132997036e-04 -9.565176069736480713e-02 2.638937234878540039e-01 2.190894912928342819e-03 2.528021037578582764e-01 7.628786563873291016e-02 2.929108440876007080e-01 -1.728094369173049927e-02 2.032739818096160889e-01 -4.865857586264610291e-02 8.817279338836669922e-02 -4.909655079245567322e-02 -3.148441612720489502e-01 -6.779791787266731262e-03 -6.460974365472793579e-02 -1.998019665479660034e-01
-1.329087018966674805e-01 -1.860844343900680542e-01 -4.309521913528442383e-01 -2.059976756572723389e-01 -6.511510908603668213e-02 1.263917386531829834e-01 -1.647533327341079712e-01 -4.016397148370742798e-02 -8.956594020128250122e-02 5.927712097764015198e-02 1.394150704145431519e-01 2.650864422321319580e-01 7.254246622323989868e-02 -1.899483986198902130e-02 -3.570317029953002930e-01 -4.161307588219642639e-02 3.178116679191589355e-02 2.519444562494754791e-02 -1.843042820692062378e-01 -1.143459603190422058e-01 1.156981885433197021e-01 2.283408865332603455e-02 -3.074282966554164886e-02 1.802965849637985229e-01 2.805297672748565674e-01 -1.059521064162254333e-01 1.212628185749053955e-01 -1.585424095392227173e-01 -4.274681210517883301e-01 6.181387975811958313e-02 8.749887347221374512e-02 1.203960552811622620e-01
-1.478067040443420410e-02 -3.700428605079650879e-01 -5.216820910573005676e-02 -4.180397689342498779e-01 -3.292504325509071350e-02 1.456537544727325439e-01 1.904983371496200562e-01 -1.999747753143310547e-01 -4.264639690518379211e-02 -1.114666163921356201e-01 -1.587497442960739136e-01 3.118064403533935547e-01 1.852304488420486450e-01 -1.879268884658813477e-01 -1.385806351900100708e-01 2.544279694557189941e-01 1.060514971613883972e-01 -2.435466200113296509e-01 -1.153784543275833130e-01 -2.758232690393924713e-02 1.291127949953079224e-01 -6.655232980847358704e-03 1.057676598429679871e-01 -1.479352265596389771e-01 3.313229978084564209e-01 3.684054687619209290e-02 -1.077037677168846130e-01 -5.697821825742721558e-02 -2.823289856314659119e-02 1.370239108800888062e-01 1.151279956102371216e-01 5.772863328456878662e-02
-2.218237817287445068e-01 -1.812211722135543823e-01 -4.419748112559318542e-02 -4.294712245464324951e-01 2.799134515225887299e-02 2.469745278358459473e-01 2.036841660737991333e-01 -1.412096917629241943e-01 -8.622478693723678589e-02 -3.438795506954193115e-01 -7.761022448539733887e-02 5.103215947747230530e-02 6.425444781780242920e-02 -6.787232309579849243e-02 3.596106078475713730e-03 1.321599632501602173e-01 4.128976725041866302e-03 -6.947444379329681396e-02 -8.070770651102066040e-02 -6.645294278860092163e-02 4.165709912776947021e-01 -5.538091436028480530e-02 8.782374113798141479e-02 -1.724233664572238922e-02 3.887396752834320068e-01 3.305708244442939758e-02 1.916992478072643280e-03 -2.325976341962814331e-01 1.849495321512222290e-01 -5.238178372383117676e-02 3.598468750715255737e-02 -5.360055714845657349e-02
-3.527833223342895508e-01 -3.751925379037857056e-02 -3.005622625350952148e-01 -4.164906144142150879e-01 -1.257557123899459839e-01 1.701209545135498047e-01 3.138192296028137207e-01 5.046074092388153076e-02 -3.937561437487602234e-02 -3.533506393432617188e-02 2.286581695079803467e-02 3.654456511139869690e-02 -4.441442713141441345e-02 -1.605004221200942993e-01 4.529616236686706543e-02 3.223854303359985352e-01 2.542557381093502045e-02 -1.525249034166336060e-01 -2.883471362292766571e-02 -1.782939210534095764e-02 2.207190096378326416e-01 3.459446877241134644e-02 2.165546566247940063e-01 -1.453768089413642883e-02 2.158351689577102661e-01 3.030706644058227539e-01 1.820491068065166473e-02 -1.118825674057006836e-01 -2.667752839624881744e-02 1.312923133373260498e-01 1.743124723434448242e-01 -6.689357012510299683e-02
3.645546967163681984e-03 -1.524608815088868141e-03 -2.114290297031402588e-01 -2.610149383544921875e-01 4.906889796257019043e-02 -5.253342166543006897e-02 1.673388183116912842e-01 1.509131789207458496e-01 2.218983173370361328e-01 -1.774031072854995728e-01 -2.063425481319427490e-01 2.136501297354698181e-02 1.050719767808914185e-01 2.031794004142284393e-02 -1.880329102277755737e-01 -2.227958478033542633e-02 3.017373979091644287e-01 -2.548789381980895996e-01 1.241291835904121399e-01 -3.400198519229888916e-01 3.351273238658905029e-01 -4.329037666320800781e-02 1.254070848226547241e-01 1.012557186186313629e-02 2.489115446805953979e-01 6.563161313533782959e-02 3.200495541095733643e-01 1.885497570037841797e-02 7.025886327028274536e-02 5.622658133506774902e-02 -2.567992508411407471e-01 4.390339832752943039e-03
1.857369765639305115e-02 -1.685950458049774170e-01 -1.275026947259902954e-01 -4.643068313598632812e-01 -6.153400987386703491e-02 8.529928326606750488e-02 -8.270417153835296631e-02 -2.474677413702011108e-01 1.490508317947387695e-01 -1.572508811950683594e-01 8.955562859773635864e-02 -3.264058148488402367e-03 1.638040691614151001e-01 1.294054836034774780e-01 -1.418862789869308472e-01 -4.291348904371261597e-02 -1.155504807829856873e-01 -7.989372313022613525e-02 -3.551791235804557800e-02 -1.957093738019466400e-02 3.228545784950256348e-01 -1.275746375322341919e-01 -6.549194455146789551e-02 -9.994205087423324585e-02 5.013953447341918945e-01 4.337505996227264404e-02 2.616070508956909180e-01 -2.378234267234802246e-01 1.625141128897666931e-02 -1.200539339333772659e-02 2.900406159460544586e-02 6.348808854818344116e-02
-4.060163795948028564e-01 1.230581477284431458e-01 -1.791961193084716797e-01 -3.497624099254608154e-01 3.358785994350910187e-03 -1.516457200050354004e-01 -5.158866941928863525e-02 -1.400259882211685181e-01 -1.720996499061584473e-01 6.994865834712982178e-02 7.412501424551010132e-02 -6.585731357336044312e-02 -1.193589791655540466e-01 2.326041758060455322e-01 -2.238668687641620636e-02 3.429331183433532715e-01 1.674113422632217407e-01 -5.964442342519760132e-02 2.417777627706527710e-01 -2.559075951576232910e-01 2.088154703378677368e-01 2.208345979452133179e-01 8.789370954036712646e-02 1.212301850318908691e-01 -2.693717181682586670e-02 1.263315975666046143e-02 -6.209086626768112183e-02 -2.315876930952072144e-01 -1.144333183765411377e-01 1.155916675925254822e-01 1.114092469215393066e-01 -1.480628401041030884e-01
-1.355149131268262863e-02 -1.608348488807678223e-01 5.965513363480567932e-02 -2.344112098217010498e-01 -1.965271532535552979e-01 -1.408374160528182983e-01 -4.449109360575675964e-02 -4.309653639793395996e-01 -1.002307236194610596e-01 -6.548120826482772827e-02 -2.803888618946075439e-01 -2.702195346355438232e-01 1.723620295524597168e-01 1.493358314037322998e-01 1.097341105341911316e-01 1.908157020807266235e-01 8.023356646299362183e-02 1.382779777050018311e-01 -7.069893181324005127e-02 -2.878727316856384277e-01 3.710632920265197754e-01 1.108086183667182922e-01 5.958073213696479797e-02 5.278155580163002014e-02 1.663795411586761475e-01 -6.941527128219604492e-02 -1.272056251764297485e-01 -7.638461887836456299e-02 -8.798728138208389282e-02 2.304508239030838013e-01 -1.308418810367584229e-01 2.499743551015853882e-02
-6.352231651544570923e-02 -1.937291473150253296e-01 -4.374406635761260986e-01 -2.900468707084655762e-01 -6.602355092763900757e-02 1.176101267337799072e-01 -1.938028186559677124e-01 1.202113330364227295e-01 -9.601299464702606201e-02 9.664575010538101196e-02 -6.901066005229949951e-02 1.209776625037193298e-01 6.788430362939834595e-02 5.938616394996643066e-02 -2.405821382999420166e-01 1.168046295642852783e-01 5.724074691534042358e-02 2.682276368141174316e-01 2.312428951263427734e-01 -7.074188441038131714e-02 3.458021283149719238e-01 1.032264307141304016e-01 5.898422747850418091e-02 3.310171663761138916e-01 -1.868824511766433716e-01 -1.052515301853418350e-02 9.031822532415390015e-02 -6.073646992444992065e-02 -1.113022342324256897e-01 9.328168630599975586e-02 8.046431839466094971e-02 -2.090523093938827515e-01
-1.109158620238304138e-01 -1.549265682697296143e-01 5.028611794114112854e-02 -1.146088838577270508e-01 -1.928862631320953369e-01 7.808165252208709717e-02 -2.566660055890679359e-03 -3.648020029067993164e-01 1.418627351522445679e-01 4.636204242706298828e-02 -1.363808661699295044e-01 -1.534821987152099609e-01 2.846833467483520508e-01 2.255744934082031250e-01 -1.973481476306915283e-01 1.905941516160964966e-01 1.098543033003807068e-01 2.799592353403568268e-02 -1.282375156879425049e-01 -2.420956492424011230e-01 2.973749935626983643e-01 -1.696950942277908325e-01 1.837114691734313965e-01 1.131055429577827454e-01 2.672174274921417236e-01 -7.440200448036193848e-02 -9.348735213279724121e-02 4.752233996987342834e-02 -9.492790699005126953e-02 3.613242805004119873e-01 -5.107404291629791260e-02 1.349758356809616089e-01
-1.125054880976676941e-01 -2.273914217948913574e-01 -3.988653421401977539e-02 -1.382808834314346313e-01 -9.135583788156509399e-02 1.422998607158660889e-01 5.752335861325263977e-02 -1.293639242649078369e-01 1.319946795701980591e-01 -1.544714421033859253e-01 5.815916135907173157e-02 4.368901625275611877e-02 2.207840830087661743e-01 -2.109042555093765259e-01 -2.948130071163177490e-01 3.097416758537292480e-01 4.885897785425186157e-02 -1.128453463315963745e-01 3.068614751100540161e-02 -2.485812157392501831e-01 4.069746732711791992e-01 1.460221856832504272e-01 -8.444545418024063110e-02 -3.385806456208229065e-02 3.413453102111816406e-01 5.798438563942909241e-02 1.448705643415451050e-01 -2.468516975641250610e-01 -2.078181803226470947e-01 6.380566209554672241e-02 -1.444448977708816528e-01 -2.486705593764781952e-02
-2.369851320981979370e-01 -2.508216202259063721e-01 -2.210959941148757935e-01 -2.830594778060913086e-01 -1.655858457088470459e-01 1.048391778022050858e-02 -2.070812135934829712e-01 3.680681809782981873e-02 -1.784494221210479736e-01 4.785717651247978210e-02 1.342429220676422119e-02 -8.538604527711868286e-02 -3.106745779514312744e-01 3.510266840457916260e-01 7.546771317720413208e-02 1.223253365606069565e-02 -3.566826879978179932e-02 -1.080687250941991806e-02 2.707369625568389893e-01 -2.066924422979354858e-01 2.746398150920867920e-01 -3.129259869456291199e-02 2.185663580894470215e-01 1.927616000175476074e-01 1.498465090990066528e-01 -1.153703108429908752e-01 -1.030528172850608826e-01 1.803946793079376221e-01 -1.357078701257705688e-01 8.541756123304367065e-02 -7.289274781942367554e-02 -1.557860374450683594e-01
1.101539283990859985e-01 -5.151716992259025574e-02 -2.436736822128295898e-01 -3.104083538055419922e-01 -1.752290278673171997e-01 -3.341328352689743042e-02 7.831456139683723450e-03 -1.231851577758789062e-01 2.185933440923690796e-01 5.081695970147848129e-03 -2.952815592288970947e-01 -8.500085771083831787e-02 -1.530971080064773560e-01 3.010260760784149170e-01 -4.740341603755950928e-01 2.191161364316940308e-01 -6.040537357330322266e-02 -5.055600404739379883e-02 4.528306052088737488e-02 -9.578559547662734985e-02 -2.452357148285955191e-04 -1.689524203538894653e-01 -9.884282946586608887e-02 -1.748073548078536987e-01 1.640932261943817139e-01 4.817799106240272522e-02 1.885219812393188477e-01 2.299177199602127075e-01 -8.105540275573730469e-02 2.008486092090606689e-01 -4.473878070712089539e-02 2.363664470613002777e-02
-1.484983116388320923e-01 -5.142285302281379700e-02 1.062621027231216431e-01 -2.029964327812194824e-01 -2.908125817775726318e-01 -3.038109093904495239e-02 4.189703240990638733e-02 -2.733014523983001709e-01 -9.899049997329711914e-02 1.920523308217525482e-02 -2.546614408493041992e-01 -9.216223843395709991e-03 1.785291880369186401e-01 1.521855145692825317e-01 -2.994394395500421524e-03 1.830617785453796387e-01 1.907779574394226074e-01 1.954371184110641479e-01 -8.559000492095947266e-02 -4.342671334743499756e-01 2.673287987709045410e-01 6.293231248855590820e-02 4.260236769914627075e-02 -1.468126289546489716e-02 1.324616074562072754e-01 -4.602456837892532349e-02 -1.019836440682411194e-01 -1.118030771613121033e-01 -3.034551336895674467e-04 4.342415630817413330e-01 3.170587122440338135e-02 1.307837963104248047e-01
-2.699747383594512939e-01 -2.273233234882354736e-01 -2.528112232685089111e-01 -3.958485722541809082e-01 3.777747228741645813e-02 -9.238494932651519775e-02 1.942857354879379272e-01 -1.733725517988204956e-01 -1.076086908578872681e-01 -3.018894493579864502e-01 5.160412937402725220e-02 1.750200986862182617e-01 1.013286113739013672e-01 6.714561581611633301e-02 -1.622629165649414062e-01 1.711070239543914795e-01 1.438898313790559769e-02 6.143907457590103149e-02 -6.372041255235671997e-02 -1.012852117419242859e-01 -4.765242338180541992e-02 1.636280491948127747e-02 -9.604115039110183716e-03 -2.249921709299087524e-01 2.408930808305740356e-01 4.829529672861099243e-02 1.644990444183349609e-01 4.104948043823242188e-02 6.274134665727615356e-02 3.297199308872222900e-01 -3.014422357082366943e-01 8.054245263338088989e-02
1.395196281373500824e-02 -1.718612909317016602e-01 -2.624346613883972168e-01 -3.924165368080139160e-01 -1.122719049453735352e-01 1.430123895406723022e-01 -2.002284377813339233e-01 1.374082118272781372e-01 -1.163755208253860474e-01 1.018801331520080566e-01 1.402607187628746033e-02 -1.067873165011405945e-01 1.636145263910293579e-02 1.093593910336494446e-01 -1.595126986503601074e-01 -8.857437409460544586e-03 4.304200410842895508e-03 2.167041003704071045e-01 6.125928834080696106e-02 -2.779113352298736572e-01 3.363035619258880615e-01 -4.084604233503341675e-02 7.497234642505645752e-02 5.023911595344543457e-01 8.371175825595855713e-02 1.147018629126250744e-03 -3.427243605256080627e-02 4.969728365540504456e-02 -1.308343261480331421e-01 1.988506764173507690e-01 2.524395100772380829e-02 -1.157616302371025085e-01
-9.106066077947616577e-02 -2.239054143428802490e-01 -9.228529781103134155e-02 -3.987953960895538330e-01 -6.045914813876152039e-02 7.878090254962444305e-03 1.801104657351970673e-02 -3.520073369145393372e-02 7.318512350320816040e-02 1.916877925395965576e-02 -2.333018034696578979e-01 -1.614560037851333618e-01 2.087172269821166992e-01 1.125786080956459045e-01 -1.546581983566284180e-01 1.497437655925750732e-01 1.608579158782958984e-01 -4.708205815404653549e-03 3.419645503163337708e-02 -2.129330486059188843e-01 4.275674521923065186e-01 -7.805234193801879883e-02 3.027553558349609375e-01 3.499261140823364258e-01 -6.391807645559310913e-02 7.540680468082427979e-02 -9.769174456596374512e-02 7.441948354244232178e-02 -3.427680954337120056e-02 1.679349094629287720e-01 5.058933049440383911e-03 2.241874486207962036e-01
2.261631190776824951e-03 -3.959318995475769043e-02 -3.880586847662925720e-02 -5.004858970642089844e-01 -2.116787731647491455e-01 -1.348987966775894165e-01 7.176254689693450928e-02 -3.675851225852966309e-01 6.092642247676849365e-02 1.403585672378540039e-01 -1.526615768671035767e-01 -1.503072082996368408e-01 3.078155815601348877e-01 -6.910234689712524414e-02 -1.863627284765243530e-01 1.170560643076896667e-01 1.427302062511444092e-01 1.081557422876358032e-01 5.929068196564912796e-03 -2.472023069858551025e-01 2.871423959732055664e-01 1.097980737686157227e-01 2.131194919347763062e-01 1.033522188663482666e-01 1.078704446554183960e-01 -2.438449487090110779e-02 -7.045360654592514038e-02 -5.311665311455726624e-02 9.100205264985561371e-03 1.414832323789596558e-01 -7.732870429754257202e-02 1.896692812442779541e-01
-4.269651323556900024e-02 -3.105426132678985596e-01 -2.585872076451778412e-02 -3.684579133987426758e-01 3.691396117210388184e-02 1.075480654835700989e-01 1.894491016864776611e-01 -1.285614520311355591e-01 -3.395708203315734863e-01 -3.754252791404724121e-01 -5.906189978122711182e-02 -1.360934227705001831e-01 -3.870525956153869629e-02 -3.998135402798652649e-02 -9.508320689201354980e-02 -1.167157315649092197e-03 -1.328410208225250244e-01 5.474058166146278381e-02 2.827260196208953857e-01 -2.807475030422210693e-01 3.146784603595733643e-01 4.740885645151138306e-02 -4.731466993689537048e-02 -8.621034771203994751e-02 2.975822091102600098e-01 5.395050626248121262e-03 2.670090831816196442e-02 -6.004119291901588440e-02 -1.179310902953147888e-01 -9.797704964876174927e-02 -1.889624074101448059e-02 -4.957194253802299500e-02
-4.242543503642082214e-02 -1.042877286672592163e-01 -9.758973121643066406e-02 -4.789137244224548340e-01 -2.418424040079116821e-01 -8.453933149576187134e-02 4.477347806096076965e-02 -2.411255985498428345e-01 5.919231101870536804e-03 1.230533421039581299e-01 -4.949968680739402771e-02 -2.243838459253311157e-01 3.256911337375640869e-01 -4.850477725267410278e-02 -1.025871038436889648e-01 6.569119542837142944e-02 1.393854022026062012e-01 1.247503682971000671e-01 4.281541332602500916e-02 -1.402477025985717773e-01 4.364683926105499268e-01 6.969413161277770996e-02 1.379716843366622925e-01 5.618172232061624527e-03 4.224053397774696350e-02 8.119181729853153229e-03 -1.423239856958389282e-01 -9.924759715795516968e-02 6.913585215806961060e-02 2.133437097072601318e-01 -1.334376186132431030e-01 2.458422482013702393e-01
-2.299894243478775024e-01 -1.948235630989074707e-01 -1.246068403124809265e-01 -2.130875587463378906e-01 5.232891812920570374e-02 1.835706233978271484e-01 -5.153651814907789230e-03 1.647640466690063477e-01 -1.277966946363449097e-01 -1.109589710831642151e-01 -1.140678748488426208e-01 -1.416604965925216675e-01 2.889207303524017334e-01 -4.926594346761703491e-02 -2.422756254673004150e-01 1.475492268800735474e-01 -1.358823943883180618e-02 1.877994388341903687e-01 -1.844645440578460693e-01 -3.188793361186981201e-01 6.965212523937225342e-02 -4.631712287664413452e-02 1.238343790173530579e-01 2.121648192405700684e-01 8.196428418159484863e-02 -3.175743222236633301e-01 1.285617519170045853e-02 2.744069993495941162e-01 3.663571551442146301e-02 1.520719528198242188e-01 2.141856402158737183e-01 -2.542084455490112305e-01
4.291461035609245300e-02 -2.025567144155502319e-01 -1.975290626287460327e-01 -4.244118630886077881e-01 -1.340092122554779053e-01 -1.552073657512664795e-01 -3.372663632035255432e-02 -1.384985297918319702e-01 1.077399402856826782e-01 7.765157520771026611e-02 -2.302426397800445557e-01 -3.205651938915252686e-01 7.724656164646148682e-02 -4.522287100553512573e-02 -7.925670593976974487e-02 2.321304529905319214e-01 1.703555285930633545e-01 -2.688734047114849091e-02 8.086869120597839355e-02 -7.444103062152862549e-02 1.495926380157470703e-01 1.412793248891830444e-01 -1.508258469402790070e-02 1.295007765293121338e-01 2.140383571386337280e-01 -2.776017189025878906e-01 -1.026857197284698486e-01 -1.076338589191436768e-01 3.633547946810722351e-02 2.167790234088897705e-01 -6.328968703746795654e-02 -3.681641519069671631e-01
-1.998266130685806274e-01 -2.700671255588531494e-01 1.489044539630413055e-02 -4.667517542839050293e-01 -1.573615074157714844e-01 9.697152301669120789e-03 -7.211263291537761688e-04 7.720646448433399200e-03 -4.872821271419525146e-02 3.516369313001632690e-02 -3.953667879104614258e-01 -4.103342443704605103e-02 -5.434922873973846436e-02 7.917150855064392090e-02 -9.131152927875518799e-02 9.605959057807922363e-02 -4.775384813547134399e-02 2.170062214136123657e-01 -9.467948228120803833e-02 -2.491909861564636230e-01 3.028153181076049805e-01 2.447495423257350922e-02 6.716186553239822388e-02 2.451767176389694214e-01 -5.136575549840927124e-02 9.058337658643722534e-02 -1.372822374105453491e-01 -2.539024055004119873e-01 1.884128451347351074e-01 2.391498722136020660e-02 -1.192759722471237183e-01 1.842144280672073364e-01
8.272008597850799561e-02 -1.157731562852859497e-01 -3.345120698213577271e-02 -3.009369373321533203e-01 -1.166187301278114319e-01 -1.430160179734230042e-02 4.312770441174507141e-02 2.350741997361183167e-02 3.618692979216575623e-02 -2.376650124788284302e-01 4.301775619387626648e-02 8.991009742021560669e-02 -1.556176096200942993e-01 -1.564762741327285767e-01 -1.528460234403610229e-01 2.282423973083496094e-01 2.319793961942195892e-02 -2.713221609592437744e-01 -1.657284796237945557e-01 -3.618918955326080322e-01 3.420402705669403076e-01 -2.381741851568222046e-01 -1.073593348264694214e-01 -4.242769256234169006e-02 3.111218810081481934e-01 3.257171809673309326e-02 1.767310500144958496e-01 -2.754107117652893066e-01 -3.751268610358238220e-03 1.285550594329833984e-01 -1.263623237609863281e-01 -1.512858569622039795e-01
-1.403139829635620117e-01 7.318869233131408691e-02 -2.654699087142944336e-01 -2.350364476442337036e-01 2.492964565753936768e-01 -2.413635607808828354e-03 6.924301385879516602e-02 -1.473069787025451660e-01 1.611710339784622192e-01 2.242202311754226685e-02 -2.468864321708679199e-01 9.011677652597427368e-02 3.253277242183685303e-01 9.013984352350234985e-02 -3.920648694038391113e-01 1.504621803760528564e-01 1.670232713222503662e-01 2.635395340621471405e-02 -1.891527026891708374e-01 -3.074036538600921631e-01 1.936239749193191528e-01 -2.256923317909240723e-01 3.699890151619911194e-02 8.439362794160842896e-02 5.058276280760765076e-02 -1.375898122787475586e-01 6.257712841033935547e-02 -1.777492910623550415e-01 2.158950865268707275e-01 6.531038135290145874e-02 8.112211525440216064e-02 6.691658496856689453e-02
-2.105828821659088135e-01 -2.610043585300445557e-01 -4.340981692075729370e-02 -2.940398752689361572e-01 -6.824522465467453003e-02 7.786980271339416504e-02 1.558782309293746948e-01 -5.121974647045135498e-02 -2.870066165924072266e-01 -5.181723088026046753e-02 9.662645868957042694e-03 1.573563218116760254e-01 -2.980400621891021729e-02 1.098928228020668030e-01 -1.496508270502090454e-01 -8.305110037326812744e-02 8.602948486804962158e-02 -4.407782107591629028e-02 -1.925581395626068115e-01 -2.168518453836441040e-01 2.701929807662963867e-01 4.474177840165793896e-04 1.160318851470947266e-01 1.738263815641403198e-01 1.251015216112136841e-01 -1.357277780771255493e-01 -1.542629897594451904e-01 3.360788226127624512e-01 -3.244289159774780273e-01 1.225185841321945190e-01 2.772867083549499512e-01 -1.768428832292556763e-01
1.249649599194526672e-01 -1.702762097120285034e-01 -1.379368826746940613e-02 -2.594222128391265869e-01 -3.393498659133911133e-01 8.901818841695785522e-02 5.512167140841484070e-02 -2.752803266048431396e-01 7.026858627796173096e-02 -1.201153397560119629e-01 -1.327451020479202271e-01 -3.906030207872390747e-02 3.322381973266601562e-01 7.962522655725479126e-02 -1.914884299039840698e-01 3.310486078262329102e-01 1.774058341979980469e-01 7.611785829067230225e-02 -4.531658068299293518e-02 -2.713337838649749756e-01 2.628038525581359863e-01 4.125757515430450439e-02 1.994473189115524292e-01 2.266696393489837646e-01 2.384818345308303833e-01 -3.722013905644416809e-02 -6.859958171844482422e-02 1.390877459198236465e-02 -7.114118337631225586e-02 1.163866445422172546e-01 -1.187753211706876755e-02 1.665188372135162354e-01
-1.114348620176315308e-01 -1.087516173720359802e-01 -3.692848980426788330e-02 -2.774570584297180176e-01 -7.380937039852142334e-02 3.548198342323303223e-01 1.451278105378150940e-02 -3.358083963394165039e-02 -3.194206953048706055e-02 -2.770641446113586426e-01 -6.161162629723548889e-02 1.813571900129318237e-01 1.313742250204086304e-01 -6.389884650707244873e-02 -1.883489489555358887e-01 3.530347645282745361e-01 2.022589445114135742e-01 -1.371212154626846313e-01 6.907489895820617676e-02 -9.730537980794906616e-02 2.951356768608093262e-01 -5.106076225638389587e-02 8.182446658611297607e-02 -2.443931102752685547e-01 2.608813941478729248e-01 1.685535311698913574e-01 1.843629479408264160e-01 -8.031617850065231323e-02 -2.477351278066635132e-01 1.238602846860885620e-01 -1.447512507438659668e-01 -6.434658169746398926e-02
-7.919280230998992920e-02 -3.719403147697448730e-01 -8.791597932577133179e-02 -1.649339497089385986e-01 2.475308626890182495e-02 -2.951139956712722778e-02 -2.116415090858936310e-02 -1.668701320886611938e-01 -2.068370953202247620e-02 -3.857714310288429260e-02 -2.592994570732116699e-01 1.428996026515960693e-01 -7.093054056167602539e-02 -1.123122051358222961e-01 -2.389768362045288086e-01 5.917020887136459351e-02 2.707154303789138794e-02 -4.040003567934036255e-02 5.969229154288768768e-03 -3.474019467830657959e-02 1.883970946073532104e-01 -2.677151262760162354e-01 1.519839316606521606e-01 3.411490917205810547e-01 8.696096949279308319e-03 4.466256499290466309e-02 8.572613820433616638e-03 3.428618013858795166e-01 -7.541101425886154175e-02 3.363077342510223389e-01 -5.076258257031440735e-02 -3.626730442047119141e-01
-1.887523978948593140e-01 -8.151432126760482788e-02 3.210237994790077209e-02 -3.768148720264434814e-01 -1.282198633998632431e-02 1.358403563499450684e-01 5.360157042741775513e-02 -5.347728729248046875e-02 -1.237355694174766541e-01 9.040924906730651855e-02 -1.590940505266189575e-01 1.723984330892562866e-01 2.028819173574447632e-01 -2.524857521057128906e-01 -9.564473479986190796e-02 2.766630798578262329e-02 -5.773374065756797791e-02 8.584235608577728271e-02 -9.387327730655670166e-02 -1.788284629583358765e-01 1.356946229934692383e-01 -1.810915172100067139e-01 1.231873705983161926e-01 3.128392994403839111e-01 1.696621030569076538e-01 -1.766759157180786133e-02 -2.011559307575225830e-01 -2.280098050832748413e-01 -4.792358577251434326e-01 -6.683139503002166748e-02 1.563532501459121704e-01 -3.382539004087448120e-02
1.004432067275047302e-01 -2.168214693665504456e-02 9.416383504867553711e-02 -3.468970358371734619e-01 -2.482205033302307129e-01 1.836530566215515137e-01 3.619213774800300598e-02 -1.874111890792846680e-01 -2.667502313852310181e-02 1.173232346773147583e-01 -2.726391851902008057e-01 -1.045339256525039673e-01 3.886143863201141357e-01 1.034486144781112671e-01 -5.475061014294624329e-02 2.192915380001068115e-01 1.231770366430282593e-01 1.054452657699584961e-01 -2.588433027267456055e-02 -2.553409337997436523e-01 3.083070218563079834e-01 -1.315693277865648270e-02 1.967648565769195557e-01 8.694467693567276001e-02 2.776539027690887451e-01 -4.509576782584190369e-02 -1.766231842339038849e-03 -1.064946502447128296e-01 -1.511975377798080444e-01 2.571442723274230957e-01 2.403167542070150375e-03 5.287157371640205383e-02
-1.431925892829895020e-01 -3.315229713916778564e-01 -1.880236417055130005e-01 -4.197512865066528320e-01 7.312643527984619141e-02 -4.833944886922836304e-02 5.275812745094299316e-02 -1.867545992136001587e-01 -1.630328446626663208e-01 -3.598178923130035400e-01 -1.211604699492454529e-01 -3.358803689479827881e-02 -1.774221844971179962e-02 -4.958247020840644836e-02 1.593374311923980713e-01 -4.443886503577232361e-02 6.238569691777229309e-02 -5.473550409078598022e-02 -1.153616011142730713e-01 -4.751984179019927979e-01 1.976684629917144775e-01 3.735196962952613831e-02 4.631175845861434937e-02 -1.225812546908855438e-02 8.058125525712966919e-02 1.636134646832942963e-02 7.681678235530853271e-02 -1.202810257673263550e-01 1.111731305718421936e-01 -1.323330774903297424e-02 1.456931531429290771e-01 -2.470686882734298706e-01
5.794072523713111877e-02 1.857394725084304810e-02 -7.460039108991622925e-02 -5.494478940963745117e-01 -1.837203651666641235e-01 -1.935582906007766724e-01 5.657396744936704636e-03 -2.918407618999481201e-01 2.170898467302322388e-01 8.280064910650253296e-02 -1.773984283208847046e-01 -1.066470146179199219e-01 1.925210505723953247e-01 -1.206990778446197510e-01 -1.985721588134765625e-01 1.507335305213928223e-01 1.675806939601898193e-01 1.858105063438415527e-01 1.010299250483512878e-01 -1.999651491641998291e-01 2.994557619094848633e-01 4.309475480113178492e-04 1.463736444711685181e-01 1.374423801898956299e-01 4.960468038916587830e-02 9.447847306728363037e-02 -9.303148090839385986e-02 -9.457652457058429718e-03 2.896547876298427582e-02 1.716840416193008423e-01 1.091219633817672729e-01 1.290821433067321777e-01
-2.469178438186645508e-01 -3.257661461830139160e-01 -4.064669832587242126e-03 -3.296625316143035889e-01 1.230145022273063660e-01 4.089706018567085266e-02 1.831823736429214478e-01 -4.119644686579704285e-02 -2.146027982234954834e-01 8.464309573173522949e-02 -1.614332646131515503e-01 2.978845313191413879e-02 -7.781718671321868896e-02 4.852390289306640625e-02 -2.178115695714950562e-01 8.674570173025131226e-02 -3.796634078025817871e-02 -3.150784596800804138e-02 -2.948608994483947754e-01 -1.896122097969055176e-01 2.543954849243164062e-01 1.111407950520515442e-02 8.345928043127059937e-02 1.126082316040992737e-01 3.517682850360870361e-02 -1.535054594278335571e-01 -3.301956355571746826e-01 1.640585958957672119e-01 -2.155037522315979004e-01 1.959399878978729248e-01 2.698762714862823486e-01 1.955940201878547668e-02
9.408032894134521484e-02 -1.356501579284667969e-01 -9.877775609493255615e-02 -2.937357425689697266e-01 -1.803946644067764282e-01 -3.880376927554607391e-03 1.115250363945960999e-01 -2.830054759979248047e-01 1.325576454401016235e-01 1.831287890672683716e-02 -2.153516709804534912e-01 -2.027260214090347290e-01 2.921307682991027832e-01 1.613821089267730713e-01 1.381634641438722610e-02 2.530730962753295898e-01 9.536078572273254395e-02 1.634628698229789734e-02 7.971289753913879395e-02 -2.678522765636444092e-01 3.853408694267272949e-01 7.867813110351562500e-02 1.744728684425354004e-01 1.852893619798123837e-03 1.774260997772216797e-01 -6.390281021595001221e-02 7.705461978912353516e-02 3.989725932478904724e-02 5.950254853814840317e-04 3.334469199180603027e-01 -1.451224386692047119e-01 1.506583243608474731e-01
-1.991709023714065552e-01 -2.154039293527603149e-01 -2.490194737911224365e-01 -5.031345486640930176e-01 3.052340447902679443e-02 1.064903214573860168e-01 9.560737013816833496e-02 -1.572739332914352417e-01 -1.343094650655984879e-02 -1.273401379585266113e-01 -8.212565630674362183e-02 6.143977120518684387e-02 2.015850245952606201e-01 -1.478154808282852173e-01 -2.166744321584701538e-02 2.418846637010574341e-02 -1.741490066051483154e-01 -9.651941806077957153e-02 8.493532240390777588e-02 -6.601200252771377563e-02 1.935345828533172607e-01 -7.632011082023382187e-03 2.641811780631542206e-02 -1.463385969400405884e-01 2.070791870355606079e-01 2.163442820310592651e-01 1.885911822319030762e-01 6.249523907899856567e-02 -1.556173432618379593e-02 2.946825325489044189e-01 -3.267522454261779785e-01 -1.683013886213302612e-01
4.890937358140945435e-03 1.029260084033012390e-02 -2.784976661205291748e-01 -3.613334298133850098e-01 -1.315020620822906494e-01 -2.944264709949493408e-01 1.973316818475723267e-01 -1.095118224620819092e-01 -2.245319932699203491e-01 -1.265781521797180176e-01 -1.115949526429176331e-01 7.275844365358352661e-02 -2.131721749901771545e-02 -1.670712232589721680e-01 -2.623267769813537598e-01 -3.724448382854461670e-02 -6.425108015537261963e-02 -1.360935866832733154e-01 -1.147900521755218506e-01 -3.546333611011505127e-01 1.410523802042007446e-01 -6.088159978389739990e-02 -2.794190645217895508e-01 -7.403705269098281860e-02 1.449879854917526245e-01 -1.264010835438966751e-02 -2.867515087127685547e-01 9.162464737892150879e-02 -2.399500459432601929e-01 -2.391735091805458069e-02 6.255603581666946411e-02 -1.070856973528862000e-01
-3.400785103440284729e-02 -3.229467198252677917e-02 -1.661692410707473755e-01 -1.344204097986221313e-01 3.006836958229541779e-02 2.916004657745361328e-01 2.546234726905822754e-01 -1.826780587434768677e-01 9.737100452184677124e-03 2.234778180718421936e-02 -4.222243558615446091e-03 2.158033996820449829e-01 -9.350526332855224609e-02 -2.062094025313854218e-02 -3.254384100437164307e-01 3.887603580951690674e-01 8.990196138620376587e-02 1.851894147694110870e-02 2.190548926591873169e-02 4.665854200720787048e-02 3.796465694904327393e-01 4.529662895947694778e-03 6.442175060510635376e-02 -2.455672323703765869e-01 4.601024389266967773e-01 -5.684099346399307251e-02 4.290491808205842972e-03 -5.024846270680427551e-02 -9.358444809913635254e-02 4.451315104961395264e-02 7.478617876768112183e-02 -3.309185430407524109e-02
1.182698905467987061e-01 -3.145404458045959473e-01 -4.583072960376739502e-01 -9.423450380563735962e-02 -1.917864233255386353e-01 -2.365521192550659180e-01 1.614316403865814209e-01 -1.635243296623229980e-01 5.442677531391382217e-03 -1.116542667150497437e-01 7.070190459489822388e-02 8.953718841075897217e-02 -1.091043502092361450e-01 -4.445537924766540527e-02 2.166868597269058228e-01 2.658648975193500519e-02 -3.704744577407836914e-02 -1.170589998364448547e-01 3.233605250716209412e-02 -7.798219472169876099e-02 2.600725889205932617e-01 -3.016115725040435791e-01 5.442554131150245667e-02 8.335500955581665039e-02 4.045174121856689453e-01 -5.271628964692354202e-03 1.585291922092437744e-01 8.891794830560684204e-02 -1.184379383921623230e-01 -7.336667925119400024e-02 -1.474172770977020264e-01 -8.365235477685928345e-02
2.434438318014144897e-01 -2.345387637615203857e-01 1.052001863718032837e-01 -2.438533902168273926e-01 -1.317841708660125732e-01 -7.562390714883804321e-02 2.084450125694274902e-01 7.129564881324768066e-02 -2.312254011631011963e-01 3.867645934224128723e-02 8.317499421536922455e-03 2.233496168628334999e-03 1.141549944877624512e-01 -4.369635507464408875e-02 -2.556228339672088623e-01 9.931552410125732422e-02 -8.101232349872589111e-02 -2.536506056785583496e-01 1.467099878937005997e-02 -3.368000090122222900e-01 3.282414972782135010e-01 -2.614095620810985565e-02 9.966859221458435059e-02 1.283050328493118286e-01 2.606782615184783936e-01 -2.154266461730003357e-03 2.127405405044555664e-01 1.923544853925704956e-01 -1.894645243883132935e-01 2.468294352293014526e-01 -1.614391952753067017e-01 7.694489508867263794e-02
-1.246685758233070374e-01 -8.557300269603729248e-02 -8.208629675209522247e-03 -5.647613406181335449e-01 1.203762143850326538e-01 1.398056298494338989e-01 2.494357675313949585e-01 -1.590221077203750610e-01 -4.743412137031555176e-02 -1.189786940813064575e-01 6.558208167552947998e-02 1.326321661472320557e-01 2.978035062551498413e-02 2.787926793098449707e-01 -1.177732720971107483e-01 1.685560941696166992e-01 -2.053462862968444824e-01 -6.172875314950942993e-02 5.599000304937362671e-02 -2.918129563331604004e-01 2.410530745983123779e-01 4.937164112925529480e-02 -2.169144302606582642e-01 -2.374815344810485840e-01 6.387080252170562744e-02 9.444379061460494995e-02 3.044971823692321777e-02 1.518315523862838745e-01 -1.271254867315292358e-01 1.222874075174331665e-01 -4.790462926030158997e-02 -9.342454373836517334e-02
-8.152167499065399170e-02 -8.814749121665954590e-02 -2.735197357833385468e-02 -4.490659236907958984e-01 -2.099178135395050049e-01 -1.865027099847793579e-01 1.195284053683280945e-01 -3.158621788024902344e-01 1.722089797258377075e-01 5.558748263865709305e-03 -2.064247131347656250e-01 -1.893028020858764648e-01 1.486838459968566895e-01 7.377214729785919189e-02 -2.248342633247375488e-01 1.378665715456008911e-01 1.243533715605735779e-01 1.167831495404243469e-01 1.009149849414825439e-01 -1.693308949470520020e-01 3.578560352325439453e-01 5.544285476207733154e-02 2.324795275926589966e-01 1.018581390380859375e-01 8.496056497097015381e-02 1.446655718609690666e-03 -4.119104146957397461e-02 -2.000675052404403687e-01 4.555462673306465149e-02 1.771192848682403564e-01 1.380781829357147217e-01 1.416302919387817383e-01
1.298068910837173462e-01 -4.171835631132125854e-02 -3.123990595340728760e-01 -2.405831404030323029e-02 3.988245502114295959e-02 4.986764490604400635e-02 -2.475572973489761353e-01 3.948546573519706726e-02 -2.626649141311645508e-01 -2.128594070672988892e-01 -3.398697078227996826e-01 -2.479922398924827576e-02 9.610861539840698242e-02 -1.222262680530548096e-01 -8.040104061365127563e-02 2.294018417596817017e-01 2.082433104515075684e-01 2.376559823751449585e-01 -3.011632561683654785e-01 -1.289739161729812622e-01 2.939663529396057129e-01 2.555533945560455322e-01 1.202891021966934204e-01 5.475927516818046570e-02 -2.847737167030572891e-03 -1.152173280715942383e-01 2.723625674843788147e-02 -8.366794139146804810e-02 -1.859379261732101440e-01 2.019137293100357056e-01 -5.589701607823371887e-02 -1.635839343070983887e-01
7.708834600634872913e-04 -2.863141894340515137e-01 -1.190869808197021484e-01 -3.836382925510406494e-01 -1.218692287802696228e-01 -2.772916480898857117e-02 -1.682148128747940063e-01 6.783218681812286377e-02 -1.968529820442199707e-01 2.057864069938659668e-01 1.628750376403331757e-02 -1.142560541629791260e-01 -1.990167945623397827e-01 2.826336920261383057e-01 -2.375641614198684692e-01 4.999304935336112976e-02 1.093137636780738831e-01 3.110936284065246582e-01 -9.916278719902038574e-02 -4.087152779102325439e-01 4.739069193601608276e-02 -6.620868295431137085e-02 7.110248506069183350e-02 1.099129393696784973e-01 1.545009552501142025e-03 -1.009640693664550781e-01 -1.392045468091964722e-01 -3.510691598057746887e-02 -1.025709286332130432e-01 2.766639888286590576e-01 8.928930014371871948e-02 -9.046386927366256714e-03
-1.220498420298099518e-02 -3.390492200851440430e-01 -2.772562205791473389e-01 -1.596149951219558716e-01 5.300756171345710754e-02 4.451189562678337097e-02 -5.543738231062889099e-02 1.314648240804672241e-01 -1.608268320560455322e-01 -2.853357419371604919e-02 -7.437593489885330200e-02 -1.774061322212219238e-01 -2.196110934019088745e-01 2.643770575523376465e-01 -2.192534804344177246e-01 1.522457748651504517e-01 3.061669766902923584e-01 -5.927703157067298889e-02 2.181757986545562744e-01 -2.042706608772277832e-01 4.145348966121673584e-01 4.256147518754005432e-02 -1.965019293129444122e-02 2.002360671758651733e-01 8.744291961193084717e-02 2.233031764626502991e-02 -9.149521589279174805e-02 1.347387558780610561e-03 -8.555527776479721069e-03 2.777327299118041992e-01 9.952326118946075439e-02 -3.698145155794918537e-05
-2.614814341068267822e-01 -4.042714238166809082e-01 9.156486019492149353e-03 -2.680539190769195557e-01 -1.138965487480163574e-01 -8.073412626981735229e-02 1.865488141775131226e-01 -1.654829680919647217e-01 4.829203337430953979e-02 -3.603766486048698425e-02 -8.819303661584854126e-02 -8.188471198081970215e-02 -7.039485871791839600e-02 -1.399196982383728027e-01 -1.736675500869750977e-01 1.494429111480712891e-01 -2.667766530066728592e-03 -6.738989148288965225e-03 1.268858313560485840e-01 -3.615503907203674316e-01 7.246882468461990356e-02 3.340419754385948181e-02 1.597985923290252686e-01 -1.229169666767120361e-01 4.491905868053436279e-01 -1.842191256582736969e-02 -3.058681190013885498e-01 4.747645184397697449e-02 -6.004231423139572144e-02 3.757993876934051514e-02 1.354783773422241211e-01 -6.529790163040161133e-02
-1.761893481016159058e-01 -1.027647033333778381e-01 -4.801068827509880066e-02 -4.369228184223175049e-01 -1.163273677229881287e-01 6.158329546451568604e-02 -1.000365316867828369e-01 -1.297567784786224365e-01 -1.867362409830093384e-01 -7.563431560993194580e-02 4.020944237709045410e-02 5.294656381011009216e-02 3.879221901297569275e-02 1.331352591514587402e-01 -4.357215389609336853e-02 -4.692838340997695923e-02 2.445843964815139771e-01 1.776755787432193756e-02 -1.433941870927810669e-01 -4.197599831968545914e-03 1.112437918782234192e-01 -8.601942658424377441e-02 3.773304820060729980e-01 -1.138216108083724976e-01 5.889112874865531921e-02 -2.346200346946716309e-01 2.112640142440795898e-01 3.905873000621795654e-01 -2.761257886886596680e-01 1.659949272871017456e-01 5.232417210936546326e-02 -1.860415339469909668e-01
-8.523426949977874756e-02 -2.822778820991516113e-01 -4.168790578842163086e-01 -2.546774037182331085e-02 -5.728361755609512329e-02 1.312837451696395874e-01 -1.248077750205993652e-01 1.074050366878509521e-01 -8.275222778320312500e-02 -3.048996068537235260e-02 1.549456864595413208e-01 1.193357408046722412e-01 -2.371868304908275604e-02 9.035832434892654419e-02 4.512555897235870361e-03 1.814414560794830322e-02 1.499486565589904785e-01 1.973343342542648315e-01 -9.837470948696136475e-02 -1.609994471073150635e-01 3.834883272647857666e-01 -8.429787307977676392e-02 4.236537963151931763e-02 2.429692298173904419e-01 1.208685189485549927e-01 -5.183505266904830933e-02 2.851189374923706055e-01 5.276638083159923553e-03 -3.715653717517852783e-01 2.119708955287933350e-01 -1.642499417066574097e-01 -1.235926449298858643e-01
4.367043264210224152e-03 -5.364244803786277771e-02 -3.431681394577026367e-01 -4.757817387580871582e-01 3.238068521022796631e-02 -9.785475581884384155e-02 1.564012616872787476e-01 2.169855535030364990e-01 4.160281643271446228e-02 -2.374264448881149292e-01 9.744720533490180969e-03 3.230523765087127686e-01 3.168181329965591431e-02 -2.209545224905014038e-01 -2.366494834423065186e-01 1.169733479619026184e-01 -7.443014532327651978e-02 -6.430354714393615723e-02 8.821634948253631592e-02 -1.455220878124237061e-01 -4.824066162109375000e-02 -2.286758869886398315e-01 1.686856448650360107e-01 3.205549344420433044e-02 1.549993008375167847e-01 -1.179648563265800476e-01 -1.767279654741287231e-01 -2.370597794651985168e-02 -2.357702106237411499e-01 -6.963360356166958809e-04 -1.247560977935791016e-01 -1.584584861993789673e-01
-2.212640196084976196e-01 -3.852106258273124695e-02 -2.422157973051071167e-01 -3.323393762111663818e-01 -3.035234846174716949e-02 3.628751635551452637e-02 -1.288997530937194824e-01 8.219645917415618896e-02 1.021441519260406494e-01 -1.591866314411163330e-01 1.889066956937313080e-02 1.868578642606735229e-01 -6.695046275854110718e-02 3.020023368299007416e-02 -1.322369426488876343e-01 2.252171188592910767e-01 6.580927968025207520e-02 -3.446183204650878906e-01 5.284873768687248230e-02 -2.681770026683807373e-01 5.125611089169979095e-03 -1.143449693918228149e-01 -8.702524937689304352e-03 5.186338722705841064e-02 3.095135390758514404e-01 1.562901884317398071e-01 -9.610910713672637939e-02 -3.991832584142684937e-02 -2.991101443767547607e-01 1.637358367443084717e-01 -2.059888094663619995e-01 -3.267205059528350830e-01
-5.636214464902877808e-02 -1.452689468860626221e-01 -4.880041480064392090e-01 -1.859131902456283569e-01 -1.627721786499023438e-01 1.564926207065582275e-01 1.641497761011123657e-01 8.878744393587112427e-02 -1.414575725793838501e-01 5.943400040268898010e-02 1.251772642135620117e-01 -2.369034104049205780e-02 1.606923341751098633e-01 1.967021971940994263e-01 -1.128384768962860107e-01 1.296078711748123169e-01 1.123493015766143799e-01 4.109343886375427246e-02 -5.374823138117790222e-02 -1.578081399202346802e-01 9.592441469430923462e-02 -2.217620760202407837e-01 1.303466707468032837e-01 2.100129276514053345e-01 -2.322992309927940369e-02 9.559693746268749237e-03 -1.168516352772712708e-01 -1.584052294492721558e-02 -4.366304278373718262e-01 9.778296202421188354e-02 -1.094964668154716492e-01 -3.083269298076629639e-01
-2.021322250366210938e-01 -9.059242159128189087e-02 -2.838380336761474609e-01 -1.809461265802383423e-01 -1.939881742000579834e-01 6.017285631969571114e-04 1.261666882783174515e-02 -1.498111635446548462e-01 -3.566720485687255859e-01 1.058662123978137970e-02 2.041756063699722290e-01 -4.085982218384742737e-03 -2.343275994062423706e-01 1.108511760830879211e-01 2.078566141426563263e-02 1.528164148330688477e-01 -1.129018217325210571e-01 2.445945516228675842e-02 1.570325791835784912e-01 -2.456082552671432495e-01 2.599946558475494385e-01 -1.099946945905685425e-01 1.579575538635253906e-01 1.180901080369949341e-01 3.300738334655761719e-02 -1.878481358289718628e-01 -1.017233505845069885e-01 2.077101916074752808e-01 -3.070619106292724609e-01 3.286092579364776611e-01 5.165725201368331909e-02 7.520169764757156372e-02
-2.318122982978820801e-01 -1.876466423273086548e-01 -1.141098588705062866e-01 -2.324790954589843750e-01 1.916658878326416016e-02 1.163572724908590317e-02 -1.084632128477096558e-01 1.063307840377092361e-02 -2.634169757366180420e-01 5.206343159079551697e-02 -2.922231256961822510e-01 -1.270379424095153809e-01 -8.726667612791061401e-02 1.128922700881958008e-01 -3.556988388299942017e-02 -8.152558654546737671e-02 2.438610196113586426e-01 2.332908213138580322e-01 -1.517339199781417847e-01 -2.845122814178466797e-01 1.526043266057968140e-01 -8.179965615272521973e-02 3.182119727134704590e-01 7.912379503250122070e-02 2.622308731079101562e-01 1.207615807652473450e-01 -2.561856210231781006e-01 -2.444860637187957764e-01 8.949363231658935547e-02 2.015538513660430908e-01 -4.079308360815048218e-03 1.301372200250625610e-01
2.754052579402923584e-01 -1.947951465845108032e-01 -1.136238873004913330e-01 -4.515217840671539307e-01 -1.164150834083557129e-01 -3.165015578269958496e-01 5.218496546149253845e-02 -2.198917092755436897e-03 -3.080264627933502197e-01 1.134084910154342651e-01 -4.098759889602661133e-01 -1.577480286359786987e-01 -9.955397807061672211e-03 -4.708834365010261536e-02 -9.798679500818252563e-02 8.488360792398452759e-02 7.441083341836929321e-02 1.188582032918930054e-01 -4.077644646167755127e-02 -7.333119213581085205e-02 -1.138244941830635071e-02 -5.830483511090278625e-03 3.840883448719978333e-02 1.879048161208629608e-02 1.059870868921279907e-01 -9.279828518629074097e-02 -5.917633324861526489e-02 -1.104223891161382198e-03 -1.288917660713195801e-01 3.621835112571716309e-01 -2.165086939930915833e-02 -1.814393103122711182e-01
-3.499577045440673828e-01 -1.758948154747486115e-02 -2.979835569858551025e-01 -1.596482396125793457e-01 -3.574938327074050903e-02 -1.402968764305114746e-01 -1.661269962787628174e-01 -1.146262735128402710e-01 -7.033731043338775635e-02 -1.092840284109115601e-01 -2.421892434358596802e-01 1.059463471174240112e-01 1.554014533758163452e-01 -1.515192240476608276e-01 -9.197079390287399292e-02 -3.259316459298133850e-02 -1.006483286619186401e-02 7.394140958786010742e-02 1.261061877012252808e-01 -2.309051007032394409e-01 3.019956946372985840e-01 -1.952373683452606201e-01 2.233693748712539673e-01 1.780373901128768921e-01 -8.195365965366363525e-02 -8.317010849714279175e-02 -1.804919540882110596e-01 -1.936113834381103516e-01 -4.244687855243682861e-01 6.037426739931106567e-02 6.772580742835998535e-02 -6.318178959190845490e-03
2.799244225025177002e-02 3.977628424763679504e-02 -3.678490966558456421e-02 -5.043382048606872559e-01 -2.498862296342849731e-01 -1.058649495244026184e-01 3.306429088115692139e-02 -2.410779595375061035e-01 9.637936204671859741e-02 1.092676520347595215e-01 -2.818395793437957764e-01 -2.193061858415603638e-01 1.260301023721694946e-01 9.413060732185840607e-03 -1.558505594730377197e-01 2.588220536708831787e-01 1.500161290168762207e-01 1.415640562772750854e-01 1.129514947533607483e-01 -2.005932331085205078e-01 3.242327272891998291e-01 9.580745548009872437e-02 1.671894341707229614e-01 4.538939148187637329e-02 7.528755813837051392e-02 4.902208596467971802e-02 -1.157665699720382690e-01 -4.578671976923942566e-02 -1.249648034572601318e-01 1.264749169349670410e-01 -3.021646477282047272e-02 2.389560341835021973e-01
-1.129065826535224915e-01 9.348986297845840454e-02 -8.787540718913078308e-03 -4.379360973834991455e-01 1.535775065422058105e-01 -5.324437469244003296e-02 -1.598038896918296814e-02 -1.797202676534652710e-01 -1.931674778461456299e-03 -2.364025115966796875e-01 -7.496076822280883789e-02 -7.333151251077651978e-02 -8.437446318566799164e-03 -1.464050710201263428e-01 1.357801109552383423e-01 3.810510039329528809e-02 -8.826775103807449341e-02 1.322344243526458740e-01 -1.468102484941482544e-01 -4.019404053688049316e-01 1.416241675615310669e-01 -3.020961880683898926e-01 -1.471893489360809326e-02 -9.839523583650588989e-03 2.106599211692810059e-01 7.771246880292892456e-02 1.235324740409851074e-01 -1.290480047464370728e-01 -1.412946730852127075e-01 1.909688413143157959e-01 2.114846557378768921e-01 -3.404135704040527344e-01
-1.206249892711639404e-01 6.613436341285705566e-02 -1.483133882284164429e-01 -3.844290971755981445e-01 5.762071162462234497e-02 -5.676532536745071411e-02 9.240412712097167969e-02 -2.829859554767608643e-01 -2.606046199798583984e-01 -3.433237373828887939e-01 -2.818883210420608521e-02 5.187201313674449921e-03 -2.429406940937042236e-01 2.232802659273147583e-01 -1.144936382770538330e-01 1.179894283413887024e-01 1.039367839694023132e-01 -5.999230593442916870e-02 -8.234997093677520752e-02 -2.453717440366744995e-01 3.686538338661193848e-01 -1.903056055307388306e-01 -8.860947936773300171e-02 -5.176598578691482544e-02 2.143810540437698364e-01 -3.182371379807591438e-03 -7.255315035581588745e-02 -1.291209757328033447e-01 -8.774298429489135742e-02 -1.890175342559814453e-01 -3.958304226398468018e-02 -1.291373819112777710e-01
-1.695923954248428345e-01 -2.377142906188964844e-01 -7.410426437854766846e-02 -3.531054556369781494e-01 2.445134371519088745e-01 -7.865806668996810913e-02 1.439501196146011353e-01 3.005358017981052399e-02 -3.466533422470092773e-01 -3.435344398021697998e-01 -1.221893168985843658e-02 -3.302919119596481323e-02 -3.389491438865661621e-01 -1.124206185340881348e-01 -6.111611798405647278e-02 1.660448610782623291e-01 -2.249360643327236176e-02 1.797966845333576202e-02 -4.243952408432960510e-02 -7.702696323394775391e-02 4.388100504875183105e-01 -5.092979222536087036e-02 6.001639738678932190e-02 8.849734812974929810e-02 -8.712151646614074707e-02 -1.326673030853271484e-01 1.256310008466243744e-02 8.214879035949707031e-02 -3.777990862727165222e-02 7.390179485082626343e-02 -1.937853395938873291e-01 -8.376823365688323975e-02
4.777963738888502121e-03 1.162202749401330948e-02 -1.281737387180328369e-01 -3.191508352756500244e-01 -2.340029627084732056e-01 -7.390214502811431885e-02 1.006230041384696960e-01 -2.050576359033584595e-01 4.897097870707511902e-02 -3.218636661767959595e-02 -3.605034053325653076e-01 -2.201056331396102905e-01 3.175441622734069824e-01 2.417926490306854248e-01 -2.171512544155120850e-01 1.681209057569503784e-01 1.080638095736503601e-01 5.413077771663665771e-02 -1.362539976835250854e-01 -1.631513386964797974e-01 3.376861512660980225e-01 -4.201834648847579956e-02 2.789519429206848145e-01 1.546870470046997070e-01 -9.158998727798461914e-02 -2.006147429347038269e-02 1.211717948317527771e-01 -1.147107183933258057e-01 -7.950336486101150513e-02 1.304102241992950439e-01 -1.882301829755306244e-02 1.223006695508956909e-01
-2.712281048297882080e-02 -1.909118294715881348e-01 -2.500702440738677979e-01 -4.959290921688079834e-01 4.499356448650360107e-02 -4.764476791024208069e-02 1.114139407873153687e-01 -1.096130982041358948e-01 -1.787265995517373085e-03 -2.792368233203887939e-01 -3.076540529727935791e-01 1.373485624790191650e-01 1.026224642992019653e-01 -1.147359162569046021e-01 -1.396879702806472778e-01 8.042343705892562866e-02 -3.049603104591369629e-01 -2.642452120780944824e-01 2.650318145751953125e-01 8.035309612751007080e-02 1.403133720159530640e-01 -2.790676653385162354e-01 -4.654924385249614716e-03 9.179615229368209839e-02 5.118862167000770569e-02 -6.255554966628551483e-03 1.355944294482469559e-02 1.335199475288391113e-01 5.659279227256774902e-02 1.193712279200553894e-01 2.468783408403396606e-02 -1.315784826874732971e-02
1.631893068552017212e-01 -1.642542779445648193e-01 -2.429969161748886108e-01 -2.445220351219177246e-01 6.346146576106548309e-03 2.407498061656951904e-01 4.971786588430404663e-02 -3.094879686832427979e-01 1.500132232904434204e-01 -2.166866064071655273e-01 -3.310111165046691895e-02 -1.003159359097480774e-01 6.487446278333663940e-02 -1.208726200275123119e-03 -1.609999686479568481e-01 1.645146869122982025e-02 -2.459550946950912476e-01 -7.401160895824432373e-02 -2.398822903633117676e-01 -2.426632121205329895e-02 2.251052409410476685e-01 -2.117825746536254883e-01 1.282789856195449829e-01 7.609942555427551270e-02 4.331303536891937256e-01 1.734419316053390503e-01 1.954599618911743164e-01 -6.461255252361297607e-02 -6.069607287645339966e-02 1.119420900940895081e-01 -1.172471046447753906e-01 -1.684572398662567139e-01
-3.517213836312294006e-02 -1.166730001568794250e-01 -6.252170354127883911e-02 -3.530084490776062012e-01 -2.353235185146331787e-01 6.824556738138198853e-02 5.710981413722038269e-02 -4.826828837394714355e-02 -1.144244894385337830e-01 -1.379188597202301025e-01 -1.007633954286575317e-01 3.891000449657440186e-01 -1.990078017115592957e-02 5.623499304056167603e-02 1.073439419269561768e-02 1.833915412425994873e-01 4.749313369393348694e-02 -1.066128388047218323e-01 -1.682281047105789185e-01 -2.541266977787017822e-01 -3.690737299621105194e-03 2.325617820024490356e-01 2.112701535224914551e-01 -2.999594993889331818e-02 3.246532380580902100e-01 -1.445448398590087891e-01 6.917555630207061768e-02 -2.281754463911056519e-01 -3.027150630950927734e-01 -3.240628540515899658e-02 8.956564962863922119e-02 -2.646520137786865234e-01
-2.609095573425292969e-01 2.302562594413757324e-01 -2.140837758779525757e-01 -3.899032175540924072e-01 -4.908505082130432129e-02 -1.065269932150840759e-01 -4.342629760503768921e-02 -8.963321894407272339e-02 -1.378734707832336426e-01 -1.106404885649681091e-01 -1.389803737401962280e-01 1.667148806154727936e-02 -2.018048465251922607e-01 4.711658880114555359e-02 -4.492568597197532654e-02 4.476706311106681824e-02 -3.808625787496566772e-02 -8.497636020183563232e-02 -3.430696129798889160e-01 -2.912832498550415039e-01 3.683978617191314697e-01 -2.042065374553203583e-02 -1.218230873346328735e-01 3.484155610203742981e-02 1.819534003734588623e-01 -2.908459678292274475e-02 1.314362287521362305e-01 -8.209356665611267090e-02 -1.267089545726776123e-01 -2.437097579240798950e-01 1.742808371782302856e-01 -1.799131184816360474e-01
8.351730555295944214e-02 -3.061663508415222168e-01 -3.312236964702606201e-01 -3.612552881240844727e-01 -3.656092286109924316e-02 -2.019094526767730713e-01 2.264134027063846588e-02 7.439269125461578369e-02 -8.995967358350753784e-02 -2.733656167984008789e-01 -2.406721934676170349e-02 3.508702218532562256e-01 2.493582516908645630e-01 -2.221137471497058868e-02 -1.031678766012191772e-01 1.228431761264801025e-01 -1.361366510391235352e-01 -2.009084820747375488e-01 -7.765565067529678345e-02 3.388190269470214844e-02 8.653591573238372803e-02 -3.603467019274830818e-03 1.666159369051456451e-02 -1.083070114254951477e-01 2.471691220998764038e-01 4.013212397694587708e-02 9.070876240730285645e-02 6.314990669488906860e-02 -3.187590539455413818e-01 3.338420391082763672e-02 5.226311739534139633e-03 -2.296741157770156860e-01
9.063307940959930420e-02 -7.352745532989501953e-02 -4.321027100086212158e-01 -8.500253409147262573e-02 1.250334233045578003e-01 -1.106141954660415649e-01 2.612080574035644531e-01 -1.608902066946029663e-01 -1.234309449791908264e-01 -1.097010448575019836e-01 -1.119273677468299866e-01 2.340814024209976196e-01 1.569800823926925659e-01 -1.103871315717697144e-01 -8.193808794021606445e-02 1.625140607357025146e-01 -2.290389984846115112e-01 -6.106197088956832886e-02 2.088647633790969849e-01 -8.581271767616271973e-02 2.318146675825119019e-01 -2.173147797584533691e-01 1.282728090882301331e-02 1.776938587427139282e-01 3.926138393580913544e-03 1.010010391473770142e-01 -1.131498366594314575e-01 1.149798184633255005e-01 -4.551915917545557022e-03 3.281002938747406006e-01 8.590120077133178711e-02 -3.387393355369567871e-01
-1.492773741483688354e-01 -1.417994052171707153e-01 -1.331320852041244507e-01 -1.998422741889953613e-01 -2.215193212032318115e-01 -3.060689568519592285e-02 3.929446339607238770e-01 5.207955092191696167e-02 1.835083514451980591e-01 1.575744003057479858e-01 -1.963262110948562622e-01 -7.610719650983810425e-02 -1.562214195728302002e-01 2.670652270317077637e-01 -2.122588008642196655e-01 1.700088195502758026e-02 -2.725584506988525391e-01 6.653665751218795776e-02 -1.912240087985992432e-01 -1.139573305845260620e-01 9.357500076293945312e-02 -2.336538285017013550e-01 2.120280116796493530e-01 -2.082051187753677368e-01 1.876056492328643799e-01 1.558400392532348633e-01 -3.696155175566673279e-02 -4.499654099345207214e-02 -2.323011755943298340e-01 1.483618468046188354e-01 1.724064350128173828e-01 2.034649066627025604e-02
-1.699464321136474609e-01 -5.260082706809043884e-02 -8.126509189605712891e-02 -3.303394615650177002e-01 -5.575570464134216309e-02 2.955064773559570312e-01 -8.904889971017837524e-02 -1.823445856571197510e-01 2.446469664573669434e-02 -3.063655197620391846e-01 -1.726688295602798462e-01 3.098029196262359619e-01 -1.712771505117416382e-01 1.290158629417419434e-01 8.590537309646606445e-02 1.214241683483123779e-01 1.038392409682273865e-01 -2.136340364813804626e-02 -1.339047104120254517e-01 -2.431908696889877319e-01 2.344481050968170166e-01 1.024695560336112976e-01 1.920875757932662964e-01 -7.927843928337097168e-02 3.074952960014343262e-01 -4.015188664197921753e-02 -5.469719693064689636e-02 -2.576481103897094727e-01 -1.995113678276538849e-03 6.898021697998046875e-02 4.431931674480438232e-02 -2.518528699874877930e-01
-2.355335205793380737e-01 -7.110691070556640625e-02 -2.296227067708969116e-01 -2.643461823463439941e-01 5.092799291014671326e-02 7.632524520158767700e-02 -1.593770086765289307e-01 -9.621506929397583008e-02 4.524529352784156799e-02 -6.996341049671173096e-02 2.184830904006958008e-01 -1.080588102340698242e-01 7.109699305146932602e-03 1.014173477888107300e-01 2.482347004115581512e-02 1.068160906434059143e-01 4.740437865257263184e-02 -9.700980037450790405e-02 9.728091210126876831e-02 -1.325764656066894531e-01 9.621009230613708496e-02 -5.619457736611366272e-02 9.856053441762924194e-02 1.338404566049575806e-01 4.550506174564361572e-01 1.425925344228744507e-01 -1.976965218782424927e-01 -3.337869048118591309e-01 -3.160301446914672852e-01 2.553017139434814453e-01 9.277638746425509453e-04 -2.517404556274414062e-01
-2.073718756437301636e-01 -1.636567562818527222e-01 5.665511265397071838e-02 -5.369566679000854492e-01 -1.709272712469100952e-01 -1.198836043477058411e-01 -2.972774207592010498e-01 7.841185480356216431e-02 -8.682994544506072998e-02 1.322787255048751831e-01 -2.686238884925842285e-01 -1.256441920995712280e-01 -5.234637111425399780e-02 8.545841276645660400e-02 -5.841528251767158508e-02 4.767434298992156982e-02 -1.227156724780797958e-02 1.702529042959213257e-01 1.792097650468349457e-02 -1.258602291345596313e-01 2.293553203344345093e-01 -4.515394568443298340e-02 1.157207787036895752e-01 1.669797599315643311e-01 1.474283635616302490e-01 2.487757652997970581e-01 -2.517851889133453369e-01 -1.095713898539543152e-01 1.007083430886268616e-01 1.412157714366912842e-01 -2.002983242273330688e-01 3.762052953243255615e-02
-3.597779870033264160e-01 -1.929919421672821045e-01 -2.550539374351501465e-02 -6.669070124626159668e-01 4.495901614427566528e-02 -1.236644834280014038e-01 1.835091412067413330e-01 -9.505695104598999023e-02 1.396189164370298386e-02 8.386145345866680145e-03 7.254475355148315430e-02 -7.226447761058807373e-02 6.717063486576080322e-02 8.979897201061248779e-02 -2.564516067504882812e-01 -9.824926964938640594e-03 9.525112062692642212e-02 -1.562425792217254639e-01 -2.493204325437545776e-01 -1.869474500417709351e-01 9.968300908803939819e-02 -5.070601403713226318e-02 -1.382123976945877075e-01 -1.738675124943256378e-02 2.090556323528289795e-01 -8.298248797655105591e-02 -4.945349693298339844e-02 7.518398761749267578e-02 -1.274371147155761719e-01 -1.233775913715362549e-02 2.899758145213127136e-02 1.593040302395820618e-02
-2.623466216027736664e-02 -1.335430592298507690e-01 2.164413593709468842e-02 -5.000578761100769043e-01 -1.567849665880203247e-01 -2.476773411035537720e-01 -1.271923035383224487e-01 -9.344768524169921875e-02 -2.289426885545253754e-02 -1.784581877291202545e-02 -1.652671694755554199e-01 -2.550160884857177734e-01 1.443445086479187012e-01 1.867430657148361206e-01 -2.261660248041152954e-01 2.420525103807449341e-01 1.679674237966537476e-01 2.020579129457473755e-01 8.393738418817520142e-03 -2.006952166557312012e-01 2.164773792028427124e-01 -1.931676082313060760e-02 3.106439709663391113e-01 1.384179294109344482e-01 3.617536276578903198e-02 8.808721601963043213e-02 -6.914355605840682983e-02 -5.103507265448570251e-02 -1.592702232301235199e-02 4.524178802967071533e-02 -1.370129138231277466e-01 2.273039221763610840e-01
2.702337224036455154e-03 -2.390801906585693359e-01 -1.164949908852577209e-01 -2.887711226940155029e-01 4.752546548843383789e-02 3.037803992629051208e-02 7.067467272281646729e-02 -2.840583324432373047e-01 -9.872096590697765350e-03 -2.130272984504699707e-01 -2.013795971870422363e-01 2.654224336147308350e-01 5.307114683091640472e-03 1.725890673696994781e-02 -9.759213030338287354e-02 2.620093524456024170e-01 2.060409933328628540e-01 -3.914535418152809143e-02 1.730246841907501221e-01 -1.195210069417953491e-01 1.049405112862586975e-01 -4.735407233238220215e-02 9.891979396343231201e-02 2.840227447450160980e-02 4.731323719024658203e-01 2.378340512514114380e-01 -2.709581144154071808e-02 -2.572270333766937256e-01 4.475343972444534302e-03 1.791148185729980469e-01 -9.521198458969593048e-03 -1.745312958955764771e-01
-1.763382405042648315e-01 -2.009112387895584106e-01 -4.785574972629547119e-01 -2.252681702375411987e-01 -3.916610032320022583e-02 1.322776377201080322e-01 -5.048661679029464722e-02 1.638313382863998413e-01 -1.074207052588462830e-01 -5.426169931888580322e-02 7.311023771762847900e-02 2.865993976593017578e-01 -1.352573186159133911e-01 9.117512404918670654e-02 -1.211223527789115906e-01 -1.432173997163772583e-01 1.322253197431564331e-01 -2.991965226829051971e-02 -3.336951732635498047e-01 -2.601525979116559029e-03 2.644335627555847168e-01 -5.369155108928680420e-02 -1.102643907070159912e-01 2.129890471696853638e-01 1.939323693513870239e-01 -7.816202938556671143e-02 1.571181118488311768e-01 -1.244823541492223740e-02 -1.183606386184692383e-01 2.495918273925781250e-01 -1.545460075139999390e-01 8.820497989654541016e-02
-2.673539565876126289e-03 -1.221191138029098511e-01 -5.712295770645141602e-01 -2.825473845005035400e-01 -1.834319084882736206e-01 5.491112545132637024e-02 -2.658403217792510986e-01 -2.336044982075691223e-02 -5.835970491170883179e-02 2.169865071773529053e-01 -1.079854071140289307e-01 -1.479159295558929443e-01 -1.592732816934585571e-01 9.785912930965423584e-02 -8.197463303804397583e-02 3.176641091704368591e-02 3.368538320064544678e-01 -4.596831277012825012e-02 6.466607004404067993e-02 -2.700001001358032227e-01 8.540040254592895508e-02 -1.522440910339355469e-01 1.344412714242935181e-01 2.011940181255340576e-01 6.070762872695922852e-02 5.618974566459655762e-02 8.228895813226699829e-02 9.685587137937545776e-02 -5.002062767744064331e-02 1.792879998683929443e-01 1.498889364302158356e-02 -6.932144612073898315e-02
5.323177576065063477e-02 -1.569343656301498413e-01 -4.370666742324829102e-01 -1.292780488729476929e-01 -9.475526958703994751e-02 -5.577866733074188232e-02 1.544230580329895020e-01 1.358654499053955078e-01 -1.540361046791076660e-01 1.435175724327564240e-02 1.062164604663848877e-01 2.795133292675018311e-01 1.012521609663963318e-01 7.087665051221847534e-02 7.616575807332992554e-02 9.056979417800903320e-02 -3.468941524624824524e-02 1.166371703147888184e-01 -3.241751575842499733e-03 -2.694711387157440186e-01 4.107137024402618408e-01 3.699192020576447248e-04 -5.986191332340240479e-02 3.582449257373809814e-01 4.041977226734161377e-02 -2.171772718429565430e-01 1.574058979749679565e-01 -6.493615359067916870e-02 -2.358748465776443481e-01 1.929866224527359009e-01 -8.486197143793106079e-02 -4.316236078739166260e-02
-2.796196192502975464e-02 -1.118871644139289856e-01 -3.277613520622253418e-01 -3.342110216617584229e-01 -1.285948306322097778e-01 1.018877103924751282e-01 -1.894318312406539917e-01 -7.683437317609786987e-02 1.291854232549667358e-01 4.460285976529121399e-02 1.287945657968521118e-01 1.802272628992795944e-03 -1.796171069145202637e-01 6.617886573076248169e-02 -2.670103013515472412e-01 2.241788804531097412e-01 -2.430770695209503174e-01 1.749747246503829956e-01 -7.566404342651367188e-02 -1.704003065824508667e-01 -5.859295651316642761e-02 -3.777180016040802002e-01 7.458478212356567383e-02 -8.668842911720275879e-02 8.405005559325218201e-03 -1.981121301651000977e-01 8.322115987539291382e-02 -1.214766204357147217e-01 -1.792595684528350830e-01 -3.988942503929138184e-02 9.715649485588073730e-02 -3.429216146469116211e-01
-1.838949620723724365e-01 -2.197208814322948456e-03 -2.119967639446258545e-01 -2.753336429595947266e-01 -7.016238570213317871e-02 -6.410194188356399536e-02 -1.053368374705314636e-01 -2.731770463287830353e-02 -6.626139581203460693e-02 -2.764089703559875488e-01 -1.961441040039062500e-01 -7.430718839168548584e-02 4.972404241561889648e-02 -2.513169050216674805e-01 -1.361219733953475952e-01 2.664434909820556641e-01 -3.253934979438781738e-01 -7.395431399345397949e-02 1.462759822607040405e-01 -6.227117776870727539e-02 2.735486030578613281e-01 -8.039279282093048096e-02 2.003764957189559937e-01 -2.102323174476623535e-01 2.522253394126892090e-01 -2.815204560756683350e-01 -1.644703149795532227e-01 1.270864903926849365e-01 -2.301403880119323730e-02 -1.059593632817268372e-01 1.124848797917366028e-01 -1.785070449113845825e-01
-1.997001618146896362e-01 -2.293137311935424805e-01 -3.645848333835601807e-01 -3.838488459587097168e-01 6.995614618062973022e-02 1.758532524108886719e-01 1.162075996398925781e-01 -4.175913333892822266e-02 -2.755009233951568604e-01 -2.448247931897640228e-02 3.095976077020168304e-02 3.562247008085250854e-02 1.187829449772834778e-01 2.033761739730834961e-01 -3.923087939620018005e-02 -3.390572965145111084e-02 1.890701651573181152e-01 -4.416186735033988953e-02 1.081051453948020935e-01 -2.061453163623809814e-01 1.834744513034820557e-01 -2.204431295394897461e-01 4.944842308759689331e-02 2.046810090541839600e-01 -8.408247679471969604e-02 -4.157290980219841003e-02 -1.661770492792129517e-01 7.312127389013767242e-03 -3.710280656814575195e-01 1.141057834029197693e-01 7.790894247591495514e-03 -1.833906620740890503e-01
1.920470595359802246e-02 -6.897054612636566162e-02 -6.358685344457626343e-02 -5.103450417518615723e-01 -3.449020385742187500e-01 -1.868716031312942505e-01 2.635116688907146454e-02 -1.999261528253555298e-01 8.638877421617507935e-02 1.358651835471391678e-02 -1.535119116306304932e-01 -2.192005962133407593e-01 2.621122300624847412e-01 5.241969600319862366e-02 -1.380389332771301270e-01 1.649325489997863770e-01 9.288720041513442993e-02 5.151932686567306519e-02 5.777351558208465576e-02 -1.658803820610046387e-01 2.917151749134063721e-01 3.273974359035491943e-02 2.835391759872436523e-01 1.522073596715927124e-01 2.941286191344261169e-03 1.254138201475143433e-01 1.583393849432468414e-02 -9.564237296581268311e-02 -4.199906066060066223e-02 2.515463829040527344e-01 4.741175565868616104e-03 1.296153515577316284e-01
-1.527271866798400879e-01 -3.260911703109741211e-01 -2.424822747707366943e-01 -4.311453700065612793e-01 -2.148032886907458305e-03 -5.594424903392791748e-02 2.714897096157073975e-01 -3.372192382812500000e-01 -1.420442461967468262e-01 -8.377001434564590454e-02 7.491581141948699951e-02 9.662628173828125000e-02 3.263880312442779541e-02 1.682380437850952148e-01 -6.656557321548461914e-02 8.716650307178497314e-02 6.136560114100575447e-04 -2.178965508937835693e-01 -4.230757802724838257e-02 -1.698917150497436523e-01 1.080417633056640625e-01 7.225173711776733398e-02 7.536177057772874832e-03 -1.915880888700485229e-01 5.013912916183471680e-02 1.383641660213470459e-01 1.096182242035865784e-01 5.042274668812751770e-02 -1.048962399363517761e-01 3.227103352546691895e-01 -2.289116382598876953e-01 1.265084892511367798e-01
4.424932599067687988e-02 -4.085461795330047607e-02 -1.242449730634689331e-01 -4.802400469779968262e-01 -2.261483967304229736e-01 -2.394104152917861938e-01 6.199704483151435852e-02 -1.830074638128280640e-01 1.904191970825195312e-01 7.341034710407257080e-02 -1.921047270298004150e-01 -1.535752266645431519e-01 1.813469082117080688e-01 -1.288225315511226654e-02 -8.671195060014724731e-02 1.906973421573638916e-01 8.650720119476318359e-02 1.567083001136779785e-01 -5.982595682144165039e-02 -2.800265550613403320e-01 2.655532956123352051e-01 -1.020903605967760086e-02 2.770764529705047607e-01 1.607191562652587891e-01 4.267492331564426422e-03 -8.963726460933685303e-02 -8.079805970191955566e-02 -2.060873359441757202e-01 3.538832440972328186e-02 1.825362592935562134e-01 5.919881537556648254e-02 2.074728310108184814e-01
-4.678265191614627838e-03 8.651566505432128906e-02 -2.814421653747558594e-01 -4.447412788867950439e-01 9.192173182964324951e-02 4.828587546944618225e-02 -7.045762985944747925e-02 -1.893755793571472168e-01 -1.622851751744747162e-02 2.073979228734970093e-01 -6.298184394836425781e-02 2.015411555767059326e-01 -1.398614197969436646e-01 6.716511398553848267e-02 -7.857038080692291260e-02 -5.659875273704528809e-02 -2.543667852878570557e-01 -7.484494149684906006e-02 2.134549617767333984e-01 -1.444170325994491577e-01 1.649480462074279785e-01 -2.684164643287658691e-01 5.762429162859916687e-02 -6.412506103515625000e-02 3.254237771034240723e-01 -2.047373913228511810e-02 6.690691411495208740e-02 -4.689967725425958633e-03 -7.903651893138885498e-02 1.800383031368255615e-01 -3.100985288619995117e-01 -2.313371896743774414e-01
-1.581564694643020630e-01 -1.681562662124633789e-01 -2.223362773656845093e-01 -2.056836634874343872e-01 -1.867295801639556885e-02 3.073175251483917236e-01 -1.886499486863613129e-02 -2.073993384838104248e-01 1.512562781572341919e-01 -1.481590569019317627e-01 2.133136615157127380e-02 8.400183171033859253e-02 8.614459633827209473e-02 -5.701654404401779175e-02 -2.165810912847518921e-01 2.237916141748428345e-01 1.615325510501861572e-01 -8.686020970344543457e-02 7.529388368129730225e-02 -2.779977768659591675e-02 4.199957251548767090e-01 -2.704290300607681274e-02 -2.503711543977260590e-02 -2.249030321836471558e-01 2.043374180793762207e-01 2.132508009672164917e-01 1.702520623803138733e-02 -2.159492373466491699e-01 -1.639941632747650146e-01 1.735616326332092285e-01 -1.508678048849105835e-01 -2.728682458400726318e-01
-2.054437249898910522e-01 -2.409563660621643066e-01 -1.056394129991531372e-01 -4.074824154376983643e-01 1.550043281167745590e-02 -3.319335728883743286e-02 4.207958653569221497e-02 -3.515101969242095947e-01 -1.049588397145271301e-01 -1.721833944320678711e-01 -1.172696202993392944e-01 2.806476056575775146e-01 -1.465672627091407776e-02 -8.227764070034027100e-02 -1.320860814303159714e-02 1.314669996500015259e-01 -1.883866041898727417e-01 2.679743338376283646e-03 -1.370889483951032162e-03 -9.002721309661865234e-02 1.903880685567855835e-01 2.926924526691436768e-01 -4.930407926440238953e-02 -1.400581300258636475e-01 2.971139550209045410e-01 -6.611146032810211182e-02 1.885855793952941895e-01 -7.900798320770263672e-02 -4.130738228559494019e-02 3.258691728115081787e-01 -8.671128004789352417e-02 2.829952538013458252e-02
1.463158614933490753e-02 -2.139206230640411377e-02 7.155227661132812500e-02 -5.344282388687133789e-01 -2.050984501838684082e-01 -5.912378430366516113e-02 1.744107156991958618e-02 -1.811458468437194824e-01 5.217628553509712219e-02 6.377225369215011597e-02 -1.914673298597335815e-01 -1.649437248706817627e-01 2.317060530185699463e-01 1.370292752981185913e-01 -1.841714084148406982e-01 1.371317803859710693e-01 1.280800551176071167e-01 -2.400108799338340759e-02 7.993013411760330200e-02 -2.217486947774887085e-01 3.843224346637725830e-01 6.919716298580169678e-02 2.919118404388427734e-01 2.244450747966766357e-01 5.470370408147573471e-03 -1.921904273331165314e-02 5.243222042918205261e-02 -1.218064967542886734e-02 -1.449523717164993286e-01 1.646753102540969849e-01 -4.463206231594085693e-02 1.415336132049560547e-01
-2.498087473213672638e-02 1.366080716252326965e-02 -3.701446652412414551e-01 -2.807019054889678955e-01 -1.104438006877899170e-01 1.162704825401306152e-01 1.162326708436012268e-01 -1.623407751321792603e-01 -2.810032963752746582e-01 3.001316636800765991e-02 -3.012762172147631645e-03 -1.775944605469703674e-02 1.147181168198585510e-01 -2.064526379108428955e-01 8.867958933115005493e-02 2.026436775922775269e-01 -2.568601444363594055e-02 3.566848635673522949e-01 -4.201336205005645752e-02 -2.883346080780029297e-01 2.476434856653213501e-01 -7.927513122558593750e-02 5.647849291563034058e-03 -2.667040228843688965e-01 -1.162912324070930481e-01 -2.512772977352142334e-01 -6.198382750153541565e-02 -4.936086758971214294e-02 -9.340521693229675293e-02 -3.968080971390008926e-03 -2.582641541957855225e-01 -1.515396982431411743e-01
-2.959175407886505127e-01 -1.115794479846954346e-02 -2.091268301010131836e-01 -9.127420932054519653e-02 2.012736499309539795e-01 9.359264373779296875e-02 8.008957654237747192e-02 -1.829512864351272583e-01 1.259853541851043701e-01 -8.897306770086288452e-02 -4.399785399436950684e-02 -4.082096740603446960e-02 1.578635722398757935e-01 2.353413254022598267e-01 -2.973781228065490723e-01 1.733604259788990021e-02 1.335884183645248413e-01 2.037487179040908813e-01 -9.350957721471786499e-02 -2.654959559440612793e-01 4.680714309215545654e-01 1.218776777386665344e-02 1.481853574514389038e-01 2.178189158439636230e-01 -2.495453134179115295e-02 -3.023373894393444061e-02 2.303654402494430542e-01 7.068117707967758179e-02 2.308164723217487335e-02 1.307519227266311646e-01 -2.193859070539474487e-01 1.485288590192794800e-01
-1.644414067268371582e-01 5.432144179940223694e-02 -1.623827517032623291e-01 -3.684800267219543457e-01 -3.907694667577743530e-02 7.842369377613067627e-02 -1.002831235527992249e-01 -2.385413832962512970e-02 1.576927602291107178e-01 -4.759033676236867905e-03 -3.127891942858695984e-02 1.866241544485092163e-01 1.223927214741706848e-01 -2.889199368655681610e-02 -1.744280457496643066e-01 2.116830348968505859e-01 6.676732003688812256e-02 -2.738861739635467529e-01 9.333734214305877686e-02 -2.150339335203170776e-01 8.793455362319946289e-02 -8.151444047689437866e-02 5.383978597819805145e-03 1.573951356112957001e-02 4.831597208976745605e-01 2.001971304416656494e-01 -3.717780485749244690e-02 -2.492819577455520630e-01 -1.102517619729042053e-01 2.711683213710784912e-01 1.469745673239231110e-02 -2.564894556999206543e-01
-3.542177006602287292e-02 -6.838742643594741821e-02 -3.360737860202789307e-01 -3.757318854331970215e-01 -1.207946091890335083e-01 -2.235665917396545410e-02 -5.304472893476486206e-02 1.714146696031093597e-03 -1.189549267292022705e-02 1.968433707952499390e-01 1.022370904684066772e-01 1.085200719535350800e-02 -7.830070704221725464e-02 1.417107582092285156e-01 -1.212416142225265503e-01 -5.934552103281021118e-02 -8.310911059379577637e-02 7.436230033636093140e-02 1.159163266420364380e-01 -2.234834283590316772e-01 3.971098959445953369e-01 1.609649509191513062e-02 1.913193464279174805e-01 4.812773764133453369e-01 -2.894989447668194771e-03 1.111805513501167297e-01 5.494234710931777954e-02 -1.460603997111320496e-02 -1.814332753419876099e-01 1.724711507558822632e-01 -1.009534895420074463e-01 -1.941271871328353882e-01
-7.058008760213851929e-02 3.720492497086524963e-02 -2.689680457115173340e-02 -5.303192734718322754e-01 -1.669487506151199341e-01 -1.154942363500595093e-01 -8.127527683973312378e-02 -1.729336082935333252e-01 1.430100649595260620e-01 6.177425384521484375e-04 -2.244550436735153198e-01 -9.110484272241592407e-02 1.757388412952423096e-01 4.627471044659614563e-02 -1.832564026117324829e-01 2.225906401872634888e-01 1.666026860475540161e-01 1.136649399995803833e-01 3.510588780045509338e-02 -9.051016718149185181e-02 3.268344998359680176e-01 1.494414359331130981e-01 3.360406756401062012e-01 1.603929698467254639e-01 1.359516531229019165e-01 -4.762075841426849365e-02 -1.043485552072525024e-01 -2.218209952116012573e-01 -4.695113375782966614e-02 2.446118928492069244e-02 3.336799144744873047e-02 1.897338926792144775e-01
-9.661211818456649780e-02 -2.696297168731689453e-01 -6.355573982000350952e-02 -2.156921923160552979e-01 -1.973482966423034668e-01 -7.135645300149917603e-02 1.803992539644241333e-01 -2.095583081245422363e-01 8.177851885557174683e-02 -2.899020016193389893e-01 -6.885930895805358887e-02 1.660124063491821289e-01 -2.625086605548858643e-01 -1.674975305795669556e-01 2.412009984254837036e-01 2.904900014400482178e-01 -1.110960468649864197e-01 -5.468437820672988892e-02 -1.184985116124153137e-01 -1.928950250148773193e-01 2.044716477394104004e-01 9.287829697132110596e-02 7.034967839717864990e-02 -5.011675134301185608e-02 2.233413308858871460e-01 -2.308449894189834595e-02 3.936855494976043701e-02 -1.256841868162155151e-01 1.147006303071975708e-01 3.042166233062744141e-01 -1.100450083613395691e-01 -2.725656628608703613e-01
5.712104961276054382e-02 -7.664792984724044800e-02 4.737093299627304077e-02 -1.734554581344127655e-02 -2.151222825050354004e-01 -5.945820733904838562e-02 1.869942098855972290e-01 2.016253918409347534e-01 -1.093146577477455139e-01 1.028119027614593506e-02 -1.522212177515029907e-01 1.249241307377815247e-01 2.108137756586074829e-01 6.499045342206954956e-02 -2.447743117809295654e-01 2.741162180900573730e-01 3.651775792241096497e-02 -1.658614277839660645e-01 -1.185619831085205078e-01 -5.158540606498718262e-01 4.645860791206359863e-01 -9.313794784247875214e-03 3.096738457679748535e-02 -2.319274470210075378e-03 1.663793176412582397e-01 -7.774356752634048462e-02 -5.392800271511077881e-02 -1.027378626167774200e-02 -1.557589024305343628e-01 1.568367630243301392e-01 1.272698789834976196e-01 -2.526537142693996429e-02
-2.696452438831329346e-01 -2.094488963484764099e-02 -4.048071503639221191e-01 -3.416630625724792480e-01 1.011611223220825195e-01 -1.120021864771842957e-01 4.732448607683181763e-03 5.895469710230827332e-02 -3.019078373908996582e-01 8.882991969585418701e-03 8.885546587407588959e-03 1.775250025093555450e-02 -7.921367138624191284e-02 1.085150390863418579e-01 -9.185490012168884277e-02 7.173156738281250000e-02 7.156927138566970825e-02 1.054067015647888184e-01 1.148696318268775940e-01 -1.890529245138168335e-01 8.220390230417251587e-02 -2.503201961517333984e-01 1.380049288272857666e-01 1.431607306003570557e-01 -3.082914836704730988e-02 -6.972747296094894409e-02 3.538848133757710457e-03 2.612663507461547852e-01 -4.234083890914916992e-01 2.472132295370101929e-01 3.838788717985153198e-02 -8.151777833700180054e-02
-1.804536208510398865e-02 -1.144929528236389160e-01 3.824669867753982544e-02 -4.120862483978271484e-01 -3.531464040279388428e-01 -8.035141229629516602e-02 -8.177845156751573086e-04 3.469453379511833191e-02 1.452316045761108398e-01 -1.241598129272460938e-01 -2.942422926425933838e-01 -1.742902398109436035e-01 7.564575970172882080e-02 1.506250798702239990e-01 -7.910824567079544067e-02 2.715148627758026123e-01 -1.987006701529026031e-02 1.565737277269363403e-01 -8.939835429191589355e-02 -5.891137942671775818e-02 2.110786885023117065e-01 -8.197153359651565552e-02 4.219678640365600586e-01 2.169213294982910156e-01 2.419967576861381531e-02 8.465689420700073242e-02 -3.065499477088451385e-03 -1.183810234069824219e-01 -2.128274925053119659e-02 1.349774450063705444e-01 -1.682073026895523071e-01 1.989045590162277222e-01
-3.950103372335433960e-02 -1.818053126335144043e-01 -1.750745922327041626e-01 -4.592622220516204834e-01 -2.979240752756595612e-02 9.881306439638137817e-02 9.945764392614364624e-02 -4.038841724395751953e-01 -1.587835252285003662e-01 -1.030118763446807861e-01 -1.582378000020980835e-01 4.319775849580764771e-02 -3.033521957695484161e-02 3.396499902009963989e-02 2.031020075082778931e-02 2.433305233716964722e-01 -2.196974158287048340e-01 -1.316822618246078491e-01 5.449071899056434631e-02 -1.210354417562484741e-01 1.782876700162887573e-01 2.736064195632934570e-01 -9.118752181529998779e-02 -6.693660467863082886e-02 2.961503267288208008e-01 -3.881168365478515625e-02 -1.582331806421279907e-01 -8.269391953945159912e-02 5.734922364354133606e-02 2.576806843280792236e-01 -1.421193480491638184e-01 -4.561420530080795288e-02
-1.052724421024322510e-01 6.508164107799530029e-02 -1.142143383622169495e-01 -6.288960576057434082e-01 9.908322244882583618e-02 -1.210148110985755920e-01 1.898801028728485107e-01 -3.058460056781768799e-01 -1.011676862835884094e-01 -6.811244785785675049e-02 1.306565552949905396e-01 3.420996293425559998e-02 -1.533291637897491455e-01 3.340728953480720520e-02 -1.369541734457015991e-01 1.705676317214965820e-01 -1.570364693179726601e-03 -1.692884601652622223e-02 -1.936865895986557007e-01 -2.067883461713790894e-01 2.112546265125274658e-01 8.400018513202667236e-02 1.662217378616333008e-01 8.864984661340713501e-02 8.317506313323974609e-02 3.485831245779991150e-02 1.499317735433578491e-01 -9.189875423908233643e-02 -1.169239953160285950e-01 -1.696743369102478027e-01 2.591489553451538086e-01 -7.911297492682933807e-03
1.051281616091728210e-01 -1.640927493572235107e-01 -5.914063379168510437e-02 -3.136428296566009521e-01 -1.036093384027481079e-01 7.023721933364868164e-02 -6.164531037211418152e-02 -2.973819673061370850e-01 2.793824858963489532e-02 6.650635600090026855e-02 -2.665028572082519531e-01 -1.360071152448654175e-01 3.082627654075622559e-01 2.597836852073669434e-01 -2.229212522506713867e-01 2.093808352947235107e-01 4.514370486140251160e-02 -7.169982790946960449e-02 -7.432211190462112427e-03 -1.513900905847549438e-01 3.221405148506164551e-01 1.942443079315125942e-03 2.699475884437561035e-01 1.747112125158309937e-01 1.750848740339279175e-01 -7.308022677898406982e-02 -4.005677253007888794e-02 -7.823798805475234985e-02 -1.156386360526084900e-01 2.733349502086639404e-01 7.930072024464607239e-03 1.796653270721435547e-01
-1.249871030449867249e-01 -2.028604596853256226e-01 1.269860267639160156e-01 -3.532357215881347656e-01 2.805813960731029510e-02 3.565454098861664534e-04 1.887324303388595581e-01 -5.577662587165832520e-02 -3.481575846672058105e-01 2.803509496152400970e-02 -1.074616909027099609e-01 1.404774338006973267e-01 -2.772622108459472656e-01 -1.495298147201538086e-01 -3.470888733863830566e-01 2.179578989744186401e-01 1.532350480556488037e-01 -1.367836594581604004e-01 -3.762875869870185852e-02 -2.367189079523086548e-01 2.779563367366790771e-01 -1.435493864119052887e-02 1.068127006292343140e-01 -4.947856813669204712e-02 1.028424724936485291e-01 -2.732105553150177002e-01 5.404460430145263672e-02 3.187440335750579834e-02 -4.183182865381240845e-02 1.190371736884117126e-01 -2.464773319661617279e-02 2.136943191289901733e-01
-1.989059001207351685e-01 -2.897269427776336670e-01 -3.201791644096374512e-01 -4.740208685398101807e-01 -2.385679334402084351e-01 1.026939675211906433e-01 -1.144637838006019592e-01 3.005583286285400391e-01 -1.794769167900085449e-01 1.558202207088470459e-01 -8.249169588088989258e-02 -1.253331601619720459e-01 2.171425585402175784e-04 7.642409950494766235e-02 -1.991405040025711060e-01 -6.533114239573478699e-03 7.636449486017227173e-02 1.281171739101409912e-01 7.792599964886903763e-03 -2.600146234035491943e-01 1.642895042896270752e-01 -5.600184947252273560e-02 4.960903152823448181e-02 3.177708387374877930e-01 2.462542615830898285e-02 -6.855983752757310867e-03 -1.861292496323585510e-02 3.557168692350387573e-02 8.950872719287872314e-02 -3.943392634391784668e-02 5.004638433456420898e-02 1.265843063592910767e-01
5.229216068983078003e-02 -4.156047105789184570e-01 -2.685909867286682129e-01 -2.144673168659210205e-01 1.173186898231506348e-01 -8.472725003957748413e-02 1.241606250405311584e-01 -1.048976033926010132e-01 -1.856594681739807129e-01 8.596446365118026733e-02 -3.376189246773719788e-02 -1.836473196744918823e-01 -6.883330643177032471e-02 -7.795568555593490601e-02 -1.867481321096420288e-01 1.151015609502792358e-01 1.223477870225906372e-01 1.348858028650283813e-01 2.998889684677124023e-01 -2.999471500515937805e-02 4.392913877964019775e-01 7.024039328098297119e-02 -1.017658784985542297e-01 1.988149620592594147e-02 -3.342523239552974701e-03 -5.511937662959098816e-02 -1.118744462728500366e-01 -1.948138326406478882e-01 -2.771122381091117859e-03 3.468121588230133057e-01 -1.087085306644439697e-01 -7.138179242610931396e-02
-2.171159237623214722e-01 -3.306172415614128113e-02 -1.225443109869956970e-01 -5.827469825744628906e-01 6.874395161867141724e-02 -2.220042943954467773e-01 -2.923168614506721497e-02 -1.472676396369934082e-01 2.127673663198947906e-02 -2.424459010362625122e-01 1.777753978967666626e-01 -2.377913892269134521e-01 -1.127078160643577576e-01 -1.079645156860351562e-01 -3.360746800899505615e-01 1.169409453868865967e-01 -2.014568597078323364e-01 1.137542352080345154e-01 -1.275041401386260986e-01 -1.279376447200775146e-01 1.508954465389251709e-01 -6.861414760351181030e-02 -8.686740696430206299e-02 5.322773009538650513e-02 2.151879668235778809e-01 -6.610103882849216461e-03 -1.669597476720809937e-01 2.926986292004585266e-02 -7.096762210130691528e-02 -5.882597714662551880e-02 6.910614669322967529e-02 9.939394146203994751e-02
1.721461266279220581e-01 -3.238074779510498047e-01 -1.551358252763748169e-01 -2.041984796524047852e-01 -4.500217363238334656e-02 -3.752797469496726990e-02 2.263524942100048065e-02 -3.500168398022651672e-02 7.744056731462478638e-02 -1.943792849779129028e-01 -3.663661181926727295e-01 1.653676293790340424e-02 -1.458269655704498291e-01 2.545206546783447266e-01 -2.395000308752059937e-01 2.897710502147674561e-01 -4.004776105284690857e-02 -5.834428966045379639e-02 8.805901557207107544e-02 -1.008182615041732788e-01 1.010079309344291687e-01 -1.872850060462951660e-01 -1.381823718547821045e-01 -2.784302532672882080e-01 3.083267211914062500e-01 -4.707584623247385025e-03 1.590894013643264771e-01 1.381412893533706665e-01 6.636960059404373169e-02 2.731676697731018066e-01 7.437921315431594849e-02 8.194067515432834625e-03
-2.464575618505477905e-01 -2.294455766677856445e-01 -2.699876725673675537e-01 -1.722310781478881836e-01 1.852771490812301636e-01 1.293454598635435104e-02 1.489269882440567017e-01 3.717879205942153931e-02 1.294696033000946045e-01 3.723278269171714783e-02 -2.219818532466888428e-02 8.415003307163715363e-03 2.910068631172180176e-01 1.299463212490081787e-01 -1.396328806877136230e-01 2.353135496377944946e-01 2.729782164096832275e-01 7.765784859657287598e-02 -7.162503898143768311e-03 -2.534740269184112549e-01 2.663710117340087891e-01 -2.501611411571502686e-01 1.071276813745498657e-01 2.384888678789138794e-01 -1.225697845220565796e-01 1.459260433912277222e-01 -1.418260484933853149e-01 -2.193971537053585052e-02 -2.549078315496444702e-02 2.063621729612350464e-01 -2.630760073661804199e-01 -1.214644610881805420e-01
-3.494398593902587891e-01 1.474218368530273438e-01 -1.405136734247207642e-01 -3.084796667098999023e-01 8.810357004404067993e-02 -9.748206473886966705e-03 1.464854776859283447e-01 -5.125707387924194336e-02 -3.021569177508354187e-02 -2.109406590461730957e-01 2.019685357809066772e-01 1.189415082335472107e-01 -7.997524738311767578e-02 1.783717870712280273e-01 -2.884824275970458984e-01 2.392186820507049561e-01 6.362897902727127075e-02 -1.340823173522949219e-01 -2.597886919975280762e-01 -1.662844978272914886e-02 2.138160914182662964e-01 -3.228707313537597656e-01 6.784936040639877319e-02 8.521626889705657959e-02 1.837404668331146240e-01 -2.014464735984802246e-01 8.046182990074157715e-02 1.244567111134529114e-01 -2.546777427196502686e-01 8.731544762849807739e-02 7.389741484075784683e-03 -9.919267892837524414e-02
-1.122561469674110413e-01 -2.537568807601928711e-01 -8.427505195140838623e-02 -3.119638264179229736e-01 -5.838362872600555420e-02 2.074280232191085815e-01 1.744232177734375000e-01 -6.185412779450416565e-02 -5.457603186368942261e-02 -3.840904533863067627e-01 1.806123107671737671e-01 -1.352404654026031494e-01 -2.577685751020908356e-02 -1.249415948987007141e-01 -1.414132267236709595e-01 2.042416632175445557e-01 2.686704881489276886e-02 -1.260401308536529541e-01 -4.918608814477920532e-02 -8.686833828687667847e-02 4.707349836826324463e-01 7.997267693281173706e-02 6.633777916431427002e-02 2.153249830007553101e-02 2.949081957340240479e-01 7.601828128099441528e-02 2.185581028461456299e-01 -1.761486828327178955e-01 -2.563012763857841492e-03 1.266745924949645996e-01 -6.497063487768173218e-02 -8.515410870313644409e-02
5.519115179777145386e-02 -1.984648108482360840e-01 3.662588447332382202e-02 -1.677042990922927856e-01 -4.674946889281272888e-02 -3.842493519186973572e-02 -1.108157075941562653e-02 6.121963262557983398e-02 -3.140044510364532471e-01 1.335662603378295898e-01 -2.559361159801483154e-01 -4.737544804811477661e-02 -1.152835935354232788e-01 -4.913600534200668335e-02 -2.783996760845184326e-01 1.049663498997688293e-01 5.874500423669815063e-02 -1.187854632735252380e-01 1.044587604701519012e-02 -1.539024412631988525e-01 3.978351950645446777e-01 1.657619774341583252e-01 -6.613624095916748047e-02 9.279560297727584839e-02 1.558586657047271729e-01 -3.174794316291809082e-01 -1.108539476990699768e-01 2.184930071234703064e-02 -3.124103844165802002e-01 3.799165785312652588e-01 -1.088199838995933533e-01 2.075945027172565460e-02
9.390857070684432983e-02 -9.984473697841167450e-03 -6.088964939117431641e-01 -4.240081310272216797e-01 2.489180564880371094e-01 -9.456608444452285767e-02 5.389728117734193802e-03 2.342533320188522339e-01 1.042399927973747253e-01 3.021456114947795868e-02 -5.210349708795547485e-02 1.499379724264144897e-01 2.469935715198516846e-01 1.495568454265594482e-02 -1.091979220509529114e-01 -9.038833901286125183e-03 -1.587550528347492218e-02 1.600654721260070801e-01 1.844056099653244019e-01 -1.353227496147155762e-01 2.554035484790802002e-01 -3.234619647264480591e-02 2.447942970320582390e-03 -1.926424056291580200e-01 5.633510649204254150e-02 2.413429087027907372e-03 -2.835783176124095917e-02 3.037924133241176605e-02 -8.798857033252716064e-02 4.239355027675628662e-02 7.538843154907226562e-02 -5.303359031677246094e-02
4.754868894815444946e-02 -2.747817039489746094e-01 -2.295528948307037354e-01 -4.217836558818817139e-01 -3.399301692843437195e-02 5.421826243400573730e-02 1.824718527495861053e-02 -3.760644793510437012e-01 2.374534681439399719e-02 -2.451774850487709045e-02 6.902803201228380203e-03 2.358175665140151978e-01 -2.326805293560028076e-01 2.017342671751976013e-02 -1.057351008057594299e-01 1.216892749071121216e-01 -1.642529517412185669e-01 -4.700263589620590210e-02 -7.299925386905670166e-02 -4.088013991713523865e-02 1.474985927343368530e-01 2.629172503948211670e-01 4.087563976645469666e-02 -2.289832979440689087e-01 2.815799415111541748e-01 2.205472998321056366e-02 5.677974596619606018e-02 -4.338616877794265747e-02 -7.190436590462923050e-03 3.336348831653594971e-01 -1.366403251886367798e-01 -1.110823377966880798e-01
1.165137812495231628e-01 2.221340127289295197e-02 -3.201571702957153320e-01 -2.529938220977783203e-01 -3.334440663456916809e-02 1.076807677745819092e-01 7.134584337472915649e-02 2.270100265741348267e-01 -2.170718014240264893e-01 1.348396986722946167e-01 -2.932082116603851318e-01 1.340441256761550903e-01 2.248747833073139191e-02 -1.551595702767372131e-02 -1.704670041799545288e-01 1.380600184202194214e-01 -1.674741208553314209e-01 2.724700868129730225e-01 1.297279447317123413e-01 -2.348379939794540405e-01 -2.675643377006053925e-02 -2.563386261463165283e-01 2.825126647949218750e-01 -1.585797369480133057e-01 1.710136234760284424e-01 -7.154198735952377319e-02 2.890581488609313965e-01 -4.409841075539588928e-02 -1.991088241338729858e-01 8.127067983150482178e-02 -1.393206119537353516e-01 2.850423008203506470e-02
4.827221855521202087e-02 -3.180167451500892639e-02 -1.867511719465255737e-01 -2.460012435913085938e-01 -6.541220098733901978e-02 1.004958227276802063e-01 1.896613240242004395e-01 -2.083789259195327759e-01 1.881100088357925415e-01 -1.801062971353530884e-01 3.110284451395273209e-03 9.386844187974929810e-02 -1.228582635521888733e-01 -1.423100978136062622e-01 -1.667325496673583984e-01 2.867263555526733398e-01 -6.901533901691436768e-02 -2.359908968210220337e-01 5.365150421857833862e-02 -3.163200914859771729e-01 3.442665338516235352e-01 -9.780699014663696289e-02 1.721213571727275848e-02 1.787771731615066528e-01 2.978350222110748291e-01 2.348381429910659790e-01 2.000865936279296875e-01 -2.157057821750640869e-01 2.348619699478149414e-02 1.208004653453826904e-01 1.420586369931697845e-02 -1.264613121747970581e-01
-8.731565438210964203e-03 -1.956255584955215454e-01 5.288812890648841858e-02 -2.751474678516387939e-01 9.017639607191085815e-02 2.395298033952713013e-01 9.008058160543441772e-02 1.468632486648857594e-03 4.177664965391159058e-02 1.063283905386924744e-01 1.537291407585144043e-01 -7.322432845830917358e-02 1.582593470811843872e-01 -2.269866913557052612e-01 -6.615932099521160126e-03 3.372093439102172852e-01 -2.243185192346572876e-01 -4.353854805231094360e-02 -2.215899825096130371e-01 8.032087236642837524e-02 4.625725448131561279e-01 -1.991667151451110840e-01 -1.219302602112293243e-02 1.144660189747810364e-01 1.884454041719436646e-01 -1.437512189149856567e-01 -1.244766172021627426e-03 -1.453997790813446045e-01 -2.312766313552856445e-01 2.293612360954284668e-01 -9.303385764360427856e-02 1.021298021078109741e-01
1.635222285985946655e-01 -9.194843471050262451e-02 -7.168534398078918457e-02 -1.996649950742721558e-01 -3.063568472862243652e-02 -5.496537312865257263e-02 2.031684219837188721e-01 -8.657347410917282104e-02 -8.551399409770965576e-02 8.211302012205123901e-02 -3.147682249546051025e-01 -1.077782064676284790e-01 1.092171370983123779e-01 1.818071901798248291e-01 -1.566072553396224976e-01 2.346083968877792358e-01 -1.195307746529579163e-01 -1.548756659030914307e-01 5.474240053445100784e-03 7.690353691577911377e-02 1.282660961151123047e-01 -2.585124671459197998e-01 1.735069900751113892e-01 -8.996793627738952637e-02 4.466755688190460205e-02 -3.309185206890106201e-01 1.613668650388717651e-01 4.961194097995758057e-02 -2.236801385879516602e-01 2.871200442314147949e-01 -1.972585916519165039e-01 -3.750825226306915283e-01
-1.378951221704483032e-01 -2.682332694530487061e-01 2.140798233449459076e-02 -4.677505195140838623e-01 3.810174018144607544e-02 4.128633067011833191e-02 -1.659389771521091461e-02 -2.273574322462081909e-01 -1.274428889155387878e-02 1.920590549707412720e-02 -4.377074912190437317e-02 2.528187632560729980e-01 1.028948649764060974e-01 8.147586049744859338e-05 2.082713991403579712e-01 1.074152439832687378e-01 -3.096143007278442383e-01 -1.919159665703773499e-02 -6.376201752573251724e-03 -2.873273193836212158e-01 2.526964545249938965e-01 1.620805710554122925e-01 8.985164575278759003e-03 -1.588033884763717651e-01 2.754092216491699219e-01 -3.939963877201080322e-02 -3.727206960320472717e-02 -5.508087202906608582e-02 4.252461344003677368e-02 3.246724307537078857e-01 -1.045830771327018738e-01 -9.252764284610748291e-02
-1.586638689041137695e-01 -5.773836746811866760e-03 -1.471893638372421265e-01 -3.651522099971771240e-01 -3.258458673954010010e-01 1.440157145261764526e-01 -8.312911540269851685e-02 -4.006332531571388245e-02 -1.871021278202533722e-02 -6.769496947526931763e-03 -1.412119437009096146e-02 1.096510514616966248e-01 7.174143195152282715e-02 3.711526840925216675e-02 -1.387331634759902954e-01 -1.617512404918670654e-01 -1.552351564168930054e-01 -2.972287833690643311e-01 -2.012764066457748413e-01 -3.939465284347534180e-01 2.232488691806793213e-01 -2.753497660160064697e-01 1.159868855029344559e-02 -9.392120689153671265e-02 3.160386979579925537e-01 1.153028905391693115e-01 1.946515291929244995e-01 1.425335407257080078e-01 -4.382759332656860352e-03 2.216296084225177765e-02 -6.567940115928649902e-02 -2.898152358829975128e-02
7.871998101472854614e-02 -1.158571690320968628e-01 -2.657073438167572021e-01 -4.542893767356872559e-01 -1.051237136125564575e-01 -1.642517447471618652e-01 -1.698458916507661343e-03 -1.969419866800308228e-01 -3.233027830719947815e-02 -1.401912271976470947e-01 4.248396307229995728e-02 -3.949763253331184387e-02 5.677035078406333923e-02 1.539097875356674194e-01 1.319013442844152451e-02 -9.083194285631179810e-02 1.694038510322570801e-01 2.719621062278747559e-01 8.170614391565322876e-02 -1.829515695571899414e-01 1.316211968660354614e-01 7.287534326314926147e-02 2.634369730949401855e-01 -1.530845090746879578e-02 1.008448898792266846e-01 -1.203119009733200073e-02 -2.985467314720153809e-01 -1.014046519994735718e-01 -1.433257758617401123e-01 3.365062773227691650e-01 3.162041679024696350e-02 2.959735691547393799e-01
-6.456459313631057739e-02 -3.392098844051361084e-01 -2.922076880931854248e-01 -2.510439455509185791e-01 -7.852638512849807739e-02 -5.019985884428024292e-02 -1.705110967159271240e-01 1.207288801670074463e-01 -1.255629509687423706e-01 3.519374132156372070e-02 6.251657754182815552e-02 -1.300515383481979370e-01 -4.124199599027633667e-02 1.234117001295089722e-01 -1.581582725048065186e-01 1.843913495540618896e-01 2.951862104237079620e-02 2.189746797084808350e-01 1.711937133222818375e-03 -3.409807384014129639e-01 2.891296446323394775e-01 1.071338057518005371e-01 -4.424143210053443909e-02 4.603124558925628662e-01 -1.010459382086992264e-02 -1.699114032089710236e-02 -4.220985807478427887e-03 -1.154155060648918152e-01 -5.577258393168449402e-02 2.544090151786804199e-01 -8.684559166431427002e-02 5.599382147192955017e-02
8.944240957498550415e-02 -1.194042898714542389e-02 -2.452472895383834839e-01 8.190058916807174683e-02 -2.087751477956771851e-01 1.700859665870666504e-01 -4.871646314859390259e-02 -2.063862979412078857e-02 -4.305403679609298706e-02 7.114689052104949951e-02 -3.107973039150238037e-01 -1.603775024414062500e-01 8.481129258871078491e-02 -4.629439488053321838e-02 -1.430919617414474487e-01 1.437442302703857422e-01 -2.584491968154907227e-01 2.781781852245330811e-01 -1.876493245363235474e-01 -1.715691536664962769e-01 3.009328544139862061e-01 1.367475241422653198e-01 7.858180999755859375e-02 1.025550514459609985e-01 3.491475582122802734e-01 -5.309216678142547607e-02 -1.599282920360565186e-01 -4.284918680787086487e-02 -1.324909627437591553e-01 4.066871404647827148e-01 -1.044175960123538971e-02 3.015566384419798851e-03
1.221140846610069275e-02 -3.464258741587400436e-03 -3.339901864528656006e-01 -4.958100020885467529e-01 1.987482160329818726e-01 -2.147903889417648315e-01 4.519608337432146072e-03 2.452538907527923584e-02 -7.753127068281173706e-02 3.452672809362411499e-02 2.438673377037048340e-01 1.743582487106323242e-01 3.089126944541931152e-01 -1.703702658414840698e-01 -1.960000842809677124e-01 1.300769206136465073e-02 -3.247960656881332397e-02 -8.856099098920822144e-03 1.178579479455947876e-01 -1.871872842311859131e-01 1.714847236871719360e-01 2.465936355292797089e-02 3.240398168563842773e-01 -8.102922886610031128e-02 1.850086748600006104e-01 -4.832278937101364136e-02 2.784240245819091797e-02 1.744875684380531311e-02 -1.180261224508285522e-01 2.088660746812820435e-01 7.081938534975051880e-02 -6.505078077316284180e-02
-9.533328562974929810e-02 1.877885460853576660e-01 -2.166121155023574829e-01 -2.558848261833190918e-01 -1.272560209035873413e-01 -7.532219588756561279e-02 2.016707658767700195e-01 -4.759202525019645691e-02 1.393564231693744659e-02 -1.196659505367279053e-01 -1.007371693849563599e-01 -3.811057284474372864e-02 -1.807514131069183350e-01 1.723355054855346680e-01 1.843589916825294495e-02 5.881014093756675720e-02 2.717532776296138763e-02 -1.728089898824691772e-02 7.782326638698577881e-02 -3.030410110950469971e-01 3.609784245491027832e-01 4.630268551409244537e-03 5.500418320298194885e-02 3.215242028236389160e-01 9.192938916385173798e-03 5.839316919445991516e-02 -6.198655441403388977e-02 -1.127458363771438599e-01 -7.515653967857360840e-02 4.045390486717224121e-01 3.554131686687469482e-01 -1.866473704576492310e-01
-1.862173080444335938e-01 -1.736191511154174805e-01 -3.336392045021057129e-01 -2.450513541698455811e-01 -1.071319505572319031e-01 1.940272003412246704e-02 6.569986045360565186e-02 7.128623127937316895e-02 -2.739982008934020996e-01 7.904019951820373535e-02 2.152162343263626099e-01 3.401034176349639893e-01 1.726425290107727051e-01 1.373332291841506958e-01 -1.215347349643707275e-01 1.589054986834526062e-02 1.713039278984069824e-01 -2.656236104667186737e-02 -4.276422783732414246e-02 -2.302253395318984985e-01 2.050063163042068481e-01 -1.591584384441375732e-01 -9.999416768550872803e-02 7.788129150867462158e-02 1.816097944974899292e-01 6.088722962886095047e-03 1.099842265248298645e-01 -1.332049667835235596e-01 -3.882067799568176270e-01 1.845524460077285767e-01 7.990618795156478882e-02 1.150991767644882202e-01
-2.087589502334594727e-01 -2.921074628829956055e-01 -2.732751667499542236e-01 -4.004255831241607666e-01 4.649868607521057129e-02 -1.768525544321164489e-04 -1.226762831211090088e-01 1.238388270139694214e-01 -2.412940710783004761e-01 6.221315264701843262e-02 1.699994057416915894e-01 9.534161537885665894e-02 5.295363720506429672e-03 2.198033630847930908e-01 -1.272606849670410156e-01 1.366022378206253052e-01 9.447784721851348877e-02 -1.448339819908142090e-01 1.844989657402038574e-01 -5.192899331450462341e-02 2.174094170331954956e-01 -2.278342843055725098e-01 4.632510244846343994e-03 1.980724185705184937e-01 5.659887194633483887e-02 2.888836897909641266e-02 -3.040764629840850830e-01 -1.296918988227844238e-01 -1.125327125191688538e-01 1.662854999303817749e-01 -2.476684451103210449e-01 1.419760193675756454e-02
1.285559237003326416e-01 -2.807657420635223389e-01 -2.724320888519287109e-01 -1.347107440233230591e-01 -2.908636927604675293e-01 -6.838557124137878418e-02 1.096420437097549438e-01 -1.887406408786773682e-01 2.269570827484130859e-01 -1.514243036508560181e-01 6.722588837146759033e-02 -3.364819660782814026e-02 -2.579477615654468536e-02 2.634620070457458496e-01 -1.483425498008728027e-01 2.865168452262878418e-01 -4.188292846083641052e-02 -8.511165529489517212e-02 1.562445461750030518e-01 -4.353667050600051880e-02 2.540402412414550781e-01 -6.208945438265800476e-02 1.184199675917625427e-01 -2.592059671878814697e-01 1.511121541261672974e-01 -6.793472915887832642e-02 1.735105365514755249e-01 8.878324925899505615e-02 -2.869723737239837646e-01 1.880240440368652344e-01 2.030699402093887329e-01 -1.086230501532554626e-01
-9.055015631020069122e-03 9.230870753526687622e-03 -1.193697191774845123e-02 -5.521908998489379883e-01 -4.215752482414245605e-01 -1.232848912477493286e-01 9.766840189695358276e-02 -2.551881670951843262e-01 4.660056158900260925e-02 -4.318765550851821899e-02 4.823373630642890930e-02 -4.962138086557388306e-02 2.150212787091732025e-02 1.206794604659080505e-01 -2.029841989278793335e-01 6.698927283287048340e-02 1.256485879421234131e-01 1.121533811092376709e-01 2.812439501285552979e-01 6.019607651978731155e-03 2.319748550653457642e-01 -3.279337659478187561e-02 5.463303998112678528e-02 6.445616483688354492e-02 1.447700709104537964e-01 -6.562408804893493652e-02 -1.509714573621749878e-01 -1.062784343957901001e-01 -7.360449433326721191e-02 3.319767117500305176e-01 -9.626351296901702881e-02 6.226143985986709595e-02
-8.549506217241287231e-02 -1.174308136105537415e-01 -4.622128903865814209e-01 -2.264349907636642456e-01 -1.749000884592533112e-02 -1.907228380441665649e-01 -3.002049215137958527e-02 -4.102160036563873291e-02 -1.928000710904598236e-02 -1.808136254549026489e-01 3.512285277247428894e-02 2.353363335132598877e-01 -3.039396703243255615e-01 1.715270876884460449e-01 -3.562989830970764160e-01 2.152020931243896484e-01 4.922406375408172607e-02 1.970734745264053345e-01 -1.639075577259063721e-01 7.948941551148891449e-03 1.723248697817325592e-02 1.519850194454193115e-01 1.401678174734115601e-01 1.043629832565784454e-02 -6.573612987995147705e-02 -1.996677219867706299e-01 9.679064154624938965e-02 -6.734547019004821777e-02 1.092793792486190796e-01 1.293087005615234375e-01 2.723445892333984375e-01 -1.330761760473251343e-01
-8.976543694734573364e-02 -8.786790072917938232e-02 -3.390904963016510010e-01 -4.315045475959777832e-01 6.601019948720932007e-02 5.812695249915122986e-02 2.533594146370887756e-03 -8.034665137529373169e-02 1.153406780213117599e-02 -1.220095232129096985e-01 -3.030848801136016846e-01 2.738115787506103516e-01 3.046705573797225952e-02 1.149172037839889526e-01 -5.214331299066543579e-02 1.769925653934478760e-02 -1.337354928255081177e-01 -1.443862020969390869e-01 -8.232855051755905151e-02 -1.427141427993774414e-01 2.540172338485717773e-01 1.032941862940788269e-01 3.704974427819252014e-02 -3.959887325763702393e-01 2.994415760040283203e-01 9.093500673770904541e-02 -5.181801039725542068e-03 -1.858677864074707031e-01 -6.389713287353515625e-02 -5.268106609582901001e-02 -3.908313065767288208e-02 1.722786724567413330e-01
4.264191538095474243e-02 -2.022477984428405762e-01 -2.010071873664855957e-01 -4.560143351554870605e-01 -2.261875122785568237e-01 -3.330825269222259521e-02 1.409403532743453979e-01 -9.861325472593307495e-02 -8.201061934232711792e-02 -6.455562263727188110e-02 -1.305080205202102661e-01 -2.118508219718933105e-01 -4.305920004844665527e-02 1.854685097932815552e-01 -1.528705563396215439e-02 -7.156794518232345581e-02 4.146008193492889404e-01 1.512516438961029053e-01 1.063843294978141785e-01 -1.627953797578811646e-01 1.914346665143966675e-01 6.659596413373947144e-02 7.940557599067687988e-02 2.432644367218017578e-01 2.004597485065460205e-01 -1.781996190547943115e-01 1.080312132835388184e-01 -4.587938543409109116e-03 2.108214497566223145e-01 1.914659291505813599e-01 2.490649186074733734e-02 -9.021468460559844971e-02
-2.711776793003082275e-01 -1.991894692182540894e-01 -1.187855154275894165e-01 -1.147770509123802185e-01 -6.412404030561447144e-02 4.624066874384880066e-02 -8.015193045139312744e-02 5.369788035750389099e-02 -3.461108207702636719e-01 -1.340754181146621704e-01 8.433898538351058960e-02 5.959114804863929749e-02 -3.234149813652038574e-01 9.878060966730117798e-02 -8.676985651254653931e-02 2.808848619461059570e-01 -5.731581524014472961e-02 -4.042693600058555603e-02 4.340987186878919601e-03 -3.112811744213104248e-01 3.147610127925872803e-01 -2.767172753810882568e-01 1.847567260265350342e-01 2.016146928071975708e-01 -4.199545457959175110e-02 -7.100655138492584229e-02 -2.116841077804565430e-02 1.104640960693359375e-01 -2.574088275432586670e-01 1.556036472320556641e-01 -3.240427002310752869e-02 1.774513721466064453e-01
-1.444512009620666504e-01 -1.324598398059606552e-02 -2.239766344428062439e-02 -4.402917921543121338e-01 3.627739474177360535e-02 1.678279787302017212e-01 -7.458648085594177246e-02 2.119755186140537262e-02 9.031108766794204712e-02 -6.737621873617172241e-02 -1.555974334478378296e-01 9.667684137821197510e-02 -7.068825419992208481e-03 -4.226694814860820770e-03 -2.347021549940109253e-01 1.672482490539550781e-01 6.829939037561416626e-02 -4.691978171467781067e-02 2.228151410818099976e-01 -8.407529443502426147e-02 1.389126032590866089e-01 -1.615960267372429371e-03 -9.364598989486694336e-02 -3.282416239380836487e-02 3.512428402900695801e-01 3.673520982265472412e-01 9.215117245912551880e-02 -2.707171440124511719e-01 -2.477560043334960938e-01 2.998636960983276367e-01 -1.410953551530838013e-01 -1.252674162387847900e-01
3.284358680248260498e-01 -2.231271117925643921e-01 -1.467533409595489502e-01 -1.290415525436401367e-01 9.794103913009166718e-03 -7.666521519422531128e-02 5.862259864807128906e-02 2.110020257532596588e-02 -2.211399376392364502e-01 -2.152816765010356903e-02 -3.529050648212432861e-01 -1.564915031194686890e-01 1.092726364731788635e-01 5.843000113964080811e-02 -3.024390041828155518e-01 1.813019663095474243e-01 4.562082886695861816e-02 8.529023081064224243e-02 -1.298544555902481079e-01 -2.774769067764282227e-01 1.787287145853042603e-01 -1.605503112077713013e-01 6.288295239210128784e-02 3.059153258800506592e-01 9.620238840579986572e-02 -1.025353968143463135e-01 -1.506842076778411865e-01 -4.503547400236129761e-02 -1.575019806623458862e-01 2.976818680763244629e-01 -1.906664967536926270e-01 -5.883094668388366699e-02
-7.375396043062210083e-02 -8.262322098016738892e-02 -1.774258166551589966e-01 -4.300172626972198486e-01 -1.647214293479919434e-01 -5.369912087917327881e-02 1.974023506045341492e-02 -2.075042724609375000e-01 -5.284716561436653137e-02 -1.264496445655822754e-01 -7.126595824956893921e-02 3.812500238418579102e-01 -1.171814799308776855e-01 2.081408500671386719e-01 -2.336213290691375732e-01 2.559361457824707031e-01 -2.914550006389617920e-01 8.307656645774841309e-02 3.282949328422546387e-02 -2.227562069892883301e-01 3.510612994432449341e-02 -2.439493872225284576e-02 1.078791022300720215e-01 -1.509626954793930054e-01 -4.625149071216583252e-02 -2.250093072652816772e-01 2.008787393569946289e-01 -1.264135688543319702e-01 -7.775218039751052856e-02 -1.783338934183120728e-02 2.365074306726455688e-01 -3.638887777924537659e-02
-2.553243935108184814e-01 -6.801328063011169434e-02 -2.002989798784255981e-01 -2.122852355241775513e-01 -2.767118513584136963e-01 -4.076940193772315979e-02 -1.012600027024745941e-02 -7.843062281608581543e-02 -2.254014909267425537e-01 -1.185319498181343079e-01 1.997005641460418701e-01 -6.332581862807273865e-03 -6.372652016580104828e-03 -1.293955445289611816e-01 -9.039817750453948975e-02 8.213394880294799805e-02 9.400901198387145996e-02 6.444489210844039917e-02 -3.659205734729766846e-01 9.724763035774230957e-02 2.094684243202209473e-01 -7.847369462251663208e-02 4.095793366432189941e-01 -2.348634302616119385e-01 1.439903378486633301e-01 -5.457798764109611511e-02 7.967387139797210693e-02 2.244874536991119385e-01 -1.673197001218795776e-02 2.695108056068420410e-01 1.029466241598129272e-01 -1.754148453474044800e-01
-8.393335342407226562e-02 -1.219151541590690613e-01 -3.092385828495025635e-01 -2.062662243843078613e-01 -5.123091395944356918e-03 1.196749159134924412e-03 1.093910261988639832e-02 5.924980621784925461e-03 -4.083440080285072327e-02 -3.343690186738967896e-02 -2.458568662405014038e-02 -3.555344045162200928e-01 3.783449158072471619e-02 1.942152827978134155e-01 -4.649506881833076477e-02 3.321612477302551270e-01 2.102742344141006470e-02 1.956087797880172729e-01 -6.133357807993888855e-02 -3.147768378257751465e-01 2.738209366798400879e-01 6.522988528013229370e-02 1.128800287842750549e-01 -1.591764241456985474e-01 -1.641320139169692993e-01 -9.966555237770080566e-02 -2.096643894910812378e-01 2.210337519645690918e-01 5.305018648505210876e-02 1.784369200468063354e-01 -2.510517835617065430e-01 -2.684489786624908447e-01
-9.951269626617431641e-02 -1.768034845590591431e-01 -4.305820465087890625e-01 -3.182487785816192627e-01 -1.680520363152027130e-02 7.244439423084259033e-02 -4.223782569169998169e-02 1.442302018404006958e-01 -2.108243703842163086e-01 1.202299594879150391e-01 2.017500102519989014e-01 2.359316796064376831e-01 -3.651044098660349846e-03 -1.292493287473917007e-02 -1.760027259588241577e-01 -1.067345887422561646e-01 5.755229294300079346e-02 1.814053505659103394e-01 -2.903554439544677734e-01 3.267461806535720825e-02 2.096265554428100586e-01 -6.997580081224441528e-02 1.855446211993694305e-02 2.115365862846374512e-01 3.085179924964904785e-01 4.971161112189292908e-02 1.116447821259498596e-01 -9.760992974042892456e-02 -3.048155903816223145e-01 9.730884432792663574e-02 -4.230989143252372742e-02 -8.291282504796981812e-02
-7.473295181989669800e-02 -7.943350821733474731e-02 -5.132466554641723633e-01 -4.013375043869018555e-01 -4.260338842868804932e-02 -2.578589916229248047e-01 -1.220290288329124451e-01 1.348020732402801514e-01 6.668874993920326233e-03 1.002762466669082642e-01 8.128278702497482300e-02 -1.422426700592041016e-01 -2.315380722284317017e-01 -1.586586609482765198e-02 -1.980032920837402344e-01 1.617443263530731201e-01 1.531800329685211182e-01 4.764393717050552368e-02 1.024562716484069824e-01 -4.709722474217414856e-02 2.623168230056762695e-01 5.179631710052490234e-02 4.861553385853767395e-02 3.144609928131103516e-01 1.934578269720077515e-01 -5.309475958347320557e-02 -1.349324136972427368e-01 1.420543491840362549e-01 2.278140559792518616e-02 1.060025542974472046e-01 -6.409270316362380981e-02 1.971223764121532440e-02
1.376373507082462311e-02 -1.943814158439636230e-01 -3.089316487312316895e-01 -4.723861217498779297e-01 -3.008527755737304688e-01 -1.038644164800643921e-01 3.230237960815429688e-02 -4.394768178462982178e-02 -7.168164849281311035e-02 1.324356440454721451e-02 -1.645796298980712891e-01 7.828188687562942505e-02 1.802896261215209961e-01 -2.120565250515937805e-02 1.103187203407287598e-01 1.164963841438293457e-01 1.961932145059108734e-02 1.491599529981613159e-01 1.950531005859375000e-01 -6.763757020235061646e-02 1.541709154844284058e-01 7.495500147342681885e-02 -1.563858538866043091e-01 -2.341575920581817627e-01 2.018314003944396973e-01 3.161969482898712158e-01 8.751291036605834961e-02 5.463785678148269653e-02 -3.048402965068817139e-01 -8.020936697721481323e-02 -1.310486346483230591e-01 -1.085113268345594406e-02
-7.224153727293014526e-02 -2.442889064550399780e-01 -1.490767300128936768e-01 -2.707851529121398926e-01 -1.029023751616477966e-01 -7.284804433584213257e-02 1.481501106172800064e-02 -4.001059234142303467e-01 -1.160175073891878128e-02 -7.110192626714706421e-02 -9.973769634962081909e-02 2.150920629501342773e-01 -3.417839109897613525e-02 -8.969628065824508667e-02 -8.118848502635955811e-02 2.436510771512985229e-01 1.914355009794235229e-01 -1.702069938182830811e-01 8.899869024753570557e-02 -2.050724625587463379e-01 6.131742894649505615e-02 -9.727062657475471497e-03 -4.328260198235511780e-02 -1.120099648833274841e-01 3.922843337059020996e-01 1.816372424364089966e-01 -8.783166296780109406e-03 -2.459823936223983765e-01 -1.404270082712173462e-01 2.221735566854476929e-01 -1.782198101282119751e-01 -2.112066000699996948e-01
-4.283291101455688477e-02 7.785271853208541870e-02 -5.351209044456481934e-01 -3.707737624645233154e-01 -1.207916960120201111e-01 1.902253776788711548e-01 -8.855312317609786987e-02 1.066641658544540405e-01 -2.675369977951049805e-01 8.648200333118438721e-02 8.162626624107360840e-02 3.216477483510971069e-02 -6.397461146116256714e-02 1.376813650131225586e-01 3.604148514568805695e-03 1.640092581510543823e-01 1.103398874402046204e-01 1.884665787220001221e-01 -1.773720420897006989e-02 -2.075798660516738892e-01 1.805315911769866943e-01 -1.134145557880401611e-01 7.290425151586532593e-02 -2.079931646585464478e-01 -8.464236557483673096e-02 -1.347619444131851196e-01 -2.661621272563934326e-01 -3.458928316831588745e-02 -8.088193833827972412e-02 2.550651729106903076e-01 -1.950204744935035706e-02 -8.422870934009552002e-02
-6.272841244935989380e-02 -4.218056499958038330e-01 -5.324211120605468750e-01 -1.430717408657073975e-01 -1.673137396574020386e-02 -2.940259641036391258e-03 -8.018738776445388794e-02 -9.209477342665195465e-03 3.102023713290691376e-02 5.186946690082550049e-02 -9.559176117181777954e-02 -5.997303873300552368e-02 -8.564807474613189697e-02 -4.070194065570831299e-02 -2.209239453077316284e-01 1.077302359044551849e-02 -2.249231375753879547e-02 1.912432760000228882e-01 -1.100237295031547546e-01 -1.510655581951141357e-01 1.275701522827148438e-01 -1.842648386955261230e-01 1.961641758680343628e-02 4.269104301929473877e-01 -5.007605254650115967e-02 8.405940607190132141e-03 -6.625373661518096924e-02 -4.963443055748939514e-02 -1.923222541809082031e-01 2.240210920572280884e-01 -1.295332014560699463e-01 -1.218300461769104004e-01
1.161552816629409790e-01 -1.277393102645874023e-01 -4.333082586526870728e-03 -4.718041718006134033e-01 3.719820827245712280e-02 -4.309247806668281555e-02 -7.746541500091552734e-02 1.440674662590026855e-01 1.279578953981399536e-01 -2.368728220462799072e-01 -4.787541925907135010e-02 1.634532511234283447e-01 -2.668939530849456787e-01 1.127507239580154419e-01 -2.173391431570053101e-01 2.514599859714508057e-01 -2.446069866418838501e-01 -3.011965565383434296e-02 -1.058168560266494751e-01 -3.043601512908935547e-01 2.627855241298675537e-01 8.489532023668289185e-02 1.346215903759002686e-01 -1.091292649507522583e-01 2.161720395088195801e-01 8.449596911668777466e-02 2.645136117935180664e-01 8.755750209093093872e-02 -4.950400069355964661e-02 -7.703105360269546509e-02 9.994605183601379395e-02 -3.043202497065067291e-02
-4.691045731306076050e-02 -2.154880315065383911e-01 -2.983397245407104492e-01 -1.979057788848876953e-01 9.853740036487579346e-02 -3.771905973553657532e-02 2.044766694307327271e-01 2.137935161590576172e-01 -3.394929170608520508e-01 -3.670691698789596558e-02 -3.596337884664535522e-02 -1.754170954227447510e-01 -5.005713924765586853e-02 -1.972315460443496704e-01 -3.176895380020141602e-01 1.647351384162902832e-01 9.744477272033691406e-02 1.355273723602294922e-01 5.250976886600255966e-03 2.731210365891456604e-02 2.688851654529571533e-01 4.641358181834220886e-02 3.137834966182708740e-01 -6.137981638312339783e-02 5.497291311621665955e-02 -1.407462544739246368e-02 2.398644760251045227e-02 -1.133178696036338806e-01 -3.193939626216888428e-01 -1.388683021068572998e-01 2.167206108570098877e-01 1.272154003381729126e-01
-9.063550084829330444e-02 -1.258492171764373779e-01 1.207410916686058044e-02 -4.001897275447845459e-01 -3.286460041999816895e-02 5.235175788402557373e-02 1.142964065074920654e-01 -1.339657604694366455e-01 -9.141279757022857666e-02 -2.276665717363357544e-01 1.786697506904602051e-01 -5.082880705595016479e-02 -1.261272281408309937e-01 -1.838639676570892334e-01 -1.074820607900619507e-01 1.434123814105987549e-01 6.464796513319015503e-02 -4.172613471746444702e-02 -3.463529422879219055e-02 -3.249968588352203369e-01 4.150919020175933838e-01 -3.213519975543022156e-02 2.668244242668151855e-01 -6.957860291004180908e-02 2.122301906347274780e-01 1.367233395576477051e-01 2.477823942899703979e-01 -2.255369573831558228e-01 1.667857170104980469e-01 1.053680628538131714e-01 9.892953187227249146e-02 -1.321803480386734009e-01
-2.977005839347839355e-01 4.670904949307441711e-02 -7.773321121931076050e-02 -3.010703325271606445e-01 -1.786593645811080933e-01 -1.020185351371765137e-01 -3.251583501696586609e-02 6.209939345717430115e-02 -1.935751587152481079e-01 -1.328393071889877319e-01 -2.810939848423004150e-01 -1.149146631360054016e-01 -5.087552964687347412e-02 -2.962216176092624664e-02 3.354692459106445312e-02 1.502780802547931671e-02 2.478563487529754639e-01 3.427723646163940430e-01 4.935896769165992737e-02 -4.445753693580627441e-01 1.586639583110809326e-01 -7.854324579238891602e-02 2.114911004900932312e-02 6.750527024269104004e-02 1.534827798604965210e-01 3.893534839153289795e-02 -2.262903898954391479e-01 -6.610859185457229614e-02 1.591332703828811646e-01 2.688331007957458496e-01 -1.248458623886108398e-01 6.264158338308334351e-02
-9.706985205411911011e-02 -9.988928213715553284e-03 -5.675550103187561035e-01 -3.832230865955352783e-01 -1.011212393641471863e-01 2.289535254240036011e-01 1.190059855580329895e-01 -3.846414387226104736e-02 -2.070217281579971313e-01 2.328483760356903076e-01 -2.059644758701324463e-01 1.197471022605895996e-01 -1.489130109548568726e-01 4.785460606217384338e-02 9.086651727557182312e-03 1.734401434659957886e-01 6.443112343549728394e-02 1.114359591156244278e-03 -1.085693910717964172e-01 -4.338201507925987244e-02 2.757081389427185059e-01 6.785348802804946899e-02 -1.456327289342880249e-01 -2.232803255319595337e-01 -8.118688315153121948e-02 -4.023714363574981689e-02 -1.031967923045158386e-01 -2.203270606696605682e-02 -1.974327266216278076e-01 -2.113395184278488159e-02 -7.834620773792266846e-02 1.821693219244480133e-02
-2.957551479339599609e-01 4.696084186434745789e-02 8.116360008716583252e-02 -1.432232111692428589e-01 -1.500384658575057983e-01 1.129610314965248108e-01 8.465255051851272583e-02 2.960583269596099854e-01 -2.869864106178283691e-01 -3.101041354238986969e-02 -1.236583665013313293e-01 6.159548833966255188e-02 -2.124264538288116455e-01 7.326687127351760864e-02 -1.473160386085510254e-01 9.398554265499114990e-02 -6.701079756021499634e-02 1.643889546394348145e-01 -2.467775791883468628e-01 -2.817329466342926025e-01 3.034419119358062744e-01 -1.799990534782409668e-01 1.250788569450378418e-01 2.725574187934398651e-02 3.299750983715057373e-01 -2.125760316848754883e-01 -1.791426986455917358e-01 -1.890562772750854492e-01 -1.490604132413864136e-01 1.134921535849571228e-01 5.743244197219610214e-03 2.869802992790937424e-03
-7.042593508958816528e-02 -6.017337739467620850e-02 -5.185766220092773438e-01 -3.455408513545989990e-01 -3.485585749149322510e-02 8.451222628355026245e-02 8.336956962011754513e-04 8.768641948699951172e-02 -2.593653500080108643e-01 7.755266875028610229e-02 -8.390077203512191772e-02 -3.302061557769775391e-02 7.322368770837783813e-02 2.507213270291686058e-03 7.938589155673980713e-02 1.655765175819396973e-01 1.554266363382339478e-01 1.837029159069061279e-01 -1.285678893327713013e-01 -2.767175734043121338e-01 1.893367171287536621e-01 -1.611524075269699097e-01 -6.844083219766616821e-02 -2.269217967987060547e-01 -1.131147667765617371e-01 -1.199519708752632141e-01 -1.499645411968231201e-01 1.489157825708389282e-01 -2.184275835752487183e-01 1.638920009136199951e-01 -1.627945303916931152e-01 -1.569320261478424072e-01
1.866704076528549194e-01 -1.712608337402343750e-01 -3.532537519931793213e-01 -3.639426827430725098e-01 -1.730746030807495117e-01 -6.625721603631973267e-02 1.358359754085540771e-01 -1.104543507099151611e-01 -2.517175972461700439e-01 1.672786921262741089e-01 -2.973966300487518311e-01 -1.862699091434478760e-01 2.166711352765560150e-02 -1.318083107471466064e-01 -1.063140258193016052e-01 9.380744397640228271e-02 1.350190788507461548e-01 6.163456663489341736e-02 1.594642102718353271e-01 -1.284935623407363892e-01 1.074141040444374084e-01 2.132116258144378662e-01 2.242027781903743744e-02 1.002479568123817444e-01 1.493970900774002075e-01 -7.852644659578800201e-03 -6.310530006885528564e-02 -9.840292483568191528e-02 4.392881318926811218e-02 3.787738382816314697e-01 5.557313561439514160e-02 -2.123731225728988647e-01
-2.393748760223388672e-01 -1.928269565105438232e-01 -2.903991937637329102e-01 -2.276187539100646973e-01 -3.116679005324840546e-02 9.335619211196899414e-02 1.192602366209030151e-01 -1.049074083566665649e-01 -3.058709204196929932e-01 2.791003696620464325e-02 -1.240989752113819122e-02 -4.290185868740081787e-02 -1.321610510349273682e-01 2.353075146675109863e-01 -2.252906262874603271e-01 1.035124715417623520e-02 7.878264784812927246e-02 8.020744472742080688e-02 1.809919774532318115e-01 -3.168897330760955811e-01 2.125609815120697021e-01 -7.640192657709121704e-02 7.721372693777084351e-02 3.426727950572967529e-01 1.769561134278774261e-02 -7.292933762073516846e-02 -3.321245685219764709e-02 4.600789770483970642e-02 -2.995631992816925049e-01 2.922780215740203857e-01 9.528066962957382202e-02 3.335884958505630493e-02
3.807343915104866028e-02 -2.092360854148864746e-01 -4.386120438575744629e-01 -8.480106294155120850e-02 -1.312079876661300659e-01 -2.001945525407791138e-01 -2.056619077920913696e-01 -7.658349722623825073e-02 8.081582374870777130e-03 4.049305338412523270e-03 5.271251499652862549e-02 2.167857587337493896e-01 -8.707369118928909302e-02 2.578375628218054771e-03 -7.577058672904968262e-02 1.533337831497192383e-01 7.168417423963546753e-02 1.623369157314300537e-01 4.342287406325340271e-02 -1.091178599745035172e-02 3.281238079071044922e-01 -2.407249957323074341e-01 2.128513604402542114e-01 3.882972896099090576e-02 3.368500173091888428e-01 7.731355726718902588e-02 6.926013529300689697e-02 -2.180169522762298584e-01 -6.731429696083068848e-02 -3.406639993190765381e-01 -1.565696895122528076e-01 -1.587335951626300812e-02
-1.488475352525711060e-01 -3.360057622194290161e-02 -7.470349967479705811e-02 -5.137222409248352051e-01 -2.014091610908508301e-01 -1.857503131031990051e-02 4.549202695488929749e-02 9.908179193735122681e-02 -4.731519147753715515e-02 -2.600096166133880615e-01 -1.645524352788925171e-01 6.711329799145460129e-03 -1.628212630748748779e-01 -2.340511381626129150e-01 -1.366561502218246460e-01 2.049398273229598999e-01 -2.352638542652130127e-01 -5.448387935757637024e-03 1.383918672800064087e-01 5.565912276506423950e-02 1.670629531145095825e-01 -9.642031043767929077e-03 4.181497916579246521e-02 -1.069246530532836914e-01 3.787289559841156006e-01 4.834225401282310486e-02 -1.429469138383865356e-01 1.906655877828598022e-01 -8.869144320487976074e-02 2.687563933432102203e-02 1.484273523092269897e-01 -2.519969642162322998e-01
-2.024803012609481812e-01 3.223028033971786499e-02 -7.350975275039672852e-02 -5.774030089378356934e-01 -8.246653527021408081e-02 -5.416250601410865784e-02 9.442002326250076294e-02 1.203026548027992249e-01 -1.477101296186447144e-01 -9.692450612783432007e-02 6.784706562757492065e-02 7.170230895280838013e-02 -2.692148685455322266e-01 -1.157866865396499634e-01 -9.488509595394134521e-02 5.285754054784774780e-02 2.453772909939289093e-02 4.859220236539840698e-03 -6.580603122711181641e-02 -1.583854556083679199e-01 3.612555265426635742e-01 -7.580430805683135986e-02 -1.238853633403778076e-01 -1.775059476494789124e-02 1.274822354316711426e-01 2.205640077590942383e-01 1.683716475963592529e-01 -2.685345113277435303e-01 -4.833575338125228882e-03 9.802150726318359375e-02 2.317565381526947021e-01 -1.916930675506591797e-01
2.153980731964111328e-01 -1.306213438510894775e-01 6.116782501339912415e-02 -4.060970246791839600e-01 -8.790867030620574951e-02 1.459561735391616821e-01 5.625154357403516769e-03 7.366316020488739014e-02 4.370841663330793381e-03 -1.628519892692565918e-01 1.278783529996871948e-01 1.094038486480712891e-01 -1.206400990486145020e-01 1.174363642930984497e-01 -1.290021091699600220e-01 2.977239191532135010e-01 9.165956079959869385e-02 -1.688726544380187988e-01 -3.628893792629241943e-01 -2.141174525022506714e-01 2.835179567337036133e-01 -1.836053840816020966e-02 1.610417515039443970e-01 -8.226549834944307804e-04 3.138045370578765869e-01 8.357675373554229736e-02 2.188472747802734375e-01 1.325182467699050903e-01 -2.171667218208312988e-01 -7.889645174145698547e-03 4.322206228971481323e-02 6.159260496497154236e-02
-5.603114515542984009e-02 -2.855602204799652100e-01 1.523537039756774902e-01 -3.393024802207946777e-01 1.561509165912866592e-02 -1.157693415880203247e-01 -2.216848917305469513e-02 -3.636337071657180786e-02 2.929416298866271973e-01 -1.970640569925308228e-01 2.677690424025058746e-02 -2.587674744427204132e-02 1.127177476882934570e-01 1.596449874341487885e-02 -1.507726609706878662e-01 7.733307033777236938e-02 -1.088447347283363342e-01 -2.163215279579162598e-01 6.322620902210474014e-03 -5.394695401191711426e-01 8.395217359066009521e-02 -5.941982567310333252e-02 3.083230257034301758e-01 1.042229235172271729e-01 1.659986674785614014e-01 -1.522137224674224854e-01 1.318214684724807739e-01 1.069396585226058960e-01 -1.585770547389984131e-01 5.902877449989318848e-02 -2.496653236448764801e-03 -1.393581181764602661e-01
-3.752160966396331787e-01 -2.216544598340988159e-01 -1.274143308401107788e-01 -4.148868620395660400e-01 -8.710616081953048706e-02 1.740362346172332764e-01 2.397731840610504150e-01 -5.330543965101242065e-02 2.485567238181829453e-03 -2.127652764320373535e-01 -2.580988407135009766e-02 -1.279148906469345093e-01 -4.098926205188035965e-03 -4.079352319240570068e-02 -5.903806164860725403e-02 2.869927287101745605e-01 3.039734251797199249e-02 -1.713804602622985840e-01 9.473697096109390259e-02 -9.215498715639114380e-02 3.700252175331115723e-01 8.766519278287887573e-02 -3.537850454449653625e-02 1.080560404807329178e-02 1.202121153473854065e-01 1.601428836584091187e-01 2.072672918438911438e-02 -3.267153799533843994e-01 -9.998270124197006226e-02 5.209764838218688965e-02 1.384458988904953003e-01 -2.811961807310581207e-02
-1.506172865629196167e-01 7.099620252847671509e-02 3.402374312281608582e-02 -5.755715370178222656e-01 1.557153463363647461e-01 -2.265257239341735840e-01 -1.677196472883224487e-02 -3.859342038631439209e-01 -1.540585607290267944e-01 -1.484476625919342041e-01 -1.771365851163864136e-02 -2.770667336881160736e-02 -1.126156598329544067e-01 6.176837533712387085e-02 -2.061018794775009155e-01 1.717487871646881104e-01 5.731672048568725586e-02 -1.171881407499313354e-01 -2.343652956187725067e-02 -2.050516605377197266e-01 2.011038959026336670e-01 4.774796776473522186e-03 -1.073119118809700012e-01 6.259313970804214478e-02 1.897298544645309448e-01 -1.856186240911483765e-01 6.536655873060226440e-02 1.393991559743881226e-01 -1.951422244310379028e-01 -1.447023451328277588e-01 -8.982685208320617676e-02 -5.443548038601875305e-02
-1.001255679875612259e-02 -4.440488666296005249e-02 -1.131653115153312683e-01 -4.384023249149322510e-01 1.902292966842651367e-01 1.574895828962326050e-01 -6.931955367326736450e-02 -2.105281502008438110e-01 -4.207902550697326660e-01 -3.147093355655670166e-01 5.499996244907379150e-02 2.473931200802326202e-02 -2.314937561750411987e-01 -1.633504331111907959e-01 -1.155634745955467224e-01 -1.705053448677062988e-01 3.564859274774789810e-03 2.098572403192520142e-01 -6.267950683832168579e-02 -2.911387570202350616e-02 3.698439300060272217e-01 5.699405912309885025e-03 1.315888911485671997e-01 2.158039622008800507e-02 3.991071507334709167e-02 -2.153257466852664948e-02 3.522757068276405334e-02 1.235894486308097839e-01 -1.716105453670024872e-02 2.217673063278198242e-01 -8.461726456880569458e-02 -4.158997535705566406e-02
-7.115182280540466309e-02 -6.000452116131782532e-02 -3.014929294586181641e-01 -2.659122645854949951e-01 -1.008895486593246460e-01 -4.899182170629501343e-02 1.569490879774093628e-01 2.063528634607791901e-02 -1.064589470624923706e-01 -6.143095716834068298e-02 -1.259794384241104126e-01 1.176185607910156250e-01 2.076178602874279022e-02 -2.549391984939575195e-02 -1.385293602943420410e-01 6.320934742689132690e-02 -3.196083903312683105e-01 3.838945925235748291e-01 -3.018608875572681427e-02 -2.587303891777992249e-02 -1.874769292771816254e-02 -1.247895509004592896e-01 8.560322225093841553e-02 -1.001438871026039124e-01 2.457107156515121460e-01 -4.946142435073852539e-01 1.168609932065010071e-01 -2.712448835372924805e-01 7.064360380172729492e-02 1.810924559831619263e-01 7.258206605911254883e-02 5.767615512013435364e-02
3.665379434823989868e-02 1.416258662939071655e-01 -4.018063843250274658e-01 -5.966705083847045898e-01 4.381490871310234070e-02 -5.649104248732328415e-03 9.706486947834491730e-03 6.953461468219757080e-02 -1.023552268743515015e-01 -6.683695316314697266e-02 1.231125555932521820e-02 -3.069802820682525635e-01 1.190813928842544556e-01 2.427122443914413452e-01 -1.240332052111625671e-01 -1.280928216874599457e-02 -2.234282344579696655e-02 -8.902259916067123413e-02 -1.674823313951492310e-01 5.388052389025688171e-02 1.254777461290359497e-01 -1.326334774494171143e-01 1.083268374204635620e-01 -1.848340332508087158e-01 2.516773045063018799e-01 -1.721307780826464295e-04 -3.729783743619918823e-02 -1.496843993663787842e-01 -1.421976834535598755e-01 9.003221243619918823e-02 -1.225947886705398560e-01 8.472149819135665894e-02
-1.419203914701938629e-02 -2.673093676567077637e-01 -1.663477718830108643e-01 -2.882178723812103271e-01 -2.286856323480606079e-01 1.191845387220382690e-01 -6.278551369905471802e-02 -1.071929186582565308e-01 -1.450491547584533691e-01 -1.086138859391212463e-01 -5.603443086147308350e-02 5.722039937973022461e-02 3.921223059296607971e-02 1.261688470840454102e-01 -4.283975437283515930e-02 -8.986568450927734375e-02 5.753510445356369019e-02 2.768647670745849609e-01 1.653709113597869873e-01 -1.369324922561645508e-01 2.844961881637573242e-01 3.690885007381439209e-02 4.304530024528503418e-01 1.463311463594436646e-01 8.808610960841178894e-03 -1.487845629453659058e-01 -3.275730311870574951e-01 1.076973974704742432e-02 -1.265072375535964966e-01 1.299083232879638672e-01 -2.811353206634521484e-01 1.115076094865798950e-01
-2.325870692729949951e-01 -1.627271920442581177e-01 -2.362057119607925415e-01 -2.981668710708618164e-01 1.449913382530212402e-01 1.956820040941238403e-01 -1.239519417285919189e-01 -6.259379442781209946e-03 6.837265938520431519e-02 -1.378659605979919434e-01 -9.870842844247817993e-02 4.171119332313537598e-01 8.410694450139999390e-02 2.531807869672775269e-03 -6.578722503036260605e-03 8.489897847175598145e-02 -5.109136924147605896e-02 1.316730082035064697e-01 -7.394117861986160278e-02 -2.732455432415008545e-01 -5.211124196648597717e-02 -9.420545771718025208e-03 8.623164892196655273e-02 6.727746874094009399e-02 2.912617325782775879e-01 -1.164672300219535828e-01 -1.264199018478393555e-01 -2.920208871364593506e-01 -1.906931549310684204e-01 4.116170480847358704e-02 2.375030815601348877e-01 -2.632551193237304688e-01
-3.535712361335754395e-01 -1.178990229964256287e-01 -2.905598878860473633e-01 -3.360905945301055908e-01 5.546988919377326965e-02 4.587056487798690796e-02 -7.958307862281799316e-02 -1.680613756179809570e-01 -4.686137288808822632e-02 -1.582082957029342651e-01 -1.336608976125717163e-01 1.198118701577186584e-01 1.617428287863731384e-02 -3.544208034873008728e-02 -1.254725307226181030e-01 5.759577080607414246e-02 -9.890586882829666138e-02 4.068855941295623779e-02 -2.409585565328598022e-02 7.427216321229934692e-02 1.996145695447921753e-01 2.980967052280902863e-03 1.000676825642585754e-01 -2.480373382568359375e-01 2.550053000450134277e-01 2.020631283521652222e-01 1.456881016492843628e-01 -2.935097552835941315e-02 8.185346424579620361e-02 3.010877966880798340e-01 -4.196837544441223145e-01 -1.164645999670028687e-01
-1.108638718724250793e-01 -3.949427977204322815e-02 -2.698612809181213379e-01 -4.204870760440826416e-01 -3.359568864107131958e-02 2.206306904554367065e-02 1.819590851664543152e-02 1.444028019905090332e-01 4.995544627308845520e-02 7.171108573675155640e-02 1.592212766408920288e-01 -9.487675875425338745e-02 -1.433480083942413330e-01 -1.525203585624694824e-01 -2.460551112890243530e-01 3.815901577472686768e-01 -7.079295814037322998e-02 8.997706323862075806e-02 -1.707689464092254639e-01 -5.310684815049171448e-02 1.687134206295013428e-01 6.843793392181396484e-02 -1.235745288431644440e-02 8.526819944381713867e-02 5.853079259395599365e-02 2.179100066423416138e-01 2.360143810510635376e-01 -3.150435388088226318e-01 -1.276349872350692749e-01 2.614925205707550049e-01 2.110101580619812012e-01 3.222417831420898438e-02
-2.266252040863037109e-01 -1.878259479999542236e-01 -6.676420569419860840e-02 -5.165585875511169434e-01 -9.821806102991104126e-02 -2.989796921610832214e-02 1.805032044649124146e-01 1.276132911443710327e-01 1.020422279834747314e-01 -1.331231743097305298e-01 -8.172602951526641846e-02 2.914128080010414124e-02 -5.474469065666198730e-02 4.314288496971130371e-02 -9.985686838626861572e-02 9.804473072290420532e-02 -2.545298635959625244e-01 -1.403192281723022461e-01 4.541726782917976379e-02 -1.614330261945724487e-01 2.462319731712341309e-01 8.313822746276855469e-02 6.466970592737197876e-02 -1.213657110929489136e-01 4.741172790527343750e-01 -2.193552814424037933e-02 -2.037489414215087891e-01 1.392759680747985840e-01 -8.278234302997589111e-02 -1.450250446796417236e-01 -1.708348840475082397e-02 -9.565992653369903564e-02
1.829068213701248169e-01 -1.180881336331367493e-01 -2.726179361343383789e-01 -2.866360545158386230e-01 -1.059052571654319763e-01 -1.670961529016494751e-01 1.769215762615203857e-01 1.172098293900489807e-01 -4.159598648548126221e-01 -9.114420413970947266e-02 -3.105397820472717285e-01 -1.584501862525939941e-01 -1.924689672887325287e-02 1.941299885511398315e-01 -1.510024666786193848e-01 1.270558685064315796e-01 4.133211076259613037e-02 9.580116719007492065e-02 8.521208912134170532e-02 1.103555597364902496e-02 1.294002681970596313e-01 -5.654072761535644531e-02 5.026232078671455383e-02 5.499869957566261292e-02 6.546103209257125854e-02 -3.129838705062866211e-01 -1.721823811531066895e-01 -1.903405413031578064e-02 -1.967565566301345825e-01 3.100450336933135986e-01 -8.288975059986114502e-02 -1.197651252150535583e-01
7.870188914239406586e-03 -3.344492614269256592e-02 -1.796658933162689209e-01 -3.730572462081909180e-01 3.137905150651931763e-02 -2.196673154830932617e-01 6.737305968999862671e-02 -1.120606884360313416e-01 -4.631738364696502686e-02 -6.547274440526962280e-02 -1.297136843204498291e-01 3.961033225059509277e-01 -3.932738304138183594e-02 4.736591503024101257e-02 -1.109029054641723633e-01 4.114090800285339355e-01 -2.613084316253662109e-01 7.694501429796218872e-02 3.769934549927711487e-02 -2.296053767204284668e-01 -4.255725815892219543e-02 2.585476450622081757e-02 2.107167840003967285e-01 -5.248776078224182129e-02 -3.454793617129325867e-02 -3.004395067691802979e-01 1.815249174833297729e-01 -1.569946110248565674e-01 -8.104346692562103271e-02 1.028864905238151550e-01 1.753285080194473267e-01 -1.435340791940689087e-01
9.417096525430679321e-02 -1.468221098184585571e-01 -4.827117025852203369e-01 -3.334049880504608154e-01 -8.060576021671295166e-02 -6.315134465694427490e-02 -1.873131841421127319e-01 1.849653124809265137e-01 3.250377997756004333e-02 1.473457217216491699e-01 1.281301975250244141e-01 -1.033810600638389587e-01 -1.206071004271507263e-01 -2.199759910581633449e-04 -2.335753142833709717e-01 2.029206752777099609e-01 9.048899635672569275e-03 7.664290815591812134e-02 1.283732503652572632e-01 -2.842975258827209473e-01 2.432070821523666382e-01 1.176667958498001099e-02 2.272400446236133575e-02 3.219005763530731201e-01 1.995058208703994751e-01 -9.906543046236038208e-02 -1.910622715950012207e-01 6.426564604043960571e-02 -1.490448117256164551e-01 1.349861361086368561e-02 -3.522733226418495178e-02 -6.996446847915649414e-02
-7.299756258726119995e-02 -2.586638629436492920e-01 -4.023389220237731934e-01 -3.263404965400695801e-01 4.851608723402023315e-02 -1.570985279977321625e-02 -5.039018392562866211e-02 1.517881602048873901e-01 -1.112700700759887695e-01 2.335329540073871613e-02 2.760522253811359406e-02 -7.183629274368286133e-02 -1.398159414529800415e-01 2.423726916313171387e-01 -8.416939526796340942e-02 7.305089384317398071e-02 -1.195182837545871735e-02 1.466024518013000488e-01 3.961334377527236938e-02 -3.257748186588287354e-01 4.225006401538848877e-01 -1.172093972563743591e-01 -1.385932229459285736e-02 3.613010346889495850e-01 3.397424891591072083e-02 2.596321888267993927e-02 -1.158497780561447144e-01 -6.494464725255966187e-02 1.400499790906906128e-01 1.603790819644927979e-01 -6.218022853136062622e-02 2.587571926414966583e-02
-1.577721089124679565e-01 -3.079213900491595268e-03 -8.976401388645172119e-02 -2.943916618824005127e-01 -2.526812255382537842e-01 -1.607238501310348511e-01 -1.662892252206802368e-01 -8.070654422044754028e-02 -5.080293864011764526e-02 -2.355691231787204742e-02 -4.186557829380035400e-01 1.422931402921676636e-01 -1.302726287394762039e-02 1.488396376371383667e-01 -1.953443288803100586e-01 1.919335573911666870e-01 1.164893656969070435e-01 3.402668982744216919e-02 -2.800553664565086365e-02 5.489930883049964905e-02 2.637872397899627686e-01 -3.432684838771820068e-01 -1.402367800474166870e-01 -1.428125500679016113e-01 1.469978364184498787e-03 -1.395943909883499146e-01 3.500488996505737305e-01 1.340388227254152298e-02 -4.966537281870841980e-02 1.214596629142761230e-01 1.240924298763275146e-01 -1.993159353733062744e-01
7.003426551818847656e-02 -1.396424323320388794e-01 -1.292167883366346359e-02 -2.925955057144165039e-01 -2.826461791992187500e-01 1.446482259780168533e-02 -5.021563731133937836e-03 -3.386744260787963867e-01 -6.864802539348602295e-02 2.289146780967712402e-01 -1.932352334260940552e-01 -7.685230672359466553e-02 2.267377525568008423e-01 -3.372500836849212646e-02 -1.247853264212608337e-01 2.793228030204772949e-01 2.197830229997634888e-01 -1.532834321260452271e-01 -1.094895303249359131e-01 -2.808974981307983398e-01 2.820889949798583984e-01 8.172581344842910767e-02 1.692071557044982910e-01 1.187186911702156067e-01 1.167427673935890198e-01 -7.585643976926803589e-02 -3.301045298576354980e-02 1.999298036098480225e-01 -1.030473932623863220e-01 2.885301113128662109e-01 2.300044335424900055e-02 -4.448946937918663025e-02
-2.381076514720916748e-01 -2.933134324848651886e-02 -2.651259303092956543e-01 -3.719820380210876465e-01 -1.834140866994857788e-01 1.470628473907709122e-02 -2.969202101230621338e-01 -1.686306893825531006e-01 -1.495373100042343140e-01 -1.778614372014999390e-01 9.399548172950744629e-02 -2.792996764183044434e-01 -2.085656225681304932e-01 8.708997815847396851e-02 -5.956796184182167053e-02 2.986837625503540039e-01 -2.578533440828323364e-02 -4.379948601126670837e-02 1.093370020389556885e-01 -1.337671279907226562e-01 1.850374191999435425e-01 7.348439842462539673e-02 1.874724626541137695e-01 3.588184118270874023e-01 1.271522641181945801e-01 7.500465959310531616e-02 -8.302121609449386597e-02 -1.207966916263103485e-02 2.847071737051010132e-02 4.442270100116729736e-02 6.519015133380889893e-02 -1.637398600578308105e-01
-2.588943541049957275e-01 1.415024697780609131e-01 -1.613478660583496094e-01 -1.922233700752258301e-01 1.226262375712394714e-01 -9.973923116922378540e-02 6.318196654319763184e-02 -1.154195666313171387e-01 -1.257220357656478882e-01 -3.314350843429565430e-01 -1.700736582279205322e-01 2.036673575639724731e-02 1.522866189479827881e-01 5.824469029903411865e-02 -1.636872887611389160e-01 -6.641257554292678833e-02 -9.094982407987117767e-03 -5.957742780447006226e-02 3.261034190654754639e-02 -3.513021171092987061e-01 4.137966334819793701e-01 -1.437537074089050293e-01 1.822657324373722076e-02 -2.141798287630081177e-02 1.357178986072540283e-01 -2.643308937549591064e-01 3.603836596012115479e-01 -1.976909339427947998e-01 6.852772086858749390e-02 4.143843799829483032e-02 -9.059406816959381104e-03 1.017353087663650513e-01
7.705620676279067993e-02 -1.765618473291397095e-02 -1.345991641283035278e-01 -2.926672697067260742e-01 -2.451316565275192261e-01 -1.630612649023532867e-02 -1.670879274606704712e-01 -1.653591096401214600e-01 1.965463533997535706e-02 1.476829349994659424e-01 3.778655081987380981e-02 5.932526662945747375e-02 6.363828480243682861e-02 1.393676102161407471e-01 -1.177648454904556274e-01 -7.073209621012210846e-03 -2.330127060413360596e-01 -1.643160283565521240e-01 -1.226916462182998657e-01 -2.313824892044067383e-01 2.878943085670471191e-01 -2.384561672806739807e-02 6.344831734895706177e-02 -6.293381005525588989e-02 4.968600869178771973e-01 2.010650783777236938e-01 1.877749264240264893e-01 -4.107585176825523376e-02 -1.006080433726310730e-01 -4.607468470931053162e-02 -1.339775323867797852e-01 -3.377336561679840088e-01
-1.230561509728431702e-01 -1.328915953636169434e-01 -4.269716441631317139e-01 -5.083006620407104492e-01 2.407168149948120117e-01 -2.867761999368667603e-02 1.670083999633789062e-01 4.728495702147483826e-02 -2.620498090982437134e-02 -4.565236344933509827e-02 -3.501730039715766907e-02 2.974288761615753174e-01 -2.383098565042018890e-02 -1.865226030349731445e-01 -1.066276654601097107e-01 6.275676190853118896e-02 -2.285421192646026611e-01 7.746575772762298584e-02 1.348449438810348511e-01 -1.199288591742515564e-01 -5.207276716828346252e-02 -7.453425973653793335e-02 1.215913891792297363e-01 -2.644610963761806488e-02 2.496821284294128418e-01 1.112421676516532898e-01 -5.433997511863708496e-02 -1.619411557912826538e-01 -2.444515079259872437e-01 7.601324468851089478e-02 3.923834860324859619e-02 -9.478051215410232544e-02
-1.642733514308929443e-01 -2.165524661540985107e-01 -2.260809689760208130e-01 -3.368337079882621765e-02 -2.200632914900779724e-02 -1.591219604015350342e-01 1.258876323699951172e-01 5.846168100833892822e-02 5.928694456815719604e-02 -2.789759337902069092e-01 6.056851521134376526e-02 -4.764978960156440735e-02 1.972672194242477417e-01 3.307249546051025391e-01 -2.620155513286590576e-01 2.102999985218048096e-01 2.464292347431182861e-01 4.555328749120235443e-03 9.608370065689086914e-02 -1.389276236295700073e-01 2.680966556072235107e-01 -3.421395421028137207e-01 5.842075124382972717e-02 1.744251549243927002e-01 -9.502748027443885803e-03 -2.370685711503028870e-02 1.833694614470005035e-02 -2.876743376255035400e-01 -5.062345881015062332e-03 1.088716760277748108e-01 -2.662903964519500732e-01 -4.196950048208236694e-02
1.188300624489784241e-01 -1.413815766572952271e-01 -2.888569831848144531e-01 -2.211775183677673340e-01 -1.724643111228942871e-01 -4.632173106074333191e-02 1.538570970296859741e-01 2.919261157512664795e-01 -8.202821761369705200e-02 4.546884819865226746e-02 -3.248703181743621826e-01 2.052601128816604614e-01 -1.232378091663122177e-02 -3.099362552165985107e-02 -1.380538791418075562e-01 9.030611068010330200e-02 5.644970387220382690e-02 -1.742088608443737030e-02 6.322837900370359421e-03 -3.270349204540252686e-01 1.601577103137969971e-01 -3.917255103588104248e-01 1.254863440990447998e-01 -1.350858956575393677e-01 1.009336486458778381e-01 -3.088640868663787842e-01 -2.831960469484329224e-02 -7.304581999778747559e-02 -2.198902070522308350e-01 -8.207198232412338257e-02 -1.320384740829467773e-01 1.162135135382413864e-02
-1.908121258020401001e-01 3.174270316958427429e-02 -8.048692345619201660e-02 -3.580871522426605225e-01 -1.614608764648437500e-01 1.748357415199279785e-01 4.695033282041549683e-02 -2.162224426865577698e-02 2.371251881122589111e-01 -8.155374228954315186e-02 -1.708508133888244629e-01 2.551142275333404541e-01 -7.519577443599700928e-02 1.714583784341812134e-01 1.837009191513061523e-02 2.004273384809494019e-01 8.483324199914932251e-02 -9.894189983606338501e-02 -8.788771182298660278e-02 -2.899978160858154297e-01 8.039447665214538574e-02 8.442798256874084473e-02 1.670136153697967529e-01 1.160572543740272522e-01 3.356093764305114746e-01 -3.349132835865020752e-01 2.349810488522052765e-02 -6.581444293260574341e-02 -1.193623170256614685e-01 2.120801806449890137e-02 2.693794369697570801e-01 -2.348318547010421753e-01
-4.141088947653770447e-02 2.142293378710746765e-02 -7.355274260044097900e-02 -1.614907234907150269e-01 9.666361659765243530e-02 3.381573781371116638e-02 1.357485204935073853e-01 -7.489907741546630859e-02 -7.489892840385437012e-02 -1.167809367179870605e-01 -2.753077447414398193e-01 -8.263047039508819580e-02 8.248790353536605835e-02 5.194230377674102783e-02 -1.504668593406677246e-01 -9.845066815614700317e-02 7.107308506965637207e-02 5.074279010295867920e-02 1.029968783259391785e-01 -3.719630539417266846e-01 3.153422176837921143e-01 -1.606685966253280640e-01 2.550202608108520508e-01 1.480884850025177002e-01 9.234756976366043091e-02 -2.746565341949462891e-01 -3.060057759284973145e-01 -1.248951852321624756e-01 -3.023371398448944092e-01 1.590890288352966309e-01 -3.065091967582702637e-01 1.242091059684753418e-01
-8.528055250644683838e-02 -2.761902511119842529e-01 -2.085004746913909912e-01 -2.770459353923797607e-01 -7.004721462726593018e-02 2.131308466196060181e-01 3.209094703197479248e-02 -7.511077821254730225e-02 2.111435383558273315e-01 -4.291645884513854980e-01 2.596616977825760841e-04 -7.828057557344436646e-02 1.940528452396392822e-01 7.529159635305404663e-02 1.713442243635654449e-02 2.460461482405662537e-02 -7.519651949405670166e-02 -1.517519205808639526e-01 -6.987553834915161133e-02 -5.693520978093147278e-02 1.870772093534469604e-01 -2.602975070476531982e-01 2.640317194163799286e-02 4.161509871482849121e-02 3.880234658718109131e-01 4.490279778838157654e-02 2.711687684059143066e-01 -2.847204916179180145e-02 -1.359594315290451050e-01 1.429979652166366577e-01 -1.622353643178939819e-01 -1.610466390848159790e-01
-2.240453213453292847e-01 -6.355908233672380447e-03 -1.922704875469207764e-01 -2.472755908966064453e-01 3.083004057407379150e-02 4.935597628355026245e-02 1.122394576668739319e-01 5.624421313405036926e-02 -1.214187145233154297e-01 -2.784745991230010986e-01 -2.457475960254669189e-01 1.881296336650848389e-01 1.109981462359428406e-01 3.016326762735843658e-02 -4.759719222784042358e-02 2.110782414674758911e-01 -8.507727086544036865e-02 1.264660805463790894e-01 2.098265439271926880e-01 -2.622932754456996918e-02 2.531833350658416748e-01 -2.105714231729507446e-01 1.941859722137451172e-01 1.676924228668212891e-01 -1.246096864342689514e-01 1.772379726171493530e-01 4.106949269771575928e-02 -2.948274314403533936e-01 -1.974983513355255127e-01 2.199918627738952637e-01 1.786775588989257812e-01 2.954330444335937500e-01
1.040657237172126770e-01 -2.009861469268798828e-01 -1.812298595905303955e-01 -2.983586490154266357e-01 -2.495753467082977295e-01 -1.386015713214874268e-01 -1.099222153425216675e-02 -1.490563899278640747e-01 8.449026197195053101e-02 -3.230822086334228516e-01 -2.122360020875930786e-01 2.718400023877620697e-02 2.519452758133411407e-02 2.415466904640197754e-01 -1.207725629210472107e-01 2.629718780517578125e-01 -1.423414349555969238e-01 -1.471474915742874146e-01 8.220126479864120483e-02 1.356793642044067383e-01 2.663251161575317383e-01 -3.533303141593933105e-01 1.162290200591087341e-01 -1.974323391914367676e-01 1.687526404857635498e-01 9.869272261857986450e-02 1.920307725667953491e-01 3.258514404296875000e-02 -1.187033951282501221e-01 1.029942110180854797e-01 7.599019259214401245e-02 3.293334320187568665e-02
-4.852424263954162598e-01 7.847815752029418945e-03 -1.756342649459838867e-01 -3.750658333301544189e-01 -2.592520043253898621e-02 1.978309750556945801e-01 -3.048257157206535339e-02 -8.762756735086441040e-02 5.331204831600189209e-02 8.344846963882446289e-02 -9.314078837633132935e-02 1.250916421413421631e-01 1.450447291135787964e-01 -7.135270535945892334e-02 -7.323838025331497192e-02 -6.449382007122039795e-02 -1.818584837019443512e-02 9.380374103784561157e-02 1.050449162721633911e-01 -5.917651206254959106e-02 2.247902005910873413e-01 -3.008736670017242432e-01 1.325209140777587891e-01 2.125186286866664886e-02 -6.701677292585372925e-02 -2.955774776637554169e-02 -1.643827110528945923e-01 -2.915228605270385742e-01 -2.743129730224609375e-01 2.928830683231353760e-01 1.162290126085281372e-01 1.064036972820758820e-02
-2.605895102024078369e-01 7.705248892307281494e-02 -2.322187274694442749e-01 -1.613401174545288086e-01 1.094267964363098145e-01 7.516237348318099976e-02 1.372461616992950439e-01 8.201178163290023804e-02 -2.348545938730239868e-02 -2.162328511476516724e-01 -9.501166641712188721e-02 1.072378307580947876e-01 2.382511496543884277e-01 1.933689117431640625e-01 -2.672465145587921143e-01 5.169210582971572876e-02 9.761006385087966919e-02 -1.710368506610393524e-02 -6.279108673334121704e-02 -4.192004203796386719e-01 4.501543939113616943e-01 -1.916741728782653809e-01 1.778037995100021362e-01 1.585911959409713745e-01 1.971122063696384430e-02 -8.570903539657592773e-02 9.847576916217803955e-02 -2.004089504480361938e-01 3.681071847677230835e-02 -1.058637648820877075e-01 -8.669044077396392822e-02 6.018361076712608337e-02
-3.126462688669562340e-03 6.083343923091888428e-02 -2.298742234706878662e-01 -1.421629786491394043e-01 -1.916368156671524048e-01 1.035251691937446594e-01 6.435968726873397827e-02 1.173380464315414429e-01 -1.769502311944961548e-01 -1.319309622049331665e-01 1.154214441776275635e-01 3.889149799942970276e-02 2.177186608314514160e-01 -1.262948215007781982e-01 -1.338506117463111877e-02 3.147033154964447021e-01 6.480513513088226318e-02 2.062159478664398193e-01 -1.564333215355873108e-02 -2.567145526409149170e-01 5.597332715988159180e-01 -1.429432332515716553e-01 -2.124755829572677612e-02 -2.980498373508453369e-01 4.801223054528236389e-03 -1.733573526144027710e-01 -7.356408983469009399e-02 8.873860538005828857e-02 -1.666695326566696167e-01 -1.538859158754348755e-01 -5.476834718137979507e-03 -3.195073455572128296e-02
-2.400442957878112793e-01 -1.825964301824569702e-01 1.884204000234603882e-01 -4.328548610210418701e-01 1.072339154779911041e-02 3.116366453468799591e-02 2.087951637804508209e-02 -5.732980370521545410e-02 -1.279104501008987427e-01 -7.337014377117156982e-02 -1.581491529941558838e-01 -8.443394303321838379e-02 1.028273254632949829e-01 1.522563248872756958e-01 -1.541408002376556396e-01 -2.364449203014373779e-03 -8.334399014711380005e-02 1.696975380182266235e-01 -2.190347462892532349e-01 -2.535340189933776855e-01 1.093735694885253906e-01 -1.449437439441680908e-01 -5.531197041273117065e-02 1.055343002080917358e-01 3.096428811550140381e-01 -1.875988990068435669e-01 -1.273353546857833862e-01 3.952091932296752930e-01 -1.912296712398529053e-01 6.487016379833221436e-02 1.560453623533248901e-01 -7.865646481513977051e-02
1.653235703706741333e-01 -3.987261950969696045e-01 -1.745979785919189453e-01 -2.314819842576980591e-01 -3.305105492472648621e-02 -2.740144133567810059e-01 2.043073065578937531e-02 -1.303150951862335205e-01 2.928669452667236328e-01 -1.729249805212020874e-01 -6.069716066122055054e-02 7.079407572746276855e-02 -1.656854748725891113e-01 -9.764137864112854004e-02 -2.378191202878952026e-01 2.388003915548324585e-01 -3.989575505256652832e-01 1.260652691125869751e-01 -1.159428954124450684e-01 -1.369054168462753296e-01 1.651203185319900513e-01 -8.236525952816009521e-02 1.049797758460044861e-01 -3.285778313875198364e-02 4.228534922003746033e-02 1.137987300753593445e-01 2.654090821743011475e-01 2.711732685565948486e-02 1.126834470778703690e-02 9.594351053237915039e-02 8.954919874668121338e-02 -6.664103269577026367e-02
-1.635056436061859131e-01 -1.321697682142257690e-01 -6.429726630449295044e-02 -3.316490054130554199e-01 -1.575642377138137817e-01 1.152593642473220825e-01 2.576674818992614746e-01 6.833724677562713623e-02 -1.093518584966659546e-01 -1.043014451861381531e-01 -2.139571905136108398e-01 7.285585999488830566e-02 -7.440792862325906754e-03 -2.037056833505630493e-01 -1.487825512886047363e-01 2.667446136474609375e-01 -1.877580136060714722e-01 -7.755863666534423828e-02 -5.160829424858093262e-02 -2.609593570232391357e-01 1.133453473448753357e-01 9.642425179481506348e-02 -9.201205335557460785e-03 -1.248592510819435120e-01 4.615294039249420166e-01 7.860933989286422729e-02 -2.954969108104705811e-01 1.787271201610565186e-01 4.511488601565361023e-02 1.815635412931442261e-01 -1.216791104525327682e-02 -1.689101010560989380e-02
-5.702803283929824829e-02 -3.070517480373382568e-01 -4.041872918605804443e-01 -1.989280134439468384e-01 -2.399794161319732666e-01 -1.708940267562866211e-01 -1.252722591161727905e-01 -5.579025298357009888e-02 -1.028674170374870300e-01 -1.123574301600456238e-01 -5.372332409024238586e-02 2.826192378997802734e-01 9.009330719709396362e-02 8.747447282075881958e-03 1.207698415964841843e-02 1.649001836776733398e-01 -1.282095760107040405e-01 2.210308164358139038e-01 7.157139480113983154e-02 1.969592124223709106e-01 1.984561383724212646e-01 -2.574034929275512695e-01 -1.706782579421997070e-01 5.347041040658950806e-02 2.962898313999176025e-01 -1.726730167865753174e-02 -2.423473633825778961e-02 4.048374947160482407e-03 -2.607939839363098145e-01 -1.277375817298889160e-01 2.581343427300453186e-02 -1.786180138587951660e-01
-1.471935212612152100e-01 -7.536365836858749390e-02 -2.965189814567565918e-01 -3.577095866203308105e-01 1.684227138757705688e-01 -2.296208217740058899e-02 8.998444676399230957e-02 -4.011689126491546631e-01 -2.127479463815689087e-01 -6.097627803683280945e-02 -4.255066066980361938e-02 -1.946581751108169556e-01 -2.572585940361022949e-01 2.607099711894989014e-01 -2.367965579032897949e-01 -1.229246482253074646e-01 -3.853223286569118500e-03 7.503695040941238403e-02 -1.153251994401216507e-02 -3.085160255432128906e-01 2.093585431575775146e-01 1.769061014056205750e-02 -1.426135282963514328e-02 1.823470592498779297e-01 1.238088235259056091e-01 -9.844671189785003662e-02 -7.683247327804565430e-02 -6.036771833896636963e-02 -1.917638778686523438e-01 8.367556333541870117e-02 8.820183575153350830e-02 -1.224190555512905121e-02
2.172616720199584961e-01 -1.680334359407424927e-01 1.066290494054555893e-02 -3.731835186481475830e-01 -1.218697521835565567e-02 1.003032177686691284e-01 1.393137574195861816e-01 9.258605539798736572e-02 7.448774576187133789e-02 -6.298104673624038696e-02 7.728108763694763184e-02 1.681870073080062866e-01 -2.100706994533538818e-01 2.271870374679565430e-01 -2.273958176374435425e-01 3.081462383270263672e-01 -1.197067201137542725e-01 -1.059312522411346436e-01 -4.532624036073684692e-02 -3.398510217666625977e-01 2.343250811100006104e-01 -6.596618145704269409e-02 2.647296488285064697e-01 2.848076401278376579e-04 2.880080938339233398e-01 1.406794320791959763e-02 2.498211264610290527e-01 1.796317398548126221e-01 -9.986852854490280151e-02 -5.242893937975168228e-03 -2.088150940835475922e-02 1.019010692834854126e-02
-6.289044022560119629e-02 -2.470843195915222168e-01 -2.381487488746643066e-01 -2.201456278562545776e-01 4.702478274703025818e-02 1.034498773515224457e-02 -5.805508792400360107e-02 1.508345305919647217e-01 -9.177125245332717896e-02 3.518561273813247681e-02 -1.180802360177040100e-01 3.614530861377716064e-01 -1.304759085178375244e-01 3.281370103359222412e-01 -2.576709985733032227e-01 -2.016511932015419006e-02 -1.728293150663375854e-01 4.213226437568664551e-01 -9.952460229396820068e-02 1.920315064489841461e-02 2.090418934822082520e-01 -9.742382913827896118e-03 1.685467809438705444e-01 -3.020529262721538544e-02 -1.784937689080834389e-03 -7.349404692649841309e-02 1.287437230348587036e-01 2.297638170421123505e-02 -9.826647490262985229e-02 1.798071712255477905e-01 2.584236562252044678e-01 -1.832426935434341431e-01
-3.322500586509704590e-01 -1.321441978216171265e-01 -1.035186182707548141e-02 -5.584782958030700684e-01 -1.233468204736709595e-01 -4.172395449131727219e-03 8.888339251279830933e-02 -9.039663523435592651e-02 -6.388435512781143188e-02 -6.821261346340179443e-02 -1.031802445650100708e-01 5.922413617372512817e-02 -1.679537743330001831e-01 -3.592447936534881592e-02 -9.000504389405250549e-03 4.105079546570777893e-02 -1.948956847190856934e-01 -1.318164765834808350e-01 3.161296248435974121e-02 -2.843983769416809082e-01 9.373894333839416504e-02 -1.809100620448589325e-02 5.711927264928817749e-02 -7.751576602458953857e-02 4.005826413631439209e-01 -2.810034751892089844e-01 -1.556631475687026978e-01 6.235300004482269287e-02 8.923982083797454834e-02 -3.175551444292068481e-02 -2.062118500471115112e-01 3.841456724330782890e-03
-4.713717475533485413e-02 -4.317194968461990356e-02 -5.078631043434143066e-01 -2.852427959442138672e-01 1.151890978217124939e-01 3.940130770206451416e-02 3.332453779876232147e-04 -3.730203583836555481e-02 -2.482785731554031372e-01 -1.257372498512268066e-01 3.427373990416526794e-02 1.902251392602920532e-01 -2.072941660881042480e-01 -1.556084752082824707e-01 -1.320350319147109985e-01 -2.913051284849643707e-03 -9.963231533765792847e-02 7.565810810774564743e-03 7.636884599924087524e-02 -2.669116258621215820e-01 8.547571301460266113e-02 -7.006791979074478149e-02 1.984451711177825928e-01 -1.910346746444702148e-02 1.011511236429214478e-01 -9.472215175628662109e-02 -1.534619778394699097e-01 9.302877634763717651e-02 -9.711033105850219727e-02 6.882759183645248413e-02 -1.829662770032882690e-01 -4.504467844963073730e-01
-2.541104257106781006e-01 2.193719148635864258e-02 -3.089113235473632812e-01 -2.272930592298507690e-01 5.987365543842315674e-02 7.878407090902328491e-02 -9.349074214696884155e-02 -7.080503553152084351e-02 -5.131410062313079834e-02 -2.239793073385953903e-03 -1.053149700164794922e-01 7.400747388601303101e-02 2.927006781101226807e-02 -1.272068470716476440e-01 -2.170430421829223633e-01 -8.275170624256134033e-02 -5.809219554066658020e-02 1.934062242507934570e-01 1.747668832540512085e-01 5.599391460418701172e-02 3.386344313621520996e-01 -1.729619652032852173e-01 8.112024515867233276e-02 2.667351067066192627e-01 6.703461706638336182e-02 8.228360861539840698e-02 -1.199541166424751282e-01 -1.370065808296203613e-01 -4.408439993858337402e-01 3.380848467350006104e-01 -3.566663712263107300e-02 1.516409069299697876e-01
5.529886577278375626e-03 2.210061624646186829e-02 -6.072762012481689453e-01 -2.243130356073379517e-01 -6.044980883598327637e-02 -6.349714845418930054e-02 -1.730166524648666382e-01 -1.675959974527359009e-01 -2.046826481819152832e-01 -6.596902757883071899e-02 1.498864293098449707e-01 2.122852355241775513e-01 5.573231261223554611e-03 1.638368517160415649e-01 -2.688690274953842163e-02 1.093224361538887024e-01 -1.923693120479583740e-01 1.828824132680892944e-01 7.113824784755706787e-02 -2.413157559931278229e-02 1.686277091503143311e-01 -3.159986734390258789e-01 -3.632168844342231750e-02 1.125131919980049133e-01 1.585732251405715942e-01 6.291938573122024536e-02 1.403681486845016479e-01 -2.608265914022922516e-02 -2.506961822509765625e-01 -6.948549300432205200e-03 -1.745644509792327881e-01 -1.112958043813705444e-02
1.315611451864242554e-01 5.442102625966072083e-02 -4.284321069717407227e-01 -9.621733427047729492e-02 -1.006704987958073616e-03 -1.401024609804153442e-01 7.238533347845077515e-02 1.904534846544265747e-01 5.074994266033172607e-02 3.096737712621688843e-02 -1.596706956624984741e-01 -5.147014185786247253e-02 -2.122449576854705811e-01 -1.461190879344940186e-01 -3.320959955453872681e-02 8.887985348701477051e-02 -1.921884417533874512e-01 1.552714109420776367e-01 -6.535890861414372921e-04 -2.609990239143371582e-01 3.343712687492370605e-01 -1.255620718002319336e-01 1.078443452715873718e-01 -2.207211405038833618e-01 -7.042752951383590698e-02 1.644833832979202271e-01 8.352595567703247070e-02 -9.507134556770324707e-02 -2.852123677730560303e-01 2.990011870861053467e-01 -2.327522188425064087e-01 1.692939251661300659e-01
5.576238781213760376e-02 -2.513295412063598633e-01 -2.237683087587356567e-01 -2.291193306446075439e-01 -2.363302558660507202e-01 -2.935880720615386963e-01 -7.673938572406768799e-02 -2.456174045801162720e-01 1.159052327275276184e-01 -2.878615558147430420e-01 -1.576061248779296875e-01 -5.457180365920066833e-02 5.968362465500831604e-02 2.369910478591918945e-01 -1.610406935214996338e-01 3.285417854785919189e-01 -2.707093656063079834e-01 -1.904289871454238892e-01 4.112789407372474670e-02 2.673847228288650513e-02 1.611769199371337891e-01 -2.756654620170593262e-01 1.290998011827468872e-01 -1.252858638763427734e-01 1.390524506568908691e-01 -2.581949904561042786e-02 8.806245774030685425e-02 9.302046149969100952e-02 -7.292401045560836792e-02 1.082360893487930298e-01 6.972091645002365112e-02 -2.422458864748477936e-02
-3.624173998832702637e-01 -2.369626462459564209e-01 -9.224172681570053101e-02 -3.860530853271484375e-01 -2.436810359358787537e-02 2.178550362586975098e-01 1.571774929761886597e-01 1.534102112054824829e-01 6.723277270793914795e-02 3.076114133000373840e-02 8.717243373394012451e-02 -1.253597140312194824e-01 4.569383338093757629e-03 4.858325235545635223e-03 -6.877073645591735840e-02 3.962555527687072754e-01 -4.361166805028915405e-02 5.536947771906852722e-02 -1.150509044528007507e-01 -1.980829685926437378e-01 1.218074262142181396e-01 -7.196047902107238770e-02 7.397125661373138428e-02 8.076830999925732613e-04 1.955227367579936981e-02 1.948603391647338867e-01 1.862573176622390747e-01 -2.873327434062957764e-01 -1.158511266112327576e-01 2.087062001228332520e-01 2.223633080720901489e-01 -1.520875096321105957e-01
1.142938528209924698e-02 7.934544235467910767e-02 -2.432442903518676758e-01 -3.106165230274200439e-01 -7.698581367731094360e-02 -1.673839986324310303e-01 -8.727794885635375977e-02 9.157064557075500488e-02 3.027336113154888153e-02 -2.370468080043792725e-01 -1.045734435319900513e-01 1.824057996273040771e-01 -4.758243635296821594e-02 -7.518967986106872559e-02 7.565433159470558167e-03 5.062631517648696899e-02 -1.332255005836486816e-01 -2.300455467775464058e-03 2.595013678073883057e-01 -3.321947753429412842e-01 1.565314382314682007e-01 1.368482131510972977e-02 2.558268904685974121e-01 -1.952874474227428436e-03 1.623970568180084229e-01 -1.634138822555541992e-01 -9.268702007830142975e-03 3.869954943656921387e-01 -2.813071608543395996e-01 5.515336617827415466e-02 -1.371210347861051559e-02 -3.244106173515319824e-01
-1.061112582683563232e-01 -2.492180168628692627e-01 -1.684032678604125977e-01 -5.014355182647705078e-01 -4.588779434561729431e-02 1.198933497071266174e-01 1.852692961692810059e-01 -3.287848830223083496e-01 5.831233412027359009e-02 -4.441466554999351501e-02 -6.037442758679389954e-02 2.518852949142456055e-01 -5.368997901678085327e-02 1.584574580192565918e-02 6.782495975494384766e-02 1.547600924968719482e-01 -1.273624002933502197e-01 -6.330527365207672119e-02 -8.417704701423645020e-02 -2.124236673116683960e-01 1.553272455930709839e-01 2.506203353404998779e-01 5.641385912895202637e-02 -9.320400655269622803e-02 3.757047951221466064e-01 -2.561161294579505920e-02 -6.943383067846298218e-02 1.489688456058502197e-01 5.419113114476203918e-02 1.075585484504699707e-01 -1.701569259166717529e-01 -1.593412272632122040e-02
-6.338342279195785522e-02 -1.553847491741180420e-01 -2.905286476016044617e-02 -2.950442731380462646e-01 -1.709203869104385376e-01 1.328624878078699112e-02 1.524826139211654663e-01 -3.332219421863555908e-01 -5.557192862033843994e-02 -1.762119084596633911e-01 -4.523757845163345337e-02 1.022877767682075500e-01 -2.430287897586822510e-01 -1.032244041562080383e-01 5.068523436784744263e-02 2.024143040180206299e-01 5.258261039853096008e-02 1.011247560381889343e-02 6.294181197881698608e-02 -2.970306873321533203e-01 3.458571434020996094e-01 -5.992806702852249146e-02 1.370111554861068726e-01 -1.301769614219665527e-01 3.440824151039123535e-01 -1.032551284879446030e-03 2.848667204380035400e-01 -1.886252313852310181e-01 2.254616916179656982e-01 8.827344328165054321e-02 9.352417290210723877e-02 -6.229776144027709961e-02
-2.721125483512878418e-01 -1.969140209257602692e-02 -2.475453168153762817e-01 -3.884099125862121582e-01 1.062763296067714691e-02 2.195538580417633057e-01 -1.141358911991119385e-01 -6.370414048433303833e-02 -1.815088689327239990e-01 -1.168440505862236023e-01 8.635764569044113159e-02 4.242273420095443726e-02 2.408372312784194946e-01 9.560512006282806396e-02 1.586499251425266266e-02 1.583106070756912231e-01 3.388842195272445679e-02 -1.101445257663726807e-01 2.194812744855880737e-01 -2.236501574516296387e-01 6.107157841324806213e-02 -2.346900701522827148e-01 -1.828811503946781158e-02 1.129111722111701965e-01 2.887794077396392822e-01 2.044472247362136841e-01 -4.033198580145835876e-02 -2.580595910549163818e-01 -2.559471726417541504e-01 2.337138652801513672e-01 3.523942083120346069e-02 -3.950930759310722351e-02
-1.417666822671890259e-01 -6.492265313863754272e-02 -2.352168560028076172e-01 -1.806420683860778809e-01 3.561443090438842773e-01 2.231338247656822205e-02 -7.701016217470169067e-02 1.728660464286804199e-01 2.716562896966934204e-02 -1.394648849964141846e-01 2.128674089908599854e-01 1.350052356719970703e-01 4.501910135149955750e-02 -3.169152736663818359e-01 -1.218184605240821838e-01 2.556952536106109619e-01 -1.208375580608844757e-02 -3.909366950392723083e-02 -1.292374730110168457e-01 -1.755429059267044067e-01 3.819180727005004883e-01 -3.626347482204437256e-01 3.189022094011306763e-02 -2.126275002956390381e-02 2.366431951522827148e-01 -1.220067664980888367e-01 -5.541073158383369446e-02 -9.508978575468063354e-03 -4.243949428200721741e-02 2.324686348438262939e-01 -1.047011557966470718e-02 -1.202210877090692520e-02
-3.230400383472442627e-01 -1.627095043659210205e-01 -4.647288843989372253e-02 -3.066730797290802002e-01 -7.478687912225723267e-02 3.359785676002502441e-02 8.786315470933914185e-02 -2.930696904659271240e-01 1.056701992638409138e-03 -1.863217204809188843e-01 -2.052980363368988037e-01 -5.660432856529951096e-03 -9.332270920276641846e-02 -2.135626822710037231e-01 -1.060214564204216003e-01 1.918296813964843750e-01 3.405509889125823975e-02 -1.044373884797096252e-01 8.240135386586189270e-03 -2.035721093416213989e-01 1.259066611528396606e-01 9.120959043502807617e-02 1.517587453126907349e-01 6.179810315370559692e-02 5.104593038558959961e-01 1.738879829645156860e-02 -2.340263128280639648e-01 6.646557152271270752e-02 -3.881964832544326782e-02 1.661433726549148560e-01 -1.334418822079896927e-02 -1.985792368650436401e-01
1.721667349338531494e-01 -9.487492591142654419e-02 -1.161875426769256592e-01 -6.504008769989013672e-01 -2.818414866924285889e-01 -1.223545148968696594e-02 -3.344983235001564026e-02 -2.167961597442626953e-01 1.419736891984939575e-01 -1.680199755355715752e-03 -4.129775334149599075e-03 -1.615920364856719971e-01 -8.914736658334732056e-02 1.180214658379554749e-01 -1.155297383666038513e-01 1.734146177768707275e-01 1.100571528077125549e-01 1.246656253933906555e-01 8.657557517290115356e-02 -4.243707007844932377e-05 2.709370851516723633e-01 2.497913688421249390e-02 6.482141464948654175e-02 6.016286835074424744e-02 -6.047141272574663162e-03 -6.036561354994773865e-02 -1.169391274452209473e-01 -1.624408066272735596e-01 -4.167600348591804504e-02 3.021452724933624268e-01 3.612340986728668213e-02 1.745583117008209229e-01
-6.321141123771667480e-02 -7.670902460813522339e-02 -2.879093289375305176e-01 -2.928244471549987793e-01 -1.582774370908737183e-01 -1.675399988889694214e-01 4.454873874783515930e-02 -8.513800799846649170e-02 -1.147974804043769836e-01 5.662927776575088501e-02 -6.044577062129974365e-02 -8.517913520336151123e-02 -4.868989065289497375e-02 2.053289115428924561e-02 -5.446738749742507935e-02 1.830024272203445435e-02 1.771956682205200195e-01 1.403670608997344971e-01 1.445299834012985229e-01 -2.944392561912536621e-01 3.238857686519622803e-01 1.175403594970703125e-01 2.829436585307121277e-02 5.432814359664916992e-01 9.208271652460098267e-02 1.166172251105308533e-01 6.286650151014328003e-02 4.800815880298614502e-02 -3.290066123008728027e-01 5.927757546305656433e-02 -9.269332140684127808e-02 -6.078337877988815308e-02
-1.056251078844070435e-01 -7.098794728517532349e-02 -8.839401602745056152e-02 -4.481373131275177002e-01 2.425231188535690308e-01 -2.302338629961013794e-01 1.490207854658365250e-02 -1.529275774955749512e-01 -2.527498267590999603e-02 -3.683617413043975830e-01 -8.893013000488281250e-02 -2.254018634557723999e-01 -7.754924893379211426e-02 -1.722806133329868317e-02 -2.598496973514556885e-01 -6.163467466831207275e-02 7.169822230935096741e-03 1.533492058515548706e-01 1.259259730577468872e-01 6.445050984621047974e-02 3.092297911643981934e-01 -1.473419368267059326e-01 -4.941247403621673584e-02 6.365177780389785767e-02 2.148309946060180664e-01 1.473852340131998062e-02 -2.852527797222137451e-01 -5.126890167593955994e-02 -1.406849920749664307e-01 8.313801139593124390e-02 1.679873317480087280e-01 -1.198273524641990662e-01
1.598927006125450134e-02 3.618424832820892334e-01 -2.844875454902648926e-01 -2.292951941490173340e-01 5.258161108940839767e-03 -3.442067652940750122e-02 5.938653647899627686e-02 -8.171737194061279297e-02 -6.777993589639663696e-02 -3.024025261402130127e-01 -6.040778011083602905e-02 2.335998713970184326e-01 -3.772231191396713257e-02 5.266027990728616714e-03 -9.210950136184692383e-02 2.147691398859024048e-01 4.768959432840347290e-02 3.398626297712326050e-02 -7.981169968843460083e-02 4.181406646966934204e-02 3.867452442646026611e-01 -1.415770947933197021e-01 1.367552280426025391e-01 -1.092898994684219360e-01 1.553993821144104004e-01 -2.727076113224029541e-01 2.994591183960437775e-02 3.484863638877868652e-01 -2.216226756572723389e-01 1.625256389379501343e-01 -1.060191262513399124e-02 -7.250133156776428223e-02
2.676053903996944427e-02 -4.986734986305236816e-01 -2.777449488639831543e-01 -1.321940273046493530e-01 -1.834151595830917358e-01 -1.139892041683197021e-01 1.496320217847824097e-01 1.286008805036544800e-01 -1.265063881874084473e-01 -3.893943969160318375e-03 -1.573645770549774170e-01 1.870827525854110718e-01 7.445288449525833130e-02 1.027043461799621582e-01 -7.502961158752441406e-02 -5.310621857643127441e-02 -1.701894775032997131e-02 -6.255318969488143921e-02 9.405075758695602417e-02 -1.311449613422155380e-02 1.595117002725601196e-01 -3.764925301074981689e-01 9.664230793714523315e-02 -1.732101887464523315e-01 3.551247417926788330e-01 -2.534125745296478271e-01 2.067578770220279694e-02 -5.619793385267257690e-02 -1.946386992931365967e-01 -6.360784173011779785e-02 8.808359503746032715e-02 -8.213711529970169067e-02
-8.733920753002166748e-02 -8.962675929069519043e-02 -4.459049701690673828e-01 -2.804638445377349854e-01 1.497441530227661133e-01 -6.026849150657653809e-03 -2.695201523602008820e-02 -1.210978254675865173e-02 -1.192721202969551086e-01 3.675589710474014282e-02 1.815558969974517822e-01 1.406247913837432861e-01 7.514269556850194931e-03 1.416652500629425049e-01 9.172999858856201172e-02 2.537423186004161835e-02 6.212835386395454407e-02 1.360028684139251709e-01 -3.934868797659873962e-02 -1.205418854951858521e-01 2.557243704795837402e-01 -1.660259813070297241e-01 -1.026271563023328781e-02 2.983382344245910645e-01 1.197365969419479370e-01 -7.365951687097549438e-02 1.810035705566406250e-01 -1.245093569159507751e-01 -4.000072479248046875e-01 3.606939315795898438e-01 -5.673507601022720337e-02 -6.448471546173095703e-02
-5.299573391675949097e-02 -9.270285815000534058e-02 -1.634014695882797241e-01 -4.703334271907806396e-01 -1.091101989150047302e-01 -7.781534641981124878e-02 8.200629800558090210e-02 -4.899053368717432022e-03 -8.772485703229904175e-02 -7.874412089586257935e-02 1.316056698560714722e-01 -1.244834437966346741e-02 -1.937821805477142334e-01 -3.519966034218668938e-03 -3.308377414941787720e-02 2.079509198665618896e-02 -8.316590636968612671e-02 5.764829739928245544e-02 -7.850620895624160767e-02 -1.842781305313110352e-01 -4.007058963179588318e-02 1.551617532968521118e-01 3.821291029453277588e-01 2.506629824638366699e-01 9.441751241683959961e-02 -1.088751330971717834e-01 3.160308897495269775e-01 2.695874869823455811e-01 -1.544459313154220581e-01 2.631691992282867432e-01 -2.075658142566680908e-01 -1.763499528169631958e-01
-6.341826170682907104e-02 -2.075383998453617096e-02 -4.321033954620361328e-01 -2.822202444076538086e-01 2.687394917011260986e-01 -1.794149279594421387e-01 -1.410961449146270752e-01 9.410958737134933472e-02 -7.004391402006149292e-02 -4.292818531394004822e-02 8.772912621498107910e-02 1.629042029380798340e-01 1.069099605083465576e-01 -4.680943116545677185e-02 -1.153664290904998779e-01 2.245990186929702759e-01 -7.862171530723571777e-02 -1.983714997768402100e-01 1.359298080205917358e-01 -1.523894071578979492e-01 2.066721767187118530e-01 5.275337770581245422e-02 3.790180087089538574e-01 2.268507331609725952e-02 3.378695547580718994e-01 -4.770242422819137573e-02 1.801256462931632996e-02 -1.069468483328819275e-01 -1.687695384025573730e-01 7.450470328330993652e-02 -2.236637473106384277e-02 -1.950041055679321289e-01
-1.490090787410736084e-01 -4.987844452261924744e-02 -1.104421466588973999e-01 -4.702664613723754883e-01 -1.684124022722244263e-01 -1.991789229214191437e-02 7.845956087112426758e-02 -1.498554050922393799e-01 8.487803488969802856e-02 -2.084507942199707031e-01 -1.508642733097076416e-01 1.197108104825019836e-01 9.625478088855743408e-02 -1.019688174128532410e-01 -3.837337484583258629e-03 1.596555113792419434e-02 -2.303114980459213257e-01 -4.623801913112401962e-03 -6.668206304311752319e-02 -2.080234736204147339e-01 1.022407189011573792e-01 3.533601760864257812e-01 -2.994656004011631012e-02 -1.133537013083696365e-02 4.362927377223968506e-01 -6.348246335983276367e-02 -2.200142592191696167e-01 1.183180417865514755e-02 1.115775108337402344e-02 2.090707123279571533e-01 -3.104905225336551666e-02 -2.281571626663208008e-01
-3.256528079509735107e-01 -1.504016667604446411e-01 -3.539101779460906982e-01 -2.989835143089294434e-01 -1.033858135342597961e-01 9.756025671958923340e-02 2.904315665364265442e-02 1.951669901609420776e-02 -4.125066995620727539e-01 -5.018872395157814026e-02 -2.744526229798793793e-02 -8.345744013786315918e-02 -2.365902215242385864e-01 2.091207504272460938e-01 9.977433085441589355e-02 1.795292794704437256e-01 -7.425453513860702515e-02 -8.732851594686508179e-03 3.907855972647666931e-02 -2.293806821107864380e-01 1.096596345305442810e-01 -1.730565875768661499e-01 1.789023131132125854e-01 2.093638926744461060e-01 -6.589808501303195953e-03 -7.596951723098754883e-02 -3.385454788804054260e-02 1.839306056499481201e-01 -1.924309134483337402e-01 2.394531071186065674e-01 9.741717949509620667e-03 1.281733624637126923e-02
-1.823257356882095337e-01 3.526494279503822327e-02 -2.253101617097854614e-01 -4.171837568283081055e-01 1.036724168807268143e-02 5.948383826762437820e-03 -1.470224708318710327e-01 3.261594474315643311e-02 1.195818483829498291e-01 -6.148041784763336182e-02 1.045141965150833130e-01 2.227972298860549927e-01 3.153836354613304138e-02 2.687894925475120544e-02 -1.404383182525634766e-01 2.315490841865539551e-01 2.709360420703887939e-02 -2.651202380657196045e-01 6.948226690292358398e-02 -2.705826461315155029e-01 1.246577650308609009e-01 -7.562895771116018295e-04 -2.890743874013423920e-02 -1.903719617985188961e-03 4.802590608596801758e-01 1.383928060531616211e-01 6.271069496870040894e-02 -1.806842386722564697e-01 -1.372868865728378296e-01 1.318974792957305908e-01 1.399047523736953735e-01 -2.377906292676925659e-01
3.832751885056495667e-02 2.052722126245498657e-02 -1.120653524994850159e-01 -5.547633767127990723e-01 -2.453934997320175171e-01 -5.214821174740791321e-02 7.111283484846353531e-03 -1.200932934880256653e-01 2.411613464355468750e-01 -1.775672659277915955e-02 -9.992300719022750854e-02 -9.927313029766082764e-02 2.553086280822753906e-01 -2.442526258528232574e-02 -1.890474557876586914e-01 1.688291728496551514e-01 1.807985603809356689e-01 1.982797980308532715e-01 5.694844946265220642e-02 -1.845146715641021729e-01 3.223403692245483398e-01 4.349664971232414246e-02 1.855631917715072632e-01 1.588482409715652466e-01 5.992437899112701416e-02 7.488554716110229492e-02 -1.924299076199531555e-02 -3.952618315815925598e-02 -1.044669523835182190e-01 2.217999696731567383e-01 1.051508076488971710e-02 2.143343240022659302e-01
-1.437212377786636353e-01 -1.584921926259994507e-01 -1.044418290257453918e-01 -4.813699424266815186e-01 -1.020233333110809326e-01 -7.795773912221193314e-03 -3.066547214984893799e-01 1.761556565761566162e-01 -3.073281049728393555e-02 -6.407304108142852783e-02 -3.296433687210083008e-01 -9.481344372034072876e-02 -9.979620575904846191e-02 1.763240844011306763e-01 -9.578563272953033447e-02 1.733200103044509888e-01 -5.934582278132438660e-02 1.157781854271888733e-01 -6.729646027088165283e-02 -9.893504530191421509e-02 1.202651113271713257e-01 5.505643412470817566e-02 9.133545309305191040e-02 3.195801079273223877e-01 7.549864053726196289e-02 2.202216088771820068e-01 -9.359053522348403931e-02 -4.746014624834060669e-02 1.257558912038803101e-01 2.574202120304107666e-01 -1.952971071004867554e-01 1.686759591102600098e-01
-3.220170736312866211e-01 1.898625120520591736e-02 7.695810496807098389e-02 -3.286460638046264648e-01 -1.432646717876195908e-02 9.546328336000442505e-02 -1.264714300632476807e-01 7.828844711184501648e-03 -2.023525834083557129e-01 -1.231658086180686951e-02 -2.618192434310913086e-01 -9.793674945831298828e-02 -1.247918903827667236e-01 1.479757279157638550e-01 5.419484153389930725e-02 -8.871689438819885254e-03 -3.998387232422828674e-02 3.895124793052673340e-01 6.082899495959281921e-02 -2.188685536384582520e-01 2.000113874673843384e-01 -2.005762308835983276e-01 2.287090271711349487e-01 1.955649256706237793e-01 2.253435850143432617e-01 -1.568262577056884766e-01 -1.512023061513900757e-01 -1.947058737277984619e-01 6.051545217633247375e-02 2.230457365512847900e-01 -1.546621918678283691e-01 8.788774162530899048e-02
8.685593493282794952e-03 -4.334079623222351074e-01 -2.191838473081588745e-01 -1.527414321899414062e-01 -3.062590025365352631e-02 -1.931375823915004730e-02 -4.256516695022583008e-02 -7.334637484746053815e-05 -2.431450784206390381e-01 1.194219440221786499e-01 -4.841214045882225037e-02 -1.793535798788070679e-01 -1.743572354316711426e-01 1.600985974073410034e-01 -2.438251376152038574e-01 1.238159015774726868e-01 1.700516045093536377e-01 1.942555010318756104e-01 1.696263402700424194e-01 -2.467925697565078735e-01 3.143650591373443604e-01 -4.259743541479110718e-02 -4.466392844915390015e-02 2.724916040897369385e-01 1.371313929557800293e-01 6.444431096315383911e-02 5.515022203326225281e-02 -1.215738281607627869e-01 6.186565011739730835e-02 3.423724770545959473e-01 -3.368268907070159912e-02 -5.198764428496360779e-02
-3.239227458834648132e-02 -2.682208120822906494e-01 -5.551419258117675781e-01 -2.612735033035278320e-01 -9.782132506370544434e-02 -3.848486021161079407e-02 -5.690079927444458008e-02 -5.167210847139358521e-02 -1.390601396560668945e-01 4.832008853554725647e-03 -1.037302836775779724e-01 3.222837746143341064e-01 6.329921633005142212e-02 1.387889310717582703e-02 1.367065012454986572e-01 2.773278355598449707e-01 -9.912997484207153320e-03 1.996299624443054199e-01 2.221539802849292755e-02 9.364543855190277100e-02 2.170000225305557251e-01 -4.039940237998962402e-02 -1.710783392190933228e-01 2.550294063985347748e-02 3.394641876220703125e-01 -5.978355184197425842e-02 2.087324671447277069e-02 3.685399889945983887e-02 -6.484601646661758423e-02 -1.764899641275405884e-01 2.780403383076190948e-02 1.234261542558670044e-01
-3.421331942081451416e-01 -2.400711774826049805e-01 -3.427406772971153259e-02 -3.033401370048522949e-01 -6.547725200653076172e-02 -6.236174702644348145e-02 5.846486240625381470e-02 -2.162066102027893066e-01 4.724531248211860657e-02 -7.111027836799621582e-02 -2.528896629810333252e-01 4.730594158172607422e-02 -2.433881461620330811e-01 -2.887507677078247070e-01 -3.538285493850708008e-01 5.436798185110092163e-02 5.094753950834274292e-02 -1.381426006555557251e-01 1.008210554718971252e-01 -2.264141291379928589e-01 1.023606657981872559e-01 -9.015318751335144043e-02 1.731281131505966187e-01 -7.931610196828842163e-02 3.521025180816650391e-01 1.315830349922180176e-01 -1.490067094564437866e-01 5.148034542798995972e-02 -1.107397228479385376e-01 1.004206389188766479e-01 -9.973914362490177155e-03 5.448156967759132385e-02
-2.704111933708190918e-01 3.301538527011871338e-02 -1.358145177364349365e-01 -3.108141422271728516e-01 2.755397185683250427e-02 3.083408996462821960e-02 6.279299408197402954e-02 -8.212746679782867432e-02 -5.869606509804725647e-02 7.646658271551132202e-02 -5.110508948564529419e-02 -2.245595008134841919e-01 -1.766418069601058960e-01 -2.807673066854476929e-02 -3.281974494457244873e-01 3.024033010005950928e-01 -3.501938283443450928e-01 5.352229252457618713e-02 -4.679933935403823853e-02 -2.599335014820098877e-01 1.175769865512847900e-01 3.744084760546684265e-02 1.603032946586608887e-01 4.110072925686836243e-02 2.931618988513946533e-01 -9.152293205261230469e-02 2.725876569747924805e-01 2.594964802265167236e-01 2.603446692228317261e-02 -1.193629875779151917e-01 1.265516281127929688e-01 9.168329648673534393e-03
2.533926367759704590e-01 -6.422214210033416748e-02 -6.569342315196990967e-02 -1.022139638662338257e-01 -1.602117568254470825e-01 2.008336484432220459e-01 9.355754405260086060e-02 3.216153010725975037e-02 -3.338541984558105469e-01 4.104689136147499084e-02 -1.660486310720443726e-01 1.849781125783920288e-01 6.922884285449981689e-02 4.398224875330924988e-02 -3.614366054534912109e-01 5.150462687015533447e-02 4.458145797252655029e-02 1.674175560474395752e-01 -7.944339513778686523e-02 1.276242360472679138e-02 1.461583226919174194e-01 -2.759002447128295898e-01 1.426359117031097412e-01 -3.464783355593681335e-02 2.750557959079742432e-01 -2.122354656457901001e-01 4.836576059460639954e-02 -1.092770770192146301e-01 -2.810167670249938965e-01 2.798039317131042480e-01 -2.515105903148651123e-01 -1.230808198451995850e-01
2.040192186832427979e-01 -4.498973488807678223e-02 -1.747649013996124268e-01 -3.372451663017272949e-01 -1.615019142627716064e-01 1.461400240659713745e-01 3.914837166666984558e-02 1.624761074781417847e-01 -2.808703482151031494e-01 -8.443751186132431030e-02 -3.522834777832031250e-01 7.708930876106023788e-03 6.864285469055175781e-02 4.142693057656288147e-02 -1.281047016382217407e-01 1.284513156861066818e-02 3.410900011658668518e-02 -1.796407252550125122e-02 9.393488988280296326e-03 -1.296783834695816040e-01 1.539586931467056274e-01 -1.531437933444976807e-01 3.446920812129974365e-01 1.763073652982711792e-01 -3.903113305568695068e-02 -1.454713940620422363e-01 -1.729233413934707642e-01 -1.615205258131027222e-01 -2.822374999523162842e-01 4.609648138284683228e-02 -3.569052517414093018e-01 -1.530773658305406570e-02
-1.724137812852859497e-01 -2.085229605436325073e-01 -4.813681542873382568e-01 -2.302913814783096313e-01 1.911520026624202728e-02 -3.897394984960556030e-02 -1.016350165009498596e-01 3.700609877705574036e-02 -1.084459051489830017e-01 8.669131994247436523e-02 1.627952456474304199e-01 -3.580870106816291809e-02 8.471526950597763062e-02 8.677589148283004761e-02 -2.673669345676898956e-02 3.507607281208038330e-01 -1.752356439828872681e-02 2.930736839771270752e-01 -5.558196455240249634e-02 -3.119783997535705566e-01 3.947996348142623901e-02 -4.791610687971115112e-02 5.042551830410957336e-02 -2.286607176065444946e-01 -7.109677046537399292e-02 -9.796384721994400024e-02 -1.652493923902511597e-01 -1.030983552336692810e-01 -1.606980115175247192e-01 4.163081571459770203e-02 -3.400155305862426758e-01 4.342160746455192566e-02
-4.238360002636909485e-02 -6.743475049734115601e-02 -3.037019073963165283e-01 -2.802064716815948486e-01 -2.000368386507034302e-01 -1.025576069951057434e-01 -1.302646249532699585e-01 -2.237517759203910828e-02 -1.718783676624298096e-01 -2.697135210037231445e-01 1.047289445996284485e-01 2.052154764533042908e-02 1.481843739748001099e-02 5.677158012986183167e-02 -1.090140361338853836e-02 1.203166469931602478e-01 1.779363304376602173e-01 -7.820812053978443146e-03 -3.137147426605224609e-01 5.863379314541816711e-02 2.549798190593719482e-01 -1.074131801724433899e-01 4.989731907844543457e-01 7.518602907657623291e-02 7.258739322423934937e-02 -1.033295094966888428e-01 1.058320328593254089e-01 3.188667297363281250e-01 1.993066864088177681e-03 9.660641849040985107e-02 2.234877087175846100e-02 -1.406186968088150024e-01
-1.451402902603149414e-01 -1.437326073646545410e-01 -1.150452196598052979e-01 -2.060975581407546997e-01 -2.708585187792778015e-02 4.564555361866950989e-02 1.613463610410690308e-01 -9.613116830587387085e-02 -2.867747657001018524e-02 -2.673238813877105713e-01 8.920567482709884644e-02 -1.175862550735473633e-01 -1.002589538693428040e-01 -1.862601190805435181e-01 -1.159237548708915710e-01 1.130618602037429810e-01 -3.139791265130043030e-02 1.858715154230594635e-02 -1.021146401762962341e-01 -2.809076607227325439e-01 4.346881210803985596e-01 -2.495550736784934998e-02 2.063277512788772583e-01 -4.834419488906860352e-02 3.642998039722442627e-01 9.979704767465591431e-02 2.145857810974121094e-01 -3.066159784793853760e-01 1.453124731779098511e-01 1.310355663299560547e-01 1.677769422531127930e-01 -1.584804803133010864e-01
-2.837562002241611481e-02 -2.169732153415679932e-01 -2.271201163530349731e-01 -1.191909387707710266e-01 -1.610070019960403442e-01 -1.923001855611801147e-01 -5.816014111042022705e-02 -2.450499534606933594e-01 1.302429735660552979e-01 -1.987121850252151489e-01 -6.242465600371360779e-02 6.464052945375442505e-02 -6.402378529310226440e-02 2.637723088264465332e-01 -1.828071922063827515e-01 1.444609761238098145e-01 -2.620640099048614502e-01 -1.494056880474090576e-01 -4.831847548484802246e-02 -5.916656181216239929e-02 3.802711665630340576e-01 -1.748195737600326538e-01 -1.687767729163169861e-02 4.564693197607994080e-02 3.796722888946533203e-01 1.598997712135314941e-01 2.701171934604644775e-01 1.106880139559507370e-02 -1.277218610048294067e-01 2.826215932145714760e-03 1.221723482012748718e-01 -1.381382644176483154e-01
-2.437576204538345337e-01 -4.102207347750663757e-02 -2.339590042829513550e-01 -2.381940186023712158e-01 -6.120755895972251892e-02 1.527295857667922974e-01 1.799449557438492775e-03 1.461841464042663574e-01 -2.964036464691162109e-01 -2.897671610116958618e-02 -7.917164266109466553e-02 -1.323252320289611816e-01 -6.111326441168785095e-02 1.104903966188430786e-01 -2.634757161140441895e-01 2.613273859024047852e-01 6.388847529888153076e-02 2.422525882720947266e-01 -1.124396398663520813e-01 -3.563928306102752686e-01 1.802825331687927246e-01 2.795775793492794037e-02 8.150831609964370728e-02 7.123750448226928711e-02 -2.554981783032417297e-02 -2.181216925382614136e-01 -1.421663314104080200e-01 3.754339516162872314e-01 -1.366596221923828125e-01 8.797105401754379272e-02 3.206741809844970703e-02 -1.690856516361236572e-01
6.888782232999801636e-02 6.388294696807861328e-02 -1.584733873605728149e-01 4.724152386188507080e-02 -6.283251196146011353e-02 -7.648020051419734955e-03 8.214019984006881714e-02 -1.035650596022605896e-01 2.385336160659790039e-01 -9.513177722692489624e-02 -1.206501722335815430e-01 1.619321256875991821e-01 2.477229088544845581e-01 1.850010901689529419e-01 -5.020979046821594238e-01 1.960556767880916595e-02 -2.804143913090229034e-02 1.462743878364562988e-01 1.407779902219772339e-01 -3.015969693660736084e-01 4.060786664485931396e-01 -7.135454565286636353e-02 2.285641431808471680e-01 1.715861558914184570e-01 8.015535771846771240e-02 -2.207591533660888672e-01 2.865868061780929565e-02 -1.883406192064285278e-01 -4.824831336736679077e-02 9.402097016572952271e-02 -9.271522983908653259e-03 1.414528675377368927e-02
-1.593046039342880249e-01 1.180619001388549805e-02 -1.695066690444946289e-01 -4.738050401210784912e-01 -1.116115972399711609e-01 -7.347173988819122314e-02 5.825606733560562134e-02 -8.730160072445869446e-03 -9.814335964620113373e-03 -2.095328271389007568e-01 -2.591252028942108154e-01 3.869992867112159729e-02 -1.476539820432662964e-01 -3.257882893085479736e-01 -1.793110072612762451e-01 1.845592111349105835e-01 -3.815512657165527344e-01 -8.274678140878677368e-02 1.266519129276275635e-01 -3.579035028815269470e-02 2.663957774639129639e-01 -4.078438505530357361e-02 5.778654292225837708e-02 -1.053895652294158936e-01 2.352664768695831299e-01 2.278940565884113312e-02 -2.242839634418487549e-01 8.251766860485076904e-02 -1.588419638574123383e-02 2.766776271164417267e-02 1.469886004924774170e-01 -2.652360871434211731e-02
-3.393660485744476318e-01 -6.055070832371711731e-02 -2.740189135074615479e-01 -2.819119095802307129e-01 5.523292813450098038e-03 2.610828876495361328e-01 -1.354650110006332397e-01 6.190110370516777039e-02 1.336779892444610596e-01 -1.332988739013671875e-01 -1.510323733091354370e-01 3.153371214866638184e-01 -4.029224440455436707e-02 -3.059546276926994324e-02 5.546808615326881409e-02 7.319733500480651855e-02 1.658165901899337769e-01 -5.493098869919776917e-02 -1.047257184982299805e-01 -3.236204385757446289e-01 9.292739443480968475e-03 -4.731351509690284729e-02 -1.062970086932182312e-01 1.025656163692474365e-01 2.338894456624984741e-01 -1.515091061592102051e-01 -1.052977815270423889e-01 -1.899577379226684570e-01 -1.426887214183807373e-01 2.589321732521057129e-01 2.064637839794158936e-01 -2.052498161792755127e-01
-1.407175362110137939e-01 -4.930191859602928162e-02 -1.152674034237861633e-01 -3.786088228225708008e-01 -1.835372000932693481e-01 1.967658996582031250e-01 1.766209602355957031e-01 5.048568546772003174e-02 7.381352782249450684e-02 4.526421055197715759e-02 3.552926778793334961e-01 4.192695021629333496e-03 -4.256538674235343933e-02 -1.828293204307556152e-01 -3.046826422214508057e-01 3.250321745872497559e-01 -9.915058314800262451e-02 1.804919689893722534e-01 8.245381526648998260e-03 -9.212970733642578125e-02 1.849701553583145142e-01 1.190912816673517227e-02 8.619071543216705322e-02 -6.652201991528272629e-03 1.034824699163436890e-01 1.539852470159530640e-01 9.389131516218185425e-02 -2.880463004112243652e-01 -2.325167655944824219e-01 1.965020745992660522e-01 1.877988427877426147e-01 2.412520907819271088e-02
3.191909566521644592e-02 4.520553629845380783e-04 -1.834473460912704468e-01 -4.117470681667327881e-01 -1.938455551862716675e-01 -1.325818449258804321e-01 -1.072090193629264832e-01 -2.952369153499603271e-01 -1.512077003717422485e-01 -1.266192197799682617e-01 -1.118435934185981750e-01 3.405195176601409912e-01 -2.301165610551834106e-01 4.024819657206535339e-02 -1.197317540645599365e-01 9.771881252527236938e-02 -2.853390276432037354e-01 -3.514914587140083313e-02 -3.872989118099212646e-02 -1.546028256416320801e-01 8.338091522455215454e-02 2.901349589228630066e-02 3.479371666908264160e-01 -1.178502291440963745e-01 -1.291834563016891479e-01 -2.681309878826141357e-01 6.231518834829330444e-02 -1.012451294809579849e-02 -1.738670319318771362e-01 1.385086774826049805e-01 5.323433876037597656e-02 -2.339334227144718170e-02
-1.578501015901565552e-01 -7.135515660047531128e-02 -4.136016368865966797e-01 -4.009162262082099915e-02 1.241737380623817444e-01 -8.801092207431793213e-02 1.250339001417160034e-01 -1.215999126434326172e-01 3.617958351969718933e-02 -7.341394573450088501e-02 -9.314361959695816040e-02 4.107109084725379944e-02 4.116073250770568848e-01 2.059607394039630890e-02 -2.520493865013122559e-01 1.103493645787239075e-01 1.521970778703689575e-01 -2.805189229547977448e-03 1.317188590764999390e-01 -3.597989380359649658e-01 3.616604208946228027e-01 -1.020379215478897095e-01 1.447447836399078369e-01 1.536607891321182251e-01 1.988613419234752655e-02 -1.147509366273880005e-01 3.222480118274688721e-01 -1.643993891775608063e-02 -1.381859742105007172e-02 -1.838309573940932751e-03 5.428053066134452820e-02 6.747987866401672363e-02
2.776937931776046753e-02 -3.927423804998397827e-02 -3.348247706890106201e-01 -2.277624458074569702e-01 1.088781654834747314e-01 -1.912764646112918854e-02 6.420048326253890991e-02 -1.083601340651512146e-01 -1.103717647492885590e-02 -8.311500400304794312e-02 -6.176549568772315979e-02 8.603421598672866821e-02 2.639047503471374512e-01 1.990264356136322021e-01 1.423807293176651001e-01 2.977462112903594971e-01 -1.844819784164428711e-01 -1.190837696194648743e-01 5.260480195283889771e-02 -2.870861589908599854e-01 3.355778753757476807e-01 -8.538373559713363647e-02 -1.004337146878242493e-01 -2.343813925981521606e-01 4.000367522239685059e-01 1.080052368342876434e-02 1.162157505750656128e-01 -1.753054708242416382e-01 1.026515662670135498e-01 1.663566976785659790e-01 -5.828078091144561768e-02 6.980301439762115479e-02
1.079758480191230774e-01 -1.921461820602416992e-01 -2.401399053633213043e-02 -5.880271792411804199e-01 -3.132078051567077637e-01 2.506986958906054497e-03 1.664377599954605103e-01 -1.453839093446731567e-01 8.263880014419555664e-02 -1.271137148141860962e-01 -9.503559023141860962e-02 -1.933500021696090698e-01 -5.260492861270904541e-02 3.456581011414527893e-02 -7.131218444555997849e-03 8.793794363737106323e-02 3.122497200965881348e-01 8.770048618316650391e-02 1.770619750022888184e-01 -2.799136377871036530e-02 2.396730184555053711e-01 -8.889350295066833496e-02 1.601022928953170776e-01 8.024051785469055176e-02 2.762322686612606049e-02 -1.154527738690376282e-01 -1.626648753881454468e-01 -8.627398312091827393e-02 -8.567348867654800415e-02 2.683368027210235596e-01 1.203703507781028748e-01 -2.011867426335811615e-02
-1.976154744625091553e-01 -1.310559362173080444e-01 -4.807923138141632080e-01 -1.775730252265930176e-01 -4.229599609971046448e-02 -4.271441721357405186e-04 4.335767403244972229e-02 9.565575979650020599e-03 -8.953981101512908936e-02 2.711460553109645844e-02 1.644691377878189087e-01 1.416043788194656372e-01 7.952930778264999390e-02 9.758511930704116821e-02 -1.339231133460998535e-01 6.007606536149978638e-02 1.312413364648818970e-01 3.177388906478881836e-01 -1.570596992969512939e-01 -1.061590760946273804e-01 2.190977632999420166e-01 -1.153566390275955200e-01 -1.211721897125244141e-01 2.122728079557418823e-01 1.350217908620834351e-01 2.756697498261928558e-02 8.809518814086914062e-02 1.058890074491500854e-01 -3.886778652667999268e-01 1.999593824148178101e-01 -1.772126406431198120e-01 -2.201727926731109619e-01
1.283109039068222046e-01 -2.659898102283477783e-01 -2.408306598663330078e-01 -1.953856199979782104e-01 -3.603370189666748047e-01 1.286996807903051376e-02 1.953102946281433105e-01 1.648148298263549805e-01 1.529496014118194580e-01 -1.828915029764175415e-01 1.231920719146728516e-02 2.534589171409606934e-01 4.307606071233749390e-02 2.617984712123870850e-01 -8.916570991277694702e-02 2.860514819622039795e-01 -2.242586612701416016e-01 1.659812778234481812e-01 -1.799814701080322266e-01 8.199257403612136841e-02 2.404838949441909790e-01 -1.458572447299957275e-01 -7.910579442977905273e-02 -2.190226465463638306e-01 2.467419803142547607e-01 2.196087688207626343e-02 -6.847617030143737793e-02 8.465983718633651733e-02 -7.597894221544265747e-02 6.983116269111633301e-02 -3.494899347424507141e-02 -6.709906458854675293e-02
-1.119301989674568176e-01 -1.087745502591133118e-01 -3.067732453346252441e-01 -3.088820874691009521e-01 3.075461462140083313e-02 2.835242748260498047e-01 -1.051187049597501755e-02 -9.637913107872009277e-02 3.473878279328346252e-02 -4.117062985897064209e-01 -3.079662621021270752e-01 2.304468490183353424e-02 1.323617994785308838e-01 8.153080008924007416e-03 1.903171068988740444e-03 -5.394923500716686249e-03 -8.240696042776107788e-02 -1.013607382774353027e-01 -1.805397421121597290e-01 -3.246414065361022949e-01 4.109002649784088135e-02 6.525479257106781006e-02 1.813206225633621216e-01 -1.987312883138656616e-01 2.028582245111465454e-01 -2.118038199841976166e-02 1.109304428100585938e-01 -2.210363894701004028e-01 -3.846188262104988098e-02 2.018817067146301270e-01 -1.298400312662124634e-01 -1.283064037561416626e-01
-8.367942273616790771e-02 -3.636181652545928955e-01 -2.179144620895385742e-01 -2.623170614242553711e-01 -2.870043516159057617e-01 -1.847136914730072021e-01 -2.140783071517944336e-01 -2.423602640628814697e-01 2.801603376865386963e-01 -8.251876384019851685e-02 5.260159447789192200e-02 1.818911135196685791e-01 7.830797880887985229e-02 2.714394330978393555e-01 -2.063417136669158936e-01 3.602663278579711914e-01 -1.264437884092330933e-01 8.781742304563522339e-02 6.493758410215377808e-02 4.986856505274772644e-02 1.354969441890716553e-01 -1.168131157755851746e-01 3.611068427562713623e-02 -1.150872856378555298e-01 -2.257549948990345001e-02 -1.316127926111221313e-01 -3.001576848328113556e-02 -2.489679027348756790e-03 -9.206656366586685181e-02 6.720858067274093628e-02 1.413821876049041748e-01 -1.463386416435241699e-01
1.711675226688385010e-01 1.956376992166042328e-02 -2.992356717586517334e-01 3.127870708703994751e-02 -1.177097111940383911e-01 -2.199125885963439941e-01 1.147893164306879044e-02 -1.225161179900169373e-01 -1.067249923944473267e-01 -7.931715250015258789e-02 -1.237190365791320801e-01 -3.641766309738159180e-02 -1.733386516571044922e-02 -4.791482537984848022e-02 -3.831442594528198242e-01 3.531035408377647400e-02 -2.710855305194854736e-01 2.229691892862319946e-01 -1.870526671409606934e-01 -1.017622053623199463e-01 2.366238832473754883e-01 -1.515955626964569092e-01 -4.688392952084541321e-02 -4.430847242474555969e-02 2.193064838647842407e-01 -1.299014538526535034e-01 -3.357166796922683716e-02 -3.101356327533721924e-01 -2.217164486646652222e-01 3.706196844577789307e-01 -8.255039155483245850e-02 1.009453535079956055e-01
1.095816195011138916e-01 -1.098525151610374451e-01 -5.251972675323486328e-01 -4.106201529502868652e-01 3.055074997246265411e-02 1.748746335506439209e-01 -4.423853382468223572e-02 4.370687901973724365e-02 -1.034045740962028503e-01 1.435865908861160278e-01 -3.602158650755882263e-02 -9.913426637649536133e-02 1.950157620012760162e-02 8.420295268297195435e-02 -3.100923299789428711e-01 1.593095958232879639e-01 -1.603531241416931152e-01 2.204155027866363525e-01 -1.962183713912963867e-01 -1.725680381059646606e-01 6.991162896156311035e-02 -8.991310000419616699e-02 -7.377950102090835571e-02 -2.623848617076873779e-01 7.157104089856147766e-03 -5.023988336324691772e-02 -2.470793426036834717e-01 1.182173639535903931e-01 -3.839766979217529297e-02 -1.734623312950134277e-02 8.452592883259057999e-04 1.242812573909759521e-01
-2.173087559640407562e-02 5.376825481653213501e-02 -2.750793993473052979e-01 -5.156356692314147949e-01 -2.474850229918956757e-02 1.140887662768363953e-01 1.660000681877136230e-01 -1.156368032097816467e-01 -2.539464235305786133e-01 -4.004152119159698486e-01 3.130646422505378723e-02 -8.932183682918548584e-02 -1.257505714893341064e-01 7.559137791395187378e-02 1.611490733921527863e-02 -6.450336426496505737e-02 -1.858135312795639038e-02 5.828130990266799927e-02 -2.734933234751224518e-02 -2.779542803764343262e-01 3.504953384399414062e-01 1.356226671487092972e-02 -1.144744604825973511e-01 1.727032661437988281e-02 1.311576664447784424e-01 -9.028437733650207520e-02 1.440555602312088013e-02 -2.307652831077575684e-01 -1.661636382341384888e-01 -2.626192010939121246e-02 1.024913564324378967e-01 -7.073748856782913208e-02
-3.717818260192871094e-01 2.845048531889915466e-02 -2.106811404228210449e-01 -2.595985233783721924e-01 -1.258908491581678391e-02 -9.815211407840251923e-03 -1.310965418815612793e-01 5.426531285047531128e-02 -2.006959766149520874e-01 -1.025036256760358810e-02 -3.068856298923492432e-01 2.200210690498352051e-01 1.568638980388641357e-01 -1.490809321403503418e-01 -1.483283936977386475e-01 2.535384148359298706e-02 -9.133286774158477783e-02 -8.129114285111427307e-03 6.799757480621337891e-02 -9.475278854370117188e-02 2.976049482822418213e-01 -2.754230201244354248e-01 -5.396167933940887451e-02 1.057523265480995178e-01 3.889739513397216797e-02 7.248342037200927734e-02 -1.341844648122787476e-01 -2.505304217338562012e-01 -3.720499575138092041e-01 2.209252715110778809e-01 -2.958277612924575806e-02 1.355984993278980255e-02
-8.205620199441909790e-02 -3.791924118995666504e-01 -2.945776283740997314e-01 -1.399974673986434937e-01 4.655255749821662903e-02 -9.844019263982772827e-02 -7.768523879349231720e-03 -1.434592604637145996e-01 -1.267815679311752319e-01 1.391181647777557373e-01 -2.352664768695831299e-01 4.903849959373474121e-02 9.660898894071578979e-02 -1.354867368936538696e-01 -2.423849403858184814e-01 1.333251297473907471e-01 1.071765795350074768e-01 9.935264289379119873e-02 2.681552469730377197e-01 -1.221223250031471252e-01 2.503107190132141113e-01 4.625955596566200256e-02 -1.616287529468536377e-01 1.518117934465408325e-01 4.315483197569847107e-02 -2.471984475851058960e-01 -1.136365979909896851e-01 -2.306054234504699707e-01 3.915461525321006775e-02 3.193607032299041748e-01 1.963275074958801270e-01 -1.411814093589782715e-01
-5.442299693822860718e-02 -3.062205612659454346e-01 -4.172352850437164307e-01 -1.665171980857849121e-01 3.745279507711529732e-03 1.776996701955795288e-01 -1.220757258124649525e-04 1.103513166308403015e-01 2.994993887841701508e-02 1.026691794395446777e-01 5.812710523605346680e-02 -8.279986679553985596e-02 -1.120455935597419739e-01 -1.207303814589977264e-02 -1.561755985021591187e-01 6.999377161264419556e-02 -8.812305331230163574e-02 2.813350558280944824e-01 1.074473857879638672e-01 -3.486605882644653320e-01 4.574413895606994629e-01 -1.224714964628219604e-01 -1.566611975431442261e-02 3.287944495677947998e-01 3.280804306268692017e-02 1.170860230922698975e-02 -4.330362752079963684e-02 -1.514592468738555908e-01 -4.135876428335905075e-03 4.168197140097618103e-02 6.086864694952964783e-02 -9.953565895557403564e-02
-1.772152143530547619e-03 4.946704953908920288e-02 -2.780478000640869141e-01 -3.588355481624603271e-01 2.809258103370666504e-01 -2.880469262599945068e-01 2.629736810922622681e-02 7.426116615533828735e-02 -7.534839212894439697e-02 6.010882556438446045e-02 1.482705771923065186e-01 2.989418506622314453e-01 1.739499717950820923e-01 -1.871844530105590820e-01 -1.114713996648788452e-01 1.900687515735626221e-01 -3.999677672982215881e-02 -1.033698916435241699e-01 -2.194950729608535767e-02 -6.398554891347885132e-02 3.517119586467742920e-01 -8.352225273847579956e-02 1.144762635231018066e-01 1.041447557508945465e-02 1.598436087369918823e-01 -3.040706217288970947e-01 -6.001848354935646057e-02 -9.953615814447402954e-02 3.728863596916198730e-02 2.499914616346359253e-01 1.087443232536315918e-01 -1.445983052253723145e-01
1.605495810508728027e-01 4.605306684970855713e-02 -3.331256806850433350e-01 -4.835897386074066162e-01 -1.092954166233539581e-02 -1.188890039920806885e-01 4.955029580742120743e-03 4.522886499762535095e-02 6.358151137828826904e-02 -1.780825108289718628e-01 7.610996067523956299e-02 -1.463993191719055176e-01 5.987950414419174194e-02 2.419219464063644409e-01 4.324015602469444275e-02 9.674780815839767456e-02 -2.160260230302810669e-01 -2.269903197884559631e-02 4.581312835216522217e-02 1.615227609872817993e-01 1.353518962860107422e-01 -1.737704128026962280e-01 9.661551564931869507e-02 5.439020693302154541e-02 4.586362242698669434e-01 -1.177834272384643555e-01 1.725066155195236206e-01 -1.178937628865242004e-01 -2.318290174007415771e-01 -8.697071671485900879e-02 -7.591387629508972168e-02 -5.911693722009658813e-02
-2.021509557962417603e-01 -2.325842976570129395e-01 -1.540511995553970337e-01 -2.019260525703430176e-01 -1.684707701206207275e-01 -1.146416291594505310e-01 -6.285428255796432495e-02 5.770490691065788269e-02 -8.900436013936996460e-02 1.776437973603606224e-03 -3.961222171783447266e-01 -4.392918571829795837e-02 1.945276856422424316e-01 6.652515381574630737e-02 1.308784633874893188e-01 7.840617746114730835e-02 3.654383495450019836e-02 1.969132572412490845e-02 1.085728406906127930e-01 -1.806541085243225098e-01 3.072058260440826416e-01 -8.157458901405334473e-02 3.892111480236053467e-01 1.873830556869506836e-01 4.358763620257377625e-02 -2.306960672140121460e-01 -1.453349590301513672e-01 -1.144687533378601074e-01 -3.605310320854187012e-01 3.369316831231117249e-02 -8.611508645117282867e-03 7.144747674465179443e-02
-3.652018904685974121e-01 -5.306869745254516602e-02 -2.448200136423110962e-01 -1.721433997154235840e-01 -6.396429985761642456e-02 -6.328851729631423950e-02 -6.874618679285049438e-02 -1.667210608720779419e-01 -1.040795221924781799e-01 -7.847683131694793701e-02 -1.922003924846649170e-01 1.566722542047500610e-01 2.171166390180587769e-01 -1.221023127436637878e-01 -7.742925733327865601e-02 -1.369364932179450989e-02 -3.274501487612724304e-02 2.361416816711425781e-02 1.002972647547721863e-01 -1.805460304021835327e-01 2.792744338512420654e-01 -2.571444809436798096e-01 8.205562829971313477e-02 2.191768437623977661e-01 -1.544504333287477493e-02 -3.638693597167730331e-03 -1.809034198522567749e-01 -2.356258928775787354e-01 -4.463006556034088135e-01 2.168775200843811035e-01 9.496049582958221436e-02 1.498781610280275345e-03
8.732926100492477417e-02 2.909409347921609879e-03 -1.339499801397323608e-01 -3.564541637897491455e-01 -1.628545224666595459e-01 -1.975164115428924561e-01 6.180495396256446838e-02 -3.442202210426330566e-01 1.771780401468276978e-01 1.363429427146911621e-01 -2.539673447608947754e-01 -8.299736678600311279e-02 1.986927241086959839e-01 6.591551005840301514e-02 -1.780451238155364990e-01 1.747400909662246704e-01 5.197382718324661255e-02 6.993298232555389404e-02 1.067732870578765869e-01 -2.987989485263824463e-01 3.716796934604644775e-01 -1.549231074750423431e-02 2.629755735397338867e-01 1.471827477216720581e-01 1.391195207834243774e-01 -4.267479816917330027e-04 -9.779337048530578613e-02 -8.662606030702590942e-02 1.024126447737216949e-02 9.710316359996795654e-02 1.314132809638977051e-01 1.771739870309829712e-01
-1.071925461292266846e-01 -1.615380346775054932e-01 -2.744887173175811768e-01 -3.731732964515686035e-01 -2.338170111179351807e-01 -4.363997653126716614e-02 -2.167911529541015625e-01 -2.521358802914619446e-02 -2.367309629917144775e-01 -1.616179384291172028e-02 3.184888511896133423e-02 -7.279658317565917969e-02 -2.273704558610916138e-01 2.682131826877593994e-01 1.987081207334995270e-02 1.975987851619720459e-01 -8.541075140237808228e-02 -2.088858745992183685e-03 1.455236077308654785e-01 -4.529515206813812256e-01 8.542411774396896362e-02 5.406240746378898621e-02 1.195227205753326416e-01 2.708500325679779053e-01 6.294927000999450684e-02 -7.839291542768478394e-02 -3.015410527586936951e-02 1.641981005668640137e-01 -1.406948640942573547e-02 2.133255451917648315e-01 -1.059283531503751874e-04 -5.215943604707717896e-02
-4.312128573656082153e-02 -1.813115924596786499e-01 -3.589290007948875427e-02 -3.469038903713226318e-01 7.797008845955133438e-03 1.588482707738876343e-01 2.579851076006889343e-02 -1.922115385532379150e-01 5.840828269720077515e-02 -4.709737747907638550e-02 -2.660691365599632263e-02 1.221409291028976440e-01 1.778137981891632080e-01 3.126772120594978333e-02 -3.829824551939964294e-02 6.394821684807538986e-03 -3.454736769199371338e-01 -3.846680745482444763e-02 -2.293913662433624268e-01 -2.638453617691993713e-02 3.116146922111511230e-01 -1.288467943668365479e-01 1.403026729822158813e-01 -5.736745893955230713e-02 3.879720568656921387e-01 1.711172312498092651e-01 2.798778414726257324e-01 -7.608491182327270508e-02 -1.654843986034393311e-01 1.310729831457138062e-01 -1.944669932126998901e-01 -2.612216174602508545e-01
-1.094732340425252914e-02 5.069156363606452942e-02 -1.821897029876708984e-01 -3.823457360267639160e-01 -3.507379069924354553e-02 -7.250533998012542725e-02 3.401224687695503235e-02 -1.039955317974090576e-01 1.248929351568222046e-01 -1.573079824447631836e-01 2.430696487426757812e-01 1.255499869585037231e-01 -1.028165072202682495e-01 -7.001171261072158813e-02 -1.690940111875534058e-01 3.662293404340744019e-02 -1.438212841749191284e-01 2.708399482071399689e-02 -9.983028285205364227e-03 -2.385777980089187622e-01 3.125156834721565247e-02 9.666071087121963501e-02 2.050337940454483032e-01 2.005403339862823486e-01 2.003217339515686035e-01 -2.877950966358184814e-01 1.891668438911437988e-01 2.672996520996093750e-01 -1.671377271413803101e-01 4.190555512905120850e-01 4.187461733818054199e-02 -1.799364686012268066e-01
-9.983645752072334290e-03 -3.111110627651214600e-01 -7.578320056200027466e-02 -1.230183541774749756e-01 -4.663046076893806458e-02 4.243903327733278275e-03 -4.670946300029754639e-02 -1.630248427391052246e-01 -8.775193989276885986e-02 -2.832108438014984131e-01 -2.034185677766799927e-01 -2.609032690525054932e-01 -2.198211997747421265e-01 -1.397280544042587280e-01 -2.183401882648468018e-01 1.726387888193130493e-01 6.004498153924942017e-02 2.465095818042755127e-01 -1.008481979370117188e-01 1.863534562289714813e-03 2.130389958620071411e-01 9.646105021238327026e-02 1.297787278890609741e-01 -2.123575508594512939e-01 5.011016502976417542e-02 -2.103395462036132812e-01 2.634205222129821777e-01 -9.916404262185096741e-03 -2.805456221103668213e-01 2.159119844436645508e-01 -2.676983773708343506e-01 6.479716300964355469e-02
-1.687804311513900757e-01 -2.485283650457859039e-02 -1.946048587560653687e-01 -5.020416975021362305e-01 3.210692107677459717e-02 -9.726941585540771484e-02 -5.717218294739723206e-02 -1.412244141101837158e-01 -4.098688811063766479e-02 -3.017657399177551270e-01 -4.684264585375785828e-02 -3.198527097702026367e-01 -3.828121349215507507e-03 -1.957489252090454102e-01 -2.710520029067993164e-01 -1.737540811300277710e-01 -2.084878832101821899e-02 6.977716833353042603e-02 3.110128268599510193e-02 -2.071467787027359009e-02 2.996518611907958984e-01 -9.126884490251541138e-02 -9.218931198120117188e-02 1.691913157701492310e-01 2.620318830013275146e-01 8.944316767156124115e-03 -2.035131603479385376e-01 2.652715146541595459e-02 1.536658313125371933e-02 1.806711107492446899e-01 1.304304450750350952e-01 -7.308189570903778076e-02
-2.432909905910491943e-01 -3.752788007259368896e-01 3.121832013130187988e-02 -3.248750865459442139e-01 7.778213173151016235e-02 4.532272368669509888e-02 1.366667896509170532e-01 5.781749635934829712e-02 7.095578475855290890e-04 -4.012486711144447327e-02 -2.696984410285949707e-01 3.974715620279312134e-02 -1.615065634250640869e-01 -1.067513003945350647e-01 -1.204580664634704590e-01 2.255873084068298340e-01 1.254472434520721436e-01 -1.669156253337860107e-01 -6.344785448163747787e-03 -7.057139277458190918e-02 1.773755252361297607e-01 6.583461537957191467e-03 2.042803913354873657e-01 -1.373183727264404297e-01 3.477667868137359619e-01 5.281472206115722656e-02 -3.458051383495330811e-01 1.289401799440383911e-01 4.076034575700759888e-02 2.585856020450592041e-01 -1.238664984703063965e-01 -2.260312438011169434e-03
-1.134404465556144714e-01 -1.001029387116432190e-01 3.426598757505416870e-02 -2.985817193984985352e-01 1.045096386224031448e-02 1.598372608423233032e-01 1.070580258965492249e-01 -6.202815473079681396e-02 -5.632178485393524170e-02 -2.634958624839782715e-01 -1.203773245215415955e-01 2.877558469772338867e-01 2.016981691122055054e-02 4.782780259847640991e-02 2.579195797443389893e-01 1.963608711957931519e-01 -1.321534514427185059e-01 -1.947942934930324554e-02 -1.123523339629173279e-01 -3.399888277053833008e-01 4.731012880802154541e-02 1.975122094154357910e-02 1.776061058044433594e-01 -4.612867906689643860e-02 2.861888706684112549e-01 -1.670170277357101440e-01 5.988551303744316101e-02 -2.030029743909835815e-01 -2.985975444316864014e-01 1.406796276569366455e-01 2.163113802671432495e-01 -2.746850848197937012e-01
8.767120540142059326e-02 1.259135156869888306e-01 -3.271219134330749512e-01 -4.416813552379608154e-01 1.285818126052618027e-02 -5.934302881360054016e-02 1.088647991418838501e-01 -8.233426138758659363e-03 2.192290872335433960e-02 5.272413603961467743e-03 -1.810186654329299927e-01 1.022229865193367004e-01 1.032893825322389603e-02 3.684858232736587524e-02 2.254963219165802002e-01 9.570215642452239990e-02 -2.760077267885208130e-02 -2.526637315750122070e-01 1.570092737674713135e-01 -2.348494976758956909e-01 3.350136280059814453e-01 -3.511909022927284241e-02 -1.576760560274124146e-01 -1.567935943603515625e-01 3.461154699325561523e-01 5.096453428268432617e-02 2.073887139558792114e-01 -7.994405925273895264e-02 -1.867914944887161255e-01 8.925031870603561401e-02 -1.070372909307479858e-01 -1.419015675783157349e-01
3.788596019148826599e-02 1.940559893846511841e-01 -1.906310319900512695e-01 -3.162041604518890381e-01 4.829404409974813461e-03 -2.253432013094425201e-02 -4.968944191932678223e-02 -2.295663952827453613e-01 -1.458552628755569458e-01 -1.981570273637771606e-01 -1.766555160284042358e-01 1.035202518105506897e-01 -1.720283031463623047e-01 -4.666738212108612061e-02 -9.925650805234909058e-02 -5.239919573068618774e-02 2.289493680000305176e-01 1.206401437520980835e-01 -1.900405138731002808e-01 -3.205733299255371094e-01 2.937874495983123779e-01 -2.455940693616867065e-01 -3.928691148757934570e-02 -1.342653781175613403e-01 2.595259547233581543e-01 1.109383851289749146e-01 1.257716119289398193e-01 -1.102078333497047424e-02 -2.533188760280609131e-01 -1.497990172356367111e-02 1.646477282047271729e-01 -2.507803440093994141e-01
-1.378641873598098755e-01 9.820532798767089844e-02 -2.596398890018463135e-01 -2.127818167209625244e-01 2.026451677083969116e-01 -2.043570429086685181e-01 1.671349555253982544e-01 -2.337322384119033813e-01 5.639043450355529785e-02 -8.737809211015701294e-02 -2.051492035388946533e-01 1.060768403112888336e-02 -4.846636950969696045e-02 1.547542810440063477e-01 -8.180000633001327515e-02 1.885203062556684017e-03 1.313343197107315063e-01 1.283732429146766663e-02 -1.239368095993995667e-01 -4.359393715858459473e-01 3.172727525234222412e-01 -1.936341971158981323e-01 6.216548010706901550e-02 -1.133119165897369385e-01 2.600899636745452881e-01 -1.645125895738601685e-01 1.070934087038040161e-01 -1.929934769868850708e-01 -9.798806905746459961e-02 -1.929731518030166626e-01 -1.247237715870141983e-02 -1.978950202465057373e-01
-1.640853434801101685e-01 -2.450043708086013794e-01 -1.445085704326629639e-01 -3.259719014167785645e-01 -1.096105277538299561e-01 5.573182180523872375e-02 -6.373804807662963867e-02 -2.821797728538513184e-01 -5.117611587047576904e-02 -2.676031589508056641e-01 -1.832475662231445312e-01 1.947728842496871948e-01 1.269048601388931274e-01 9.935543686151504517e-02 1.011931896209716797e-01 -1.577155664563179016e-02 -3.341564908623695374e-02 -1.015945300459861755e-01 -4.564625769853591919e-02 -1.386265605688095093e-01 2.739511132240295410e-01 4.788174480199813843e-02 6.438371725380420685e-03 -2.873425483703613281e-01 3.284662961959838867e-01 2.086422592401504517e-02 -3.163899853825569153e-02 -2.227393835783004761e-01 5.762978643178939819e-02 1.433362066745758057e-01 -1.962914466857910156e-01 -3.014367222785949707e-01
-1.061544120311737061e-01 -1.883269846439361572e-01 -2.153821438550949097e-01 -1.057920381426811218e-01 -1.498481780290603638e-01 2.220561653375625610e-01 4.213866591453552246e-02 -3.554384037852287292e-02 1.443891227245330811e-02 -6.107197701930999756e-02 -5.739552155137062073e-02 9.818122535943984985e-02 1.909127086400985718e-01 5.681979283690452576e-02 -2.435011565685272217e-01 4.537773132324218750e-01 1.502700299024581909e-01 -1.576624065637588501e-01 1.720182597637176514e-01 -1.977429836988449097e-01 2.016121298074722290e-01 -4.547048732638359070e-02 5.528789386153221130e-02 -4.907031357288360596e-02 2.100316137075424194e-01 3.649398386478424072e-01 2.691809237003326416e-01 -1.340566575527191162e-01 -1.443645209074020386e-01 1.675988882780075073e-01 -2.691372111439704895e-02 -1.320451200008392334e-01
2.174936234951019287e-01 -3.950409963726997375e-02 -1.532666683197021484e-01 -2.722999453544616699e-01 -1.319379806518554688e-01 1.003564894199371338e-01 1.661378294229507446e-01 1.305306255817413330e-01 -3.061697781085968018e-01 3.574562817811965942e-02 -2.236702591180801392e-01 1.300471872091293335e-01 -3.440466895699501038e-02 -1.760897934436798096e-01 -3.345672488212585449e-01 3.534485772252082825e-02 8.580056577920913696e-02 1.484102010726928711e-02 -7.429110258817672729e-02 -2.883228659629821777e-01 6.384481489658355713e-02 -3.394842445850372314e-01 1.483041048049926758e-01 -2.451488971710205078e-01 6.879752874374389648e-02 -1.716376096010208130e-01 -1.099348738789558411e-01 -1.435702294111251831e-01 -2.762068212032318115e-01 -4.669736663345247507e-04 -1.574409902095794678e-01 -9.179940074682235718e-02
-3.986362367868423462e-02 -1.170378252863883972e-01 -4.139030352234840393e-02 -8.927898108959197998e-02 -9.102242067456245422e-03 4.414454996585845947e-01 -1.536932885646820068e-01 -2.914091199636459351e-02 -4.661165177822113037e-03 9.671827405691146851e-02 -5.880904197692871094e-02 2.042392045259475708e-01 1.548971682786941528e-01 -1.288596391677856445e-01 -1.621317267417907715e-01 3.064185380935668945e-01 -1.252901256084442139e-01 6.182752083986997604e-03 -5.539684370160102844e-02 -2.247747331857681274e-01 3.341407775878906250e-01 -2.961500287055969238e-01 -1.922200471162796021e-01 -1.556003391742706299e-01 2.906258702278137207e-01 3.907345235347747803e-02 -1.908859312534332275e-01 -1.684224605560302734e-01 -1.128822714090347290e-01 1.167955622076988220e-01 1.385643035173416138e-01 -1.185550913214683533e-01
-1.407494992017745972e-01 -2.038682252168655396e-01 -3.556621670722961426e-01 -2.264164239168167114e-01 -4.963763058185577393e-02 -8.759856573306024075e-04 -2.822224237024784088e-02 -1.241418272256851196e-01 -2.618857324123382568e-01 1.664465218782424927e-01 -8.442817628383636475e-02 9.692531824111938477e-02 -3.861560672521591187e-02 1.152600347995758057e-01 -5.989772453904151917e-02 1.831675469875335693e-01 1.589845567941665649e-01 2.998152673244476318e-01 -1.886491291224956512e-02 -1.460285037755966187e-01 1.869131624698638916e-01 -1.980720311403274536e-01 1.806502491235733032e-01 3.415856063365936279e-01 1.749699264764785767e-01 6.660111993551254272e-02 -3.429009020328521729e-01 2.560363151133060455e-02 1.209509968757629395e-01 6.236904859542846680e-02 -1.880405843257904053e-01 -9.987376630306243896e-02
-2.954933047294616699e-02 -2.400287985801696777e-01 -2.328058630228042603e-01 -1.226202994585037231e-01 -2.125872112810611725e-02 1.230037584900856018e-01 2.484822869300842285e-01 -8.509363979101181030e-02 -1.003780215978622437e-02 -1.151497885584831238e-01 -2.266709059476852417e-01 1.691598445177078247e-01 -4.346470162272453308e-02 6.502258777618408203e-02 -3.347481489181518555e-01 2.610862851142883301e-01 -6.454585492610931396e-02 -2.131053358316421509e-01 -1.891165077686309814e-01 5.366194248199462891e-02 4.077607393264770508e-01 7.645642012357711792e-02 9.184407442808151245e-02 -2.860096991062164307e-01 3.396340906620025635e-01 8.897467702627182007e-02 1.270735729485750198e-02 -6.223892793059349060e-02 -1.388010531663894653e-01 -9.548579156398773193e-02 -3.543620184063911438e-02 -2.236487716436386108e-02
6.632127612829208374e-02 -1.881751418113708496e-01 -3.081660866737365723e-01 -1.262912154197692871e-01 -4.791264608502388000e-02 1.044270470738410950e-01 4.368242621421813965e-02 -6.136276200413703918e-02 -1.572426855564117432e-01 3.287732228636741638e-02 9.392253309488296509e-02 4.332100600004196167e-02 1.540233492851257324e-01 9.566038846969604492e-02 -2.122777253389358521e-01 2.477830350399017334e-01 8.467552810907363892e-02 2.552596628665924072e-01 -1.018739417195320129e-01 -1.257333904504776001e-01 3.805063664913177490e-02 -4.927231371402740479e-01 1.822303235530853271e-01 3.519440889358520508e-01 1.242587417364120483e-01 -6.394569575786590576e-02 -1.168991103768348694e-01 -5.832774192094802856e-02 -4.995800554752349854e-02 2.243692874908447266e-01 -1.838429421186447144e-01 -1.775429844856262207e-01
2.084052376449108124e-02 -2.402659505605697632e-01 -4.805268943309783936e-01 -5.919935181736946106e-02 2.912926673889160156e-02 -1.285583078861236572e-01 -1.316403895616531372e-01 -1.113465130329132080e-01 4.810121282935142517e-02 -1.572616398334503174e-01 -4.051939025521278381e-02 2.040485292673110962e-02 1.008265316486358643e-01 -1.939067542552947998e-01 -1.640707403421401978e-01 1.333097219467163086e-01 2.085383981466293335e-01 3.069288730621337891e-01 -1.644132286310195923e-01 -8.320583403110504150e-02 1.529034078121185303e-01 -3.199401199817657471e-01 7.281374186277389526e-02 9.439872205257415771e-02 3.069289624691009521e-01 1.453930139541625977e-01 6.173640489578247070e-02 -3.083817362785339355e-01 -6.932370364665985107e-02 -3.553339466452598572e-02 -4.480399936437606812e-02 6.950602680444717407e-02
-1.305243223905563354e-01 -1.920431107282638550e-01 -5.263205245137214661e-02 -3.911315500736236572e-01 -2.580873370170593262e-01 1.763209849596023560e-01 9.824472479522228241e-03 2.000501006841659546e-01 -5.963530018925666809e-02 -6.602176278829574585e-02 3.060344755649566650e-01 4.384033381938934326e-02 5.751541629433631897e-02 -1.497202813625335693e-01 -2.183321118354797363e-01 3.219263553619384766e-01 5.408518388867378235e-02 -5.872911214828491211e-02 -8.676894754171371460e-02 1.411965861916542053e-02 2.930097877979278564e-01 1.529682427644729614e-02 1.375698000192642212e-01 1.347017847001552582e-02 -6.209702417254447937e-02 1.755983829498291016e-01 1.572813242673873901e-01 -2.996548414230346680e-01 -1.207021027803421021e-01 2.780599594116210938e-01 9.983847290277481079e-02 -4.020601511001586914e-02
-1.158477440476417542e-01 -1.455485969781875610e-01 -1.522136479616165161e-01 -2.315959930419921875e-01 -2.361114695668220520e-02 -6.569410860538482666e-02 1.949715800583362579e-02 -2.193418890237808228e-01 1.142823416739702225e-02 -1.850505918264389038e-01 -1.627263426780700684e-02 1.920864135026931763e-01 2.005728483200073242e-01 3.991799801588058472e-02 -1.310696154832839966e-01 1.920791268348693848e-01 -2.077668458223342896e-01 2.880338020622730255e-02 6.171374395489692688e-02 -7.074150443077087402e-02 2.224775552749633789e-01 -1.648163981735706329e-02 1.560482680797576904e-01 -1.518563032150268555e-01 3.205333054065704346e-01 2.732946872711181641e-01 2.793898582458496094e-01 -7.303158938884735107e-02 8.072740584611892700e-02 3.925075531005859375e-01 -3.097741305828094482e-01 -2.098109759390354156e-02
-9.826771914958953857e-03 -4.583599865436553955e-01 3.122845664620399475e-03 -7.632061094045639038e-02 -1.615163981914520264e-01 -2.038814872503280640e-02 2.979168593883514404e-01 4.482219740748405457e-02 -2.453866153955459595e-01 -3.211183845996856689e-01 -8.427909016609191895e-02 -7.723537087440490723e-02 5.052071437239646912e-02 1.172290463000535965e-02 -2.758411169052124023e-01 1.757511198520660400e-01 -1.196899861097335815e-01 4.392336308956146240e-02 -9.521412849426269531e-02 -9.853334724903106689e-02 1.816855967044830322e-01 6.556133739650249481e-03 6.051656976342201233e-02 2.988120317459106445e-01 3.801451995968818665e-02 -3.646066412329673767e-02 -1.124426275491714478e-01 2.865937650203704834e-01 -2.109683156013488770e-01 2.541360855102539062e-01 -5.840335041284561157e-02 -9.773035347461700439e-02
-3.859341144561767578e-02 -6.644841283559799194e-02 -2.017952948808670044e-01 -1.099202707409858704e-01 -6.447090953588485718e-02 -6.990911811590194702e-02 1.646865345537662506e-02 -9.543411433696746826e-02 -1.111323982477188110e-01 1.322225034236907959e-01 -3.185704723000526428e-02 1.149142235517501831e-01 3.112110309302806854e-02 1.278549879789352417e-01 -2.807519137859344482e-01 1.952737271785736084e-01 1.104428619146347046e-01 4.573472738265991211e-01 1.087247058749198914e-01 -1.050416529178619385e-01 2.115901857614517212e-01 -1.165505945682525635e-01 2.556234598159790039e-01 3.803450465202331543e-01 1.689881682395935059e-01 3.149018287658691406e-01 -7.319830358028411865e-02 -2.085154503583908081e-02 -1.689861863851547241e-01 1.443038284778594971e-01 -4.979258030652999878e-02 -2.158592492341995239e-01
-6.301100552082061768e-02 -2.406420707702636719e-01 -2.751077115535736084e-01 -4.423820078372955322e-01 8.437860757112503052e-02 5.534611176699399948e-03 1.348047107458114624e-01 -1.314595341682434082e-01 -2.517540752887725830e-02 -1.741688698530197144e-01 -3.585030138492584229e-02 1.067256852984428406e-01 -1.500695850700139999e-02 1.705858483910560608e-02 8.852600306272506714e-02 1.880103647708892822e-01 -1.784325987100601196e-01 -1.294026970863342285e-01 4.245118796825408936e-02 -3.367522656917572021e-01 8.814745396375656128e-02 1.291294544935226440e-01 2.560643665492534637e-02 -3.276012539863586426e-01 2.153856307268142700e-01 -1.184483021497726440e-01 4.634691774845123291e-02 8.006898313760757446e-02 1.515927445143461227e-02 2.060957401990890503e-01 -3.589167892932891846e-01 -8.289641700685024261e-03
1.890320628881454468e-01 1.276360452175140381e-02 -2.174900472164154053e-01 -2.978419139981269836e-02 -9.365668147802352905e-02 8.732660859823226929e-02 -3.204239606857299805e-01 5.916382372379302979e-02 6.809804588556289673e-02 -3.599218279123306274e-02 -1.225189417600631714e-01 -2.109380662441253662e-01 7.605381309986114502e-02 -2.509417012333869934e-03 -8.452127873897552490e-02 2.195691913366317749e-01 -3.020169585943222046e-02 2.770329117774963379e-01 -9.013129770755767822e-02 -1.234539747238159180e-01 2.683492302894592285e-01 1.956438124179840088e-01 1.981260031461715698e-01 -2.709986269474029541e-02 2.674446105957031250e-01 -2.140293866395950317e-01 -1.014007925987243652e-01 -6.906801462173461914e-02 -2.756929397583007812e-01 4.035279750823974609e-01 -1.542349606752395630e-01 -1.429836302995681763e-01
-2.709702253341674805e-01 -1.357873082160949707e-01 -1.464011799544095993e-02 -2.213817685842514038e-01 5.272715166211128235e-02 -1.460730284452438354e-01 1.914742141962051392e-01 -4.197249561548233032e-02 2.359241619706153870e-02 -1.543575525283813477e-01 -7.758869975805282593e-02 2.513048052787780762e-02 8.778730779886245728e-02 -2.373928129673004150e-01 -2.201240509748458862e-01 -6.129981577396392822e-02 2.049005627632141113e-01 -1.441393047571182251e-01 -9.187274426221847534e-02 -2.689852118492126465e-01 5.506628155708312988e-01 -1.845107525587081909e-01 6.398330628871917725e-02 -9.660992026329040527e-02 1.443407237529754639e-01 -8.921739459037780762e-02 1.058025509119033813e-01 -3.155081272125244141e-01 1.151902377605438232e-01 -3.500992804765701294e-02 2.209275215864181519e-02 1.706371083855628967e-02
-6.858231127262115479e-02 -1.238621771335601807e-01 -1.270048022270202637e-01 -2.039919942617416382e-01 -3.590749204158782959e-02 9.476611018180847168e-02 4.607570543885231018e-02 8.790113963186740875e-03 -1.896076798439025879e-01 -1.680310666561126709e-01 1.408366560935974121e-01 7.989459484815597534e-02 -3.761843442916870117e-01 -6.130032241344451904e-02 -3.660317659378051758e-01 3.060088455677032471e-01 1.742178052663803101e-01 -1.702550947666168213e-01 -1.135508939623832703e-01 -1.838672161102294922e-01 4.383240044116973877e-01 -1.221598163247108459e-01 -1.303518414497375488e-01 1.005278229713439941e-01 1.844549775123596191e-01 1.871684007346630096e-02 -1.316399723291397095e-01 -4.962538555264472961e-02 2.833373658359050751e-02 2.052066773176193237e-01 4.932925105094909668e-02 -8.212797343730926514e-02
1.038290113210678101e-01 -1.023913770914077759e-01 -3.782246708869934082e-01 -4.037807881832122803e-01 -1.809739023447036743e-01 3.579214513301849365e-01 -9.991226345300674438e-02 -1.576175540685653687e-01 -4.572280868887901306e-02 -9.860222786664962769e-02 -9.922080487012863159e-02 9.021831303834915161e-02 6.532949209213256836e-02 -1.820692978799343109e-02 -1.924350857734680176e-01 -9.862940013408660889e-02 -5.467214062809944153e-02 3.614832460880279541e-01 -1.780469268560409546e-01 -1.784635335206985474e-01 3.555225580930709839e-02 -1.452667266130447388e-01 -2.665392681956291199e-02 1.449857354164123535e-01 -2.030504047870635986e-01 7.110721617937088013e-02 -1.130988299846649170e-01 -4.022129252552986145e-02 -2.059607505798339844e-01 2.078971862792968750e-01 -7.062200456857681274e-02 5.632133036851882935e-02
-1.987228868529200554e-03 -5.331805348396301270e-02 -1.163541674613952637e-01 -5.336412191390991211e-01 2.157057374715805054e-01 -8.561383187770843506e-02 1.333610266447067261e-01 -1.058388724923133850e-01 -2.629461288452148438e-01 -7.118357717990875244e-02 5.993500817567110062e-03 -2.534649670124053955e-01 1.751247346401214600e-01 2.751623690128326416e-01 -1.496419757604598999e-01 1.127120554447174072e-01 -1.105287596583366394e-01 1.193796470761299133e-01 -5.597161129117012024e-03 -2.169137746095657349e-01 2.634431123733520508e-01 7.828249782323837280e-02 -1.386348158121109009e-01 -5.223534069955348969e-03 1.643996089696884155e-01 -5.344474315643310547e-02 -4.338862001895904541e-02 -2.570405304431915283e-01 -1.253368705511093140e-01 -1.752439588308334351e-01 -6.809929851442575455e-03 -1.529635041952133179e-01
-1.658276654779911041e-02 -4.713991656899452209e-02 -4.595794901251792908e-02 -1.456664502620697021e-01 1.206147670745849609e-02 -1.576007008552551270e-01 1.692560166120529175e-01 -9.684077650308609009e-02 -1.572688221931457520e-01 8.060710132122039795e-02 -2.737843990325927734e-01 1.493816613219678402e-03 3.706787154078483582e-02 1.656903624534606934e-01 -3.436782062053680420e-01 5.707399547100067139e-02 -2.800692021846771240e-01 -5.856232345104217529e-02 -7.093448191881179810e-02 -4.027258455753326416e-01 3.605128526687622070e-01 -1.416869610548019409e-01 2.620318531990051270e-01 -2.136197835206985474e-01 1.907454580068588257e-01 2.101940959692001343e-01 1.382813602685928345e-01 1.277822405099868774e-01 5.933754146099090576e-02 5.355662479996681213e-02 -8.529430255293846130e-03 1.373603641986846924e-01
-7.121616601943969727e-02 -2.572170831263065338e-02 -3.124970495700836182e-01 -3.226063847541809082e-01 -3.726293146610260010e-02 2.414450645446777344e-01 -8.562059700489044189e-02 -1.835914999246597290e-01 9.467695653438568115e-02 1.054474934935569763e-01 3.422236815094947815e-02 -5.837907548993825912e-03 8.088811486959457397e-02 7.710415124893188477e-02 -1.043218448758125305e-01 1.183566600084304810e-01 1.165085285902023315e-01 3.783258199691772461e-01 -1.120510250329971313e-01 -2.017901390790939331e-01 1.229370385408401489e-01 -1.434632092714309692e-01 1.375356912612915039e-01 -3.945225775241851807e-01 -2.819563029333949089e-03 -1.022503525018692017e-01 -7.600754499435424805e-02 5.009255558252334595e-02 -3.811800479888916016e-01 -5.922554805874824524e-02 1.759162247180938721e-01 -1.200346872210502625e-01
-3.989856690168380737e-02 5.071599781513214111e-02 -4.644683562219142914e-03 -4.922706484794616699e-01 -2.658822536468505859e-01 -1.878929883241653442e-01 7.440677843987941742e-03 -2.299415916204452515e-01 1.377826035022735596e-01 -2.933951653540134430e-02 -2.624041140079498291e-01 -1.770904213190078735e-01 2.020331621170043945e-01 4.585647583007812500e-02 -2.966072261333465576e-01 1.813154667615890503e-01 1.183631345629692078e-01 2.285291403532028198e-01 1.380324661731719971e-01 -1.589467376470565796e-01 2.883362472057342529e-01 1.140845194458961487e-01 2.098263800144195557e-01 9.453678131103515625e-02 6.528577953577041626e-02 4.178282618522644043e-02 1.443797815591096878e-02 -8.763591945171356201e-02 -8.152461051940917969e-02 1.288700252771377563e-01 -2.145971637219190598e-03 1.179005205631256104e-01
6.476095318794250488e-02 -2.876313328742980957e-01 -4.144442379474639893e-01 -3.676173985004425049e-01 -5.807248502969741821e-02 -9.397886693477630615e-03 -1.292142570018768311e-01 1.420728564262390137e-01 -6.294071674346923828e-02 1.072365492582321167e-01 2.615704387426376343e-02 7.841797918081283569e-02 -4.181713610887527466e-02 1.188521608710289001e-01 -1.891527175903320312e-01 4.827139154076576233e-02 -1.097716297954320908e-02 1.848641037940979004e-01 -6.936240475624799728e-03 -2.647292912006378174e-01 3.401658535003662109e-01 -1.942470669746398926e-02 1.025344990193843842e-02 3.540991842746734619e-01 -1.358934640884399414e-01 4.769024997949600220e-02 -1.945068128407001495e-02 5.016301572322845459e-02 2.600495470687747002e-03 1.981159597635269165e-01 1.992270797491073608e-01 -2.023788839578628540e-01
-1.417877227067947388e-01 -2.818555831909179688e-01 1.704499572515487671e-01 -3.150415718555450439e-01 -6.342850159853696823e-03 2.371414005756378174e-02 -6.643297523260116577e-02 2.658628821372985840e-01 -9.928003884851932526e-03 -3.952023759484291077e-02 -1.905548013746738434e-02 2.237233072519302368e-01 -2.407803088426589966e-01 1.896560192108154297e-01 -2.095558345317840576e-01 2.052018344402313232e-01 2.412380725145339966e-01 3.818162083625793457e-01 -7.995452731847763062e-02 -1.062358543276786804e-01 2.009091824293136597e-01 3.290309756994247437e-02 6.142584607005119324e-02 6.581742316484451294e-02 3.551355600357055664e-01 -6.506714224815368652e-02 -1.587929427623748779e-01 1.239482387900352478e-01 -1.092269495129585266e-01 7.827229052782058716e-02 -1.697861216962337494e-02 -6.260634958744049072e-02
2.880210988223552704e-02 -1.484942138195037842e-01 7.850734144449234009e-02 -2.136666625738143921e-01 -1.590858399868011475e-01 -1.700326800346374512e-01 -3.099933266639709473e-02 -5.591927096247673035e-02 7.089013606309890747e-02 1.186777371913194656e-02 -3.552584648132324219e-01 1.266043931245803833e-01 -1.121108084917068481e-01 9.437392465770244598e-03 -2.398131936788558960e-01 1.556222289800643921e-01 -1.175285503268241882e-01 1.929472535848617554e-01 1.430152356624603271e-01 -1.323483288288116455e-01 1.470093578100204468e-01 -3.424530625343322754e-01 -5.380260571837425232e-02 -2.098533362150192261e-01 1.051205992698669434e-01 -6.303995847702026367e-02 2.693498730659484863e-01 2.131841331720352173e-01 -2.043679952621459961e-01 3.653643429279327393e-01 -2.051500231027603149e-01 -3.218900412321090698e-03
6.476144492626190186e-02 2.514192163944244385e-01 -3.106107115745544434e-01 8.070059865713119507e-02 -8.800937235355377197e-02 -2.389023266732692719e-02 -9.880738332867622375e-03 -8.588394150137901306e-03 -6.695736944675445557e-02 9.552915394306182861e-02 -2.407418787479400635e-01 -5.147822946310043335e-02 3.217896446585655212e-02 -2.789712138473987579e-02 -3.682309091091156006e-01 1.921863704919815063e-01 -1.096093654632568359e-01 2.721539139747619629e-01 -1.458098590373992920e-01 -1.110868901014328003e-01 2.649116218090057373e-01 -7.267778366804122925e-02 3.469637408852577209e-02 -1.711228489875793457e-02 1.542101204395294189e-01 -2.083348780870437622e-01 7.886566221714019775e-02 -3.028489351272583008e-01 -1.844683736562728882e-01 3.591058850288391113e-01 7.155523449182510376e-02 -2.066131681203842163e-01
-2.702289819717407227e-01 -3.097847662866115570e-02 7.300125062465667725e-02 -2.730499804019927979e-01 -1.894543915987014771e-01 5.684128031134605408e-02 9.346026182174682617e-02 -1.280416101217269897e-01 -2.241988480091094971e-01 -4.221519455313682556e-02 -4.238226637244224548e-02 8.805651217699050903e-02 -1.382698267698287964e-01 -2.699919790029525757e-02 -3.677660524845123291e-01 2.510398253798484802e-02 5.269741266965866089e-02 -1.149853989481925964e-01 -1.719029396772384644e-01 -1.232936754822731018e-01 3.312930166721343994e-01 9.873412549495697021e-02 -4.195189569145441055e-03 -5.876975134015083313e-02 1.075604483485221863e-01 -3.251703977584838867e-01 -2.491578012704849243e-01 1.922680586576461792e-01 -2.974469959735870361e-01 2.179666608572006226e-01 -1.634434312582015991e-01 4.213841259479522705e-02
-1.328006200492382050e-02 -7.380933314561843872e-02 -1.289321929216384888e-01 -2.788574993610382080e-01 7.020705193281173706e-02 7.711718231439590454e-02 -8.947355672717094421e-03 -1.792763918638229370e-01 2.443046495318412781e-02 -1.150984391570091248e-01 -9.999746829271316528e-02 8.411017060279846191e-02 1.614259034395217896e-01 6.393036991357803345e-02 -1.951831430196762085e-01 3.519862294197082520e-01 1.721955835819244385e-01 -1.085254698991775513e-01 1.918140500783920288e-01 -6.559237092733383179e-02 2.141942977905273438e-01 -8.327563852071762085e-02 -2.875113487243652344e-02 -1.084326282143592834e-01 2.456541210412979126e-01 2.521662414073944092e-01 1.890293508768081665e-01 -3.032540082931518555e-01 -2.579355239868164062e-01 3.409702777862548828e-01 -1.383366733789443970e-01 -1.798895299434661865e-01
-2.331386059522628784e-01 -1.325791031122207642e-01 -6.772857159376144409e-02 -1.510656476020812988e-01 7.913316041231155396e-02 2.686535120010375977e-01 -5.522670224308967590e-02 -4.235807806253433228e-02 6.501944363117218018e-02 -1.851978898048400879e-01 3.975172713398933411e-02 6.181624159216880798e-02 1.878001242876052856e-01 2.009474858641624451e-02 -1.725236475467681885e-01 5.042490959167480469e-01 -2.682217396795749664e-02 -1.018244847655296326e-01 -1.481815874576568604e-01 9.046446532011032104e-02 3.212485015392303467e-01 -1.364143788814544678e-01 2.678376063704490662e-02 -1.396048069000244141e-01 3.283670842647552490e-01 1.618699729442596436e-01 -1.070319209247827530e-02 -1.084574963897466660e-02 -3.119468092918395996e-01 1.661997288465499878e-01 -7.378291338682174683e-02 -7.659741491079330444e-02
-2.667645215988159180e-01 -1.562804579734802246e-01 -2.635370492935180664e-01 -2.951802313327789307e-01 7.788794487714767456e-02 -5.346808582544326782e-02 1.495910715311765671e-02 -1.994767636060714722e-01 -1.062422841787338257e-01 4.238858446478843689e-02 -1.242452114820480347e-01 1.187425926327705383e-01 1.602039635181427002e-01 -2.128210477530956268e-02 9.212946146726608276e-02 1.291575282812118530e-02 3.792086988687515259e-02 1.093151867389678955e-01 9.427220374345779419e-02 -3.285792171955108643e-01 2.105327546596527100e-01 -3.327057883143424988e-02 9.965004771947860718e-02 3.128454089164733887e-01 -1.643571406602859497e-01 -8.336263149976730347e-02 -1.951541453599929810e-01 -1.396066099405288696e-01 -4.512214660644531250e-01 1.995544284582138062e-01 3.226308152079582214e-02 -4.496380314230918884e-02
-7.166466116905212402e-02 -3.130245208740234375e-01 -3.835281431674957275e-01 -1.410185843706130981e-01 -7.607521861791610718e-02 -9.301684796810150146e-02 -1.064770892262458801e-01 1.345213651657104492e-01 -4.452705010771751404e-02 6.126284599304199219e-02 5.942866578698158264e-02 -8.511080406606197357e-03 -8.047834783792495728e-02 2.221648991107940674e-01 -1.481152325868606567e-01 1.404332518577575684e-01 -4.189165309071540833e-02 2.202772796154022217e-01 2.052916437387466431e-01 -2.376567125320434570e-01 4.938189983367919922e-01 7.271198928356170654e-02 -8.241061121225357056e-02 2.674930989742279053e-01 9.862913191318511963e-02 1.737570166587829590e-01 -1.266337931156158447e-01 -1.296030431985855103e-01 -8.297253400087356567e-02 2.698446996510028839e-02 1.497874408960342407e-01 1.208618981763720512e-03
-6.273545324802398682e-02 -2.372722625732421875e-01 -2.033897042274475098e-01 -3.491233587265014648e-01 -1.736040599644184113e-02 -1.034913361072540283e-01 1.890168935060501099e-01 -2.254527248442173004e-02 -7.576581835746765137e-02 -5.746650695800781250e-02 -2.039966285228729248e-01 1.336920410394668579e-01 4.940142389386892319e-03 -1.054773107171058655e-01 -9.625953435897827148e-02 2.552428543567657471e-01 -1.916696727275848389e-01 -1.553431600332260132e-01 2.649281919002532959e-01 -6.472953129559755325e-03 3.895134925842285156e-01 8.077855408191680908e-02 2.502751350402832031e-01 -2.319732457399368286e-01 2.203868329524993896e-01 7.722496241331100464e-02 -2.052692174911499023e-01 2.541320025920867920e-01 6.950898468494415283e-02 -2.187190391123294830e-02 5.279592424631118774e-02 -5.077620502561330795e-03
-2.062396705150604248e-02 -1.891422122716903687e-01 -2.826713919639587402e-01 -3.746270537376403809e-01 3.912315517663955688e-02 -1.277125477790832520e-01 -4.752241820096969604e-02 -9.189181774854660034e-02 -6.483022868633270264e-02 1.288681328296661377e-01 1.175614073872566223e-01 1.036601737141609192e-01 4.211856797337532043e-02 5.084079224616289139e-03 -3.761200308799743652e-01 -3.304655104875564575e-02 -1.763532310724258423e-01 1.645746231079101562e-01 2.365105897188186646e-01 -3.589735627174377441e-01 1.738964319229125977e-01 2.366079986095428467e-01 -2.300696074962615967e-02 2.146726548671722412e-01 9.274739772081375122e-02 -7.560051977634429932e-02 -5.777750164270401001e-02 2.326584905385971069e-01 -1.268889904022216797e-01 1.737433522939682007e-01 -5.684341117739677429e-02 -1.677721291780471802e-01
1.632907986640930176e-02 -2.000765800476074219e-01 -3.720947504043579102e-01 -3.731435239315032959e-01 1.259491313248872757e-03 7.827323675155639648e-02 -1.311356388032436371e-02 1.801615357398986816e-01 4.322621598839759827e-02 1.299432218074798584e-01 4.825517535209655762e-02 2.423255704343318939e-02 -1.495705097913742065e-01 1.096330583095550537e-01 -1.684038192033767700e-01 1.354442536830902100e-01 -1.106515675783157349e-01 3.192702531814575195e-01 3.343792259693145752e-02 -2.439306080341339111e-01 2.303350865840911865e-01 3.589322790503501892e-02 4.870503395795822144e-02 4.866211414337158203e-01 1.332805603742599487e-01 -2.441303338855504990e-03 8.021210320293903351e-03 3.213581070303916931e-02 -1.986660957336425781e-01 2.609170600771903992e-02 1.843510381877422333e-02 -1.132273524999618530e-01
1.249025538563728333e-01 -2.818647325038909912e-01 -5.228358507156372070e-02 -4.218729734420776367e-01 -2.646918594837188721e-01 -8.742387872189283371e-04 4.149781540036201477e-02 -9.887366741895675659e-02 7.588008791208267212e-02 9.745943546295166016e-02 -1.581665873527526855e-01 -1.110416427254676819e-01 -8.164216764271259308e-03 -7.958486676216125488e-02 -1.173033341765403748e-01 1.518349051475524902e-01 2.517357766628265381e-01 1.332091391086578369e-01 2.861130833625793457e-01 -2.875831425189971924e-01 3.055192530155181885e-01 -5.715249571949243546e-04 -2.260373905301094055e-02 2.514152228832244873e-01 7.382930070161819458e-02 -1.991014182567596436e-01 -1.316825598478317261e-01 7.765202224254608154e-02 6.718078255653381348e-02 2.396547347307205200e-01 -4.767186939716339111e-02 1.069461405277252197e-01
8.091186173260211945e-03 -2.372754514217376709e-01 -2.919712364673614502e-01 -2.266787588596343994e-01 2.283650934696197510e-01 -2.275525219738483429e-02 -9.523369371891021729e-03 -1.490000039339065552e-01 -1.696639657020568848e-01 1.045971992425620556e-03 1.709688454866409302e-01 3.255517035722732544e-02 -1.583570241928100586e-02 5.204709246754646301e-02 -1.797282136976718903e-03 9.617501497268676758e-02 7.302238047122955322e-02 1.733012497425079346e-01 -7.639513909816741943e-02 -2.203186750411987305e-01 3.304583728313446045e-01 -9.004364162683486938e-02 6.628939509391784668e-02 4.174617230892181396e-01 -6.459306180477142334e-02 9.378995001316070557e-02 2.519017159938812256e-01 -1.818714886903762817e-01 -2.319687902927398682e-01 3.109730780124664307e-01 -1.651919074356555939e-02 -1.214339211583137512e-01
-1.202705949544906616e-01 -8.117334544658660889e-02 -3.006304204463958740e-01 -2.906457185745239258e-01 -5.831861868500709534e-02 4.708784446120262146e-02 1.005630791187286377e-01 2.150060236454010010e-01 -1.399289220571517944e-01 -1.498035639524459839e-01 -1.469393074512481689e-01 -1.475734636187553406e-02 -9.263791888952255249e-02 -2.469434887170791626e-01 -8.245464414358139038e-02 4.723729193210601807e-02 1.542133837938308716e-01 3.084005042910575867e-02 1.697492785751819611e-02 1.217985749244689941e-01 2.323054969310760498e-01 1.246168538928031921e-01 4.535990655422210693e-01 -4.916657134890556335e-02 1.106362640857696533e-01 -1.701605767011642456e-01 1.122442260384559631e-01 4.148830473423004150e-02 -4.291490316390991211e-01 5.862002074718475342e-02 1.757990121841430664e-01 9.035634994506835938e-02
-6.310573220252990723e-02 -3.542562127113342285e-01 -2.705557942390441895e-01 -1.265187412500381470e-01 -3.503622114658355713e-01 -1.781620681285858154e-01 1.523525416851043701e-01 -1.341667026281356812e-01 2.817435562610626221e-02 -5.292407050728797913e-02 5.423745885491371155e-02 1.628395915031433105e-01 8.051446080207824707e-02 3.026905953884124756e-01 -1.784722357988357544e-01 3.813191652297973633e-01 5.605522543191909790e-03 -1.955653578042984009e-01 1.102149337530136108e-01 -2.343756146728992462e-02 1.889639198780059814e-01 -7.971690595149993896e-02 2.102002203464508057e-01 -9.734694659709930420e-02 1.142324209213256836e-01 3.689579293131828308e-02 2.588889002799987793e-01 7.816553115844726562e-02 -1.229409575462341309e-01 -1.304831504821777344e-01 -9.248981624841690063e-02 -4.750255495309829712e-02
-4.915634170174598694e-02 -1.181570962071418762e-01 -5.372830033302307129e-01 -2.282329201698303223e-01 -9.578049182891845703e-02 1.621113717555999756e-01 9.050445258617401123e-02 4.422732815146446228e-02 -1.247461661696434021e-01 2.528448402881622314e-02 2.142936587333679199e-01 9.266654402017593384e-02 2.152785845100879669e-02 9.178983420133590698e-02 -1.483501642942428589e-01 8.950057625770568848e-02 9.944639354944229126e-02 1.294123530387878418e-01 -2.016257345676422119e-01 -1.250235736370086670e-01 2.164014130830764771e-01 -2.105451887473464012e-03 -6.061148643493652344e-02 2.422416061162948608e-01 1.547132730484008789e-01 -2.307448089122772217e-01 1.346202492713928223e-01 -2.457018569111824036e-02 -3.579540550708770752e-01 2.455721199512481689e-01 -1.022946089506149292e-01 -2.693024091422557831e-02
-7.049322128295898438e-02 -1.612533479928970337e-01 -2.098574191331863403e-01 -4.518783390522003174e-01 3.248649835586547852e-02 -1.958730816841125488e-01 2.663570344448089600e-01 2.053102105855941772e-01 -6.097363680601119995e-02 -1.777085512876510620e-01 -1.806549727916717529e-03 1.173884421586990356e-01 3.097519278526306152e-01 -2.588878385722637177e-02 8.379182964563369751e-02 1.680608987808227539e-01 -1.714318543672561646e-01 9.078950434923171997e-02 6.125717237591743469e-02 -4.390814155340194702e-02 1.619244217872619629e-01 1.873205602169036865e-01 2.389846891164779663e-01 -5.805772542953491211e-02 3.885136842727661133e-01 8.159516006708145142e-02 -9.274079650640487671e-02 -3.305399045348167419e-02 -2.102690488100051880e-01 -7.978112995624542236e-02 6.510709971189498901e-02 -9.721405804157257080e-03
-8.921167999505996704e-02 -4.031850770115852356e-02 -1.123032718896865845e-01 -5.247429013252258301e-01 -2.977406680583953857e-01 -1.019859239459037781e-01 2.925605513155460358e-02 -3.180475533008575439e-01 1.770171374082565308e-01 -1.342672556638717651e-01 -2.719028480350971222e-02 -8.027563244104385376e-02 -1.336200386285781860e-01 1.028894931077957153e-01 1.560543105006217957e-02 2.148432880640029907e-01 1.302974224090576172e-01 1.292666494846343994e-01 2.502421736717224121e-01 -9.523783624172210693e-02 3.247885704040527344e-01 6.962180882692337036e-02 4.658295959234237671e-02 4.310336429625749588e-03 -3.154397383332252502e-02 -9.245158731937408447e-02 -1.568771600723266602e-01 3.559629246592521667e-02 5.491968616843223572e-02 2.862972915172576904e-01 5.398853495717048645e-02 1.696488112211227417e-01
1.437584608793258667e-01 -3.106947541236877441e-01 -2.500616386532783508e-02 -4.322358965873718262e-01 2.241471856832504272e-01 -6.195075064897537231e-02 -8.122149109840393066e-02 6.984753161668777466e-02 -5.185487493872642517e-02 -8.704909682273864746e-02 8.449334651231765747e-02 2.288507223129272461e-01 -6.674164533615112305e-02 -7.546697556972503662e-02 -2.868143022060394287e-01 1.042839363217353821e-01 -5.899908021092414856e-02 -1.840002685785293579e-01 -1.651108637452125549e-02 -2.075505405664443970e-01 1.980488300323486328e-01 -1.403051167726516724e-01 3.655354082584381104e-01 -1.203786656260490417e-01 1.817816346883773804e-01 5.800731107592582703e-02 -3.164312541484832764e-01 4.742431268095970154e-02 -1.081005558371543884e-01 1.176519840955734253e-01 -4.260250926017761230e-02 -5.380967259407043457e-02
1.223551332950592041e-01 -1.107329800724983215e-01 -3.398252725601196289e-01 -1.691183745861053467e-01 -1.375247836112976074e-01 3.376632332801818848e-01 1.722050309181213379e-01 7.664274424314498901e-02 -1.461906135082244873e-01 8.736344985663890839e-03 -1.922290213406085968e-02 -7.028950750827789307e-02 1.139798946678638458e-02 -9.026488661766052246e-02 -1.202966198325157166e-01 1.811084300279617310e-01 -4.815098270773887634e-02 1.211540102958679199e-01 -2.553382143378257751e-02 -2.856775820255279541e-01 3.089819848537445068e-01 -1.047422736883163452e-01 -7.352283596992492676e-02 -3.976289629936218262e-01 -5.976531188935041428e-03 4.536965489387512207e-02 -1.127496957778930664e-01 -2.575696110725402832e-01 -2.158837914466857910e-01 4.924813657999038696e-02 -1.909490525722503662e-01 -2.050914466381072998e-01
1.306084990501403809e-01 5.358735099434852600e-03 -3.524591028690338135e-01 -1.725886389613151550e-02 -4.861778393387794495e-02 -1.351119875907897949e-01 2.699655294418334961e-01 -3.361620381474494934e-02 -1.562472879886627197e-01 2.395821958780288696e-01 -1.461687535047531128e-01 -6.114155054092407227e-03 -1.463523358106613159e-01 -1.599636524915695190e-01 -7.059521228075027466e-02 1.835992932319641113e-01 -1.539287269115447998e-01 9.120038896799087524e-02 -1.266788095235824585e-01 -1.698679924011230469e-01 3.825500011444091797e-01 -3.289890661835670471e-02 1.317423582077026367e-01 7.306910585612058640e-03 3.583668917417526245e-02 1.071865670382976532e-02 -7.283633202314376831e-02 -4.386769831180572510e-01 -2.901264131069183350e-01 -5.204601958394050598e-02 -2.133091688156127930e-01 -3.957949578762054443e-02
-2.920075356960296631e-01 -2.452784925699234009e-01 -2.960534393787384033e-01 -1.671589463949203491e-01 -3.950328379869461060e-02 -1.038060337305068970e-01 -2.204546183347702026e-01 -2.797369360923767090e-01 -3.574217669665813446e-03 1.093140617012977600e-01 4.365966096520423889e-02 -5.241065099835395813e-02 -3.014560639858245850e-01 2.481219172477722168e-01 -1.280390284955501556e-02 2.188983112573623657e-01 1.525022927671670914e-02 -1.415175851434469223e-03 9.141571819782257080e-02 -4.053873717784881592e-01 1.587721258401870728e-01 1.680897921323776245e-02 1.383983194828033447e-01 1.017342433333396912e-01 -3.731360659003257751e-02 3.779495134949684143e-02 -1.312856823205947876e-01 2.335287928581237793e-01 -1.280001550912857056e-01 1.729850471019744873e-01 -1.273051649332046509e-01 -1.327509135007858276e-01
9.194482117891311646e-02 4.470165446400642395e-02 -4.506911337375640869e-01 -1.810592710971832275e-01 -8.936757594347000122e-02 7.039488852024078369e-02 -1.603927910327911377e-01 3.936265781521797180e-02 -7.573802024126052856e-02 -1.395500600337982178e-01 -6.242930144071578979e-02 -8.372992277145385742e-02 1.711309552192687988e-01 9.699381142854690552e-02 4.946630448102951050e-02 -1.060054451227188110e-01 4.322689026594161987e-02 3.300714492797851562e-01 -6.308425962924957275e-02 -4.054711461067199707e-01 3.564798831939697266e-01 -1.604947745800018311e-01 -4.097891971468925476e-03 -3.186040222644805908e-01 1.826579868793487549e-01 1.026814207434654236e-01 -5.447245761752128601e-02 1.218961551785469055e-01 -8.058834075927734375e-02 1.419157385826110840e-01 -5.442073568701744080e-02 -6.005126051604747772e-03
-5.859994888305664062e-02 -1.786785721778869629e-01 -3.227898776531219482e-01 -4.228725433349609375e-01 1.894403547048568726e-01 -1.698949933052062988e-01 -2.068809047341346741e-02 2.868924289941787720e-02 -2.221744507551193237e-01 -7.825086265802383423e-02 3.917764499783515930e-02 2.536989189684391022e-02 -7.012939453125000000e-02 -9.015487879514694214e-02 -2.824488580226898193e-01 8.346369117498397827e-02 -7.737258821725845337e-02 3.591938689351081848e-02 1.643966734409332275e-01 -1.678610444068908691e-01 2.087861150503158569e-01 -2.716489695012569427e-02 9.966507554054260254e-02 3.968219161033630371e-01 8.882261812686920166e-02 5.333591997623443604e-02 -5.042218789458274841e-02 2.701413929462432861e-01 -4.016846045851707458e-02 2.282883673906326294e-01 1.431078743189573288e-02 -2.092184573411941528e-01
1.521992981433868408e-01 -3.939413726329803467e-01 -2.770395874977111816e-01 -1.663284003734588623e-01 -1.074718758463859558e-01 -1.632473170757293701e-01 3.554227296262979507e-03 1.226320024579763412e-02 -2.790193557739257812e-01 9.574941545724868774e-02 -1.082251220941543579e-01 -1.390575319528579712e-01 3.093745000660419464e-02 -2.615923620760440826e-02 -4.457359313964843750e-01 9.649666398763656616e-02 -1.630724072456359863e-01 -1.523218154907226562e-01 -4.252134263515472412e-02 3.485117480158805847e-02 2.513449192047119141e-01 -7.222533971071243286e-02 1.813721060752868652e-01 1.841648854315280914e-02 -6.275232136249542236e-02 3.803518787026405334e-02 -7.919254153966903687e-02 1.815548688173294067e-01 -1.398283988237380981e-01 2.537535130977630615e-01 1.108521670103073120e-01 -2.363715022802352905e-01
-4.073958396911621094e-01 -1.274642944335937500e-01 -1.034591346979141235e-01 -4.479299187660217285e-01 -1.522836983203887939e-01 1.258950531482696533e-01 1.093132644891738892e-01 4.066387936472892761e-02 6.529557704925537109e-02 -1.346688419580459595e-01 1.100078970193862915e-01 1.487740036100149155e-02 -8.047104626893997192e-02 -1.219017356634140015e-01 7.677064090967178345e-02 4.863503873348236084e-01 2.229690551757812500e-01 -2.581215696409344673e-03 1.611048821359872818e-03 -2.283183336257934570e-01 1.984196007251739502e-01 -7.157529145479202271e-02 7.573993504047393799e-02 5.160893499851226807e-02 3.907565400004386902e-02 1.944677233695983887e-01 1.293565332889556885e-01 -9.844123572111129761e-02 -1.841828823089599609e-01 8.021391928195953369e-03 2.643756195902824402e-02 1.016189251095056534e-02
-8.833029866218566895e-02 -2.934342324733734131e-01 -1.046431139111518860e-01 -3.954787254333496094e-01 1.807956397533416748e-01 -6.199403852224349976e-02 -7.950495928525924683e-02 -2.426362410187721252e-02 -2.668836116790771484e-01 -4.023200869560241699e-01 5.112413689494132996e-02 -9.217479825019836426e-02 -1.257208287715911865e-01 -9.985858201980590820e-02 -1.604936122894287109e-01 -1.458807289600372314e-01 -1.558476686477661133e-01 3.126488998532295227e-02 -1.416955143213272095e-01 -4.122231900691986084e-02 5.099872350692749023e-01 9.567376971244812012e-02 1.317164301872253418e-01 -9.250857681035995483e-02 -4.377739131450653076e-02 -8.381722122430801392e-02 1.732373493723571301e-03 -6.095457077026367188e-02 -6.666788365691900253e-03 1.016044840216636658e-01 5.791084468364715576e-02 -9.855583310127258301e-02
1.121339276432991028e-01 -1.406899690628051758e-01 -3.547398664522916079e-04 -4.651331901550292969e-02 -1.608073115348815918e-01 1.241554170846939087e-01 2.266445755958557129e-02 -1.312730461359024048e-01 -3.751396667212247849e-03 -7.450104225426912308e-03 -3.739810287952423096e-01 -7.567576318979263306e-02 1.307389885187149048e-01 -8.402282372117042542e-03 -7.232349365949630737e-02 3.764092922210693359e-01 2.249081283807754517e-01 3.128704056143760681e-02 2.390585243701934814e-01 -3.134264051914215088e-01 3.687168359756469727e-01 3.603611886501312256e-02 2.748925685882568359e-01 1.123111620545387268e-01 2.104906141757965088e-01 1.163836717605590820e-01 -1.042240634560585022e-01 3.420830518007278442e-02 -6.434749811887741089e-02 2.711850106716156006e-01 6.353554874658584595e-02 1.128352209925651550e-01
5.385167524218559265e-02 -7.854463905096054077e-02 -1.562990248203277588e-02 9.077375754714012146e-03 -1.693806499242782593e-01 9.739881008863449097e-02 -1.092243418097496033e-01 -3.456401824951171875e-02 -7.657002657651901245e-02 -2.122283680364489555e-03 -2.209500968456268311e-01 -1.436776667833328247e-01 1.964285820722579956e-01 1.342209875583648682e-01 -2.323213070631027222e-01 1.324756145477294922e-01 1.464703679084777832e-01 -9.595797210931777954e-02 -1.197993457317352295e-01 -4.437053203582763672e-01 4.947264194488525391e-01 1.877835243940353394e-01 -2.016299031674861908e-02 -1.680348068475723267e-02 1.715438961982727051e-01 -1.096354350447654724e-01 2.564600436016917229e-03 -3.281573206186294556e-02 -2.891562581062316895e-01 2.828879356384277344e-01 8.466457016766071320e-03 8.377443253993988037e-02
-8.278465270996093750e-02 -9.634869545698165894e-02 -2.449788749217987061e-01 -2.231048941612243652e-01 8.278548717498779297e-02 2.268480136990547180e-02 3.666334226727485657e-02 3.014231622219085693e-01 2.020917087793350220e-02 -2.955599725246429443e-01 -1.090582311153411865e-01 2.435063198208808899e-02 -1.491653621196746826e-01 2.402917854487895966e-02 -8.012544363737106323e-02 2.165595293045043945e-01 -3.759042173624038696e-02 3.138425946235656738e-02 1.295746266841888428e-01 -1.575381159782409668e-01 1.142233908176422119e-01 9.028749167919158936e-02 -1.451602131128311157e-01 -1.073140949010848999e-01 3.779200315475463867e-01 1.592555493116378784e-01 6.308712065219879150e-02 -2.812070548534393311e-01 -3.039377033710479736e-01 2.714492678642272949e-01 -1.642270088195800781e-01 -2.367265969514846802e-01
-1.830424964427947998e-01 -7.661300152540206909e-02 -8.882302790880203247e-02 -4.417323172092437744e-01 -1.413719262927770615e-02 1.515817046165466309e-01 7.087643444538116455e-02 8.314664661884307861e-02 1.788710504770278931e-01 1.711937133222818375e-03 -2.259587645530700684e-01 2.468517571687698364e-01 -7.508815079927444458e-02 1.137327104806900024e-01 -3.002966986969113350e-03 1.983658671379089355e-01 -2.292801998555660248e-02 3.821940394118428230e-03 -1.244898736476898193e-01 -3.230577111244201660e-01 -1.641188189387321472e-02 1.565922349691390991e-01 1.242788359522819519e-01 -8.278530091047286987e-02 1.899396628141403198e-01 -2.180747240781784058e-01 -4.012040421366691589e-02 -3.985482752323150635e-01 -1.827732771635055542e-01 7.456170022487640381e-02 2.391489148139953613e-01 -1.133028715848922729e-01
5.167983472347259521e-03 -3.835255503654479980e-01 -8.800525963306427002e-02 -5.443239212036132812e-01 -2.277829647064208984e-01 -1.651360071264207363e-03 2.186826802790164948e-02 -5.344736576080322266e-02 -1.554616242647171021e-01 5.979787558317184448e-02 -2.278840392827987671e-01 -1.455757170915603638e-01 -9.226879477500915527e-02 -1.762215048074722290e-02 -1.676917672157287598e-01 3.905816748738288879e-02 2.131675779819488525e-01 7.858240604400634766e-02 2.794150114059448242e-01 -1.648927927017211914e-01 1.788066327571868896e-01 1.523794382810592651e-01 -1.280934661626815796e-01 1.784233897924423218e-01 3.460707142949104309e-02 -7.086836546659469604e-02 -1.048242002725601196e-01 7.923483103513717651e-02 -3.216634318232536316e-02 2.493627220392227173e-01 3.072559088468551636e-02 7.955422252416610718e-02
1.044796481728553772e-01 -2.437582612037658691e-01 -1.331207007169723511e-01 -2.790582478046417236e-01 -1.594811975955963135e-01 -1.771281510591506958e-01 -1.814048886299133301e-01 -1.561491340398788452e-01 -7.599876262247562408e-03 -2.461044341325759888e-01 -1.341803371906280518e-01 1.352247595787048340e-01 1.246633827686309814e-01 2.592933550477027893e-02 -2.555138170719146729e-01 2.833451330661773682e-01 -2.927779257297515869e-01 -2.784205079078674316e-01 1.315316110849380493e-01 1.885257512331008911e-01 1.537625491619110107e-01 -1.946555376052856445e-01 1.730645447969436646e-01 3.688929602503776550e-02 1.708841770887374878e-01 -1.455354690551757812e-01 -1.687662117183208466e-02 8.429380506277084351e-02 -1.762330234050750732e-01 1.354325711727142334e-01 1.759995669126510620e-01 -1.191582456231117249e-01
5.496365576982498169e-02 -3.722519576549530029e-01 -2.162930518388748169e-01 -3.154391944408416748e-01 8.420529961585998535e-02 -1.321014761924743652e-01 9.662906825542449951e-02 -3.933846205472946167e-02 -1.786479800939559937e-01 3.368776291608810425e-02 -1.805822253227233887e-01 7.701630890369415283e-02 4.810960218310356140e-02 -9.370069950819015503e-02 -2.148820161819458008e-01 8.227536082267761230e-02 -9.335356950759887695e-02 -1.164124384522438049e-01 3.700267150998115540e-02 -6.246898323297500610e-02 1.459813266992568970e-01 -2.625394761562347412e-01 8.883816003799438477e-02 2.144672423601150513e-01 1.995019987225532532e-02 4.032788276672363281e-01 -9.599529951810836792e-02 1.737708002328872681e-01 -7.620026916265487671e-02 2.748560905456542969e-01 1.289860159158706665e-01 -2.626222074031829834e-01
-1.430576443672180176e-01 -8.559188246726989746e-02 -5.866600200533866882e-02 -3.722236752510070801e-01 -1.612863987684249878e-01 -1.106949746608734131e-01 6.294454634189605713e-02 -8.857128210365772247e-03 1.774964034557342529e-01 -1.034711375832557678e-01 -2.869603037834167480e-01 -1.347344666719436646e-01 1.408114284276962280e-01 2.557215392589569092e-01 -3.016824126243591309e-01 8.568672090768814087e-02 2.155222930014133453e-02 1.585180908441543579e-01 2.545064315199851990e-02 -1.119539439678192139e-01 2.683812379837036133e-01 -5.728740617632865906e-02 3.323907852172851562e-01 2.889956533908843994e-01 1.090614404529333115e-02 -2.994298003613948822e-02 -1.288198959082365036e-02 -1.501691178418695927e-03 -5.251927766948938370e-03 2.140509337186813354e-01 -1.871561855077743530e-01 2.673568725585937500e-01
-5.833214148879051208e-03 -1.746673136949539185e-01 -2.749538719654083252e-01 -2.610856294631958008e-01 -2.088793925940990448e-02 -1.156592443585395813e-01 -1.120608001947402954e-01 1.253227740526199341e-01 -4.297591000795364380e-02 -5.839127674698829651e-02 -8.131585270166397095e-02 4.992112051695585251e-03 -1.928422749042510986e-01 -8.000149577856063843e-02 9.098178148269653320e-02 3.682079911231994629e-01 5.588151887059211731e-02 -7.113788276910781860e-02 6.000145152211189270e-02 -2.507762610912322998e-01 1.878815591335296631e-01 3.228550553321838379e-01 2.097499668598175049e-01 2.581658363342285156e-01 -8.050346374511718750e-02 5.738388374447822571e-02 7.632160931825637817e-02 -3.443130478262901306e-02 -1.050233691930770874e-01 2.640094459056854248e-01 3.903485536575317383e-01 -9.767094999551773071e-02
-3.362033981829881668e-03 -1.979910396039485931e-02 -1.699385792016983032e-01 -4.300236105918884277e-01 -1.348242461681365967e-01 1.091499254107475281e-01 -1.620738394558429718e-02 -1.396918594837188721e-01 -1.219545006752014160e-01 -9.966470301151275635e-02 -1.513912975788116455e-01 2.824627161026000977e-01 -1.792540550231933594e-01 1.889326125383377075e-01 -2.175397798418998718e-02 1.233935132622718811e-01 1.048216596245765686e-01 -2.362731844186782837e-01 -2.248407006263732910e-01 -4.137011468410491943e-01 2.250786311924457550e-02 1.293038725852966309e-01 -6.593508180230855942e-03 1.463663578033447266e-01 2.202067524194717407e-01 -1.892840266227722168e-01 -7.319017499685287476e-02 -5.577223375439643860e-02 -1.279596239328384399e-01 2.204024046659469604e-01 1.925800293684005737e-01 -5.348163470625877380e-02
-3.417091369628906250e-01 1.243679895997047424e-01 -2.291871905326843262e-01 -2.673361003398895264e-01 -7.393300533294677734e-02 3.143271803855895996e-02 1.124796643853187561e-01 -2.433089725673198700e-02 -1.240269988775253296e-01 -1.511515080928802490e-01 -2.940353751182556152e-01 2.653086483478546143e-01 1.047139912843704224e-01 2.287796512246131897e-02 -2.511989474296569824e-01 1.051321625709533691e-01 -2.577685117721557617e-01 1.031935736536979675e-01 -5.262723658233880997e-03 1.311622560024261475e-02 2.360623031854629517e-01 -4.036858677864074707e-02 1.025355085730552673e-01 1.424117088317871094e-01 -1.204945817589759827e-01 1.684416830539703369e-01 -7.606963068246841431e-02 -1.147292554378509521e-01 -2.968645393848419189e-01 3.050625026226043701e-01 3.873795270919799805e-02 1.827050894498825073e-01
-1.209615096449851990e-01 6.818287819623947144e-02 -2.573984563350677490e-01 -5.540397763252258301e-01 5.857424437999725342e-02 -4.854390025138854980e-02 1.002022698521614075e-01 8.635046333074569702e-02 3.004972264170646667e-02 -3.149604424834251404e-02 6.389973219484090805e-03 -2.244272269308567047e-02 3.957074135541915894e-03 -1.685417741537094116e-01 -3.031064569950103760e-01 2.367869764566421509e-01 -4.576751962304115295e-02 -4.034003242850303650e-02 2.480123937129974365e-02 -2.297387570142745972e-01 2.656921371817588806e-02 -9.978869557380676270e-02 6.737011671066284180e-02 5.711311101913452148e-02 4.355027377605438232e-01 -3.710440918803215027e-02 -2.608717679977416992e-01 1.384606957435607910e-01 -1.749385148286819458e-01 -5.704035609960556030e-02 1.051968242973089218e-02 -1.326803117990493774e-01
-2.703705430030822754e-02 -2.680173814296722412e-01 -3.674162030220031738e-01 -3.105966746807098389e-01 -1.864256858825683594e-01 -2.609844207763671875e-01 8.921909332275390625e-02 1.555713824927806854e-02 6.386048346757888794e-02 -1.044121608138084412e-01 -3.406275808811187744e-01 -3.309850990772247314e-01 -8.243758231401443481e-02 -9.715181589126586914e-02 6.316936761140823364e-02 2.456474490463733673e-02 1.346336305141448975e-01 8.529730141162872314e-02 7.178051397204399109e-03 -1.048734486103057861e-01 1.987618356943130493e-01 1.617604866623878479e-02 -6.725948303937911987e-02 1.870079189538955688e-01 1.436976343393325806e-01 -4.515523090958595276e-02 3.400362282991409302e-02 -1.338046193122863770e-01 1.246106103062629700e-01 3.676724731922149658e-01 -8.014969527721405029e-02 -9.442613273859024048e-02
-5.925885587930679321e-02 -1.818067431449890137e-01 1.457278244197368622e-02 -4.315561056137084961e-01 -5.611975118517875671e-02 -4.565123096108436584e-02 1.367686241865158081e-01 -1.964785903692245483e-01 1.251219809055328369e-01 -1.960824579000473022e-01 -1.064280346035957336e-01 6.830995529890060425e-02 4.649443179368972778e-02 -1.410429030656814575e-01 -5.250541120767593384e-02 2.564751207828521729e-01 -3.426305055618286133e-01 -3.459510579705238342e-02 -4.015907645225524902e-03 -2.365917712450027466e-01 1.074630990624427795e-01 2.282876372337341309e-01 5.594473332166671753e-02 5.009283777326345444e-03 4.435614645481109619e-01 -7.949343323707580566e-02 -2.997520267963409424e-01 -4.341914318501949310e-03 1.722873374819755554e-02 1.278788298368453979e-01 -5.228680744767189026e-02 -5.281549412757158279e-03
-5.665176734328269958e-02 -1.717505455017089844e-01 -1.303185522556304932e-01 -2.332814484834671021e-01 -1.648258715867996216e-01 -2.866683527827262878e-02 1.213431283831596375e-01 -9.655329585075378418e-02 -1.861305236816406250e-01 8.510731160640716553e-02 -1.129200309514999390e-01 1.172510068863630295e-02 -1.374482512474060059e-01 8.683972060680389404e-02 -4.725907370448112488e-02 1.717023402452468872e-01 1.495196819305419922e-01 3.818555176258087158e-01 1.431083977222442627e-01 -2.283038645982742310e-01 2.085346877574920654e-01 -2.393469363451004028e-01 3.064720332622528076e-01 2.944790422916412354e-01 1.699790209531784058e-01 6.247690320014953613e-02 -3.257511854171752930e-01 2.457465743646025658e-04 2.796903066337108612e-02 3.827714547514915466e-02 -2.436214089393615723e-01 -9.072321653366088867e-02
-1.585823297500610352e-01 -6.304886657744646072e-03 -1.893814802169799805e-01 -2.774570286273956299e-01 2.800155244767665863e-02 -1.223944351077079773e-01 4.284511879086494446e-02 -1.660458557307720184e-02 -1.829522252082824707e-01 -1.041183248162269592e-01 7.019744813442230225e-02 1.349614840000867844e-02 1.502071786671876907e-02 -2.429743111133575439e-01 -3.323173522949218750e-01 1.180399805307388306e-01 -1.075991541147232056e-01 2.016365379095077515e-01 2.684691250324249268e-01 -3.539663851261138916e-01 1.138960346579551697e-01 7.941940426826477051e-02 7.032427936792373657e-02 1.504947841167449951e-01 2.030855566263198853e-01 -1.111752688884735107e-01 -8.104457519948482513e-03 3.157557547092437744e-01 -2.791713736951351166e-02 1.712029129266738892e-01 6.700292229652404785e-03 -3.620130121707916260e-01
2.396087199449539185e-01 -3.072683513164520264e-01 -1.139107942581176758e-01 -5.110585689544677734e-01 -2.445386797189712524e-01 -1.226351782679557800e-01 1.357948780059814453e-01 5.240188166499137878e-02 -1.693494617938995361e-01 5.850266665220260620e-03 -3.377394974231719971e-01 -1.262000650167465210e-01 -2.505494281649589539e-03 -4.993766918778419495e-02 -4.711705446243286133e-02 6.693623214960098267e-02 1.150650605559349060e-01 1.590655446052551270e-01 2.149321883916854858e-02 -2.148482948541641235e-02 8.988919854164123535e-02 1.259645521640777588e-01 -1.675872318446636200e-02 1.007403954863548279e-01 1.633975058794021606e-01 -1.115381643176078796e-01 -9.408114850521087646e-02 2.356041409075260162e-02 -6.606438010931015015e-02 3.384459018707275391e-01 -7.492578774690628052e-02 -2.513410449028015137e-01
-2.507768273353576660e-01 -1.651952564716339111e-01 -3.835142552852630615e-01 -1.386920958757400513e-01 -1.232249438762664795e-01 1.416720300912857056e-01 -1.524177491664886475e-01 -1.330331116914749146e-01 -1.554985791444778442e-01 1.178738195449113846e-02 4.163493216037750244e-02 -2.184367366135120392e-02 -2.186386138200759888e-01 2.508862614631652832e-01 -5.711469426751136780e-02 1.409689933061599731e-01 5.660309270024299622e-02 6.789488345384597778e-02 2.291595786809921265e-01 -3.984795510768890381e-01 2.695578634738922119e-01 6.666418910026550293e-02 1.795211285352706909e-01 1.167255789041519165e-01 9.825849533081054688e-02 1.185888573527336121e-01 -1.613318920135498047e-01 1.806551963090896606e-01 5.083676800131797791e-02 2.792749404907226562e-01 2.111167833209037781e-02 3.780642524361610413e-02
5.062365531921386719e-02 -2.152831107378005981e-01 -2.257072478532791138e-01 -3.573457300662994385e-01 -9.096761047840118408e-02 3.346392810344696045e-01 8.687887340784072876e-02 -7.267230004072189331e-02 1.998598426580429077e-01 -3.035082817077636719e-01 -7.594197988510131836e-02 1.015465930104255676e-01 2.463364042341709137e-02 -8.351743966341018677e-02 1.523810774087905884e-01 1.432631760835647583e-01 -4.049501940608024597e-02 -7.868098467588424683e-02 1.187221333384513855e-02 -1.644685715436935425e-01 2.441368699073791504e-01 2.729691378772258759e-02 2.991019785404205322e-01 -5.352132953703403473e-03 2.199988067150115967e-01 8.015900850296020508e-02 3.264275193214416504e-01 -1.282637864351272583e-01 6.258826033445075154e-06 5.226957798004150391e-02 -2.472208589315414429e-01 1.155629083514213562e-01
6.413500010967254639e-02 5.533241108059883118e-02 -1.879613846540451050e-02 -4.592031538486480713e-01 -1.656479984521865845e-01 -2.808554470539093018e-02 4.104619100689888000e-02 -1.261477768421173096e-01 2.124609053134918213e-01 -7.365474849939346313e-02 -2.834328413009643555e-01 -1.179029867053031921e-01 1.293676346540451050e-01 1.119063347578048706e-01 -1.759302020072937012e-01 2.538468837738037109e-01 2.237866222858428955e-01 1.456700414419174194e-01 3.392487019300460815e-02 -2.268764078617095947e-01 3.764507472515106201e-01 -1.196111515164375305e-01 1.762772798538208008e-01 7.621792703866958618e-02 -1.712895743548870087e-02 5.085210502147674561e-02 -9.325746446847915649e-02 -1.235881149768829346e-01 1.502442290075123310e-03 2.136074900627136230e-01 2.135569304227828979e-01 1.772380024194717407e-01
-1.217187847942113876e-03 -2.864997088909149170e-02 -6.124047189950942993e-02 -4.863331615924835205e-01 2.524612098932266235e-02 -1.859929412603378296e-01 7.793595641851425171e-02 1.136895641684532166e-01 -2.221512645483016968e-01 -7.929303497076034546e-02 -2.405686825513839722e-01 2.984373271465301514e-02 -5.994124710559844971e-02 -1.577563285827636719e-01 4.675425589084625244e-03 1.282426267862319946e-01 -8.321388810873031616e-02 -2.953622937202453613e-01 -1.657120883464813232e-01 -4.355107843875885010e-01 3.012015819549560547e-01 -2.177443355321884155e-01 -2.401821613311767578e-01 -1.647809892892837524e-02 1.385337710380554199e-01 4.684102907776832581e-02 3.441910073161125183e-02 4.085822403430938721e-02 -1.534097734838724136e-02 -7.070866972208023071e-02 -2.858320437371730804e-02 -8.744967728853225708e-02
1.792733557522296906e-02 -8.883686363697052002e-02 -1.155068054795265198e-01 -3.627525866031646729e-01 -1.852642595767974854e-01 -2.282032519578933716e-01 1.016303077340126038e-01 -4.017303138971328735e-02 -8.747177571058273315e-02 -7.347717881202697754e-02 1.917230337858200073e-01 -1.993548274040222168e-01 -3.708206117153167725e-01 -2.158916294574737549e-01 3.602064400911331177e-02 1.063338220119476318e-01 -9.467460960149765015e-02 1.544165313243865967e-01 9.685198217630386353e-02 -1.353393346071243286e-01 1.974222362041473389e-01 7.518451195210218430e-03 1.022116616368293762e-01 2.308404743671417236e-01 1.607099622488021851e-01 -5.497290939092636108e-02 -4.141000658273696899e-02 -1.132660210132598877e-01 -3.033085763454437256e-01 1.677995771169662476e-01 3.420213162899017334e-01 1.358120441436767578e-01
-1.092480570077896118e-01 -2.442501485347747803e-02 -3.393006324768066406e-02 -1.837080717086791992e-01 -1.944500654935836792e-01 -2.850339114665985107e-01 -1.940477937459945679e-01 -2.520878799259662628e-02 8.786182105541229248e-02 -5.746344849467277527e-02 -5.426540970802307129e-01 4.570057615637779236e-02 6.716465950012207031e-02 -8.142656832933425903e-02 -4.888634663075208664e-03 1.969426721334457397e-01 -1.798117160797119141e-01 1.126523241400718689e-01 4.077472910284996033e-02 -6.682803481817245483e-02 3.071139156818389893e-01 -4.597688466310501099e-02 3.042773306369781494e-01 3.005620241165161133e-01 1.268499791622161865e-01 -2.591393887996673584e-02 -2.230861224234104156e-02 -5.815023928880691528e-02 -1.136579066514968872e-01 1.800881922245025635e-01 -7.858429104089736938e-02 1.871212124824523926e-01
-2.301302850246429443e-01 -2.357485890388488770e-01 -3.109546303749084473e-01 -2.064794152975082397e-01 -7.469025999307632446e-02 -1.302766799926757812e-02 8.807268738746643066e-02 -6.399221718311309814e-02 -5.597197636961936951e-02 -1.170100420713424683e-01 7.913232594728469849e-02 -7.203149795532226562e-02 -1.169646978378295898e-01 1.469572037458419800e-01 -3.085145168006420135e-02 1.377767622470855713e-01 9.721396118402481079e-02 -8.332677185535430908e-02 -3.842600286006927490e-01 1.174952909350395203e-01 2.196889519691467285e-01 -5.323149636387825012e-02 4.498095810413360596e-01 -1.034038737416267395e-01 1.163701638579368591e-01 -3.174294531345367432e-01 1.768450438976287842e-02 2.371279299259185791e-01 -6.718545686453580856e-03 1.885354965925216675e-01 -3.937007486820220947e-02 -3.302271664142608643e-02
-1.290385127067565918e-01 -1.989980414509773254e-02 -2.749936580657958984e-01 -1.570922583341598511e-01 7.829447835683822632e-02 1.209759563207626343e-01 1.028209254145622253e-01 -1.658820211887359619e-01 -9.550713747739791870e-02 9.929904341697692871e-02 -2.356879264116287231e-01 -1.336886882781982422e-01 1.588925868272781372e-01 3.615461289882659912e-01 -3.208518326282501221e-01 1.420090794563293457e-01 2.057993113994598389e-01 1.016874238848686218e-01 -1.979349367320537567e-02 -2.614520788192749023e-01 3.403749167919158936e-01 -3.368241945281624794e-03 1.757944971323013306e-01 3.422535657882690430e-01 2.016884647309780121e-02 -8.445663005113601685e-02 5.447627231478691101e-02 1.820883601903915405e-01 3.381754830479621887e-02 8.111107349395751953e-02 2.245981805026531219e-02 1.228017285466194153e-01
1.380093209445476532e-02 -1.335845142602920532e-01 -1.934837251901626587e-01 -1.622209101915359497e-01 -8.879940956830978394e-02 -4.735914617776870728e-02 -2.178570441901683807e-02 -2.400142699480056763e-01 -2.721295356750488281e-01 1.241309642791748047e-01 -5.559010803699493408e-02 4.999205842614173889e-02 5.978311225771903992e-02 1.369817703962326050e-01 -1.154020205140113831e-01 2.198373973369598389e-01 1.615561991930007935e-01 3.514156937599182129e-01 2.266953513026237488e-02 -2.187882959842681885e-01 7.932978123426437378e-02 -2.199539244174957275e-01 3.201057016849517822e-01 3.304663300514221191e-01 2.576696276664733887e-01 1.224751770496368408e-01 -2.805637717247009277e-01 2.912259846925735474e-02 -3.973860666155815125e-02 3.997771069407463074e-02 -1.550713479518890381e-01 -1.358682662248611450e-01
5.501766875386238098e-02 9.454104304313659668e-02 -2.145168632268905640e-01 -5.507429316639900208e-02 -1.011967137455940247e-01 -2.523591220378875732e-01 1.652738079428672791e-02 -9.688768535852432251e-02 -2.027740143239498138e-02 4.154635593295097351e-03 -3.412091434001922607e-01 -2.113213688135147095e-01 -2.397809922695159912e-02 1.321859098970890045e-02 -3.802476227283477783e-01 7.371111772954463959e-03 -1.327195018529891968e-01 5.269086360931396484e-02 -5.546845123171806335e-02 -3.847593367099761963e-01 2.079075276851654053e-01 3.156939893960952759e-02 2.014746069908142090e-01 1.706756353378295898e-01 2.316427230834960938e-01 2.707250416278839111e-02 9.716951288282871246e-03 -1.366847753524780273e-01 -2.216289937496185303e-01 3.603244721889495850e-01 2.265818789601325989e-02 -1.020304933190345764e-01
-1.437686085700988770e-01 -1.587616652250289917e-01 -3.491978645324707031e-01 -2.892632782459259033e-01 9.503605216741561890e-02 9.158568829298019409e-02 3.843117952346801758e-01 1.727733910083770752e-01 -7.164871692657470703e-02 -1.086205691099166870e-01 5.718930438160896301e-02 1.054962649941444397e-01 6.999223679304122925e-02 5.210334435105323792e-02 2.693833969533443451e-02 2.829418517649173737e-02 -1.711575835943222046e-01 1.015015393495559692e-01 1.797272711992263794e-01 4.385652020573616028e-02 2.816634476184844971e-01 9.932003170251846313e-02 2.135792076587677002e-01 2.891425229609012604e-02 4.469178617000579834e-01 5.069174617528915405e-02 8.470994979143142700e-02 -1.030030921101570129e-01 -2.748681008815765381e-01 -8.042716234922409058e-02 1.542074326425790787e-02 -3.538098186254501343e-02
9.058260172605514526e-02 2.183785289525985718e-02 -1.493420004844665527e-01 -4.944704771041870117e-01 -1.496914327144622803e-01 -1.248309910297393799e-01 1.959829591214656830e-02 -2.197199612855911255e-01 3.285035490989685059e-01 2.513913251459598541e-02 -2.423206418752670288e-01 -1.592546999454498291e-01 1.872273981571197510e-01 8.040939457714557648e-03 -2.587190270423889160e-01 7.703058421611785889e-02 8.594188839197158813e-02 3.528407588601112366e-02 -2.631851285696029663e-02 -1.436631977558135986e-01 2.851348519325256348e-01 -4.987743124365806580e-02 3.191940486431121826e-01 1.134369149804115295e-01 8.582920581102371216e-02 6.736681610345840454e-02 -3.316294401884078979e-02 -1.786747425794601440e-01 5.270063877105712891e-02 1.911753714084625244e-01 4.763629660010337830e-02 1.490547806024551392e-01
-1.434995979070663452e-02 -1.922013014554977417e-01 -1.737081110477447510e-01 -3.422700762748718262e-01 -1.299616098403930664e-01 -7.535788416862487793e-02 9.323087334632873535e-02 6.473670899868011475e-02 -2.096353769302368164e-01 -1.673633158206939697e-01 -1.292448043823242188e-01 2.665965557098388672e-01 -9.768214076757431030e-02 -1.124205514788627625e-01 -1.080757081508636475e-01 2.314317077398300171e-01 -3.849459886550903320e-01 -6.512162834405899048e-02 1.724648028612136841e-01 1.058181151747703552e-01 3.076908886432647705e-01 1.302075292915105820e-02 1.528945714235305786e-01 -1.340793967247009277e-01 2.812091708183288574e-01 5.238228291273117065e-02 -2.182888239622116089e-01 1.548237353563308716e-01 5.084627773612737656e-03 7.300750911235809326e-02 1.944128870964050293e-01 -8.223561197519302368e-02
1.208287999033927917e-01 -1.329488754272460938e-01 2.130686119198799133e-02 -6.218349337577819824e-01 -3.159848451614379883e-01 -1.569825410842895508e-01 2.311055734753608704e-02 -2.552669644355773926e-01 1.361729651689529419e-01 -1.226377710700035095e-01 1.027266308665275574e-01 -2.677922137081623077e-02 -4.403431341052055359e-02 9.648912400007247925e-02 -1.035387814044952393e-01 2.112686783075332642e-01 2.410253584384918213e-01 5.291965603828430176e-02 1.363728493452072144e-01 -6.533929705619812012e-02 2.474106252193450928e-01 -1.596646010875701904e-02 2.455509454011917114e-02 3.455276135355234146e-03 -4.333437979221343994e-02 4.206292703747749329e-02 -2.000220566987991333e-01 -9.794654697179794312e-02 -5.110100656747817993e-02 2.581021785736083984e-01 -8.615966141223907471e-02 5.662869289517402649e-02
-2.645587325096130371e-01 -1.187445819377899170e-01 -2.231652289628982544e-01 -1.288933306932449341e-01 -8.325269073247909546e-02 2.979013510048389435e-02 -9.496535360813140869e-02 3.348132595419883728e-02 -4.339178204536437988e-01 2.272283844649791718e-02 7.282525300979614258e-02 1.443854905664920807e-02 -3.207060992717742920e-01 9.954666346311569214e-02 2.408280409872531891e-02 2.010555863380432129e-01 1.390045741572976112e-03 -8.226681500673294067e-02 -6.160394102334976196e-02 -3.599508404731750488e-01 2.979705035686492920e-01 -1.448554098606109619e-01 1.683920770883560181e-01 1.799560636281967163e-01 2.682686038315296173e-02 -1.879633069038391113e-01 -5.944140255451202393e-02 8.491417765617370605e-02 -2.293389290571212769e-01 2.582447528839111328e-01 4.183857142925262451e-02 7.061363756656646729e-02
1.260238438844680786e-01 9.748901426792144775e-02 -2.980250418186187744e-01 -1.033043861389160156e-02 -8.947668969631195068e-02 -2.868435718119144440e-02 1.165064647793769836e-01 -4.127852618694305420e-03 -1.543535590171813965e-01 6.867336481809616089e-02 -1.733388453722000122e-01 2.107940055429935455e-02 8.506573736667633057e-02 5.718540400266647339e-03 -4.016523361206054688e-01 1.104542165994644165e-01 2.834581956267356873e-02 2.660421133041381836e-01 -3.145344927906990051e-02 -1.309087872505187988e-01 1.568467617034912109e-01 -3.162358105182647705e-01 6.489764899015426636e-02 1.606842577457427979e-01 1.151838973164558411e-01 -2.762057185173034668e-01 -9.040599316358566284e-02 -1.115622594952583313e-01 -1.777421236038208008e-01 4.176354706287384033e-01 -1.790346056222915649e-01 -1.756604909896850586e-01
-8.577413111925125122e-02 -1.069002673029899597e-01 -2.435391992330551147e-01 -4.490841925144195557e-01 -5.679303407669067383e-02 8.892755722627043724e-04 -7.895763963460922241e-02 1.096637621521949768e-01 7.109594997018575668e-03 -1.645275205373764038e-01 -2.820030748844146729e-01 -2.137225586920976639e-03 -7.572127878665924072e-02 -1.108602285385131836e-01 -2.997120022773742676e-01 2.644652426242828369e-01 -2.227483093738555908e-01 -1.980883181095123291e-01 2.414382547140121460e-01 1.510916054248809814e-01 2.514533698558807373e-01 1.906387209892272949e-01 1.060330029577016830e-02 -2.722211778163909912e-01 2.114005386829376221e-01 3.306906670331954956e-02 -7.099701464176177979e-02 8.805434405803680420e-02 -3.693503513932228088e-02 1.012586578726768494e-01 6.370587274432182312e-03 1.720998622477054596e-02
3.342443704605102539e-02 -2.296635508537292480e-01 -2.173243165016174316e-01 -2.097083777189254761e-01 1.238227412104606628e-01 3.390925750136375427e-02 1.141301617026329041e-01 -1.224192976951599121e-01 -1.937423348426818848e-01 7.423703372478485107e-02 1.891139149665832520e-01 4.176906775683164597e-03 6.575215607881546021e-02 7.460744678974151611e-02 -4.585659876465797424e-02 3.870221599936485291e-02 4.548060521483421326e-02 4.824937134981155396e-02 1.550502888858318329e-02 -3.352913260459899902e-01 3.115652501583099365e-01 -9.314171224832534790e-02 1.754339188337326050e-01 4.288716018199920654e-01 -4.640594497323036194e-02 5.603195726871490479e-02 1.627834737300872803e-01 -1.230570003390312195e-01 -3.860400021076202393e-01 2.499539852142333984e-01 2.488627843558788300e-02 -1.467847675085067749e-01
-9.420988708734512329e-02 -5.236695706844329834e-02 -4.679148495197296143e-01 -2.745217382907867432e-01 -9.582689404487609863e-02 8.421262353658676147e-02 6.697490066289901733e-02 -6.947088986635208130e-03 -2.091983407735824585e-01 -8.110665716230869293e-03 7.556740194559097290e-02 -7.053210586309432983e-02 1.809051632881164551e-01 1.448897272348403931e-01 -4.793707281351089478e-02 1.877657175064086914e-01 1.704642474651336670e-01 -2.908185997512191534e-04 4.222387447953224182e-02 -1.281930357217788696e-01 1.156602650880813599e-01 -3.114390373229980469e-01 -1.820304617285728455e-02 8.816542476415634155e-02 -3.491429612040519714e-02 -1.928559541702270508e-01 -6.398919224739074707e-02 -5.891010537743568420e-02 -5.026804804801940918e-01 4.952727630734443665e-02 -9.539835900068283081e-02 -2.269562482833862305e-01
1.463595032691955566e-01 -2.009932398796081543e-01 -3.816639184951782227e-01 -8.205020427703857422e-02 -1.439678966999053955e-01 2.088006436824798584e-01 1.557961702346801758e-01 7.263883948326110840e-02 -1.211912781000137329e-01 4.695295915007591248e-02 -3.895923197269439697e-01 4.057144001126289368e-02 5.373170971870422363e-02 5.089707300066947937e-02 -1.888431012630462646e-01 1.082612574100494385e-01 -5.721851810812950134e-02 -1.217680722475051880e-01 1.856777071952819824e-01 -2.532913982868194580e-01 1.142463758587837219e-01 -1.123379245400428772e-01 2.621841132640838623e-01 -2.193324118852615356e-01 3.315256237983703613e-01 -1.449405252933502197e-01 2.132948674261569977e-02 -2.183252200484275818e-02 -2.221370935440063477e-01 -1.490872800350189209e-01 2.136463858187198639e-02 -7.481615245342254639e-02
-9.280443191528320312e-02 8.737719058990478516e-02 -5.201412439346313477e-01 -1.999694854021072388e-01 5.248261988162994385e-02 2.418619692325592041e-01 1.187479570508003235e-01 -1.904132366180419922e-01 3.525351732969284058e-02 -7.340683788061141968e-02 -1.079621464014053345e-01 1.301725953817367554e-01 1.005460247397422791e-01 -1.793477535247802734e-01 -4.410762339830398560e-03 -1.582456231117248535e-01 -1.900264918804168701e-01 8.264999836683273315e-02 -1.569861359894275665e-02 -3.302589952945709229e-01 1.385398805141448975e-01 -1.142567768692970276e-01 3.079674541950225830e-01 9.589460492134094238e-02 2.995886206626892090e-01 -8.025211095809936523e-02 1.708171814680099487e-01 -1.425306797027587891e-01 6.351938098669052124e-02 5.617370828986167908e-02 -1.266362667083740234e-01 -3.973956406116485596e-02
2.354172617197036743e-01 -1.183580756187438965e-01 -1.994594633579254150e-01 -3.664985001087188721e-01 -2.747332751750946045e-01 -4.936981573700904846e-02 7.767307013273239136e-02 3.770295903086662292e-02 -4.137462675571441650e-01 -8.711288683116436005e-03 -3.592364788055419922e-01 -1.643378138542175293e-01 -7.416574656963348389e-02 9.415258467197418213e-02 -1.141176670789718628e-01 1.773989945650100708e-02 3.861340507864952087e-02 1.316452026367187500e-01 9.189578145742416382e-02 -4.192882031202316284e-02 1.058610230684280396e-01 1.995977573096752167e-02 1.327036321163177490e-01 1.346195638179779053e-01 9.566302597522735596e-02 -2.145291417837142944e-01 -4.324308782815933228e-02 1.564277708530426025e-02 -1.471686810255050659e-01 3.043499588966369629e-01 -9.795472770929336548e-02 -2.419473528861999512e-01
-3.520740568637847900e-02 -7.228239625692367554e-02 -8.955886960029602051e-02 -3.312245607376098633e-01 2.220394313335418701e-01 1.081242226064205170e-02 2.955419421195983887e-01 -2.114269435405731201e-01 1.489256601780653000e-02 -2.880794107913970947e-01 3.807058557868003845e-03 -1.640082150697708130e-01 1.347049772739410400e-01 1.996887102723121643e-02 -4.054484367370605469e-01 1.702951490879058838e-01 2.112102061510086060e-01 -4.111984744668006897e-02 -6.413759198039770126e-03 -2.304722517728805542e-01 2.756381034851074219e-01 -1.247406527400016785e-01 1.998148411512374878e-01 3.290012478828430176e-02 -9.106530249118804932e-02 -1.991165429353713989e-01 1.893908530473709106e-02 -1.190734654664993286e-01 -1.007249671965837479e-02 1.143291871994733810e-02 -2.591177523136138916e-01 1.021119803190231323e-01
-7.453412562608718872e-02 -2.916334569454193115e-01 -3.338575363159179688e-01 -1.528548598289489746e-01 2.741202770266681910e-04 3.110273182392120361e-02 1.256150193512439728e-02 -4.358186945319175720e-02 -2.597813010215759277e-01 9.369585895910859108e-04 -3.096657618880271912e-02 -1.884531527757644653e-01 -1.366364508867263794e-01 2.902767062187194824e-01 -1.406503766775131226e-01 5.348147824406623840e-02 1.679309010505676270e-01 -2.399722859263420105e-02 7.984945178031921387e-02 -2.683002054691314697e-01 4.525714218616485596e-01 -5.518279969692230225e-02 7.644912600517272949e-02 2.837198674678802490e-01 1.491606235504150391e-01 3.414048254489898682e-02 -1.639703661203384399e-01 -6.526672840118408203e-02 2.124953120946884155e-01 1.909396052360534668e-01 -5.023024603724479675e-02 -4.438624531030654907e-02
-1.279920786619186401e-01 -1.883535832166671753e-01 -4.049797952175140381e-01 -2.279667705297470093e-01 1.027777884155511856e-02 -5.932377185672521591e-03 -1.037013605237007141e-01 -1.033374592661857605e-01 -9.039020538330078125e-02 -3.160032257437705994e-02 -4.404085874557495117e-02 -1.979230046272277832e-01 -1.505282819271087646e-01 1.958986818790435791e-01 -1.388940364122390747e-01 3.199128061532974243e-02 2.364121079444885254e-01 -1.823929883539676666e-02 1.421226114034652710e-01 -3.587000072002410889e-01 4.320309162139892578e-01 -2.694734744727611542e-02 2.042130939662456512e-02 2.602928876876831055e-01 1.535734981298446655e-01 1.013124883174896240e-01 -1.131678298115730286e-01 1.465996801853179932e-01 1.468945592641830444e-01 1.200792565941810608e-01 -6.498556584119796753e-02 -9.978096187114715576e-02
-6.110388040542602539e-02 -5.966799333691596985e-02 -1.489571202546358109e-02 -3.757572472095489502e-01 -1.374817192554473877e-01 -1.067921146750450134e-01 1.215950250625610352e-01 -7.019654661417007446e-02 -2.964609265327453613e-01 -3.857296109199523926e-01 5.422464385628700256e-02 -2.938879132270812988e-01 2.973889000713825226e-02 -2.197009697556495667e-02 -1.788604110479354858e-01 -7.247721403837203979e-02 -3.629316762089729309e-02 9.682854637503623962e-03 2.095149159431457520e-01 -2.945684492588043213e-01 4.712833762168884277e-01 -1.265183985233306885e-01 -6.372999399900436401e-03 1.017675548791885376e-01 2.250594459474086761e-02 -4.805362969636917114e-02 -1.444433331489562988e-01 1.050734519958496094e-01 -2.091310732066631317e-02 7.711198925971984863e-02 8.955416083335876465e-02 -8.342697471380233765e-02
-2.061381787061691284e-01 -2.600998282432556152e-01 -3.851041495800018311e-01 5.844112858176231384e-02 -1.868181377649307251e-01 -2.394628077745437622e-01 1.619085222482681274e-01 -7.233723253011703491e-02 -2.714548707008361816e-01 5.939237028360366821e-02 -1.981947422027587891e-01 -1.695966422557830811e-01 -8.479196578264236450e-02 -3.906310349702835083e-02 -9.889407455921173096e-02 5.064860731363296509e-02 -1.930947750806808472e-01 4.833782091736793518e-02 -7.895538210868835449e-02 -1.500018537044525146e-01 9.214200824499130249e-02 -7.519027590751647949e-02 2.259774059057235718e-01 -3.239132165908813477e-01 3.328936398029327393e-01 -4.874617233872413635e-02 6.400227546691894531e-03 -1.710965186357498169e-01 -1.567975878715515137e-01 7.646902650594711304e-02 -1.867338418960571289e-01 4.273257777094841003e-02
-2.245526760816574097e-02 -1.699322462081909180e-01 -3.892376720905303955e-01 -1.308263689279556274e-01 -1.136978715658187866e-01 3.097634911537170410e-01 1.080280542373657227e-01 -1.985374838113784790e-01 -7.171112298965454102e-02 1.286700367927551270e-01 5.821634083986282349e-02 1.655069291591644287e-01 1.083680242300033569e-01 -2.361759729683399200e-02 -1.836421191692352295e-01 -4.712345078587532043e-02 -1.370225250720977783e-01 6.404793262481689453e-02 -1.223884001374244690e-01 -3.694167733192443848e-01 8.307360857725143433e-02 -3.091887533664703369e-01 -4.422876983880996704e-02 -1.009027734398841858e-01 1.513364017009735107e-01 -2.837535142898559570e-01 2.133447378873825073e-01 -1.608384400606155396e-02 1.022884994745254517e-02 -1.631956431083381176e-03 -1.592973619699478149e-01 -2.786843478679656982e-01
3.865674138069152832e-02 -1.158348321914672852e-01 -1.620316356420516968e-01 -5.096302032470703125e-01 -3.471800386905670166e-01 -1.644616574048995972e-01 -2.603648416697978973e-02 -7.165689021348953247e-02 -1.809193752706050873e-02 -1.272308081388473511e-01 -2.044957131147384644e-01 -1.400083601474761963e-01 -3.939898684620857239e-02 1.108417734503746033e-01 -1.497355699539184570e-01 -1.930669695138931274e-02 3.207693397998809814e-01 2.514235489070415497e-02 1.144881397485733032e-01 2.601136267185211182e-02 2.878639101982116699e-01 9.419961273670196533e-02 1.932967752218246460e-01 1.593177914619445801e-01 1.553329378366470337e-01 -1.016455739736557007e-01 -1.356371790170669556e-01 -1.039198711514472961e-01 4.181685671210289001e-02 2.872633337974548340e-01 1.068203225731849670e-01 4.297910723835229874e-03
-3.121576830744743347e-02 -1.282862424850463867e-01 -3.178054690361022949e-01 -4.136115014553070068e-01 -2.973226308822631836e-01 1.272697001695632935e-01 1.453152596950531006e-01 -1.065185889601707458e-01 -1.366754472255706787e-01 1.668366342782974243e-01 5.272352322936058044e-02 1.839866787195205688e-01 -7.228331267833709717e-02 2.020828053355216980e-02 1.338781118392944336e-01 2.161630541086196899e-01 -2.174733877182006836e-01 1.377450823783874512e-01 2.904420904815196991e-02 -7.838656008243560791e-02 1.645001024007797241e-01 2.888648025691509247e-02 -1.510894577950239182e-02 -2.223578840494155884e-01 3.571786880493164062e-01 -1.024161875247955322e-01 7.989253848791122437e-02 6.927004456520080566e-02 -2.191841155290603638e-01 -2.220238596200942993e-01 1.083452031016349792e-01 1.042097508907318115e-01
-8.858431130647659302e-02 -8.783420175313949585e-02 -3.037967681884765625e-01 -2.751741111278533936e-01 -1.863679736852645874e-01 -3.572534769773483276e-02 1.158136352896690369e-01 2.603098005056381226e-02 -9.206814318895339966e-02 5.355539917945861816e-02 1.548389345407485962e-02 1.900139749050140381e-01 4.347130283713340759e-02 -6.848175823688507080e-02 -2.573470771312713623e-01 9.348442405462265015e-02 1.579550504684448242e-01 -1.014450751245021820e-02 -2.932052910327911377e-01 -2.071675211191177368e-01 1.744647622108459473e-01 1.474359631538391113e-01 1.552821993827819824e-01 1.004327535629272461e-01 -8.758557587862014771e-02 -1.016810834407806396e-01 1.926763355731964111e-01 3.824088871479034424e-01 -1.054841354489326477e-01 3.615241348743438721e-01 5.439039319753646851e-02 -2.249844372272491455e-01
-4.541729390621185303e-02 -4.234293699264526367e-01 -9.336435794830322266e-02 -3.877726793289184570e-01 -1.819265037775039673e-01 -2.132911682128906250e-01 4.557147994637489319e-02 -1.784054338932037354e-01 1.585544943809509277e-01 1.532448679208755493e-01 -1.365209463983774185e-02 1.069995164871215820e-01 -1.725636422634124756e-01 -3.291529044508934021e-02 -1.118635237216949463e-01 2.869480252265930176e-01 -1.139810830354690552e-01 1.998389810323715210e-01 -2.651966214179992676e-01 -2.248243540525436401e-01 -2.524184063076972961e-02 -5.454135313630104065e-02 6.396860629320144653e-02 -4.885203763842582703e-02 -1.331276297569274902e-01 6.153819710016250610e-02 6.800035387277603149e-02 2.049907445907592773e-01 -2.601113617420196533e-01 8.894781768321990967e-02 1.417655199766159058e-01 -1.156571730971336365e-01
1.341317296028137207e-01 -2.358627319335937500e-02 -3.768692314624786377e-01 -4.373303949832916260e-01 -2.129774093627929688e-01 1.459673047065734863e-01 1.415289938449859619e-01 -2.183213233947753906e-01 -4.172072708606719971e-01 1.483661383390426636e-01 -1.354689449071884155e-01 1.181900277733802795e-01 -5.907997861504554749e-02 4.729873314499855042e-02 6.760957092046737671e-02 2.995814979076385498e-01 -3.860496729612350464e-02 5.132691934704780579e-02 -3.295617923140525818e-02 -2.257568687200546265e-01 1.122762039303779602e-01 -7.702437043190002441e-02 -5.934508144855499268e-02 -1.275515109300613403e-01 7.667482644319534302e-02 3.457624465227127075e-02 -5.139817297458648682e-02 -1.118569355458021164e-02 -1.753811240196228027e-01 -2.238016575574874878e-01 9.873452363535761833e-04 -1.286972966045141220e-02
-3.461298644542694092e-01 -2.111221849918365479e-01 -3.344856500625610352e-01 -1.279511153697967529e-01 4.084749147295951843e-02 1.676061563193798065e-02 2.956202812492847443e-02 9.158151596784591675e-02 -1.881540119647979736e-01 1.369794756174087524e-01 1.141358464956283569e-01 4.181512445211410522e-02 2.438479277770966291e-04 1.407124549150466919e-01 -9.902943670749664307e-02 1.299851834774017334e-01 2.479219809174537659e-02 1.336164623498916626e-01 -2.095395773649215698e-01 -1.214695647358894348e-01 2.966777086257934570e-01 1.680788770318031311e-02 -1.981343924999237061e-01 2.252915501594543457e-01 1.998734176158905029e-01 -1.295001357793807983e-01 3.305467963218688965e-01 -1.240648925304412842e-01 -2.351484298706054688e-01 1.874648183584213257e-01 -2.252530008554458618e-01 5.217307806015014648e-02
5.325625836849212646e-02 -6.138096377253532410e-02 -1.278976500034332275e-01 -6.011422276496887207e-01 -3.793924748897552490e-01 2.321691066026687622e-02 -3.488394245505332947e-02 -2.530512809753417969e-01 1.441622525453567505e-01 5.693334713578224182e-02 -4.555435478687286377e-02 -6.017162930220365524e-03 -2.237770520150661469e-02 5.070536211133003235e-02 -6.449048221111297607e-02 8.907562494277954102e-02 1.936852037906646729e-01 3.293151780962944031e-02 1.721790581941604614e-01 -7.130570709705352783e-02 3.817084729671478271e-01 2.679746970534324646e-02 9.717068076133728027e-02 -2.207857556641101837e-02 -7.961158454418182373e-02 3.262140229344367981e-02 -1.958128511905670166e-01 -5.329378321766853333e-02 4.842534288763999939e-02 2.346691787242889404e-01 1.327946782112121582e-01 1.064147800207138062e-01
5.337442830204963684e-02 -4.957749694585800171e-02 -1.468922048807144165e-01 -6.028957366943359375e-01 -2.645336985588073730e-01 -1.709010004997253418e-01 4.219517484307289124e-02 -1.384642422199249268e-01 7.454688847064971924e-02 -1.849301718175411224e-02 -8.299448341131210327e-02 -8.513309806585311890e-02 -7.575510442256927490e-02 1.897141486406326294e-01 -9.417954832315444946e-03 1.692976951599121094e-01 1.981505155563354492e-01 8.023401722311973572e-03 1.825560778379440308e-01 7.357533276081085205e-02 3.296058177947998047e-01 5.601771175861358643e-02 7.138558477163314819e-02 6.472735852003097534e-02 8.734043687582015991e-02 -5.916998535394668579e-02 -2.631104588508605957e-01 -3.984866663813591003e-02 -8.133433759212493896e-02 2.479350864887237549e-01 4.925058037042617798e-02 2.176929861307144165e-01
8.389727026224136353e-02 -3.403872251510620117e-02 -1.639353334903717041e-01 -4.983024597167968750e-01 2.008818536996841431e-01 -3.739311099052429199e-01 -2.901963330805301666e-02 3.274471685290336609e-02 9.504877775907516479e-02 -7.770130876451730728e-03 2.185087800025939941e-01 1.467194706201553345e-01 2.172417491674423218e-01 -2.997679449617862701e-02 1.385363489389419556e-01 6.466401368379592896e-02 7.654115557670593262e-03 4.605933651328086853e-02 -9.597955644130706787e-02 -1.364322900772094727e-01 5.199946761131286621e-01 8.381970226764678955e-02 -4.128718376159667969e-02 -8.268010616302490234e-02 -4.692627771873958409e-05 -7.510863989591598511e-02 4.610247537493705750e-02 7.418343424797058105e-02 -1.985060423612594604e-01 5.355883389711380005e-02 -4.115782678127288818e-02 -1.072040349245071411e-01
-3.797470405697822571e-02 -1.609508693218231201e-01 -2.579063177108764648e-01 -3.743478655815124512e-01 2.294932492077350616e-03 -2.401822619140148163e-02 -1.029078885912895203e-01 1.045022308826446533e-01 1.636161841452121735e-02 2.362882494926452637e-01 1.655823290348052979e-01 1.855080202221870422e-02 2.326438203454017639e-02 -1.898771710693836212e-02 -2.408573031425476074e-01 2.113248594105243683e-02 4.968219622969627380e-02 3.163298070430755615e-01 5.232780799269676208e-02 -3.509326577186584473e-01 2.653510272502899170e-01 -2.804295159876346588e-02 1.280654817819595337e-01 4.226275980472564697e-01 6.969386339187622070e-02 1.244742572307586670e-01 3.161644563078880310e-03 -6.362764537334442139e-02 -1.272225528955459595e-01 1.432751566171646118e-01 1.373791545629501343e-01 -1.614083647727966309e-01
2.309371531009674072e-02 -5.276483669877052307e-02 -2.508504688739776611e-01 -4.718410670757293701e-01 -2.481878697872161865e-01 3.636429607868194580e-01 1.637247353792190552e-01 -2.311925888061523438e-01 -2.927544293925166130e-03 -2.263133525848388672e-01 -1.118686944246292114e-01 -3.119657374918460846e-02 1.570787467062473297e-02 -8.266136795282363892e-02 -1.117178238928318024e-02 -5.341219156980514526e-02 -4.044790938496589661e-02 -8.525890856981277466e-02 1.991937868297100067e-02 -1.882814168930053711e-01 1.422794908285140991e-01 1.545180529356002808e-01 8.462819457054138184e-02 -1.260934323072433472e-01 2.211795449256896973e-01 -1.869122087955474854e-01 1.655096113681793213e-01 -2.746798992156982422e-01 -9.641996026039123535e-02 1.622840166091918945e-01 -1.657661944627761841e-01 -2.278363145887851715e-02
-5.320766195654869080e-02 -2.518642246723175049e-01 -1.204962655901908875e-01 -4.280977249145507812e-01 1.585203558206558228e-01 -1.969196498394012451e-01 -5.817446857690811157e-02 -6.173283234238624573e-02 -1.252071112394332886e-01 1.603100597858428955e-01 1.445465385913848877e-01 2.499328553676605225e-01 2.145773470401763916e-01 -1.416127234697341919e-01 -1.290929038077592850e-02 -7.665058970451354980e-02 4.496411234140396118e-02 1.236303616315126419e-02 1.275506243109703064e-02 -1.052951663732528687e-01 4.181508421897888184e-01 1.704225689172744751e-01 -1.078596264123916626e-01 1.372836083173751831e-01 1.194699928164482117e-01 -2.812170386314392090e-01 3.433360531926155090e-02 2.666696906089782715e-01 -7.080120593309402466e-02 1.638973951339721680e-01 1.026740968227386475e-01 -1.100260317325592041e-01
-3.319888710975646973e-01 1.176258474588394165e-01 -1.565783172845840454e-01 -2.816677391529083252e-01 1.062324419617652893e-01 -2.090595066547393799e-01 2.148698782548308372e-03 -1.229585632681846619e-01 4.355223476886749268e-02 -1.799194216728210449e-01 -1.075538247823715210e-01 1.296484656631946564e-02 1.676627844572067261e-01 3.371685370802879333e-02 -5.042881965637207031e-01 1.071539595723152161e-01 -9.979158639907836914e-03 -1.421745587140321732e-02 -8.367998525500297546e-03 -3.337923884391784668e-01 2.731125950813293457e-01 -1.460969597101211548e-01 6.418656557798385620e-02 4.936185106635093689e-02 -2.328841201961040497e-02 -1.103226765990257263e-01 2.356516867876052856e-01 -1.316169649362564087e-02 -2.686399966478347778e-02 -1.356340199708938599e-01 -2.430638372898101807e-01 6.519586313515901566e-03
-5.372358858585357666e-02 -4.683115519583225250e-03 -9.921508282423019409e-02 -2.408347129821777344e-01 -9.026057273149490356e-02 2.576555907726287842e-01 -1.919713616371154785e-02 7.149700075387954712e-02 5.584245547652244568e-02 4.278939217329025269e-02 3.708997741341590881e-02 -9.492079913616180420e-02 7.917787134647369385e-02 9.013698436319828033e-03 -1.812791824340820312e-01 3.745476305484771729e-01 5.411855503916740417e-02 -5.280154570937156677e-02 -4.303079470992088318e-02 -1.003106683492660522e-01 3.093682825565338135e-01 -7.381463795900344849e-02 1.703759878873825073e-01 -1.149573624134063721e-01 5.411665886640548706e-03 4.535279870033264160e-01 2.870392799377441406e-01 -2.628620266914367676e-01 -2.133624255657196045e-01 2.121572792530059814e-01 -1.230561509728431702e-01 -1.746037602424621582e-01
8.086856454610824585e-02 -1.250716447830200195e-01 -1.495349407196044922e-01 -2.691556215286254883e-01 -4.678664356470108032e-02 -9.771647304296493530e-02 5.328112468123435974e-02 1.579120010137557983e-01 5.569772794842720032e-02 8.572714030742645264e-02 -3.660406172275543213e-02 1.720613390207290649e-01 7.958167046308517456e-02 1.424575150012969971e-01 1.454197708517313004e-02 -1.325389593839645386e-01 -1.586979627609252930e-01 1.376277059316635132e-01 -2.048190236091613770e-01 -3.309625387191772461e-01 2.444536983966827393e-01 -2.713409066200256348e-01 5.810201168060302734e-02 -1.813015788793563843e-01 1.169466450810432434e-01 -5.326694250106811523e-02 2.432860583066940308e-01 4.132812842726707458e-02 -4.285101890563964844e-01 3.540005683898925781e-01 -4.940490797162055969e-02 6.055017188191413879e-02
-1.919788569211959839e-01 -3.609131872653961182e-01 -3.188160359859466553e-01 -2.761763334274291992e-01 -4.433422163128852844e-02 5.414807423949241638e-02 6.819692999124526978e-02 5.927428230643272400e-02 -7.424292713403701782e-02 1.738139539957046509e-01 -3.326126933097839355e-01 -8.199289441108703613e-03 -8.770185708999633789e-02 -1.111629381775856018e-01 6.987106055021286011e-02 -5.276095494627952576e-02 -6.394498795270919800e-02 1.070616021752357483e-01 2.804507017135620117e-01 -6.915854662656784058e-02 2.371854037046432495e-01 -2.509260475635528564e-01 1.079453974962234497e-01 -6.173644587397575378e-02 4.668251797556877136e-02 -1.124056279659271240e-01 3.625547513365745544e-02 -4.185257852077484131e-02 -3.349361419677734375e-01 -1.592571735382080078e-01 -2.765434086322784424e-01 4.688319936394691467e-02
-1.870802342891693115e-01 -1.670005023479461670e-01 -2.596864104270935059e-01 -4.399334788322448730e-01 1.924656145274639130e-02 7.290846854448318481e-02 1.232184702530503273e-03 1.728666871786117554e-01 -1.359582245349884033e-01 -3.620831072330474854e-01 1.233958546072244644e-02 -2.725492119789123535e-01 4.514969140291213989e-02 2.431366145610809326e-01 -3.191480785608291626e-02 -1.491331495344638824e-02 -1.739221364259719849e-01 5.590272694826126099e-02 7.825934886932373047e-02 -5.979518219828605652e-02 1.664455235004425049e-01 -1.366630792617797852e-01 -7.101223617792129517e-02 -5.705089867115020752e-02 2.516738474369049072e-01 1.431456506252288818e-01 -9.712323546409606934e-02 -8.814910799264907837e-02 -2.855801582336425781e-01 -1.057002544403076172e-01 -2.167460173368453979e-01 -1.251012980937957764e-01
-1.827045828104019165e-01 1.835778653621673584e-01 -1.358275115489959717e-01 -1.587278544902801514e-01 1.494848430156707764e-01 -1.865919679403305054e-01 -6.854691356420516968e-02 -3.622392192482948303e-03 -1.054031550884246826e-01 -3.008434735238552094e-02 -1.178772002458572388e-02 1.575698256492614746e-01 1.008779555559158325e-02 -1.445509493350982666e-02 -3.668881356716156006e-01 2.001645267009735107e-01 2.434572018682956696e-02 1.967271119356155396e-01 -1.061896011233329773e-01 -1.338428445160388947e-02 2.816475331783294678e-01 -9.937989711761474609e-02 3.435561060905456543e-01 2.816260978579521179e-02 1.902094632387161255e-01 -1.085517555475234985e-01 -9.472662210464477539e-02 3.294173181056976318e-01 -2.107381522655487061e-01 2.504752278327941895e-01 1.656579971313476562e-01 -2.379429340362548828e-01
4.205636307597160339e-02 -2.252144068479537964e-01 -2.360424101352691650e-01 -1.287139654159545898e-01 -1.771544069051742554e-01 -1.207278743386268616e-01 -1.543376594781875610e-01 -3.613681346178054810e-02 -4.692567884922027588e-02 -1.812093257904052734e-01 -2.445776015520095825e-01 1.585331112146377563e-01 4.447274282574653625e-02 -1.079142317175865173e-01 1.233743783086538315e-02 1.031543090939521790e-01 -2.949076592922210693e-01 2.891291081905364990e-01 8.958007395267486572e-02 5.626625567674636841e-02 4.910466670989990234e-01 -2.422914355993270874e-01 -6.881773471832275391e-02 -6.575684249401092529e-02 1.003595292568206787e-01 -8.515627682209014893e-02 -1.612215936183929443e-01 1.571395434439182281e-02 -2.122441530227661133e-01 -1.456999629735946655e-01 -2.427440136671066284e-01 1.798438653349876404e-02
-2.219281345605850220e-01 -2.843668498098850250e-02 -2.350928932428359985e-01 -6.866650283336639404e-02 3.787085041403770447e-02 -3.245579078793525696e-02 -7.993119768798351288e-03 -6.755505502223968506e-02 2.370959520339965820e-01 -1.081129442900419235e-02 -1.253392696380615234e-01 1.022392883896827698e-01 3.260197043418884277e-01 7.669933885335922241e-02 -3.302552998065948486e-01 3.889315202832221985e-02 -1.702663302421569824e-01 -4.077346250414848328e-02 1.446084827184677124e-01 -3.204598724842071533e-01 4.195558428764343262e-01 -2.556527778506278992e-02 2.095320820808410645e-01 1.406992822885513306e-01 9.366271644830703735e-02 -1.303611844778060913e-01 1.967205554246902466e-01 -1.665669381618499756e-01 -1.179323270916938782e-01 1.350582242012023926e-01 -1.868493109941482544e-01 1.538892537355422974e-01
1.459984034299850464e-01 -2.398962527513504028e-01 -1.060726568102836609e-01 -2.918318510055541992e-01 -1.766890734434127808e-01 1.212006434798240662e-01 -3.673156350851058960e-02 5.667496472597122192e-02 3.128299415111541748e-01 -2.692283391952514648e-01 1.035044528543949127e-02 1.651104539632797241e-01 1.853847205638885498e-01 -5.123475939035415649e-02 -1.459282487630844116e-01 2.032790929079055786e-01 -2.080987989902496338e-01 1.045769676566123962e-01 -2.326529659330844879e-02 1.264051645994186401e-01 3.849522471427917480e-01 -2.488313764333724976e-01 -1.826624572277069092e-02 -9.198454022407531738e-02 2.438192516565322876e-01 -8.329644054174423218e-02 -1.062007248401641846e-01 -2.013458311557769775e-02 -2.824281752109527588e-01 -6.341730058193206787e-02 1.592639535665512085e-01 -6.200011819601058960e-03
3.533528745174407959e-02 -8.320840448141098022e-02 1.688773510977625847e-03 -2.680343985557556152e-01 -1.427001655101776123e-01 2.855269908905029297e-01 7.078786380589008331e-03 -2.433255016803741455e-01 2.731162607669830322e-01 -1.272310018539428711e-01 -2.805134840309619904e-02 1.710022240877151489e-01 3.185354173183441162e-02 1.040767207741737366e-01 -8.415441215038299561e-02 8.189733326435089111e-02 -3.014724254608154297e-01 -1.515231579542160034e-01 -1.957083791494369507e-01 -3.064132481813430786e-02 3.630926311016082764e-01 -2.904716134071350098e-01 4.795796424150466919e-02 9.332036972045898438e-02 3.721750080585479736e-01 2.267673797905445099e-02 4.028319194912910461e-02 -2.210839837789535522e-02 -2.880802452564239502e-01 -1.831268658861517906e-03 -1.300861034542322159e-02 -8.822990953922271729e-02
-2.627066373825073242e-01 -1.750969290733337402e-01 -1.700712591409683228e-01 -1.996372640132904053e-01 -9.065476059913635254e-02 7.708331197500228882e-02 3.748410195112228394e-02 -5.459074396640062332e-03 1.932112872600555420e-01 8.436970412731170654e-02 -1.202980652451515198e-01 -1.187125816941261292e-01 1.527521908283233643e-01 -9.009495377540588379e-02 -1.937638521194458008e-01 -5.444356799125671387e-02 5.810253694653511047e-02 -1.250340193510055542e-01 -2.204319983720779419e-01 -4.749619364738464355e-01 3.100337982177734375e-01 -2.697761636227369308e-03 1.442198753356933594e-01 4.354261979460716248e-02 1.691055148839950562e-01 1.968528376892209053e-03 4.131627380847930908e-01 -7.409740984439849854e-02 9.611701965332031250e-02 -1.370351910591125488e-01 -1.074917912483215332e-01 -1.208378523588180542e-01
-1.451880782842636108e-01 -1.712449491024017334e-01 -7.937721163034439087e-02 -6.215556263923645020e-01 -2.508750259876251221e-01 1.219941675662994385e-02 -2.233728319406509399e-01 1.438171863555908203e-01 -1.604407578706741333e-01 9.174378961324691772e-02 -2.398028969764709473e-01 -1.412725150585174561e-01 -3.620665147900581360e-02 4.284946247935295105e-02 -1.133008375763893127e-01 2.152387797832489014e-02 3.861928358674049377e-02 1.548333913087844849e-01 -4.061677679419517517e-02 -1.832259148359298706e-01 1.569592207670211792e-01 -6.525697652250528336e-03 2.290226668119430542e-01 1.823618412017822266e-01 -8.310521394014358521e-02 8.635398000478744507e-02 -8.327205479145050049e-02 7.942374050617218018e-02 5.976452678442001343e-02 2.111812829971313477e-01 -1.733105331659317017e-01 1.354425251483917236e-01
-1.035337001085281372e-01 -2.676445245742797852e-01 -8.579006046056747437e-02 -2.209313064813613892e-01 -1.967400014400482178e-01 -1.774143129587173462e-01 -2.323694825172424316e-01 -1.222518831491470337e-01 -1.073294039815664291e-02 3.892357647418975830e-02 1.333826631307601929e-01 7.689587771892547607e-02 -1.185010969638824463e-01 5.732982605695724487e-02 -1.110356599092483521e-01 5.466098710894584656e-02 2.230346798896789551e-01 2.704616189002990723e-01 1.682471036911010742e-01 -2.735814750194549561e-01 7.440993189811706543e-02 -4.285130277276039124e-02 2.679054141044616699e-01 7.341295480728149414e-02 2.457723319530487061e-01 -3.879213929176330566e-01 1.202399805188179016e-01 -5.051000788807868958e-02 1.670146584510803223e-01 1.884140521287918091e-01 -5.531089752912521362e-02 -2.438037991523742676e-01
6.211914122104644775e-02 9.677719324827194214e-02 -6.541480123996734619e-02 -3.709497749805450439e-01 -2.209229320287704468e-01 -4.802924394607543945e-02 4.043645411729812622e-02 -2.611683607101440430e-01 -1.505658961832523346e-02 -1.617208123207092285e-01 -8.344773948192596436e-02 3.006799817085266113e-01 -4.433503746986389160e-02 1.989188045263290405e-01 -2.008521705865859985e-01 2.778174877166748047e-01 -1.606957614421844482e-01 1.000543683767318726e-01 1.863351911306381226e-01 -2.369024604558944702e-01 5.527048185467720032e-02 1.200111508369445801e-01 1.614234000444412231e-01 -1.335275322198867798e-01 5.524157360196113586e-02 -3.652102053165435791e-01 1.450635045766830444e-01 -6.403168290853500366e-02 -2.176811397075653076e-01 8.184227347373962402e-02 1.463684290647506714e-01 -1.265750378370285034e-01
3.713546693325042725e-02 -2.442251294851303101e-01 -3.292269110679626465e-01 -2.629841864109039307e-01 1.009683236479759216e-01 4.705236479640007019e-02 -3.632062114775180817e-03 -3.086276650428771973e-01 1.800467818975448608e-01 2.627485394477844238e-01 8.384825661778450012e-03 8.358228020370006561e-03 6.650440394878387451e-02 -1.049727946519851685e-01 2.722786366939544678e-02 2.206564992666244507e-01 -2.580157220363616943e-01 3.108849227428436279e-01 -2.509823143482208252e-01 3.485875204205513000e-02 1.551339477300643921e-01 -1.341382712125778198e-01 1.996348798274993896e-01 -6.286947429180145264e-02 1.116742938756942749e-01 6.289434432983398438e-02 -1.200084667652845383e-02 -6.597159896045923233e-03 -2.047857046127319336e-01 -3.450831025838851929e-02 2.218241542577743530e-01 -2.550318241119384766e-01
-4.269367754459381104e-01 -8.163249492645263672e-02 -3.490369915962219238e-01 -1.156259328126907349e-01 -6.656654924154281616e-02 -2.998598814010620117e-01 1.882456541061401367e-01 2.890235744416713715e-02 5.038684234023094177e-02 -4.301900044083595276e-02 -2.353449910879135132e-01 -3.277058526873588562e-02 -1.351104117929935455e-02 -6.632022559642791748e-02 8.231743425130844116e-02 1.688021123409271240e-01 -3.093116357922554016e-02 -4.495586454868316650e-02 1.160654798150062561e-01 1.755109801888465881e-02 1.362067461013793945e-01 6.733462959527969360e-02 3.127059340476989746e-01 -1.092655234970152378e-03 9.774844348430633545e-02 -2.335787415504455566e-01 -2.389921247959136963e-02 -1.380222290754318237e-01 -4.139123260974884033e-01 1.642925143241882324e-01 -1.177411600947380066e-01 1.048874929547309875e-01
-4.370440244674682617e-01 -1.099202260375022888e-01 -9.555257111787796021e-02 -1.996209174394607544e-01 -2.058901041746139526e-01 -5.168461054563522339e-02 -8.552309125661849976e-02 -1.695685535669326782e-01 -6.651574373245239258e-02 -1.013510152697563171e-01 1.309346966445446014e-02 2.003611624240875244e-01 4.440689086914062500e-01 1.041985452175140381e-01 2.869039028882980347e-02 -2.257305197417736053e-02 4.510158207267522812e-03 6.947370618581771851e-02 1.221895366907119751e-01 -1.409374624490737915e-01 2.388149350881576538e-01 -1.250237077474594116e-01 8.911676704883575439e-03 1.658170297741889954e-02 -1.718249637633562088e-03 -4.864763841032981873e-02 -1.420547813177108765e-01 -2.134588062763214111e-01 -3.137168288230895996e-01 3.158604800701141357e-01 -3.089372254908084869e-02 -1.499637514352798462e-01
-1.154175586998462677e-02 -2.392386049032211304e-01 -4.156740903854370117e-01 -3.420092761516571045e-01 -4.390731826424598694e-02 2.346200868487358093e-03 -1.195308566093444824e-01 1.627798527479171753e-01 1.740682125091552734e-01 4.224734380841255188e-02 -2.299856953322887421e-02 -2.903212048113346100e-02 -1.080938801169395447e-01 7.725520990788936615e-03 -1.705204546451568604e-01 6.005378812551498413e-02 -4.172564670443534851e-02 1.815588474273681641e-01 8.005839586257934570e-02 -3.385817706584930420e-01 2.334588319063186646e-01 -6.956929713487625122e-02 9.170853346586227417e-02 5.025059580802917480e-01 1.187528818845748901e-01 9.044533222913742065e-02 -4.594326764345169067e-02 -3.203402087092399597e-02 5.663947016000747681e-02 9.273134171962738037e-02 4.724173247814178467e-02 -1.296081244945526123e-01
2.623084373772144318e-02 -1.913741379976272583e-01 -1.525675505399703979e-01 -3.958690166473388672e-01 1.197835877537727356e-01 -2.578246295452117920e-01 2.765906043350696564e-02 3.653272241353988647e-02 -1.162079125642776489e-01 7.372032850980758667e-02 1.031472831964492798e-01 -1.756245791912078857e-01 -7.812016457319259644e-02 -9.730069898068904877e-03 -1.644995510578155518e-01 2.001538574695587158e-01 2.332550585269927979e-01 8.600822836160659790e-02 1.755757182836532593e-01 -3.269860446453094482e-01 2.584777176380157471e-01 -8.752612024545669556e-02 9.043870866298675537e-02 3.697404563426971436e-01 1.640701442956924438e-01 -1.008515208959579468e-01 -2.305321842432022095e-01 2.335535362362861633e-02 -1.796476542949676514e-01 7.103291898965835571e-02 7.382038980722427368e-02 -1.165164560079574585e-01
-1.567454785108566284e-01 -1.643493622541427612e-01 -2.103098034858703613e-01 -3.670213520526885986e-01 -3.447795286774635315e-02 1.200284138321876526e-01 9.922151267528533936e-02 -8.700019121170043945e-02 -4.908384680747985840e-01 -3.096624650061130524e-02 -2.452542483806610107e-01 -7.008275389671325684e-02 -2.363388091325759888e-01 2.309024482965469360e-01 -7.553189992904663086e-02 -1.012844406068325043e-02 -1.158603057265281677e-01 -2.777750045061111450e-02 -6.884406507015228271e-02 -1.200144588947296143e-01 2.355288416147232056e-01 5.252820625901222229e-02 1.996525190770626068e-02 1.846809834241867065e-01 3.741651400923728943e-02 -2.887518703937530518e-01 -1.627731919288635254e-01 1.248362585902214050e-01 -2.087485939264297485e-01 3.013112116605043411e-03 1.414095168001949787e-03 -1.342869549989700317e-01
-7.558967918157577515e-02 -1.387462578713893890e-02 -3.098587095737457275e-01 -2.281670421361923218e-01 -1.347492635250091553e-02 9.194668382406234741e-02 2.430903539061546326e-02 -1.340645700693130493e-01 1.142207533121109009e-01 9.011725336313247681e-02 -4.595020040869712830e-02 -1.869523674249649048e-01 -1.236703246831893921e-01 -3.043873310089111328e-01 -1.069241017103195190e-01 2.270936071872711182e-01 3.572458401322364807e-03 -3.143525868654251099e-02 -2.921347320079803467e-01 5.356620065867900848e-03 2.697207927703857422e-01 -1.866903714835643768e-02 2.677555084228515625e-01 -9.011576324701309204e-02 1.321601122617721558e-01 -1.526639163494110107e-01 2.278893142938613892e-01 4.019071459770202637e-01 -5.729123577475547791e-02 3.028361201286315918e-01 -3.352741152048110962e-02 -2.283297013491392136e-03
-1.671933569014072418e-02 -3.670980408787727356e-02 -3.721005618572235107e-01 -1.902479082345962524e-01 -6.776869297027587891e-02 -2.532780915498733521e-02 -2.512549757957458496e-01 5.952709168195724487e-02 -1.314291656017303467e-01 9.309235960245132446e-02 -6.613519042730331421e-02 1.904111206531524658e-01 1.616230010986328125e-01 1.785172894597053528e-02 -1.861977875232696533e-01 6.447850167751312256e-02 4.701877012848854065e-02 3.903799504041671753e-02 7.365579158067703247e-02 -1.010584980249404907e-01 2.960691154003143311e-01 -1.573469787836074829e-01 -7.102444022893905640e-02 3.576577901840209961e-01 1.262724548578262329e-01 7.281238585710525513e-02 2.687160968780517578e-01 -7.877429574728012085e-02 -4.291014075279235840e-01 1.983982771635055542e-01 -1.942127756774425507e-02 1.780357956886291504e-01
-5.944053083658218384e-02 -1.905606836080551147e-01 -4.142795801162719727e-01 -4.708284139633178711e-01 1.719702482223510742e-01 -3.917480707168579102e-01 -6.128298863768577576e-02 -2.678315155208110809e-03 -1.711887121200561523e-02 1.154783293604850769e-01 8.739799261093139648e-02 9.395783394575119019e-02 8.509896695613861084e-02 -3.471252694725990295e-02 -4.595120251178741455e-02 -3.373293951153755188e-02 -2.383155524730682373e-01 4.153846763074398041e-03 1.458327323198318481e-01 -2.168755531311035156e-01 2.974737584590911865e-01 9.843936190009117126e-03 9.124192292802035809e-04 1.613475233316421509e-01 2.697532996535301208e-02 -1.707652062177658081e-01 1.777951978147029877e-02 6.152896210551261902e-02 -8.827142417430877686e-03 8.473768830299377441e-03 3.451347351074218750e-03 -2.537032663822174072e-01
1.918601691722869873e-01 -5.706802383065223694e-02 -3.516119122505187988e-01 -1.790487170219421387e-01 1.061949133872985840e-02 -1.980682909488677979e-01 4.763035103678703308e-02 -1.213265880942344666e-01 2.697574440389871597e-03 -1.632194519042968750e-01 -1.404394656419754028e-01 1.437152475118637085e-01 2.713364362716674805e-01 5.486083403229713440e-02 -5.038443207740783691e-02 1.683529317378997803e-01 -2.402402013540267944e-01 -2.020798921585083008e-01 3.497343137860298157e-02 -3.249537646770477295e-01 3.424385786056518555e-01 -1.033390983939170837e-01 2.568132430315017700e-02 -1.071376428008079529e-01 3.764861822128295898e-01 1.514232009649276733e-01 1.767493933439254761e-01 -1.266268640756607056e-01 1.498058531433343887e-02 6.682287156581878662e-02 -7.254476100206375122e-02 -7.760475575923919678e-02
-9.248128160834312439e-03 -1.202225014567375183e-01 -1.999998539686203003e-01 -2.896343171596527100e-01 1.508877426385879517e-01 -7.513293623924255371e-02 9.886745363473892212e-02 -1.208542063832283020e-01 7.615917921066284180e-02 -1.270330548286437988e-01 -1.105705946683883667e-01 -3.603547811508178711e-03 3.081623017787933350e-01 -1.581981480121612549e-01 -3.548581898212432861e-01 1.178488284349441528e-01 -4.455767944455146790e-02 -1.604521721601486206e-01 9.700046479701995850e-02 -2.750619053840637207e-01 1.948193758726119995e-01 -1.725170165300369263e-01 3.483492136001586914e-01 2.801945209503173828e-01 7.957150042057037354e-02 -6.607288867235183716e-02 -1.154873333871364594e-02 -6.446397304534912109e-02 2.984544960781931877e-03 -6.985059380531311035e-02 -3.381614089012145996e-01 1.420924626290798187e-02
-4.427301138639450073e-02 7.867666333913803101e-02 -4.705243743956089020e-03 -5.378046035766601562e-01 -4.031436145305633545e-01 2.891068905591964722e-02 -2.444912865757942200e-02 -2.888000905513763428e-01 -5.353230237960815430e-02 -6.709776073694229126e-02 -9.915933012962341309e-02 -1.347920000553131104e-01 -1.135342493653297424e-01 1.145984139293432236e-02 -5.357231572270393372e-02 1.257785409688949585e-01 1.316618323326110840e-01 -1.285675168037414551e-01 1.532965898513793945e-01 -1.071190759539604187e-01 4.356640875339508057e-01 -2.276610769331455231e-02 1.855092309415340424e-02 2.457058429718017578e-01 3.806109726428985596e-02 7.907744497060775757e-02 -1.226416826248168945e-01 4.359737038612365723e-02 -9.487426280975341797e-02 1.781307011842727661e-01 -1.791166514158248901e-02 5.076698958873748779e-02
1.154791489243507385e-01 -4.840917885303497314e-03 -7.197418808937072754e-02 -5.805200338363647461e-01 -3.983247280120849609e-01 2.427174896001815796e-02 -4.470376297831535339e-02 -1.647249758243560791e-01 7.403532415628433228e-02 -6.311246193945407867e-03 2.229120954871177673e-02 -7.339350134134292603e-02 3.821743652224540710e-02 3.411789610981941223e-02 -1.593127101659774780e-01 7.313740253448486328e-02 1.601238697767257690e-01 -6.602924317121505737e-02 9.320730715990066528e-02 1.313568558543920517e-02 4.376762509346008301e-01 1.335992850363254547e-02 7.128111086785793304e-03 1.820090562105178833e-01 6.826240569353103638e-02 1.292342226952314377e-02 -1.553621739149093628e-01 -7.958762347698211670e-02 3.640620270743966103e-03 2.770519256591796875e-01 1.721211075782775879e-01 7.643410563468933105e-02
-1.351614445447921753e-01 -1.197801809757947922e-02 -2.424670606851577759e-01 -4.098056256771087646e-01 -7.512783259153366089e-02 9.021558612585067749e-02 6.081487238407135010e-02 -7.444817107170820236e-03 -1.043909136205911636e-02 1.594687700271606445e-01 4.839998856186866760e-02 6.160174682736396790e-02 1.520360857248306274e-01 -1.418866813182830811e-01 -1.810926795005798340e-01 -7.279548048973083496e-02 -2.835703790187835693e-01 -5.224085226655006409e-02 1.013101562857627869e-01 -3.204779624938964844e-01 1.215363368391990662e-01 -2.184494398534297943e-02 8.598756790161132812e-02 -5.852032080292701721e-02 3.970373570919036865e-01 -2.420561909675598145e-01 -4.941419884562492371e-02 2.281989157199859619e-01 4.477706551551818848e-02 2.093278318643569946e-01 -1.942607611417770386e-01 -2.186741679906845093e-01
-1.534338146448135376e-01 -1.746227890253067017e-01 -2.138889282941818237e-01 -3.631750643253326416e-01 -1.351985931396484375e-01 2.531064748764038086e-01 3.957922756671905518e-02 -3.063231706619262695e-01 7.370992004871368408e-02 -1.666867882013320923e-01 -1.240621209144592285e-01 1.500615328550338745e-01 -1.575176417827606201e-01 -9.267456829547882080e-02 1.201879829168319702e-01 1.027603968977928162e-01 -4.772228747606277466e-02 -8.958487212657928467e-02 -9.402462095022201538e-02 -2.511745989322662354e-01 6.942087411880493164e-02 -2.657745219767093658e-02 2.385874688625335693e-01 -1.686876639723777771e-02 3.128735423088073730e-01 7.364989817142486572e-02 1.103041842579841614e-01 -1.848275363445281982e-01 2.486712187528610229e-01 2.735624015331268311e-01 -1.641924679279327393e-01 5.295172706246376038e-02
-1.255408581346273422e-02 5.642663314938545227e-02 -2.592511177062988281e-01 -7.432454824447631836e-02 -2.130724340677261353e-01 1.322496980428695679e-01 2.914259955286979675e-02 4.929341375827789307e-02 4.390754178166389465e-02 1.159114465117454529e-01 -4.230677336454391479e-02 7.187949866056442261e-02 1.103748232126235962e-01 -2.163704717531800270e-03 -2.502525448799133301e-01 6.766023486852645874e-02 -6.437453627586364746e-02 -1.771447658538818359e-01 -3.781740367412567139e-01 -5.299056768417358398e-01 2.901145219802856445e-01 -1.831096559762954712e-01 1.826103478670120239e-01 -1.167239155620336533e-02 2.207355648279190063e-01 -2.340695587918162346e-03 2.063068598508834839e-01 1.837252825498580933e-01 9.093391895294189453e-02 6.372449547052383423e-02 -9.022016823291778564e-02 2.795264124870300293e-03
-1.556301414966583252e-01 -1.055206730961799622e-01 -2.436908930540084839e-01 -2.754226922988891602e-01 1.048861350864171982e-02 -7.160289585590362549e-02 1.297364011406898499e-02 -3.825479373335838318e-02 1.520870476961135864e-01 -8.268468827009201050e-02 -2.418173104524612427e-01 2.096596732735633850e-02 -1.555749773979187012e-01 2.067709863185882568e-01 -8.154051005840301514e-02 3.406825065612792969e-01 -5.378276482224464417e-02 4.060592129826545715e-02 -3.077153265476226807e-01 1.884780228137969971e-01 2.286898195743560791e-01 -2.057874053716659546e-01 -5.464266240596771240e-02 -1.924328804016113281e-01 -1.798903197050094604e-02 -4.578845947980880737e-02 2.263053655624389648e-01 1.862256228923797607e-01 1.507380232214927673e-02 3.429462909698486328e-01 1.229648366570472717e-01 -2.308407574892044067e-01
-6.318355351686477661e-02 -3.886306285858154297e-01 -4.983721673488616943e-02 -3.868165910243988037e-01 -1.114968284964561462e-01 2.033403068780899048e-01 3.654748667031526566e-03 -1.606234312057495117e-01 1.672113686800003052e-01 -2.209339141845703125e-01 -2.031636983156204224e-01 1.307810992002487183e-01 -1.172025036066770554e-02 -1.893849819898605347e-01 -2.297428101301193237e-01 2.092340439558029175e-01 -2.673487924039363861e-02 -1.799999624490737915e-01 7.061053812503814697e-02 -8.784122020006179810e-02 1.493237018585205078e-01 1.144474670290946960e-01 -1.828013956546783447e-01 -2.164429239928722382e-02 3.798891007900238037e-01 2.602468989789485931e-02 7.446697354316711426e-02 -1.153939366340637207e-01 7.055141776800155640e-02 2.467688024044036865e-01 2.390131540596485138e-02 -1.268687285482883453e-02
1.477956771850585938e-01 -2.954953908920288086e-01 -1.225716844201087952e-01 -3.897376060485839844e-01 -2.284874320030212402e-01 -1.606148481369018555e-01 1.531031727790832520e-01 1.989291049540042877e-02 -3.080104887485504150e-01 -1.167119890451431274e-01 -2.691438794136047363e-01 -1.316542029380798340e-01 -4.220684617757797241e-02 -1.576420478522777557e-02 -1.259683519601821899e-01 1.425681263208389282e-01 1.348952390253543854e-02 6.399922072887420654e-02 3.026103228330612183e-02 1.916714757680892944e-02 7.314265519380569458e-02 2.010073885321617126e-02 -2.135320566594600677e-02 1.912127137184143066e-01 -1.985165663063526154e-02 -3.013640642166137695e-01 -8.375255763530731201e-02 3.108295798301696777e-02 -1.368675231933593750e-01 3.731271624565124512e-01 -1.237429380416870117e-01 -2.545499801635742188e-01
-3.436859250068664551e-01 -2.949081063270568848e-01 -3.843671679496765137e-01 -3.136659562587738037e-01 -1.393878161907196045e-01 -9.676555544137954712e-02 -9.681453555822372437e-02 1.310557033866643906e-02 -3.682930469512939453e-01 -5.215946584939956665e-02 -1.798343807458877563e-01 2.944581396877765656e-02 -1.526900529861450195e-01 1.154887154698371887e-01 -8.015754073858261108e-02 -2.830143086612224579e-02 1.832551695406436920e-02 3.327469155192375183e-02 3.453724458813667297e-02 -3.528120219707489014e-01 1.489451527595520020e-01 -1.757591031491756439e-03 -2.078495733439922333e-02 2.137805521488189697e-01 6.672123819589614868e-02 5.974521860480308533e-02 -1.876113116741180420e-01 2.024608403444290161e-01 -1.629875227808952332e-02 6.329886615276336670e-02 -6.492253392934799194e-02 8.288757503032684326e-02
-1.229807063937187195e-01 -1.400327682495117188e-01 8.083419501781463623e-02 -3.218057453632354736e-01 -5.935114622116088867e-02 2.584973536431789398e-02 2.751930058002471924e-01 5.845557898283004761e-02 -2.683853805065155029e-01 -3.533023223280906677e-02 -7.545699179172515869e-02 -9.714351966977119446e-03 -2.308209836483001709e-01 -7.343713077716529369e-04 -2.221411317586898804e-01 1.592402607202529907e-01 8.155476301908493042e-02 9.959580749273300171e-02 -1.674244701862335205e-01 -8.940371125936508179e-02 3.567344844341278076e-01 3.410239517688751221e-02 1.189368665218353271e-01 3.768156981095671654e-03 3.237785100936889648e-01 -3.078412413597106934e-01 -1.715347468852996826e-01 2.076756060123443604e-01 -2.530573010444641113e-01 1.170560568571090698e-01 1.306057125329971313e-01 5.154692009091377258e-02
-5.121291428804397583e-02 -1.013058722019195557e-01 -4.047157242894172668e-02 -3.175170123577117920e-01 2.798200026154518127e-02 1.318625211715698242e-01 -3.540149331092834473e-02 -2.819636166095733643e-01 1.048296093940734863e-01 -1.389873493462800980e-02 -2.696324139833450317e-02 2.726239711046218872e-02 1.581231057643890381e-01 4.972497001290321350e-02 -2.016614004969596863e-02 -3.943133354187011719e-02 -2.529200911521911621e-01 -6.573098152875900269e-02 -3.111748397350311279e-01 -1.392859518527984619e-01 2.867547273635864258e-01 -2.208520621061325073e-01 1.248074881732463837e-02 -3.372506424784660339e-02 4.608804881572723389e-01 8.219642937183380127e-02 2.633827924728393555e-01 -9.089517593383789062e-02 -1.237122416496276855e-01 1.695825606584548950e-01 -2.859696447849273682e-01 -6.468806415796279907e-02
-1.175899580121040344e-01 -1.190265044569969177e-01 -2.445347011089324951e-01 -2.533084154129028320e-01 -9.764100611209869385e-02 1.422623544931411743e-01 2.637867927551269531e-01 1.172978505492210388e-01 1.447941660881042480e-01 -3.708107471466064453e-01 -1.485002487897872925e-01 -1.075753127224743366e-03 2.103747567161917686e-03 2.330482304096221924e-01 -6.215875968337059021e-02 7.616782933473587036e-02 6.450566463172435760e-03 -7.852277718484401703e-03 -2.877156995236873627e-02 -6.526779383420944214e-02 3.082621097564697266e-01 1.824045032262802124e-01 -2.528218924999237061e-02 -6.102467328310012817e-02 3.417488932609558105e-01 5.173984542489051819e-02 1.847197711467742920e-01 -4.044283628463745117e-01 -3.534431755542755127e-02 1.727782562375068665e-02 -1.647199988365173340e-01 -8.211635798215866089e-02
-1.150788646191358566e-02 -1.708768308162689209e-01 -1.284682303667068481e-01 -3.029365241527557373e-01 1.412974148988723755e-01 1.586524099111557007e-01 1.961087435483932495e-02 1.285741031169891357e-01 -5.141050741076469421e-02 1.167146861553192139e-01 1.814096868038177490e-01 3.751907050609588623e-01 2.075345814228057861e-02 -1.774649135768413544e-02 -1.896757781505584717e-01 3.482634127140045166e-01 4.006961733102798462e-02 3.164690732955932617e-02 -1.094919443130493164e-01 1.611777842044830322e-01 4.419157803058624268e-01 -2.294587939977645874e-01 1.124597862362861633e-01 -1.906835883855819702e-01 5.869786068797111511e-02 -2.336955815553665161e-01 -3.336075693368911743e-02 -9.633548557758331299e-02 -1.243506222963333130e-01 7.041183859109878540e-02 9.348924458026885986e-02 -1.313541233539581299e-01
2.474107034504413605e-02 -6.568697839975357056e-02 -8.827797323465347290e-02 -1.400988698005676270e-01 -7.993465289473533630e-03 -8.964801579713821411e-02 -2.985010445117950439e-01 1.757329255342483521e-01 3.738966584205627441e-02 2.753938734531402588e-02 -2.491203993558883667e-01 2.160466089844703674e-02 -1.225550472736358643e-01 7.005278021097183228e-02 -2.355373799800872803e-01 2.564605474472045898e-01 -1.657370179891586304e-01 1.315391510725021362e-01 5.912549048662185669e-02 -1.969853937625885010e-01 4.150110185146331787e-01 2.590821385383605957e-01 1.249497234821319580e-01 1.192514747381210327e-01 -5.503839626908302307e-02 -3.510695397853851318e-01 -5.925958231091499329e-02 -1.673611700534820557e-01 -2.210455387830734253e-01 2.037381976842880249e-01 -1.531935036182403564e-01 7.619213312864303589e-02
1.294318139553070068e-01 -1.115000247955322266e-01 -9.926485363394021988e-04 -5.280613899230957031e-01 -3.422168791294097900e-01 1.820288039743900299e-02 2.040018141269683838e-02 -2.076071500778198242e-01 5.372003093361854553e-02 -1.180446296930313110e-01 -3.417892754077911377e-02 -1.996281296014785767e-01 -1.125681549310684204e-01 -6.190694868564605713e-02 -1.354227364063262939e-01 1.269036084413528442e-01 2.942951917648315430e-01 1.811928302049636841e-02 1.751652508974075317e-01 -1.012204214930534363e-01 3.077450990676879883e-01 -1.018730849027633667e-01 8.401194959878921509e-02 1.945808082818984985e-01 1.614340096712112427e-01 -6.040799617767333984e-02 -1.691325753927230835e-01 -1.733618676662445068e-01 -3.196849673986434937e-02 2.019301354885101318e-01 1.147112101316452026e-01 3.191602975130081177e-02
-2.766264379024505615e-01 -2.042333185672760010e-01 -1.941034644842147827e-01 -4.163453876972198486e-01 -1.051974296569824219e-01 6.729142367839813232e-02 2.644241973757743835e-02 -2.673849463462829590e-01 -4.273576661944389343e-02 8.164192736148834229e-02 -1.653083860874176025e-01 2.383614778518676758e-01 -7.230851054191589355e-02 1.089841406792402267e-02 -9.538013488054275513e-02 3.787443041801452637e-02 -2.658923566341400146e-01 -1.232828497886657715e-01 -8.174587041139602661e-02 -2.237230539321899414e-02 1.703193932771682739e-01 2.386480420827865601e-01 2.458726614713668823e-02 -1.616705507040023804e-01 2.940409481525421143e-01 -3.545319661498069763e-02 1.176547259092330933e-01 2.983807586133480072e-03 9.312056750059127808e-02 3.045272529125213623e-01 -2.260279506444931030e-01 -1.208107247948646545e-01
1.140631288290023804e-01 -1.256285049021244049e-02 -8.649156242609024048e-02 -5.843564867973327637e-01 -1.214948967099189758e-01 -9.824790805578231812e-02 -7.404675334692001343e-02 -2.101653367280960083e-01 2.088767439126968384e-01 -6.433716043829917908e-03 -1.908579915761947632e-01 -1.619505584239959717e-01 2.651324868202209473e-01 1.864274889230728149e-01 -1.229986548423767090e-01 1.182928085327148438e-01 6.113839522004127502e-02 7.451368868350982666e-02 1.168646886944770813e-01 -5.369193106889724731e-02 3.569039404392242432e-01 2.338605234399437904e-03 2.084950357675552368e-01 2.152512073516845703e-01 1.883332580327987671e-01 2.058381214737892151e-03 -1.056323423981666565e-01 -1.155823841691017151e-01 1.734999753534793854e-02 1.064808219671249390e-01 -5.403780937194824219e-02 7.579343020915985107e-02
-2.348792739212512970e-02 -1.373073160648345947e-01 -2.555045783519744873e-01 -3.787387311458587646e-01 -1.815637052059173584e-01 -1.837094277143478394e-01 2.400178462266921997e-01 5.122014135122299194e-02 4.431769996881484985e-02 -7.000675797462463379e-02 -2.397396564483642578e-01 -1.727318614721298218e-01 1.235918849706649780e-01 -1.193152219057083130e-01 -1.169337052851915359e-02 -6.048395857214927673e-02 1.769186705350875854e-01 2.857397496700286865e-01 -9.859905391931533813e-02 -7.751580327749252319e-02 1.106205284595489502e-01 6.331726163625717163e-02 -2.949474193155765533e-02 2.095196992158889771e-01 2.574912905693054199e-01 -2.401958256959915161e-01 -6.479587405920028687e-02 -1.505482941865921021e-01 1.800955235958099365e-01 3.658038377761840820e-01 4.740433767437934875e-02 -9.162337332963943481e-02
-1.153678372502326965e-01 -2.142436951398849487e-01 3.487649373710155487e-03 -1.107541397213935852e-01 -8.739046007394790649e-02 -4.914948344230651855e-02 5.647462606430053711e-02 7.708805054426193237e-02 -9.208062291145324707e-02 -2.541212737560272217e-01 1.404196918010711670e-01 1.480257511138916016e-01 3.035443462431430817e-02 -4.496932402253150940e-02 -3.246146738529205322e-01 1.300958916544914246e-02 2.573999166488647461e-01 -2.324983626604080200e-01 -1.923620551824569702e-01 -3.244875073432922363e-01 5.062956213951110840e-01 -1.169376298785209656e-01 1.284154057502746582e-01 -1.194608584046363831e-01 1.052155420184135437e-01 5.552241206169128418e-02 -3.263061866164207458e-02 9.558691084384918213e-02 7.417982816696166992e-02 2.636987864971160889e-01 8.638056367635726929e-02 1.261771470308303833e-01
5.152717605233192444e-02 -2.403241842985153198e-01 4.506160318851470947e-02 -4.714741110801696777e-01 -1.277690678834915161e-01 -7.471197098493576050e-02 3.555715084075927734e-02 1.323926746845245361e-01 1.186261624097824097e-01 -2.033444643020629883e-01 -8.957282453775405884e-02 1.841308921575546265e-01 -1.116444766521453857e-01 1.590885967016220093e-01 -2.014828175306320190e-01 2.251111865043640137e-01 -1.535647511482238770e-01 -5.993525683879852295e-02 -2.522899210453033447e-01 -1.330535709857940674e-01 8.466364443302154541e-02 -1.004343852400779724e-01 2.758378088474273682e-01 -6.887444108724594116e-02 3.083357810974121094e-01 -1.080543361604213715e-02 2.341270297765731812e-01 7.066468149423599243e-02 9.907558560371398926e-02 -1.321171224117279053e-01 -2.294917032122612000e-02 -2.424295991659164429e-01
2.290276065468788147e-02 -2.400728613138198853e-01 -1.610141992568969727e-01 -3.207782804965972900e-01 -1.431771069765090942e-01 -1.341257691383361816e-01 2.247973084449768066e-01 -8.033962547779083252e-02 6.317320466041564941e-02 -2.160909026861190796e-01 3.630142658948898315e-02 3.946251794695854187e-02 -3.368823602795600891e-02 -8.096668124198913574e-02 -3.321213424205780029e-01 2.165205078199505806e-03 -1.477988660335540771e-01 1.734171956777572632e-01 -1.149870827794075012e-01 -2.727779448032379150e-01 9.077625721693038940e-02 -1.889702826738357544e-01 5.460939556360244751e-02 2.726552262902259827e-02 4.214837551116943359e-01 1.883394569158554077e-01 1.901243329048156738e-01 2.351377904415130615e-01 2.125468105077743530e-02 -1.803577244281768799e-01 -5.964161083102226257e-02 1.328867375850677490e-01
-6.781207770109176636e-02 -2.826398015022277832e-01 -3.348036110401153564e-01 -3.540949523448944092e-01 -1.839771866798400879e-02 1.805745512247085571e-01 -2.364587932825088501e-01 2.285518944263458252e-01 -3.278035670518875122e-02 2.207727730274200439e-01 5.314484611153602600e-02 8.782824128866195679e-02 -9.179743379354476929e-02 4.430804774165153503e-02 -2.255728393793106079e-01 2.737378180027008057e-01 -8.757909387350082397e-02 3.346119523048400879e-01 3.786286339163780212e-03 -1.956544220447540283e-01 1.175622865557670593e-01 7.011238485574722290e-02 -8.600900322198867798e-02 2.505116760730743408e-01 -6.840619724243879318e-03 5.355714261531829834e-02 1.038810387253761292e-01 -1.265854388475418091e-01 4.007381573319435120e-02 1.601900756359100342e-01 -7.443632930517196655e-02 -1.761476695537567139e-01
1.867557689547538757e-02 -1.984744071960449219e-01 -2.666316628456115723e-01 -3.686374425888061523e-01 -3.275424838066101074e-01 8.603072166442871094e-02 1.413992047309875488e-01 2.079714685678482056e-01 9.297827631235122681e-02 1.087023392319679260e-01 6.663780193775892258e-03 1.113428026437759399e-01 2.271328717470169067e-01 5.215458571910858154e-02 -2.863455712795257568e-01 1.137576103210449219e-01 -8.411165326833724976e-03 -2.157601714134216309e-02 4.795915633440017700e-02 6.964654475450515747e-02 2.282722145318984985e-01 4.295727238059043884e-02 2.711037397384643555e-01 -1.508681327104568481e-01 -4.245646297931671143e-02 -3.720915019512176514e-01 8.086001873016357422e-02 4.177261888980865479e-02 3.183430060744285583e-02 2.001616209745407104e-01 2.098858207464218140e-01 4.034774377942085266e-02
-2.759889140725135803e-02 6.453460454940795898e-02 -4.764982312917709351e-02 -1.292596757411956787e-01 -1.746023744344711304e-01 -1.110909283161163330e-01 1.075075864791870117e-01 -4.317172244191169739e-02 -1.353128254413604736e-01 1.731624752283096313e-01 -1.820266842842102051e-01 8.494108170270919800e-02 1.521493345499038696e-01 1.735883355140686035e-01 -2.419135421514511108e-01 1.274181604385375977e-01 -2.899957299232482910e-01 2.262330949306488037e-01 2.395939677953720093e-01 1.184389442205429077e-01 3.379515409469604492e-01 -2.392365038394927979e-01 1.197869852185249329e-01 -3.787564113736152649e-02 2.252377867698669434e-01 -4.996174201369285583e-02 3.596395254135131836e-01 -1.319622397422790527e-01 -1.055737957358360291e-01 3.068100512027740479e-01 -2.337656170129776001e-02 -5.843399092555046082e-02
-2.521120011806488037e-01 -5.331147089600563049e-02 -8.453107625246047974e-02 -2.725974917411804199e-01 9.209985844790935516e-03 4.127339273691177368e-02 -1.044819056987762451e-01 -7.443191856145858765e-02 4.793011583387851715e-03 -1.623545736074447632e-01 -6.544576585292816162e-02 6.922151893377304077e-02 3.166879415512084961e-01 6.867624819278717041e-02 -6.419800221920013428e-02 4.556772112846374512e-01 1.128204837441444397e-01 -1.132106557488441467e-01 1.987511962652206421e-01 -2.079005166888237000e-02 3.301801979541778564e-01 -3.029802814126014709e-02 -8.590147644281387329e-02 -4.712875559926033020e-02 3.547531068325042725e-01 2.011483609676361084e-01 2.198614412918686867e-03 -2.343000918626785278e-01 -1.792591810226440430e-01 6.495337188243865967e-02 1.593507640063762665e-02 -1.970665007829666138e-01
8.016023039817810059e-02 -2.361684590578079224e-01 -3.298381567001342773e-01 -2.271666079759597778e-01 8.886881172657012939e-02 -5.646402761340141296e-02 -3.708524256944656372e-02 -1.214688494801521301e-01 -1.917852610349655151e-01 -1.957775093615055084e-02 -4.412060976028442383e-02 -1.715196967124938965e-01 -1.110277771949768066e-01 2.693189084529876709e-01 -1.592564731836318970e-01 9.158375859260559082e-02 2.567421793937683105e-01 2.981201000511646271e-02 6.777928024530410767e-02 -3.199010491371154785e-01 4.054589569568634033e-01 -1.934044621884822845e-02 -1.291554141789674759e-02 2.655780017375946045e-01 1.303958743810653687e-01 -2.425479702651500702e-02 -1.538086831569671631e-01 -1.010744422674179077e-01 1.618154048919677734e-01 2.450264245271682739e-01 6.039346754550933838e-02 -1.118255555629730225e-01
-5.439329147338867188e-02 -3.707517385482788086e-01 -1.617843657732009888e-01 -2.457134872674942017e-01 -2.626271247863769531e-01 -2.792275510728359222e-03 -7.673680037260055542e-02 2.647961974143981934e-01 1.506694592535495758e-02 2.564740478992462158e-01 -2.755087316036224365e-01 2.161960452795028687e-01 -1.712735369801521301e-02 1.606450416147708893e-02 -2.774532437324523926e-01 1.119933351874351501e-01 -8.918580412864685059e-02 5.296673998236656189e-02 2.873569130897521973e-01 -1.049357503652572632e-01 6.071767210960388184e-02 -8.853214234113693237e-02 3.392695486545562744e-01 -3.666961193084716797e-02 1.562327891588211060e-01 -2.543531358242034912e-01 1.281699687242507935e-01 -7.748739421367645264e-02 4.294643178582191467e-02 3.607410192489624023e-02 -4.237966239452362061e-02 2.295316196978092194e-02
-5.188105627894401550e-02 2.813954651355743408e-01 -1.206398382782936096e-01 -5.414559245109558105e-01 -7.806693203747272491e-03 9.296955168247222900e-02 1.334748268127441406e-01 1.419053971767425537e-01 -8.760402351617813110e-02 -1.447047144174575806e-01 -2.113747447729110718e-01 -2.117746025323867798e-01 -2.400990109890699387e-03 1.769635826349258423e-02 -2.085908353328704834e-01 1.355987880378961563e-02 -3.640277385711669922e-01 -5.470541492104530334e-02 1.102794781327247620e-01 2.052372880280017853e-02 3.626612722873687744e-01 4.514242708683013916e-02 5.992155987769365311e-03 3.282003453932702541e-04 2.052424997091293335e-01 -1.019049137830734253e-01 4.803641140460968018e-02 6.399373710155487061e-02 -9.504920989274978638e-02 1.011519785970449448e-02 3.283128514885902405e-02 -2.253215312957763672e-01
-3.102303482592105865e-03 9.273321181535720825e-02 -2.502208650112152100e-01 -1.685138642787933350e-01 -2.655777037143707275e-01 2.147076576948165894e-01 5.307497456669807434e-02 -1.728892442770302296e-03 -1.698561608791351318e-01 -2.398341447114944458e-01 -2.305461168289184570e-01 6.098858639597892761e-02 1.238587945699691772e-01 1.677854210138320923e-01 -7.351512461900711060e-02 7.018324732780456543e-02 5.175871774554252625e-02 1.150470897555351257e-01 -1.526333577930927277e-02 -5.567372962832450867e-02 3.376016318798065186e-01 1.205200254917144775e-01 -5.386620014905929565e-02 7.233667373657226562e-02 3.697898387908935547e-01 2.445558905601501465e-01 1.080127656459808350e-01 -4.153482913970947266e-01 4.681069403886795044e-02 9.475044906139373779e-02 -7.622448354959487915e-02 -1.739925295114517212e-01
-1.455498784780502319e-01 -1.300384402275085449e-01 -4.846357703208923340e-01 -3.034778535366058350e-01 -1.333555430173873901e-01 8.991707861423492432e-02 -2.419805675745010376e-01 -8.203961700201034546e-02 3.436277061700820923e-02 2.513019740581512451e-01 -5.711627379059791565e-02 -8.660010248422622681e-02 -2.606303393840789795e-01 4.108969494700431824e-02 -1.291633993387222290e-01 1.188876703381538391e-01 6.050321832299232483e-02 1.895443052053451538e-01 7.779330760240554810e-02 -2.768013179302215576e-01 1.863989681005477905e-01 -1.361609101295471191e-01 6.610258668661117554e-02 3.590034246444702148e-01 -2.262301556766033173e-02 4.835363849997520447e-02 -4.198234993964433670e-03 4.768589884042739868e-02 -1.387661248445510864e-01 1.910878904163837433e-02 -1.841447502374649048e-01 -2.799536474049091339e-02
1.453091949224472046e-01 -1.918044984340667725e-01 -2.484349608421325684e-01 -5.062505006790161133e-01 -4.451204091310501099e-02 -1.371531933546066284e-01 1.289125438779592514e-02 -2.247429788112640381e-01 -1.768301278352737427e-01 -1.033493727445602417e-01 -1.174002066254615784e-01 -2.506078183650970459e-01 -1.010816842317581177e-01 2.460534572601318359e-01 -3.175539150834083557e-02 -4.485350102186203003e-03 1.831522434949874878e-01 1.371352374553680420e-01 2.623500227928161621e-01 -1.763101816177368164e-01 1.085873842239379883e-01 1.501160860061645508e-01 1.195371337234973907e-02 1.919255703687667847e-01 2.929761111736297607e-01 -2.113078907132148743e-02 4.160674661397933960e-02 -6.534752994775772095e-02 -8.585511893033981323e-02 -6.626784801483154297e-02 1.349337100982666016e-01 -1.283467411994934082e-01
1.379832774400711060e-01 -7.775319367647171021e-02 -2.751653194427490234e-01 -3.713183701038360596e-01 -1.029927507042884827e-01 -7.928027957677841187e-02 4.650424793362617493e-02 -9.086740761995315552e-02 1.585583090782165527e-01 -1.024214327335357666e-01 -2.196850925683975220e-01 3.046733736991882324e-01 1.064400821924209595e-01 2.303049415349960327e-01 1.536964923143386841e-01 1.843271404504776001e-01 -3.360094502568244934e-02 -1.377409510314464569e-02 1.404423266649246216e-01 -4.237816855311393738e-02 4.869540035724639893e-02 -1.040321066975593567e-01 -1.076769679784774780e-01 -7.090672105550765991e-02 4.893271625041961670e-01 1.665626168251037598e-01 1.611656993627548218e-01 1.158229112625122070e-01 -2.106804996728897095e-01 1.270477473735809326e-01 -1.036999300122261047e-01 -6.937345862388610840e-02
-1.574355065822601318e-01 -4.513052105903625488e-02 -1.516434699296951294e-01 -3.611168563365936279e-01 9.129016846418380737e-02 -9.976138919591903687e-02 -8.353894203901290894e-02 -3.404950723052024841e-02 -1.071043312549591064e-01 9.656998515129089355e-02 -2.349349707365036011e-01 -4.696402326226234436e-02 -1.104902103543281555e-01 1.192371174693107605e-01 -1.725969761610031128e-01 2.709991633892059326e-01 3.144721314311027527e-02 1.162109822034835815e-01 -1.539741754531860352e-01 1.243148818612098694e-01 2.812335789203643799e-01 -4.189039766788482666e-01 -1.152986064553260803e-01 -5.679770186543464661e-02 3.528107702732086182e-02 -2.021628618240356445e-01 3.040742874145507812e-01 1.772791296243667603e-01 4.213294014334678650e-02 2.706993222236633301e-01 6.677713245153427124e-02 -1.234257221221923828e-01
-1.789963990449905396e-01 -2.363598048686981201e-01 -3.169723749160766602e-01 -1.965012550354003906e-01 5.406977981328964233e-02 5.369889084249734879e-03 1.372416317462921143e-01 -1.448805481195449829e-01 -9.275099635124206543e-02 8.302889764308929443e-03 -2.048754543066024780e-01 1.296986937522888184e-01 1.178211346268653870e-01 -6.412621587514877319e-02 -1.392956972122192383e-01 1.690292656421661377e-01 1.890087872743606567e-01 -2.029897831380367279e-02 -1.813012361526489258e-01 -1.102785393595695496e-01 1.466015726327896118e-01 8.427740633487701416e-02 1.476978212594985962e-01 1.327646225690841675e-01 5.820457264780998230e-02 -6.184659525752067566e-02 1.590870022773742676e-01 4.955165982246398926e-01 -1.678180135786533356e-02 3.259034454822540283e-01 1.551617681980133057e-01 -1.973952800035476685e-01
-1.789587438106536865e-01 -1.893561631441116333e-01 -1.351856887340545654e-01 -2.650511562824249268e-01 -1.569942981004714966e-01 8.630550652742385864e-02 -4.600101336836814880e-02 -3.157927095890045166e-01 -1.000642701983451843e-01 -2.575337290763854980e-01 -1.618563979864120483e-01 2.079736143350601196e-01 1.984268873929977417e-01 -1.153483428061008453e-02 6.552570313215255737e-02 -7.961423695087432861e-02 -6.723954528570175171e-02 -1.996134966611862183e-02 2.517930231988430023e-02 -1.324557662010192871e-01 2.567859590053558350e-01 4.963717982172966003e-02 4.743916168808937073e-02 -1.630928814411163330e-01 3.428377211093902588e-01 7.516676187515258789e-02 8.817500621080398560e-02 -2.009492218494415283e-01 6.327547132968902588e-02 3.043736517429351807e-01 1.118444278836250305e-02 -3.539241850376129150e-01
-6.134382635354995728e-02 -4.990718886256217957e-02 -2.863131761550903320e-01 -4.675792157649993896e-01 1.286564469337463379e-01 -8.563241362571716309e-02 7.420825958251953125e-02 9.590225666761398315e-02 -5.426727607846260071e-02 6.696290522813796997e-02 -1.496172845363616943e-01 2.097345739603042603e-01 3.373822867870330811e-01 -1.118698567152023315e-01 -1.160455644130706787e-01 2.144585102796554565e-01 -3.634609049186110497e-03 1.575550585985183716e-01 1.987247318029403687e-01 -9.504617005586624146e-02 7.275862246751785278e-02 2.112022936344146729e-01 1.125946789979934692e-01 -2.870063781738281250e-01 1.571882814168930054e-01 3.424299508333206177e-02 -1.003361791372299194e-01 8.827266842126846313e-02 -3.192994296550750732e-01 2.881008014082908630e-02 5.482251197099685669e-02 -1.646425724029541016e-01
3.634453937411308289e-02 -1.903529018163681030e-01 3.547590225934982300e-03 -4.821515679359436035e-01 7.655179500579833984e-02 -5.564671009778976440e-02 -1.827428676187992096e-02 2.207006327807903290e-02 -9.958720207214355469e-02 -1.122075319290161133e-01 -2.166366130113601685e-01 1.835251450538635254e-01 -6.570273637771606445e-02 -1.050490140914916992e-01 -1.173411831259727478e-01 2.564722001552581787e-01 -3.208975195884704590e-01 -2.084619700908660889e-01 1.264208406209945679e-01 -2.338191866874694824e-01 3.151884078979492188e-01 6.592802703380584717e-02 1.883043646812438965e-01 -1.695893122814595699e-03 2.807776033878326416e-01 9.868644177913665771e-02 -1.316970139741897583e-01 1.715713590383529663e-01 1.328429877758026123e-01 7.450377941131591797e-02 7.380644977092742920e-02 -4.388569667935371399e-02
[truncated: 3,278,945 more chars]
