# Supplementary material for: The Language of Innovation
Source: PLoS One. 2020 Apr 30;15(4):e0230107. doi: 10.1371/journal.pone.0230107 (PMC7194493; doi:10.1371/journal.pone.0230107)
Supplement: S17 File — (GZ) [file pone.0230107.s017.tar.gz › 1995-1999/V2Run_22_VS_4500_embeddings1995-1999ED32.txt]

-5.158343911170959473e-01 1.258671581745147705e-01 3.754486143589019775e-02 -4.887588694691658020e-02 -2.483693361282348633e-01 -3.039715439081192017e-02 -2.462914027273654938e-02 -7.981815189123153687e-02 -8.246910572052001953e-02 2.246727794408798218e-01 -6.443469226360321045e-02 2.303828299045562744e-01 1.491336822509765625e-01 -1.999629735946655273e-01 9.473852813243865967e-02 7.090669870376586914e-02 3.816633671522140503e-02 8.199535310268402100e-03 -1.703063696622848511e-01 3.156141638755798340e-01 5.088396370410919189e-02 -1.138019263744354248e-01 2.153433114290237427e-01 1.958061158657073975e-01 1.403238028287887573e-01 9.997370094060897827e-02 -1.271925270557403564e-01 1.595581471920013428e-01 2.235174179077148438e-01 1.209996938705444336e-01 2.158081084489822388e-01 -2.026300877332687378e-01
-3.029712438583374023e-01 6.464542448520660400e-02 1.995275020599365234e-01 -9.978266060352325439e-02 1.608381606638431549e-02 -7.370518893003463745e-02 6.197180226445198059e-02 -1.225421950221061707e-01 5.182845517992973328e-02 -3.969392180442810059e-02 2.328000366687774658e-01 1.295529752969741821e-01 2.739195525646209717e-01 7.975372672080993652e-02 9.505253285169601440e-02 4.533033072948455811e-02 7.146377861499786377e-02 2.168211191892623901e-01 2.394957840442657471e-01 1.911211162805557251e-01 1.788776218891143799e-01 -1.935613453388214111e-01 -1.671977043151855469e-01 1.888646781444549561e-01 5.531427636742591858e-02 8.490455150604248047e-02 2.802881002426147461e-01 2.395667433738708496e-01 -1.522036045789718628e-01 3.338958024978637695e-01 2.781272232532501221e-01 -1.570606082677841187e-01
-1.305302698165178299e-02 -4.026741161942481995e-02 1.214630007743835449e-01 2.243993133306503296e-01 -1.020459830760955811e-01 1.581502258777618408e-01 -8.591067045927047729e-02 -3.361564874649047852e-01 -1.156732961535453796e-01 -1.935020089149475098e-01 1.927879899740219116e-01 2.196883261203765869e-01 2.176158130168914795e-02 -1.173889264464378357e-01 7.068030536174774170e-02 3.543458646163344383e-03 3.347661718726158142e-02 3.197447583079338074e-02 6.957047432661056519e-02 3.991522789001464844e-01 1.434440463781356812e-01 -2.088410407304763794e-01 9.631392545998096466e-03 4.152184128761291504e-01 -8.543314784765243530e-02 -1.665455847978591919e-01 -1.607664860785007477e-02 -9.985336661338806152e-02 -5.419932678341865540e-02 3.253857791423797607e-01 5.762073025107383728e-02 -2.477559745311737061e-01
1.001499872654676437e-02 -1.825169622898101807e-01 8.397271856665611267e-03 -2.063092440366744995e-01 1.437669433653354645e-02 3.636738285422325134e-02 5.088306590914726257e-02 -3.248393535614013672e-01 -2.613645279780030251e-03 -5.906668491661548615e-03 -1.295743435621261597e-01 -3.488789079710841179e-03 4.946158230304718018e-01 -4.123868793249130249e-02 2.230248413980007172e-02 7.244168967008590698e-02 3.015510737895965576e-01 -1.199896410107612610e-01 1.329399198293685913e-01 3.488293886184692383e-01 2.904053926467895508e-01 5.675311014056205750e-02 2.100385129451751709e-01 1.368397623300552368e-01 2.845473885536193848e-01 3.190296469256281853e-03 -1.877724677324295044e-01 1.169018563814461231e-03 1.428846120834350586e-01 -1.389878150075674057e-02 8.256341516971588135e-02 -8.144998550415039062e-02
-2.887034118175506592e-01 -1.262052077800035477e-02 1.455585807561874390e-01 1.788212805986404419e-01 -3.479209840297698975e-01 -1.168696209788322449e-01 -1.581135839223861694e-01 -2.587972208857536316e-02 -3.181450814008712769e-02 -2.096936404705047607e-01 1.735857501626014709e-02 2.235661298036575317e-01 5.190531536936759949e-02 -1.698016673326492310e-01 -1.676749885082244873e-01 -1.065920591354370117e-01 2.628968656063079834e-01 -9.034724906086921692e-03 -2.930624186992645264e-01 1.952030360698699951e-01 8.717396855354309082e-02 -2.341147512197494507e-01 -1.031603440642356873e-01 2.753606140613555908e-01 -1.443264484405517578e-01 3.154417499899864197e-02 -1.727054640650749207e-02 3.671667724847793579e-02 5.010062083601951599e-02 3.341956734657287598e-01 2.149405032396316528e-01 -1.036855205893516541e-01
-2.011499702930450439e-01 -1.692800596356391907e-02 -1.645976006984710693e-01 3.020994067192077637e-01 -2.845987677574157715e-01 -3.416779264807701111e-02 6.631176173686981201e-02 -2.056459337472915649e-01 1.665617688558995724e-03 -1.598653197288513184e-01 1.920242421329021454e-02 8.001009374856948853e-02 2.792656123638153076e-01 -7.814503461122512817e-02 -1.735155284404754639e-01 3.878122940659523010e-02 8.953324705362319946e-02 -1.408927608281373978e-03 -5.187189206480979919e-02 3.585411310195922852e-01 -8.002986013889312744e-02 1.480523645877838135e-01 -2.669608220458030701e-02 4.219272136688232422e-01 -1.274652332067489624e-01 -4.723968356847763062e-02 -7.468553632497787476e-02 9.765537828207015991e-02 6.258800160139799118e-03 5.798021331429481506e-02 3.136503398418426514e-01 -2.869071662425994873e-01
-1.302279233932495117e-01 -1.696434766054153442e-01 1.487204525619745255e-02 -1.489318460226058960e-01 -2.766403257846832275e-01 9.619947522878646851e-02 -1.730318516492843628e-01 -3.531325757503509521e-01 -1.263523548841476440e-01 -3.786533474922180176e-01 1.454375088214874268e-01 -5.666178837418556213e-02 2.060510665178298950e-01 3.251752555370330811e-01 1.438790261745452881e-01 -1.502022296190261841e-01 -2.633793093264102936e-02 7.998106069862842560e-03 1.036089360713958740e-01 2.695792913436889648e-01 -2.942832186818122864e-02 -2.074100226163864136e-01 5.743598937988281250e-02 1.928126960992813110e-01 -3.998590109404176474e-04 -7.514589279890060425e-02 -6.283418089151382446e-02 1.477964967489242554e-01 -9.606507420539855957e-02 2.319813221693038940e-01 2.276671379804611206e-01 -3.778964653611183167e-02
-1.448891758918762207e-01 -1.706545650959014893e-01 -1.894933432340621948e-01 -1.894453912973403931e-01 -1.979244649410247803e-01 -1.641371250152587891e-01 -3.255422785878181458e-02 -1.454056650400161743e-01 1.419666409492492676e-01 -1.893070489168167114e-01 3.415587544441223145e-02 1.585249751806259155e-01 2.254039794206619263e-01 -1.552845239639282227e-01 -1.697660535573959351e-01 -3.561712801456451416e-02 1.653574593365192413e-02 1.665740609169006348e-01 1.084229424595832825e-01 2.059762030839920044e-01 2.174997031688690186e-01 3.742368146777153015e-02 1.305233985185623169e-01 3.164823055267333984e-01 -1.186747997999191284e-01 -1.493608355522155762e-01 -2.942806780338287354e-01 -2.136974781751632690e-01 4.178629443049430847e-02 2.511281967163085938e-01 2.845332324504852295e-01 -1.998361647129058838e-01
-2.770702242851257324e-01 -2.532629296183586121e-02 2.741935849189758301e-01 2.178413420915603638e-01 -1.985311210155487061e-01 2.878144942224025726e-02 2.106307297945022583e-01 -3.343662321567535400e-01 1.424504518508911133e-01 -1.635895520448684692e-01 1.162581890821456909e-01 -5.790842697024345398e-02 3.955810144543647766e-02 -1.196110248565673828e-01 -1.221060529351234436e-01 -5.642824247479438782e-02 2.091218978166580200e-01 1.171429455280303955e-01 -1.705157458782196045e-01 1.864609420299530029e-01 6.262796372175216675e-02 -2.983223199844360352e-01 2.463741227984428406e-02 1.043049022555351257e-01 5.238446593284606934e-02 1.384014040231704712e-01 8.986952714622020721e-03 -4.364394024014472961e-02 -3.189877271652221680e-01 3.930805996060371399e-02 2.546587884426116943e-01 -2.965120077133178711e-01
-2.825373113155364990e-01 1.442202925682067871e-01 2.119125127792358398e-01 1.971930451691150665e-02 4.329819604754447937e-02 -7.114276289939880371e-03 -2.089998424053192139e-01 -2.181385606527328491e-01 -2.892571389675140381e-01 -2.791302502155303955e-01 1.042414084076881409e-01 1.298340689390897751e-02 3.838682770729064941e-01 1.428207606077194214e-01 5.709168687462806702e-02 4.059178754687309265e-02 1.199582889676094055e-01 -6.399639695882797241e-02 1.344992071390151978e-01 8.472368121147155762e-02 1.706533133983612061e-01 -1.674173176288604736e-01 -1.165040060877799988e-01 1.203502640128135681e-01 -1.540520135313272476e-02 -8.827354758977890015e-03 -1.689190268516540527e-01 8.663988113403320312e-02 1.640931814908981323e-01 1.374599710106849670e-02 3.978023827075958252e-01 -2.548113167285919189e-01
-1.706970185041427612e-01 -3.244789317250251770e-02 9.953767061233520508e-02 -2.292947620153427124e-01 -2.072777897119522095e-01 -2.198248356580734253e-01 -3.395778685808181763e-02 -3.662039637565612793e-01 -2.225547283887863159e-01 -4.630650952458381653e-02 9.354741126298904419e-02 3.161704912781715393e-02 2.117966488003730774e-02 -8.960323035717010498e-02 -1.570446044206619263e-01 -7.281275093555450439e-02 2.468701899051666260e-01 -3.658499103039503098e-03 5.186858400702476501e-02 1.421377062797546387e-01 -2.063294798135757446e-01 4.731719195842742920e-02 -6.091599911451339722e-02 3.904924094676971436e-01 -2.501891925930976868e-02 -8.538761734962463379e-02 -2.622490525245666504e-01 3.264014050364494324e-02 -6.335239112377166748e-02 2.275243103504180908e-01 3.234996199607849121e-01 -2.405519634485244751e-01
-2.822085618972778320e-01 -2.866132929921150208e-02 2.114555686712265015e-01 1.408971473574638367e-02 -1.405677050352096558e-01 3.699445724487304688e-02 -7.681524753570556641e-02 -1.071959137916564941e-01 -7.687680423259735107e-02 -1.877981126308441162e-01 2.397869825363159180e-01 1.037678346037864685e-01 2.161955535411834717e-01 5.194818973541259766e-02 8.722525835037231445e-02 7.839825004339218140e-02 7.043641805648803711e-02 1.845588684082031250e-01 -1.017762869596481323e-01 2.976876199245452881e-01 -2.586895599961280823e-02 -4.114240407943725586e-02 2.038919627666473389e-01 4.174244105815887451e-01 -3.478927910327911377e-01 -1.063844934105873108e-01 -1.546926498413085938e-01 -2.678890526294708252e-01 5.345401912927627563e-02 1.386448740959167480e-01 2.309079021215438843e-01 -6.206250935792922974e-02
2.554565295577049255e-02 8.716574311256408691e-02 1.380799710750579834e-01 -1.286604553461074829e-01 8.868572860956192017e-02 -6.861387938261032104e-02 -2.024131268262863159e-02 -3.248964250087738037e-01 2.304607927799224854e-01 -1.078507304191589355e-01 1.373196095228195190e-01 9.349634498357772827e-02 2.976587414741516113e-01 1.444945782423019409e-01 -2.877636253833770752e-01 -1.501216739416122437e-01 1.342989653348922729e-01 1.094982400536537170e-01 2.299692779779434204e-01 2.312417924404144287e-01 -4.020385444164276123e-02 -2.979207597672939301e-02 -6.070738192647695541e-03 -1.466605998575687408e-02 -4.008344188332557678e-02 -1.246987208724021912e-01 1.103038117289543152e-01 1.427867114543914795e-01 1.859156936407089233e-01 2.200407832860946655e-01 5.064245462417602539e-01 -4.607697576284408569e-02
-2.551485002040863037e-01 -3.320383280515670776e-02 -1.381495893001556396e-01 -3.325974345207214355e-01 -2.817893922328948975e-01 6.497550755739212036e-02 -9.374935179948806763e-02 -3.027691841125488281e-01 1.880099438130855560e-02 5.375756695866584778e-02 -7.839046418666839600e-02 2.189318239688873291e-01 3.234751224517822266e-01 -8.112897723913192749e-02 -1.093205530196428299e-02 -1.026325300335884094e-01 5.660919100046157837e-02 2.390759736299514771e-01 1.835008151829242706e-03 3.208404183387756348e-01 1.392018049955368042e-01 8.437663316726684570e-02 2.271024435758590698e-01 -2.551802620291709900e-02 3.512501716613769531e-03 -1.879617385566234589e-02 -2.620446085929870605e-01 1.313987225294113159e-01 -4.938518628478050232e-02 -1.521236449480056763e-01 1.058116629719734192e-01 -2.751584649085998535e-01
-5.273499712347984314e-02 2.481647953391075134e-02 -1.256322115659713745e-01 -7.110829651355743408e-02 -1.920301914215087891e-01 -1.662320941686630249e-01 -1.053469851613044739e-01 -2.162229865789413452e-01 -1.069331169128417969e-01 -1.524008158594369888e-02 1.170985847711563110e-01 1.032525673508644104e-01 1.815055459737777710e-01 -2.113030850887298584e-02 -1.528607457876205444e-01 -2.012796327471733093e-02 4.147823527455329895e-02 -1.340960152447223663e-03 4.598106071352958679e-02 2.812037169933319092e-01 -2.138286270201206207e-02 -1.392108500003814697e-01 -1.351047586649656296e-02 3.262490034103393555e-01 -2.023607939481735229e-01 9.570132195949554443e-02 -1.047352477908134460e-01 -1.230633258819580078e-01 1.481155753135681152e-01 2.697722017765045166e-01 3.857805728912353516e-01 -4.806944727897644043e-01
-1.642603129148483276e-01 3.943545818328857422e-01 9.857008606195449829e-02 -1.231207624077796936e-01 -1.375699043273925781e-01 -1.543840616941452026e-01 2.472496405243873596e-02 -3.070842623710632324e-01 1.178668737411499023e-01 -1.795662567019462585e-02 5.525598675012588501e-02 3.155915811657905579e-02 2.499443143606185913e-01 2.977916039526462555e-02 2.830362692475318909e-02 -9.847179800271987915e-02 -8.076013624668121338e-02 6.910796463489532471e-02 2.053622603416442871e-01 9.888413548469543457e-02 6.080815941095352173e-02 -9.557341039180755615e-02 1.258126497268676758e-01 1.478812992572784424e-01 1.697483658790588379e-01 -2.054565995931625366e-01 2.956302650272846222e-02 3.472150564193725586e-01 4.813626408576965332e-02 4.843918606638908386e-02 4.506544768810272217e-01 -2.210065126419067383e-01
-1.160174310207366943e-01 2.383210659027099609e-01 3.538127839565277100e-01 5.735085904598236084e-02 -2.593022957444190979e-02 2.192097306251525879e-01 -9.813547134399414062e-02 -2.256267070770263672e-01 -2.683919966220855713e-01 -1.216059625148773193e-01 6.095008924603462219e-02 2.457587867975234985e-01 3.072289228439331055e-01 1.818055659532546997e-02 -1.888399422168731689e-01 7.583526521921157837e-02 5.094980448484420776e-02 2.329531461000442505e-01 1.828282475471496582e-01 1.936143487691879272e-01 1.276088804006576538e-01 1.586990803480148315e-02 -8.499363809823989868e-02 2.648120932281017303e-02 7.001721858978271484e-02 -1.058223247528076172e-01 -2.203322649002075195e-01 1.141434311866760254e-01 1.693611294031143188e-01 1.760752350091934204e-01 3.386539518833160400e-01 -2.561059780418872833e-02
-2.491389662027359009e-01 -1.179848164319992065e-01 1.630136817693710327e-01 -2.035925239324569702e-01 -5.366023629903793335e-02 -1.501540243625640869e-01 3.734974563121795654e-02 -3.117294013500213623e-01 2.172418534755706787e-01 8.923493325710296631e-02 -3.036113642156124115e-02 2.530692517757415771e-01 2.561653554439544678e-01 -2.054644674062728882e-01 -1.704901643097400665e-02 -6.149247288703918457e-02 1.988128125667572021e-01 1.526836026459932327e-02 -1.649821549654006958e-01 4.470616877079010010e-01 6.669659912586212158e-02 6.479993462562561035e-02 -3.280984610319137573e-02 1.066745221614837646e-01 -1.094180718064308167e-01 -2.001355774700641632e-02 -1.336794048547744751e-01 3.685915768146514893e-01 -2.218614146113395691e-02 -3.029696829617023468e-02 -8.833545446395874023e-02 -1.915634423494338989e-01
-1.322297155857086182e-01 2.727401554584503174e-01 1.135137230157852173e-01 1.421229541301727295e-01 -3.575612008571624756e-01 -4.471765831112861633e-02 -1.056509912014007568e-01 -2.968747913837432861e-01 2.038170248270034790e-01 -3.657285869121551514e-02 2.494703531265258789e-01 5.366368591785430908e-02 1.263087540864944458e-01 2.572046220302581787e-01 -7.264408469200134277e-02 6.650453899055719376e-03 1.827832013368606567e-01 1.513087153434753418e-01 -3.018095493316650391e-01 1.770041733980178833e-01 1.272590011358261108e-01 -2.903631329536437988e-01 5.187215656042098999e-02 1.762390136718750000e-01 6.776738166809082031e-02 -3.025698103010654449e-02 7.864572107791900635e-03 -8.082357794046401978e-02 1.533474922180175781e-01 1.112051308155059814e-01 2.875015735626220703e-01 -8.277903497219085693e-02
-3.547947704792022705e-01 -9.573611617088317871e-02 5.145663022994995117e-02 -3.361320495605468750e-01 3.085197694599628448e-02 6.443370133638381958e-02 -1.924788393080234528e-02 -3.227309882640838623e-01 7.780525088310241699e-02 1.352318823337554932e-01 -2.808006107807159424e-01 3.738056495785713196e-02 2.326628416776657104e-01 2.534297527745366096e-03 1.176830753684043884e-01 3.613265231251716614e-02 1.902087926864624023e-01 -3.979268670082092285e-02 -5.339037626981735229e-02 3.842596411705017090e-01 1.624940037727355957e-01 -1.667064428329467773e-01 1.473948825150728226e-03 2.593277767300605774e-02 8.179698139429092407e-02 -1.598253846168518066e-01 -3.359553813934326172e-01 9.663990139961242676e-02 4.069631174206733704e-02 -1.027787774801254272e-01 1.590164303779602051e-01 -1.752923876047134399e-01
-2.960357069969177246e-01 -8.295293152332305908e-02 1.488087140023708344e-02 -1.244121491909027100e-01 -2.251924574375152588e-01 1.512898802757263184e-01 1.062462776899337769e-01 -3.072929382324218750e-01 2.457534521818161011e-02 1.374476402997970581e-01 -1.190751269459724426e-01 -7.515347748994827271e-02 2.721461951732635498e-01 -2.137942165136337280e-01 1.305977404117584229e-01 1.786959916353225708e-02 2.865399420261383057e-01 1.598290503025054932e-01 6.475936621427536011e-02 3.483847677707672119e-01 -2.631079591810703278e-02 3.729894384741783142e-02 8.154162019491195679e-02 2.557725645601749420e-02 1.506748646497726440e-01 1.581217907369136810e-02 -3.714053332805633545e-01 1.105959117412567139e-01 -3.260632231831550598e-02 3.610739484429359436e-02 8.148639649152755737e-02 -3.305433988571166992e-01
-3.551542758941650391e-01 8.759746700525283813e-02 -6.131031364202499390e-02 -2.698051035404205322e-01 1.368355751037597656e-01 -1.940703541040420532e-01 2.398534715175628662e-01 -3.310979902744293213e-01 -1.339082373306155205e-03 -2.403770983219146729e-01 -9.114369750022888184e-02 8.334022760391235352e-02 1.488023251295089722e-01 1.716948598623275757e-01 1.911621354520320892e-02 1.138086616992950439e-01 3.750992417335510254e-01 5.820146948099136353e-02 -2.929912693798542023e-02 2.680459022521972656e-01 1.105550751090049744e-01 -1.272444128990173340e-01 8.583609759807586670e-02 -4.469012096524238586e-02 3.241774141788482666e-01 -5.191732570528984070e-02 -1.629356592893600464e-01 -1.031809002161026001e-01 -6.806952506303787231e-02 1.375238001346588135e-01 -9.080779273062944412e-04 -7.085675746202468872e-02
-1.234264671802520752e-01 1.341213136911392212e-01 9.105528146028518677e-02 9.340700507164001465e-02 -2.060538530349731445e-02 -1.827598200179636478e-03 -2.906944751739501953e-01 -2.660375833511352539e-01 -1.027477756142616272e-01 -7.806453388184309006e-03 2.486261576414108276e-01 -6.588289886713027954e-02 3.638438582420349121e-01 1.732455044984817505e-01 -6.552860885858535767e-02 2.061759494245052338e-02 2.688006460666656494e-01 -1.063072457909584045e-01 -3.120652399957180023e-03 3.672703802585601807e-01 -2.019672244787216187e-01 -2.097514569759368896e-01 2.578823268413543701e-02 8.934857696294784546e-02 2.095008268952369690e-02 -9.884755313396453857e-02 -7.486118376255035400e-02 1.838923543691635132e-01 -1.567067801952362061e-01 3.850875198841094971e-01 1.024613082408905029e-01 -7.280191779136657715e-02
-3.361636400222778320e-01 3.036338277161121368e-02 8.232982456684112549e-02 -1.007371209561824799e-02 -8.260244131088256836e-02 -4.622909054160118103e-02 -2.607076466083526611e-01 -3.647326231002807617e-01 9.792744368314743042e-02 -1.342343240976333618e-01 4.264175146818161011e-02 -8.058354258537292480e-02 7.994620501995086670e-02 2.557963505387306213e-02 -1.373805999755859375e-01 2.382271289825439453e-01 1.953165680170059204e-01 5.594967305660247803e-02 -7.099238038063049316e-02 2.209748029708862305e-01 6.240116804838180542e-02 6.209804117679595947e-02 -4.266607388854026794e-02 3.910520076751708984e-01 -2.709757089614868164e-01 -1.206834316253662109e-01 -1.975751668214797974e-01 5.341247096657752991e-02 -9.300340712070465088e-02 2.531802654266357422e-01 1.758307516574859619e-01 -2.438307851552963257e-01
-1.974844336509704590e-01 -1.372597217559814453e-01 -3.895705193281173706e-02 -7.243122905492782593e-02 -1.569653451442718506e-01 -1.725904494524002075e-01 1.277172267436981201e-01 -4.404767602682113647e-02 -4.441353306174278259e-02 -9.632108360528945923e-02 1.887905895709991455e-01 1.665784418582916260e-01 6.090413033962249756e-02 1.061757747083902359e-02 6.981109827756881714e-02 1.897412091493606567e-01 9.732446819543838501e-02 1.266596838831901550e-02 2.052368372678756714e-01 3.229724466800689697e-01 2.341229915618896484e-01 -2.400273680686950684e-01 1.187627166509628296e-01 2.363871335983276367e-01 -2.657940387725830078e-01 -3.372044861316680908e-01 -1.800001710653305054e-01 -6.672827526926994324e-03 3.440470754867419600e-05 9.635870158672332764e-02 4.184340834617614746e-01 -6.110921874642372131e-02
-1.511264294385910034e-01 1.808119378983974457e-02 -2.147990018129348755e-01 -6.998863071203231812e-02 -3.257286548614501953e-02 1.156915798783302307e-01 1.085658296942710876e-01 -1.144920587539672852e-01 -1.614352017641067505e-01 -1.434485465288162231e-01 1.716041266918182373e-01 -2.313486039638519287e-01 1.670999377965927124e-01 -9.398190677165985107e-02 1.267541348934173584e-01 -5.080544948577880859e-02 3.148000538349151611e-01 -2.169611304998397827e-01 -2.681336104869842529e-01 1.748831123113632202e-01 2.437719553709030151e-01 -1.407492309808731079e-01 1.531702429056167603e-01 7.306820154190063477e-02 1.400805562734603882e-01 -1.624495536088943481e-01 2.142796851694583893e-02 3.777926564216613770e-01 1.575352698564529419e-01 1.172543838620185852e-01 3.418763279914855957e-01 -1.069037988781929016e-02
-5.482587218284606934e-02 -1.399446278810501099e-01 -2.386844009160995483e-01 -1.541244536638259888e-01 6.569729000329971313e-02 -1.321920752525329590e-02 1.450592279434204102e-02 -2.187063992023468018e-01 -2.421149611473083496e-01 -7.870063930749893188e-02 1.668925136327743530e-01 2.415189445018768311e-01 2.521426081657409668e-01 -2.262594848871231079e-01 1.743900626897811890e-01 -1.916275471448898315e-01 3.581033647060394287e-01 3.512338101863861084e-01 -2.893695533275604248e-01 1.447173506021499634e-01 8.029171824455261230e-02 -1.046999637037515640e-02 -1.807713955640792847e-01 -6.537247099913656712e-04 5.545242875814437866e-02 1.904569379985332489e-02 -9.507875889539718628e-02 1.279062479734420776e-01 -1.697499454021453857e-01 8.399967104196548462e-02 2.249992489814758301e-01 -2.003421634435653687e-02
1.194025389850139618e-02 5.076176300644874573e-02 -2.128952592611312866e-01 -3.749007284641265869e-01 1.647960394620895386e-01 8.824301511049270630e-02 1.290703415870666504e-01 4.915827512741088867e-02 -7.268284261226654053e-02 -4.925215989351272583e-02 1.066152974963188171e-01 -7.856433093547821045e-02 1.377973258495330811e-01 4.056765511631965637e-02 1.467073112726211548e-01 9.217724949121475220e-02 8.912016451358795166e-02 2.756248116493225098e-01 1.536153852939605713e-01 1.267564147710800171e-01 -1.282254755496978760e-01 -1.904309689998626709e-01 7.661982905119657516e-03 3.285207152366638184e-01 3.204165399074554443e-01 -1.059506759047508240e-01 -9.818324446678161621e-02 -1.144961174577474594e-02 1.168905422091484070e-01 7.513888180255889893e-02 4.191525280475616455e-01 -2.802787721157073975e-01
-2.181975096464157104e-01 8.966811746358871460e-02 -2.848422899842262268e-02 -1.038586534559726715e-02 -1.271947622299194336e-01 -6.275236606597900391e-02 6.663202494382858276e-02 -2.242823690176010132e-01 -1.443719416856765747e-01 3.389234468340873718e-02 8.094634115695953369e-02 1.430347263813018799e-01 2.919563353061676025e-01 -1.003518626093864441e-01 -4.179355129599571228e-02 -9.319909848272800446e-03 1.844379901885986328e-01 1.249621418537572026e-04 4.473852738738059998e-02 1.772195100784301758e-01 2.467814683914184570e-01 2.220897749066352844e-02 -1.396713405847549438e-01 4.601869583129882812e-01 1.538904942572116852e-02 3.312169387936592102e-02 9.399394690990447998e-02 -2.352623194456100464e-01 9.309105575084686279e-02 2.826219201087951660e-01 3.865276873111724854e-01 -2.426187396049499512e-01
-1.495080441236495972e-01 4.403049871325492859e-02 1.302251368761062622e-01 -1.817162632942199707e-01 -9.176485240459442139e-02 -5.467557348310947418e-03 1.136037260293960571e-01 -2.567185759544372559e-01 -2.826133044436573982e-03 -2.252595275640487671e-01 1.735264062881469727e-01 -4.282061755657196045e-02 1.661523878574371338e-01 -1.657886058092117310e-01 2.575978338718414307e-01 3.004686534404754639e-02 1.359620094299316406e-01 -3.374142348766326904e-01 -4.718544427305459976e-03 3.385901749134063721e-01 1.077182032167911530e-02 -2.286546081304550171e-01 3.217184245586395264e-01 7.969776540994644165e-02 2.756797671318054199e-01 -7.123305648565292358e-02 -3.573934733867645264e-02 1.546950489282608032e-01 -2.936930395662784576e-02 2.091020345687866211e-01 2.529660463333129883e-01 9.648451954126358032e-02
-2.595232427120208740e-01 -1.998282372951507568e-01 -1.445687264204025269e-01 8.850517868995666504e-02 -8.652608841657638550e-02 -2.244548946619033813e-01 -1.226202100515365601e-01 -1.098535209894180298e-02 -1.209901366382837296e-02 -6.524869054555892944e-02 1.052150949835777283e-01 1.686818301677703857e-01 1.243306919932365417e-01 -2.371792346239089966e-01 5.974856019020080566e-02 -1.821922371163964272e-03 2.121525257825851440e-01 4.877013340592384338e-02 2.399509549140930176e-01 2.842156291007995605e-01 -9.515633434057235718e-02 -1.435541510581970215e-01 1.998592466115951538e-01 3.652154505252838135e-01 -2.064665555953979492e-01 -1.699041724205017090e-01 -2.375613749027252197e-01 4.870151355862617493e-02 -2.227145247161388397e-03 1.244318857789039612e-01 3.677558600902557373e-01 -4.450692236423492432e-02
3.858899325132369995e-02 8.621671795845031738e-02 1.227192357182502747e-01 7.941900193691253662e-02 -1.314413547515869141e-01 -1.179558113217353821e-01 5.514795426279306412e-03 -9.937933832406997681e-02 1.086135357618331909e-01 -2.511995136737823486e-01 4.423966109752655029e-01 -6.948161125183105469e-02 1.625106334686279297e-01 -2.068759687244892120e-02 -4.883110895752906799e-02 7.844828069210052490e-03 1.767990589141845703e-01 1.570872813463211060e-01 1.685118824243545532e-01 2.366585731506347656e-01 1.819827556610107422e-01 -8.330040425062179565e-02 -2.278913557529449463e-02 5.810086429119110107e-02 1.152984723448753357e-01 -9.589163213968276978e-02 -1.555692106485366821e-01 1.809735745191574097e-01 1.949999183416366577e-01 2.852950692176818848e-01 4.762329459190368652e-01 -1.180731281638145447e-01
2.011173032224178314e-02 6.105358526110649109e-02 -2.814452946186065674e-01 6.421373039484024048e-02 -1.516269147396087646e-01 2.147935330867767334e-02 -1.264108717441558838e-01 -1.245993077754974365e-01 -1.159912571310997009e-01 -2.764974236488342285e-01 -2.099464833736419678e-02 -3.471175581216812134e-02 1.072527170181274414e-01 -5.459254235029220581e-02 -8.436639606952667236e-02 -1.684823632240295410e-01 1.860423684120178223e-01 7.424136251211166382e-02 2.424219250679016113e-01 2.308537065982818604e-01 2.644484043121337891e-01 -2.368163019418716431e-01 1.791237592697143555e-01 3.042423427104949951e-01 -1.690079122781753540e-01 -1.655463576316833496e-01 -3.293587565422058105e-01 -1.407304704189300537e-01 1.997378170490264893e-01 4.552379250526428223e-02 2.658985853195190430e-01 -1.275466531515121460e-01
-9.596174955368041992e-02 -7.046763598918914795e-02 1.317805959843099117e-03 1.044172272086143494e-01 -2.418592870235443115e-01 2.432663924992084503e-02 1.320928782224655151e-01 -8.861122280359268188e-02 -2.513648271560668945e-01 -2.127332240343093872e-01 2.877534329891204834e-01 -9.099435061216354370e-02 1.175533011555671692e-01 -6.213071942329406738e-02 9.202118031680583954e-03 -8.122989535331726074e-02 1.838849186897277832e-01 1.713962554931640625e-01 2.227395474910736084e-01 1.425366103649139404e-01 1.851156949996948242e-01 -1.437311898916959763e-02 7.317916303873062134e-02 2.946202158927917480e-01 6.305576115846633911e-02 5.694684386253356934e-02 -5.888396129012107849e-02 -1.797896027565002441e-01 1.290044039487838745e-01 1.675544828176498413e-01 4.374871850013732910e-01 -3.574579060077667236e-01
-3.571692705154418945e-01 2.579596936702728271e-01 -1.021500453352928162e-01 2.511442080140113831e-02 -3.204503655433654785e-01 -1.484133154153823853e-01 2.298882044851779938e-02 -2.946052551269531250e-01 5.876255780458450317e-02 -2.170437127351760864e-01 1.563173532485961914e-01 -1.079356390982866287e-02 -6.694027036428451538e-02 -9.661222249269485474e-02 9.098321199417114258e-03 2.253443188965320587e-02 2.177432179450988770e-01 1.327209025621414185e-01 -1.005280688405036926e-01 5.448778346180915833e-02 1.442392021417617798e-01 -2.686756849288940430e-01 1.621345579624176025e-01 1.854309588670730591e-01 3.343990445137023926e-02 1.813541054725646973e-01 -1.291189715266227722e-02 -9.703799337148666382e-02 -2.922336757183074951e-01 9.421718865633010864e-02 3.491852581501007080e-01 -4.127598553895950317e-02
-3.386229276657104492e-01 -5.280709639191627502e-02 6.249613314867019653e-02 -1.252116560935974121e-01 7.691353559494018555e-02 3.227821364998817444e-02 8.247211575508117676e-02 -3.510923981666564941e-01 1.403926014900207520e-01 -7.562650740146636963e-02 -3.994221985340118408e-02 -1.084341630339622498e-01 2.616940736770629883e-01 9.165713191032409668e-02 -1.854491792619228363e-02 1.900216937065124512e-01 2.947579324245452881e-01 -2.710964158177375793e-02 -1.609425842761993408e-01 5.157259702682495117e-01 -1.050241291522979736e-01 4.268480092287063599e-02 2.303294092416763306e-01 9.128971956670284271e-03 1.207902953028678894e-01 -2.321330457925796509e-02 -1.600221693515777588e-01 1.979511231184005737e-01 -5.559551343321800232e-02 -1.924057602882385254e-01 4.383964464068412781e-02 7.989820837974548340e-02
-1.638312786817550659e-01 1.416222304105758667e-01 -6.083044782280921936e-02 1.221351921558380127e-01 -4.989261180162429810e-02 9.502419829368591309e-02 -1.019339561462402344e-01 -1.996316164731979370e-01 -2.733178995549678802e-02 -6.214952096343040466e-02 3.266146779060363770e-01 2.151595801115036011e-01 3.970477581024169922e-01 -2.575046122074127197e-01 -1.766612678766250610e-01 -1.223789528012275696e-01 1.148791089653968811e-01 9.915913641452789307e-02 3.487938046455383301e-01 1.505716741085052490e-01 9.588354825973510742e-02 4.709215834736824036e-02 5.856359004974365234e-02 1.288387626409530640e-01 -2.499361932277679443e-01 -8.281054347753524780e-02 -5.934296920895576477e-02 2.037459313869476318e-01 5.341117084026336670e-02 -9.750890545547008514e-03 2.479799240827560425e-01 -2.596157193183898926e-01
-3.095574676990509033e-01 -3.824553918093442917e-03 -3.454553708434104919e-02 -6.387944519519805908e-02 -1.687983721494674683e-01 -1.338462680578231812e-01 7.490609586238861084e-02 -3.372718989849090576e-01 -4.637368023395538330e-02 -1.638889908790588379e-01 -1.067060139030218124e-02 1.669449806213378906e-01 2.727776467800140381e-01 -1.331405341625213623e-01 -2.047009915113449097e-01 -7.571166753768920898e-02 1.869341731071472168e-01 4.270445927977561951e-02 -1.259617600589990616e-02 -1.132281031459569931e-02 -1.247755959630012512e-01 -8.132889866828918457e-02 -6.353845447301864624e-02 4.056257903575897217e-01 -1.090265959501266479e-01 -2.835799567401409149e-02 -4.423576593399047852e-02 -1.207610145211219788e-01 2.384336888790130615e-01 2.952235639095306396e-01 1.844034343957901001e-01 -3.182773292064666748e-01
-8.370730280876159668e-02 2.721254229545593262e-01 -1.325383186340332031e-01 -1.885278522968292236e-01 -2.201797962188720703e-01 -1.242569684982299805e-01 -3.961999714374542236e-02 -2.234232574701309204e-01 -1.605450548231601715e-02 -1.540594696998596191e-01 6.758619844913482666e-02 1.891348809003829956e-01 2.476240843534469604e-01 -1.091524213552474976e-01 -2.863857746124267578e-01 1.450875401496887207e-01 1.816649138927459717e-01 8.581631630659103394e-02 4.778800159692764282e-02 1.207888722419738770e-01 -4.014105349779129028e-02 -1.244484540075063705e-02 -4.966490343213081360e-02 4.426817595958709717e-01 -8.387246169149875641e-03 4.334802925586700439e-02 -1.114653721451759338e-01 -1.316723674535751343e-01 5.432226881384849548e-02 2.810308337211608887e-01 3.269791007041931152e-01 -1.783196330070495605e-01
-8.741033077239990234e-02 7.242538034915924072e-02 2.044871598482131958e-01 -5.389600619673728943e-02 -1.290896683931350708e-01 4.810022190213203430e-02 1.227107569575309753e-01 -1.682862788438796997e-01 5.233862623572349548e-02 -2.574028074741363525e-01 1.670670062303543091e-01 1.848439723253250122e-01 2.985146343708038330e-01 2.259349077939987183e-01 -1.177764981985092163e-01 -3.074433505535125732e-01 -1.355284899473190308e-01 2.158221006393432617e-01 -4.249903187155723572e-02 6.759940832853317261e-02 1.524386107921600342e-01 -2.721422016620635986e-01 2.021847665309906006e-01 3.497062623500823975e-01 1.107281222939491272e-01 -1.302361935377120972e-01 -1.467426419258117676e-01 2.435816228389739990e-01 1.853994429111480713e-01 1.346808075904846191e-01 -1.335324486717581749e-03 -7.757283002138137817e-02
-1.575315594673156738e-01 -8.893286436796188354e-02 -1.002958193421363831e-01 -2.368403784930706024e-02 -2.069350183010101318e-01 -1.319434791803359985e-01 5.255356803536415100e-02 -4.471691325306892395e-02 -4.675907269120216370e-02 -1.473744511604309082e-01 -3.570936992764472961e-02 8.928605914115905762e-02 3.567573428153991699e-01 -2.151316106319427490e-01 -2.513842470943927765e-02 -2.271740511059761047e-02 8.160974085330963135e-02 -4.213220626115798950e-02 8.670579642057418823e-02 2.569890618324279785e-01 3.529470041394233704e-02 -2.017469853162765503e-01 1.429350972175598145e-01 4.811399281024932861e-01 -1.092882603406906128e-01 -5.242275446653366089e-02 -1.807930469512939453e-01 -1.909208297729492188e-01 1.369240731000900269e-01 2.348158508539199829e-01 1.779887974262237549e-01 -3.442930877208709717e-01
-7.023154199123382568e-02 9.004448354244232178e-02 -2.053401432931423187e-02 -2.229205667972564697e-01 2.154504954814910889e-01 -2.215115725994110107e-01 8.200553059577941895e-02 -2.622734010219573975e-01 2.356120012700557709e-02 4.605242237448692322e-02 -4.400419816374778748e-02 1.914623826742172241e-01 1.373242121189832687e-02 -1.483619213104248047e-01 2.528519630432128906e-01 -1.305285841226577759e-01 7.197470963001251221e-02 4.041547477245330811e-01 -6.120898202061653137e-02 3.833628892898559570e-01 -7.958987355232238770e-02 -1.502943504601716995e-02 -4.691717028617858887e-02 2.263208106160163879e-02 4.428027570247650146e-02 -6.288884580135345459e-02 -9.962975233793258667e-02 1.005755439400672913e-01 -2.644066931679844856e-03 1.083757821470499039e-02 5.057508945465087891e-01 1.050214469432830811e-01
-2.163945585489273071e-01 1.097303554415702820e-01 7.670540362596511841e-02 -9.738065302371978760e-02 9.061502665281295776e-02 -5.477758124470710754e-02 1.977420747280120850e-01 -7.073283195495605469e-02 -1.363097131252288818e-02 -2.745607197284698486e-01 2.499916404485702515e-01 7.795223593711853027e-02 1.617791801691055298e-01 -1.631144434213638306e-01 4.114690423011779785e-02 1.804727613925933838e-01 1.993722021579742432e-01 -2.412991374731063843e-01 -1.660241186618804932e-01 2.714876532554626465e-01 6.944199651479721069e-02 -9.535120427608489990e-02 2.366271615028381348e-01 -8.266267180442810059e-02 1.814393848180770874e-01 -1.174485981464385986e-01 -1.087204962968826294e-01 2.779757976531982422e-01 -4.753708094358444214e-02 3.888114392757415771e-01 2.537368834018707275e-01 -9.828414767980575562e-02
-1.967574208974838257e-01 1.585046201944351196e-01 2.433660179376602173e-01 2.765771932899951935e-02 -1.321381777524948120e-01 -1.180338710546493530e-01 -4.209630489349365234e-01 -4.014514982700347900e-01 -8.360013365745544434e-02 -1.455750036984682083e-02 -4.287057742476463318e-02 5.331196822226047516e-03 9.987180680036544800e-02 -1.528119295835494995e-01 3.196452185511589050e-02 -1.558124125003814697e-01 1.886749267578125000e-01 1.123269200325012207e-01 2.525578252971172333e-02 2.202080190181732178e-01 2.736713290214538574e-01 4.354580864310264587e-02 2.075321376323699951e-01 2.342728227376937866e-01 -6.466142833232879639e-02 2.021539025008678436e-02 -1.047245636582374573e-01 3.273091018199920654e-01 1.470290124416351318e-01 9.943488240242004395e-02 -8.319901674985885620e-02 -7.420954853296279907e-02
-1.865406185388565063e-01 -1.878890544176101685e-01 2.719511836767196655e-02 -8.983487635850906372e-02 -2.121017873287200928e-01 -1.416054069995880127e-01 3.378039598464965820e-02 -1.493608057498931885e-01 3.801745921373367310e-02 -2.283171564340591431e-01 -6.009525433182716370e-02 -5.715482309460639954e-02 3.375678062438964844e-01 -9.501106292009353638e-02 1.050067320466041565e-01 2.627747654914855957e-01 2.106564044952392578e-01 2.411139011383056641e-01 -5.021094530820846558e-02 4.255806207656860352e-01 6.348947435617446899e-02 -1.298459172248840332e-01 2.571027576923370361e-01 -2.665955424308776855e-01 8.263910561800003052e-02 -1.093112975358963013e-01 1.778873354196548462e-01 -3.199392929673194885e-02 2.807701565325260162e-02 -1.860380023717880249e-01 4.317203909158706665e-02 -1.901767700910568237e-01
-2.667504549026489258e-01 -1.179651170969009399e-01 5.280087143182754517e-02 -1.663686186075210571e-01 -3.308254107832908630e-02 6.620961427688598633e-02 6.485378742218017578e-02 -3.753353059291839600e-01 1.390024181455373764e-02 -8.306519687175750732e-02 -1.510569155216217041e-01 1.462331116199493408e-01 4.606300592422485352e-01 2.096501551568508148e-02 2.709303051233291626e-02 1.875635981559753418e-01 2.002073228359222412e-01 -8.836136013269424438e-02 1.685391515493392944e-01 3.409301638603210449e-01 1.116236150264739990e-01 -9.736692160367965698e-02 -1.110533438622951508e-02 -3.927297145128250122e-02 2.380952835083007812e-01 6.981147825717926025e-02 -2.649219930171966553e-01 1.985940039157867432e-01 1.244092285633087158e-01 -8.664157241582870483e-02 3.570283204317092896e-02 -1.499710679054260254e-01
-3.304609656333923340e-01 -8.244193345308303833e-02 -1.203992441296577454e-01 1.405497193336486816e-01 9.838435798883438110e-02 -3.450558483600616455e-01 2.403881996870040894e-01 -2.196569889783859253e-01 7.359531521797180176e-02 -9.469263255596160889e-02 1.505480706691741943e-01 -2.751371264457702637e-01 1.730094850063323975e-01 -2.005447447299957275e-01 1.368425339460372925e-01 -4.209633171558380127e-02 -1.077311560511589050e-01 -3.835338726639747620e-02 1.757141202688217163e-01 3.645790219306945801e-01 2.269161492586135864e-01 -1.763105839490890503e-01 -1.571689397096633911e-01 4.163920134305953979e-02 6.006445270031690598e-03 4.268778022378683090e-03 -1.073904410004615784e-01 -1.572512206621468067e-03 5.836122110486030579e-02 1.891934424638748169e-01 2.734501957893371582e-01 -1.123353745788335800e-02
-1.605148613452911377e-01 -1.029442027211189270e-01 -1.341232210397720337e-01 -3.813543543219566345e-02 6.820027530193328857e-02 -2.022475302219390869e-01 1.143653616309165955e-01 -1.718931347131729126e-01 1.041796952486038208e-01 -1.525599211454391479e-01 3.954949602484703064e-02 2.183903157711029053e-01 1.481135636568069458e-01 6.378576904535293579e-02 -1.157510951161384583e-01 -2.022483758628368378e-02 2.014132738113403320e-01 6.375709921121597290e-02 9.006806649267673492e-03 3.604703843593597412e-01 1.501056253910064697e-01 -1.784982532262802124e-01 1.145373880863189697e-01 4.218919873237609863e-01 -3.052072525024414062e-01 -8.857505768537521362e-02 -1.564649790525436401e-01 -1.674718856811523438e-01 -7.750435173511505127e-02 1.505002379417419434e-01 2.282100766897201538e-01 -2.799868583679199219e-01
-2.469452619552612305e-01 1.406998485326766968e-01 -9.473557025194168091e-02 4.809203743934631348e-02 -8.695444464683532715e-02 2.169654220342636108e-01 -2.495922446250915527e-01 -1.354831457138061523e-01 -5.613809451460838318e-02 -2.504558563232421875e-01 7.845233380794525146e-02 1.066817417740821838e-01 -1.032777130603790283e-02 2.195076048374176025e-01 -1.782304346561431885e-01 -1.941031664609909058e-01 5.047746002674102783e-02 1.337052602320909500e-02 9.125667810440063477e-02 4.677604436874389648e-01 9.182775765657424927e-02 5.978305358439683914e-03 -1.267566680908203125e-01 3.015990853309631348e-01 -3.689439268782734871e-03 -1.181780477054417133e-03 8.069215691648423672e-04 1.030441895127296448e-01 6.575910747051239014e-02 3.152555525302886963e-01 3.335897028446197510e-01 -2.283296920359134674e-02
-3.157033920288085938e-01 -2.087374329566955566e-01 5.626900494098663330e-02 -3.493062257766723633e-01 -2.973834574222564697e-01 -6.115086376667022705e-03 -4.244090616703033447e-02 -1.739306598901748657e-01 2.849287167191505432e-02 9.435597807168960571e-02 -8.754465728998184204e-02 -6.247366312891244888e-03 2.268293499946594238e-01 -2.544555254280567169e-02 -1.433595865964889526e-01 -1.345088928937911987e-01 2.381169795989990234e-01 2.129413932561874390e-01 -8.166642487049102783e-02 3.955096304416656494e-01 2.632342576980590820e-01 1.320784389972686768e-01 -5.581025406718254089e-02 9.430617839097976685e-02 6.936832517385482788e-02 1.616349630057811737e-02 -1.206114515662193298e-01 3.219894766807556152e-01 2.650062553584575653e-02 1.463072095066308975e-02 1.801378093659877777e-02 -1.202712580561637878e-01
-4.861587658524513245e-02 -1.239047944545745850e-01 -1.868625134229660034e-01 -1.849348396062850952e-01 -1.311832964420318604e-01 -2.925725579261779785e-01 1.973619312047958374e-02 -2.074951380491256714e-01 -9.768979251384735107e-02 -5.515293031930923462e-02 -1.140571907162666321e-01 1.462944597005844116e-01 9.898448735475540161e-02 -1.255967468023300171e-01 6.389358639717102051e-02 -2.701312005519866943e-01 1.644516177475452423e-02 2.839671447873115540e-03 -2.557046944275498390e-03 2.472597956657409668e-01 1.007314175367355347e-01 -2.632676959037780762e-01 2.254065498709678650e-02 4.480611681938171387e-01 -1.485573351383209229e-01 -1.928281597793102264e-02 -2.510470151901245117e-01 -2.476761862635612488e-02 -6.282164156436920166e-02 2.129211574792861938e-01 3.138742446899414062e-01 -2.031451463699340820e-01
-2.384331822395324707e-01 -6.177301332354545593e-02 -5.527514964342117310e-02 4.269468411803245544e-02 -1.872063875198364258e-01 -2.529530785977840424e-02 1.760237812995910645e-01 -3.735136687755584717e-01 2.259288914501667023e-02 4.720737785100936890e-02 5.562149286270141602e-01 5.999679118394851685e-02 2.005267441272735596e-01 2.059156000614166260e-01 -1.044410467147827148e-02 2.000843584537506104e-01 8.805931359529495239e-02 1.829872727394104004e-01 -1.226831898093223572e-01 9.703994542360305786e-02 -1.366244815289974213e-02 -6.266208738088607788e-02 6.856703013181686401e-02 3.318014740943908691e-02 -1.942013017833232880e-02 -1.597582250833511353e-01 1.812797784805297852e-01 -5.342766270041465759e-02 1.243339553475379944e-01 2.720258831977844238e-01 2.497117966413497925e-01 -2.742260880768299103e-02
-8.727268129587173462e-02 -4.784356802701950073e-02 -1.767332553863525391e-01 -2.243457585573196411e-01 -1.918603926897048950e-01 -5.453021451830863953e-02 -4.849897325038909912e-02 -1.673480123281478882e-01 -1.322649121284484863e-01 -8.168834447860717773e-02 4.389269649982452393e-02 1.362529695034027100e-01 1.763114333152770996e-01 -8.878679014742374420e-03 -6.246023252606391907e-02 6.766064092516899109e-03 4.472897052764892578e-01 2.263444513082504272e-01 2.139972150325775146e-02 1.219202503561973572e-01 -1.702001839876174927e-01 1.563431769609451294e-01 1.851460039615631104e-01 4.068757593631744385e-01 -1.999715864658355713e-01 1.008509919047355652e-01 -8.097045868635177612e-02 9.663061052560806274e-02 1.524323523044586182e-01 3.175105452537536621e-01 7.643597573041915894e-02 -2.069113701581954956e-01
-3.269983232021331787e-01 1.062377355992794037e-02 1.425411738455295563e-02 4.007475450634956360e-02 -1.324844360351562500e-01 1.275206953287124634e-01 -9.025877714157104492e-02 -2.521122097969055176e-01 2.705256454646587372e-02 -3.798907697200775146e-01 2.345043271780014038e-01 -8.878576010465621948e-02 1.951450705528259277e-01 1.546399295330047607e-01 -9.289221465587615967e-02 -2.433606982231140137e-01 6.839551031589508057e-02 6.848706305027008057e-02 5.051162466406822205e-02 3.402059972286224365e-01 1.766899079084396362e-01 -1.870280057191848755e-01 5.891658738255500793e-02 2.159753739833831787e-01 1.209783852100372314e-01 -3.506298959255218506e-01 1.347096413373947144e-01 2.258445695042610168e-02 9.555289149284362793e-02 1.747643649578094482e-01 -1.272771693766117096e-02 -8.838905394077301025e-02
-1.219632402062416077e-01 -1.189136877655982971e-01 -6.449870020151138306e-02 -2.517321109771728516e-01 -1.667758822441101074e-02 -4.009545966982841492e-02 6.177764013409614563e-02 -1.568196415901184082e-01 -3.613875433802604675e-02 -7.112944126129150391e-02 2.858190834522247314e-01 -1.427416801452636719e-01 -2.069365466013550758e-03 -1.326487511396408081e-01 -7.085640914738178253e-03 -8.988868445158004761e-02 8.254101872444152832e-02 -1.791004091501235962e-01 -1.381287276744842529e-01 4.259417057037353516e-01 1.034390479326248169e-01 -1.747655868530273438e-01 2.499139010906219482e-01 1.038179025053977966e-01 1.983926594257354736e-01 -2.432224005460739136e-01 -1.940967515110969543e-02 3.628386259078979492e-01 3.233497217297554016e-02 3.063488006591796875e-01 2.206499278545379639e-01 1.048658117651939392e-01
-1.213557198643684387e-01 -9.031131863594055176e-02 1.610296517610549927e-01 1.075590401887893677e-01 -2.346667051315307617e-01 2.632959745824337006e-02 1.533176451921463013e-01 -3.136479854583740234e-01 -9.436083026230335236e-03 -4.908105358481407166e-02 2.784683406352996826e-01 -4.207813739776611328e-02 4.470037519931793213e-01 1.853790879249572754e-01 4.136339947581291199e-02 1.288621425628662109e-01 -8.920512162148952484e-03 -4.335521161556243896e-02 -1.666802465915679932e-01 1.645832210779190063e-01 8.835701644420623779e-02 -2.094371914863586426e-01 -4.501240793615579605e-03 3.315023481845855713e-01 -4.737337306141853333e-02 -6.474521756172180176e-02 1.869331002235412598e-01 8.362167328596115112e-02 1.589791327714920044e-01 2.871077358722686768e-01 1.328341960906982422e-01 1.884933561086654663e-01
-2.106374651193618774e-01 3.195019438862800598e-02 1.442411243915557861e-01 -1.903507709503173828e-01 -2.292815744876861572e-01 -1.369783133268356323e-01 -2.525354623794555664e-01 -3.466248214244842529e-01 -1.451030373573303223e-01 -1.484967321157455444e-01 3.200640976428985596e-01 1.280340831726789474e-02 -7.272617518901824951e-02 -5.807652324438095093e-02 -1.839112937450408936e-01 -7.639897521585226059e-03 1.586228460073471069e-01 2.533556222915649414e-01 2.253437787294387817e-02 1.696421504020690918e-01 -7.637414336204528809e-02 -1.563504189252853394e-01 1.552815139293670654e-01 3.958547115325927734e-01 7.980107329785823822e-03 -1.240762248635292053e-01 -4.499295353889465332e-02 3.060557842254638672e-01 -1.179203297942876816e-02 5.399908125400543213e-02 -1.466370746493339539e-02 -9.954904019832611084e-02
-8.641834557056427002e-02 -1.968420147895812988e-01 -8.478303998708724976e-02 -6.211156398057937622e-02 -2.441665977239608765e-01 -8.181769400835037231e-02 -1.192560940980911255e-01 -2.572871744632720947e-01 -2.933316528797149658e-01 -9.959646314382553101e-02 1.708320826292037964e-01 5.653757229447364807e-02 2.480924278497695923e-01 -2.092862278223037720e-01 -8.219037950038909912e-02 2.549483478069305420e-01 6.298696994781494141e-02 -1.553791016340255737e-01 -5.471335351467132568e-02 1.768621355295181274e-01 1.490356028079986572e-01 -1.399481296539306641e-01 -7.667155470699071884e-03 2.305554151535034180e-01 -1.625441759824752808e-01 -3.202034831047058105e-01 7.216232270002365112e-02 -1.169215440750122070e-01 1.589037328958511353e-01 2.942069433629512787e-02 3.862991929054260254e-01 -9.996993839740753174e-02
-2.712088227272033691e-01 -1.935170888900756836e-01 6.484746932983398438e-02 -3.720082938671112061e-01 -2.614988088607788086e-01 6.527323741465806961e-03 8.866430819034576416e-02 -2.850881814956665039e-01 -1.105306223034858704e-01 1.784476265311241150e-02 -8.339913189411163330e-02 3.304675221443176270e-01 4.579831659793853760e-02 -2.430719882249832153e-01 1.440549939870834351e-01 5.308409035205841064e-02 1.073154136538505554e-01 4.519719630479812622e-02 -1.027978211641311646e-02 3.322710096836090088e-01 6.785295158624649048e-02 8.623148314654827118e-03 1.429749429225921631e-01 -8.019693940877914429e-02 3.251277208328247070e-01 -2.165257232263684273e-03 -8.855690807104110718e-02 8.202668279409408569e-02 1.582460850477218628e-02 -8.187655359506607056e-02 1.647815257310867310e-01 -2.556919753551483154e-01
2.560051716864109039e-02 2.702473476529121399e-02 1.639151200652122498e-02 6.347595900297164917e-02 1.785177737474441528e-01 -5.805738642811775208e-02 1.498252600431442261e-01 -3.852401971817016602e-01 1.118066459894180298e-01 -4.399919509887695312e-01 1.061131358146667480e-01 -5.050131678581237793e-02 1.233081668615341187e-01 -8.410985022783279419e-02 -2.081932276487350464e-01 1.483188867568969727e-01 1.185106933116912842e-01 6.286079436540603638e-02 1.749635487794876099e-01 3.908063471317291260e-02 1.744737029075622559e-01 -3.705934062600135803e-02 2.528949081897735596e-01 2.197047919034957886e-01 -1.550658941268920898e-01 -2.079583704471588135e-02 -1.990092694759368896e-01 1.950076371431350708e-01 1.230521798133850098e-01 2.447485029697418213e-01 3.305285274982452393e-01 -1.065316982567310333e-02
-1.923076808452606201e-01 -6.595890969038009644e-03 2.420867234468460083e-01 7.294324785470962524e-02 5.678720399737358093e-02 2.287186235189437866e-01 7.726236432790756226e-02 -1.780281364917755127e-01 -2.286879420280456543e-01 -8.541174232959747314e-02 1.432390958070755005e-01 -1.591315716505050659e-01 -4.603322222828865051e-02 -3.090100884437561035e-01 -3.219406008720397949e-01 -1.687242835760116577e-01 8.352056890726089478e-02 4.451453220099210739e-03 -5.998902488499879837e-03 2.908466160297393799e-01 -7.754853367805480957e-02 -1.327887326478958130e-01 3.017469644546508789e-01 9.652538597583770752e-02 3.957125544548034668e-02 -1.232326254248619080e-01 2.014682739973068237e-01 1.790609210729598999e-01 1.121976673603057861e-01 1.741376072168350220e-01 3.496771454811096191e-01 2.155012637376785278e-02
-2.742555737495422363e-01 -5.119520798325538635e-02 1.163451373577117920e-01 -2.149687148630619049e-02 -1.066392958164215088e-01 -1.169955730438232422e-01 1.020141318440437317e-02 -2.650209069252014160e-01 -7.606356590986251831e-02 -3.427480161190032959e-02 4.035499319434165955e-02 3.540686890482902527e-02 3.547025024890899658e-01 -1.620681136846542358e-01 -2.956341207027435303e-01 1.100520417094230652e-02 6.919476389884948730e-02 -1.234271973371505737e-01 2.233728468418121338e-01 1.629276275634765625e-01 8.341383934020996094e-02 5.543422419577836990e-03 5.269730463624000549e-02 3.685274720191955566e-01 -1.144743636250495911e-01 1.341663300991058350e-01 -9.006822854280471802e-02 -1.019223853945732117e-01 7.222788035869598389e-02 3.362418711185455322e-01 3.641346096992492676e-01 -1.442404091358184814e-01
-3.061632812023162842e-01 1.247090250253677368e-01 -1.530790627002716064e-01 -1.624066568911075592e-02 -2.909341454505920410e-01 1.957976520061492920e-01 -2.420777678489685059e-01 -2.808483839035034180e-01 -1.888224333524703979e-01 -1.245750710368156433e-01 3.049401100724935532e-03 2.053420394659042358e-01 7.556033879518508911e-02 -8.144923299551010132e-02 -9.327003359794616699e-02 -2.275653928518295288e-02 9.413241595029830933e-02 -5.645239725708961487e-02 9.923362173140048981e-03 2.404133826494216919e-01 1.027619466185569763e-01 -4.056178405880928040e-02 -2.337837219238281250e-02 3.726410269737243652e-01 -2.486673593521118164e-01 -1.362734138965606689e-01 -1.329523511230945587e-02 -3.764155879616737366e-02 8.983258157968521118e-02 1.063753366470336914e-01 2.562928497791290283e-01 -3.209683299064636230e-01
-3.272532820701599121e-01 1.257013082504272461e-01 9.781095432117581367e-04 -6.104910373687744141e-02 -3.806404769420623779e-01 -9.990752488374710083e-02 1.411556452512741089e-01 -2.346783429384231567e-01 1.267463415861129761e-01 -2.164028882980346680e-01 -4.935139045119285583e-02 2.048539184033870697e-02 6.948488950729370117e-02 -6.999990344047546387e-02 -1.927795112133026123e-01 -8.243586122989654541e-02 2.463072538375854492e-01 -3.087352029979228973e-03 -1.682603210210800171e-01 9.960512071847915649e-02 1.969321221113204956e-01 -2.927029728889465332e-01 -6.365827471017837524e-02 2.132153362035751343e-01 -8.873926848173141479e-02 -2.083827368915081024e-02 1.341994255781173706e-01 -6.141366809606552124e-02 3.982143476605415344e-02 4.717134311795234680e-02 3.152097463607788086e-01 -3.434139490127563477e-01
-4.362296760082244873e-01 -1.690772324800491333e-01 3.840014636516571045e-01 -5.220962315797805786e-02 -9.340410679578781128e-02 -7.242769747972488403e-02 7.475294917821884155e-02 -1.215315014123916626e-01 4.019885882735252380e-02 -2.303075604140758514e-02 1.469214707612991333e-01 1.169190034270286560e-01 4.084406420588493347e-02 2.759642712771892548e-02 -2.202153205871582031e-02 5.310138314962387085e-02 2.381346821784973145e-01 1.271305531263351440e-01 -1.015797853469848633e-01 1.517467796802520752e-01 2.060160189867019653e-01 2.627494335174560547e-01 1.581659615039825439e-01 2.446945309638977051e-01 2.617224492132663727e-02 -1.000104844570159912e-01 -1.858873218297958374e-01 4.784419387578964233e-02 1.976222693920135498e-01 3.887859359383583069e-02 1.713382899761199951e-01 -3.652779459953308105e-01
-3.003837168216705322e-01 1.056654844433069229e-02 2.060948610305786133e-01 6.206747516989707947e-02 -2.532515227794647217e-01 1.994036585092544556e-01 1.008477807044982910e-01 -7.710915058851242065e-02 -6.089309975504875183e-02 6.757534295320510864e-02 3.222161531448364258e-02 5.054279416799545288e-02 -1.391068752855062485e-02 -9.809280931949615479e-02 -3.549246490001678467e-02 -6.843007169663906097e-03 3.123837411403656006e-01 5.614645406603813171e-02 2.899700999259948730e-01 3.778836429119110107e-01 6.093054637312889099e-02 -1.126788333058357239e-01 9.393052011728286743e-02 3.629078269004821777e-01 -2.901089489459991455e-01 -1.756914108991622925e-01 -2.292138189077377319e-01 4.549757391214370728e-02 1.357994526624679565e-01 1.611927151679992676e-01 5.096731707453727722e-02 -1.382612287998199463e-01
-9.669420123100280762e-02 9.922216832637786865e-02 -3.760201632976531982e-01 -3.307140618562698364e-02 -1.610204726457595825e-01 -1.988038653507828712e-03 9.233063459396362305e-02 -4.632558524608612061e-01 1.368781030178070068e-01 -1.324421726167201996e-02 -8.322806097567081451e-03 -1.271208673715591431e-01 2.041911929845809937e-01 1.064792424440383911e-01 -2.261761575937271118e-01 -2.013954818248748779e-01 2.766823768615722656e-01 1.861602626740932465e-02 -1.731974333524703979e-01 2.504528164863586426e-01 1.170951947569847107e-01 -1.277573555707931519e-01 -1.150961518287658691e-01 9.689314663410186768e-02 1.292703598737716675e-01 -2.556140720844268799e-01 4.038213938474655151e-02 9.803013503551483154e-02 -9.822200238704681396e-02 2.854000926017761230e-01 2.609280683100223541e-02 -4.479170218110084534e-02
-5.817892402410507202e-02 -7.400954514741897583e-02 1.210519671440124512e-02 -3.308369815349578857e-01 -2.566916346549987793e-01 1.524943709373474121e-01 -1.348594296723604202e-02 -2.869694232940673828e-01 -8.715937286615371704e-02 1.594345420598983765e-01 -1.211437061429023743e-01 2.463769316673278809e-01 2.466598004102706909e-01 -1.713023036718368530e-01 2.452636882662773132e-02 2.008430659770965576e-02 2.744778692722320557e-01 2.816624045372009277e-01 5.469601601362228394e-02 3.626611232757568359e-01 7.439656183123588562e-03 -1.920583844184875488e-01 6.532502174377441406e-02 -6.116264685988426208e-02 3.085555136203765869e-01 -8.159775286912918091e-02 -8.914039283990859985e-02 8.105934411287307739e-02 -5.896767973899841309e-02 -1.072916686534881592e-01 -1.525174081325531006e-02 -2.110365778207778931e-01
-2.329666763544082642e-01 -1.312728822231292725e-01 3.729335591197013855e-02 -2.637410759925842285e-01 3.146867454051971436e-02 -1.430625319480895996e-01 1.369400173425674438e-01 -8.241033181548118591e-03 -2.700663544237613678e-02 -1.383018940687179565e-01 4.251573383808135986e-01 -4.276631772518157959e-02 -1.825351081788539886e-02 -2.174997776746749878e-01 -1.178631484508514404e-01 -5.387562140822410583e-02 3.862248361110687256e-01 -2.036056816577911377e-01 -6.545354425907135010e-02 2.849711775779724121e-01 8.654259145259857178e-02 -2.358030676841735840e-01 2.017156630754470825e-01 1.091280952095985413e-02 2.463400363922119141e-01 -7.602214813232421875e-02 -3.803575411438941956e-02 8.871871978044509888e-02 1.315842270851135254e-01 1.704898774623870850e-01 2.183494865894317627e-01 -2.304372750222682953e-02
-2.893385887145996094e-01 -2.511138617992401123e-01 -6.708716601133346558e-02 -1.997268497943878174e-01 -2.112603038549423218e-01 1.300858892500400543e-02 -1.824086159467697144e-01 -3.602387607097625732e-01 -2.735688351094722748e-02 6.264462321996688843e-02 -1.885677725076675415e-01 -1.243033539503812790e-02 1.231324970722198486e-01 -1.068341508507728577e-01 -5.386894568800926208e-02 1.718218438327312469e-02 1.979347467422485352e-01 1.078750565648078918e-01 7.004601508378982544e-02 3.756493926048278809e-01 7.877198606729507446e-02 -6.368923000991344452e-03 2.233696430921554565e-01 -1.509723663330078125e-01 1.542801856994628906e-01 -1.351572871208190918e-01 -3.008228540420532227e-01 1.569834649562835693e-01 -9.244088083505630493e-02 5.006965622305870056e-02 1.060433164238929749e-01 -2.748808264732360840e-01
-4.001176729798316956e-02 4.708326607942581177e-02 5.422081053256988525e-02 -2.191443443298339844e-01 -1.514420211315155029e-01 3.316651098430156708e-03 -8.646917343139648438e-02 -4.559803605079650879e-01 4.853380471467971802e-02 -5.066843703389167786e-02 -7.931546866893768311e-02 1.373935639858245850e-01 1.958719342947006226e-01 1.454243063926696777e-02 4.123875126242637634e-02 -6.110059842467308044e-02 4.071359932422637939e-01 2.276377985253930092e-03 1.302071958780288696e-01 1.439435034990310669e-01 -1.326965987682342529e-01 8.052972704172134399e-02 1.515896469354629517e-01 3.817158937454223633e-01 -1.814457625150680542e-01 2.678222209215164185e-02 -5.378661304712295532e-02 -3.609994426369667053e-02 1.218899115920066833e-01 2.570248842239379883e-01 1.234310343861579895e-01 -3.202605247497558594e-01
-1.420893222093582153e-01 1.245300173759460449e-01 -2.422996163368225098e-01 -2.178197801113128662e-01 1.612911932170391083e-02 1.049238592386245728e-01 -7.266402244567871094e-04 -3.715404868125915527e-01 -8.790943771600723267e-02 -1.238786429166793823e-01 2.713479995727539062e-01 2.062940299510955811e-01 1.000626981258392334e-01 -8.646602183580398560e-02 8.776010572910308838e-02 -1.977192908525466919e-01 2.902408242225646973e-01 -2.497186958789825439e-01 -2.389125227928161621e-01 1.998849809169769287e-01 -9.262414649128913879e-03 -6.576056033372879028e-02 -1.504531353712081909e-01 1.624904423952102661e-01 1.826368123292922974e-01 -1.148049458861351013e-01 -7.348221540451049805e-02 2.431682348251342773e-01 1.463571637868881226e-01 2.182147800922393799e-01 1.266207993030548096e-01 1.098728477954864502e-01
-2.857964634895324707e-01 6.054896861314773560e-02 1.762363165616989136e-01 2.855416946113109589e-02 -8.807315677404403687e-02 -1.022294908761978149e-01 1.572937071323394775e-01 -2.423216402530670166e-01 -7.696279324591159821e-03 -4.579548537731170654e-02 -8.347621560096740723e-02 1.636162251234054565e-01 -7.803471386432647705e-02 -5.076951384544372559e-01 -3.108212947845458984e-01 1.393136680126190186e-01 4.109387844800949097e-02 2.176421284675598145e-01 -3.411573171615600586e-02 3.373433649539947510e-01 -6.826994568109512329e-02 -3.293912857770919800e-02 -3.984652832150459290e-02 4.336716234683990479e-02 -1.669195145368576050e-01 2.740675024688243866e-02 -2.619949281215667725e-01 -3.835967928171157837e-02 1.151114702224731445e-01 1.516573727130889893e-01 9.775327891111373901e-02 2.181424498558044434e-01
-2.445907741785049438e-01 -4.607865959405899048e-02 -2.708259271457791328e-03 -3.171638846397399902e-01 -3.214130103588104248e-01 8.369597792625427246e-02 -5.292085930705070496e-02 -2.375572770833969116e-01 -8.674520254135131836e-02 -1.270121987909078598e-02 -1.620594561100006104e-01 9.702613204717636108e-02 2.186017483472824097e-01 -1.750604659318923950e-01 2.044049650430679321e-01 -5.647615715861320496e-02 4.310627281665802002e-01 8.388077467679977417e-02 1.197104379534721375e-01 2.132637053728103638e-01 5.588231608271598816e-02 -9.262893348932266235e-02 1.693693250417709351e-01 -1.374564766883850098e-01 1.783737689256668091e-01 -4.013881087303161621e-02 -1.823347806930541992e-01 1.977147907018661499e-01 -6.680453568696975708e-02 3.402993828058242798e-02 3.897962719202041626e-02 -2.762016654014587402e-01
-4.041180387139320374e-02 -1.640762239694595337e-01 -1.740649342536926270e-01 1.780818030238151550e-02 -3.271084651350975037e-02 -1.975750476121902466e-01 1.405823230743408203e-02 1.048611253499984741e-01 -2.091875225305557251e-01 -1.624561101198196411e-01 3.386212140321731567e-02 1.267818957567214966e-01 4.449983239173889160e-01 -5.653872340917587280e-02 -2.822077274322509766e-01 -1.983535587787628174e-01 1.452237814664840698e-01 1.037120148539543152e-01 -3.055021353065967560e-02 3.296869099140167236e-01 1.569167971611022949e-01 -2.473938465118408203e-01 8.968804776668548584e-02 2.948751449584960938e-01 -1.348953545093536377e-01 4.971452429890632629e-02 -1.329634785652160645e-01 -6.942674517631530762e-02 7.257374934852123260e-03 1.303455531597137451e-01 2.710325419902801514e-01 -1.612138897180557251e-01
-8.512955158948898315e-02 -1.126223802566528320e-02 -1.438225060701370239e-02 -2.841572165489196777e-01 -1.310232877731323242e-01 5.031207203865051270e-02 5.700281821191310883e-03 -2.132925093173980713e-01 4.400835186243057251e-02 -2.833573818206787109e-01 2.929910123348236084e-01 1.621150062419474125e-03 1.201976239681243896e-01 -1.307018995285034180e-01 8.999845385551452637e-02 2.010958828032016754e-02 2.214740812778472900e-01 -1.388131678104400635e-01 -2.114456743001937866e-01 3.489928841590881348e-01 1.628561913967132568e-01 -1.559894382953643799e-01 2.711571455001831055e-01 -1.133053079247474670e-01 2.044627666473388672e-01 -1.460357159376144409e-01 -8.219711482524871826e-03 2.501271367073059082e-01 1.701305806636810303e-02 2.562147080898284912e-01 2.692792117595672607e-01 4.568017274141311646e-02
-2.479948699474334717e-01 -1.869504749774932861e-01 -6.825836002826690674e-02 -2.330561727285385132e-01 -7.144884765148162842e-02 5.665678158402442932e-02 1.290958076715469360e-01 -3.325344622135162354e-01 1.985064446926116943e-01 -1.232614815235137939e-01 8.744528144598007202e-02 4.103996604681015015e-02 2.599720358848571777e-01 5.896884016692638397e-03 5.882107093930244446e-02 5.784806236624717712e-02 4.270963370800018311e-01 -5.244555696845054626e-02 -1.563629508018493652e-01 4.107156097888946533e-01 5.763444676995277405e-02 -7.135502249002456665e-02 1.825250685214996338e-02 -2.125437259674072266e-01 1.183902248740196228e-01 -1.165247336030006409e-01 -1.980009973049163818e-01 -1.929078623652458191e-02 1.687568873167037964e-01 -1.253464072942733765e-01 8.696908503770828247e-02 -1.396908015012741089e-01
-2.365261912345886230e-01 -2.699541449546813965e-01 -6.381431967020034790e-02 -2.813888192176818848e-01 -1.618606746196746826e-01 5.389143154025077820e-02 1.021850183606147766e-01 -2.724632918834686279e-01 -2.155059203505516052e-02 1.015617772936820984e-01 -8.517438918352127075e-02 1.055232286453247070e-01 4.630085825920104980e-01 1.687496304512023926e-01 6.175285205245018005e-02 1.334336549043655396e-01 2.612777352333068848e-01 4.997497051954269409e-02 2.999305725097656250e-02 3.917274773120880127e-01 9.620029479265213013e-02 -1.056102849543094635e-02 -2.643654122948646545e-02 1.362156402319669724e-02 1.037858799099922180e-01 9.283675998449325562e-02 -2.837637066841125488e-01 9.356550127267837524e-02 2.109390869736671448e-02 4.553575441241264343e-02 1.542175412178039551e-01 -1.008689329028129578e-01
-2.865962386131286621e-01 1.406171470880508423e-01 6.375258415937423706e-02 1.158756688237190247e-01 -2.851291298866271973e-01 1.547075212001800537e-01 -9.360850602388381958e-02 -1.566479541361331940e-02 -1.713267415761947632e-01 -1.965659707784652710e-01 1.233807727694511414e-01 1.731463074684143066e-01 1.416646037250757217e-02 1.978126019239425659e-01 -7.324198633432388306e-02 -5.228053405880928040e-02 9.563188999891281128e-02 9.306611865758895874e-02 1.523793935775756836e-01 5.081673860549926758e-01 1.975595057010650635e-01 -5.451890081167221069e-02 -1.419396251440048218e-01 1.890633404254913330e-01 1.256628036499023438e-01 1.248482894152402878e-02 -7.551094144582748413e-02 -8.288501203060150146e-02 1.325899362564086914e-01 1.103243827819824219e-01 3.299908339977264404e-01 -2.035111635923385620e-01
-9.474396705627441406e-02 -2.218647748231887817e-01 -1.229717582464218140e-02 -2.551866173744201660e-01 -6.827986985445022583e-02 1.080204695463180542e-01 1.155930906534194946e-01 -2.627443969249725342e-01 3.291465714573860168e-02 -1.978312246501445770e-02 -1.247042715549468994e-01 1.781692057847976685e-01 2.741707563400268555e-01 1.403168141841888428e-01 6.003168970346450806e-02 1.501198112964630127e-01 3.393959105014801025e-01 4.782010614871978760e-02 2.683849632740020752e-02 4.010382294654846191e-01 1.893042325973510742e-01 -1.962662041187286377e-01 1.285565346479415894e-01 -1.100675240159034729e-01 3.755473718047142029e-02 8.686688542366027832e-02 -3.340264856815338135e-01 2.482591271400451660e-01 -2.759030833840370178e-02 1.203055456280708313e-01 -1.938687823712825775e-02 -1.680282801389694214e-01
-3.181875050067901611e-01 -1.001679003238677979e-01 1.851051747798919678e-01 4.629484191536903381e-02 1.424947530031204224e-01 -1.344983577728271484e-01 -4.048772528767585754e-02 -2.515437006950378418e-01 -9.600827842950820923e-02 -1.334151625633239746e-01 1.745432317256927490e-01 7.975108176469802856e-02 4.437854513525962830e-02 -2.264794856309890747e-01 1.223365887999534607e-01 -1.696408912539482117e-02 -1.837093681097030640e-01 9.384640306234359741e-02 -1.840476691722869873e-01 1.337287724018096924e-01 -2.300193607807159424e-01 -2.914032042026519775e-01 -5.228975042700767517e-02 -7.885765284299850464e-02 1.155511289834976196e-01 -2.364408522844314575e-01 -2.132958024740219116e-01 2.939599156379699707e-01 3.189591318368911743e-02 1.415023207664489746e-01 3.806677758693695068e-01 9.190106391906738281e-02
-1.037774085998535156e-01 9.885661303997039795e-02 -7.652889192104339600e-02 -2.200936377048492432e-01 -6.463590264320373535e-02 1.952886953949928284e-02 1.352658420801162720e-01 -2.573319673538208008e-01 -8.946526795625686646e-02 1.887389868497848511e-01 4.004371911287307739e-02 -8.592325262725353241e-03 3.436406254768371582e-01 8.923886716365814209e-02 2.855573892593383789e-01 4.066848009824752808e-02 -1.037581358104944229e-03 2.142889946699142456e-01 1.707658767700195312e-01 5.661987662315368652e-01 1.588878184556961060e-01 -3.491821885108947754e-02 -2.412041462957859039e-02 7.818465679883956909e-02 4.448210820555686951e-02 -5.143071338534355164e-02 -6.584206223487854004e-02 -1.224301010370254517e-01 -5.196152254939079285e-02 2.761833369731903076e-01 1.975668817758560181e-01 1.036864519119262695e-01
-2.629461288452148438e-01 -6.073345616459846497e-02 -2.283995002508163452e-01 -3.310902714729309082e-01 8.996360003948211670e-02 -6.080569699406623840e-02 8.594027161598205566e-02 -3.399118483066558838e-01 2.061179429292678833e-01 -2.242675125598907471e-01 -1.082459539175033569e-01 -1.572587341070175171e-02 2.836806774139404297e-01 5.704656988382339478e-02 6.994765251874923706e-02 -5.339829996228218079e-02 3.397366702556610107e-01 5.185713246464729309e-02 6.691987067461013794e-02 3.033561706542968750e-01 -1.459730416536331177e-02 -2.511117458343505859e-01 1.962637156248092651e-01 -1.355428546667098999e-01 2.060400545597076416e-01 1.872311532497406006e-01 -6.035738438367843628e-02 9.225931018590927124e-02 8.625745028257369995e-02 1.810869667679071426e-03 -2.495780820026993752e-03 5.061120912432670593e-02
-2.986231148242950439e-01 1.064301356673240662e-01 1.488985568284988403e-01 3.832417353987693787e-02 -1.365941017866134644e-01 -2.575777471065521240e-01 -3.228904008865356445e-01 -2.446396797895431519e-01 -1.295638270676136017e-02 -7.608834654092788696e-02 1.889469772577285767e-01 -1.074310019612312317e-01 1.168173700571060181e-01 -1.036210283637046814e-01 -6.044226232916116714e-03 1.294353604316711426e-01 1.864167302846908569e-01 -1.482438482344150543e-02 1.080370228737592697e-02 3.947217166423797607e-01 -7.705508917570114136e-02 3.113273717463016510e-02 1.325804460793733597e-02 4.208998680114746094e-01 -9.858630597591400146e-02 -1.188515648245811462e-01 -5.784534290432929993e-02 7.186093181371688843e-02 1.277279704809188843e-01 4.217783361673355103e-02 7.810118794441223145e-02 -3.173209428787231445e-01
-2.791950106620788574e-01 -2.762233018875122070e-01 1.272609978914260864e-01 -7.979528163559734821e-04 2.464309036731719971e-01 1.063366606831550598e-01 -3.226574510335922241e-02 -2.616352438926696777e-01 1.605814248323440552e-01 -1.628537625074386597e-01 6.594143062829971313e-02 1.149023771286010742e-01 1.841664612293243408e-01 2.956539392471313477e-02 3.310450166463851929e-02 2.229407429695129395e-01 1.488116383552551270e-01 1.244456470012664795e-01 -3.224446997046470642e-02 1.767142266035079956e-01 -1.025509685277938843e-01 6.312206969596445560e-04 3.884716928005218506e-01 9.174536913633346558e-02 -2.091211453080177307e-02 -3.334927558898925781e-01 -2.279058992862701416e-01 1.942971497774124146e-01 1.053219139575958252e-01 3.743315115571022034e-02 9.304630756378173828e-02 -2.652056217193603516e-01
-2.911832034587860107e-01 -1.260776165872812271e-02 5.385429784655570984e-02 7.250904291868209839e-02 1.427756398916244507e-01 1.126985326409339905e-01 -3.661422803997993469e-02 -1.794963926076889038e-01 -3.426410853862762451e-01 -1.022694781422615051e-01 1.977113634347915649e-01 -7.644963916391134262e-03 2.957636713981628418e-01 -1.687972433865070343e-02 -1.815163195133209229e-01 5.659059435129165649e-02 1.337365210056304932e-01 2.168449759483337402e-01 4.403812345117330551e-03 2.289609313011169434e-01 1.526014506816864014e-01 -2.657671272754669189e-02 -1.264708191156387329e-01 -2.297253608703613281e-01 8.250240236520767212e-02 -2.580606341361999512e-01 5.478020012378692627e-02 4.193142056465148926e-01 1.064919754862785339e-01 7.391090691089630127e-02 2.631248831748962402e-01 -3.084088116884231567e-02
-3.742465972900390625e-01 -9.077659249305725098e-02 4.837370663881301880e-02 -3.370562195777893066e-01 -8.082483708858489990e-02 1.683672070503234863e-01 -1.579469591379165649e-01 -1.710692793130874634e-01 1.344999819993972778e-01 5.073923990130424500e-02 -1.600451171398162842e-01 8.180014044046401978e-02 3.354480862617492676e-01 -1.044585406780242920e-01 3.356312587857246399e-02 2.384611070156097412e-01 3.135194480419158936e-01 7.411760091781616211e-02 -3.789948299527168274e-02 2.525464594364166260e-01 1.483695656061172485e-01 1.072526276111602783e-01 6.949507445096969604e-02 -1.320793386548757553e-02 1.210251599550247192e-01 -3.873186931014060974e-02 -2.570377886295318604e-01 1.805382035672664642e-02 -4.693449661135673523e-02 1.117420941591262817e-02 1.801233142614364624e-01 -2.956756055355072021e-01
-2.229852974414825439e-01 1.530210375785827637e-01 -2.399924583733081818e-02 -2.445341944694519043e-01 -2.513357400894165039e-01 -2.411081790924072266e-01 1.861673966050148010e-02 -1.101205423474311829e-01 -4.481407254934310913e-02 -1.415640581399202347e-02 -2.195521593093872070e-01 1.297169774770736694e-01 1.560883522033691406e-01 -6.428205966949462891e-02 -1.843965500593185425e-01 2.169173583388328552e-02 3.149522244930267334e-01 1.486934423446655273e-01 1.138116121292114258e-01 2.079791873693466187e-01 -7.116946578025817871e-02 1.457429397851228714e-02 1.373795419931411743e-01 3.809879422187805176e-01 -1.148021444678306580e-01 -9.054527431726455688e-02 -1.715502887964248657e-02 -1.328561175614595413e-02 8.903535455465316772e-02 2.510349750518798828e-01 2.735779583454132080e-01 -2.967349290847778320e-01
-2.737348675727844238e-01 4.900215193629264832e-02 -1.860804706811904907e-01 8.351116441190242767e-03 9.632518514990806580e-03 -8.008044958114624023e-02 9.473348408937454224e-02 -1.939548254013061523e-01 6.246536597609519958e-02 4.905331414192914963e-03 1.384331285953521729e-01 -1.472469717264175415e-01 1.442290544509887695e-01 -1.776570826768875122e-01 1.747064888477325439e-01 1.605134904384613037e-01 -3.209457397460937500e-01 4.224567487835884094e-02 5.799025297164916992e-02 4.828424453735351562e-01 1.579207926988601685e-01 1.200306788086891174e-01 8.250051736831665039e-02 -1.639658957719802856e-01 -5.528173223137855530e-02 -4.095044359564781189e-02 -8.302917331457138062e-02 2.179858386516571045e-01 -1.158957630395889282e-01 1.536993086338043213e-01 3.580349981784820557e-01 -2.067229151725769043e-01
-6.441229581832885742e-02 -6.898579001426696777e-02 -4.454329609870910645e-02 -3.296183049678802490e-02 -6.557866185903549194e-02 -3.123519942164421082e-02 -1.426652222871780396e-01 -3.875173628330230713e-01 -3.331138789653778076e-01 -8.768803626298904419e-02 1.069593578577041626e-01 -2.767027914524078369e-01 -1.328934263437986374e-02 1.323308497667312622e-01 1.632867902517318726e-01 1.086008269339799881e-02 4.374410510063171387e-01 -6.597322225570678711e-02 6.899359822273254395e-02 1.652837842702865601e-01 -1.542551617603749037e-04 -2.364932745695114136e-01 2.529293298721313477e-01 8.023447543382644653e-02 1.332297362387180328e-02 1.644623577594757080e-01 1.478091627359390259e-01 1.806137263774871826e-01 1.730245053768157959e-01 -9.420739486813545227e-03 3.058860003948211670e-01 4.101613909006118774e-02
-3.878420889377593994e-01 -1.149834766983985901e-01 9.047432243824005127e-02 -3.322476446628570557e-01 -1.978955268859863281e-01 1.855379343032836914e-01 -2.526390738785266876e-02 -1.982212811708450317e-01 -8.588248491287231445e-02 2.517112791538238525e-01 -1.408614069223403931e-01 1.226233914494514465e-01 2.478844970464706421e-01 -2.032373398542404175e-01 7.871579378843307495e-02 -6.186719518154859543e-03 2.616204321384429932e-01 1.138167753815650940e-01 8.202746510505676270e-02 2.882627844810485840e-01 1.228719279170036316e-01 -4.405371844768524170e-02 1.793309748172760010e-01 -1.763624884188175201e-02 7.351767271757125854e-02 2.614292502403259277e-02 -2.786044478416442871e-01 2.076386362314224243e-01 -2.266371622681617737e-02 -1.812479272484779358e-02 1.627935916185379028e-01 -1.215249150991439819e-01
-2.402155846357345581e-01 1.783943176269531250e-01 1.242857612669467926e-02 1.121811494231224060e-01 -2.893033027648925781e-01 1.458544749766588211e-03 -1.044341325759887695e-01 -2.377948015928268433e-01 -1.974107325077056885e-01 -1.453203707933425903e-01 1.555555760860443115e-01 2.369176894426345825e-01 3.774072974920272827e-02 1.138910464942455292e-02 -3.279623761773109436e-02 1.048129871487617493e-01 -1.472808271646499634e-01 1.764262020587921143e-01 -1.509712934494018555e-01 4.423934519290924072e-01 1.001963764429092407e-01 -8.309179544448852539e-02 1.657155109569430351e-03 3.086912631988525391e-01 -4.551127180457115173e-02 -2.352196127176284790e-01 -1.113990992307662964e-01 1.262213941663503647e-02 -1.755123138427734375e-01 1.680240780115127563e-01 2.504586577415466309e-01 -1.313621401786804199e-01
-2.551589310169219971e-01 -2.733629941940307617e-01 -6.277529895305633545e-02 -1.774330735206604004e-01 -5.945339798927307129e-04 1.555862724781036377e-01 5.700178816914558411e-02 -3.252885937690734863e-01 3.968910500407218933e-02 3.504234924912452698e-02 -1.352510303258895874e-01 8.804600685834884644e-03 4.668079614639282227e-01 2.264723181724548340e-01 8.278850466012954712e-02 1.260485649108886719e-01 1.461180895566940308e-01 -1.797655038535594940e-02 1.655585691332817078e-02 4.151944518089294434e-01 1.885758191347122192e-01 -1.882562488317489624e-01 -1.209950307384133339e-03 1.225507538765668869e-02 8.875945955514907837e-02 1.562728434801101685e-01 -2.112087011337280273e-01 4.479521140456199646e-02 8.797462284564971924e-02 9.829859435558319092e-02 4.948592185974121094e-02 -1.187677085399627686e-01
-1.904349029064178467e-01 4.820538312196731567e-02 1.437047719955444336e-01 2.820273162797093391e-03 1.719602644443511963e-01 1.483009606599807739e-01 -7.758855074644088745e-02 -3.822638988494873047e-01 -3.563147485256195068e-01 -8.875456452369689941e-02 2.473210170865058899e-02 -4.399766772985458374e-02 2.987065315246582031e-01 4.469331726431846619e-02 -8.260909467935562134e-02 -1.830512844026088715e-02 7.018142938613891602e-02 2.671281397342681885e-01 7.987298071384429932e-02 2.114645987749099731e-01 9.311781823635101318e-02 -1.600601077079772949e-01 -7.606681436300277710e-02 -1.723122298717498779e-01 1.113615632057189941e-01 -1.519295871257781982e-01 5.167841166257858276e-02 3.562116920948028564e-01 -3.629494458436965942e-02 6.604607403278350830e-02 3.266182541847229004e-01 1.634840071201324463e-01
-2.103873640298843384e-01 -1.185520514845848083e-01 5.987102631479501724e-03 -4.247511923313140869e-01 -1.650443971157073975e-01 2.341964095830917358e-01 5.924211442470550537e-02 -4.680419564247131348e-01 6.476774066686630249e-02 6.322918832302093506e-02 -2.349971979856491089e-01 -1.916298060677945614e-04 2.258913964033126831e-01 -5.558010190725326538e-02 8.959344029426574707e-02 1.179828345775604248e-01 1.849189549684524536e-01 1.035349667072296143e-01 1.975063979625701904e-02 3.292684853076934814e-01 3.351518884301185608e-02 8.594658225774765015e-02 8.409838378429412842e-02 6.135440617799758911e-02 4.794408008456230164e-02 -5.677481181919574738e-03 -2.198252677917480469e-01 2.047564834356307983e-01 3.315441310405731201e-02 2.404766157269477844e-02 6.511636823415756226e-02 -2.133702486753463745e-01
-1.313904225826263428e-01 -1.966340094804763794e-01 1.085626631975173950e-01 2.309027127921581268e-02 -1.558716297149658203e-01 -5.164275318384170532e-02 4.340920969843864441e-02 -1.349398344755172729e-01 5.246521160006523132e-02 -5.055449903011322021e-02 -1.373090408742427826e-02 1.017051562666893005e-01 4.906763136386871338e-02 -5.308055784553289413e-03 5.304822325706481934e-02 -1.561726331710815430e-01 1.620142906904220581e-01 8.373541384935379028e-02 1.349658519029617310e-01 2.517422735691070557e-01 6.916457414627075195e-02 -2.243602722883224487e-01 2.042585462331771851e-01 3.960326015949249268e-01 -1.862704008817672729e-01 -1.659138798713684082e-01 -2.944965660572052002e-01 -1.410026103258132935e-01 2.370669543743133545e-01 1.396960765123367310e-01 4.686782360076904297e-01 -8.044807612895965576e-02
-3.585847318172454834e-01 -4.013399034738540649e-02 2.675428688526153564e-01 -4.962493106722831726e-02 5.295424535870552063e-02 -4.993003234267234802e-02 -1.962175816297531128e-01 -1.866035535931587219e-02 -1.928135901689529419e-01 -4.097506701946258545e-01 -9.453596174716949463e-02 9.350480884313583374e-02 1.957985907793045044e-01 -1.721722185611724854e-01 -1.854176633059978485e-02 -7.811220735311508179e-02 -1.121370270848274231e-01 1.044318974018096924e-01 1.598479598760604858e-01 2.037498503923416138e-01 1.068593934178352356e-01 -1.012760922312736511e-01 -5.150974169373512268e-02 8.039440214633941650e-02 6.159341335296630859e-02 -2.943145036697387695e-01 2.117634750902652740e-02 7.633168250322341919e-02 -1.192661821842193604e-01 2.043406665325164795e-02 4.664606451988220215e-01 -6.468199938535690308e-02
-2.656912505626678467e-01 -1.635643839836120605e-01 1.091013401746749878e-01 -2.832459509372711182e-01 -1.868904680013656616e-01 -1.360800564289093018e-01 -4.357448592782020569e-02 -1.828266829252243042e-01 1.003704294562339783e-01 -1.291623115539550781e-01 1.508401613682508469e-02 1.164507642388343811e-01 1.790326237678527832e-01 -2.412676811218261719e-01 -2.846210300922393799e-01 -3.344529494643211365e-02 5.942752584815025330e-02 5.651390179991722107e-02 7.405266910791397095e-02 1.285946071147918701e-01 -3.198296129703521729e-01 2.548732049763202667e-02 -1.120751351118087769e-02 3.319862782955169678e-01 -1.543059498071670532e-01 7.126124948263168335e-02 1.903623938560485840e-01 8.097077161073684692e-02 9.950577281415462494e-03 1.156914979219436646e-02 4.068877100944519043e-01 -1.712234318256378174e-01
-1.974220722913742065e-01 2.412896901369094849e-01 1.162513792514801025e-01 -5.255806446075439453e-02 -1.285218298435211182e-01 -6.279194355010986328e-02 1.431681215763092041e-01 1.794431507587432861e-01 6.204962357878684998e-02 7.682359963655471802e-02 8.692485280334949493e-03 -3.876294940710067749e-02 -1.517398357391357422e-01 -6.106233224272727966e-02 -1.660574227571487427e-01 9.962881356477737427e-02 -7.855086773633956909e-02 2.128855288028717041e-01 -4.127069562673568726e-02 3.958620131015777588e-01 1.715089678764343262e-01 -1.247462406754493713e-01 5.185276642441749573e-02 4.909437596797943115e-01 6.400209665298461914e-02 -3.700972348451614380e-02 -2.719698548316955566e-01 3.230237960815429688e-01 1.669965800829231739e-03 -1.699803210794925690e-02 2.135573327541351318e-01 -9.755229204893112183e-02
-3.474197685718536377e-01 1.187622994184494019e-01 6.744569540023803711e-02 -3.276180922985076904e-01 -3.500322625041007996e-02 -2.116508185863494873e-01 -2.316432595252990723e-01 -3.833565115928649902e-01 -3.662834316492080688e-02 3.130261600017547607e-02 2.127399295568466187e-01 1.930142939090728760e-02 -4.787424951791763306e-02 -1.275030672550201416e-01 2.233974933624267578e-01 -1.658422052860260010e-01 2.453207671642303467e-01 5.962331965565681458e-02 6.630772352218627930e-02 1.947872489690780640e-01 2.384587675333023071e-01 4.152198508381843567e-02 -1.234315261244773865e-01 9.252717345952987671e-02 -1.281923055648803711e-01 7.118014246225357056e-02 -2.110702991485595703e-01 2.787747681140899658e-01 1.339083760976791382e-01 -3.483057394623756409e-02 1.047642678022384644e-01 -2.033478766679763794e-02
-1.291269063949584961e-01 -3.081793151795864105e-02 8.942535519599914551e-02 -3.916906565427780151e-02 -4.218152724206447601e-03 -3.552569448947906494e-02 -1.930567473173141479e-01 -1.075606048107147217e-01 2.799715846776962280e-02 -2.422125190496444702e-01 9.064725786447525024e-02 4.129218757152557373e-01 1.844429075717926025e-01 7.494554668664932251e-02 -2.094744294881820679e-01 -1.111006215214729309e-01 1.040032058954238892e-01 -4.584545269608497620e-02 2.067847996950149536e-01 2.448527216911315918e-01 1.714417785406112671e-01 -3.757555484771728516e-01 2.558993697166442871e-01 3.726254105567932129e-01 -1.259772479534149170e-01 -6.200032681226730347e-02 1.276243329048156738e-01 -5.668790265917778015e-02 8.873343467712402344e-02 1.854250878095626831e-01 1.113340333104133606e-01 6.539972871541976929e-02
-2.693718671798706055e-01 -2.987023591995239258e-01 -5.716928839683532715e-02 -9.819641709327697754e-02 -1.017432659864425659e-01 6.655417382717132568e-02 6.104160845279693604e-02 -4.142476022243499756e-01 -4.879474639892578125e-02 2.411175519227981567e-02 -1.932195425033569336e-01 1.691020559519529343e-03 4.451452791690826416e-01 3.225104138255119324e-02 7.632943987846374512e-02 2.431226074695587158e-01 1.459875553846359253e-01 -8.629516512155532837e-02 7.180477678775787354e-02 3.600737452507019043e-01 9.901490807533264160e-02 -1.577671021223068237e-01 5.987123027443885803e-02 -4.310535639524459839e-02 1.242670118808746338e-01 -5.057186819612979889e-03 -2.933059334754943848e-01 2.961166203022003174e-02 1.166574582457542419e-01 6.355923414230346680e-02 8.255498856306076050e-02 -1.503662765026092529e-02
-1.195712164044380188e-01 1.194512657821178436e-02 -4.929054155945777893e-02 -2.565515339374542236e-01 6.562979519367218018e-02 2.135074697434902191e-02 2.129454724490642548e-02 -1.708310544490814209e-01 -5.894011259078979492e-02 -1.728093475103378296e-01 -1.768792718648910522e-01 1.264170855283737183e-01 4.224707186222076416e-02 -2.524985373020172119e-01 7.654639333486557007e-02 6.084135919809341431e-02 -1.350558400154113770e-01 2.005817145109176636e-01 -3.528230190277099609e-01 4.888922870159149170e-01 8.404200524091720581e-02 -2.947627007961273193e-01 8.417722582817077637e-02 -1.844679564237594604e-01 -1.482868939638137817e-01 -9.491153806447982788e-02 1.507958471775054932e-01 1.780110225081443787e-02 -9.918861091136932373e-02 2.089417278766632080e-01 3.943575546145439148e-02 -2.471176534891128540e-01
-5.478382855653762817e-02 2.912940643727779388e-02 1.566527225077152252e-02 -2.680222988128662109e-01 -1.006552949547767639e-01 2.119742333889007568e-01 -8.564153313636779785e-02 -2.911619544029235840e-01 -9.069965220987796783e-03 -1.933798491954803467e-01 3.112741112709045410e-01 1.569900214672088623e-01 2.263305336236953735e-01 -1.284040659666061401e-01 1.338035911321640015e-01 -1.282156705856323242e-01 1.652128100395202637e-01 2.884590253233909607e-02 -1.819406449794769287e-01 2.173089981079101562e-01 3.336582332849502563e-02 -1.743019372224807739e-01 5.796262621879577637e-02 -4.619482904672622681e-02 4.743032753467559814e-01 2.927060611546039581e-02 -1.130368653684854507e-02 2.364311665296554565e-01 1.078620776534080505e-01 1.203607395291328430e-01 2.027543485164642334e-01 1.459590941667556763e-01
-1.818872094154357910e-01 -8.952543884515762329e-02 4.073546826839447021e-02 -1.515490114688873291e-01 -1.357091516256332397e-01 -4.034496471285820007e-02 -3.476490080356597900e-02 -1.445186585187911987e-01 3.646571189165115356e-02 -1.087465584278106689e-01 4.534184336662292480e-01 -1.444419920444488525e-01 3.090714514255523682e-01 -1.023225858807563782e-01 1.066347137093544006e-01 -2.623899877071380615e-01 9.630397707223892212e-02 -9.865581989288330078e-03 -2.396527528762817383e-01 4.539689421653747559e-01 5.072990898042917252e-03 -4.591676965355873108e-02 4.677781090140342712e-02 2.412177622318267822e-01 2.862828075885772705e-01 -6.170372664928436279e-02 -9.671201556921005249e-02 -2.964413352310657501e-02 4.288524761795997620e-02 1.710625737905502319e-01 6.148975342512130737e-02 5.828530061990022659e-03
-1.565949022769927979e-01 4.131394997239112854e-02 8.977354317903518677e-02 -1.543753198347985744e-03 -7.603142410516738892e-02 1.907774992287158966e-02 6.056670844554901123e-02 -3.920882046222686768e-01 -3.038454949855804443e-01 -1.253540813922882080e-01 -4.129965975880622864e-02 1.660570800304412842e-01 3.510500490665435791e-01 -3.207742795348167419e-02 -1.437614411115646362e-01 2.734920680522918701e-01 2.238488942384719849e-01 -7.701639086008071899e-02 3.242775201797485352e-01 3.447405621409416199e-02 5.748077295720577240e-03 -1.600467264652252197e-01 -8.995088189840316772e-02 9.998591244220733643e-02 7.075609266757965088e-02 -1.372967213392257690e-01 -9.675069153308868408e-02 -1.582182385027408600e-02 -1.288939565420150757e-01 1.611050367355346680e-01 3.976983726024627686e-01 -6.925301253795623779e-02
-2.816145420074462891e-01 9.478616714477539062e-02 -2.848117053508758545e-01 -8.298794925212860107e-02 2.397792646661400795e-03 1.627672165632247925e-01 -9.255941212177276611e-02 -4.492737948894500732e-01 6.221371889114379883e-02 -2.455433309078216553e-01 2.174540460109710693e-01 2.177481772378087044e-03 2.769452333450317383e-02 -3.186397552490234375e-01 -1.713269203901290894e-02 1.994318962097167969e-01 -1.997718364000320435e-01 2.588687539100646973e-01 -4.793459549546241760e-02 1.069699525833129883e-01 3.902920335531234741e-02 -1.308538019657135010e-01 1.019418891519308090e-02 -2.754670195281505585e-02 -2.720335964113473892e-03 -2.280056774616241455e-01 -2.252694033086299896e-02 1.478603035211563110e-01 2.164723128080368042e-01 2.586905062198638916e-01 -6.291455030441284180e-02 -2.643563598394393921e-02
-1.169830635190010071e-01 2.374143302440643311e-01 1.320754438638687134e-01 -2.331316918134689331e-01 -1.223730593919754028e-01 -5.210734531283378601e-02 3.201832473278045654e-01 -3.045774996280670166e-02 -1.834170222282409668e-01 -1.024906523525714874e-02 1.219600513577461243e-01 -1.477971971035003662e-01 3.068640641868114471e-02 -1.177685782313346863e-01 -2.031958550214767456e-01 -7.490448653697967529e-02 6.190983951091766357e-02 1.526573151350021362e-01 -3.372812569141387939e-01 3.589293956756591797e-01 -1.081198230385780334e-01 -1.369253695011138916e-01 2.868631482124328613e-01 1.467213630676269531e-01 1.188009902834892273e-01 -1.094483807682991028e-01 -6.451304256916046143e-02 2.373646199703216553e-01 8.702096529304981232e-03 2.057886123657226562e-01 2.657069563865661621e-01 -3.522692248225212097e-02
-1.141665950417518616e-01 7.020193338394165039e-02 -1.451773196458816528e-01 1.944789886474609375e-01 -1.601212844252586365e-02 4.973952844738960266e-02 3.407741710543632507e-02 -7.879598438739776611e-02 1.120818872004747391e-02 -3.314855694770812988e-01 6.956193596124649048e-02 1.470285803079605103e-01 8.853182196617126465e-03 -4.985637590289115906e-02 -4.130481556057929993e-02 -2.245051041245460510e-02 1.186562553048133850e-01 9.925909340381622314e-02 2.241286039352416992e-01 5.888767912983894348e-02 3.078847937285900116e-02 -1.165254116058349609e-01 1.889780461788177490e-01 1.952118575572967529e-01 -3.726601600646972656e-03 2.624460756778717041e-01 3.291086480021476746e-02 3.197254538536071777e-01 1.923323124647140503e-01 3.423681557178497314e-01 5.035436153411865234e-01 -1.608017086982727051e-01
2.356983162462711334e-02 -7.539230585098266602e-02 1.843446791172027588e-01 1.999536007642745972e-01 -1.409942656755447388e-01 -1.199128329753875732e-01 9.589530527591705322e-03 -3.107334375381469727e-01 -3.713969886302947998e-02 -6.172734498977661133e-02 1.323934085667133331e-02 -6.348440051078796387e-02 1.052316650748252869e-01 -1.781633794307708740e-01 -2.962049655616283417e-02 1.234511584043502808e-01 3.295059800148010254e-01 -1.134733110666275024e-02 1.168426945805549622e-01 1.503873020410537720e-01 1.098228022456169128e-01 -1.240708120167255402e-02 1.672352254390716553e-01 1.627646684646606445e-01 -4.226443544030189514e-02 -3.669761121273040771e-01 1.176324039697647095e-01 9.708838909864425659e-02 2.756890952587127686e-01 3.594660460948944092e-01 3.522718250751495361e-01 -1.409902572631835938e-01
-1.529607921838760376e-01 -1.290455926209688187e-02 -1.310433447360992432e-02 -1.127162799239158630e-01 1.096037998795509338e-01 5.576930940151214600e-02 1.236049905419349670e-01 -2.164270170032978058e-02 -5.911963433027267456e-02 -9.732161462306976318e-02 4.460613802075386047e-02 -1.615205854177474976e-01 -2.457696348428726196e-01 -1.737734228372573853e-01 6.742675602436065674e-02 5.889442749321460724e-03 2.982850372791290283e-01 3.539701178669929504e-02 -2.112741917371749878e-01 2.435939610004425049e-01 5.672782287001609802e-02 -3.179904222488403320e-01 2.936770208179950714e-02 1.119404360651969910e-01 2.126193344593048096e-01 -3.421515524387359619e-01 -2.142158001661300659e-01 3.292326033115386963e-01 1.171542704105377197e-01 9.247667342424392700e-02 3.802830278873443604e-01 -3.291682153940200806e-02
-1.837752908468246460e-01 2.755222320556640625e-01 -1.810351610183715820e-01 -1.487611532211303711e-01 7.608038187026977539e-02 2.376212328672409058e-01 -1.708301715552806854e-02 -2.851555943489074707e-01 -4.753753915429115295e-02 9.897308796644210815e-02 4.219558537006378174e-01 -5.761621519923210144e-02 1.591950654983520508e-01 6.961978226900100708e-02 9.832021594047546387e-02 -9.877728670835494995e-02 2.091381400823593140e-01 5.379368364810943604e-02 -2.363856285810470581e-01 1.979887932538986206e-01 1.435893923044204712e-01 -9.629817306995391846e-02 -2.116407081484794617e-02 8.273713290691375732e-02 1.156668886542320251e-01 -2.400849312543869019e-01 3.748407762032002211e-04 2.488856017589569092e-01 2.169787883758544922e-01 2.339562028646469116e-02 2.407128512859344482e-01 -1.763202100992202759e-01
-2.691517472267150879e-01 1.051801666617393494e-01 -1.932850182056427002e-01 -2.911866009235382080e-01 9.567454457283020020e-02 -2.153614163398742676e-01 -1.889783591032028198e-01 -3.089401423931121826e-01 -8.605890721082687378e-02 -1.141967996954917908e-01 2.324004017282277346e-04 -2.333920914679765701e-03 1.012511551380157471e-01 4.985669627785682678e-03 2.424112260341644287e-01 -1.253958642482757568e-01 1.231255903840065002e-01 -7.959053851664066315e-03 1.441541016101837158e-01 3.718203306198120117e-01 -5.342214182019233704e-02 -2.461627572774887085e-01 2.091343887150287628e-02 1.296491175889968872e-01 3.758198916912078857e-01 1.130420863628387451e-01 -1.575962305068969727e-01 4.577518627047538757e-02 -1.904912441968917847e-01 -1.022633537650108337e-01 1.191106662154197693e-01 -7.486537843942642212e-02
-4.922380670905113220e-02 -1.768760196864604950e-02 -2.774474956095218658e-02 -1.673671156167984009e-01 1.489492505788803101e-01 3.166358545422554016e-02 3.100134730339050293e-01 -2.749197781085968018e-01 -8.087942004203796387e-02 -1.368088871240615845e-01 -3.085473552346229553e-02 1.153968125581741333e-01 1.741649508476257324e-01 -5.155567452311515808e-02 7.488144189119338989e-02 -6.605299562215805054e-02 -7.528395950794219971e-02 3.183023333549499512e-01 -3.689066693186759949e-02 5.471107363700866699e-01 2.265401035547256470e-01 -6.287649739533662796e-03 -3.464544564485549927e-02 -3.361583501100540161e-02 1.839016228914260864e-01 8.036121726036071777e-02 4.489888995885848999e-02 3.905471786856651306e-02 1.719493567943572998e-01 2.976825237274169922e-01 8.321835100650787354e-02 2.466286867856979370e-01
-2.086224108934402466e-01 -8.561763912439346313e-02 -1.683618873357772827e-01 -2.871911786496639252e-02 7.507841289043426514e-02 -5.564130842685699463e-02 1.956483721733093262e-01 -1.958142966032028198e-01 -1.678186804056167603e-01 2.817537263035774231e-02 1.349897831678390503e-01 -3.097613714635372162e-02 1.363469380885362625e-02 1.548277735710144043e-01 -5.817386135458946228e-02 -4.834263771772384644e-02 3.536840379238128662e-01 2.789484560489654541e-01 -2.017403542995452881e-01 3.786425292491912842e-01 1.267104297876358032e-01 -1.672621518373489380e-01 2.572048008441925049e-01 -4.967106878757476807e-02 9.457921981811523438e-02 -5.727180093526840210e-02 2.717874348163604736e-01 1.413474678993225098e-01 2.067696303129196167e-01 -1.640074551105499268e-01 2.833639085292816162e-01 -3.092654421925544739e-02
-2.395731508731842041e-01 -1.975614577531814575e-01 -2.387499995529651642e-02 -2.498949319124221802e-01 -7.194957137107849121e-02 1.855227053165435791e-01 1.262845695018768311e-01 -3.470297455787658691e-01 -1.077565178275108337e-02 1.172227934002876282e-01 -9.996669739484786987e-02 1.250068545341491699e-01 3.294681012630462646e-01 9.340500459074974060e-03 4.874751716852188110e-02 1.805161535739898682e-01 1.908758878707885742e-01 1.518914941698312759e-02 2.582192048430442810e-02 3.184103369712829590e-01 2.767367362976074219e-01 -1.054435521364212036e-01 2.343522012233734131e-02 3.761474043130874634e-02 2.744727432727813721e-01 7.613120973110198975e-02 -3.275021016597747803e-01 1.911236196756362915e-01 1.251704543828964233e-01 -5.091184377670288086e-02 4.866131395101547241e-02 -8.706925809383392334e-02
-3.676346838474273682e-01 2.072346359491348267e-01 -1.017982959747314453e-01 1.344954669475555420e-01 -8.934141695499420166e-02 -4.725591838359832764e-02 1.110323444008827209e-01 -2.821924984455108643e-01 -3.616912066936492920e-01 -1.592492908239364624e-01 8.264514058828353882e-02 -8.040262013673782349e-02 2.834875136613845825e-03 4.917688667774200439e-02 2.383276075124740601e-02 -5.510348081588745117e-02 -1.131280958652496338e-01 8.411648124456405640e-02 -6.531193852424621582e-02 2.726170122623443604e-01 2.695924937725067139e-01 -3.470908999443054199e-01 2.757291868329048157e-02 2.586829960346221924e-01 -1.896494030952453613e-01 -1.482965075410902500e-03 4.084636643528938293e-02 4.042412340641021729e-02 1.761994659900665283e-01 2.083302289247512817e-01 -4.597590863704681396e-02 -2.016001194715499878e-01
-3.109145164489746094e-01 4.951871186494827271e-02 3.445090353488922119e-02 -5.093454197049140930e-02 -2.074294090270996094e-01 6.891300529241561890e-02 -2.634070813655853271e-01 -3.287793099880218506e-01 -1.947887241840362549e-01 -3.898644447326660156e-01 -1.709992997348308563e-02 9.927564300596714020e-03 -5.174321588128805161e-03 1.960286200046539307e-01 -1.925624758005142212e-01 2.510580606758594513e-02 -3.418337553739547729e-02 2.235607802867889404e-01 -6.863315589725971222e-03 2.439686059951782227e-01 1.192575395107269287e-01 -8.979508280754089355e-02 8.459948748350143433e-02 3.215915858745574951e-01 2.013721615076065063e-01 -2.774387598037719727e-01 -2.972796000540256500e-02 1.363380462862551212e-03 7.078514248132705688e-02 1.850334554910659790e-01 4.006468877196311951e-02 -5.010120198130607605e-02
-2.558369636535644531e-01 3.941947221755981445e-01 7.099356502294540405e-02 -9.903705120086669922e-02 -2.373745292425155640e-01 1.403561234474182129e-01 -1.109358966350555420e-01 -1.373562812805175781e-01 5.586022883653640747e-02 -2.721152305603027344e-01 2.879053950309753418e-01 8.413081057369709015e-03 1.607171744108200073e-01 8.602026104927062988e-02 9.153652936220169067e-02 7.857253402471542358e-02 6.168734282255172729e-02 2.469342499971389771e-01 1.274609118700027466e-01 3.750388622283935547e-01 -4.212118685245513916e-02 -2.604547739028930664e-01 -1.890088319778442383e-01 -4.461185261607170105e-02 -3.793145343661308289e-02 -2.028954178094863892e-01 -5.288760364055633545e-02 1.551897078752517700e-01 -6.684780120849609375e-02 1.104799881577491760e-01 1.097315698862075806e-01 -1.482241898775100708e-01
-2.181887030601501465e-01 -2.374511361122131348e-01 2.193209677934646606e-01 -2.380556762218475342e-01 -8.699008822441101074e-02 1.164046600461006165e-01 3.931927029043436050e-03 -2.680026292800903320e-01 1.053812876343727112e-01 -1.678462475538253784e-01 -2.368722259998321533e-01 1.519549638032913208e-02 2.402547597885131836e-01 -1.318555474281311035e-01 4.060233384370803833e-02 -6.349246203899383545e-02 2.896871566772460938e-01 9.165146201848983765e-02 -9.602110832929611206e-02 2.877399325370788574e-01 9.505041688680648804e-02 -4.581089317798614502e-02 1.947233974933624268e-01 -1.464486420154571533e-01 1.372171640396118164e-01 7.823705673217773438e-02 -3.408417701721191406e-01 9.724283963441848755e-02 1.885072588920593262e-01 -1.882558465003967285e-01 1.663316488265991211e-01 -1.335080564022064209e-01
-3.193698227405548096e-01 -6.581745296716690063e-02 2.047886885702610016e-02 1.273377239704132080e-01 5.608914420008659363e-02 -4.971149563789367676e-02 2.089540511369705200e-01 -2.766246199607849121e-01 2.407373394817113876e-03 -7.064750790596008301e-02 -8.886740356683731079e-02 1.558078080415725708e-01 -3.480022400617599487e-02 7.644966989755630493e-02 -2.029858902096748352e-02 -1.849790364503860474e-01 -1.682651489973068237e-01 2.678037062287330627e-02 2.636762261390686035e-01 3.146138787269592285e-01 1.564003527164459229e-01 -2.603982090950012207e-01 1.440589427947998047e-01 1.306604035198688507e-02 -2.616614401340484619e-01 1.728833615779876709e-01 -1.751348376274108887e-01 8.435304276645183563e-03 2.537322342395782471e-01 2.353209257125854492e-01 2.984985113143920898e-01 -1.539343893527984619e-01
-3.257607221603393555e-01 -1.241026744246482849e-01 -1.192214433103799820e-02 1.768761896528303623e-03 -3.669622242450714111e-01 7.247797399759292603e-02 6.844786554574966431e-02 -1.617022156715393066e-01 6.063945963978767395e-02 1.166043579578399658e-01 -1.317588239908218384e-01 1.185836568474769592e-01 -5.508824810385704041e-02 -1.318594664335250854e-01 -4.433852434158325195e-02 2.835338562726974487e-02 1.037502777762711048e-03 1.597589105367660522e-01 7.814136892557144165e-02 3.179216682910919189e-01 -1.860382854938507080e-01 -1.574690490961074829e-01 -1.520217396318912506e-02 4.783499240875244141e-01 -2.054389864206314087e-01 -1.393890380859375000e-01 -2.331240773200988770e-01 1.436650156974792480e-01 1.864685863256454468e-01 1.457573920488357544e-01 1.289158016443252563e-01 -7.267538458108901978e-02
-1.748765259981155396e-01 -2.379949986934661865e-01 -1.192481815814971924e-01 7.021287828683853149e-02 -2.193622738122940063e-01 -4.063152521848678589e-02 1.867533773183822632e-01 -3.285592496395111084e-01 -2.718875110149383545e-01 -9.302605688571929932e-02 4.311307892203330994e-02 -1.224299613386392593e-02 6.617989391088485718e-02 -7.135743647813796997e-02 -3.779351115226745605e-01 2.658531367778778076e-01 -1.817918010056018829e-02 2.805233597755432129e-01 3.480897471308708191e-02 9.661921113729476929e-02 2.002751231193542480e-01 -1.735659539699554443e-01 -3.386489301919937134e-02 1.124615222215652466e-01 3.078779578208923340e-02 -2.580932974815368652e-01 1.004393845796585083e-01 -9.919522702693939209e-02 1.410458087921142578e-01 2.055356651544570923e-01 2.595278918743133545e-01 -5.363114923238754272e-02
-5.573676824569702148e-01 -9.604522585868835449e-02 2.629612758755683899e-02 1.138118505477905273e-01 2.090538293123245239e-02 -2.578907459974288940e-02 -1.891992241144180298e-01 -2.960122525691986084e-01 -2.612314522266387939e-01 -2.917457222938537598e-01 7.035100460052490234e-02 -6.480930745601654053e-02 -7.043342292308807373e-02 -2.373518235981464386e-02 -1.768523603677749634e-01 -4.808108136057853699e-02 -5.805746465921401978e-02 2.118836343288421631e-01 1.463328395038843155e-02 1.654134392738342285e-01 4.560986161231994629e-02 -2.683027982711791992e-01 1.386652439832687378e-01 2.406245470046997070e-01 -2.062706835567951202e-02 -2.411263138055801392e-01 -4.936057329177856445e-02 3.799115121364593506e-02 -1.424531638622283936e-01 1.385351419448852539e-01 1.005057096481323242e-01 -3.551036491990089417e-02
-1.345327496528625488e-01 1.935294866561889648e-01 2.290345728397369385e-02 2.396574616432189941e-02 3.615749254822731018e-02 1.470523178577423096e-01 1.887120157480239868e-01 -2.108405828475952148e-01 -1.788431257009506226e-01 -1.990498304367065430e-01 1.450986713171005249e-01 5.692674964666366577e-02 -4.671088606119155884e-02 -3.205696940422058105e-01 -1.938580125570297241e-01 -1.648136079311370850e-01 1.058341041207313538e-01 -1.519976854324340820e-01 2.521797418594360352e-01 1.988944262266159058e-01 3.672682121396064758e-02 -1.815748065710067749e-01 1.058921143412590027e-01 4.117115139961242676e-01 -2.411968111991882324e-01 1.979775540530681610e-02 -2.154016196727752686e-01 1.543793082237243652e-01 1.686253547668457031e-01 7.052173465490341187e-02 2.155088037252426147e-01 -1.166763827204704285e-01
-3.222677111625671387e-01 -1.221489161252975464e-02 -2.400211542844772339e-01 9.932857751846313477e-02 7.077867537736892700e-02 -7.688292860984802246e-02 1.369107663631439209e-01 2.807827480137348175e-02 1.589960008859634399e-01 -7.571922987699508667e-02 1.941661834716796875e-01 -1.513257324695587158e-01 2.085959613323211670e-01 -8.725596219301223755e-02 9.471990168094635010e-02 -1.807900071144104004e-01 -1.675583571195602417e-01 4.575441777706146240e-02 2.844757400453090668e-02 3.478103876113891602e-01 1.333618611097335815e-01 -5.321763828396797180e-02 1.617150455713272095e-01 2.637157961726188660e-02 -2.190195918083190918e-01 -1.386724505573511124e-02 -6.860613077878952026e-02 1.502426713705062866e-01 7.469455897808074951e-02 1.161913871765136719e-01 5.546525716781616211e-01 -1.099665239453315735e-01
-2.374881803989410400e-01 8.149860054254531860e-02 1.415414959192276001e-01 -9.318842738866806030e-02 6.769052147865295410e-02 5.378837883472442627e-02 8.365623652935028076e-03 -7.472342252731323242e-02 -3.296186029911041260e-01 -1.656729578971862793e-01 2.481873184442520142e-01 2.524250745773315430e-01 6.534177809953689575e-02 -4.078860878944396973e-01 -2.241911441087722778e-01 1.313445419073104858e-01 2.018650025129318237e-01 1.962580978870391846e-01 -1.035147160291671753e-01 1.343676298856735229e-01 2.905922532081604004e-01 -1.544378697872161865e-01 9.682721644639968872e-02 1.085292398929595947e-01 2.323528565466403961e-02 3.241849243640899658e-01 -1.170917898416519165e-01 6.777483224868774414e-02 -5.350371822714805603e-02 -1.143509745597839355e-01 1.233389079570770264e-01 5.448604747653007507e-02
-1.811089515686035156e-01 -6.815438158810138702e-03 -1.573552191257476807e-01 7.774842530488967896e-02 -2.748159170150756836e-01 5.741275101900100708e-02 -5.979125574231147766e-02 -3.277638256549835205e-01 -2.334744781255722046e-01 5.376126617193222046e-02 7.409155368804931641e-02 -4.575615376234054565e-02 2.399500012397766113e-01 -8.481474965810775757e-02 -1.498457789421081543e-01 2.096099853515625000e-01 -6.027529388666152954e-02 -6.386420875787734985e-02 -6.585613638162612915e-02 3.069425225257873535e-01 1.236938238143920898e-01 -1.356655806303024292e-01 -7.058896869421005249e-02 2.961969971656799316e-01 -2.755223214626312256e-01 -2.098259776830673218e-01 5.238059535622596741e-02 -9.839972108602523804e-02 2.909061908721923828e-01 2.714929580688476562e-01 1.604553610086441040e-01 -3.536439314484596252e-02
3.394023282453417778e-03 2.491791546344757080e-01 8.571318350732326508e-03 1.710713952779769897e-01 -1.852407753467559814e-01 -2.459224462509155273e-01 1.273427158594131470e-01 -3.330070078372955322e-01 -1.801218688488006592e-01 -5.752429738640785217e-02 -1.016786247491836548e-01 -1.688350439071655273e-01 1.331572383642196655e-01 -3.663400933146476746e-02 6.276660412549972534e-02 1.770208217203617096e-02 3.036869764328002930e-01 -6.519926339387893677e-02 8.711630105972290039e-02 3.459380269050598145e-01 -4.498612135648727417e-03 -1.911525800824165344e-02 4.710853472352027893e-02 2.771721482276916504e-01 1.019897311925888062e-01 -3.211706578731536865e-01 8.460492640733718872e-02 6.402780115604400635e-02 2.062069252133369446e-02 2.349124103784561157e-01 3.170284628868103027e-01 -6.812173128128051758e-02
-3.875023424625396729e-01 2.431086031720042229e-03 -3.122405111789703369e-01 -2.824078202247619629e-01 -2.766229398548603058e-02 -2.709872648119926453e-02 3.433195501565933228e-02 -2.658886313438415527e-01 1.803446710109710693e-01 -2.026510536670684814e-01 4.896748065948486328e-02 3.222219645977020264e-02 3.415527045726776123e-01 8.300723880529403687e-02 1.259014308452606201e-01 6.646014750003814697e-02 3.112954199314117432e-01 7.702419161796569824e-02 1.098155751824378967e-01 1.975987851619720459e-01 2.283100634813308716e-01 -1.234756335616111755e-01 1.056268066167831421e-01 -3.069617785513401031e-02 2.782324552536010742e-01 1.288575679063796997e-01 -4.510327428579330444e-02 -1.126239299774169922e-01 -2.011174336075782776e-02 -7.039403915405273438e-02 1.401528120040893555e-01 1.059076562523841858e-01
-2.159744054079055786e-01 -8.325013518333435059e-02 1.181455254554748535e-01 1.492228657007217407e-01 -5.021943524479866028e-02 -1.591270603239536285e-02 -2.423074394464492798e-01 -1.916730850934982300e-01 -1.076714918017387390e-01 -1.971628516912460327e-01 -1.436748504638671875e-01 1.863989531993865967e-01 4.026184380054473877e-01 7.091888226568698883e-03 -1.672445535659790039e-01 -2.102140337228775024e-01 -1.737620085477828979e-01 1.893658488988876343e-01 6.344003975391387939e-02 1.916827112436294556e-01 1.063029766082763672e-01 -3.122651875019073486e-01 4.268435761332511902e-02 1.120387390255928040e-01 1.021149288862943649e-02 -1.580888032913208008e-01 8.907617628574371338e-02 2.638584077358245850e-01 -8.269063383340835571e-02 -4.441992938518524170e-02 3.556380271911621094e-01 -6.213366985321044922e-02
-2.776032686233520508e-01 -9.577966481447219849e-02 -7.120963931083679199e-02 -2.529377937316894531e-01 3.520802408456802368e-02 1.589488834142684937e-01 -6.462908349931240082e-03 -2.490483671426773071e-01 3.644069284200668335e-02 -1.560805737972259521e-01 -6.187317147850990295e-02 -2.643384225666522980e-02 4.080074727535247803e-01 -3.175035491585731506e-02 1.105558313429355621e-02 2.427167147397994995e-01 3.688596785068511963e-01 4.428162053227424622e-02 1.532893627882003784e-02 3.340286314487457275e-01 1.743254363536834717e-01 -8.533560484647750854e-02 -1.456183288246393204e-02 -1.015598922967910767e-01 3.441603183746337891e-01 4.152221977710723877e-02 -2.498162835836410522e-01 1.865946687757968903e-02 1.016605943441390991e-01 -6.985108554363250732e-02 1.516692433506250381e-02 -5.493561923503875732e-02
-2.323827296495437622e-01 1.136224716901779175e-01 -1.549154222011566162e-01 2.472858875989913940e-02 -9.162286296486854553e-03 -1.843170821666717529e-01 -7.048623263835906982e-02 -2.466509342193603516e-01 -1.228366047143936157e-01 -2.125048451125621796e-02 7.428364478982985020e-04 -1.586423814296722412e-02 1.262090504169464111e-01 -1.352959275245666504e-01 -1.566608399152755737e-01 1.046978309750556946e-01 1.471641212701797485e-01 3.050928935408592224e-02 7.575470954179763794e-02 2.228812277317047119e-01 4.901892505586147308e-03 6.623986363410949707e-02 5.200624093413352966e-02 3.303994834423065186e-01 -1.130566671490669250e-01 -4.547048360109329224e-02 -2.617855183780193329e-02 -2.645615041255950928e-01 1.368862092494964600e-01 4.751377105712890625e-01 4.252004921436309814e-01 -1.341111063957214355e-01
-1.255564242601394653e-01 8.461789041757583618e-02 3.186025321483612061e-01 -8.423164486885070801e-02 -1.433592196553945541e-02 3.027669489383697510e-01 -3.049161750823259354e-03 -3.093709051609039307e-01 -1.702768802642822266e-01 -5.441134795546531677e-03 5.411439761519432068e-02 -3.477801680564880371e-01 3.267150744795799255e-02 -3.314978256821632385e-02 -2.259985059499740601e-01 1.527121514081954956e-01 -9.328825026750564575e-02 6.000856310129165649e-02 -1.125800311565399170e-01 2.935380935668945312e-01 1.144377812743186951e-01 -2.070271521806716919e-01 2.659572660923004150e-01 4.830275475978851318e-02 1.517871767282485962e-01 -7.351226359605789185e-02 8.977917581796646118e-02 2.428291141986846924e-01 7.436115294694900513e-02 2.679831087589263916e-01 1.926999390125274658e-01 3.607470914721488953e-02
-2.188855558633804321e-01 1.713690161705017090e-01 3.898894041776657104e-02 -2.470666915178298950e-01 -1.091171242296695709e-02 2.890444099903106689e-01 1.257010698318481445e-01 -1.365699321031570435e-01 -6.539684254676103592e-03 -6.551264971494674683e-02 1.626593470573425293e-01 7.690757513046264648e-02 3.362505733966827393e-01 2.714518085122108459e-02 3.947820886969566345e-02 -2.382092922925949097e-01 2.384542375802993774e-01 -2.366195200011134148e-03 -2.151234000921249390e-01 2.071228474378585815e-01 3.364118188619613647e-02 -2.121796831488609314e-02 1.602765917778015137e-01 2.430143021047115326e-02 1.171553656458854675e-01 -1.650031358003616333e-01 -2.039005905389785767e-01 -6.854214519262313843e-02 -1.083462461829185486e-01 2.385224103927612305e-01 4.317899048328399658e-01 1.304856985807418823e-01
-7.164374738931655884e-02 -4.513853043317794800e-02 1.177003309130668640e-01 -2.605527043342590332e-01 -4.285252653062343597e-03 -4.963257908821105957e-02 2.338103652000427246e-01 -1.803388148546218872e-01 -1.311049610376358032e-01 -8.070714026689529419e-02 2.721330225467681885e-01 -2.017359137535095215e-01 3.264947980642318726e-02 -1.443939656019210815e-01 -2.477396875619888306e-01 -1.551931798458099365e-01 -2.567014843225479126e-02 2.060061693191528320e-02 -2.627562582492828369e-01 3.614200651645660400e-01 1.847797483205795288e-01 -2.176507264375686646e-01 2.261184155941009521e-01 1.560911536216735840e-01 2.053392976522445679e-01 -4.581225290894508362e-02 1.300249248743057251e-01 2.964141368865966797e-01 5.404381453990936279e-02 9.491016715764999390e-02 1.861891746520996094e-01 -1.490042060613632202e-01
-1.133821010589599609e-01 -5.268055200576782227e-02 -2.215114980936050415e-01 6.443959474563598633e-02 7.456161081790924072e-02 2.134588509798049927e-01 -9.348352998495101929e-02 -1.600654870271682739e-01 1.802981495857238770e-01 -1.956230252981185913e-01 2.225070893764495850e-01 -8.031018078327178955e-02 8.722423762083053589e-02 -3.719248473644256592e-01 -2.688288874924182892e-02 1.816581934690475464e-01 1.001082733273506165e-01 -3.128077462315559387e-02 -9.722147136926651001e-02 1.075821965932846069e-01 -1.943001449108123779e-01 -4.453904926776885986e-01 -6.795136630535125732e-02 3.684940338134765625e-01 -2.459010668098926544e-02 3.962114918977022171e-03 7.701712846755981445e-02 -2.888070791959762573e-02 1.462403088808059692e-01 1.318212002515792847e-01 2.491689473390579224e-01 1.499368399381637573e-01
-2.582525014877319336e-01 5.422030761837959290e-02 1.102475002408027649e-01 7.752293348312377930e-02 7.789916545152664185e-02 -5.534511059522628784e-02 1.419141441583633423e-01 -3.740669488906860352e-01 7.600510120391845703e-02 -3.287266790866851807e-01 1.697692424058914185e-01 2.403556257486343384e-01 3.840386494994163513e-02 9.251443669199943542e-03 -1.195200830698013306e-01 -5.375985428690910339e-02 -5.809690058231353760e-02 2.078536152839660645e-01 2.653318047523498535e-01 3.392632603645324707e-01 -1.383465677499771118e-01 -2.300212383270263672e-01 7.587502896785736084e-02 9.199134074151515961e-04 3.679632768034934998e-02 9.701506048440933228e-02 -7.290937006473541260e-02 -2.339220345020294189e-01 1.057311967015266418e-01 -6.266027688980102539e-02 3.463909924030303955e-01 -8.977009356021881104e-02
-2.285766154527664185e-01 -3.279274329543113708e-02 -8.542948961257934570e-02 2.030343003571033478e-02 -5.443036183714866638e-02 1.377325057983398438e-01 4.216970503330230713e-02 -5.821653455495834351e-02 -1.187632828950881958e-01 -1.871072947978973389e-01 1.668113768100738525e-01 -1.023406907916069031e-01 1.171567663550376892e-02 -4.408843070268630981e-02 -2.055802941322326660e-02 -9.333731234073638916e-02 3.578566610813140869e-01 -1.822123676538467407e-02 -1.442762613296508789e-01 1.923811584711074829e-01 1.787825524806976318e-01 -1.668964773416519165e-01 8.899034559726715088e-02 1.801275759935379028e-01 3.175482451915740967e-01 -3.149497509002685547e-01 5.643128231167793274e-02 4.288872182369232178e-01 1.693113744258880615e-01 1.056315153837203979e-01 3.111035227775573730e-01 -5.537527054548263550e-02
-2.031184434890747070e-01 -1.825484782457351685e-01 -5.457459762692451477e-02 -2.554058432579040527e-01 -4.279280826449394226e-02 5.436364933848381042e-02 -5.049039609730243683e-04 -3.390311896800994873e-01 1.101008653640747070e-01 -6.493377685546875000e-02 -2.200715541839599609e-01 1.212958060204982758e-02 4.703928828239440918e-01 -1.403987593948841095e-02 -2.515911869704723358e-02 1.318151354789733887e-01 2.347930073738098145e-01 -1.004916429519653320e-01 -1.233365386724472046e-02 4.566604793071746826e-01 1.740367859601974487e-01 -7.642288506031036377e-02 -2.066760137677192688e-02 6.410809699445962906e-03 1.115222349762916565e-01 9.459564089775085449e-02 -2.519086301326751709e-01 8.744937926530838013e-02 1.556113809347152710e-01 3.118282184004783630e-02 4.909127205610275269e-02 -4.984520748257637024e-02
-4.155864566564559937e-02 -7.891192100942134857e-03 7.538422197103500366e-02 -1.006643101572990417e-01 -7.677152007818222046e-02 -9.083684533834457397e-02 -8.170979470014572144e-02 6.585920602083206177e-02 -2.051418423652648926e-01 -2.612512111663818359e-01 4.251507297158241272e-02 2.776235640048980713e-01 2.226532101631164551e-01 -2.055803388357162476e-01 -2.661352753639221191e-01 -2.081713527441024780e-01 -7.124688476324081421e-02 1.225334107875823975e-01 6.871592253446578979e-02 2.857791483402252197e-01 4.043624550104141235e-02 -3.994209468364715576e-01 2.237395197153091431e-01 2.490779012441635132e-01 -1.001551076769828796e-01 -1.587914675474166870e-01 -1.259409934282302856e-01 -7.578919827938079834e-02 -1.617391407489776611e-02 1.529271900653839111e-01 2.598223388195037842e-01 -1.850842684507369995e-01
-2.535177767276763916e-01 -2.243206948041915894e-01 -1.116432901471853256e-02 -2.095256447792053223e-01 -4.867940023541450500e-02 5.442987009882926941e-02 1.119386628270149231e-01 -4.053920209407806396e-01 -1.280516684055328369e-01 -1.641668938100337982e-02 -1.785503029823303223e-01 1.176638454198837280e-01 4.879730045795440674e-01 1.471291333436965942e-01 1.683109253644943237e-02 1.506394147872924805e-01 1.587884724140167236e-01 6.842786388006061316e-05 -3.415502980351448059e-02 3.592793643474578857e-01 1.124481856822967529e-01 -1.116417869925498962e-01 3.069862537086009979e-02 -7.212391495704650879e-02 1.829591691493988037e-01 1.449864357709884644e-01 -1.677891165018081665e-01 8.247707039117813110e-02 1.503631770610809326e-01 -4.444307461380958557e-02 7.708754390478134155e-02 -8.575483411550521851e-02
-6.834559142589569092e-02 -2.164725214242935181e-01 8.807874284684658051e-03 -7.606227695941925049e-02 -9.280337020754814148e-03 -3.346325159072875977e-01 4.129841551184654236e-02 -1.721185892820358276e-01 -6.877397000789642334e-02 -4.057393595576286316e-02 8.380755782127380371e-03 4.313586279749870300e-02 -1.868886202573776245e-01 3.810124704614281654e-03 -7.377350237220525742e-03 3.879006579518318176e-02 3.267914429306983948e-02 1.412294507026672363e-01 2.883192300796508789e-01 2.909398078918457031e-01 4.344723746180534363e-02 -1.984300464391708374e-01 2.348673343658447266e-01 3.423751890659332275e-01 9.879760444164276123e-02 -1.521384418010711670e-01 -9.187320619821548462e-02 2.346277087926864624e-01 2.996172606945037842e-01 1.598302423954010010e-01 3.704414963722229004e-01 5.502505972981452942e-02
-3.459903225302696228e-02 -4.671362042427062988e-02 -1.737344451248645782e-02 -1.892665326595306396e-01 -2.791902720928192139e-01 -1.459305435419082642e-01 8.150158822536468506e-02 -1.623781621456146240e-01 1.217956990003585815e-01 4.848024621605873108e-02 -1.909626126289367676e-01 1.527076661586761475e-01 1.463542878627777100e-01 -8.624380081892013550e-02 -1.198857557028532028e-02 1.050018146634101868e-01 2.832812070846557617e-01 1.466008573770523071e-01 -3.142030676826834679e-03 3.662394881248474121e-01 -4.220478236675262451e-02 -2.463909424841403961e-02 3.415300697088241577e-02 3.414880335330963135e-01 -2.028063982725143433e-01 -8.474225550889968872e-02 4.524645954370498657e-02 -1.287298053503036499e-01 6.751956790685653687e-02 3.565666079521179199e-01 3.126351535320281982e-01 -2.425444722175598145e-01
-2.637015283107757568e-01 -8.320738375186920166e-02 -1.801844984292984009e-01 -1.005924940109252930e-01 -1.764500886201858521e-01 -2.059182226657867432e-01 -3.974969685077667236e-02 9.892842173576354980e-02 -9.087647497653961182e-02 -8.100722730159759521e-02 1.926064491271972656e-01 3.103237748146057129e-01 2.943336665630340576e-01 -2.936007268726825714e-02 -6.980340927839279175e-02 3.788041323423385620e-02 -7.102131098508834839e-02 7.483064662665128708e-03 3.283516690135002136e-02 2.832948565483093262e-01 1.882510334253311157e-01 -3.266051411628723145e-01 7.110853493213653564e-02 3.026413619518280029e-01 2.748668752610683441e-02 -9.173241257667541504e-02 -1.523599475622177124e-01 -1.763402819633483887e-01 1.705524027347564697e-01 1.572869122028350830e-01 2.167523205280303955e-01 -2.540626823902130127e-01
-2.779664397239685059e-01 -2.165808975696563721e-01 1.406699568033218384e-01 -1.477309465408325195e-01 -8.241382986307144165e-02 1.254177242517471313e-01 -2.734346687793731689e-02 -4.199638664722442627e-01 1.196255907416343689e-01 -1.260224636644124985e-02 -5.732934921979904175e-02 8.541965484619140625e-02 3.156169056892395020e-01 5.330090224742889404e-02 9.437029808759689331e-02 5.918341130018234253e-02 2.874493598937988281e-01 2.834996022284030914e-02 -9.660076349973678589e-02 4.257661402225494385e-01 1.241160333156585693e-01 -9.730973094701766968e-02 7.667300850152969360e-02 4.940077289938926697e-02 1.293646544218063354e-01 8.863539248704910278e-02 -3.341466784477233887e-01 2.600697241723537445e-02 7.112593948841094971e-02 -1.633778512477874756e-01 3.649189323186874390e-02 -1.319966316223144531e-01
-1.165523752570152283e-01 -3.088511340320110321e-02 -1.584730297327041626e-01 -3.627480864524841309e-01 7.849265635013580322e-02 2.988810539245605469e-01 2.223786115646362305e-01 -4.530169069766998291e-02 -2.733878605067729950e-02 -2.861446738243103027e-01 -1.206795051693916321e-01 1.275806576013565063e-01 4.526655003428459167e-02 -1.099940203130245209e-02 6.853337585926055908e-02 5.229840055108070374e-02 1.963560730218887329e-01 1.529403775930404663e-01 -9.783722460269927979e-02 4.018957912921905518e-02 -7.983981072902679443e-02 -3.161033987998962402e-01 -2.059332132339477539e-01 2.299991995096206665e-01 5.730732530355453491e-02 -3.304445371031761169e-02 3.698023781180381775e-02 1.435423642396926880e-01 3.031375631690025330e-02 2.992246747016906738e-01 3.008364140987396240e-01 -2.768667936325073242e-01
-3.918730616569519043e-01 -2.525893747806549072e-01 5.854340642690658569e-02 -6.529349088668823242e-02 1.272633969783782959e-01 6.106818839907646179e-02 -1.721377819776535034e-01 -1.967206895351409912e-01 5.316045880317687988e-02 -1.611470133066177368e-01 -2.605318650603294373e-02 -2.900869548320770264e-01 2.003804445266723633e-01 5.341158434748649597e-02 -2.469371110200881958e-01 -1.328587383031845093e-01 7.750556617975234985e-02 8.792887628078460693e-02 -2.411756515502929688e-01 2.613998949527740479e-01 -4.109133780002593994e-02 6.580992788076400757e-02 9.521389007568359375e-02 7.879626005887985229e-03 -6.696021649986505508e-03 -3.066374361515045166e-01 -2.929870486259460449e-01 5.954718962311744690e-02 2.562582492828369141e-01 -3.521847352385520935e-02 1.701545417308807373e-01 -1.293390542268753052e-01
3.377747256308794022e-03 8.630383759737014771e-02 -9.745087474584579468e-03 3.806595923379063606e-03 -2.635510563850402832e-01 -2.110337913036346436e-01 4.723898693919181824e-02 -3.314741551876068115e-01 -3.599828574806451797e-03 -1.543153659440577030e-03 -1.362695097923278809e-01 -7.561415433883666992e-03 6.802479922771453857e-02 -1.269177198410034180e-01 -4.216047376394271851e-02 1.350822113454341888e-02 1.379845589399337769e-01 1.031419634819030762e-01 2.544653601944446564e-02 1.876452118158340454e-01 6.928270310163497925e-02 -3.599811345338821411e-02 6.127469986677169800e-02 2.631148993968963623e-01 -2.794528901576995850e-01 -1.927506625652313232e-01 6.385432183742523193e-02 2.315353043377399445e-02 3.341051638126373291e-01 4.156488180160522461e-01 4.189940989017486572e-01 2.386684156954288483e-02
-4.974727332592010498e-02 1.170385703444480896e-01 3.895621374249458313e-02 -3.218217790126800537e-01 -1.094620898365974426e-01 2.967114793136715889e-03 6.966501474380493164e-02 -2.121691703796386719e-01 -7.277873903512954712e-02 -1.514865607023239136e-01 3.642178177833557129e-01 -1.970727555453777313e-02 1.047139912843704224e-01 -9.237063676118850708e-02 -6.813959777355194092e-02 -4.334896430373191833e-02 2.505949437618255615e-01 -1.091131791472434998e-01 -6.732962280511856079e-02 2.900494635105133057e-01 1.679529249668121338e-01 -2.473811954259872437e-01 4.132386744022369385e-01 -1.845600642263889313e-02 1.398682296276092529e-01 -2.242145985364913940e-01 -7.839711755514144897e-02 1.231157705187797546e-01 -7.047653943300247192e-02 1.273223906755447388e-01 2.347319275140762329e-01 1.956505328416824341e-01
-2.367890179157257080e-01 -2.591451108455657959e-01 -2.120137587189674377e-02 -1.745414584875106812e-01 -9.723265655338764191e-03 6.071255356073379517e-02 5.924208089709281921e-02 -4.137869477272033691e-01 -4.348836466670036316e-02 6.892972439527511597e-02 -1.282314360141754150e-01 8.559466898441314697e-02 4.333638846874237061e-01 3.555219247937202454e-02 -8.718720637261867523e-03 2.907706201076507568e-01 2.311618924140930176e-01 -5.732857063412666321e-02 -5.102617666125297546e-02 3.692510426044464111e-01 6.324021518230438232e-02 -1.299087256193161011e-01 4.984565451741218567e-02 -1.713101565837860107e-02 2.634818255901336670e-01 5.517856404185295105e-02 -2.082217335700988770e-01 3.355433046817779541e-02 1.376945823431015015e-01 -5.747996270656585693e-02 3.753692656755447388e-02 -5.743029341101646423e-02
-3.113409578800201416e-01 1.755574159324169159e-02 -6.570912897586822510e-02 5.804299935698509216e-02 1.604471937753260136e-03 -2.540241181850433350e-01 -1.871954202651977539e-01 -2.604422569274902344e-01 -1.914217621088027954e-01 2.428454719483852386e-02 4.753654077649116516e-02 1.813698410987854004e-01 2.075065225362777710e-01 -1.577598601579666138e-01 2.236918546259403229e-02 1.952933371067047119e-01 -5.545112118124961853e-02 -5.510751157999038696e-02 -4.421644285321235657e-02 2.718908190727233887e-01 1.492279767990112305e-01 -1.473325490951538086e-01 -4.208192601799964905e-02 4.520894885063171387e-01 2.272394299507141113e-02 -2.519958913326263428e-01 -1.229775920510292053e-01 -2.800883352756500244e-01 1.910023577511310577e-02 3.898999094963073730e-02 1.811341345310211182e-01 -1.558398306369781494e-01
-1.509383767843246460e-01 -1.402722746133804321e-01 2.266854792833328247e-01 -2.766722142696380615e-01 1.213050913065671921e-02 -6.912025809288024902e-02 -1.705346256494522095e-01 -4.106574356555938721e-01 -1.988990455865859985e-01 6.701198965311050415e-02 6.610392034053802490e-02 -1.033636480569839478e-01 2.952115833759307861e-01 -1.694586724042892456e-01 1.344950646162033081e-01 -6.334765255451202393e-02 1.256200671195983887e-01 2.999732792377471924e-01 -1.450160145759582520e-01 1.878224313259124756e-01 2.061509341001510620e-01 1.428690850734710693e-01 -1.712395250797271729e-02 1.738912612199783325e-01 -1.562132537364959717e-01 -1.484153270721435547e-01 -6.611973047256469727e-02 3.195434510707855225e-01 5.201444029808044434e-02 -1.179515942931175232e-02 4.846833273768424988e-02 -1.275624036788940430e-01
-2.186421900987625122e-01 6.926854699850082397e-02 -2.653458714485168457e-01 -3.488542139530181885e-02 2.152261584997177124e-01 1.188297718763351440e-01 6.545036286115646362e-02 -2.870266735553741455e-01 -5.008835345506668091e-02 -5.261966586112976074e-02 2.719574272632598877e-01 -1.378865540027618408e-01 3.101359680294990540e-02 -9.746225178241729736e-02 -9.800195693969726562e-03 -2.128077484667301178e-02 2.178831249475479126e-01 -3.739704191684722900e-02 1.232564449310302734e-02 1.375122070312500000e-01 3.674964606761932373e-02 -2.857244312763214111e-01 4.834591224789619446e-02 1.413052808493375778e-02 1.189860478043556213e-01 -2.704076468944549561e-01 1.467489898204803467e-01 4.247200787067413330e-01 1.341878771781921387e-01 2.220928668975830078e-01 3.269815742969512939e-01 -4.992213845252990723e-02
-2.118531316518783569e-01 3.229231014847755432e-02 1.430419180542230606e-02 -3.775048255920410156e-02 1.433179620653390884e-02 5.162632837891578674e-02 8.864714950323104858e-02 -3.143610656261444092e-01 6.831062491983175278e-03 -8.430988341569900513e-02 -1.376725733280181885e-01 8.939203619956970215e-02 2.503592669963836670e-01 -8.685861527919769287e-02 6.404466181993484497e-02 2.111680954694747925e-01 4.278182983398437500e-01 8.534774929285049438e-02 -4.211170133203268051e-03 3.883245885372161865e-01 2.432503849267959595e-01 -7.583729922771453857e-02 1.932357102632522583e-01 -1.075605899095535278e-01 2.533095777034759521e-01 9.923654049634933472e-02 -1.643429249525070190e-01 -1.207777671515941620e-02 1.511142998933792114e-01 -3.204005658626556396e-01 8.251371979713439941e-02 3.808114677667617798e-02
-2.627013325691223145e-01 -2.001171261072158813e-01 -1.460229605436325073e-01 2.877874113619327545e-02 -1.077468991279602051e-01 -2.257153987884521484e-01 -2.451163902878761292e-02 -2.000125050544738770e-01 -1.641846746206283569e-01 -1.173975020647048950e-01 9.474391490221023560e-02 3.656675815582275391e-01 2.150451987981796265e-01 -8.879553526639938354e-02 3.888573125004768372e-02 6.155391409993171692e-02 -4.920928180217742920e-02 7.129639387130737305e-02 2.110197544097900391e-01 2.393425107002258301e-01 1.370845548808574677e-02 -1.989241838455200195e-01 2.673026323318481445e-01 2.013795971870422363e-01 -4.706251434981822968e-03 -8.487201482057571411e-02 -1.015326753258705139e-01 -2.664521336555480957e-01 9.689783304929733276e-02 2.444516271352767944e-01 1.720730513334274292e-01 -2.727663516998291016e-01
-3.666648268699645996e-01 -1.085630506277084351e-01 -7.123275101184844971e-02 2.393105179071426392e-01 -1.639663130044937134e-01 -2.614257484674453735e-02 -3.118327856063842773e-01 -3.562640249729156494e-01 6.847343593835830688e-02 -3.130722641944885254e-01 -7.517461199313402176e-03 3.321413695812225342e-02 9.587992727756500244e-02 6.492920219898223877e-02 -1.992572247982025146e-01 7.144729048013687134e-02 -7.436440140008926392e-02 1.673537790775299072e-01 -1.348847895860671997e-01 9.862559288740158081e-02 2.978345751762390137e-01 -2.066253423690795898e-01 1.144289970397949219e-01 2.039820104837417603e-01 1.363219767808914185e-01 -1.757985204458236694e-01 -1.404105778783559799e-02 1.686490327119827271e-01 -5.380938202142715454e-02 1.504504494369029999e-02 1.471244543790817261e-01 -1.648015528917312622e-01
-2.795716822147369385e-01 -1.474289745092391968e-01 9.292253851890563965e-02 -1.987705081701278687e-01 -1.203330382704734802e-01 1.982613354921340942e-01 1.349412603303790092e-03 -3.372272253036499023e-01 1.496418565511703491e-01 1.784426271915435791e-01 -1.737894266843795776e-01 1.799014657735824585e-01 2.693902254104614258e-01 -4.441159963607788086e-02 3.295160830020904541e-02 8.593561500310897827e-02 2.709215283393859863e-01 1.334937661886215210e-01 1.267966814339160919e-02 3.968728482723236084e-01 7.986570149660110474e-02 7.993827760219573975e-02 9.350825846195220947e-02 -1.084377840161323547e-01 6.973933428525924683e-02 -1.029376313090324402e-01 -1.537973135709762573e-01 2.182772010564804077e-01 7.215477526187896729e-02 5.928726121783256531e-02 2.081680893898010254e-01 -2.523090839385986328e-01
-4.645504355430603027e-01 2.390731871128082275e-01 -2.584633976221084595e-02 -1.589859873056411743e-01 -9.347589313983917236e-02 -6.653954833745956421e-02 -1.907085478305816650e-01 -3.089983463287353516e-01 -1.852394044399261475e-01 -6.272951513528823853e-02 2.759894132614135742e-01 7.500644773244857788e-03 3.796835243701934814e-01 -1.147102937102317810e-02 1.524463482201099396e-02 -1.039411053061485291e-01 1.892036795616149902e-01 2.663271129131317139e-01 9.538293629884719849e-02 6.968764960765838623e-02 -1.314956843852996826e-01 -7.714452594518661499e-02 -1.994867324829101562e-01 1.390893310308456421e-01 -3.004508465528488159e-02 -2.330839075148105621e-02 5.698890239000320435e-02 9.059407562017440796e-02 1.529546976089477539e-01 -2.933796867728233337e-02 7.377998530864715576e-02 2.015165239572525024e-01
-2.640069127082824707e-01 2.597111761569976807e-01 7.506360858678817749e-02 -2.173310816287994385e-01 1.015749946236610413e-01 1.938862726092338562e-02 -6.083900108933448792e-02 -2.457231134176254272e-01 2.043385654687881470e-01 -3.358549773693084717e-01 2.543111443519592285e-01 -1.190752685070037842e-01 9.823371469974517822e-02 -5.525564402341842651e-02 1.555391959846019745e-02 -6.377018988132476807e-02 3.398959338665008545e-01 -1.515339016914367676e-01 2.784726582467556000e-02 3.590655922889709473e-01 1.225620880722999573e-01 -8.895851671695709229e-02 1.645408570766448975e-01 -1.418534070253372192e-01 2.572075426578521729e-01 8.618698269128799438e-02 -5.762625485658645630e-02 7.339024543762207031e-02 1.901656836271286011e-01 1.182084307074546814e-01 1.181302890181541443e-01 -9.091954678297042847e-03
-1.362511366605758667e-01 -8.468113094568252563e-02 -3.230879781767725945e-03 -1.268131732940673828e-01 -1.199725642800331116e-01 -9.775909036397933960e-02 1.783635169267654419e-01 -6.729214638471603394e-02 1.071857661008834839e-01 -6.288117263466119766e-03 2.250803560018539429e-01 -1.762709915637969971e-01 3.156068325042724609e-01 -1.720922142267227173e-01 2.308167666196823120e-01 -2.264682501554489136e-01 3.786595910787582397e-02 2.123071346431970596e-03 1.017128676176071167e-01 5.438297390937805176e-01 -8.674991875886917114e-02 -5.625305697321891785e-02 1.520265191793441772e-01 2.462707161903381348e-01 2.015830129384994507e-01 -4.286591336131095886e-02 6.111366301774978638e-02 5.068987235426902771e-02 2.054665237665176392e-01 2.699352204799652100e-01 -1.692531630396842957e-02 -6.856212764978408813e-02
-3.072713315486907959e-01 5.560237914323806763e-04 2.612550556659698486e-01 3.837488219141960144e-02 -8.449558913707733154e-02 3.763647377490997314e-02 -1.312433928251266479e-01 -3.726362884044647217e-01 -2.428712509572505951e-02 -5.152899026870727539e-01 -1.875387877225875854e-01 -4.036149755120277405e-02 2.798562645912170410e-01 1.407700926065444946e-01 1.659774454310536385e-03 -6.379370391368865967e-02 1.324057132005691528e-01 1.749496348202228546e-02 1.168600171804428101e-01 -1.164310891181230545e-02 1.475126147270202637e-01 -1.263707578182220459e-01 9.152901917695999146e-02 2.419934049248695374e-02 5.277212336659431458e-02 -1.266331970691680908e-01 -7.124943286180496216e-02 1.859011799097061157e-01 -1.686252281069755554e-02 1.075952425599098206e-01 3.374548852443695068e-01 -5.984625220298767090e-02
-3.839354515075683594e-01 3.067801333963871002e-02 1.960480026900768280e-02 -2.799305692315101624e-02 -2.108239009976387024e-02 -5.691888555884361267e-02 2.123946398496627808e-01 -1.199478134512901306e-01 1.352832652628421783e-02 6.416923552751541138e-02 3.006574697792530060e-02 1.497143954038619995e-01 7.773186266422271729e-02 -4.963556230068206787e-01 -1.187564060091972351e-01 1.450454592704772949e-01 1.777590662240982056e-01 1.467438787221908569e-01 5.258187279105186462e-02 1.828450411558151245e-01 -4.370854049921035767e-02 7.012822479009628296e-02 -2.485538423061370850e-01 2.090747058391571045e-01 -1.528828144073486328e-01 5.578218773007392883e-02 -3.139418959617614746e-01 5.959660559892654419e-02 2.490121424198150635e-01 4.335182532668113708e-02 2.473733127117156982e-01 1.296340972185134888e-01
-6.145378202199935913e-02 -2.318813353776931763e-01 -8.072428405284881592e-02 7.391592860221862793e-02 -8.812835440039634705e-04 6.219551339745521545e-02 1.057908870279788971e-02 -7.032307982444763184e-02 3.691900670528411865e-01 -1.404463648796081543e-01 8.610079996287822723e-03 -2.835242152214050293e-01 1.985190957784652710e-01 -6.284577399492263794e-02 -6.366884708404541016e-02 -1.497015655040740967e-01 4.127500951290130615e-01 2.162637114524841309e-01 -1.021343171596527100e-01 4.293011724948883057e-01 3.478205576539039612e-02 -1.798207163810729980e-01 2.149151414632797241e-01 3.551623225212097168e-02 8.541260845959186554e-03 -2.410338371992111206e-01 -1.816981881856918335e-01 8.841829001903533936e-02 -3.208941221237182617e-02 -6.702531874179840088e-02 1.320752203464508057e-01 2.026822790503501892e-02
-1.711712032556533813e-01 5.056932196021080017e-02 -4.372281581163406372e-02 1.603437662124633789e-01 -7.635455578565597534e-02 5.908023566007614136e-02 -3.123122453689575195e-01 -2.823735475540161133e-01 9.816742688417434692e-02 -1.833677291870117188e-01 2.327705360949039459e-02 4.036472737789154053e-02 2.596018910408020020e-01 -2.142430990934371948e-01 -7.185959070920944214e-02 -9.103493392467498779e-02 2.494698017835617065e-02 1.814725399017333984e-01 -5.587795749306678772e-02 5.036113038659095764e-02 -1.786114275455474854e-01 -2.299631386995315552e-01 1.214553937315940857e-01 1.738610118627548218e-01 -4.433518275618553162e-02 -2.671935558319091797e-01 9.117829054594039917e-02 4.769360721111297607e-01 2.247251570224761963e-01 2.234038412570953369e-01 8.512014523148536682e-03 -5.613447353243827820e-02
-2.981737554073333740e-01 2.611359953880310059e-02 1.389673054218292236e-01 4.524201899766921997e-02 -2.807194888591766357e-01 1.016955375671386719e-01 -1.986119598150253296e-01 -2.890163064002990723e-01 -3.789730370044708252e-02 -3.374401107430458069e-02 -1.162153854966163635e-01 1.290060281753540039e-01 9.364001452922821045e-02 7.074281573295593262e-02 -1.321335583925247192e-01 1.316185295581817627e-01 2.460565119981765747e-01 3.424980491399765015e-02 -8.615740388631820679e-02 2.100333273410797119e-01 -6.517897546291351318e-02 -8.621898293495178223e-02 6.508070230484008789e-02 4.858152568340301514e-01 -8.174562454223632812e-02 -7.374617271125316620e-03 -9.162735939025878906e-02 -4.898507520556449890e-02 7.381376624107360840e-02 1.253772526979446411e-01 2.124619036912918091e-01 -3.829130530357360840e-01
-1.882849484682083130e-01 -4.896150156855583191e-02 1.015376970171928406e-01 -2.238427549600601196e-01 3.520176932215690613e-02 -9.496519714593887329e-02 -5.788439512252807617e-02 -3.596125245094299316e-01 -1.036555841565132141e-01 3.443082422018051147e-02 1.824462264776229858e-01 4.589275270700454712e-02 2.540753483772277832e-01 -3.585021197795867920e-02 1.464942097663879395e-01 -2.390346378087997437e-01 5.618472024798393250e-02 2.716037929058074951e-01 -4.036200046539306641e-02 5.555239915847778320e-01 -5.661466345191001892e-02 1.386701464653015137e-01 -4.318107664585113525e-02 -7.436463981866836548e-02 4.294984042644500732e-02 1.062977463006973267e-01 1.680552661418914795e-01 1.929939240217208862e-01 1.011613905429840088e-01 1.629673242568969727e-01 1.220377460122108459e-01 -1.404895484447479248e-01
1.896413117647171021e-01 2.304190583527088165e-02 -1.314258668571710587e-03 -7.662805914878845215e-02 1.153295021504163742e-02 1.538357585668563843e-01 1.304709017276763916e-01 -2.722200006246566772e-02 -1.352300494909286499e-01 -4.044280350208282471e-01 1.023122519254684448e-01 -1.422393321990966797e-01 2.343786358833312988e-01 -7.035052776336669922e-02 5.422943737357854843e-03 1.561899185180664062e-01 -8.954352885484695435e-02 -3.883808851242065430e-02 3.931084647774696350e-02 2.349551618099212646e-01 1.702223420143127441e-01 -8.048956841230392456e-02 5.839641392230987549e-02 2.394526898860931396e-01 1.424497924745082855e-03 2.331572473049163818e-01 -1.115765422582626343e-01 2.469365596771240234e-01 2.764531075954437256e-01 3.125480189919471741e-02 4.949627518653869629e-01 -8.095014095306396484e-02
-2.443623095750808716e-01 -9.298460185527801514e-02 -1.600205153226852417e-01 -7.023332267999649048e-02 -4.871558398008346558e-02 -2.669283151626586914e-01 2.694561891257762909e-02 -2.205177992582321167e-01 -9.447716921567916870e-02 -4.316731914877891541e-02 2.858441174030303955e-01 3.005207180976867676e-01 2.398067265748977661e-01 -1.882535070180892944e-01 -6.117071211338043213e-02 3.619605908170342445e-03 2.140206098556518555e-02 1.437611430883407593e-01 8.826533704996109009e-02 9.301048517227172852e-02 9.458131343126296997e-02 -2.786166667938232422e-01 1.939092725515365601e-01 3.223230540752410889e-01 -1.814373582601547241e-01 -1.545471847057342529e-01 -1.091940253973007202e-01 -1.716519743204116821e-01 1.698759645223617554e-01 2.065390646457672119e-01 2.252978533506393433e-01 -1.118601486086845398e-01
6.805733591318130493e-02 8.542428910732269287e-02 -1.107486411929130554e-01 -1.892652660608291626e-01 1.584185808897018433e-01 7.770333439111709595e-02 3.003793396055698395e-02 -1.633651405572891235e-01 1.100585386157035828e-01 -2.589618861675262451e-01 -2.325200289487838745e-02 3.859062492847442627e-02 -9.668677300214767456e-02 -1.807731389999389648e-01 1.449100524187088013e-01 6.567245721817016602e-02 1.131698638200759888e-01 3.354868590831756592e-01 8.314313739538192749e-02 2.270043790340423584e-01 2.646771967411041260e-01 -2.118247002363204956e-01 7.518369704484939575e-02 2.513229548931121826e-01 2.385930866003036499e-01 2.702818512916564941e-01 -3.970053046941757202e-02 2.980438433587551117e-02 3.216688632965087891e-01 -1.391610950231552124e-01 2.840363681316375732e-01 -1.709315031766891479e-01
-1.969749182462692261e-01 4.389286041259765625e-02 6.239850819110870361e-02 2.042657462880015373e-03 -1.578368097543716431e-01 -2.565887868404388428e-01 -1.767843663692474365e-01 -3.481811583042144775e-01 5.527050816453993320e-04 -6.059443950653076172e-02 8.663106709718704224e-03 -1.513201650232076645e-02 1.053237989544868469e-01 4.721160605549812317e-02 -1.091011390089988708e-01 1.901929229497909546e-01 3.246837854385375977e-01 1.562973260879516602e-01 -1.396998614072799683e-01 2.132794559001922607e-01 1.840842068195343018e-01 8.227262645959854126e-02 5.381750687956809998e-02 5.546802878379821777e-01 -1.381481140851974487e-01 1.804669201374053955e-02 1.877157017588615417e-02 -9.648269973695278168e-03 1.251011937856674194e-01 1.636898219585418701e-01 1.154060661792755127e-01 -1.583501845598220825e-01
-1.179154205601662397e-04 1.317822560667991638e-02 1.091835722327232361e-01 -2.316260337829589844e-01 -1.663058251142501831e-01 -8.298868685960769653e-02 -1.871976107358932495e-01 -1.603391021490097046e-01 -1.593246906995773315e-01 2.092028111219406128e-01 9.953319281339645386e-02 -1.304702162742614746e-01 3.150035738945007324e-01 -1.127426847815513611e-01 -1.483054757118225098e-01 2.981496453285217285e-01 3.257924616336822510e-01 1.357316374778747559e-01 4.675466939806938171e-02 1.103696525096893311e-01 9.591549634933471680e-02 -1.296944916248321533e-01 2.670680582523345947e-01 1.538464147597551346e-02 -2.190014421939849854e-01 8.359993994235992432e-02 1.072658300399780273e-01 3.044818937778472900e-01 -3.337466716766357422e-02 1.645688265562057495e-01 2.711204290390014648e-01 -1.505667865276336670e-01
-1.079218164086341858e-01 1.311092972755432129e-01 1.371775120496749878e-01 3.594398498535156250e-02 1.823954880237579346e-01 1.656692177057266235e-01 1.627453267574310303e-01 -2.871593534946441650e-01 1.214790493249893188e-01 1.052730977535247803e-01 -5.432668328285217285e-02 3.022558614611625671e-02 -1.199589595198631287e-01 -3.160705566406250000e-01 3.155040740966796875e-01 9.490147233009338379e-02 1.343476921319961548e-01 2.601888775825500488e-01 3.480870509520173073e-03 2.906111478805541992e-01 2.059505283832550049e-01 -1.563512086868286133e-01 -1.928045898675918579e-01 -5.001983419060707092e-02 -1.871839463710784912e-01 5.500533059239387512e-02 -2.141425460577011108e-01 3.591475635766983032e-02 1.599821895360946655e-01 2.466667741537094116e-01 2.785347998142242432e-01 5.353735014796257019e-02
-1.651250123977661133e-01 -2.149641960859298706e-01 -5.618159472942352295e-02 -5.412699654698371887e-02 -2.423839867115020752e-01 -3.273046314716339111e-01 -2.085901647806167603e-01 -1.226422190666198730e-01 -9.248348325490951538e-02 -3.778687492012977600e-02 3.106068074703216553e-01 1.361916661262512207e-01 1.682550460100173950e-01 -5.772748589515686035e-02 1.631852686405181885e-01 1.717210263013839722e-01 3.649831935763359070e-02 2.873563952744007111e-02 1.071511059999465942e-01 2.003845423460006714e-01 1.901069730520248413e-01 -2.605893909931182861e-01 2.395830601453781128e-01 2.592768073081970215e-01 -7.199654728174209595e-02 -5.888797715306282043e-02 -1.568091809749603271e-01 -1.106673777103424072e-01 1.761438846588134766e-01 1.081900447607040405e-01 3.329461812973022461e-01 -4.129563271999359131e-02
-1.726866364479064941e-01 -2.956542931497097015e-02 2.975059449672698975e-01 1.026256605982780457e-01 -6.088403612375259399e-02 -1.664542853832244873e-01 -6.895586382597684860e-03 -2.609466612339019775e-01 1.604593396186828613e-01 -6.272128969430923462e-02 1.935708150267601013e-02 1.865987628698348999e-01 -6.372689455747604370e-02 1.639970019459724426e-02 -1.865720958448946476e-03 2.328147441148757935e-01 2.827582061290740967e-01 1.348640620708465576e-01 1.050361990928649902e-01 2.996906936168670654e-01 4.936539754271507263e-02 -2.725645303726196289e-01 -3.762556985020637512e-02 4.409286081790924072e-01 3.962225839495658875e-02 -3.184643387794494629e-01 -1.585123836994171143e-01 1.207034885883331299e-01 5.649775266647338867e-02 -6.876768171787261963e-02 1.048442274332046509e-01 1.189522147178649902e-01
2.230125106871128082e-02 8.057624101638793945e-02 -2.206064164638519287e-01 -1.156569719314575195e-01 -1.178414300084114075e-01 1.721052527427673340e-01 1.105493530631065369e-01 -3.083064556121826172e-01 -7.058733701705932617e-02 -5.619782209396362305e-02 7.444057147949934006e-03 2.487621158361434937e-01 2.750581502914428711e-01 1.407017409801483154e-01 8.817418664693832397e-02 2.635570466518402100e-01 2.230709604918956757e-02 -3.612644039094448090e-03 -1.167090907692909241e-01 3.431987166404724121e-01 1.272812038660049438e-01 -5.768405273556709290e-03 1.566571891307830811e-01 1.316040456295013428e-01 4.015560746192932129e-01 1.163933351635932922e-01 -2.438773810863494873e-01 2.099291831254959106e-01 -9.297009557485580444e-02 1.631401032209396362e-01 7.724813371896743774e-02 -1.668453663587570190e-01
-1.610305011272430420e-01 5.615987256169319153e-02 8.133696019649505615e-02 -2.229593843221664429e-01 6.421097368001937866e-02 -1.580924540758132935e-02 1.333563476800918579e-01 -3.308961391448974609e-01 5.033240094780921936e-02 -1.222961768507957458e-02 2.407678514719009399e-01 -7.250265032052993774e-02 2.270924001932144165e-01 -1.177987903356552124e-01 -6.733591109514236450e-02 -1.839345544576644897e-01 1.658046841621398926e-01 -1.917541027069091797e-01 -2.130741178989410400e-01 4.241101145744323730e-01 4.616434127092361450e-02 -1.932309418916702271e-01 3.200021982192993164e-01 -4.069186002016067505e-02 2.472218126058578491e-01 2.118488773703575134e-02 -1.996385306119918823e-02 1.721044331789016724e-01 -6.835947185754776001e-02 2.127501219511032104e-01 1.958852112293243408e-01 -1.634996198117733002e-02
1.103094499558210373e-02 -5.832254514098167419e-02 -1.855655573308467865e-02 -3.738615512847900391e-01 7.080798596143722534e-02 2.693615294992923737e-02 -4.932409152388572693e-02 -1.957597434520721436e-01 -1.920271813869476318e-01 -1.000597923994064331e-01 -2.117774188518524170e-01 -6.494013220071792603e-02 2.108268886804580688e-01 -3.941341638565063477e-01 5.405322834849357605e-02 -1.404009014368057251e-01 1.259624063968658447e-01 1.307687312364578247e-01 -2.362306416034698486e-01 3.446699380874633789e-01 1.527939140796661377e-01 2.915888465940952301e-02 -5.002256482839584351e-02 4.844876751303672791e-02 1.891220360994338989e-02 2.738729715347290039e-01 -4.184784740209579468e-02 1.560826599597930908e-01 -2.328742146492004395e-01 1.882848888635635376e-01 1.711994111537933350e-01 -1.854880899190902710e-01
6.775029003620147705e-02 1.629176586866378784e-01 -2.032740712165832520e-01 5.717376247048377991e-02 -1.736885495483875275e-02 1.716199889779090881e-02 7.290571182966232300e-02 -3.619723021984100342e-01 7.696101069450378418e-02 -4.115370512008666992e-01 1.845304667949676514e-01 1.105872914195060730e-02 1.665478944778442383e-01 -2.137949615716934204e-01 -7.819619029760360718e-02 3.846300393342971802e-02 -3.144959732890129089e-02 8.074123412370681763e-02 1.420379132032394409e-01 8.641561120748519897e-02 1.139357909560203552e-01 4.040854983031749725e-03 1.380911022424697876e-01 2.844417989253997803e-01 7.177942991256713867e-02 1.026398986577987671e-01 -2.126776129007339478e-01 3.460480272769927979e-01 2.580169141292572021e-01 1.187335401773452759e-01 2.919697463512420654e-01 4.618952050805091858e-02
5.292747914791107178e-02 4.976135864853858948e-02 -5.931555852293968201e-02 1.458411663770675659e-02 -2.777338959276676178e-02 6.370027083903551102e-03 8.061029762029647827e-02 -3.106510937213897705e-01 -1.714213341474533081e-01 -1.822107434272766113e-01 2.715207040309906006e-01 -1.676272302865982056e-01 4.213565289974212646e-01 8.491750806570053101e-02 -6.978213787078857422e-02 1.243888661265373230e-01 2.577904760837554932e-01 4.886075481772422791e-02 -2.221100926399230957e-01 2.652239799499511719e-01 3.715500831604003906e-01 -1.718710064888000488e-01 1.121478434652090073e-02 -3.072038292884826660e-02 -3.233900293707847595e-02 -2.210104167461395264e-01 -9.393177926540374756e-02 6.119321659207344055e-02 -1.535655409097671509e-01 2.299956679344177246e-01 -6.127639487385749817e-02 -1.334225088357925415e-01
-2.022580243647098541e-02 -3.260399913415312767e-03 1.750435382127761841e-01 1.306340396404266357e-01 1.148114576935768127e-01 8.254339545965194702e-02 1.341083496809005737e-01 -1.483730673789978027e-01 -3.369474783539772034e-02 -7.960359007120132446e-02 1.195524334907531738e-01 -3.282865583896636963e-01 2.075829803943634033e-01 -1.864776909351348877e-01 -3.465238213539123535e-01 -8.410017192363739014e-02 2.164805382490158081e-01 1.317322254180908203e-01 -1.412938535213470459e-01 3.172662556171417236e-01 1.197287663817405701e-01 -1.668384224176406860e-01 1.450315862894058228e-01 1.458346247673034668e-01 -1.473493967205286026e-02 -1.595864593982696533e-01 1.644819825887680054e-01 3.714427947998046875e-01 1.677453666925430298e-01 1.910487003624439240e-02 2.620322108268737793e-01 1.194445975124835968e-02
5.754806473851203918e-02 -5.577876046299934387e-02 3.307584673166275024e-02 1.699246317148208618e-01 4.744761437177658081e-02 1.465746313333511353e-01 -1.007607504725456238e-01 -2.279984354972839355e-01 1.315391063690185547e-01 -5.414410308003425598e-02 7.158500701189041138e-02 -8.726101368665695190e-02 2.201939672231674194e-01 -4.951061308383941650e-02 -2.307077124714851379e-02 -1.386230438947677612e-01 3.427048325538635254e-01 -2.041706144809722900e-01 -8.062570542097091675e-02 2.617349028587341309e-01 8.638501167297363281e-02 -8.226238936185836792e-02 2.252486050128936768e-01 3.222059607505798340e-01 3.619219660758972168e-01 -6.118150055408477783e-02 3.683559969067573547e-02 2.332051545381546021e-01 9.332652390003204346e-02 1.469893753528594971e-01 3.394498229026794434e-01 -1.874665319919586182e-01
-3.257211148738861084e-01 -8.546938002109527588e-02 -6.119697820395231247e-03 -1.087794452905654907e-01 1.866125911474227905e-01 -1.192138120532035828e-01 -6.330022215843200684e-02 -1.616384088993072510e-01 2.206831276416778564e-01 -1.924965158104896545e-02 1.699110716581344604e-01 3.924326598644256592e-02 -8.643222600221633911e-02 -3.582035899162292480e-01 -6.824567914009094238e-02 3.829120397567749023e-01 1.143296808004379272e-01 -1.527037024497985840e-01 2.401515655219554901e-02 3.142486810684204102e-01 -2.280549705028533936e-02 -2.551277875900268555e-01 3.807891858741641045e-03 1.484655886888504028e-01 -2.794612646102905273e-01 1.786650419235229492e-01 -2.163210064172744751e-01 2.702031983062624931e-03 -3.524080291390419006e-02 1.199544966220855713e-02 1.777338236570358276e-01 -1.258445233106613159e-01
-1.166737750172615051e-01 -2.013915218412876129e-02 7.052541710436344147e-03 -4.494544863700866699e-02 -2.489717900753021240e-01 3.592308759689331055e-01 -5.646555870771408081e-02 -3.602200746536254883e-01 8.461593836545944214e-02 -2.400729618966579437e-02 -1.435789316892623901e-01 8.140221983194351196e-02 3.591227531433105469e-01 5.815760418772697449e-02 6.365536898374557495e-02 1.598080694675445557e-01 1.398753821849822998e-01 -1.118779554963111877e-01 -1.890026591718196869e-02 4.193358123302459717e-01 1.975702047348022461e-01 -1.548056751489639282e-01 1.248381286859512329e-01 8.348164707422256470e-02 1.777941137552261353e-01 2.073023617267608643e-01 -1.968735456466674805e-01 1.725122891366481781e-02 8.541591465473175049e-02 1.765618920326232910e-01 7.675711810588836670e-02 1.057079732418060303e-01
-2.392574250698089600e-01 -1.042706146836280823e-01 -1.845555156469345093e-01 -1.496647000312805176e-01 -1.436477899551391602e-01 1.721850186586380005e-01 -8.962585777044296265e-02 -2.692455239593982697e-02 2.285509258508682251e-01 1.424754410982131958e-01 3.690996170043945312e-01 -5.081783048808574677e-03 1.299501657485961914e-01 -1.037929058074951172e-01 -3.729297220706939697e-01 1.664348989725112915e-01 -4.812674969434738159e-02 2.027223557233810425e-01 -2.038667351007461548e-01 1.664097458124160767e-01 1.296540647745132446e-01 -5.821494013071060181e-02 1.314433384686708450e-02 -5.124473571777343750e-02 3.734682500362396240e-02 -1.798907853662967682e-02 -2.923516929149627686e-02 7.743575423955917358e-02 1.039886623620986938e-01 1.791457235813140869e-01 4.699557721614837646e-01 7.177620381116867065e-02
-2.761602401733398438e-01 -1.084703877568244934e-01 -1.305737495422363281e-01 -1.861907094717025757e-01 -1.425243616104125977e-01 -1.766283810138702393e-01 6.346847862005233765e-02 -5.943764373660087585e-02 -1.595821231603622437e-01 -3.744987845420837402e-01 9.504814445972442627e-02 2.390721440315246582e-01 5.003714933991432190e-02 -1.015321835875511169e-01 -2.179352566599845886e-02 -2.768239192664623260e-02 3.930709883570671082e-02 9.355756640434265137e-02 1.042169779539108276e-01 2.891060411930084229e-01 9.422540664672851562e-02 -4.333829134702682495e-02 1.099719330668449402e-01 4.385066628456115723e-01 -3.170162439346313477e-01 1.559538096189498901e-01 -1.488577481359243393e-02 -7.020104676485061646e-02 2.462206184864044189e-01 8.800756931304931641e-02 1.665710955858230591e-01 -9.620534628629684448e-02
-1.988967657089233398e-01 1.045032516121864319e-01 -1.036645323038101196e-01 -1.624597609043121338e-01 -1.430532336235046387e-01 3.284350037574768066e-02 8.368348330259323120e-02 -6.601013988256454468e-02 -1.972078680992126465e-01 4.388427361845970154e-02 2.022748142480850220e-01 2.773999869823455811e-01 3.560447990894317627e-01 1.595598161220550537e-01 5.943974852561950684e-02 -2.508868873119354248e-01 1.260113120079040527e-01 1.689665764570236206e-01 3.063095919787883759e-02 5.455504655838012695e-01 2.025267034769058228e-01 -1.415984481573104858e-01 5.293484404683113098e-02 -9.968112409114837646e-02 1.802899688482284546e-01 -4.835036769509315491e-02 -1.092368587851524353e-01 -4.289255291223526001e-02 1.524347662925720215e-01 7.185453176498413086e-02 7.387287914752960205e-02 5.310405418276786804e-02
-1.395036578178405762e-01 2.246232628822326660e-01 -7.508476078510284424e-02 -3.457114472985267639e-02 9.217103570699691772e-02 2.951933741569519043e-01 -1.114578470587730408e-01 -4.850519001483917236e-01 -1.845812797546386719e-01 -5.335789173841476440e-02 3.466487824916839600e-01 -1.773258745670318604e-01 2.088179737329483032e-01 -9.153928607702255249e-02 1.115126758813858032e-01 -6.072481721639633179e-02 1.455579549074172974e-01 3.913443163037300110e-02 -1.332398802042007446e-01 2.346162348985671997e-01 1.261272430419921875e-01 -7.620103657245635986e-02 -6.409700959920883179e-02 7.765286415815353394e-02 7.318522036075592041e-02 -2.051734328269958496e-01 -8.482830598950386047e-03 7.309599965810775757e-02 -1.847562342882156372e-01 3.392984345555305481e-02 3.048137724399566650e-01 -1.218568980693817139e-01
3.589057922363281250e-02 8.917730301618576050e-02 -8.075493574142456055e-02 1.140378881245851517e-02 -1.488231867551803589e-01 -2.408009767532348633e-01 9.460445493459701538e-03 -1.400121152400970459e-01 -1.621428877115249634e-01 -9.313312172889709473e-02 -1.600072532892227173e-01 -4.481438174843788147e-02 1.103387176990509033e-01 -2.369675040245056152e-01 -2.589237689971923828e-02 6.726162135601043701e-02 2.327105551958084106e-01 1.115794405341148376e-01 3.330387920141220093e-02 2.966711819171905518e-01 1.312534958124160767e-01 1.229458004236221313e-01 2.729530632495880127e-01 1.811914294958114624e-01 -2.429983913898468018e-01 -1.054181829094886780e-01 6.242774426937103271e-02 -5.724333971738815308e-02 1.503036469221115112e-01 3.898667395114898682e-01 4.188731610774993896e-01 -1.593827456235885620e-01
-1.351304650306701660e-01 -1.187785714864730835e-01 7.397934049367904663e-02 -1.925465464591979980e-01 7.408712804317474365e-02 5.324096605181694031e-02 3.101482391357421875e-01 -2.897399663925170898e-01 -4.406496137380599976e-02 -1.402131766080856323e-01 1.067083179950714111e-01 -2.304342389106750488e-02 5.744786933064460754e-02 -1.280538886785507202e-01 4.799673855304718018e-01 7.338482886552810669e-02 6.180820986628532410e-02 2.322302609682083130e-01 -2.416867166757583618e-01 3.477142453193664551e-01 1.298525333404541016e-01 3.925555385649204254e-03 1.438675522804260254e-01 3.593789041042327881e-02 1.095062717795372009e-01 1.397610269486904144e-02 -1.007082164287567139e-01 2.965869605541229248e-01 -5.376229062676429749e-02 2.407379150390625000e-01 2.203742042183876038e-02 -9.457779116928577423e-03
-2.932211756706237793e-01 -2.748754322528839111e-01 3.708260878920555115e-02 1.993005126714706421e-01 -3.528368100523948669e-02 2.096797078847885132e-01 -6.631246954202651978e-02 -1.163611114025115967e-01 9.296854585409164429e-02 1.371224690228700638e-02 4.992294311523437500e-02 1.401333361864089966e-01 -3.620108589529991150e-02 -3.333324790000915527e-01 -2.974168956279754639e-01 -1.442752033472061157e-02 -5.292587727308273315e-02 9.719653462525457144e-05 -4.278536513447761536e-02 1.314169764518737793e-01 2.963183224201202393e-01 -3.791150450706481934e-01 8.341905660927295685e-03 2.018414139747619629e-01 9.515419602394104004e-02 6.989887356758117676e-02 -5.833142902702093124e-03 -3.402855247259140015e-02 2.121897637844085693e-01 6.142468377947807312e-02 3.741749227046966553e-01 -6.319368630647659302e-02
-3.538770079612731934e-01 2.410837262868881226e-01 -3.168059885501861572e-01 -8.815114945173263550e-02 1.328121721744537354e-01 2.039812803268432617e-01 -4.087488353252410889e-02 -4.201401174068450928e-01 2.834632433950901031e-02 -1.110734865069389343e-01 3.823810070753097534e-02 1.608356684446334839e-01 1.347922999411821365e-02 -6.023739278316497803e-02 -2.766422927379608154e-01 1.675051897764205933e-01 -1.437079161405563354e-01 2.414864599704742432e-01 -1.268583089113235474e-01 7.731798291206359863e-02 -9.336815774440765381e-02 -8.103583008050918579e-02 6.196381151676177979e-02 1.879415474832057953e-02 8.611578494310379028e-02 2.741924300789833069e-02 -8.370921015739440918e-02 2.279515266418457031e-01 -1.791262882761657238e-03 1.665905117988586426e-01 5.944679677486419678e-02 -3.213478028774261475e-01
-8.074721693992614746e-02 -1.383804250508546829e-03 -1.527623981237411499e-01 -3.461315929889678955e-01 -1.189287006855010986e-02 -7.624799013137817383e-02 1.079680547118186951e-01 -2.059402316808700562e-01 1.529223024845123291e-01 -2.189837247133255005e-01 2.228500247001647949e-01 6.950929295271635056e-03 1.936436891555786133e-01 -1.548395007848739624e-01 2.554692327976226807e-01 5.267712846398353577e-02 -6.950150430202484131e-02 1.263039559125900269e-01 -3.084979057312011719e-01 1.842567026615142822e-01 -1.516174226999282837e-01 -2.317727059125900269e-01 -1.762571036815643311e-01 5.561904609203338623e-02 4.378750175237655640e-02 -9.715861827135086060e-02 -1.691907793283462524e-01 -3.281314298510551453e-02 6.236310675740242004e-02 9.974081814289093018e-02 3.380921483039855957e-01 -3.313228487968444824e-01
-2.151368558406829834e-01 1.731909960508346558e-01 2.383090257644653320e-01 -8.205667138099670410e-02 3.587307641282677650e-03 1.878475397825241089e-01 3.308871760964393616e-02 -4.464533179998397827e-02 -2.258817255496978760e-01 -1.583938747644424438e-01 1.463956236839294434e-01 -3.713985085487365723e-01 4.248807579278945923e-02 -1.884741187095642090e-01 -2.048105597496032715e-01 4.714801907539367676e-02 1.216336935758590698e-01 -5.216444283723831177e-02 -1.121075302362442017e-01 2.042569667100906372e-01 2.216295152902603149e-02 -6.860636919736862183e-02 2.589768469333648682e-01 1.208214163780212402e-01 4.710794240236282349e-02 -1.001737266778945923e-01 -5.751582235097885132e-02 2.368564456701278687e-01 9.504817426204681396e-02 1.580573916435241699e-01 4.832980036735534668e-01 8.309687674045562744e-02
5.261252075433731079e-02 1.695955991744995117e-01 1.041940674185752869e-01 -1.063613742589950562e-01 -4.566319752484560013e-03 1.145658791065216064e-01 1.425724774599075317e-01 -2.933050692081451416e-01 3.159672394394874573e-02 -3.755781799554824829e-04 1.960839182138442993e-01 1.051746308803558350e-01 2.234700620174407959e-01 -2.145093381404876709e-01 3.916294500231742859e-02 -2.448776215314865112e-01 1.790653914213180542e-01 -5.242991074919700623e-02 2.343309968709945679e-01 2.524188756942749023e-01 3.236470744013786316e-02 -2.012452483177185059e-01 1.357228606939315796e-01 1.239696592092514038e-01 3.556138873100280762e-01 -1.086328104138374329e-01 -7.014688849449157715e-02 1.306638866662979126e-01 -3.440525382757186890e-02 4.165258705615997314e-01 2.327777445316314697e-01 3.071575798094272614e-02
-2.840920090675354004e-01 1.121517792344093323e-01 6.137629225850105286e-02 -1.737944781780242920e-01 5.698840320110321045e-02 4.316291213035583496e-02 3.899323940277099609e-02 1.689662635326385498e-01 9.897609800100326538e-02 -3.291626274585723877e-01 -2.404102236032485962e-01 -5.817567557096481323e-02 1.624622792005538940e-01 -1.280983984470367432e-01 -1.481821686029434204e-01 1.857155412435531616e-01 1.205017939209938049e-01 -5.542991310358047485e-02 -4.417022690176963806e-03 3.803032636642456055e-01 5.032481625676155090e-02 -1.341757029294967651e-01 -5.216011777520179749e-02 1.641365885734558105e-01 -2.219111174345016479e-01 -1.182364895939826965e-01 5.843620374798774719e-02 -9.948393702507019043e-02 4.027692377567291260e-01 -1.406037621200084686e-02 3.134159445762634277e-01 -9.673253446817398071e-02
-6.548108160495758057e-02 1.603328585624694824e-01 -8.421356230974197388e-02 1.642256788909435272e-02 -1.110818311572074890e-01 -2.913207113742828369e-01 4.025126621127128601e-02 -1.540447212755680084e-02 -3.748659789562225342e-02 -1.325948536396026611e-01 1.159790232777595520e-01 -8.121145889163017273e-03 1.941408962011337280e-01 -1.640781164169311523e-01 -1.755677014589309692e-01 1.361247003078460693e-01 7.977483421564102173e-02 1.477167159318923950e-01 8.083868771791458130e-03 3.676876127719879150e-01 -4.964600503444671631e-02 -1.314921025186777115e-02 8.908382058143615723e-02 3.622646331787109375e-01 1.177137810736894608e-02 -2.498602867126464844e-01 -1.104544997215270996e-01 -2.758315503597259521e-01 2.005240619182586670e-01 2.799986004829406738e-01 2.736417353153228760e-01 -2.598379850387573242e-01
-6.444868445396423340e-02 1.000490933656692505e-01 -1.310772001743316650e-01 -1.298913210630416870e-01 -1.891673356294631958e-02 3.038925826549530029e-01 1.799087226390838623e-01 -1.307816058397293091e-01 -3.749468550086021423e-02 -9.639018028974533081e-02 -3.698686882853507996e-02 -1.993645727634429932e-02 1.462016850709915161e-01 -5.915936082601547241e-02 1.419049799442291260e-01 -2.010181546211242676e-02 1.527845263481140137e-01 1.030622199177742004e-01 -1.581700444221496582e-01 1.835580468177795410e-01 -2.097474783658981323e-01 -2.844422459602355957e-01 -1.607386767864227295e-01 1.963510662317276001e-01 2.393852174282073975e-01 -2.220911085605621338e-01 8.930835127830505371e-02 1.217411831021308899e-01 1.233244240283966064e-01 1.056165900081396103e-02 5.479285120964050293e-01 -1.574313640594482422e-01
-1.665686368942260742e-01 5.805516615509986877e-03 -1.545102149248123169e-01 -3.029978275299072266e-01 1.324451267719268799e-01 1.898680180311203003e-01 1.363935023546218872e-01 -1.329112499952316284e-01 9.001235663890838623e-02 -2.493038624525070190e-01 2.812276035547256470e-02 -1.751493066549301147e-01 -2.878226339817047119e-02 -2.570231556892395020e-01 1.352464966475963593e-02 -2.201028466224670410e-01 1.131347492337226868e-01 -9.752126783132553101e-02 -1.491037756204605103e-01 4.848179519176483154e-01 1.168105825781822205e-01 -1.101858764886856079e-01 2.410579472780227661e-01 -7.455632835626602173e-02 3.492239117622375488e-02 -1.294179111719131470e-01 -1.819850876927375793e-02 2.288534194231033325e-01 -9.250645339488983154e-02 2.744487822055816650e-01 9.449740499258041382e-02 -1.300510764122009277e-01
-4.153001010417938232e-01 -2.133848331868648529e-02 9.586004912853240967e-02 9.746445715427398682e-02 -1.227016076445579529e-01 -3.797279670834541321e-02 -1.080105602741241455e-01 -4.229256510734558105e-01 -6.282317638397216797e-02 -3.376469481736421585e-03 1.180310845375061035e-01 2.635941803455352783e-01 -3.563782200217247009e-02 -9.766611456871032715e-02 -2.434159815311431885e-01 3.239491879940032959e-01 -1.821909099817276001e-02 -1.105145551264286041e-02 5.045997723937034607e-02 1.464941203594207764e-01 2.929424345493316650e-01 -5.238986015319824219e-02 -3.931958228349685669e-03 3.136065304279327393e-01 1.682400517165660858e-02 1.790605336427688599e-01 1.570354960858821869e-02 2.569209337234497070e-01 1.032309010624885559e-01 -9.049845486879348755e-02 9.557043761014938354e-02 -3.179949894547462463e-02
-3.829221427440643311e-01 3.151621818542480469e-01 -6.709156930446624756e-02 1.796554028987884521e-01 1.518660336732864380e-01 -1.152029111981391907e-01 -2.707528695464134216e-02 1.228386769071221352e-03 -1.495806314051151276e-02 -3.311863541603088379e-01 8.940568566322326660e-02 -2.312107570469379425e-02 1.184393614530563354e-01 -1.275729089975357056e-01 -6.374109536409378052e-02 -9.654264152050018311e-02 1.908482015132904053e-01 2.158903032541275024e-01 -2.351776063442230225e-01 1.262371391057968140e-01 -1.735973171889781952e-02 1.148386020213365555e-02 1.944040134549140930e-02 5.504087358713150024e-02 4.552349075675010681e-02 1.432054787874221802e-01 -1.752350479364395142e-01 3.143776655197143555e-01 1.161075234413146973e-01 -1.854789853096008301e-01 3.959886431694030762e-01 -5.609229579567909241e-02
-3.354908227920532227e-01 1.432510763406753540e-01 5.367431417107582092e-02 5.594940483570098877e-02 -2.320155948400497437e-01 -1.143149137496948242e-01 -2.485557645559310913e-01 -3.321335315704345703e-01 -9.453770518302917480e-02 -3.133536875247955322e-01 -4.427690058946609497e-02 -3.283032029867172241e-02 1.852761954069137573e-01 -4.301812127232551575e-02 1.650082133710384369e-02 1.058007404208183289e-01 2.631919980049133301e-01 9.931220859289169312e-02 -1.943702995777130127e-01 1.547449678182601929e-01 1.445908397436141968e-01 -7.710822671651840210e-02 -1.150722578167915344e-01 3.973219394683837891e-01 -7.351941615343093872e-02 -4.357295483350753784e-02 -2.508252561092376709e-01 -6.350980699062347412e-02 6.062908470630645752e-02 7.353556156158447266e-02 1.611300930380821228e-02 -2.042084932327270508e-01
-1.000495851039886475e-01 2.889748513698577881e-01 -2.738175392150878906e-01 -3.704444468021392822e-01 1.114107072353363037e-01 -1.507224440574645996e-01 -2.535804808139801025e-01 -2.674173116683959961e-01 7.781227678060531616e-02 -1.832815557718276978e-01 -1.658537983894348145e-01 1.423100680112838745e-01 1.678407788276672363e-01 -1.045963689684867859e-01 7.801666110754013062e-02 -1.189254224300384521e-01 1.808787584304809570e-01 6.104771047830581665e-02 8.757704496383666992e-02 3.643091917037963867e-01 1.042616665363311768e-01 -4.200166463851928711e-02 2.938213013112545013e-02 6.883245706558227539e-02 3.543494343757629395e-01 -1.629642248153686523e-01 7.662395015358924866e-03 -4.354451596736907959e-02 1.517542153596878052e-01 -2.181480266153812408e-02 1.854913868010044098e-02 -5.992446094751358032e-02
-2.316563278436660767e-01 9.277446568012237549e-02 -1.104245111346244812e-01 -4.334513843059539795e-01 -1.385660618543624878e-01 3.032455146312713623e-01 -1.004697531461715698e-01 8.668444305658340454e-02 6.386548280715942383e-02 -3.241893947124481201e-01 5.717496969737112522e-04 -4.973290860652923584e-02 -4.556223750114440918e-02 3.179152030497789383e-03 -7.428995519876480103e-02 -5.439073219895362854e-02 1.324408203363418579e-01 1.668003946542739868e-01 3.963807225227355957e-02 2.933638691902160645e-01 -2.228798530995845795e-02 -4.488856717944145203e-02 4.775158688426017761e-02 9.051854908466339111e-02 2.077687084674835205e-01 -6.768459826707839966e-02 1.904233843088150024e-01 5.386251211166381836e-02 2.585817575454711914e-01 -2.333056181669235229e-02 3.771245479583740234e-01 -2.101143151521682739e-01
-2.803682163357734680e-02 1.907235831022262573e-01 3.676974028348922729e-02 -7.841859012842178345e-03 1.830241978168487549e-01 1.033957898616790771e-01 -4.893776476383209229e-01 -2.455119937658309937e-01 -1.539183109998703003e-01 -3.396401554346084595e-02 1.859051920473575592e-02 9.047040343284606934e-02 2.426651567220687866e-01 -2.133001685142517090e-01 3.793668374419212341e-02 -1.480523645877838135e-01 2.187547832727432251e-01 3.870330750942230225e-01 2.397787570953369141e-02 1.792703717947006226e-01 1.510505331680178642e-03 -1.953430920839309692e-01 1.862653046846389771e-01 1.144507378339767456e-01 1.756357550621032715e-01 -1.170353665947914124e-01 1.510560214519500732e-01 8.186867088079452515e-02 -1.215624138712882996e-01 3.980734944343566895e-02 2.140577882528305054e-01 -6.154942885041236877e-02
-4.435198009014129639e-02 8.557244390249252319e-02 -2.287862747907638550e-01 -3.661027252674102783e-01 5.186184775084257126e-03 2.119129151105880737e-01 1.567012071609497070e-01 -1.393281971104443073e-03 -1.484762690961360931e-02 -1.264049410820007324e-01 -6.990531086921691895e-02 -3.519938513636589050e-02 1.349842846393585205e-01 -1.782566308975219727e-01 3.210331127047538757e-02 -1.338944286108016968e-01 1.176258027553558350e-01 2.308177351951599121e-01 -8.879049122333526611e-02 2.346546649932861328e-01 -1.980738639831542969e-01 -2.966151833534240723e-01 -8.366637676954269409e-02 9.957267343997955322e-02 1.824055463075637817e-01 -2.476719617843627930e-01 8.937671780586242676e-03 1.906045973300933838e-01 1.605762541294097900e-01 -7.194668799638748169e-02 3.951708376407623291e-01 -2.263489216566085815e-01
-7.748227566480636597e-02 -1.276354640722274780e-01 -7.234778255224227905e-02 -3.373269140720367432e-01 -2.985250949859619141e-02 3.303473349660634995e-04 2.815755903720855713e-01 -1.331113427877426147e-01 -1.923031806945800781e-01 -1.389525383710861206e-01 8.744153194129467010e-03 5.398783832788467407e-02 3.965129852294921875e-01 -5.468351021409034729e-02 2.169366367161273956e-02 -1.318965107202529907e-01 1.352704018354415894e-01 1.095035821199417114e-01 4.749197885394096375e-02 5.723738074302673340e-01 1.479310542345046997e-02 3.085563331842422485e-02 -1.072466671466827393e-01 1.251722220331430435e-03 9.953392297029495239e-02 -4.557989910244941711e-02 5.548613844439387321e-04 -7.509972900152206421e-02 1.430998444557189941e-01 2.256103157997131348e-01 1.319534480571746826e-01 2.101975828409194946e-01
-3.504270017147064209e-01 7.336755841970443726e-02 -9.500255435705184937e-02 -3.500131145119667053e-02 7.451932877302169800e-02 4.654905945062637329e-02 1.055496037006378174e-01 -2.515458762645721436e-01 -1.648791432380676270e-01 -3.183643147349357605e-02 3.845937550067901611e-01 -1.533437967300415039e-01 1.975713670253753662e-01 1.042131409049034119e-01 7.512517273426055908e-02 -2.321486324071884155e-01 2.298183292150497437e-01 1.920520444400608540e-03 -1.559545248746871948e-01 2.827453911304473877e-01 9.654971957206726074e-02 -2.034344375133514404e-01 1.775052398443222046e-01 1.859024632722139359e-03 1.839058399200439453e-01 -2.122788131237030029e-01 3.136835992336273193e-03 2.728923261165618896e-01 2.800114266574382782e-02 1.801695823669433594e-01 2.106945961713790894e-01 8.221460506319999695e-03
-2.180113792419433594e-01 1.717049181461334229e-01 -4.844273999333381653e-02 -3.843321651220321655e-02 2.167125642299652100e-01 7.036931812763214111e-02 2.105954587459564209e-01 3.036497905850410461e-02 -1.521288156509399414e-01 -1.327372193336486816e-01 1.051783785223960876e-01 -1.842733770608901978e-01 -7.200150191783905029e-02 -2.727708965539932251e-02 -1.723843812942504883e-01 1.261454522609710693e-01 9.958272427320480347e-02 4.165102541446685791e-02 2.211557775735855103e-01 5.864841938018798828e-01 3.662322461605072021e-02 -9.196708351373672485e-02 1.132918801158666611e-02 3.557366132736206055e-01 5.189444124698638916e-02 1.511931568384170532e-01 -1.963227093219757080e-01 1.621441841125488281e-01 -9.939806768670678139e-04 1.722962707281112671e-01 -3.958200104534626007e-03 -1.534529179334640503e-01
-2.687781751155853271e-01 1.432052552700042725e-01 1.285444106906652451e-02 3.232553601264953613e-01 -5.616265162825584412e-02 5.385342985391616821e-02 -5.045863240957260132e-02 -2.980411946773529053e-01 -1.345850974321365356e-01 -2.977448999881744385e-01 6.224745884537696838e-02 3.209286332130432129e-01 6.177401170134544373e-02 -5.867063254117965698e-02 -1.264317184686660767e-01 -5.399450287222862244e-02 2.318245023488998413e-01 3.110808692872524261e-02 1.769700944423675537e-01 2.545292079448699951e-01 -7.210006564855575562e-02 -1.752611249685287476e-01 -8.976592868566513062e-02 -7.360540330410003662e-02 -1.202733740210533142e-01 1.745665371417999268e-01 -4.477028548717498779e-02 -8.418767154216766357e-02 2.863151729106903076e-01 8.390258997678756714e-02 3.321141004562377930e-01 -1.087060049176216125e-01
-2.908637523651123047e-01 2.947491407394409180e-01 -8.097939193248748779e-03 1.700846254825592041e-01 -1.509968936443328857e-01 -8.241900801658630371e-02 -1.233181357383728027e-01 -2.629519104957580566e-01 -2.198389619588851929e-01 -2.441650629043579102e-01 1.638280004262924194e-01 -8.069673553109169006e-03 1.620060950517654419e-01 1.426540017127990723e-01 -1.163189709186553955e-01 -1.652565747499465942e-01 2.307885140180587769e-01 2.433838397264480591e-01 -1.932868957519531250e-01 2.097396850585937500e-01 2.034726589918136597e-01 -1.797635257244110107e-01 9.429080039262771606e-02 2.315750718116760254e-01 -2.781081758439540863e-02 6.883231550455093384e-02 2.244044095277786255e-02 1.418031845241785049e-02 -1.742293536663055420e-01 1.130038648843765259e-01 1.785054057836532593e-01 -2.280507534742355347e-01
-3.979046940803527832e-01 -9.324378333985805511e-03 6.016663834452629089e-02 -1.937449574470520020e-01 -1.926291286945343018e-01 -9.172553569078445435e-02 -2.284405678510665894e-01 -4.417326450347900391e-01 -1.156384199857711792e-01 4.561980813741683960e-02 2.681025862693786621e-01 -1.161155477166175842e-01 5.289096385240554810e-02 -1.000241264700889587e-01 -1.859080791473388672e-01 1.891278177499771118e-01 2.900866977870464325e-02 4.378956183791160583e-02 9.853221476078033447e-02 1.725823134183883667e-01 -5.626293271780014038e-02 -1.202579736709594727e-01 -8.176791481673717499e-03 4.013809561729431152e-01 -1.888320432044565678e-03 3.300356119871139526e-02 1.178138889372348785e-02 3.021858632564544678e-01 8.953139185905456543e-02 -3.190876916050910950e-02 -1.635308563709259033e-02 -2.727583236992359161e-02
-2.167913019657135010e-01 -1.560614109039306641e-01 -1.900380663573741913e-02 8.936269581317901611e-02 -6.794533133506774902e-02 -6.343921180814504623e-03 1.415450125932693481e-01 -5.303727388381958008e-01 -2.979054450988769531e-01 -5.919052287936210632e-02 5.341252312064170837e-02 2.232362180948257446e-01 3.994764760136604309e-02 -1.605860441923141479e-01 6.205680966377258301e-02 2.218861691653728485e-02 1.837142109870910645e-01 6.718503683805465698e-02 3.522903844714164734e-02 1.785922944545745850e-01 -4.265077784657478333e-02 1.708537638187408447e-01 -1.973606497049331665e-01 2.185302525758743286e-01 -7.924932055175304413e-03 -1.437476575374603271e-01 -9.648161940276622772e-03 3.433456420898437500e-01 3.072015941143035889e-01 -5.978786945343017578e-02 6.111786514520645142e-02 -9.022629261016845703e-02
-2.156860679388046265e-01 7.819686830043792725e-02 4.384132847189903259e-02 8.122444897890090942e-02 -4.037434756755828857e-01 -9.745488315820693970e-02 2.031416073441505432e-02 -2.581855356693267822e-01 1.459842734038829803e-02 -1.332699656486511230e-01 -1.017846837639808655e-01 -4.399101436138153076e-02 1.244362443685531616e-01 6.675503682345151901e-04 -1.422575861215591431e-01 2.009089440107345581e-01 3.385283648967742920e-01 -1.115866228938102722e-01 -1.723141968250274658e-01 1.479179114103317261e-01 1.333331763744354248e-01 -2.801402807235717773e-01 -7.306075841188430786e-02 3.625264465808868408e-01 -1.311015244573354721e-02 3.659285977482795715e-02 -7.418788224458694458e-02 8.035206235945224762e-03 7.510966062545776367e-02 1.710338294506072998e-01 2.424504309892654419e-01 -2.837441861629486084e-01
-3.485255539417266846e-01 -3.453085571527481079e-02 1.055335924029350281e-01 2.293058782815933228e-01 -9.752253443002700806e-02 -1.699412614107131958e-01 -2.101570069789886475e-01 -8.307629078626632690e-02 6.920111924409866333e-02 -3.300533294677734375e-01 9.615747258067131042e-03 1.879922598600387573e-01 3.555970489978790283e-01 5.342408269643783569e-02 -2.731752991676330566e-01 -3.765959665179252625e-02 -9.625976532697677612e-02 2.929525673389434814e-01 9.680636227130889893e-02 2.929801344871520996e-01 2.339925244450569153e-02 -1.183763146400451660e-01 4.877904430031776428e-02 7.061073929071426392e-02 1.357388645410537720e-01 -2.207442373037338257e-01 -1.600725054740905762e-01 1.978321969509124756e-01 7.688880711793899536e-02 1.295212358236312866e-01 4.791602864861488342e-02 2.318730391561985016e-02
-3.713794052600860596e-01 1.458116322755813599e-01 1.355519611388444901e-02 4.847837146371603012e-03 -2.118707597255706787e-01 2.658555507659912109e-01 -2.393678575754165649e-01 -2.200990170240402222e-01 -1.437840238213539124e-02 -3.724903166294097900e-01 1.441859304904937744e-01 3.271354362368583679e-02 7.078665494918823242e-02 -7.441415637731552124e-02 7.661219686269760132e-02 1.657955795526504517e-01 5.464760214090347290e-02 -4.125220701098442078e-02 -2.304946258664131165e-02 3.843809962272644043e-01 -1.305833160877227783e-01 -4.428639635443687439e-02 -1.385493427515029907e-01 -1.467179208993911743e-01 3.964759036898612976e-02 -2.349303066730499268e-01 1.771708279848098755e-01 -3.909752517938613892e-02 2.234819531440734863e-01 1.015070900321006775e-01 1.715130209922790527e-01 -1.500952690839767456e-01
2.583566680550575256e-02 -1.808525770902633667e-01 6.360448151826858521e-02 9.353931993246078491e-02 1.988594233989715576e-01 2.410443574190139771e-01 9.632828086614608765e-02 -2.692561745643615723e-01 1.144908592104911804e-01 3.605498000979423523e-02 1.181923896074295044e-01 1.803777068853378296e-01 1.707280427217483521e-01 -1.071012988686561584e-01 -9.378731995820999146e-02 2.730139158666133881e-02 2.597851306200027466e-02 3.593379259109497070e-01 3.554242476820945740e-02 1.394920516759157181e-02 2.159075140953063965e-01 -2.308567613363265991e-01 2.748354971408843994e-01 1.727683842182159424e-01 2.265320420265197754e-01 2.859122157096862793e-01 -5.976922437548637390e-02 1.327822804450988770e-01 2.747077047824859619e-01 4.103219881653785706e-02 2.937703728675842285e-01 9.520758688449859619e-02
-1.072131320834159851e-01 -9.343923628330230713e-02 1.290125697851181030e-01 6.783780455589294434e-02 -2.076666504144668579e-01 3.189263343811035156e-01 4.331331327557563782e-02 -2.477974891662597656e-01 1.650653183460235596e-01 -3.885465264320373535e-01 1.744503714144229889e-02 -2.491734363138675690e-02 4.543771967291831970e-02 -3.476690873503684998e-02 1.403002291917800903e-01 3.197450190782546997e-03 1.411640197038650513e-01 1.682352274656295776e-01 -1.554907262325286865e-01 2.652387619018554688e-01 1.791608706116676331e-02 -2.903405576944351196e-02 1.897834092378616333e-01 3.180938363075256348e-01 -1.191918179392814636e-01 -8.241627365350723267e-02 -7.926800101995468140e-02 1.382764279842376709e-01 6.760915368795394897e-02 6.654121726751327515e-02 2.664868533611297607e-01 3.751795887947082520e-01
4.665517434477806091e-02 1.275582890957593918e-02 -2.682231068611145020e-01 -1.229910105466842651e-01 -4.740984365344047546e-02 -3.024436160922050476e-02 -8.768095076084136963e-02 -2.448053956031799316e-01 -2.831916883587837219e-02 -8.555550128221511841e-02 9.716304391622543335e-02 2.911190390586853027e-01 3.836451843380928040e-02 5.696837324649095535e-03 8.547288924455642700e-02 9.181960672140121460e-02 3.540325164794921875e-01 4.591121897101402283e-02 -1.666782051324844360e-01 3.735937774181365967e-01 -9.806950390338897705e-02 -2.374099753797054291e-02 2.763942182064056396e-01 -4.115669801831245422e-02 4.233924448490142822e-01 7.326648384332656860e-02 -2.167024612426757812e-01 1.330933570861816406e-01 4.963991045951843262e-02 9.161499887704849243e-02 2.721688151359558105e-01 -5.432137846946716309e-02
-1.144343391060829163e-01 -1.972777694463729858e-01 -2.458194345235824585e-01 9.087374806404113770e-02 -7.421634346246719360e-02 1.389511767774820328e-02 2.242488712072372437e-01 -2.944514155387878418e-01 -1.389390379190444946e-01 -1.508144438266754150e-01 7.886138558387756348e-02 -6.170181185007095337e-02 1.247929483652114868e-01 4.077748954296112061e-02 -1.478619128465652466e-01 1.394223123788833618e-01 -1.216736286878585815e-01 3.178500011563301086e-02 6.760423630475997925e-02 2.732341587543487549e-01 1.482052356004714966e-01 -2.163358032703399658e-01 -5.816578492522239685e-02 2.344565540552139282e-01 -1.294817179441452026e-01 -1.466840207576751709e-01 3.724431395530700684e-01 1.339800655841827393e-01 1.532804965972900391e-01 2.178026884794235229e-01 3.713229596614837646e-01 8.753859438002109528e-03
-1.742525994777679443e-01 -1.853761374950408936e-01 -6.824412941932678223e-02 4.175767675042152405e-02 -1.288592368364334106e-01 -1.680977046489715576e-01 1.056358739733695984e-01 1.379555277526378632e-02 7.006106525659561157e-02 -6.849047541618347168e-02 7.034841179847717285e-02 1.189371105283498764e-02 1.209649741649627686e-01 -1.036468520760536194e-01 4.172200337052345276e-02 -2.084986716508865356e-01 1.750793755054473877e-01 2.336113601922988892e-01 7.170784473419189453e-02 2.889766097068786621e-01 3.660160815343260765e-03 -2.584623098373413086e-01 -1.186880376189947128e-02 4.033442735671997070e-01 -1.245045661926269531e-01 -1.856610625982284546e-01 -3.040533065795898438e-01 -1.250701248645782471e-01 1.765935420989990234e-01 1.921516507863998413e-01 3.641129732131958008e-01 -1.584745496511459351e-01
-1.916381716728210449e-01 2.860898375511169434e-01 9.220919013023376465e-02 6.753837317228317261e-02 -2.454705685377120972e-01 -1.684572398662567139e-01 -6.828762590885162354e-02 -2.031820565462112427e-01 3.549579530954360962e-02 -1.481226533651351929e-01 -1.185743976384401321e-02 -1.277526468038558960e-01 5.121474340558052063e-02 -9.511671215295791626e-02 -2.730181515216827393e-01 2.641889750957489014e-01 2.748972773551940918e-01 1.907819807529449463e-01 -1.831038445234298706e-01 1.882851570844650269e-01 9.795644134283065796e-02 -2.559184730052947998e-01 2.207095623016357422e-01 -7.535526901483535767e-02 -1.949160844087600708e-01 -7.712217420339584351e-02 -7.282619923353195190e-02 8.794733136892318726e-02 -1.062245592474937439e-01 1.066990345716476440e-01 3.057929277420043945e-01 -2.335286289453506470e-01
-1.516386568546295166e-01 3.079465031623840332e-02 4.119233228266239166e-03 5.683775246143341064e-02 -7.084285467863082886e-02 -5.196752026677131653e-02 -1.217614561319351196e-01 -2.485173195600509644e-01 -1.529003381729125977e-01 -4.353477954864501953e-01 8.027474582195281982e-02 4.121710360050201416e-01 5.928862839937210083e-02 -1.295376289635896683e-02 -2.668166458606719971e-01 1.700815707445144653e-01 1.387453228235244751e-01 7.251501083374023438e-02 3.107964694499969482e-01 1.913170665502548218e-01 1.081347912549972534e-01 -1.367925703525543213e-01 -1.119893565773963928e-01 1.911102831363677979e-01 5.993783101439476013e-02 8.707478642463684082e-02 -1.908712238073348999e-01 1.173397302627563477e-01 1.188600733876228333e-01 3.912315145134925842e-02 2.604109942913055420e-01 -1.159483492374420166e-01
-1.866975575685501099e-01 1.649302393198013306e-01 5.519928038120269775e-02 -1.020493507385253906e-01 2.194604426622390747e-01 8.215641975402832031e-02 2.461891025304794312e-01 -1.925305724143981934e-01 -1.526909414678812027e-02 -1.397957503795623779e-01 9.682767093181610107e-03 7.449698448181152344e-02 -6.045242189429700375e-04 -7.747231423854827881e-02 3.162319362163543701e-01 -3.661569207906723022e-02 1.707424782216548920e-02 3.829228579998016357e-01 -1.267897486686706543e-01 4.293674230575561523e-01 5.911435559391975403e-02 3.115171380341053009e-02 -1.372508853673934937e-01 1.564176231622695923e-01 3.200352489948272705e-01 -9.753769636154174805e-02 -4.474227502942085266e-02 2.062181830406188965e-01 1.088249012827873230e-01 1.566981375217437744e-01 1.776635199785232544e-01 1.399216353893280029e-01
-8.670011162757873535e-02 -2.174887359142303467e-01 4.379753768444061279e-02 1.040832549333572388e-01 -1.459958851337432861e-01 2.284518331289291382e-01 -4.056079313158988953e-02 -2.215358614921569824e-01 1.182325035333633423e-01 -6.558346003293991089e-02 1.622108817100524902e-01 1.451939493417739868e-01 -2.669955603778362274e-02 -3.198617100715637207e-01 -2.287043184041976929e-01 -6.097659934312105179e-03 -2.032379657030105591e-01 2.065453380346298218e-01 -1.047410517930984497e-01 5.138860642910003662e-02 2.748585939407348633e-01 -3.539128005504608154e-01 1.201976537704467773e-01 2.227843552827835083e-01 1.265617907047271729e-01 -3.105148300528526306e-02 -1.951670087873935699e-02 2.683150023221969604e-02 1.595297306776046753e-01 -1.712880283594131470e-02 4.249434471130371094e-01 -1.726117916405200958e-02
-1.505712792277336121e-02 1.371032595634460449e-01 2.063298821449279785e-01 -1.813643425703048706e-01 -2.496962994337081909e-02 -3.502663457766175270e-03 -1.487007923424243927e-02 -1.790450066328048706e-01 8.780459314584732056e-02 -6.924451887607574463e-02 3.046009540557861328e-01 8.979626744985580444e-02 1.113784983754158020e-01 -4.749753698706626892e-02 1.930981129407882690e-02 -1.110177487134933472e-02 6.238314136862754822e-02 -1.858728528022766113e-01 3.592299669981002808e-02 3.037973046302795410e-01 5.667699128389358521e-02 -1.714600920677185059e-01 1.929845213890075684e-01 6.315975636243820190e-02 3.320440053939819336e-01 -1.944646835327148438e-01 -7.736092060804367065e-02 5.776685848832130432e-02 1.195998787879943848e-01 4.352770149707794189e-01 3.652924895286560059e-01 -2.088615745306015015e-01
-2.287200242280960083e-01 3.396479040384292603e-02 -5.313934758305549622e-02 -2.082820683717727661e-01 -1.187707260251045227e-01 1.189841106534004211e-01 -2.115648426115512848e-02 -2.130332440137863159e-01 1.482233107089996338e-01 -3.357155919075012207e-01 3.427780568599700928e-01 4.329623188823461533e-03 1.115352660417556763e-01 -9.139357507228851318e-02 1.564024686813354492e-01 -1.362279504537582397e-01 2.126304656267166138e-01 -1.835891902446746826e-01 -1.053182259202003479e-01 3.418231606483459473e-01 5.258058756589889526e-02 -2.065678387880325317e-01 2.571202218532562256e-01 2.142243459820747375e-02 2.904027700424194336e-01 -8.370602130889892578e-02 6.843456067144870758e-03 1.376965492963790894e-01 -5.541726946830749512e-02 2.169170230627059937e-01 9.478290379047393799e-02 -1.480494886636734009e-01
-2.749673426151275635e-01 1.675945669412612915e-01 -1.909760385751724243e-01 -9.290833771228790283e-02 -4.649389907717704773e-02 2.622379064559936523e-01 5.286651104688644409e-02 -2.031750977039337158e-01 1.860242336988449097e-02 1.945621967315673828e-01 -1.401525586843490601e-01 1.642604768276214600e-01 1.506353169679641724e-01 -3.649400174617767334e-01 -1.192893162369728088e-01 2.370655350387096405e-02 2.297854423522949219e-01 2.201984524726867676e-01 5.928042158484458923e-02 -7.795986533164978027e-02 6.112558394670486450e-02 -1.171363145112991333e-01 1.811166554689407349e-01 8.675243705511093140e-02 -4.310085251927375793e-02 1.706250756978988647e-01 -1.965818405151367188e-01 -1.208666805177927017e-02 9.560762345790863037e-02 2.845568060874938965e-01 2.798734605312347412e-01 2.717282772064208984e-01
-2.470814138650894165e-01 -1.228155046701431274e-01 1.790204048156738281e-01 -3.509326279163360596e-01 -3.921905457973480225e-01 6.216051056981086731e-03 9.964006021618843079e-03 -2.278733402490615845e-01 -2.744655869901180267e-02 8.208978921175003052e-02 2.253240440040826797e-03 7.845358550548553467e-02 2.947094738483428955e-01 -1.183686312288045883e-02 1.141625270247459412e-01 3.238739073276519775e-02 1.269275993108749390e-01 1.345614790916442871e-01 6.089944019913673401e-02 4.791089296340942383e-01 1.312579810619354248e-01 -8.329215645790100098e-02 1.000086888670921326e-01 -7.536047697067260742e-02 6.904339045286178589e-02 -2.878757938742637634e-02 -1.966968774795532227e-01 1.653681546449661255e-01 -1.158210486173629761e-01 5.154256150126457214e-02 2.054610289633274078e-02 -2.293811142444610596e-01
-1.506475806236267090e-01 -2.330476231873035431e-02 -1.677304506301879883e-01 1.590497940778732300e-01 -2.214931994676589966e-01 -6.462727487087249756e-02 -1.781392842531204224e-02 -3.604643940925598145e-01 1.165520176291465759e-01 -1.658244878053665161e-01 8.098225295543670654e-02 1.874539256095886230e-01 2.967405319213867188e-01 -1.393058300018310547e-01 8.362952619791030884e-02 -1.635837107896804810e-01 4.203546047210693359e-01 -1.139897182583808899e-01 -2.479325532913208008e-01 2.060216665267944336e-01 -1.285147387534379959e-02 -2.842627763748168945e-01 -7.528413832187652588e-02 -3.097593411803245544e-02 8.689273148775100708e-03 -2.905227839946746826e-01 -3.574338555335998535e-02 1.163393184542655945e-01 -3.321243682876229286e-03 1.473917067050933838e-01 8.443943411111831665e-02 8.055200427770614624e-02
-3.457928895950317383e-01 -1.091511622071266174e-01 8.218230679631233215e-03 -1.519420593976974487e-01 1.373412311077117920e-01 1.002975702285766602e-01 -3.704978525638580322e-01 -2.193433046340942383e-01 -8.335100114345550537e-02 -2.823153734207153320e-01 1.712274998426437378e-01 1.713595688343048096e-01 -8.096227794885635376e-02 6.142059341073036194e-03 -9.173522144556045532e-02 -5.654427409172058105e-02 2.077112942934036255e-01 1.533524990081787109e-01 -1.822365671396255493e-01 4.452047869563102722e-02 1.733383536338806152e-01 -3.320499090477824211e-03 1.990126818418502808e-01 1.736165285110473633e-01 -6.538475304841995239e-02 -2.243287712335586548e-01 -2.322215586900711060e-01 -5.749781802296638489e-02 2.727489769458770752e-01 1.648033559322357178e-01 -1.855439692735671997e-02 -2.283252924680709839e-01
-2.358746230602264404e-01 3.459540009498596191e-02 1.045685540884733200e-02 7.250016182661056519e-02 -2.513471245765686035e-01 -1.369930356740951538e-01 -1.020384207367897034e-01 -1.318275481462478638e-01 6.379791349172592163e-02 -1.002338321995921433e-04 6.619411706924438477e-02 1.092972829937934875e-01 -6.396169960498809814e-02 -1.172768771648406982e-01 -8.325906097888946533e-02 2.205039709806442261e-01 3.511090874671936035e-01 1.914284527301788330e-01 2.403956651687622070e-01 3.681090474128723145e-01 -1.102492120116949081e-02 -1.066491752862930298e-01 1.927976906299591064e-01 3.326304256916046143e-01 -9.602712839841842651e-02 -2.380284965038299561e-01 -1.080874055624008179e-01 1.865749210119247437e-01 3.203097581863403320e-01 -6.178042665123939514e-02 1.035219151526689529e-02 5.339200049638748169e-02
-1.802043318748474121e-01 2.946126088500022888e-02 -1.682294756174087524e-01 1.417839527130126953e-01 -4.476872459053993225e-02 4.601827636361122131e-02 1.468458920717239380e-01 -8.775436133146286011e-02 2.777219563722610474e-02 -3.801637887954711914e-01 1.520341783761978149e-01 -1.270642578601837158e-01 -5.649933591485023499e-02 1.057714372873306274e-01 -5.278580635786056519e-02 -5.715073272585868835e-02 8.577695488929748535e-02 1.445983946323394775e-01 1.355301290750503540e-01 1.359560042619705200e-01 3.975436091423034668e-02 -1.857158243656158447e-01 1.419396251440048218e-01 2.423544377088546753e-01 -1.277968883514404297e-01 1.672673672437667847e-01 -2.628950960934162140e-02 1.622012853622436523e-01 2.627962827682495117e-01 2.602933943271636963e-01 5.055348277091979980e-01 -1.900456100702285767e-01
-2.448437064886093140e-01 -1.532461196184158325e-01 6.959076225757598877e-02 1.241560652852058411e-01 1.481187045574188232e-01 1.255628317594528198e-01 1.967353932559490204e-02 -1.265424340963363647e-01 -1.292834640480577946e-03 -7.902945578098297119e-02 -1.187614724040031433e-02 -2.946384251117706299e-01 -8.951000869274139404e-02 -3.632301464676856995e-02 1.269773840904235840e-01 4.005758464336395264e-02 4.355857670307159424e-01 2.681688405573368073e-02 -2.175213694572448730e-01 3.776803612709045410e-01 -7.350891083478927612e-02 -2.185559831559658051e-02 2.387551665306091309e-01 2.539805769920349121e-01 1.534006595611572266e-01 -2.885412983596324921e-02 -3.727315366268157959e-01 1.160294637084007263e-01 2.003784989938139915e-03 1.735470592975616455e-01 1.579778827726840973e-02 -8.374571055173873901e-02
-1.843925938010215759e-02 1.298387795686721802e-01 -5.941883864579722285e-05 -1.009043008089065552e-01 1.581682115793228149e-01 1.455177068710327148e-01 2.247842401266098022e-01 -6.051515042781829834e-02 1.127393245697021484e-01 -1.017544493079185486e-01 -3.611195087432861328e-02 2.517580687999725342e-01 2.428924590349197388e-01 -1.982533931732177734e-01 5.286764726042747498e-02 -1.835227459669113159e-01 -4.210030660033226013e-02 4.179368019104003906e-01 -4.435835778713226318e-02 2.387111783027648926e-01 1.001464426517486572e-01 2.675303444266319275e-02 3.587876260280609131e-01 2.603802382946014404e-01 8.847582340240478516e-02 4.390718415379524231e-02 4.201311245560646057e-02 7.681282609701156616e-02 1.372162699699401855e-01 -1.364935040473937988e-01 3.295945823192596436e-01 -2.086437195539474487e-01
-9.209807962179183960e-02 -1.574221551418304443e-01 -3.435702249407768250e-02 1.555323004722595215e-01 -2.290667146444320679e-01 -1.714331507682800293e-01 6.817312538623809814e-02 -3.402742743492126465e-01 -1.150557100772857666e-01 -3.796867281198501587e-02 1.032215729355812073e-01 -9.482470154762268066e-02 5.020955577492713928e-02 -1.807970553636550903e-01 -3.379725217819213867e-01 3.259148895740509033e-01 -9.880108758807182312e-03 1.557579934597015381e-01 -1.520738564431667328e-02 3.220360279083251953e-01 5.441242828965187073e-02 -1.619114130735397339e-01 -2.027727812528610229e-01 2.149707376956939697e-01 1.230008602142333984e-01 -1.089503541588783264e-01 8.638335019350051880e-02 1.699543446302413940e-01 -9.191115386784076691e-03 1.638597995042800903e-01 2.509806752204895020e-01 2.258684188127517700e-01
-2.199124395847320557e-01 -2.007984928786754608e-02 1.651027798652648926e-01 -1.353079378604888916e-01 2.016897797584533691e-01 -6.426202133297920227e-03 -1.362635195255279541e-01 -1.236545592546463013e-01 2.182406745851039886e-02 -2.246327549219131470e-01 -2.550474368035793304e-02 1.823033690452575684e-01 7.125413417816162109e-02 1.596987992525100708e-01 2.420771121978759766e-01 6.730271503329277039e-03 3.096597492694854736e-01 2.371979355812072754e-01 -2.526726126670837402e-01 4.425516426563262939e-01 -7.226172089576721191e-02 8.464558422565460205e-02 2.382792383432388306e-01 2.262721769511699677e-02 1.705790162086486816e-01 -4.397948458790779114e-02 -1.014282647520303726e-02 2.972117960453033447e-01 -3.632472082972526550e-02 -7.611306011676788330e-02 1.774829477071762085e-01 -1.320474594831466675e-01
-3.333756029605865479e-01 2.903076447546482086e-02 -1.164965331554412842e-01 2.326812408864498138e-02 -2.636707425117492676e-01 2.529390454292297363e-01 -1.234781276434659958e-02 -1.257775276899337769e-01 -2.233755029737949371e-02 2.565720081329345703e-01 1.655232161283493042e-02 1.678577512502670288e-01 -1.214088052511215210e-01 -1.108173578977584839e-01 -2.535927854478359222e-02 -9.171865135431289673e-02 2.784784734249114990e-01 2.006138861179351807e-01 1.665219664573669434e-02 1.943412572145462036e-01 7.602230459451675415e-02 3.434210270643234253e-02 9.102611988782882690e-02 5.060195922851562500e-01 -1.194484606385231018e-01 -1.235476210713386536e-01 -1.410559415817260742e-01 7.901673018932342529e-02 5.240051075816154480e-03 9.922679513692855835e-02 2.973210215568542480e-01 -1.117579489946365356e-01
-2.843315005302429199e-01 1.518887132406234741e-01 -1.512686908245086670e-01 -2.693727798759937286e-02 1.591760665178298950e-01 8.692856132984161377e-02 -1.925481557846069336e-01 -2.263665050268173218e-01 6.402061134576797485e-02 1.016613617539405823e-01 1.299440562725067139e-01 -2.271009050309658051e-02 3.176548331975936890e-02 7.457147538661956787e-02 9.979550540447235107e-02 5.651999264955520630e-02 3.984301686286926270e-01 2.649978175759315491e-02 -1.417886465787887573e-01 2.800421118736267090e-01 2.566674947738647461e-01 -2.781678363680839539e-02 3.717442154884338379e-01 7.109768688678741455e-02 -6.265007704496383667e-02 2.240406125783920288e-01 1.990926265716552734e-01 -3.608715534210205078e-02 1.439816057682037354e-01 -1.492245942354202271e-01 2.463664263486862183e-01 -1.818718016147613525e-01
-3.585496544837951660e-01 1.578199714422225952e-01 -5.847907811403274536e-02 -8.582333475351333618e-02 3.515674918889999390e-02 -3.427793458104133606e-02 3.379925340414047241e-02 -2.023677378892898560e-01 1.737450212240219116e-01 6.950398534536361694e-02 -6.924746185541152954e-02 2.215651422739028931e-01 -8.675500005483627319e-02 -3.774963915348052979e-01 -1.648329049348831177e-01 4.024381935596466064e-02 8.476775139570236206e-02 -6.924030021764338017e-04 9.274543076753616333e-02 2.358166277408599854e-01 -8.172798901796340942e-02 -3.242732286453247070e-01 9.013306349515914917e-02 1.953983455896377563e-01 -2.557021081447601318e-01 5.880448222160339355e-02 -3.035770058631896973e-01 6.704486906528472900e-02 2.494081258773803711e-01 -1.686972081661224365e-01 1.806120276451110840e-01 -7.215172797441482544e-02
-2.023134529590606689e-01 -1.971774501726031303e-03 -1.214711591601371765e-01 4.544109478592872620e-02 1.087256073951721191e-01 -5.588872358202934265e-02 -4.557137563824653625e-02 -2.590093612670898438e-01 -7.232637703418731689e-02 -2.012534998357295990e-03 -1.971951574087142944e-01 -2.544806599617004395e-01 1.658815704286098480e-02 9.458574652671813965e-02 1.978860018425621092e-05 1.450644433498382568e-01 3.121869862079620361e-01 2.036581933498382568e-01 -7.683467119932174683e-02 4.083369970321655273e-01 1.404282897710800171e-01 -3.080893158912658691e-01 1.807595938444137573e-01 1.314019504934549332e-02 -8.661717921495437622e-02 -1.817705780267715454e-01 3.222174644470214844e-01 1.673364192247390747e-01 9.354211390018463135e-02 -3.523817285895347595e-02 2.770056128501892090e-01 2.885257825255393982e-02
-3.834488987922668457e-01 -1.654503941535949707e-01 9.807253628969192505e-02 -2.211901545524597168e-02 2.250503152608871460e-01 1.914217025041580200e-01 -1.813576519489288330e-01 -3.089391291141510010e-01 1.617353223264217377e-02 -5.562606081366539001e-02 -7.770615071058273315e-02 6.530392169952392578e-02 6.652092188596725464e-02 1.650940328836441040e-01 -3.120609559118747711e-02 -1.039806678891181946e-01 2.937712967395782471e-01 1.840214245021343231e-02 -2.980159521102905273e-01 7.544833421707153320e-02 -1.437134854495525360e-02 2.980887889862060547e-02 2.718912363052368164e-01 3.849483728408813477e-01 4.404939711093902588e-02 -1.043331027030944824e-01 -8.141876012086868286e-02 1.856572628021240234e-01 1.577388793230056763e-01 9.439852833747863770e-02 8.294090628623962402e-02 -2.092596888542175293e-01
-1.108090505003929138e-01 -7.212889194488525391e-02 -8.572357147932052612e-02 -4.968631863594055176e-01 -4.329739883542060852e-02 8.584278821945190430e-02 -7.061744481325149536e-02 -2.421896457672119141e-01 -1.704806089401245117e-02 -2.163060605525970459e-01 -7.357586920261383057e-02 -1.661037057638168335e-01 1.066475808620452881e-01 -3.109682165086269379e-02 1.754297763109207153e-01 2.764110863208770752e-01 1.431343406438827515e-01 6.560774147510528564e-02 3.207261115312576294e-02 1.982315257191658020e-02 -1.757344901561737061e-01 -3.162145912647247314e-01 -5.925553292036056519e-02 2.241706401109695435e-01 -1.071029305458068848e-01 -6.218669936060905457e-02 -2.419925294816493988e-02 1.629894673824310303e-01 1.844880729913711548e-02 -2.623876184225082397e-02 3.094190359115600586e-01 -3.251135945320129395e-01
-2.635323703289031982e-01 1.064836233854293823e-01 8.813960105180740356e-02 4.932577535510063171e-02 2.230741083621978760e-01 -5.225989967584609985e-02 -7.942742109298706055e-02 -1.721132397651672363e-01 -2.154951244592666626e-01 -2.023874968290328979e-01 7.294011861085891724e-02 1.190366819500923157e-01 5.193631649017333984e-01 5.956565588712692261e-02 -1.926594823598861694e-01 1.947034383192658424e-03 -1.000726744532585144e-01 1.303465664386749268e-01 -8.447004482150077820e-03 1.724312156438827515e-01 6.619136780500411987e-02 -2.154764980077743530e-01 -2.273098528385162354e-01 -5.904475972056388855e-02 1.034300476312637329e-01 -8.027832955121994019e-02 -1.590340286493301392e-01 1.887648552656173706e-01 4.936627298593521118e-02 7.947392761707305908e-02 3.430961668491363525e-01 1.896795630455017090e-01
-1.935588419437408447e-01 5.844219774007797241e-02 1.762581765651702881e-01 2.038981020450592041e-01 -3.677886351943016052e-02 2.469486594200134277e-01 2.934796363115310669e-02 -1.367261409759521484e-01 -5.844218656420707703e-02 1.040573269128799438e-01 1.835127621889114380e-01 2.019404321908950806e-01 3.759477660059928894e-02 -3.064261972904205322e-01 -3.243575096130371094e-01 1.876553595066070557e-01 -3.657091781497001648e-02 1.136455088853836060e-01 -3.084705583751201630e-02 3.708392679691314697e-01 6.940181553363800049e-02 -6.531642377376556396e-02 7.158219814300537109e-02 2.178131639957427979e-01 -1.089275479316711426e-01 1.303185820579528809e-01 -2.833604216575622559e-01 -3.180144727230072021e-02 3.170811831951141357e-01 -8.744453638792037964e-02 1.259887069463729858e-01 -1.776664257049560547e-01
-1.247284412384033203e-01 -1.062338352203369141e-01 2.037476599216461182e-01 -8.822963386774063110e-02 -1.241226494312286377e-01 -4.864048212766647339e-02 -5.796606466174125671e-02 -3.561296164989471436e-01 -2.118823379278182983e-01 -1.881533861160278320e-01 2.237875945866107941e-02 4.204162657260894775e-01 2.572350800037384033e-01 -6.391282379627227783e-02 -4.099237546324729919e-02 1.462905108928680420e-01 9.379794448614120483e-02 -7.641808688640594482e-02 1.916667968034744263e-01 1.248329784721136093e-02 7.163157314062118530e-02 -9.297315776348114014e-02 4.872087389230728149e-02 2.154513895511627197e-01 4.509848356246948242e-02 9.728541970252990723e-02 3.077006340026855469e-02 -4.108913987874984741e-02 1.020645871758460999e-01 6.957549136132001877e-03 5.152020454406738281e-01 -1.445217579603195190e-01
-9.811040759086608887e-02 1.070859208703041077e-01 -4.797446727752685547e-02 -2.531005442142486572e-01 6.685422360897064209e-02 2.664134502410888672e-01 -5.565408617258071899e-03 -6.618701666593551636e-02 9.003360569477081299e-02 7.180710881948471069e-02 -3.191661462187767029e-02 -1.878948956727981567e-01 -1.541895866394042969e-01 -1.488555073738098145e-01 -1.293732076883316040e-01 -5.975955724716186523e-02 1.273603141307830811e-01 -1.320829391479492188e-01 1.777613610029220581e-01 3.900198936462402344e-01 9.904402494430541992e-02 -3.032229244709014893e-01 1.336531937122344971e-01 3.605698049068450928e-01 -2.621625736355781555e-02 1.490830332040786743e-01 -2.497745007276535034e-01 3.037564754486083984e-01 2.278458923101425171e-01 4.490413516759872437e-02 1.298169493675231934e-01 -3.875551000237464905e-02
-3.396482467651367188e-01 1.044818758964538574e-02 -3.756052348762750626e-03 -9.390302002429962158e-02 7.145029027014970779e-03 1.001159325242042542e-01 -9.165831655263900757e-02 -2.633728981018066406e-01 -5.953716859221458435e-02 -2.606326341629028320e-01 2.588929533958435059e-01 -8.233216404914855957e-02 1.938387900590896606e-01 3.250269591808319092e-01 1.318940054625272751e-02 -1.606542766094207764e-01 -1.335629969835281372e-01 1.611701154615730047e-04 -1.039271503686904907e-01 4.205121099948883057e-01 -3.303988277912139893e-02 -2.606969177722930908e-01 6.627698242664337158e-02 1.398692131042480469e-01 1.737954169511795044e-01 -2.722972035408020020e-01 2.865782938897609711e-02 1.057673096656799316e-01 3.513657674193382263e-02 2.139844298362731934e-01 1.034695729613304138e-01 2.846094034612178802e-02
-3.467757701873779297e-01 -2.144478633999824524e-02 1.369019448757171631e-01 -1.099199280142784119e-01 -1.962491571903228760e-01 -1.050820350646972656e-01 -3.051112405955791473e-02 -5.160459280014038086e-01 -1.634160727262496948e-01 2.163012884557247162e-02 2.501997351646423340e-01 4.913973808288574219e-02 -1.317142248153686523e-01 -1.664991676807403564e-01 -2.136189490556716919e-01 2.117736637592315674e-01 1.991640962660312653e-02 5.833930894732475281e-02 3.494053333997726440e-02 1.521771699190139771e-01 6.259746104478836060e-02 -5.042039230465888977e-02 -6.871995329856872559e-02 3.141944110393524170e-01 4.854263272136449814e-03 4.275540634989738464e-02 -6.673368066549301147e-02 3.112500607967376709e-01 2.261361032724380493e-01 -7.790961116552352905e-02 6.803618371486663818e-02 2.889410778880119324e-02
-9.174600243568420410e-02 1.319859474897384644e-01 -6.355001032352447510e-02 -8.899836987257003784e-02 1.618527919054031372e-01 2.758612632751464844e-01 -1.289910729974508286e-02 -5.435161292552947998e-02 -1.346224844455718994e-01 -5.529467388987541199e-02 4.472172260284423828e-01 -5.414548888802528381e-02 1.756646335124969482e-01 -2.615000307559967041e-01 -1.126729398965835571e-01 9.255760908126831055e-02 -1.654466092586517334e-01 2.441062033176422119e-01 -1.056405901908874512e-01 1.763962656259536743e-01 1.020848378539085388e-01 -1.529706865549087524e-01 1.211856901645660400e-01 1.631151288747787476e-01 1.374240368604660034e-01 2.028325796127319336e-01 6.416787952184677124e-02 -3.004102036356925964e-02 2.002248764038085938e-01 1.374013423919677734e-01 4.163540005683898926e-01 1.022392213344573975e-01
-5.646044388413429260e-02 -2.387902289628982544e-01 -2.574915997684001923e-02 1.110224202275276184e-01 -3.453452885150909424e-02 -1.732733696699142456e-01 -1.759089231491088867e-01 -2.786488234996795654e-01 -2.347734719514846802e-01 -2.675089836120605469e-01 1.920772939920425415e-01 2.667790949344635010e-01 2.336377948522567749e-01 2.117632655426859856e-03 3.691549226641654968e-02 2.532492578029632568e-01 1.488240659236907959e-01 -3.526600450277328491e-02 3.071253299713134766e-01 3.189727365970611572e-01 -8.078357204794883728e-03 -2.221744656562805176e-01 -8.281899243593215942e-02 9.467131644487380981e-02 -3.940674662590026855e-02 -5.949719622731208801e-02 -2.258173823356628418e-01 1.118856221437454224e-01 1.422602534294128418e-01 7.135746628046035767e-02 2.277652770280838013e-01 -4.051886871457099915e-02
-1.100998520851135254e-01 -1.785631477832794189e-02 -2.118640840053558350e-01 5.414767190814018250e-02 -2.680522389709949493e-02 3.759571164846420288e-02 7.165675610303878784e-02 -2.245434671640396118e-01 9.443233907222747803e-02 -4.122753143310546875e-01 3.384065926074981689e-01 1.434547156095504761e-01 -1.483202874660491943e-01 2.494800277054309845e-02 2.228821367025375366e-01 -3.763564676046371460e-02 2.117160148918628693e-02 9.509135037660598755e-02 2.826960198581218719e-02 9.213482588529586792e-02 3.152825310826301575e-02 -1.534387618303298950e-01 3.048155456781387329e-02 1.834511160850524902e-01 5.755847692489624023e-02 -1.344109177589416504e-01 -4.136839881539344788e-02 2.257889509201049805e-01 3.039604723453521729e-01 2.538818120956420898e-01 3.744776248931884766e-01 -2.128409892320632935e-01
-2.395984828472137451e-01 -3.457873244769871235e-04 -8.902340196073055267e-03 -2.080344706773757935e-01 7.707381993532180786e-02 1.774962805211544037e-02 8.981979638338088989e-02 -2.138499468564987183e-01 -6.070708855986595154e-02 5.867665261030197144e-02 1.136047169566154480e-01 -8.405150473117828369e-02 -1.896675303578376770e-02 3.100657463073730469e-02 1.266132574528455734e-02 -8.221477270126342773e-02 1.086305528879165649e-01 5.327216535806655884e-02 -3.563125059008598328e-02 3.491564393043518066e-01 3.033718764781951904e-01 -3.311594724655151367e-01 4.189788997173309326e-01 4.120867699384689331e-02 1.133000105619430542e-01 -1.173210963606834412e-01 4.188422262668609619e-01 8.858697861433029175e-02 2.140938192605972290e-01 -2.568691410124301910e-02 1.661234945058822632e-01 -5.575813725590705872e-02
-1.285641640424728394e-01 2.569580078125000000e-01 -1.488258093595504761e-01 -1.215927600860595703e-01 -5.922851711511611938e-02 2.079825401306152344e-01 1.403907537460327148e-01 3.205097094178199768e-02 1.327122151851654053e-01 -5.310139432549476624e-02 1.072365120053291321e-01 -2.147766649723052979e-01 -1.473682075738906860e-01 -1.322004199028015137e-01 -6.756954640150070190e-02 -9.485030174255371094e-02 5.383781343698501587e-02 4.901855066418647766e-02 -8.159547299146652222e-02 4.485915005207061768e-01 -3.455772623419761658e-02 -1.575093418359756470e-01 1.196419373154640198e-01 4.339127242565155029e-01 5.818828474730253220e-03 -1.549821346998214722e-01 -7.117396593093872070e-02 2.597217857837677002e-01 2.248188257217407227e-01 -2.261953987181186676e-02 3.045805990695953369e-01 -6.799304392188787460e-04
6.952547468245029449e-03 8.624803274869918823e-03 1.830381453037261963e-01 -1.238446235656738281e-01 1.903599202632904053e-01 7.686227560043334961e-02 7.578916102647781372e-02 -1.475851088762283325e-01 -3.611024320125579834e-01 -2.125338762998580933e-01 8.804383128881454468e-02 -1.379725933074951172e-01 -1.187098622322082520e-01 -3.835631310939788818e-01 3.220918774604797363e-02 1.291809380054473877e-01 2.425943613052368164e-01 2.771205604076385498e-01 -7.428404688835144043e-02 2.278696298599243164e-01 -8.603827655315399170e-02 -7.105543464422225952e-02 2.032278478145599365e-01 2.399977743625640869e-01 1.603409498929977417e-01 1.054304242134094238e-01 -3.027500957250595093e-02 -6.187251210212707520e-02 -1.614641845226287842e-01 3.873248398303985596e-02 2.825575470924377441e-01 -2.159938216209411621e-01
-3.259769678115844727e-01 1.310713291168212891e-01 1.938822242664173245e-04 1.385291293263435364e-02 1.562609151005744934e-02 -2.280736528337001801e-02 1.149830128997564316e-02 -2.602384388446807861e-01 1.875341385602951050e-01 1.288245767354965210e-01 1.296053733676671982e-02 1.945075988769531250e-01 -5.303306132555007935e-02 -4.461759626865386963e-01 -5.836777854710817337e-03 8.110576122999191284e-02 4.425536841154098511e-02 -1.253565251827239990e-01 1.006373465061187744e-01 3.329144418239593506e-01 1.031387001276016235e-01 -3.416172862052917480e-01 7.602546364068984985e-02 2.074229717254638672e-01 -1.597757935523986816e-01 -1.320168934762477875e-02 -3.112861812114715576e-01 4.778831452131271362e-02 1.238775998353958130e-01 -1.899701058864593506e-01 1.287917792797088623e-01 -4.241545498371124268e-02
-1.765262633562088013e-01 1.441306024789810181e-01 -4.750468581914901733e-02 -1.005263533443212509e-02 -3.395842313766479492e-01 -2.111140340566635132e-01 -1.500104963779449463e-01 -3.543153703212738037e-01 1.590185165405273438e-01 4.674743860960006714e-02 -1.426831930875778198e-01 -5.530934780836105347e-02 -1.564686894416809082e-01 -7.514050602912902832e-02 -6.264758855104446411e-02 5.148768424987792969e-02 2.689361274242401123e-01 7.929594814777374268e-02 -1.465680748224258423e-01 1.812141686677932739e-01 8.317949622869491577e-02 -3.212333619594573975e-01 1.272059883922338486e-02 -1.740782335400581360e-02 -1.061655022203922272e-02 1.259689480066299438e-01 -6.454921793192625046e-03 2.210280485451221466e-02 -3.057813644409179688e-02 1.952353715896606445e-01 3.904989957809448242e-01 -3.140408396720886230e-01
-9.958818554878234863e-02 1.124711558222770691e-01 1.259171366691589355e-01 -8.300897665321826935e-03 -1.254635006189346313e-01 -3.859565407037734985e-02 1.713843084871768951e-03 -4.647235274314880371e-01 5.343858618289232254e-03 -2.101650089025497437e-01 8.867371082305908203e-02 1.130024418234825134e-01 -1.647575646638870239e-01 -2.700384855270385742e-01 6.957509368658065796e-02 7.693298906087875366e-02 8.163134753704071045e-02 8.671835064888000488e-03 1.842040270566940308e-01 2.241638898849487305e-01 2.604895085096359253e-02 -5.044321343302726746e-02 2.814435213804244995e-02 -1.429430395364761353e-01 -1.829355582594871521e-02 -1.197392493486404419e-01 -3.351785242557525635e-02 1.922049671411514282e-01 3.707523345947265625e-01 6.784703116863965988e-03 4.617451131343841553e-01 -1.839390546083450317e-01
-2.331592142581939697e-01 -1.382850855588912964e-01 -6.012067943811416626e-02 -3.279944509267807007e-02 -1.772881001234054565e-01 -1.920946538448333740e-01 7.431628555059432983e-02 -2.162403762340545654e-01 -1.973629593849182129e-01 -1.689662635326385498e-01 1.212330982089042664e-01 3.819324374198913574e-01 3.122187554836273193e-01 -3.779187425971031189e-02 -6.197921559214591980e-02 1.839691400527954102e-01 5.730874836444854736e-02 -1.015988411381840706e-03 1.621950417757034302e-01 1.104054506868124008e-02 2.004870623350143433e-01 -3.031773269176483154e-01 1.340029537677764893e-01 2.919023036956787109e-01 -9.753330796957015991e-02 1.155408006161451340e-02 -2.806444466114044189e-01 -3.936196118593215942e-02 8.894182741641998291e-02 2.113842815160751343e-01 1.702049374580383301e-01 5.712159443646669388e-03
-2.022607475519180298e-01 2.011912688612937927e-02 2.208296507596969604e-01 3.647183999419212341e-02 -1.752031594514846802e-01 -2.393976449966430664e-01 -2.382168918848037720e-01 -1.389387100934982300e-01 -9.847766906023025513e-02 -2.109200134873390198e-02 -2.851018868386745453e-02 6.743045896291732788e-02 1.430510878562927246e-01 -6.924219429492950439e-02 -1.568185836076736450e-01 2.681040465831756592e-01 1.353647746145725250e-02 9.754275530576705933e-02 -2.792481780052185059e-01 3.291894197463989258e-01 3.451149761676788330e-01 -5.284287035465240479e-02 5.040651652961969376e-03 3.644143342971801758e-01 -3.944233059883117676e-02 -1.010532826185226440e-01 -1.561987996101379395e-01 -8.006256818771362305e-02 7.768407464027404785e-02 1.833038479089736938e-01 1.465166211128234863e-01 -2.299088090658187866e-01
-9.620557725429534912e-02 6.783674657344818115e-02 -1.036834269762039185e-01 3.758437559008598328e-02 -2.882774174213409424e-01 5.319813638925552368e-02 -2.249897457659244537e-02 -2.953498661518096924e-01 1.014677900820970535e-02 2.789022214710712433e-02 -7.859931141138076782e-02 -2.858038842678070068e-01 6.800510734319686890e-02 9.857321530580520630e-02 1.451610028743743896e-01 -7.318286597728729248e-02 3.567844033241271973e-01 -1.705925464630126953e-01 -1.482065580785274506e-02 2.753994762897491455e-01 6.057672575116157532e-02 -3.589651733636856079e-02 1.451084017753601074e-01 3.340473771095275879e-01 3.616112098097801208e-02 -2.428238689899444580e-01 1.377846300601959229e-01 1.296034157276153564e-01 3.094158768653869629e-01 6.821864098310470581e-02 3.025732040405273438e-01 -1.128625869750976562e-01
-5.216508731245994568e-02 6.133176758885383606e-02 1.731860190629959106e-01 -3.602599352598190308e-02 3.941452596336603165e-03 -9.012746810913085938e-02 -6.933582574129104614e-02 -2.132395654916763306e-01 -9.561258368194103241e-03 3.884603828191757202e-02 1.881452500820159912e-01 2.720294520258903503e-02 1.880609244108200073e-01 4.803904518485069275e-02 -7.681771367788314819e-02 2.046559564769268036e-02 7.112212479114532471e-02 6.376738101243972778e-02 8.449253439903259277e-02 1.751858294010162354e-01 -5.622865632176399231e-03 -1.200059726834297180e-01 2.180035859346389771e-01 3.463778197765350342e-01 -2.637100219726562500e-01 1.926028728485107422e-01 1.840784251689910889e-01 5.155820846557617188e-01 -1.502631884068250656e-02 1.666525900363922119e-01 3.127590119838714600e-01 -2.470217794179916382e-01
-1.303965747356414795e-01 -9.496282786130905151e-02 1.100749522447586060e-02 1.109824776649475098e-01 -2.400947362184524536e-02 -2.403655275702476501e-02 -4.597512073814868927e-03 -3.994493484497070312e-01 -2.724386453628540039e-01 -8.521139621734619141e-02 1.064169630408287048e-01 2.389249354600906372e-01 2.493540048599243164e-01 3.747290372848510742e-02 1.145050488412380219e-02 1.437910795211791992e-01 3.005737662315368652e-01 1.984188146889209747e-02 7.383418083190917969e-02 1.773445680737495422e-02 4.293838143348693848e-02 -5.803867802023887634e-02 -1.029023975133895874e-01 2.242335677146911621e-01 1.169003695249557495e-01 1.160025410354137421e-02 -1.245533600449562073e-01 -1.820067018270492554e-01 -1.476560812443494797e-02 2.882288396358489990e-01 4.603380858898162842e-01 -2.151554524898529053e-01
-9.887949377298355103e-02 -4.046016931533813477e-02 3.351925313472747803e-02 -1.178358793258666992e-01 -2.182576805353164673e-01 1.443938761949539185e-01 -9.962312132120132446e-02 -2.878442406654357910e-01 3.714652732014656067e-02 8.381696045398712158e-02 -1.642275899648666382e-01 6.985347718000411987e-02 3.443398475646972656e-01 1.402206998318433762e-02 -7.585111260414123535e-02 1.218399330973625183e-01 1.402697265148162842e-01 -1.658321768045425415e-01 9.159240126609802246e-02 5.547830462455749512e-01 9.581664949655532837e-02 -1.820757091045379639e-01 5.824216827750205994e-02 5.221055820584297180e-02 2.779840826988220215e-01 2.037702053785324097e-01 -1.900948882102966309e-01 5.266276374459266663e-02 1.705103814601898193e-01 1.690827310085296631e-01 1.171789318323135376e-02 7.338117808103561401e-02
-2.027582228183746338e-01 1.357756704092025757e-01 1.306311339139938354e-01 -2.356708794832229614e-01 4.675002768635749817e-03 1.304163504391908646e-02 5.116247758269309998e-02 -1.974239945411682129e-01 -1.789150238037109375e-01 9.960377216339111328e-02 1.483324617147445679e-01 8.078960329294204712e-02 1.144386157393455505e-01 5.517515912652015686e-02 2.317244000732898712e-02 -2.731043398380279541e-01 1.208090484142303467e-01 -1.380975842475891113e-01 -1.073309257626533508e-01 4.527051448822021484e-01 2.411891371011734009e-01 -1.829534173011779785e-01 3.765887022018432617e-01 -6.539275497198104858e-02 1.860765814781188965e-01 -2.847678959369659424e-01 -1.304023414850234985e-01 1.265387423336505890e-02 -5.741267465054988861e-03 7.772896438837051392e-02 1.872891932725906372e-01 -4.937005788087844849e-02
-1.884076893329620361e-01 6.004668772220611572e-02 7.876934111118316650e-02 -2.362770289182662964e-01 -3.326016664505004883e-01 2.593085169792175293e-01 -1.530897915363311768e-01 -2.476025223731994629e-01 -4.782297089695930481e-02 -3.284561634063720703e-01 -1.665768325328826904e-01 1.495008766651153564e-01 1.418798416852951050e-01 1.483303774148225784e-02 -3.774033486843109131e-02 -1.487761735916137695e-01 1.508497446775436401e-01 -6.137587502598762512e-02 2.597292959690093994e-01 2.215523123741149902e-01 2.715541422367095947e-01 -1.396760493516921997e-01 -5.529769137501716614e-02 -1.198252663016319275e-01 -1.965431869029998779e-02 -1.447791010141372681e-01 7.608556002378463745e-02 8.342232555150985718e-02 1.943255215883255005e-02 2.825076282024383545e-01 2.525542080402374268e-01 1.667930185794830322e-02
-2.326125353574752808e-01 1.839593201875686646e-01 -1.369623243808746338e-01 -3.639671206474304199e-02 7.663922756910324097e-02 2.978229429572820663e-03 -1.738833487033843994e-01 -3.276710510253906250e-01 2.388774603605270386e-01 -2.584803402423858643e-01 -8.457875996828079224e-02 -2.374557591974735260e-02 2.480923235416412354e-01 -1.445079445838928223e-01 -1.122678723186254501e-02 2.983071208000183105e-01 -1.305977106094360352e-01 1.802941262722015381e-01 1.864838451147079468e-01 2.336552441120147705e-01 -1.965346336364746094e-01 -3.594666719436645508e-02 -9.000104665756225586e-02 2.360076829791069031e-02 -9.756037592887878418e-02 -6.608135253190994263e-02 1.101339980959892273e-01 2.960820496082305908e-01 3.003360927104949951e-01 1.200600154697895050e-02 1.653187125921249390e-01 -1.627276241779327393e-01
-8.181996643543243408e-02 1.501886397600173950e-01 -4.669022560119628906e-02 6.319922953844070435e-02 8.131281286478042603e-02 9.297750145196914673e-02 1.935730427503585815e-01 1.813379824161529541e-01 -3.231035172939300537e-02 -6.050053611397743225e-02 9.156972169876098633e-02 2.557234168052673340e-01 8.776171505451202393e-02 -3.421821892261505127e-01 -1.079564839601516724e-01 -2.166967093944549561e-01 5.045948177576065063e-02 2.743402123451232910e-01 2.838116139173507690e-02 2.792017757892608643e-01 2.507301867008209229e-01 -1.709259301424026489e-01 2.240363210439682007e-01 2.830541133880615234e-01 -1.432782411575317383e-01 1.698963642120361328e-01 -8.853090554475784302e-02 3.503615856170654297e-01 1.638176888227462769e-01 -7.856824994087219238e-02 9.842060506343841553e-02 -1.242432519793510437e-01
-1.700917333364486694e-01 1.847751438617706299e-01 2.082175388932228088e-02 -1.492457389831542969e-01 1.571323373354971409e-03 3.903770074248313904e-02 2.127513885498046875e-01 -5.210816115140914917e-02 -1.730923205614089966e-01 -2.418438531458377838e-02 2.523606717586517334e-01 -3.570162355899810791e-01 5.353972315788269043e-02 -2.838686108589172363e-01 -8.667811006307601929e-02 3.104831464588642120e-02 2.315483242273330688e-01 6.162161752581596375e-02 -1.838364899158477783e-01 2.524873316287994385e-01 1.215780079364776611e-01 -2.406963855028152466e-01 1.948482692241668701e-01 2.565997242927551270e-01 8.497373014688491821e-02 -2.303761541843414307e-01 7.961346209049224854e-02 2.944243848323822021e-01 1.367857456207275391e-01 1.284947246313095093e-01 1.736569106578826904e-01 3.030701540410518646e-02
-2.157977372407913208e-01 1.235358566045761108e-01 -2.987050116062164307e-01 -2.062536776065826416e-01 -2.867673635482788086e-01 -6.167729571461677551e-02 1.470933556556701660e-01 -3.763354718685150146e-01 -7.175920903682708740e-02 -1.439145356416702271e-01 2.837225794792175293e-01 7.622606307268142700e-02 -9.582439810037612915e-02 -1.094988361001014709e-01 -8.477217704057693481e-02 1.481039375066757202e-01 1.523410528898239136e-01 1.744614839553833008e-01 2.755751274526119232e-02 2.065156251192092896e-01 4.716579988598823547e-02 1.093820575624704361e-02 -1.416933387517929077e-01 -2.551002204418182373e-01 1.705361604690551758e-01 -8.939444273710250854e-02 6.629609316587448120e-02 1.671305447816848755e-01 2.623052597045898438e-01 1.609926819801330566e-01 2.088705599308013916e-01 -4.833317920565605164e-02
7.603566348552703857e-02 1.202614232897758484e-01 -1.396251767873764038e-01 9.233983606100082397e-02 -4.321365430951118469e-02 3.560702502727508545e-02 2.890408597886562347e-02 -3.739118874073028564e-01 1.269928067922592163e-01 -2.563412785530090332e-01 2.437280565500259399e-01 1.848793216049671173e-02 8.582206815481185913e-02 -1.889579296112060547e-01 -3.084845468401908875e-02 6.204623728990554810e-02 1.085501722991466522e-02 1.329877674579620361e-01 9.437359124422073364e-02 1.201835349202156067e-01 1.858468353748321533e-01 -1.235155574977397919e-02 2.442071586847305298e-01 2.978931963443756104e-01 -1.645343750715255737e-01 -6.977012380957603455e-03 -2.984642423689365387e-02 3.397906124591827393e-01 1.260937303304672241e-01 1.692436039447784424e-01 4.536561965942382812e-01 -2.143150009214878082e-02
-3.176340162754058838e-01 -2.180628329515457153e-01 -5.523212999105453491e-02 1.599681079387664795e-01 -1.091837435960769653e-01 -1.333650499582290649e-01 -8.046833425760269165e-02 -1.821224540472030640e-01 -1.669691652059555054e-01 -6.659516692161560059e-02 5.928354710340499878e-02 3.144563138484954834e-01 1.121829003095626831e-01 8.703420311212539673e-02 5.923270434141159058e-02 3.022268712520599365e-01 -1.135034263134002686e-01 5.280682072043418884e-02 1.394486874341964722e-01 1.687949150800704956e-01 1.328667700290679932e-01 -1.080464124679565430e-01 1.487783938646316528e-01 1.467173844575881958e-01 1.414393186569213867e-01 -2.755629131570458412e-03 -2.108964771032333374e-01 -5.884164571762084961e-02 3.644413501024246216e-02 2.592260539531707764e-01 4.583407640457153320e-01 -1.438492834568023682e-01
-3.263178765773773193e-01 2.194635719060897827e-01 -1.324550658464431763e-01 8.686456084251403809e-02 1.235267668962478638e-01 2.224688380956649780e-01 -6.428708136081695557e-02 -2.264100015163421631e-01 -1.130593046545982361e-01 5.961723625659942627e-02 2.333727180957794189e-01 -8.993811160326004028e-02 1.569496244192123413e-01 -9.656577557325363159e-02 1.634138673543930054e-01 1.746952533721923828e-03 3.090761601924896240e-01 -1.028916537761688232e-01 -2.531668543815612793e-01 2.494840323925018311e-01 1.033148691058158875e-01 -1.671364009380340576e-01 -1.931786835193634033e-01 2.489149197936058044e-02 1.365831941366195679e-01 -3.199743926525115967e-01 -7.531848968937993050e-04 1.595807075500488281e-01 9.664072096347808838e-02 -1.967852376401424408e-02 3.058758974075317383e-01 -4.213093221187591553e-02
-1.943707279860973358e-02 1.714387536048889160e-01 1.336540281772613525e-01 1.080151274800300598e-01 -2.776256501674652100e-01 -3.137715458869934082e-01 3.004048205912113190e-02 -3.508329987525939941e-01 -1.385098323225975037e-02 -5.991717800498008728e-02 -9.680892527103424072e-02 -3.580493107438087463e-02 7.842018455266952515e-02 -4.853926971554756165e-02 -7.315899431705474854e-02 -5.029201507568359375e-03 1.669882051646709442e-02 2.268173694610595703e-01 8.977063000202178955e-02 2.526617348194122314e-01 9.958573430776596069e-02 -1.153925433754920959e-01 1.667201370000839233e-01 3.637760579586029053e-01 -1.782138645648956299e-01 -2.322366535663604736e-01 1.659447997808456421e-01 1.269787400960922241e-01 2.008989900350570679e-01 2.739708721637725830e-01 2.471544444561004639e-01 -4.706245381385087967e-03
-1.406015455722808838e-01 -2.878019213676452637e-01 7.594943046569824219e-02 -1.510410159826278687e-01 -8.398653008043766022e-03 2.143259644508361816e-01 5.234418809413909912e-02 -3.885782659053802490e-01 -4.133728798478841782e-04 1.626837253570556641e-02 -2.458936274051666260e-01 3.762672841548919678e-02 3.198782801628112793e-01 5.156063288450241089e-02 -8.006677031517028809e-02 7.910884916782379150e-02 2.758799493312835693e-01 -1.689619570970535278e-02 7.690722588449716568e-03 4.919446408748626709e-01 1.673267930746078491e-01 -2.174507528543472290e-01 5.163883790373802185e-03 -2.204759605228900909e-02 1.849274337291717529e-01 4.758264496922492981e-02 -2.198639512062072754e-01 -5.504979565739631653e-02 3.797164559364318848e-02 -1.219708658754825592e-02 7.273928076028823853e-02 -1.767083816230297089e-02
-3.622378706932067871e-01 1.490490585565567017e-01 -1.053123772144317627e-01 -1.279856562614440918e-01 1.235243752598762512e-01 -1.750259697437286377e-01 4.721996933221817017e-02 -2.915218770503997803e-01 1.783218979835510254e-01 -1.294361650943756104e-01 1.117556616663932800e-01 -5.382895469665527344e-02 3.071043789386749268e-01 -2.659868448972702026e-03 6.897240132093429565e-02 1.632459014654159546e-01 4.317758679389953613e-01 -1.469608582556247711e-02 -2.222175709903240204e-02 3.253574073314666748e-01 7.551451772451400757e-02 -5.553578957915306091e-02 7.216560840606689453e-02 -2.646791934967041016e-02 2.838872671127319336e-01 2.232364267110824585e-01 -9.867820143699645996e-02 6.588774919509887695e-02 2.222659066319465637e-02 3.875014185905456543e-02 1.307633519172668457e-01 1.582139581441879272e-01
-1.697898954153060913e-01 2.035011351108551025e-01 -2.872458100318908691e-01 -1.842580288648605347e-01 1.840267181396484375e-01 -2.101001143455505371e-01 -1.470322310924530029e-01 -3.077760040760040283e-01 -1.055931393057107925e-02 -1.679072678089141846e-01 -1.539758592844009399e-01 -8.075764030218124390e-02 2.430455982685089111e-01 -1.052206531167030334e-01 1.346809864044189453e-01 1.586843468248844147e-02 3.041985929012298584e-01 1.528945714235305786e-01 1.129131540656089783e-01 3.178551495075225830e-01 8.469293266534805298e-02 -3.118365705013275146e-01 4.413901269435882568e-02 -1.936314627528190613e-02 2.803401648998260498e-01 -1.676074266433715820e-01 8.530701161362230778e-04 9.711878746747970581e-02 -1.083029359579086304e-01 -4.139459133148193359e-02 3.063373733311891556e-03 -7.665442675352096558e-02
-1.937273293733596802e-01 -3.072311542928218842e-02 4.836554452776908875e-02 -1.297372281551361084e-01 -1.382489204406738281e-01 2.602321282029151917e-02 -2.276269660796970129e-04 -1.457932293415069580e-01 1.723829358816146851e-01 -5.233808606863021851e-02 3.329535424709320068e-01 2.042639255523681641e-02 2.421332895755767822e-01 -2.661286890506744385e-01 2.467383742332458496e-01 -2.178308665752410889e-01 1.494876146316528320e-01 -2.273754961788654327e-02 -8.232822269201278687e-02 4.940447211265563965e-01 6.659019738435745239e-02 -8.638292551040649414e-02 2.335877567529678345e-01 1.235191524028778076e-01 2.202230691909790039e-01 -1.126874089241027832e-01 -6.628134846687316895e-02 2.033410593867301941e-02 1.502147130668163300e-02 3.114789426326751709e-01 -2.524525672197341919e-02 -2.172319032251834869e-02
-1.966359466314315796e-01 -1.075324229896068573e-02 -7.052297890186309814e-02 -4.146343767642974854e-01 2.765185758471488953e-02 2.155010700225830078e-01 7.707615196704864502e-02 -3.108764067292213440e-02 8.585962653160095215e-02 -1.340811997652053833e-01 1.090280711650848389e-01 -1.323619782924652100e-01 -7.770783454179763794e-02 6.550392508506774902e-02 -1.387024670839309692e-01 -6.961303204298019409e-02 7.647041231393814087e-02 -1.888123452663421631e-01 1.183074116706848145e-01 3.950987756252288818e-01 8.743061870336532593e-02 -1.234672293066978455e-01 2.879268676042556763e-02 3.815757334232330322e-01 -4.586091265082359314e-02 1.796662509441375732e-01 -1.078021991997957230e-02 1.168515533208847046e-01 4.144544005393981934e-01 9.350227564573287964e-02 1.771703362464904785e-01 -8.240594528615474701e-03
-3.562857583165168762e-02 -1.521856039762496948e-01 -7.702938280999660492e-03 -9.112294763326644897e-02 1.342618092894554138e-02 1.281875967979431152e-01 -1.020107120275497437e-01 -4.180069565773010254e-01 -2.435584962368011475e-01 -1.243597120046615601e-01 6.405692547559738159e-02 1.084784194827079773e-01 2.524559795856475830e-01 -4.364768043160438538e-02 -1.393941640853881836e-01 -3.250587731599807739e-02 2.512066662311553955e-01 1.437454819679260254e-01 2.682252228260040283e-01 2.025901712477207184e-02 -2.070026472210884094e-02 -2.109830677509307861e-01 -1.220836415886878967e-01 1.130580380558967590e-01 -5.578159168362617493e-02 6.066014245152473450e-02 -7.521921396255493164e-02 -1.901906877756118774e-01 -1.447196751832962036e-01 2.830939590930938721e-01 4.268174171447753906e-01 -1.674614548683166504e-01
-2.820786237716674805e-01 3.910001739859580994e-02 3.214793652296066284e-02 1.878426037728786469e-02 1.331785507500171661e-02 5.457681417465209961e-02 2.558979578316211700e-02 -4.122558832168579102e-01 -1.091492325067520142e-01 -1.247287914156913757e-02 3.909667953848838806e-02 3.131337165832519531e-01 -2.323173731565475464e-02 1.113321185111999512e-01 -3.182671666145324707e-01 -1.551329195499420166e-01 1.402984410524368286e-01 1.609575748443603516e-01 -1.840585172176361084e-01 -4.731506481766700745e-02 -3.372996672987937927e-02 -2.857712805271148682e-01 -2.629686594009399414e-01 -3.249855339527130127e-02 -1.146215498447418213e-01 -5.714483559131622314e-02 -1.514585316181182861e-01 2.546360492706298828e-01 1.463378816843032837e-01 -3.082106821238994598e-03 3.644064068794250488e-01 2.622275799512863159e-02
1.538750380277633667e-01 1.388103328645229340e-02 -1.057078037410974503e-02 1.669090799987316132e-02 1.871727406978607178e-01 8.615393936634063721e-02 1.148873567581176758e-01 -3.161050975322723389e-01 2.178534269332885742e-01 -1.446665078401565552e-02 -1.147194765508174896e-02 2.069304436445236206e-01 1.360446866601705551e-02 -1.004031747579574585e-01 -5.618658289313316345e-02 -1.301886886358261108e-01 2.419395595788955688e-01 5.624584555625915527e-01 -2.391432970762252808e-01 1.989693045616149902e-01 4.677158221602439880e-02 -1.031232774257659912e-01 4.390512779355049133e-02 1.544869542121887207e-01 4.956630524247884750e-03 9.400770068168640137e-02 -4.317166656255722046e-02 2.034653425216674805e-01 3.266673535108566284e-02 1.052478402853012085e-01 3.134868443012237549e-01 1.622904837131500244e-01
-3.978469874709844589e-03 1.534632686525583267e-02 -7.950571179389953613e-02 -1.299746185541152954e-01 5.207084864377975464e-02 1.337755024433135986e-01 1.353105157613754272e-01 -1.979317814111709595e-01 4.374526813626289368e-02 -2.153313755989074707e-01 -7.221864908933639526e-02 1.226069703698158264e-01 -8.990251272916793823e-02 1.781367361545562744e-01 2.908060848712921143e-01 -1.244925037026405334e-01 3.758187592029571533e-01 3.865232765674591064e-01 -1.390699297189712524e-01 4.196582734584808350e-01 1.192818731069564819e-01 -6.944874674081802368e-02 1.482410430908203125e-01 -7.539918273687362671e-02 1.680590361356735229e-01 1.408699601888656616e-01 -3.970669582486152649e-02 1.853312104940414429e-01 6.509975343942642212e-02 -2.388074249029159546e-02 2.612563967704772949e-01 1.221582293510437012e-02
6.921563297510147095e-03 9.808214753866195679e-02 -1.715606451034545898e-01 -1.862261593341827393e-01 2.829079329967498779e-01 1.960142254829406738e-01 1.840106993913650513e-01 -5.058895051479339600e-02 -3.345993533730506897e-02 -2.327602654695510864e-01 -1.741194278001785278e-01 6.826290488243103027e-02 2.593360245227813721e-01 -7.361403852701187134e-02 -2.069519758224487305e-01 -7.616141438484191895e-02 2.355902791023254395e-01 8.650332689285278320e-02 -1.089791432023048401e-01 8.220459520816802979e-02 -1.179755404591560364e-01 -2.632040977478027344e-01 3.100799955427646637e-02 1.283848732709884644e-01 1.409502774477005005e-01 -2.587254643440246582e-01 -1.041078865528106689e-01 1.243837773799896240e-01 -1.063615679740905762e-01 5.008641630411148071e-02 4.262068867683410645e-01 -2.625172436237335205e-01
-1.703397184610366821e-01 2.348440140485763550e-01 -1.830156743526458740e-01 -2.142458409070968628e-01 1.419097557663917542e-02 1.099245250225067139e-01 -2.369842082262039185e-01 -4.427416026592254639e-01 4.018212109804153442e-02 -1.094064116477966309e-01 9.519992768764495850e-02 -2.258358336985111237e-02 -2.055099904537200928e-01 -1.931958794593811035e-01 -2.502814531326293945e-01 2.820669412612915039e-01 -5.941141396760940552e-02 1.640841364860534668e-01 -6.445745378732681274e-02 3.089057207107543945e-01 -2.642554603517055511e-02 -2.250853180885314941e-02 -1.420353259891271591e-02 -9.248033165931701660e-02 1.884785443544387817e-01 -1.188508644700050354e-01 -2.260493338108062744e-01 1.027192994952201843e-01 3.407211974263191223e-02 1.066799536347389221e-01 1.125210672616958618e-01 -2.248544543981552124e-01
-3.284746408462524414e-01 1.558751016855239868e-01 1.361625343561172485e-01 7.620074599981307983e-02 -2.649016380310058594e-01 -6.554426252841949463e-02 -2.336612343788146973e-01 -3.089235126972198486e-01 -1.082857102155685425e-01 -2.189109474420547485e-01 1.690709590911865234e-02 5.947940051555633545e-02 5.311047285795211792e-02 -6.631482392549514771e-03 -8.629269897937774658e-02 1.684566289186477661e-01 1.877496242523193359e-01 1.278763562440872192e-01 -2.307282537221908569e-01 3.113744556903839111e-01 4.888497292995452881e-02 -2.701458334922790527e-02 -2.182945981621742249e-02 3.690074086189270020e-01 -6.854932010173797607e-02 -1.019912138581275940e-01 -1.720302253961563110e-01 -8.397743105888366699e-02 1.039510685950517654e-02 9.420084208250045776e-02 1.271994560956954956e-01 -3.135865628719329834e-01
-2.909616827964782715e-01 4.085534811019897461e-02 7.711717486381530762e-02 1.734384000301361084e-01 -1.274929009377956390e-02 1.244422867894172668e-01 1.227747462689876556e-02 -1.910996288061141968e-01 8.301992714405059814e-02 4.089775308966636658e-02 1.805418133735656738e-01 1.260381340980529785e-01 -8.645530045032501221e-02 -3.580572605133056641e-01 -7.998105883598327637e-02 1.091415286064147949e-01 2.686637043952941895e-01 1.106747165322303772e-01 1.537478864192962646e-01 3.972094655036926270e-01 -7.736667990684509277e-02 -1.879332810640335083e-01 -2.260367386043071747e-03 4.365089833736419678e-01 -2.463779002428054810e-01 -3.368149325251579285e-02 -1.664624661207199097e-01 1.437237411737442017e-01 1.252433378249406815e-02 -7.598184049129486084e-03 -6.129376590251922607e-02 4.924087226390838623e-02
-2.433560341596603394e-01 1.105413585901260376e-02 6.261077523231506348e-02 -4.018634557723999023e-02 1.090347394347190857e-01 4.280509427189826965e-02 1.695713028311729431e-02 -2.654395401477813721e-01 -6.417913734912872314e-02 -1.425369828939437866e-01 1.758652478456497192e-01 6.724288314580917358e-02 1.066170334815979004e-01 1.573675870895385742e-02 1.925022006034851074e-01 -6.908532977104187012e-02 -5.761927738785743713e-02 1.631759703159332275e-01 -2.826782464981079102e-01 1.098360195755958557e-01 -1.629757732152938843e-01 -1.596842855215072632e-01 -1.885930299758911133e-01 -5.702395457774400711e-03 2.870024144649505615e-01 -1.135983392596244812e-01 -1.545778959989547729e-01 3.001807034015655518e-01 1.065912097692489624e-01 1.858331412076950073e-01 5.040870308876037598e-01 -1.359009444713592529e-01
-1.772978156805038452e-01 -4.797868728637695312e-01 6.379033625125885010e-02 -3.725670650601387024e-02 2.810151278972625732e-01 3.939361311495304108e-03 -1.233516559004783630e-01 -3.761393427848815918e-01 3.675708547234535217e-02 4.232881218194961548e-02 -1.691701821982860565e-02 -4.906750470399856567e-02 1.570721566677093506e-01 -2.159942239522933960e-01 6.059715896844863892e-02 -1.180750355124473572e-01 2.865321338176727295e-01 1.211917772889137268e-01 -5.926568433642387390e-02 1.854114532470703125e-01 5.324499681591987610e-02 1.862536966800689697e-01 2.115189284086227417e-01 6.089309230446815491e-02 6.099107488989830017e-02 -1.779535263776779175e-01 -2.486495226621627808e-01 8.786953985691070557e-03 1.050265356898307800e-01 2.716266782954335213e-03 2.703615128993988037e-01 -1.948801055550575256e-02
-2.228403091430664062e-01 6.046779826283454895e-02 -5.179096013307571411e-02 1.979016512632369995e-01 -3.997616469860076904e-02 -5.749442055821418762e-02 -7.166010886430740356e-02 -4.448829591274261475e-01 -6.597459316253662109e-02 -4.255780577659606934e-01 8.449407666921615601e-02 2.207545191049575806e-01 2.003500312566757202e-01 -5.110730230808258057e-02 -8.330509811639785767e-02 -6.626260280609130859e-02 1.258649975061416626e-01 6.213410198688507080e-02 1.603059023618698120e-01 1.902992427349090576e-01 -1.252600550651550293e-02 -2.287602871656417847e-01 -1.322419941425323486e-01 2.397950552403926849e-02 -1.620994806289672852e-01 2.345285564661026001e-01 -1.184264793992042542e-01 -1.398935467004776001e-01 1.788570582866668701e-01 6.733343005180358887e-02 3.128709495067596436e-01 1.657216926105320454e-03
1.017104717902839184e-03 -1.893951147794723511e-01 -1.089433729648590088e-01 1.734245717525482178e-01 -1.548372805118560791e-01 -8.516597002744674683e-02 1.110321506857872009e-01 -2.331061065196990967e-01 -9.802363067865371704e-02 5.787122529000043869e-03 5.380711518228054047e-04 -1.205850541591644287e-01 2.574869096279144287e-01 7.802228629589080811e-02 -1.838476806879043579e-01 1.648545265197753906e-01 1.514850463718175888e-02 1.696182340383529663e-01 -8.374034613370895386e-02 3.329586982727050781e-01 2.043129950761795044e-01 -1.690036505460739136e-01 -2.232936397194862366e-02 1.532378941774368286e-01 -1.368135511875152588e-01 -1.550241112709045410e-01 3.666392266750335693e-01 1.646839231252670288e-01 -5.184594169259071350e-02 2.555494308471679688e-01 3.861354887485504150e-01 -6.474757194519042969e-02
-1.362139582633972168e-01 3.275734782218933105e-01 -4.163301736116409302e-02 3.980540111660957336e-02 -1.782556474208831787e-01 -2.087047845125198364e-01 -1.276657879352569580e-01 -2.024456411600112915e-01 7.195003330707550049e-02 3.629719838500022888e-02 1.187132298946380615e-01 -2.428266778588294983e-02 9.327538311481475830e-02 -6.178187206387519836e-02 -2.085808664560317993e-01 2.426611185073852539e-01 3.751207292079925537e-01 -3.330817446112632751e-02 2.161692595109343529e-03 3.288967013359069824e-01 2.271901071071624756e-02 -1.995928883552551270e-01 1.115698218345642090e-01 -1.059782579541206360e-01 -1.392611116170883179e-01 3.121824376285076141e-02 8.495698869228363037e-02 -3.962056711316108704e-02 -1.564587652683258057e-02 4.889452457427978516e-02 3.354628086090087891e-01 -3.791590332984924316e-01
-2.307726144790649414e-01 -2.156422436237335205e-01 -1.216990277171134949e-01 -4.581522569060325623e-02 -1.734696924686431885e-01 8.575934916734695435e-02 -6.926838308572769165e-03 -3.444285690784454346e-01 2.557839453220367432e-02 7.857677340507507324e-02 2.174469642341136932e-02 2.560167610645294189e-01 -1.910474598407745361e-01 -3.525483906269073486e-01 -1.943198889493942261e-01 1.962115056812763214e-02 -8.688192069530487061e-02 1.668138951063156128e-01 2.861633896827697754e-02 6.371810287237167358e-02 2.433080375194549561e-01 -2.858224511146545410e-01 -4.888834059238433838e-02 5.176430940628051758e-02 2.524540722370147705e-01 -6.249187886714935303e-02 -1.797394454479217529e-02 8.730510622262954712e-02 8.028279244899749756e-02 5.991607904434204102e-02 3.922231495380401611e-01 -1.724864542484283447e-01
-4.068158268928527832e-01 -1.690971404314041138e-01 1.268054693937301636e-01 -1.150115355849266052e-01 3.057315051555633545e-01 2.139570862054824829e-01 1.106402277946472168e-01 -4.571035504341125488e-01 1.325006484985351562e-01 -1.936126798391342163e-01 1.015131082385778427e-02 -9.474654495716094971e-02 2.051769383251667023e-02 -7.992419600486755371e-02 -6.845542788505554199e-02 -6.753732264041900635e-02 6.132432073354721069e-02 -7.889109849929809570e-02 -2.274429649114608765e-01 1.591890901327133179e-01 -1.302762143313884735e-02 6.962720304727554321e-02 1.826280206441879272e-01 1.955849975347518921e-01 -3.576557338237762451e-02 -2.177451103925704956e-01 -1.415580511093139648e-01 7.248432189226150513e-02 2.564620375633239746e-01 -1.669838465750217438e-02 9.551224298775196075e-03 -1.793857514858245850e-01
-1.154841631650924683e-01 -1.670857667922973633e-01 -3.026924468576908112e-02 -1.980409324169158936e-01 -6.201798468828201294e-02 -1.133927330374717712e-01 -1.320718526840209961e-01 -4.056768119335174561e-02 4.430940747261047363e-02 -2.189488112926483154e-01 1.104919798672199249e-02 6.715378165245056152e-02 6.115548685193061829e-02 -1.261318176984786987e-01 8.453883230686187744e-03 -8.636245876550674438e-02 3.003704547882080078e-01 1.022688746452331543e-01 1.071638464927673340e-01 3.881143927574157715e-01 1.831209510564804077e-01 -8.713913708925247192e-02 -8.082095533609390259e-02 4.470706284046173096e-01 -4.258128106594085693e-01 -2.307185716927051544e-02 -1.859032809734344482e-01 5.314680188894271851e-02 2.015117257833480835e-01 1.532222330570220947e-01 8.221820741891860962e-02 2.641041763126850128e-02
-5.923723056912422180e-02 1.035144086927175522e-02 -1.514382213354110718e-01 -4.595116525888442993e-02 -1.083186939358711243e-01 1.997805535793304443e-01 -9.719019383192062378e-02 -3.167681097984313965e-01 -1.210284903645515442e-01 -2.403164096176624298e-02 -1.008010581135749817e-01 1.705283373594284058e-01 4.274681806564331055e-01 2.718573808670043945e-02 6.549926847219467163e-02 -2.048795111477375031e-02 1.601300984621047974e-01 4.368520528078079224e-02 -2.999974600970745087e-02 4.727455973625183105e-01 1.699182242155075073e-01 -9.891484677791595459e-02 -2.479101531207561493e-02 -2.760942280292510986e-02 1.782456785440444946e-01 2.770512923598289490e-02 -3.481722474098205566e-01 -9.313683956861495972e-03 2.348915934562683105e-01 2.254444360733032227e-01 1.731610670685768127e-02 1.230485737323760986e-01
-1.183930411934852600e-01 1.071784347295761108e-01 1.055317968130111694e-01 -1.934137791395187378e-01 1.501790434122085571e-01 1.972204074263572693e-02 1.858339756727218628e-01 -5.021947994828224182e-02 -2.889312431216239929e-02 -1.277887523174285889e-01 -1.823352463543415070e-02 -2.925160825252532959e-01 1.378315389156341553e-01 -1.293414831161499023e-01 -2.536886930465698242e-01 7.303275167942047119e-02 3.983096778392791748e-02 1.107222884893417358e-01 -1.749977469444274902e-01 2.046066224575042725e-01 4.778306558728218079e-02 -3.149212896823883057e-01 1.464320272207260132e-01 1.213437244296073914e-01 1.944794952869415283e-01 -2.636235356330871582e-01 -4.183211550116539001e-02 2.513186335563659668e-01 6.311684101819992065e-02 2.660580575466156006e-01 4.315989017486572266e-01 1.521257497370243073e-02
-7.882104255259037018e-03 -9.385157376527786255e-02 1.022594720125198364e-01 -1.304747015237808228e-01 -2.553999796509742737e-02 1.664942479692399502e-03 -1.218671947717666626e-01 9.005615115165710449e-02 -1.763102710247039795e-01 1.108225993812084198e-02 -3.622474521398544312e-02 -8.118411153554916382e-02 4.595798254013061523e-02 -5.524967312812805176e-01 -1.275914013385772705e-01 1.331250518560409546e-01 6.441117729991674423e-03 1.026933826506137848e-02 4.569228738546371460e-02 2.918914258480072021e-01 3.734769299626350403e-02 -3.193612694740295410e-01 -8.209487050771713257e-02 3.221619427204132080e-01 -2.104002088308334351e-01 1.099507361650466919e-01 -2.750263214111328125e-01 2.308784276247024536e-01 2.110332101583480835e-01 1.216700151562690735e-01 7.844736427068710327e-02 -8.608400076627731323e-02
3.743311390280723572e-03 -2.189090549945831299e-01 -1.367483288049697876e-01 -1.788139156997203827e-02 -1.934375315904617310e-01 1.234260760247707367e-02 -3.524443879723548889e-02 -2.747948467731475830e-01 -1.548985242843627930e-01 -1.348212063312530518e-01 -8.204066008329391479e-02 2.029920816421508789e-01 5.053852126002311707e-02 4.855890758335590363e-03 -4.345969855785369873e-02 2.754211723804473877e-01 1.756914854049682617e-01 7.132653146982192993e-02 -1.463195383548736572e-01 3.225826919078826904e-01 -3.328673169016838074e-02 1.047030091285705566e-02 -4.538211971521377563e-03 4.519055187702178955e-01 -1.740891784429550171e-01 -1.218204796314239502e-01 -1.308514177799224854e-01 -1.621174514293670654e-01 1.314658522605895996e-01 2.083404809236526489e-01 3.620953261852264404e-01 -3.249058127403259277e-02
-2.891705930233001709e-01 -1.033995226025581360e-01 -1.833841651678085327e-01 -4.386367648839950562e-02 1.433130353689193726e-01 1.035820096731185913e-01 -1.225631684064865112e-01 -1.278768777847290039e-01 1.005412042140960693e-01 7.227482646703720093e-02 -8.937247842550277710e-02 -1.800647377967834473e-02 1.713034808635711670e-01 -4.389230906963348389e-01 -3.485896587371826172e-01 1.939166486263275146e-01 -3.720539063215255737e-02 -8.160688728094100952e-02 6.818332523107528687e-02 3.274008631706237793e-01 9.379032999277114868e-02 -3.297078311443328857e-01 1.957671344280242920e-02 1.076456457376480103e-01 -1.104138866066932678e-01 -1.114459522068500519e-02 -2.517465054988861084e-01 1.396415829658508301e-01 -7.403640449047088623e-02 -8.581831306219100952e-02 2.076626718044281006e-01 -4.703255370259284973e-02
-1.257955580949783325e-01 -2.619706094264984131e-01 1.728515326976776123e-01 -2.305457182228565216e-02 2.454349100589752197e-01 7.454446703195571899e-02 -1.151009500026702881e-01 -2.521820366382598877e-01 -4.463705793023109436e-02 -5.865265056490898132e-02 -4.775480180978775024e-02 1.370875090360641479e-01 1.047539263963699341e-01 -5.825574398040771484e-01 1.556751132011413574e-01 -8.993928134441375732e-02 2.338690757751464844e-01 1.747478544712066650e-01 -2.141994684934616089e-01 1.475506722927093506e-01 -4.374231677502393723e-03 -1.739802360534667969e-01 2.912216819822788239e-02 1.289340555667877197e-01 -9.107103943824768066e-02 1.839320547878742218e-02 3.395863249897956848e-02 2.572810053825378418e-01 -1.540186703205108643e-01 4.721750319004058838e-02 1.696007996797561646e-01 4.452937096357345581e-02
-3.207025676965713501e-02 -1.275684535503387451e-01 1.829799860715866089e-01 -2.260115593671798706e-01 2.165116518735885620e-01 3.011398017406463623e-01 8.188585937023162842e-02 -8.640605024993419647e-03 -5.000265687704086304e-02 -4.050316214561462402e-01 7.382187992334365845e-02 1.380095481872558594e-01 2.695474028587341309e-01 -1.383621692657470703e-01 1.897421777248382568e-01 2.767817862331867218e-02 1.339445561170578003e-01 6.163627654314041138e-02 1.653763055801391602e-01 1.170455738902091980e-01 1.266153156757354736e-01 -3.655785322189331055e-01 -8.986512571573257446e-02 1.983453333377838135e-01 8.103154599666595459e-02 -2.512807846069335938e-01 3.326578810811042786e-02 6.403491646051406860e-02 1.251559406518936157e-01 -1.251443624496459961e-01 1.777015626430511475e-01 -1.909818798303604126e-01
-2.636210918426513672e-01 1.468690484762191772e-01 -3.443050011992454529e-02 1.112055703997612000e-01 -2.462452799081802368e-01 2.270790189504623413e-01 -1.770696491003036499e-01 -7.359396666288375854e-02 -1.592506766319274902e-01 -3.400175869464874268e-01 1.591967046260833740e-01 -4.409149289131164551e-03 1.409062594175338745e-01 2.355876863002777100e-01 4.902150016278028488e-03 2.880473621189594269e-02 1.936635933816432953e-02 2.832701802253723145e-01 -1.448259651660919189e-01 3.339736163616180420e-01 2.182655334472656250e-01 -1.498527973890304565e-01 1.803001016378402710e-01 1.953521519899368286e-01 8.942048065364360809e-03 -1.251212656497955322e-01 1.124617010354995728e-01 -1.126919388771057129e-01 6.476091593503952026e-02 2.736368477344512939e-01 1.157065033912658691e-01 -1.281662434339523315e-01
-2.056988030672073364e-01 -5.777953565120697021e-02 -3.201304003596305847e-02 -9.361787885427474976e-02 1.406341046094894409e-01 -7.290914654731750488e-02 -8.738841861486434937e-03 -2.995768487453460693e-01 -1.278591156005859375e-01 2.227682620286941528e-02 4.012129269540309906e-03 -1.782791316509246826e-01 -2.535540051758289337e-02 7.173469662666320801e-02 1.447056680917739868e-01 -2.534547261893749237e-02 3.383042514324188232e-01 9.790536016225814819e-02 -9.676428884267807007e-02 2.433407157659530640e-01 2.055064290761947632e-01 -3.100589513778686523e-01 2.108673751354217529e-01 2.355635166168212891e-01 -4.201292619109153748e-02 3.384232893586158752e-02 3.843801021575927734e-01 7.667548209428787231e-02 1.368901431560516357e-01 -9.230951964855194092e-02 3.724341690540313721e-01 1.367745269089937210e-02
-1.460742354393005371e-01 2.766917273402214050e-02 -1.631298661231994629e-01 -1.786069422960281372e-01 -2.949794754385948181e-02 -1.166459769010543823e-01 -2.451827190816402435e-02 9.763852506875991821e-02 -7.396570593118667603e-02 6.459690630435943604e-02 1.427247375249862671e-01 -1.844396144151687622e-01 4.383929967880249023e-01 -7.464408874511718750e-02 4.520411789417266846e-02 -7.618024200201034546e-02 -3.622556477785110474e-02 -4.223621264100074768e-02 -1.281634420156478882e-01 5.692889690399169922e-01 -1.648993641138076782e-01 -2.301462180912494659e-02 1.495824754238128662e-01 6.765912473201751709e-02 1.498698294162750244e-01 6.774842739105224609e-02 -3.572067245841026306e-02 -5.650771036744117737e-02 2.072930783033370972e-01 2.786816358566284180e-01 2.698604464530944824e-01 -4.324914142489433289e-02
-2.396579533815383911e-01 4.622438177466392517e-02 9.275224991142749786e-03 -1.697601228952407837e-01 -1.348531246185302734e-01 -5.221494659781455994e-02 1.105405166745185852e-01 -4.441413655877113342e-02 1.064261868596076965e-01 -2.712360918521881104e-01 4.278633892536163330e-01 -1.268334835767745972e-01 7.288431376218795776e-02 -1.726814508438110352e-01 8.341253548860549927e-02 1.150761451572179794e-02 2.328847795724868774e-01 -2.005463987588882446e-01 -1.324478089809417725e-01 4.322585761547088623e-01 -3.118409961462020874e-02 -2.627308964729309082e-01 2.599858343601226807e-01 3.630395978689193726e-02 4.276701062917709351e-02 -5.456059426069259644e-02 -4.045042023062705994e-02 4.271250963211059570e-02 -1.556968986988067627e-01 2.158672511577606201e-01 1.822224706411361694e-01 -9.080403484404087067e-03
-5.806240718811750412e-03 1.383181959390640259e-01 4.236099123954772949e-02 -1.793941855430603027e-01 -1.227793842554092407e-01 -7.089470326900482178e-02 -2.452046610414981842e-02 -3.175741136074066162e-01 1.621458381414413452e-01 -2.414600998163223267e-01 5.350391194224357605e-02 -1.012442857027053833e-01 1.377106010913848877e-01 -1.424066275358200073e-01 -1.861203163862228394e-01 1.783600822091102600e-02 -1.038698926568031311e-01 5.703575164079666138e-02 1.825696825981140137e-01 2.659310959279537201e-02 2.362311780452728271e-01 -1.349385231733322144e-01 2.041722536087036133e-01 1.876267343759536743e-01 2.685245871543884277e-02 1.341730952262878418e-01 -1.698149740695953369e-02 4.530448317527770996e-01 2.902842164039611816e-01 1.380114555358886719e-01 3.436613976955413818e-01 9.343824535608291626e-02
-3.231342136859893799e-01 2.521250844001770020e-01 5.450413003563880920e-02 -1.961265318095684052e-02 -1.065491437911987305e-01 1.899150311946868896e-01 9.087415784597396851e-02 -1.076765805482864380e-01 1.257135123014450073e-01 -2.606116831302642822e-01 -7.865844294428825378e-03 4.372179135680198669e-02 5.085542425513267517e-02 4.072069749236106873e-02 -8.979446440935134888e-02 -6.728538870811462402e-02 9.088064730167388916e-02 1.576646044850349426e-02 1.243095658719539642e-02 3.258126974105834961e-01 1.325417757034301758e-01 -1.009259149432182312e-01 9.693607687950134277e-02 4.756017029285430908e-01 -1.788651496171951294e-01 -4.179103299975395203e-02 -2.473215758800506592e-01 1.330183148384094238e-01 1.483006216585636139e-02 -2.431157827377319336e-01 2.161088585853576660e-01 2.491300702095031738e-01
-1.890448033809661865e-01 -7.257203105837106705e-03 3.681501746177673340e-02 -6.282041966915130615e-02 -1.049576476216316223e-01 -1.507468372583389282e-01 7.912532985210418701e-02 -1.717291027307510376e-01 -1.257799118757247925e-01 -2.576268613338470459e-01 -1.552476640790700912e-02 1.473255455493927002e-01 1.277117431163787842e-01 -3.784734383225440979e-02 1.637057811021804810e-01 -6.938112527132034302e-02 3.523503839969635010e-01 1.898763924837112427e-01 -2.045382559299468994e-01 3.456892073154449463e-01 6.669986527413129807e-03 -1.253079175949096680e-01 3.430086672306060791e-01 -2.053969502449035645e-01 1.041156649589538574e-01 -2.015204913914203644e-02 4.026663303375244141e-02 2.859783768653869629e-01 1.500420421361923218e-01 -3.016498982906341553e-01 1.649099886417388916e-01 -5.864518880844116211e-02
-1.932726204395294189e-01 -1.221401616930961609e-01 -9.519001841545104980e-02 -3.781247138977050781e-02 8.623669296503067017e-02 -1.303591877222061157e-01 4.403263330459594727e-02 -2.314852178096771240e-01 -9.464713186025619507e-02 1.280532777309417725e-01 2.873494662344455719e-02 -7.129698991775512695e-02 2.508874423801898956e-02 4.791630804538726807e-02 5.197854712605476379e-02 -1.018788218498229980e-01 4.014450013637542725e-01 1.137583628296852112e-01 -1.969729512929916382e-01 2.618431150913238525e-01 1.883806437253952026e-01 -2.958059012889862061e-01 2.884706258773803711e-01 1.975340843200683594e-01 5.318304151296615601e-02 1.969627663493156433e-02 2.126728743314743042e-01 2.341293841600418091e-01 1.544572412967681885e-01 -1.273291260004043579e-01 3.679858744144439697e-01 -6.769140809774398804e-02
-2.815226912498474121e-01 -3.065662682056427002e-01 -1.767241396009922028e-02 -1.415946036577224731e-01 -9.081669151782989502e-02 1.734165847301483154e-01 1.167462319135665894e-01 -3.635870516300201416e-01 7.216489315032958984e-02 7.532853633165359497e-02 -1.974023282527923584e-01 1.435493081808090210e-01 4.707041978836059570e-01 6.741273403167724609e-02 -5.148791894316673279e-02 8.910187170840799809e-04 2.088440954685211182e-01 -5.185203626751899719e-02 -9.056361019611358643e-02 3.293950855731964111e-01 1.883413046598434448e-01 -1.166749000549316406e-01 -2.164168097078800201e-02 8.589385449886322021e-02 1.609888970851898193e-01 1.112292334437370300e-01 -1.649838984012603760e-01 1.644317656755447388e-01 -2.918883040547370911e-02 8.311841636896133423e-02 -1.986252609640359879e-03 -5.281416699290275574e-02
-1.351699978113174438e-01 2.379252165555953979e-01 -2.179046720266342163e-01 -2.667077258229255676e-02 7.669440656900405884e-02 1.923277787864208221e-02 1.528554260730743408e-01 -3.986462652683258057e-01 -5.554370116442441940e-03 -1.633636951446533203e-01 2.805605232715606689e-01 2.238152623176574707e-01 2.649832665920257568e-01 -1.142902970314025879e-01 1.005135178565979004e-01 -8.041393011808395386e-02 2.897924780845642090e-01 -1.196708306670188904e-01 -2.417116016149520874e-01 2.715599536895751953e-01 8.522834628820419312e-03 -1.339149922132492065e-01 -1.153519675135612488e-01 6.134953349828720093e-02 1.443267613649368286e-01 -2.245248258113861084e-01 1.404990791343152523e-03 2.038922309875488281e-01 1.168978810310363770e-01 1.543170958757400513e-01 1.029975637793540955e-01 8.104784786701202393e-02
-2.999241650104522705e-01 -1.866241842508316040e-01 -3.153233230113983154e-02 -7.707513123750686646e-02 -2.464061528444290161e-01 2.912999689579010010e-02 -2.317900070920586586e-03 -1.293152868747711182e-01 -3.410996869206428528e-02 6.224064156413078308e-02 -4.436753690242767334e-03 2.563457190990447998e-01 -1.104680821299552917e-01 -7.030957844108343124e-03 4.016190022230148315e-02 4.853905737400054932e-02 3.748657703399658203e-01 1.532744765281677246e-01 2.895341217517852783e-01 1.645752787590026855e-01 -4.379148781299591064e-02 -2.484364658594131470e-01 1.974471658468246460e-01 4.284349083900451660e-01 -1.347544044256210327e-01 -9.601221978664398193e-02 -2.243514209985733032e-01 1.124583855271339417e-01 9.482647478580474854e-02 1.668727099895477295e-01 1.132875531911849976e-01 -4.307177290320396423e-02
-2.010005265474319458e-01 1.942430287599563599e-01 5.698325484991073608e-02 -5.292217805981636047e-02 -2.750142216682434082e-01 4.234231077134609222e-03 8.170948177576065063e-02 -4.498816132545471191e-01 -1.258671190589666367e-02 -1.531981229782104492e-01 2.859142422676086426e-01 1.589682847261428833e-01 -6.036344915628433228e-02 -2.086709588766098022e-01 -1.161260381340980530e-01 1.772377043962478638e-01 -4.717190191149711609e-02 4.446778073906898499e-02 -2.348775602877140045e-02 1.438443064689636230e-01 3.303096815943717957e-02 -1.305355280637741089e-01 -2.342393621802330017e-02 -1.698535829782485962e-01 8.926504105329513550e-02 -1.969077065587043762e-02 1.653909534215927124e-01 2.410209476947784424e-01 3.726651966571807861e-01 9.915113449096679688e-02 2.933346331119537354e-01 -8.268371224403381348e-02
-2.082923799753189087e-01 1.925915777683258057e-01 -8.021622896194458008e-02 -8.351471275091171265e-02 1.298130452632904053e-01 -4.488497599959373474e-02 -2.552467770874500275e-02 -3.093107640743255615e-01 -5.250689387321472168e-02 1.433227956295013428e-02 -1.777939498424530029e-01 6.799821555614471436e-02 1.787784695625305176e-01 -3.839515522122383118e-02 1.565256267786026001e-01 -8.238195627927780151e-02 -1.959996074438095093e-01 4.114977121353149414e-01 -2.626142799854278564e-01 2.828395068645477295e-01 -1.630893796682357788e-01 -3.058340251445770264e-01 2.481187880039215088e-01 1.635392308235168457e-01 -8.739235252141952515e-02 2.353170961141586304e-01 -1.504621505737304688e-01 -6.290278583765029907e-02 -8.177555166184902191e-03 1.367071270942687988e-01 -2.418432012200355530e-02 -1.135947778820991516e-01
-1.456861048936843872e-01 -1.314886212348937988e-01 -6.756279151886701584e-03 -3.997242450714111328e-02 -1.806048750877380371e-01 3.842288553714752197e-01 -1.065192818641662598e-01 -3.067709505558013916e-01 -4.339344054460525513e-02 -3.747290074825286865e-01 1.023718565702438354e-01 1.320718079805374146e-01 3.062364161014556885e-01 -5.099873989820480347e-02 7.144879549741744995e-02 -1.792072653770446777e-01 1.939534544944763184e-01 -4.346321523189544678e-02 8.456192910671234131e-02 2.063845843076705933e-01 2.397744208574295044e-01 -1.802826970815658569e-01 -2.246680706739425659e-01 -5.579781532287597656e-02 -4.337062686681747437e-02 -3.192998468875885010e-02 -7.389160245656967163e-02 1.193649321794509888e-01 -9.574235230684280396e-02 2.099674046039581299e-01 2.243462353944778442e-01 1.062104254961013794e-01
-9.205929189920425415e-02 7.027462124824523926e-02 6.180892232805490494e-03 -1.149372905492782593e-01 -7.197321951389312744e-02 4.281099885702133179e-02 8.580859750509262085e-02 -5.097858309745788574e-01 -2.460172772407531738e-01 -4.960510134696960449e-02 1.201934665441513062e-01 1.237900555133819580e-01 3.783625066280364990e-01 -6.542728096246719360e-02 -3.107435442507266998e-02 -4.258046671748161316e-02 1.071304380893707275e-01 -3.926380351185798645e-02 1.328493654727935791e-01 -6.438533961772918701e-02 -1.544286962598562241e-02 -1.900164037942886353e-01 -1.890332847833633423e-01 2.678748667240142822e-01 -4.946620017290115356e-02 1.348920464515686035e-01 -1.963664591312408447e-01 -4.463214799761772156e-02 4.677096847444772720e-03 2.736020088195800781e-01 3.751016557216644287e-01 2.613273076713085175e-02
-2.163705080747604370e-01 -2.828550040721893311e-01 -7.510353624820709229e-02 7.538254559040069580e-02 -2.656666636466979980e-01 -1.027246266603469849e-01 1.294730901718139648e-01 -1.543825417757034302e-01 -3.631044924259185791e-01 -1.852613836526870728e-01 1.090817898511886597e-01 -6.061127875000238419e-03 1.292363088577985764e-02 -1.190224066376686096e-01 -1.590910851955413818e-01 3.775118887424468994e-01 -4.346289858222007751e-02 3.926254343241453171e-03 -7.292693853378295898e-02 2.319259345531463623e-01 1.407122910022735596e-01 -1.994121074676513672e-01 -1.638918668031692505e-01 2.397005409002304077e-01 -4.659883305430412292e-02 -6.215923652052879333e-02 1.326946318149566650e-01 8.706755191087722778e-02 1.863004416227340698e-01 2.661690413951873779e-01 1.948480606079101562e-01 1.506229676306247711e-02
-2.078931033611297607e-01 -3.988736122846603394e-02 8.244154043495655060e-03 -3.330335766077041626e-02 -7.211614400148391724e-02 -2.029779106378555298e-01 -4.057340323925018311e-02 -3.814392164349555969e-02 1.296930611133575439e-01 -2.857427299022674561e-01 -4.532476514577865601e-02 3.864452615380287170e-02 -1.165753230452537537e-01 -1.365219354629516602e-01 6.393595784902572632e-02 1.710092723369598389e-01 1.124346405267715454e-01 1.187175363302230835e-01 6.678473949432373047e-02 3.671594262123107910e-01 3.828115761280059814e-01 -7.463607937097549438e-02 -6.303032487630844116e-02 3.332511186599731445e-01 -2.758073508739471436e-01 -1.745460927486419678e-01 1.331803649663925171e-01 1.403490006923675537e-01 2.719526886940002441e-01 2.426772415637969971e-01 9.666417539119720459e-02 -1.327480822801589966e-01
-4.105039536952972412e-01 5.966239795088768005e-02 -1.133113447576761246e-02 8.759532123804092407e-02 1.720897406339645386e-01 4.689839668571949005e-03 -1.218059435486793518e-01 -3.397792279720306396e-01 -3.770381212234497070e-01 -1.525037437677383423e-01 -3.102289512753486633e-02 6.706888088956475258e-04 -8.554110676050186157e-02 1.878761798143386841e-01 -1.388176679611206055e-01 2.894551865756511688e-02 5.199702084064483643e-02 1.122446954250335693e-01 -1.550837904214859009e-01 2.279265671968460083e-01 1.145469397306442261e-01 -2.474521398544311523e-01 2.142544649541378021e-02 3.812408745288848877e-01 -5.842523276805877686e-02 7.172809541225433350e-02 -1.183153241872787476e-01 1.325727850198745728e-01 3.649288043379783630e-02 2.685850858688354492e-01 -2.299620024859905243e-02 7.422260195016860962e-02
-3.677103817462921143e-01 -9.493034332990646362e-02 2.086921632289886475e-01 1.337264627218246460e-01 1.789977252483367920e-01 -5.164575576782226562e-02 -2.468491345643997192e-01 -3.004593849182128906e-01 -1.206949949264526367e-01 -1.317077577114105225e-01 2.353065181523561478e-03 1.015802696347236633e-01 -1.171797439455986023e-01 2.777056954801082611e-02 1.134436726570129395e-01 7.877014577388763428e-02 -1.004489734768867493e-01 -5.519301444292068481e-02 -2.074455618858337402e-01 3.577162921428680420e-01 3.216772899031639099e-02 -4.652460664510726929e-02 1.567108631134033203e-01 3.401675820350646973e-01 -3.128559514880180359e-02 -2.763416171073913574e-01 -5.630762502551078796e-02 8.112180978059768677e-02 2.259178310632705688e-01 2.100139558315277100e-01 1.011387631297111511e-01 -1.119748726487159729e-01
-1.612887531518936157e-01 -8.124752342700958252e-02 -1.159040033817291260e-01 -1.624319553375244141e-01 -1.219597160816192627e-01 -2.805135771632194519e-02 -6.133037060499191284e-02 -3.722542524337768555e-02 -2.723212838172912598e-01 -7.934449240565299988e-03 1.560188382863998413e-01 1.796371489763259888e-01 9.251269698143005371e-02 -2.852306142449378967e-02 1.452129036188125610e-01 1.033865660429000854e-01 4.935619235038757324e-02 6.880601495504379272e-02 5.208269134163856506e-02 3.193947672843933105e-01 2.228409796953201294e-02 -8.973179012537002563e-02 1.154075860977172852e-01 5.132510066032409668e-01 -1.644416451454162598e-01 -1.818134188652038574e-01 -2.848595678806304932e-01 -4.203367605805397034e-02 5.905676633119583130e-02 3.665692806243896484e-01 2.340720593929290771e-01 -4.391380026936531067e-02
-1.169509813189506531e-01 2.347614765167236328e-01 7.508327066898345947e-02 -1.384528428316116333e-01 -2.049878090620040894e-01 -2.084202617406845093e-01 2.644130587577819824e-01 -1.077312454581260681e-01 -2.263203635811805725e-02 -4.833960905671119690e-03 -6.849233806133270264e-02 -4.058154672384262085e-02 4.048305004835128784e-02 -9.805501252412796021e-02 -1.909065432846546173e-02 1.822177916765213013e-01 3.599748313426971436e-01 9.457538276910781860e-02 1.833946257829666138e-02 2.927408814430236816e-01 1.773834787309169769e-02 9.421621263027191162e-02 1.271665245294570923e-01 2.579021155834197998e-01 -1.003991439938545227e-01 6.716062873601913452e-02 -2.111268043518066406e-01 3.712952509522438049e-02 -3.191968798637390137e-02 4.080542027950286865e-01 2.693654298782348633e-01 -2.658263444900512695e-01
7.887139916419982910e-02 1.840158179402351379e-02 1.428835745900869370e-02 -4.519358742982149124e-03 9.111839532852172852e-02 2.523530423641204834e-01 -9.960439056158065796e-02 -1.504411846399307251e-01 7.312794029712677002e-02 -2.016985118389129639e-01 -2.893259003758430481e-02 2.112079113721847534e-01 8.152299374341964722e-02 -2.431271523237228394e-01 3.670012056827545166e-01 2.109128236770629883e-02 -4.056881740689277649e-02 3.212733864784240723e-01 3.220820054411888123e-02 2.872159481048583984e-01 -5.759345740079879761e-02 -7.585212588310241699e-03 1.164985597133636475e-01 2.298054993152618408e-01 1.995473634451627731e-03 1.120789721608161926e-01 1.622159481048583984e-01 1.439460366964340210e-01 1.421846151351928711e-01 -1.082652211189270020e-01 4.693437218666076660e-01 -1.622934788465499878e-01
-5.596303381025791168e-03 -6.798239797353744507e-02 -1.354499608278274536e-01 -1.044149026274681091e-01 3.205820545554161072e-02 7.398592680692672729e-02 -2.232520580291748047e-01 -2.514832913875579834e-01 -2.178900688886642456e-01 4.590718541294336319e-03 -9.738917648792266846e-02 -1.879760622978210449e-01 1.389665752649307251e-01 -1.604280918836593628e-01 -8.633799105882644653e-02 7.784949243068695068e-02 2.695291042327880859e-01 1.878071874380111694e-01 1.766659915447235107e-01 2.285459339618682861e-01 -2.466641068458557129e-01 8.882406167685985565e-03 1.358629167079925537e-01 1.597705930471420288e-01 -4.199816286563873291e-01 -6.131783872842788696e-02 1.000080406665802002e-01 1.395172178745269775e-01 -7.775935530662536621e-02 1.075891628861427307e-01 3.866443634033203125e-01 -1.504477262496948242e-01
-1.608459092676639557e-02 1.799685657024383545e-01 -1.716087907552719116e-01 -9.735360741615295410e-02 1.333462595939636230e-01 2.873650379478931427e-02 -5.103085562586784363e-02 -1.830209046602249146e-01 1.826775372028350830e-01 -1.653829663991928101e-01 4.357330873608589172e-02 -6.372505426406860352e-02 1.604103296995162964e-01 -2.659535035490989685e-02 1.693069189786911011e-01 -8.972360193729400635e-02 7.791335135698318481e-02 3.639425337314605713e-02 -1.306302249431610107e-01 2.346794456243515015e-01 2.241660505533218384e-01 -4.161582887172698975e-01 2.726083993911743164e-01 1.603437066078186035e-01 3.100643157958984375e-01 -1.917393207550048828e-01 -3.610858619213104248e-01 -4.132165759801864624e-02 -5.780183151364326477e-02 1.332860440015792847e-01 2.340559959411621094e-01 -1.168182003311812878e-03
-1.320131421089172363e-01 3.551286831498146057e-02 3.068338893353939056e-02 -3.901550173759460449e-01 -2.260466217994689941e-01 -1.568554490804672241e-01 -1.473767161369323730e-01 -2.445274293422698975e-01 -1.539999153465032578e-02 -2.088840305805206299e-01 6.527000665664672852e-02 1.948255151510238647e-01 3.201660886406898499e-02 -3.278928697109222412e-01 -2.883220016956329346e-01 3.912589699029922485e-02 1.854093372821807861e-01 1.069913432002067566e-01 1.840700805187225342e-01 1.811612099409103394e-01 5.294631794095039368e-02 4.189755022525787354e-02 -3.356283903121948242e-02 3.735925853252410889e-01 -1.583216339349746704e-01 1.675592064857482910e-01 5.410940945148468018e-02 -2.679768577218055725e-02 1.135299280285835266e-01 1.314746439456939697e-01 1.727176606655120850e-01 -1.306653916835784912e-01
-3.368878364562988281e-02 -8.749786764383316040e-02 -1.753865480422973633e-01 -1.088052466511726379e-01 9.346218407154083252e-02 -7.437500637024641037e-03 -3.050354495644569397e-02 4.217417165637016296e-02 2.155168056488037109e-01 -4.902578145265579224e-02 1.949383169412612915e-01 -2.140669077634811401e-01 -4.078417643904685974e-02 -6.291912496089935303e-02 8.549625426530838013e-02 9.067333489656448364e-02 2.178051173686981201e-01 2.518295049667358398e-01 -2.310539484024047852e-01 3.938574790954589844e-01 2.308402210474014282e-01 -3.000186979770660400e-01 1.575107723474502563e-01 6.114067137241363525e-02 1.722538769245147705e-01 -7.610519230365753174e-02 -3.026369810104370117e-01 2.701331973075866699e-01 2.770878747105598450e-02 1.684788912534713745e-01 2.479366362094879150e-01 3.764656558632850647e-02
-3.476637005805969238e-01 -1.523531526327133179e-01 -2.431914582848548889e-02 -1.110894754528999329e-01 1.255201846361160278e-01 -2.165063470602035522e-02 3.020414113998413086e-01 1.896512508392333984e-01 -1.441569924354553223e-01 -7.942472398281097412e-02 -2.464478649199008942e-02 -2.203843444585800171e-01 5.088039115071296692e-02 2.137073501944541931e-02 -2.131990045309066772e-01 3.639665246009826660e-02 1.684134751558303833e-01 2.067603319883346558e-01 1.156186833977699280e-01 5.088557004928588867e-01 1.395702064037322998e-01 -3.931252658367156982e-02 -3.960176184773445129e-02 2.676005661487579346e-01 1.441742181777954102e-01 1.372846066951751709e-01 -1.390007287263870239e-01 1.258798539638519287e-01 -5.535763874650001526e-02 -4.019347578287124634e-02 2.369408160448074341e-01 -1.535340398550033569e-02
-1.897099018096923828e-01 3.037764430046081543e-01 -2.883804962038993835e-02 4.206522181630134583e-02 -8.238739520311355591e-02 -2.071411609649658203e-01 -1.112791821360588074e-01 -1.569563299417495728e-01 9.157527238130569458e-02 3.922131378203630447e-03 -9.570802003145217896e-02 -1.106190159916877747e-01 8.220297098159790039e-02 -3.990519419312477112e-02 -1.603368371725082397e-01 1.726460158824920654e-01 4.062772989273071289e-01 1.170653663575649261e-02 -2.025724798440933228e-01 2.862783968448638916e-01 5.577620863914489746e-02 -2.305922359228134155e-01 9.310247749090194702e-02 1.887844689190387726e-02 -2.699969708919525146e-01 1.115337833762168884e-01 -6.151230633258819580e-02 2.066170573234558105e-01 -1.529006063938140869e-01 1.627562791109085083e-01 2.658829987049102783e-01 -2.878910303115844727e-01
-2.400702983140945435e-01 -1.554603278636932373e-01 -1.077804788947105408e-01 -9.599063545465469360e-02 -6.426503509283065796e-02 -1.082646548748016357e-01 5.213356018066406250e-02 -5.824042484164237976e-02 1.592152565717697144e-01 2.195808663964271545e-02 1.210740592796355486e-04 1.629749387502670288e-01 -3.347801044583320618e-02 -2.172677032649517059e-02 -4.341587051749229431e-02 -2.339290082454681396e-01 3.062190413475036621e-01 1.195001676678657532e-01 2.448613569140434265e-02 3.328874111175537109e-01 -9.992720931768417358e-02 -1.463909000158309937e-01 1.269543915987014771e-01 4.148758351802825928e-01 -1.862229555845260620e-01 -3.035045042634010315e-02 -3.091777265071868896e-01 -2.323858588933944702e-01 1.580916345119476318e-01 1.328758299350738525e-01 3.016437888145446777e-01 -8.283781260251998901e-02
-2.806911170482635498e-01 8.678537607192993164e-02 -9.790189564228057861e-02 -7.655332237482070923e-02 -3.442787006497383118e-02 -2.428741194307804108e-02 -1.192539930343627930e-01 -2.526573836803436279e-01 -9.570635855197906494e-02 -1.332066953182220459e-01 1.035962924361228943e-01 -3.333937749266624451e-02 2.236608117818832397e-01 -1.793722063302993774e-01 1.800558865070343018e-01 -2.552945315837860107e-01 -1.383901387453079224e-01 2.267867177724838257e-01 -1.640469729900360107e-01 3.670202791690826416e-01 5.533407628536224365e-02 -6.394597887992858887e-02 5.306744575500488281e-02 -3.252938985824584961e-01 -1.011914610862731934e-01 9.313561767339706421e-02 -3.777585551142692566e-02 1.253647506237030029e-01 8.120460063219070435e-02 8.582916855812072754e-02 4.335398375988006592e-01 1.179161593317985535e-01
-8.606716990470886230e-02 -1.391303241252899170e-01 -6.851515173912048340e-02 -9.472157806158065796e-02 1.418489217758178711e-01 -1.215705424547195435e-01 -1.122316792607307434e-01 -1.058400794863700867e-02 1.109494939446449280e-01 4.812566190958023071e-02 6.579438224434852600e-03 3.010316938161849976e-02 6.860183179378509521e-02 3.650054708123207092e-02 -8.447832614183425903e-02 -2.355166338384151459e-02 8.571437560021877289e-03 -1.046878024935722351e-01 -3.034124374389648438e-01 5.114789605140686035e-01 1.510658115148544312e-01 -4.029769897460937500e-01 1.884670555591583252e-01 1.518570724874734879e-02 7.587987929582595825e-02 -9.962646663188934326e-02 -2.356552332639694214e-01 5.830306187272071838e-02 -8.642671257257461548e-02 1.129788458347320557e-01 3.994157314300537109e-01 2.064166367053985596e-01
1.647706888616085052e-02 -1.143174543976783752e-01 -1.914581470191478729e-02 5.217483267188072205e-03 -4.714174941182136536e-02 -2.754637002944946289e-01 4.104784503579139709e-02 -2.861580550670623779e-01 -8.859281986951828003e-02 -1.922436654567718506e-01 1.767869442701339722e-01 4.088892936706542969e-01 2.069228738546371460e-01 -8.611018955707550049e-02 -7.797496765851974487e-02 2.067099884152412415e-02 7.827508449554443359e-02 1.327580655924975872e-03 -6.378436926752328873e-03 1.746870428323745728e-01 9.518063068389892578e-02 -2.238245755434036255e-01 2.192331850528717041e-01 3.724210858345031738e-01 -3.243388235569000244e-01 -9.417422115802764893e-02 -2.043681740760803223e-01 6.710138916969299316e-02 1.149693727493286133e-01 5.099222436547279358e-02 2.550500631332397461e-01 -2.825016342103481293e-02
-4.354452341794967651e-02 -9.018635004758834839e-02 4.792610555887222290e-02 -3.096321523189544678e-01 -1.710653863847255707e-02 -2.505554258823394775e-01 -5.071384087204933167e-02 -3.058313429355621338e-01 -1.022132560610771179e-01 -3.409363701939582825e-02 -1.599334776401519775e-01 2.549688816070556641e-01 6.721045821905136108e-02 -3.989669084548950195e-01 1.504311710596084595e-01 -8.167807757854461670e-02 7.902507483959197998e-02 2.073736190795898438e-01 -3.683531284332275391e-01 3.280989229679107666e-01 9.218911640346050262e-03 -2.092586159706115723e-01 -3.797529637813568115e-02 3.992461040616035461e-02 1.555510759353637695e-01 -5.638972856104373932e-03 7.890750467777252197e-02 -1.059448998421430588e-02 -6.257720291614532471e-02 1.630654186010360718e-01 1.584970206022262573e-01 -1.083948910236358643e-01
-4.172757863998413086e-01 7.676734775304794312e-02 7.370668649673461914e-02 -8.397899568080902100e-03 8.618808537721633911e-02 6.741815060377120972e-02 -1.598345339298248291e-01 -8.318144828081130981e-02 -1.544800102710723877e-01 -1.442633867263793945e-01 -1.424373313784599304e-02 3.206222057342529297e-01 2.747591733932495117e-01 1.750715821981430054e-02 -1.820033639669418335e-01 5.658334586769342422e-03 3.258276581764221191e-01 1.466888934373855591e-01 -2.416171729564666748e-01 2.248829901218414307e-01 -2.188976481556892395e-02 1.716574430465698242e-01 -2.207138389348983765e-02 2.557349503040313721e-01 -1.921025961637496948e-01 -2.908286154270172119e-01 -1.268884241580963135e-01 4.599276185035705566e-02 -4.777928814291954041e-03 2.509387396275997162e-02 3.819115459918975830e-02 -1.978219449520111084e-01
-1.205184608697891235e-01 2.743137478828430176e-01 2.183165103197097778e-01 -4.628596082329750061e-02 -2.092180401086807251e-01 -7.701519876718521118e-02 -8.950608223676681519e-02 -3.093781769275665283e-01 -8.608724176883697510e-02 -1.306208372116088867e-01 1.982491016387939453e-01 -1.076060459017753601e-01 5.131407976150512695e-01 7.851938903331756592e-02 -1.824153512716293335e-01 1.078461483120918274e-02 2.098243534564971924e-01 2.130299508571624756e-01 -8.208425343036651611e-02 1.594046652317047119e-01 -4.262068495154380798e-02 -3.075522184371948242e-02 -5.248189717531204224e-02 2.585134208202362061e-01 9.755245596170425415e-02 -1.058566495776176453e-01 -2.035007625818252563e-02 2.150167822837829590e-01 -1.146985515952110291e-01 1.763979345560073853e-01 1.111512258648872375e-01 -1.042655259370803833e-01
1.840642839670181274e-01 9.605313837528228760e-02 -1.200334355235099792e-01 -2.251737415790557861e-01 -3.695379476994276047e-03 2.465083599090576172e-01 2.396746538579463959e-02 5.408732965588569641e-02 -2.013264447450637817e-01 -9.628622978925704956e-02 1.048892363905906677e-01 2.050001919269561768e-01 -2.578710392117500305e-02 -1.687335222959518433e-01 1.154040694236755371e-01 1.740681678056716919e-01 2.922971248626708984e-01 -6.549365818500518799e-02 9.160465560853481293e-03 4.200254082679748535e-01 2.292406708002090454e-01 -1.707628518342971802e-01 1.800826638936996460e-01 -5.839752778410911560e-02 -5.313313100486993790e-03 -1.254041343927383423e-01 1.300467550754547119e-01 2.216420024633407593e-01 3.541748225688934326e-02 1.746403723955154419e-01 3.218854665756225586e-01 -2.257868945598602295e-01
-2.410204410552978516e-01 4.267217218875885010e-02 6.283008307218551636e-02 9.466998279094696045e-02 -1.627986133098602295e-01 1.507302820682525635e-01 -1.946402341127395630e-01 -1.573230475187301636e-01 -8.958468213677406311e-03 -4.870819449424743652e-01 -2.670014090836048126e-02 7.063895463943481445e-02 2.327024750411510468e-02 1.790571026504039764e-02 -5.784321203827857971e-02 2.565895952284336090e-02 -1.762241311371326447e-02 1.367056816816329956e-01 6.934069842100143433e-02 3.880586028099060059e-01 2.851130068302154541e-01 -2.303196489810943604e-02 3.265393376350402832e-01 2.570633590221405029e-01 2.461765855550765991e-01 -1.909476220607757568e-01 6.760507822036743164e-02 5.348217487335205078e-02 2.685384266078472137e-02 -6.454230099916458130e-02 1.535713374614715576e-01 7.436520606279373169e-02
-2.309588789939880371e-01 -3.701928304508328438e-03 2.772855162620544434e-01 -2.510952055454254150e-01 9.895464032888412476e-02 -1.446331143379211426e-01 -1.043802425265312195e-01 -3.407133221626281738e-01 -1.652686623856425285e-03 -1.316947042942047119e-01 -7.996652275323867798e-02 1.431018561124801636e-01 -5.132509861141443253e-03 -2.203930914402008057e-01 -1.881464719772338867e-01 5.036622285842895508e-02 1.581278145313262939e-01 3.714604377746582031e-01 -3.214206174015998840e-02 1.785423904657363892e-01 2.582989633083343506e-01 -1.607836410403251648e-02 -2.415936589241027832e-01 1.572239995002746582e-01 -9.456512331962585449e-02 -4.021215066313743591e-02 -1.402470320463180542e-01 -8.715425431728363037e-02 1.727925688028335571e-01 -2.160962969064712524e-01 2.390770614147186279e-01 2.763039059937000275e-02
1.256017684936523438e-01 -5.183344241231679916e-03 -1.835126578807830811e-01 -2.468287944793701172e-01 -8.191691711544990540e-03 2.973443567752838135e-01 -6.882342696189880371e-02 -1.833147704601287842e-01 1.286828219890594482e-01 -1.711801439523696899e-01 -1.166025549173355103e-01 -1.384281218051910400e-01 1.564448326826095581e-01 -2.303816825151443481e-01 1.785183139145374298e-02 3.170709609985351562e-01 -1.105760037899017334e-02 1.417819410562515259e-01 3.700057789683341980e-02 8.513817191123962402e-02 -4.629158228635787964e-02 -3.430137932300567627e-01 -6.992335431277751923e-03 3.928574621677398682e-01 1.535214036703109741e-01 -6.798660755157470703e-02 -1.839328929781913757e-02 7.156307250261306763e-02 -1.385742127895355225e-01 1.057975813746452332e-01 3.712370693683624268e-01 -2.928890846669673920e-02
-2.271260321140289307e-01 -3.573507070541381836e-01 -4.703063145279884338e-02 -1.111400201916694641e-01 -7.008400559425354004e-02 1.750442385673522949e-01 1.736535131931304932e-02 -4.220507740974426270e-01 -3.011363372206687927e-02 -4.954066500067710876e-02 -1.857479363679885864e-01 3.741965442895889282e-02 3.893357813358306885e-01 9.608073532581329346e-02 6.473685055971145630e-02 1.046620607376098633e-01 1.991007924079895020e-01 7.174426224082708359e-03 3.971874341368675232e-02 4.081507325172424316e-01 1.653501987457275391e-01 -1.253327727317810059e-01 4.181935638189315796e-02 4.678993672132492065e-02 2.330465167760848999e-01 5.514732562005519867e-03 -1.947962492704391479e-01 -1.016638241708278656e-02 6.610614806413650513e-02 -1.165028735995292664e-01 9.652097523212432861e-02 -4.953256621956825256e-02
-1.589462012052536011e-01 4.910877719521522522e-02 -1.595302522182464600e-01 -2.450727820396423340e-01 6.437767297029495239e-02 -3.657582774758338928e-02 1.132987067103385925e-01 -1.807687729597091675e-01 2.805514261126518250e-02 -2.933178544044494629e-01 5.132296681404113770e-01 1.046084333211183548e-02 1.176671162247657776e-01 -1.080927774310112000e-01 -9.717022627592086792e-02 -8.099009096622467041e-02 8.325129002332687378e-02 -7.836816459894180298e-02 -9.742714464664459229e-02 2.894218862056732178e-01 8.926957845687866211e-02 -2.258874177932739258e-01 3.841805458068847656e-01 -2.250637300312519073e-02 1.901332885026931763e-01 -1.404521800577640533e-02 -1.566130854189395905e-02 6.490097939968109131e-02 -3.103461675345897675e-02 1.597464084625244141e-01 2.241689115762710571e-01 -1.139561086893081665e-01
-1.794517040252685547e-01 -3.450910374522209167e-02 6.345836818218231201e-02 -1.864860951900482178e-01 -7.969263195991516113e-02 -1.847511231899261475e-01 -5.277334898710250854e-02 -8.932043612003326416e-02 -1.956673711538314819e-01 -5.301742628216743469e-02 2.369959205389022827e-01 2.606613039970397949e-01 3.111504316329956055e-01 -7.648649066686630249e-02 -9.684576839208602905e-02 2.078050374984741211e-01 1.145727783441543579e-01 2.440098822116851807e-01 -7.933583110570907593e-02 3.306536376476287842e-02 -2.172237485647201538e-01 -3.467603772878646851e-02 7.280974835157394409e-02 1.244296059012413025e-01 4.424260854721069336e-01 -1.491020619869232178e-01 6.149492412805557251e-02 1.476478576660156250e-01 -2.032439596951007843e-02 7.023387402296066284e-02 3.530683815479278564e-01 1.825802326202392578e-01
-1.674949526786804199e-01 1.439136117696762085e-01 -9.749805927276611328e-02 -1.558911949396133423e-01 2.389736622571945190e-01 4.229571204632520676e-03 4.719134792685508728e-02 -1.964076906442642212e-01 9.952531754970550537e-02 1.704399436712265015e-01 4.020611755549907684e-03 1.670958697795867920e-01 5.716864019632339478e-02 -5.211407542228698730e-01 -5.951596051454544067e-02 1.604112982749938965e-01 3.096613585948944092e-01 1.664010584354400635e-01 -1.351319998502731323e-01 3.054192066192626953e-01 1.025577783584594727e-01 5.255935713648796082e-03 -3.475379571318626404e-02 -8.735803514719009399e-02 -2.153560221195220947e-01 5.130840837955474854e-02 -8.609786629676818848e-02 -5.502738431096076965e-02 2.470386475324630737e-01 9.541596472263336182e-02 2.437783777713775635e-01 7.040648907423019409e-02
-8.472025394439697266e-02 -2.908343374729156494e-01 1.619693189859390259e-01 -2.255499660968780518e-01 8.420524746179580688e-02 -4.507618024945259094e-02 -8.233122527599334717e-02 -1.045065820217132568e-01 7.030785828828811646e-02 -2.701623924076557159e-02 -1.707254350185394287e-02 -6.450666487216949463e-02 1.535418778657913208e-01 -4.764671027660369873e-01 9.786325693130493164e-02 -5.962972342967987061e-02 3.381380140781402588e-01 4.009625017642974854e-01 -2.946772873401641846e-01 1.011854410171508789e-01 4.284057021141052246e-02 -2.622399032115936279e-01 4.077052325010299683e-02 6.485775858163833618e-02 1.387714035809040070e-02 -6.694759707897901535e-03 -2.534238807857036591e-02 1.001626700162887573e-01 -1.546195447444915771e-01 6.502846628427505493e-02 2.067544311285018921e-01 -1.756522455252707005e-03
-2.161896079778671265e-01 1.708801686763763428e-01 1.683250516653060913e-01 -5.765304714441299438e-02 1.013398393988609314e-01 6.533594429492950439e-02 1.224451116286218166e-03 -3.954688012599945068e-01 -7.936427742242813110e-02 -1.450289338827133179e-01 2.665987014770507812e-01 -8.184653706848621368e-03 5.134565234184265137e-01 1.348425149917602539e-01 3.419224545359611511e-02 6.234883517026901245e-02 -6.880311667919158936e-02 4.495228528976440430e-01 7.557599991559982300e-02 1.337893307209014893e-01 -1.405114233493804932e-01 -7.771530002355575562e-02 5.903803184628486633e-02 -6.117775291204452515e-02 -4.812615364789962769e-02 -7.436495274305343628e-02 3.123804181814193726e-02 1.062414571642875671e-01 6.643150001764297485e-02 9.649934247136116028e-03 2.142963558435440063e-01 4.639717936515808105e-02
-5.972134694457054138e-02 1.623335927724838257e-01 -1.708998680114746094e-01 -1.827837079763412476e-01 -1.492260694503784180e-01 -2.168953865766525269e-01 1.329365223646163940e-01 -1.631414890289306641e-01 -7.997369021177291870e-02 1.582233048975467682e-02 -9.672350436449050903e-02 5.662836879491806030e-02 -1.770547218620777130e-02 -2.478757649660110474e-01 1.262262091040611267e-02 1.252119094133377075e-01 3.413996100425720215e-01 1.791638731956481934e-01 -6.038636714220046997e-02 2.009924501180648804e-01 3.401468694210052490e-02 5.409882962703704834e-02 2.367179542779922485e-01 2.176528126001358032e-01 -2.212677896022796631e-01 -1.442988216876983643e-01 -9.819069504737854004e-02 -6.726129353046417236e-02 9.397046267986297607e-02 2.555915415287017822e-01 3.841507434844970703e-01 -3.019894361495971680e-01
-1.323715876787900925e-02 2.152327261865139008e-02 -7.343982905149459839e-02 -2.844298183917999268e-01 -1.597501486539840698e-01 -7.310657203197479248e-02 -1.620799303054809570e-01 -1.761309951543807983e-01 -4.950894415378570557e-02 9.914944320917129517e-02 -8.861806988716125488e-02 1.581534184515476227e-02 1.430674046277999878e-01 -1.730214953422546387e-01 -2.504322230815887451e-01 3.894940018653869629e-02 2.691242694854736328e-01 1.185030397027730942e-02 2.251498103141784668e-01 3.072785735130310059e-01 -2.090749293565750122e-01 1.334174275398254395e-01 2.358805835247039795e-01 3.216268718242645264e-01 -2.377492040395736694e-01 6.244784686714410782e-03 1.001415327191352844e-01 1.135717034339904785e-01 7.240054756402969360e-02 3.046609163284301758e-01 2.129316627979278564e-01 -1.694713681936264038e-01
-1.479412913322448730e-01 -3.884932398796081543e-02 -1.645690947771072388e-01 -5.368382111191749573e-02 -2.733641117811203003e-02 -5.984223261475563049e-02 1.528745740652084351e-01 -2.019715905189514160e-01 -3.856454044580459595e-02 1.901684887707233429e-02 8.489222079515457153e-02 -8.319284766912460327e-02 6.315622478723526001e-02 3.914583101868629456e-02 4.600692540407180786e-03 -1.834293007850646973e-01 3.934995234012603760e-01 4.216353222727775574e-02 -1.048550456762313843e-01 2.977992296218872070e-01 7.741160690784454346e-02 -3.543538451194763184e-01 3.438199162483215332e-01 -3.565511107444763184e-02 1.958367824554443359e-01 -2.010234594345092773e-01 1.760644465684890747e-01 3.429298400878906250e-01 2.516004741191864014e-01 -1.301578618586063385e-02 1.505398750305175781e-01 -4.631045833230018616e-02
-2.760607004165649414e-01 -1.093008890748023987e-01 -2.607751823961734772e-02 -1.645152866840362549e-01 -3.142872825264930725e-02 -4.333537444472312927e-02 1.169882640242576599e-01 -1.577217578887939453e-01 3.292163088917732239e-02 -2.937754988670349121e-01 4.323229491710662842e-01 1.548897102475166321e-02 1.977408677339553833e-01 -9.736869484186172485e-02 4.429055005311965942e-02 -6.545580923557281494e-02 2.351731508970260620e-01 -2.635227441787719727e-01 -1.550347805023193359e-01 2.850712835788726807e-01 -1.506027393043041229e-02 -2.073509842157363892e-01 3.548918664455413818e-01 1.037111803889274597e-01 1.324980854988098145e-01 2.020704187452793121e-02 3.955522924661636353e-02 -4.079734534025192261e-02 -2.228952571749687195e-02 1.844311654567718506e-01 1.836263835430145264e-01 -1.179419085383415222e-01
-2.830842435359954834e-01 6.091905757784843445e-02 4.533695057034492493e-02 2.254430763423442841e-02 -2.210248410701751709e-01 -1.302571147680282593e-01 2.770439386367797852e-01 -2.838327288627624512e-01 -7.467390503734350204e-03 -2.972543239593505859e-01 -1.398120541125535965e-03 2.311879843473434448e-01 1.906863600015640259e-01 -2.123858928680419922e-01 -1.036840006709098816e-01 -6.191429123282432556e-02 7.176878303289413452e-02 8.077964931726455688e-02 3.034508526325225830e-01 1.657648533582687378e-01 1.689482927322387695e-01 -1.341115981340408325e-01 -1.274732947349548340e-01 1.129273623228073120e-01 -1.597709208726882935e-02 2.285238355398178101e-01 -1.875537186861038208e-01 6.820333190262317657e-03 2.157800495624542236e-01 3.540546447038650513e-02 2.683045268058776855e-01 -1.956154853105545044e-01
-8.665583282709121704e-02 1.499005258083343506e-01 7.512934505939483643e-02 -9.094201028347015381e-02 -5.596888810396194458e-02 -5.025412887334823608e-02 1.834859848022460938e-01 -1.108650565147399902e-01 -5.480629205703735352e-02 -2.601214051246643066e-01 4.137908816337585449e-01 1.341212093830108643e-01 2.183901369571685791e-01 1.260527670383453369e-01 -9.133195877075195312e-02 -4.354616627097129822e-02 -3.687879815697669983e-02 -1.349721401929855347e-01 -1.817570440471172333e-02 3.795222640037536621e-01 -7.825123518705368042e-02 -1.992298662662506104e-01 3.022034466266632080e-02 -1.413701772689819336e-01 1.330537199974060059e-01 1.045511066913604736e-01 -3.135386481881141663e-02 2.408130317926406860e-01 2.500377893447875977e-01 5.197521299123764038e-02 4.295125305652618408e-01 -5.311118066310882568e-02
-1.332253664731979370e-01 -6.428308784961700439e-03 1.267127394676208496e-01 -1.703577339649200439e-01 5.668275989592075348e-03 -2.680430375039577484e-02 1.455449014902114868e-01 -1.940329223871231079e-01 1.132986322045326233e-01 -1.308835893869400024e-01 3.637102246284484863e-01 6.701000034809112549e-02 6.307677179574966431e-02 -1.312048137187957764e-01 -3.940039500594139099e-02 1.226381063461303711e-01 -1.999974064528942108e-02 -1.290099769830703735e-01 -1.282293051481246948e-01 3.825278580188751221e-01 1.478093266487121582e-01 -2.395083457231521606e-01 2.324986308813095093e-01 -3.017519786953926086e-02 2.544642090797424316e-01 -1.454313695430755615e-01 -9.102135896682739258e-03 1.709145009517669678e-01 -1.050603613257408142e-01 2.458731234073638916e-01 4.150846600532531738e-01 -6.725899875164031982e-03
-3.203532695770263672e-01 -3.400036692619323730e-02 -1.712636835873126984e-02 -2.792870104312896729e-01 -1.886212229728698730e-01 -3.549840068444609642e-03 3.224889189004898071e-02 -2.002817839384078979e-01 5.273121874779462814e-03 1.111513841897249222e-02 1.709581911563873291e-01 2.064453214406967163e-01 3.704400360584259033e-01 -6.813188549131155014e-03 2.499317191541194916e-02 6.185859069228172302e-02 1.213204860687255859e-01 -9.620572626590728760e-02 7.334675639867782593e-03 5.269618630409240723e-01 1.296326667070388794e-01 3.347403556108474731e-02 4.076391458511352539e-02 -1.185237318277359009e-01 2.866078019142150879e-01 -1.252248883247375488e-01 -1.997507363557815552e-01 3.172640129923820496e-02 1.655610948801040649e-01 1.495976448059082031e-01 4.539838433265686035e-02 3.904061764478683472e-02
-2.446924149990081787e-01 8.575556427240371704e-02 1.791374757885932922e-02 -1.588006615638732910e-01 -1.957205682992935181e-01 3.434837609529495239e-02 4.118369147181510925e-02 -3.230208531022071838e-02 -1.808306425809860229e-01 -4.404478520154953003e-02 2.163467705249786377e-01 -3.057458400726318359e-01 1.781585663557052612e-01 -3.221709430217742920e-01 -6.750881671905517578e-02 -9.993471205234527588e-02 1.222313791513442993e-01 -1.442740410566329956e-01 -1.341028213500976562e-01 2.765135765075683594e-01 1.628266572952270508e-01 -2.381260097026824951e-01 3.437245190143585205e-01 3.855960816144943237e-02 3.438987582921981812e-02 -2.806715369224548340e-01 -8.672744035720825195e-02 3.287267684936523438e-01 2.097066678106784821e-02 6.802617758512496948e-02 5.633231997489929199e-02 -5.630901455879211426e-02
-2.960206270217895508e-01 2.665191888809204102e-01 -2.889225780963897705e-01 1.048959642648696899e-01 5.746482685208320618e-02 -9.347167611122131348e-02 -9.623097628355026245e-02 -3.219530582427978516e-01 -5.629630014300346375e-02 -3.330546915531158447e-01 5.616286024451255798e-02 3.207451198250055313e-03 2.971792966127395630e-02 -9.851763397455215454e-02 -3.850520029664039612e-02 2.433213405311107635e-02 1.382475644350051880e-01 3.364405930042266846e-01 -1.041114553809165955e-01 1.012884378433227539e-01 -1.557377874851226807e-01 -1.676700115203857422e-01 1.890889853239059448e-01 -1.463380157947540283e-01 -8.500128239393234253e-02 4.116050526499748230e-02 -3.202541172504425049e-02 3.214772343635559082e-01 1.231292933225631714e-01 -2.434283196926116943e-01 1.904891282320022583e-01 -7.103978842496871948e-02
-4.454710781574249268e-01 -3.073250129818916321e-02 7.603753358125686646e-02 -2.563565969467163086e-01 -1.105522140860557556e-01 9.305759519338607788e-02 1.096254289150238037e-01 -9.658453613519668579e-02 1.902213096618652344e-01 -3.855289891362190247e-02 1.189234703779220581e-01 1.291761547327041626e-01 -9.087929502129554749e-03 -3.864351809024810791e-01 -8.088358491659164429e-02 1.491422057151794434e-01 7.974150031805038452e-02 -1.772525310516357422e-01 1.887488514184951782e-01 2.786528468132019043e-01 -4.068228881806135178e-03 -2.893728315830230713e-01 -5.448365211486816406e-02 2.849602997303009033e-01 -1.362472921609878540e-01 1.265248954296112061e-01 -1.622536331415176392e-01 2.241743057966232300e-01 -4.164993762969970703e-02 2.892610989511013031e-02 1.324699539691209793e-02 -8.549273759126663208e-02
-2.571211755275726318e-01 -5.806053057312965393e-02 1.896357983350753784e-01 -1.441815495491027832e-01 -3.325673937797546387e-02 1.048059463500976562e-01 1.760438233613967896e-01 -5.180028453469276428e-02 -1.146327555179595947e-01 -7.585304975509643555e-02 1.807126253843307495e-01 -2.791481614112854004e-01 5.326498672366142273e-02 -2.009786963462829590e-01 -2.638463377952575684e-01 -8.577898144721984863e-02 6.013173982501029968e-02 6.264012306928634644e-02 -2.074605077505111694e-01 3.153946697711944580e-01 -6.988476961851119995e-02 -3.020620048046112061e-01 1.573078930377960205e-01 5.593308433890342712e-02 1.307192742824554443e-01 -2.241028100252151489e-01 8.801745623350143433e-02 2.797757685184478760e-01 4.199961572885513306e-02 1.968084275722503662e-01 3.300486207008361816e-01 -3.887508809566497803e-02
-1.590488255023956299e-01 -8.220572024583816528e-02 2.472360432147979736e-02 8.675178140401840210e-02 -2.504125237464904785e-01 1.575918346643447876e-01 3.016859591007232666e-01 -2.180457115173339844e-01 -1.185997296124696732e-02 -4.785025715827941895e-01 6.957188714295625687e-03 8.077943325042724609e-02 9.365089982748031616e-02 -2.080953866243362427e-01 -2.286202311515808105e-01 -4.761957749724388123e-02 9.945439547300338745e-02 5.356293171644210815e-02 5.261230096220970154e-02 8.840845525264739990e-02 2.144549489021301270e-01 1.146594528108835220e-02 1.961583271622657776e-02 1.792847812175750732e-01 -1.279637962579727173e-01 8.578053116798400879e-02 -2.176385819911956787e-01 2.450388073921203613e-01 2.309677898883819580e-01 6.799901276826858521e-02 2.623208165168762207e-01 -1.774832308292388916e-01
-1.409433037042617798e-01 1.016242802143096924e-01 3.597136819735169411e-03 -7.305795699357986450e-02 -2.423597276210784912e-01 2.097375392913818359e-01 -8.834696561098098755e-02 -2.796576023101806641e-01 -1.042341664433479309e-01 8.796992897987365723e-02 6.652022246271371841e-03 3.091314435005187988e-02 4.194413125514984131e-01 9.227297455072402954e-02 -1.077217087149620056e-01 1.345227062702178955e-01 1.552353203296661377e-01 -2.134541869163513184e-01 1.225927751511335373e-02 4.094439148902893066e-01 1.914106309413909912e-01 -1.281794011592864990e-01 9.281180053949356079e-02 2.306179841980338097e-03 1.008207425475120544e-01 2.299730777740478516e-01 -3.205945193767547607e-01 3.840708360075950623e-02 1.476134061813354492e-01 1.831586658954620361e-01 1.278525441884994507e-01 6.190650910139083862e-02
-1.336803138256072998e-01 2.191388010978698730e-01 1.203227937221527100e-01 8.078210055828094482e-02 -1.474502533674240112e-01 4.191020876169204712e-02 -2.532188035547733307e-02 -4.202613532543182373e-01 -6.941021233797073364e-02 -1.028652340173721313e-01 2.786918580532073975e-01 -9.839510917663574219e-02 3.278159797191619873e-01 -6.108690425753593445e-02 -4.118915647268295288e-02 -8.726748079061508179e-02 1.484370827674865723e-01 1.053384318947792053e-02 3.725343048572540283e-01 1.340003758668899536e-01 1.067702844738960266e-01 7.414494641125202179e-03 4.588571563363075256e-02 2.764797806739807129e-01 -2.230994030833244324e-02 1.910394877195358276e-01 -1.594453752040863037e-01 2.108861953020095825e-01 2.106838077306747437e-01 5.857399106025695801e-02 2.268259078264236450e-01 1.185190752148628235e-01
-1.355466246604919434e-01 6.459199823439121246e-03 -2.044374048709869385e-01 -1.906928569078445435e-01 1.671302765607833862e-01 3.217847645282745361e-01 -2.965197712182998657e-02 -3.335143253207206726e-02 -1.146090179681777954e-01 -2.354025393724441528e-01 -1.830662637948989868e-01 2.561130821704864502e-01 9.162301197648048401e-03 -1.240406259894371033e-01 1.255152225494384766e-01 9.291387163102626801e-03 2.244557887315750122e-01 1.284073144197463989e-01 -8.245040476322174072e-02 1.984502077102661133e-01 -1.244498118758201599e-01 -1.223942711949348450e-01 -1.707157641649246216e-01 3.750251829624176025e-01 -2.166164480149745941e-02 3.846121951937675476e-02 8.421128988265991211e-02 2.339415997266769409e-02 -5.385709926486015320e-02 9.539210051298141479e-02 3.449442386627197266e-01 -3.422149121761322021e-01
-2.166088074445724487e-01 -1.335629522800445557e-01 1.545345038175582886e-01 -1.732227057218551636e-01 1.831789910793304443e-01 2.285007238388061523e-01 -1.380550023168325424e-02 1.053299531340599060e-01 -1.814616173505783081e-01 -2.503602802753448486e-01 1.120063439011573792e-01 -2.373231388628482819e-02 3.452025726437568665e-02 -2.322316765785217285e-01 1.554312407970428467e-01 -1.461084634065628052e-01 4.089264869689941406e-01 1.451448053121566772e-01 -5.536485835909843445e-02 7.772322744131088257e-02 2.329143732786178589e-01 -8.903551101684570312e-02 1.244430914521217346e-01 3.077692985534667969e-01 2.334954738616943359e-01 2.373321801424026489e-01 -4.791318625211715698e-02 6.361110508441925049e-02 -1.289236098527908325e-01 1.637589633464813232e-01 1.182507202029228210e-01 -1.748334020376205444e-01
-2.218842208385467529e-01 2.393094897270202637e-01 -2.485841512680053711e-01 -1.650057733058929443e-01 1.824224293231964111e-01 1.269449889659881592e-01 1.707242429256439209e-01 -2.018959969282150269e-01 -7.355138659477233887e-02 -8.539510518312454224e-02 1.412935853004455566e-01 2.633364796638488770e-01 2.104421108961105347e-01 -1.075311526656150818e-01 -6.979352328926324844e-03 -2.013071775436401367e-01 1.657658815383911133e-01 -2.847352921962738037e-01 -2.946593165397644043e-01 2.489690184593200684e-01 1.125650387257337570e-02 2.179002948105335236e-02 3.537606971804052591e-04 2.641691863536834717e-01 1.417049914598464966e-01 -2.088454514741897583e-01 -4.183191061019897461e-02 1.659729778766632080e-01 -1.981700770556926727e-02 2.152988016605377197e-01 1.279257833957672119e-01 -5.373189970850944519e-02
1.226266697049140930e-01 1.369424015283584595e-01 -9.568576514720916748e-02 -3.516343235969543457e-01 -3.275359282270073891e-03 1.950986981391906738e-01 -4.696362465620040894e-02 -1.329948604106903076e-01 -3.846479058265686035e-01 -1.189721748232841492e-01 -1.216685175895690918e-01 4.148337617516517639e-02 1.421583592891693115e-01 -2.497898489236831665e-01 3.754300996661186218e-02 6.209746003150939941e-02 1.464335471391677856e-01 6.778930127620697021e-02 -1.569689512252807617e-01 1.477744057774543762e-02 2.873958460986614227e-02 -1.554950773715972900e-01 -5.898649990558624268e-02 2.362193018198013306e-01 2.157543897628784180e-01 -1.543151885271072388e-01 -1.966580152511596680e-01 -1.394909899681806564e-02 3.987209498882293701e-01 2.079811394214630127e-01 1.749084442853927612e-01 -1.780402064323425293e-01
-1.426337212324142456e-01 4.894918575882911682e-02 -5.960056185722351074e-02 1.154319941997528076e-01 8.750438690185546875e-03 4.910317249596118927e-03 8.410234004259109497e-02 -3.590478897094726562e-01 1.562042385339736938e-01 -1.698244214057922363e-01 2.178743928670883179e-01 6.305015832185745239e-02 1.630153954029083252e-01 -3.746218606829643250e-02 -1.510881539434194565e-02 -2.463036775588989258e-01 -3.210765123367309570e-02 -1.097402572631835938e-01 -5.536043271422386169e-02 4.211046099662780762e-01 5.670084431767463684e-02 -4.055892303586006165e-02 1.826993003487586975e-02 -1.350477784872055054e-01 1.769172400236129761e-01 -3.837130963802337646e-02 -5.407463759183883667e-02 3.763572275638580322e-01 5.386804044246673584e-02 1.920555084943771362e-01 4.359175264835357666e-01 -8.176875859498977661e-02
-4.050065875053405762e-01 1.127498447895050049e-01 -5.263255536556243896e-02 1.026372686028480530e-01 1.741495132446289062e-01 -2.492508292198181152e-01 1.170632243156433105e-01 -6.934203207492828369e-02 2.246977016329765320e-02 1.253713155165314674e-03 -2.727503329515457153e-02 3.017653338611125946e-02 1.279048174619674683e-01 -2.982997596263885498e-01 -3.057729080319404602e-02 -1.653979569673538208e-01 -9.201395511627197266e-02 5.379769951105117798e-02 -5.815371125936508179e-02 4.385508894920349121e-01 2.277599424123764038e-01 1.889093592762947083e-02 -1.481946259737014771e-01 -1.324308067560195923e-01 7.556849718093872070e-02 2.988875471055507660e-02 -6.693733483552932739e-02 8.664301782846450806e-02 1.501388549804687500e-01 1.443380862474441528e-01 4.488130509853363037e-01 -3.148236498236656189e-02
-2.197564244270324707e-01 1.747233718633651733e-01 -8.618051558732986450e-02 1.388304680585861206e-01 -3.720415830612182617e-01 -1.486718952655792236e-01 3.021064912900328636e-03 -1.955321729183197021e-01 5.669205635786056519e-02 7.435978855937719345e-03 -5.060910806059837341e-02 1.055851280689239502e-01 1.044380888342857361e-01 -5.882744491100311279e-02 -1.119956299662590027e-01 8.505728840827941895e-02 2.214701026678085327e-01 3.003699518740177155e-02 -2.972319722175598145e-01 1.546614766120910645e-01 8.874516934156417847e-02 -3.617704510688781738e-01 3.245834959670901299e-03 1.086239069700241089e-01 -4.805948957800865173e-02 5.671639367938041687e-02 4.900692403316497803e-02 2.152327299118041992e-01 5.760036781430244446e-02 7.351657003164291382e-02 2.227965742349624634e-01 -4.681853950023651123e-01
-4.199586808681488037e-01 2.789046466350555420e-01 1.764562353491783142e-02 -1.847027838230133057e-01 -2.838423848152160645e-01 1.959068924188613892e-01 -1.478602439165115356e-01 -2.847048044204711914e-01 -2.473999001085758209e-02 -2.484327554702758789e-01 2.876545302569866180e-02 1.201394796371459961e-01 -2.780539169907569885e-02 -4.938226565718650818e-02 4.153841733932495117e-02 3.178903833031654358e-02 -4.047119244933128357e-02 -7.593820989131927490e-02 6.519925594329833984e-02 4.474316537380218506e-01 -6.158796325325965881e-02 -1.161960288882255554e-01 -2.600008249282836914e-01 6.446581333875656128e-02 -8.037357032299041748e-02 -1.373608410358428955e-01 8.890878409147262573e-03 1.830128729343414307e-01 8.016052842140197754e-02 1.294318586587905884e-01 1.056577935814857483e-01 -1.089561879634857178e-01
-3.302710056304931641e-01 -1.442234963178634644e-01 1.777991093695163727e-02 -3.539917171001434326e-01 -1.765763163566589355e-01 8.104369789361953735e-02 1.328653842210769653e-01 -3.501161634922027588e-01 -6.355863064527511597e-02 1.481794416904449463e-01 -7.592119276523590088e-02 1.453399658203125000e-01 4.462657868862152100e-01 -1.145816370844841003e-01 3.402410820126533508e-02 1.656859181821346283e-02 1.620388627052307129e-01 1.111903637647628784e-01 -9.718687087297439575e-02 2.822332680225372314e-01 1.714257895946502686e-01 6.789246201515197754e-02 4.499508813023567200e-02 2.360021136701107025e-02 1.048913598060607910e-01 -2.302318811416625977e-01 -1.830828487873077393e-01 8.051341772079467773e-02 -1.243135333061218262e-01 9.811808913946151733e-02 3.995580226182937622e-02 -7.019408047199249268e-02
-1.142067760229110718e-01 -2.262949347496032715e-01 1.036432608962059021e-01 -2.256319820880889893e-01 -2.553500235080718994e-01 -2.957523800432682037e-02 -1.591807603836059570e-01 -3.800289928913116455e-01 -5.928722769021987915e-02 4.082311934325844049e-04 6.448931246995925903e-02 2.845044992864131927e-02 1.372071057558059692e-01 -2.117714881896972656e-01 1.678375750780105591e-01 -2.471072077751159668e-01 1.637185215950012207e-01 2.795511484146118164e-01 -8.598924428224563599e-02 4.064219295978546143e-01 -2.339131198823451996e-02 9.953409433364868164e-02 1.472155302762985229e-01 6.136558577418327332e-02 -1.797802560031414032e-02 6.215412542223930359e-02 -4.849079251289367676e-02 2.599373757839202881e-01 -4.160337522625923157e-02 -1.377435624599456787e-01 3.445407748222351074e-02 -2.597202062606811523e-01
9.966959245502948761e-03 1.383906751871109009e-01 1.721497625112533569e-01 -1.188321318477392197e-02 -9.884424507617950439e-02 3.444870188832283020e-02 1.823406517505645752e-01 -2.363100647926330566e-01 1.133293099701404572e-02 -1.751666665077209473e-01 6.493137031793594360e-02 1.332621127367019653e-01 -4.596745595335960388e-02 1.199556067585945129e-01 -5.616064369678497314e-02 1.746286451816558838e-01 2.221742272377014160e-01 2.147658914327621460e-01 3.503986820578575134e-02 2.899832129478454590e-01 -1.637445762753486633e-02 -9.287024731747806072e-04 1.967116743326187134e-01 1.938850879669189453e-01 8.059978485107421875e-03 -5.075860768556594849e-02 2.363331168889999390e-01 -1.239166706800460815e-01 1.371326893568038940e-01 4.064365327358245850e-01 2.509354054927825928e-01 -4.120824635028839111e-01
-1.092545017600059509e-01 -2.718628048896789551e-01 -6.095366552472114563e-02 5.503789708018302917e-02 -3.353902697563171387e-01 8.808580040931701660e-02 1.480947434902191162e-01 -3.439323306083679199e-01 -1.271267086267471313e-01 6.609105318784713745e-02 7.967117428779602051e-02 -1.207621395587921143e-01 1.121998205780982971e-02 -5.588749051094055176e-02 -1.850282102823257446e-01 3.665920794010162354e-01 1.919877342879772186e-02 8.691061288118362427e-02 1.824685372412204742e-02 2.877059876918792725e-01 8.216496556997299194e-02 -1.715909540653228760e-01 -7.620284706354141235e-02 6.436467915773391724e-02 -1.000952422618865967e-01 -1.666367650032043457e-01 2.146295607089996338e-01 8.705447614192962646e-02 1.021426469087600708e-01 1.443492621183395386e-01 4.127651453018188477e-01 5.794445052742958069e-02
-3.289045691490173340e-01 -8.682089857757091522e-03 6.589282304048538208e-03 -2.807244062423706055e-01 -3.896852955222129822e-02 9.139118716120719910e-03 -5.156330019235610962e-02 -2.198584079742431641e-01 -9.922186285257339478e-02 -1.618210524320602417e-01 8.667152374982833862e-02 -9.651991724967956543e-02 2.765000164508819580e-01 7.230506092309951782e-02 9.486936777830123901e-02 -6.520540267229080200e-02 1.894763410091400146e-01 -8.172881603240966797e-02 3.173287212848663330e-02 4.524678587913513184e-01 9.493850171566009521e-03 -3.062457777559757233e-02 -1.253507435321807861e-01 -7.051780819892883301e-02 3.301230072975158691e-01 8.300852775573730469e-02 -1.465723514556884766e-01 8.851848542690277100e-03 2.335903048515319824e-01 3.346433043479919434e-01 6.560438126325607300e-02 1.849068254232406616e-01
-2.073314785957336426e-01 -1.414338126778602600e-02 9.744949638843536377e-02 1.609461382031440735e-02 6.544520705938339233e-02 1.075527518987655640e-01 2.061522565782070160e-02 -3.411970138549804688e-01 5.440534651279449463e-02 2.837191335856914520e-02 1.589556597173213959e-02 -5.962648242712020874e-02 -7.135985419154167175e-03 -2.858390212059020996e-01 -2.954242751002311707e-02 -7.894609868526458740e-02 -1.828499734401702881e-01 6.254622340202331543e-02 3.332172930240631104e-01 4.441495239734649658e-01 3.283431380987167358e-02 -2.994248569011688232e-01 6.460969150066375732e-02 9.504275396466255188e-03 -1.953230202198028564e-01 4.208892583847045898e-02 -2.682861089706420898e-01 -1.125199273228645325e-01 5.254685413092374802e-03 -5.804190784692764282e-02 3.834004700183868408e-01 4.831510782241821289e-02
-3.530097901821136475e-01 6.475463509559631348e-02 -2.150975912809371948e-01 8.494455367326736450e-02 3.477438911795616150e-02 -2.204535454511642456e-01 6.130420416593551636e-02 -2.024239152669906616e-01 -4.796637222170829773e-02 -1.858447492122650146e-01 1.930019855499267578e-01 -1.591093391180038452e-01 1.611260920763015747e-01 -1.973118484020233154e-01 -2.798320911824703217e-02 -8.723285049200057983e-02 -9.853307902812957764e-02 -1.770408265292644501e-02 1.779655963182449341e-01 4.008979201316833496e-01 2.970344722270965576e-01 3.328592702746391296e-02 1.564139425754547119e-01 -1.592081934213638306e-01 5.330986529588699341e-02 -2.535994397476315498e-03 -2.557942867279052734e-01 2.616622112691402435e-02 8.322421461343765259e-02 2.250091135501861572e-01 2.764829397201538086e-01 -7.713483273983001709e-02
-2.807337939739227295e-01 -1.649219691753387451e-01 -2.433461509644985199e-02 9.162878617644309998e-03 2.267465293407440186e-01 3.536157682538032532e-02 -1.633618921914603561e-05 -2.759661376476287842e-01 1.024217456579208374e-01 -1.468424685299396515e-02 -1.911463141441345215e-01 1.047688126564025879e-01 3.524361848831176758e-01 7.065827958285808563e-03 5.630625877529382706e-03 1.863679140806198120e-01 3.252662718296051025e-01 3.590568155050277710e-02 -1.410524100065231323e-01 4.085061252117156982e-01 3.265133872628211975e-02 -1.570758409798145294e-02 1.036423370242118835e-01 -1.839735060930252075e-01 1.780827045440673828e-01 -5.200126767158508301e-02 -2.273918390274047852e-01 1.491387933492660522e-01 2.250011861324310303e-01 -1.273256242275238037e-01 1.794900149106979370e-01 -8.000623434782028198e-03
-3.805615007877349854e-01 1.216719821095466614e-01 -9.264170378446578979e-02 1.907295174896717072e-02 -1.252751350402832031e-01 -2.409987449645996094e-01 -9.867899119853973389e-02 -3.779216706752777100e-01 1.421836018562316895e-01 -4.089308902621269226e-02 1.326728612184524536e-01 -8.635941147804260254e-02 2.571870684623718262e-01 -9.213649481534957886e-02 -1.844112426042556763e-01 6.469652801752090454e-02 1.700825691223144531e-01 -5.493378639221191406e-02 -3.602859079837799072e-01 3.570149540901184082e-01 8.298498392105102539e-02 3.120290860533714294e-02 6.148775294423103333e-02 -1.724936962127685547e-01 -5.662452429533004761e-02 -2.673133835196495056e-02 5.278547853231430054e-02 -5.018717795610427856e-02 -1.415052711963653564e-01 1.654949933290481567e-01 2.188106775283813477e-01 1.009318307042121887e-01
-2.846291661262512207e-01 -2.070569097995758057e-01 -3.736531734466552734e-02 1.866236031055450439e-01 -1.858745962381362915e-01 7.960408926010131836e-02 1.035520061850547791e-01 -4.476246535778045654e-01 -1.977791786193847656e-01 2.907743118703365326e-02 1.801455318927764893e-01 2.347562462091445923e-03 3.487756848335266113e-01 -4.527511447668075562e-02 -2.074755132198333740e-01 9.559073299169540405e-02 -2.521604485809803009e-02 2.231731079518795013e-02 -6.809890270233154297e-02 2.307483702898025513e-01 5.663567781448364258e-02 -9.587171673774719238e-02 -5.312246084213256836e-02 1.945419460535049438e-01 3.183422237634658813e-02 -1.944323480129241943e-01 2.010775953531265259e-01 3.652396053075790405e-02 1.024713888764381409e-01 2.765570878982543945e-01 1.874962896108627319e-01 1.575047820806503296e-01
-4.232420921325683594e-01 1.237815618515014648e-02 -2.218952029943466187e-02 -2.742935717105865479e-02 1.212025806307792664e-01 9.923396259546279907e-02 5.932356417179107666e-02 -1.971380412578582764e-01 -7.414439320564270020e-02 2.677962183952331543e-01 1.721301227807998657e-01 1.823155581951141357e-02 2.581157535314559937e-02 2.221207320690155029e-02 2.151070833206176758e-01 -2.739558555185794830e-02 2.145852148532867432e-01 9.070252627134323120e-02 -1.671839952468872070e-01 2.284021973609924316e-01 2.422453463077545166e-01 -2.461818009614944458e-01 3.413421213626861572e-01 2.188228666782379150e-01 -1.134670972824096680e-01 3.717367351055145264e-02 1.836129426956176758e-01 -3.237558528780937195e-02 -6.820248812437057495e-02 -1.765825003385543823e-01 2.789885103702545166e-01 -1.281771510839462280e-01
-4.381715506315231323e-02 1.551428586244583130e-01 1.729697883129119873e-01 1.768259108066558838e-01 -5.386766977608203888e-03 1.214962527155876160e-01 -1.485172361135482788e-01 -2.812848091125488281e-01 -4.800702631473541260e-02 -2.310626506805419922e-01 4.938273504376411438e-02 2.097039818763732910e-01 8.698430657386779785e-02 8.000209927558898926e-02 -5.929238349199295044e-02 -3.608478605747222900e-02 1.591191738843917847e-01 1.810844242572784424e-01 2.032379657030105591e-01 2.675476111471652985e-02 1.020944118499755859e-01 -2.664994001388549805e-01 7.542733103036880493e-02 1.312762349843978882e-01 8.416043967008590698e-02 3.736785054206848145e-02 -1.050248518586158752e-01 2.769096791744232178e-01 7.792153209447860718e-02 2.319826781749725342e-01 5.466496944427490234e-01 -1.286876350641250610e-01
4.122044891119003296e-03 7.476816326379776001e-02 -2.953448519110679626e-02 -2.731245756149291992e-01 -1.043073236942291260e-01 1.236094310879707336e-01 4.872503504157066345e-02 -1.282301396131515503e-01 -1.185979768633842468e-01 -5.994455888867378235e-02 7.359346002340316772e-02 1.255071461200714111e-01 4.628678560256958008e-01 -1.101820096373558044e-01 2.313290834426879883e-01 -8.116403967142105103e-02 -1.390271820127964020e-02 1.280002295970916748e-01 4.110324755311012268e-02 5.834756493568420410e-01 1.214962080121040344e-01 -8.732265979051589966e-02 1.440156847238540649e-01 -3.965042531490325928e-03 1.189634352922439575e-01 -1.854864060878753662e-01 -5.602006614208221436e-02 -1.681239716708660126e-02 2.303484380245208740e-01 5.883006751537322998e-02 6.280722469091415405e-02 1.852960288524627686e-01
-3.431042730808258057e-01 -5.517689883708953857e-02 -5.585394334048032761e-03 1.134555339813232422e-01 -1.613237112760543823e-01 -9.493293613195419312e-02 -2.877444773912429810e-02 -3.588002324104309082e-01 -1.225067302584648132e-01 -1.588298380374908447e-01 1.183548476547002792e-02 3.790216147899627686e-01 3.402285873889923096e-01 3.028135001659393311e-02 4.082654044032096863e-02 2.016333341598510742e-01 -5.906387045979499817e-02 3.296764194965362549e-02 2.181435674428939819e-01 3.873249515891075134e-03 8.273857645690441132e-03 -1.562128365039825439e-01 4.934963956475257874e-02 2.711407244205474854e-01 1.062642037868499756e-01 -3.394563123583793640e-02 -3.435528650879859924e-02 -6.136442348361015320e-02 4.884956777095794678e-02 -1.499493699520826340e-02 4.207846224308013916e-01 -9.507457911968231201e-02
-1.247544214129447937e-02 6.794738769531250000e-02 -1.882829219102859497e-01 -2.393827885389328003e-01 1.204937323927879333e-01 -7.570114731788635254e-02 -8.504074811935424805e-02 -2.246965318918228149e-01 2.512274682521820068e-01 -5.956974998116493225e-02 -1.730681024491786957e-02 9.728697687387466431e-02 1.387440860271453857e-01 -5.150605365633964539e-02 2.910217940807342529e-01 -6.019939482212066650e-02 1.317115426063537598e-01 -1.838801987469196320e-02 -1.425081938505172729e-01 2.316636294126510620e-01 2.931803464889526367e-01 -4.039757549762725830e-01 1.571161597967147827e-01 2.039876580238342285e-01 2.398429661989212036e-01 -1.578923165798187256e-01 -2.838651835918426514e-01 6.176632642745971680e-02 -8.453606069087982178e-02 8.692030608654022217e-02 1.988083571195602417e-01 9.833096712827682495e-02
-1.810780018568038940e-01 1.579888015985488892e-01 4.025541618466377258e-02 -1.414261311292648315e-01 -7.243056595325469971e-02 -1.742864698171615601e-01 1.221955269575119019e-01 -2.135905772447586060e-01 -1.007153242826461792e-01 -2.066051363945007324e-01 3.139832913875579834e-01 2.927246317267417908e-02 1.087549403309822083e-01 -3.858391940593719482e-02 1.629506237804889679e-02 -9.160604327917098999e-02 1.681489348411560059e-01 1.713714003562927246e-02 7.880087196826934814e-02 1.345448642969131470e-01 -1.457902509719133377e-02 -2.648642361164093018e-01 -1.259444952011108398e-01 -2.040393799543380737e-01 -1.272897869348526001e-01 -1.876453310251235962e-01 -1.931905150413513184e-01 3.079297840595245361e-01 1.699015945196151733e-01 1.826004981994628906e-01 4.708394408226013184e-01 -4.487141221761703491e-02
8.388355374336242676e-03 1.851309835910797119e-02 8.118781447410583496e-02 -4.417488351464271545e-02 -4.633107781410217285e-02 7.916795462369918823e-02 1.673180460929870605e-01 -6.685473024845123291e-02 -1.480423808097839355e-01 -4.700276255607604980e-02 8.888717740774154663e-03 5.661369487643241882e-02 3.025373220443725586e-01 -8.607275038957595825e-02 1.579089015722274780e-01 6.042799912393093109e-03 9.663341194391250610e-02 3.111989796161651611e-01 2.989466115832328796e-02 6.455760002136230469e-01 7.753145694732666016e-02 -4.109149798750877380e-02 -1.036604568362236023e-01 -1.467638611793518066e-01 1.684537529945373535e-01 -5.318708717823028564e-02 -9.034145623445510864e-02 -4.878184571862220764e-02 2.664134502410888672e-01 2.857310175895690918e-01 1.624661087989807129e-01 1.193989142775535583e-01
-2.913876473903656006e-01 1.268651783466339111e-01 -1.795807331800460815e-01 9.367977268993854523e-03 1.335454732179641724e-01 1.136900559067726135e-01 8.159332908689975739e-03 -2.408101409673690796e-01 -3.445129841566085815e-02 -3.902555257081985474e-02 3.718245029449462891e-01 1.243260800838470459e-01 2.898790240287780762e-01 -1.279200762510299683e-01 1.019756048917770386e-01 -1.217809095978736877e-01 2.345487624406814575e-01 -2.498998939990997314e-01 -2.080853283405303955e-01 2.713601887226104736e-01 -5.621657148003578186e-02 -1.569106280803680420e-01 -7.833574712276458740e-02 1.447845548391342163e-01 2.688676416873931885e-01 -2.395713925361633301e-01 -3.542925044894218445e-02 -1.537484489381313324e-02 7.857591658830642700e-02 1.930527240037918091e-01 1.161714643239974976e-01 -1.356751918792724609e-01
-4.883999004960060120e-02 -5.408012866973876953e-02 9.332663565874099731e-02 4.944526776671409607e-02 -1.388111263513565063e-01 -4.521146416664123535e-02 -2.693931758403778076e-02 -1.753511726856231689e-01 -1.739813536405563354e-01 8.277875185012817383e-02 -2.027119696140289307e-01 1.864738315343856812e-01 1.200027018785476685e-01 1.580876484513282776e-02 -2.475262433290481567e-01 1.720857769250869751e-01 1.768019050359725952e-01 -3.099911846220493317e-02 -8.552109450101852417e-02 1.717421114444732666e-01 1.969861537218093872e-01 -2.953025512397289276e-02 1.063789874315261841e-01 5.031905174255371094e-01 -1.922494471073150635e-01 -9.941782336682081223e-04 -1.804386079311370850e-01 6.271386891603469849e-02 2.358959019184112549e-01 -5.256137996912002563e-02 4.189462363719940186e-01 -1.778479814529418945e-01
-1.178362295031547546e-01 -1.579283773899078369e-01 1.065956726670265198e-01 -1.206293702125549316e-01 -1.439338177442550659e-02 1.864669919013977051e-01 -3.465703502297401428e-02 -3.935794532299041748e-01 1.276907622814178467e-01 -1.540739554911851883e-02 -3.051509559154510498e-01 1.117442473769187927e-01 4.979973733425140381e-01 7.815796136856079102e-02 -3.900963440537452698e-02 1.045687049627304077e-01 1.754588037729263306e-01 8.864562213420867920e-02 -4.058855585753917694e-03 2.767109870910644531e-01 1.461413055658340454e-01 -2.340563982725143433e-01 4.586614668369293213e-02 6.510487943887710571e-02 2.426828294992446899e-01 2.114259637892246246e-02 -2.696605920791625977e-01 6.622492522001266479e-02 1.323092430830001831e-01 -5.827852711081504822e-02 5.493620876222848892e-03 -1.937679015100002289e-02
-3.224076032638549805e-01 1.692327484488487244e-02 2.468275129795074463e-01 7.411641627550125122e-02 6.858116388320922852e-02 -8.263874799013137817e-02 -1.039196327328681946e-01 -2.165733873844146729e-01 -4.431504383683204651e-02 -3.662716448307037354e-01 1.445140987634658813e-01 1.098842173814773560e-01 1.287744045257568359e-01 -2.571984194219112396e-02 -4.305896535515785217e-02 -9.070193022489547729e-02 1.438512653112411499e-01 2.598360180854797363e-01 8.125375211238861084e-02 3.466391563415527344e-01 2.850823700428009033e-01 -1.452053189277648926e-01 -6.953944265842437744e-02 1.922321468591690063e-01 -3.251846730709075928e-01 -1.788004636764526367e-01 7.260055094957351685e-02 2.167430371046066284e-01 -5.626738443970680237e-02 9.623583406209945679e-03 7.968240976333618164e-02 -7.089267671108245850e-02
-3.511045575141906738e-01 2.316485941410064697e-01 8.657384663820266724e-02 1.171654388308525085e-01 1.784408465027809143e-02 -1.344585791230201721e-02 -1.533837169408798218e-01 -3.285970985889434814e-01 6.555432081222534180e-02 1.102827768772840500e-02 6.936326622962951660e-02 -1.462153643369674683e-01 3.911878466606140137e-01 1.610927283763885498e-01 -1.728782951831817627e-01 -1.775140687823295593e-02 1.431190073490142822e-01 -2.235219031572341919e-01 -1.279987692832946777e-01 3.943301141262054443e-01 1.882902532815933228e-01 -1.199742034077644348e-01 -6.645569205284118652e-02 -1.327702254056930542e-01 -1.796284876763820648e-02 9.389258176088333130e-02 1.031049862504005432e-01 -1.144489943981170654e-01 1.119755092076957226e-03 1.115812286734580994e-01 2.512767612934112549e-01 8.587307482957839966e-02
-2.733617722988128662e-01 -1.658920198678970337e-01 1.675910353660583496e-01 -1.057791411876678467e-01 -2.458125166594982147e-02 -6.767626851797103882e-02 3.913378715515136719e-02 -2.731951177120208740e-01 -1.914499998092651367e-01 -9.780991077423095703e-02 -1.237106546759605408e-01 6.301998347043991089e-02 2.435999512672424316e-01 -1.186003237962722778e-01 6.095170602202415466e-02 2.004563361406326294e-01 2.902961373329162598e-01 1.577371656894683838e-01 -1.696174740791320801e-01 3.022772669792175293e-01 1.643916517496109009e-01 -1.965585649013519287e-01 2.479159384965896606e-01 -2.132737189531326294e-01 2.635136842727661133e-01 2.013252377510070801e-01 8.636604249477386475e-02 1.078911721706390381e-01 2.000368982553482056e-01 -1.516960263252258301e-01 1.384514616802334785e-03 -1.799010485410690308e-02
-2.583596110343933105e-01 2.055174857378005981e-01 -2.093764990568161011e-01 -1.005433965474367142e-02 1.763993203639984131e-01 5.936215072870254517e-02 -2.366441488265991211e-01 -3.820180892944335938e-01 4.624896869063377380e-02 -1.034505292773246765e-01 1.676229536533355713e-01 -1.458919942378997803e-01 1.260332763195037842e-01 -8.195548504590988159e-02 -1.159931346774101257e-01 2.313373386859893799e-01 -6.172696128487586975e-02 4.452882707118988037e-01 -7.803026586771011353e-02 1.229644715785980225e-01 7.077142130583524704e-03 -1.589022725820541382e-01 1.238343194127082825e-01 -7.608234137296676636e-02 1.283001154661178589e-01 1.262773945927619934e-02 -1.289702355861663818e-01 3.589799627661705017e-02 1.120908930897712708e-01 3.072668015956878662e-01 -5.070816352963447571e-02 -2.118576616048812866e-01
-3.579565286636352539e-01 -2.031969577074050903e-01 1.487575750797986984e-02 -1.614748388528823853e-01 3.656221553683280945e-02 1.297105252742767334e-01 -5.604856088757514954e-02 -2.534405887126922607e-01 2.149217128753662109e-01 -5.146501585841178894e-02 -1.898714713752269745e-02 -1.186296716332435608e-01 3.132913410663604736e-01 7.487351447343826294e-02 -8.810808882117271423e-03 -2.075810283422470093e-01 -1.971757784485816956e-02 6.195919588208198547e-02 -1.944201141595840454e-01 3.360954523086547852e-01 -1.473342031240463257e-01 6.270090583711862564e-03 1.698227375745773315e-01 -1.170614138245582581e-01 1.516993045806884766e-01 -2.481320202350616455e-01 -2.724383473396301270e-01 2.304915189743041992e-01 1.292906552553176880e-01 -1.098285708576440811e-02 1.990836411714553833e-01 -1.444637924432754517e-01
-4.464402794837951660e-02 1.452835053205490112e-01 -2.582896649837493896e-01 -1.947256773710250854e-01 9.030261635780334473e-02 -1.286861598491668701e-01 -1.465882956981658936e-01 -1.368942409753799438e-01 1.057087555527687073e-01 -1.497056186199188232e-01 1.312658786773681641e-01 -1.044695898890495300e-01 1.156886573880910873e-02 1.370053272694349289e-02 2.300868630409240723e-01 1.647189445793628693e-02 1.054024621844291687e-01 2.702481299638748169e-02 -1.665977537631988525e-01 2.945235073566436768e-01 2.387658655643463135e-01 -3.275209963321685791e-01 1.641641706228256226e-01 1.488405615091323853e-01 1.274814903736114502e-01 -2.710966207087039948e-02 -4.198001623153686523e-01 2.403400838375091553e-02 -2.288832701742649078e-02 8.791083842515945435e-02 3.691724240779876709e-01 1.183348745107650757e-01
-1.597962081432342529e-01 -3.045203685760498047e-01 1.127066388726234436e-01 -3.096696734428405762e-01 1.267363280057907104e-01 -3.821127861738204956e-02 -1.272854357957839966e-01 -1.897327303886413574e-01 -9.318542480468750000e-02 -1.206506416201591492e-01 -8.130413293838500977e-02 1.007274910807609558e-01 2.646095752716064453e-01 -2.062023282051086426e-01 1.328258812427520752e-01 -2.420553863048553467e-01 1.451209485530853271e-01 2.464210838079452515e-01 -1.448039263486862183e-01 2.559506595134735107e-01 2.473272085189819336e-01 8.602970838546752930e-02 1.867008805274963379e-01 9.238624572753906250e-02 1.338994503021240234e-01 7.627721130847930908e-02 -4.080308228731155396e-02 1.416435390710830688e-01 -1.538742929697036743e-01 2.292977124452590942e-01 2.369969189167022705e-01 1.285316050052642822e-01
-2.090060710906982422e-01 -1.221294850111007690e-01 8.519696444272994995e-02 1.045658718794584274e-02 -2.337219268083572388e-01 1.068726405501365662e-01 3.181840479373931885e-01 -1.775894016027450562e-01 -1.171038597822189331e-01 -3.353424966335296631e-01 1.919549703598022461e-02 -1.481285225600004196e-02 -9.595119953155517578e-02 5.951552838087081909e-02 -2.597662508487701416e-01 3.686627745628356934e-02 8.250186592340469360e-02 -2.950438670814037323e-02 -4.173251241445541382e-02 1.845669746398925781e-01 2.589851021766662598e-01 -3.676994889974594116e-02 5.339878052473068237e-02 2.668753862380981445e-01 -4.855725914239883423e-02 9.979645907878875732e-02 -1.318921744823455811e-01 2.622906863689422607e-01 6.671836972236633301e-02 2.127381972968578339e-02 4.154962003231048584e-01 -2.546194493770599365e-01
-2.289995849132537842e-01 -2.596452534198760986e-01 3.922074660658836365e-02 -1.968976855278015137e-02 -7.960888743400573730e-02 1.128062307834625244e-01 1.133956089615821838e-01 -3.370929658412933350e-01 8.140041679143905640e-02 -2.061701938509941101e-02 -1.591687947511672974e-01 7.803108077496290207e-03 4.241956770420074463e-01 -8.147253654897212982e-03 4.544343054294586182e-02 3.016981780529022217e-01 1.331226825714111328e-01 2.422653604298830032e-03 -5.257516726851463318e-02 4.086910486221313477e-01 2.806021869182586670e-01 -2.337033674120903015e-02 8.197158575057983398e-02 -9.162578731775283813e-02 1.341908574104309082e-01 -3.883199393749237061e-02 -2.843510508537292480e-01 1.218368932604789734e-01 1.075018197298049927e-01 -2.497773990035057068e-02 1.111974269151687622e-01 -7.378438860177993774e-02
-2.353854030370712280e-01 -8.143580518662929535e-03 -3.661831095814704895e-02 -3.530682995915412903e-02 -1.155485138297080994e-01 -5.191192962229251862e-03 1.196146234869956970e-01 -1.806690841913223267e-01 -1.544510722160339355e-01 -2.476859986782073975e-01 1.298562288284301758e-01 2.537446320056915283e-01 9.551178663969039917e-02 -1.930883526802062988e-01 -3.413170278072357178e-01 -1.884777992963790894e-01 1.151995360851287842e-01 6.646999716758728027e-02 3.570965528488159180e-01 2.963468432426452637e-01 1.819669008255004883e-01 -1.588063985109329224e-01 2.065653912723064423e-02 -8.535493165254592896e-03 -7.052241265773773193e-02 2.005115598440170288e-01 -5.204238742589950562e-02 9.459374099969863892e-02 8.857782185077667236e-02 -1.180051863193511963e-01 3.817422986030578613e-01 -2.324885688722133636e-02
-1.154508441686630249e-01 -8.892145752906799316e-02 -5.850333347916603088e-02 -2.352494187653064728e-02 -2.582236528396606445e-01 1.075992658734321594e-01 -1.503508388996124268e-01 -3.256755471229553223e-01 7.134745270013809204e-02 -9.174072183668613434e-03 -2.725914120674133301e-02 4.457911476492881775e-02 3.126832544803619385e-01 -1.992670260369777679e-02 -1.800720021128654480e-02 1.060967519879341125e-01 5.110897496342658997e-02 -1.190987527370452881e-01 -7.899654097855091095e-03 5.822707414627075195e-01 2.507337629795074463e-01 -8.329406380653381348e-02 3.629014641046524048e-02 1.095456182956695557e-01 2.032191902399063110e-01 2.291881591081619263e-01 -2.762424349784851074e-01 2.065332233905792236e-02 5.802009254693984985e-02 1.650857180356979370e-01 1.057800184935331345e-02 9.946593642234802246e-02
-2.000709176063537598e-01 3.855970203876495361e-01 -6.082431226968765259e-02 -8.193545043468475342e-02 2.117805778980255127e-01 1.878277659416198730e-01 -9.697175770998001099e-02 -3.397905528545379639e-01 -1.754944771528244019e-01 6.217517331242561340e-02 2.296181470155715942e-01 -5.325703322887420654e-02 2.108684480190277100e-01 -1.958248205482959747e-02 5.675470829010009766e-02 -1.163137555122375488e-01 1.377880722284317017e-01 5.003567785024642944e-02 -2.159155309200286865e-01 2.763178646564483643e-01 1.429300606250762939e-01 -1.839830428361892700e-01 -8.420836925506591797e-02 1.051361411809921265e-01 8.607917279005050659e-02 -2.163722515106201172e-01 6.154083833098411560e-02 2.512668669223785400e-01 -1.127709299325942993e-01 5.645597353577613831e-02 2.711696922779083252e-01 -1.287953257560729980e-01
-8.965435624122619629e-02 -2.094030827283859253e-01 7.971758395433425903e-02 -1.773597002029418945e-01 1.690335720777511597e-01 6.291367113590240479e-03 7.599645853042602539e-02 -2.170711308717727661e-01 2.736544013023376465e-01 -4.298637062311172485e-02 7.247883826494216919e-02 -1.300187408924102783e-01 -7.271590828895568848e-02 -1.845328509807586670e-01 1.404901891946792603e-01 -1.006981655955314636e-01 9.948227554559707642e-02 4.751960635185241699e-01 -2.835592627525329590e-01 2.745136618614196777e-01 1.256945282220840454e-01 -2.053778916597366333e-01 -5.816715955734252930e-02 4.676850512623786926e-02 1.783199608325958252e-01 2.592364698648452759e-02 -1.543567925691604614e-01 2.103952467441558838e-01 -3.888563439249992371e-02 1.276559829711914062e-01 2.503377199172973633e-01 1.569166332483291626e-01
-1.257766783237457275e-01 -8.043462038040161133e-02 9.817174077033996582e-02 1.435790807008743286e-01 -7.683233916759490967e-02 -2.516678273677825928e-01 4.996211454272270203e-02 -3.714424371719360352e-01 -1.176891475915908813e-01 -2.779281437397003174e-01 -1.615938395261764526e-01 2.191804200410842896e-01 7.017765194177627563e-02 -2.343041449785232544e-01 -1.269065588712692261e-01 -1.417775750160217285e-01 6.454961001873016357e-02 -3.309367597103118896e-02 2.531214058399200439e-01 3.641041815280914307e-01 -1.086262911558151245e-01 -1.047133281826972961e-01 -8.044253289699554443e-02 1.817985810339450836e-02 -2.529841102659702301e-02 1.860000044107437134e-01 -8.191458880901336670e-02 -2.226586453616619110e-02 2.670514881610870361e-01 3.989686816930770874e-02 3.057167232036590576e-01 -1.902433186769485474e-01
-2.031203657388687134e-01 3.882217779755592346e-02 -9.823866933584213257e-02 -5.230085551738739014e-02 -6.000269204378128052e-02 -1.010146830230951309e-02 1.461325883865356445e-01 -3.225380182266235352e-02 -2.734132111072540283e-01 -4.601833596825599670e-02 1.628928631544113159e-01 -1.893301755189895630e-01 1.832646727561950684e-01 -2.601364254951477051e-01 -1.995262801647186279e-01 -1.913516670465469360e-01 1.449764668941497803e-01 -8.249736577272415161e-02 -1.933913081884384155e-01 2.383053153753280640e-01 2.504194974899291992e-01 -1.783555895090103149e-01 3.434302806854248047e-01 -4.535870254039764404e-02 1.705241501331329346e-01 -2.633457481861114502e-01 -9.076961874961853027e-02 2.539489269256591797e-01 1.148483902215957642e-01 7.270926237106323242e-02 2.097515314817428589e-01 -1.779010891914367676e-01
-1.410588622093200684e-01 -3.286204999312758446e-03 -1.362858563661575317e-01 -4.092179238796234131e-02 1.425979286432266235e-01 4.096067696809768677e-02 1.260545849800109863e-01 -6.567700207233428955e-02 -4.962411522865295410e-02 -2.226562425494194031e-02 6.692498922348022461e-03 -1.891824305057525635e-01 -1.195893585681915283e-01 -4.834058135747909546e-02 4.457060620188713074e-02 -6.842074915766716003e-03 1.872654855251312256e-01 2.055161744356155396e-01 -1.919023692607879639e-01 3.085341453552246094e-01 -2.847029827535152435e-02 -2.099913209676742554e-01 1.082969829440116882e-02 2.251584976911544800e-01 3.063685297966003418e-01 -2.625840008258819580e-01 5.221292003989219666e-02 4.525076746940612793e-01 1.773193031549453735e-01 1.271531581878662109e-01 3.673731684684753418e-01 -4.736314713954925537e-02
6.293154507875442505e-02 -2.252243226394057274e-03 -9.592872112989425659e-03 -1.161168664693832397e-01 2.124400623142719269e-02 -1.418514102697372437e-01 1.005665510892868042e-01 -3.263317048549652100e-01 4.413360357284545898e-02 -2.775464057922363281e-01 -1.096763983368873596e-01 4.433578252792358398e-01 -7.011627405881881714e-02 -2.717562615871429443e-01 -2.786374650895595551e-02 -5.859620869159698486e-02 1.641791313886642456e-01 2.628833055496215820e-01 1.378085613250732422e-01 1.546801030635833740e-01 1.311536133289337158e-01 -1.656016111373901367e-01 2.139825522899627686e-01 2.728610634803771973e-01 7.887604646384716034e-03 1.795158833265304565e-01 5.768200755119323730e-02 5.688773840665817261e-02 8.639132976531982422e-02 -1.350519210100173950e-01 2.075137495994567871e-01 -2.515259087085723877e-01
-1.567557081580162048e-02 -1.608425676822662354e-01 -1.426541209220886230e-01 1.818778961896896362e-01 9.068495035171508789e-02 8.825185894966125488e-02 6.632655113935470581e-02 -1.925101280212402344e-01 -1.181011050939559937e-01 -2.164492011070251465e-01 3.423783555626869202e-02 1.309914737939834595e-01 -5.361329764127731323e-02 1.171786487102508545e-01 -1.310881525278091431e-01 2.101676762104034424e-01 1.252097636461257935e-01 3.134597539901733398e-01 -1.034779399633407593e-01 1.683607399463653564e-01 2.458103895187377930e-01 -2.210489213466644287e-01 -2.224977687001228333e-02 2.932353913784027100e-01 -9.907351434230804443e-02 -2.835566997528076172e-01 -2.552676200866699219e-01 4.423311352729797363e-02 2.838003635406494141e-01 4.308868199586868286e-02 3.281427621841430664e-01 -9.860954433679580688e-02
-1.687767505645751953e-01 5.048129335045814514e-02 6.645272672176361084e-02 -1.812625825405120850e-01 1.156773269176483154e-01 9.431538730859756470e-02 1.692747771739959717e-01 -2.224261611700057983e-01 -6.227272748947143555e-02 -2.371192425489425659e-01 -3.676241636276245117e-02 2.309214323759078979e-02 1.325776576995849609e-01 -6.406913697719573975e-02 2.949820160865783691e-01 -2.304200455546379089e-02 1.584599465131759644e-01 3.181997537612915039e-01 -1.449585258960723877e-01 5.125315785408020020e-01 4.506217688322067261e-02 -5.817379057407379150e-02 -1.613758355379104614e-01 -5.418039485812187195e-02 1.075223982334136963e-01 -1.236613616347312927e-01 1.407844759523868561e-02 3.179695829749107361e-02 1.503930389881134033e-01 2.682837843894958496e-01 1.985522955656051636e-01 2.313877046108245850e-01
-4.453830718994140625e-01 -3.056228160858154297e-02 4.911980777978897095e-02 7.848738133907318115e-02 2.571628689765930176e-01 8.403445035219192505e-02 -1.968426257371902466e-02 -1.413732320070266724e-01 -3.573828935623168945e-02 -3.941681683063507080e-01 -6.907680630683898926e-02 2.018882781267166138e-01 3.325889706611633301e-01 2.221823930740356445e-01 -6.753634661436080933e-02 1.182059571146965027e-01 3.076723217964172363e-01 1.081199645996093750e-01 -6.737171113491058350e-02 1.660627424716949463e-01 -4.572297260165214539e-02 7.260637730360031128e-02 1.350409686565399170e-01 7.328620553016662598e-02 -6.669903546571731567e-02 -1.243691444396972656e-01 -2.452696114778518677e-01 1.734269857406616211e-01 1.959027349948883057e-02 4.544986784458160400e-02 -3.716262802481651306e-02 -1.856063753366470337e-01
-1.758472770452499390e-01 -8.402804844081401825e-03 -6.834921240806579590e-02 -4.209793731570243835e-02 -4.944309219717979431e-02 4.559584707021713257e-02 -2.169653475284576416e-01 -1.365461796522140503e-01 1.105894297361373901e-01 -1.435510367155075073e-01 2.669673562049865723e-01 -1.219878718256950378e-02 4.176519215106964111e-01 -1.379173696041107178e-01 1.217633262276649475e-01 -3.650054037570953369e-01 2.014276534318923950e-01 -3.352288855239748955e-03 -1.801099628210067749e-01 3.414905071258544922e-01 -7.719792425632476807e-03 -1.669198125600814819e-01 1.060464009642601013e-01 7.570397853851318359e-02 2.907861769199371338e-01 -1.082239151000976562e-01 -1.608258485794067383e-01 -8.485917933285236359e-03 8.288196474313735962e-02 2.038180381059646606e-01 -1.164693036116659641e-03 -2.034629732370376587e-01
-3.150105178356170654e-01 4.444440081715583801e-02 9.493283927440643311e-02 -1.388127654790878296e-01 -2.944773994386196136e-02 4.848533496260643005e-02 -7.219661772251129150e-02 -2.042728513479232788e-01 1.339452415704727173e-01 -2.115224748849868774e-01 2.067507207393646240e-01 3.209594637155532837e-02 3.738221824169158936e-01 -4.608365893363952637e-02 1.347537934780120850e-01 -3.890833854675292969e-01 1.644861847162246704e-01 -1.212694123387336731e-01 -1.936399787664413452e-01 2.728290259838104248e-01 -6.045634672045707703e-02 -1.362136900424957275e-01 4.456942528486251831e-02 1.785212606191635132e-01 2.143497914075851440e-01 -1.279964298009872437e-01 -9.379597008228302002e-02 -8.331052027642726898e-03 2.842463739216327667e-02 2.832383811473846436e-01 1.950920075178146362e-01 -4.935182258486747742e-02
-2.183479517698287964e-01 3.881464898586273193e-02 1.088648214936256409e-01 -2.288639694452285767e-01 -1.727141439914703369e-01 1.896673738956451416e-01 -1.768937706947326660e-01 -9.950835257768630981e-02 1.054239347577095032e-01 -2.602073252201080322e-01 5.606462433934211731e-02 1.399487107992172241e-01 1.506170481443405151e-01 9.226617217063903809e-02 1.407646089792251587e-01 2.204908989369869232e-02 1.489910334348678589e-01 -9.165905416011810303e-02 -1.493558138608932495e-01 4.323990046977996826e-01 3.776815235614776611e-01 -1.577127575874328613e-01 -2.650539278984069824e-01 -8.993064612150192261e-02 -9.671004861593246460e-02 -6.490426510572433472e-02 -2.190487273037433624e-02 2.245068699121475220e-01 -5.613114684820175171e-02 2.278135716915130615e-01 1.445763260126113892e-01 -2.014145627617835999e-02
-1.554934084415435791e-01 -9.773109108209609985e-02 -2.588798850774765015e-02 8.621534705162048340e-02 4.376434981822967529e-01 -2.539497911930084229e-01 -1.901176385581493378e-02 -1.923134624958038330e-01 2.865196671336889267e-03 -2.508417367935180664e-01 -6.070982292294502258e-02 -3.496009111404418945e-02 2.573606371879577637e-01 -4.618771076202392578e-01 9.119238704442977905e-02 -6.399513036012649536e-02 8.158729225397109985e-02 2.114284187555313110e-01 3.341488912701606750e-02 1.766923516988754272e-01 -1.438598521053791046e-02 -4.092832654714584351e-02 1.320481300354003906e-01 2.936304509639739990e-01 8.788104355335235596e-02 6.366292387247085571e-02 -2.923785336315631866e-02 4.681953694671392441e-03 -5.616770312190055847e-02 5.800558626651763916e-02 1.082412451505661011e-01 -2.913132607936859131e-01
7.190152257680892944e-02 3.617506101727485657e-02 -2.292299270629882812e-01 -6.327217072248458862e-02 5.559349060058593750e-02 3.383303433656692505e-02 1.220321208238601685e-01 -1.622167378664016724e-01 1.130913719534873962e-01 -1.338690221309661865e-01 2.026273161172866821e-01 1.533524394035339355e-01 -6.784166395664215088e-02 -8.873486518859863281e-02 -1.405825167894363403e-01 2.020584940910339355e-01 2.250923961400985718e-01 3.625466525554656982e-01 -2.006901800632476807e-01 5.221346765756607056e-02 3.530597023200243711e-04 -2.770860791206359863e-01 -3.303685039281845093e-02 3.996226191520690918e-01 -9.344547986984252930e-02 -3.655012249946594238e-01 -1.582056879997253418e-01 1.342362463474273682e-01 7.386230677366256714e-02 -8.233085274696350098e-02 2.365957051515579224e-01 8.317742496728897095e-02
-1.649387329816818237e-01 -2.933271229267120361e-02 -8.103264123201370239e-02 -2.624135613441467285e-01 -1.896901130676269531e-01 8.451024442911148071e-02 -2.487370977178215981e-03 -2.787336111068725586e-01 -1.422869563102722168e-01 -2.401948347687721252e-02 -1.340577006340026855e-02 1.642006039619445801e-01 4.077148735523223877e-01 4.670885577797889709e-02 1.670341640710830688e-01 4.523158818483352661e-02 1.629305034875869751e-01 -1.471288129687309265e-02 6.167040765285491943e-02 4.928134977817535400e-01 1.215570271015167236e-01 -1.117903515696525574e-01 -1.255852878093719482e-01 -7.706804573535919189e-02 2.136671841144561768e-01 1.274368464946746826e-01 -2.212182283401489258e-01 -1.539109200239181519e-01 1.543983668088912964e-01 1.545784026384353638e-01 1.395815163850784302e-01 7.217693328857421875e-02
-3.383953571319580078e-01 -6.136322021484375000e-02 4.404066875576972961e-02 -3.057974874973297119e-01 -1.225417405366897583e-01 8.115464448928833008e-02 -1.530275791883468628e-01 1.605645567178726196e-01 -5.936435982584953308e-02 -2.651333510875701904e-01 7.896941155195236206e-02 1.276871114969253540e-01 -5.894936621189117432e-02 -2.198410183191299438e-01 -2.479940205812454224e-01 3.908909857273101807e-02 -2.990393154323101044e-02 -1.668197102844715118e-02 1.597111672163009644e-01 2.920984625816345215e-01 5.757164582610130310e-02 -9.187536686658859253e-02 4.584815725684165955e-02 2.215471118688583374e-01 8.037327229976654053e-02 8.525763452053070068e-02 1.549461018294095993e-02 5.578314140439033508e-02 3.386888206005096436e-01 -1.636825203895568848e-01 3.616809248924255371e-01 -1.998454481363296509e-01
-2.981558442115783691e-01 -1.405379455536603928e-02 3.076214902102947235e-02 -5.465729162096977234e-02 -3.936637192964553833e-03 6.675145030021667480e-02 1.445767432451248169e-01 -3.856974542140960693e-01 8.083129674196243286e-02 -5.429448187351226807e-02 1.711037755012512207e-01 -1.073441356420516968e-01 1.244289204478263855e-01 -2.307842969894409180e-01 -2.338432818651199341e-01 -1.318153087049722672e-02 -1.192030832171440125e-01 2.668100595474243164e-01 -1.545194685459136963e-01 1.224350705742835999e-01 4.775843769311904907e-02 -6.566661596298217773e-02 -3.892333060503005981e-02 -2.602528035640716553e-01 5.543406307697296143e-02 -1.651270538568496704e-01 -3.578203916549682617e-02 1.456942707300186157e-01 2.940639555454254150e-01 2.610661089420318604e-01 2.552927136421203613e-01 -2.935998737812042236e-01
-2.605292201042175293e-01 1.801081746816635132e-02 -1.190678551793098450e-01 2.141256257891654968e-02 -1.104249879717826843e-01 2.470659315586090088e-01 -1.680710352957248688e-02 1.054755318909883499e-02 1.977586420252919197e-03 -1.320317089557647705e-01 2.071039825677871704e-01 -1.241255365312099457e-02 1.676509082317352295e-01 -3.428896367549896240e-01 -2.350304424762725830e-01 7.109238952398300171e-02 -1.394664794206619263e-01 1.515780240297317505e-01 -1.798112094402313232e-01 2.678028643131256104e-01 1.744451373815536499e-02 -2.996240556240081787e-01 -2.949297241866588593e-02 7.099140435457229614e-02 2.548590898513793945e-01 -1.363572329282760620e-01 -3.142444193363189697e-01 -7.104012370109558105e-02 3.291223943233489990e-01 -1.118237152695655823e-01 -5.710692331194877625e-02 -1.522620767354965210e-01
-2.107096165418624878e-01 2.809159085154533386e-02 -1.346169561147689819e-01 -1.353109627962112427e-01 -7.597689516842365265e-03 3.050287961959838867e-01 -2.139685600996017456e-01 1.882556974887847900e-01 -8.411003276705741882e-03 -3.090004920959472656e-01 1.028389334678649902e-01 1.948226839303970337e-01 -2.135979942977428436e-02 -8.353348076343536377e-02 3.852206841111183167e-02 -1.343968361616134644e-01 6.227974593639373779e-02 3.773223981261253357e-02 7.076635956764221191e-02 1.963001638650894165e-01 2.152319997549057007e-01 -3.830884993076324463e-01 -2.489544451236724854e-02 2.870527207851409912e-01 1.300893276929855347e-01 2.073386125266551971e-02 1.404588222503662109e-01 8.023769408464431763e-02 3.368499875068664551e-01 1.033063977956771851e-01 2.273293137550354004e-01 -1.694428920745849609e-01
-2.431918382644653320e-01 1.464403420686721802e-01 2.796999216079711914e-01 -1.203621625900268555e-01 8.820766955614089966e-02 -1.827183738350868225e-02 1.395009011030197144e-01 -2.341899275779724121e-01 -6.341132521629333496e-02 -2.036594226956367493e-02 1.198051422834396362e-01 -2.726862430572509766e-01 1.605487614870071411e-01 -2.323108315467834473e-01 -2.475825101137161255e-01 -2.065121084451675415e-01 1.312745064496994019e-01 6.229194253683090210e-02 -2.255399823188781738e-01 1.619816422462463379e-01 4.899898171424865723e-02 -4.294059872627258301e-01 1.582411527633666992e-01 1.416163742542266846e-01 -2.420948818325996399e-02 -1.743563264608383179e-01 5.181849747896194458e-02 2.233316153287887573e-01 8.890149742364883423e-02 2.001095414161682129e-01 3.975007310509681702e-02 6.524734944105148315e-02
-1.525647491216659546e-01 -2.958571165800094604e-02 2.246954012662172318e-03 1.158759091049432755e-02 -2.279455363750457764e-01 1.386082470417022705e-01 -1.085190698504447937e-01 -2.994837164878845215e-01 1.367414146661758423e-01 2.494076453149318695e-02 -2.211304605007171631e-01 7.885666936635971069e-02 2.786495089530944824e-01 8.199547231197357178e-02 -1.681299693882465363e-02 4.948773980140686035e-02 2.771880663931369781e-02 -2.153517603874206543e-01 3.185571637004613876e-03 4.680889546871185303e-01 1.212701648473739624e-01 -2.995769679546356201e-01 -7.163879275321960449e-02 1.253907084465026855e-01 3.545815348625183105e-01 1.351936757564544678e-01 -1.782306581735610962e-01 -2.991222310811281204e-03 1.331703513860702515e-01 2.109070271253585815e-01 5.045102536678314209e-02 -9.706444293260574341e-02
-4.747581854462623596e-02 3.647190332412719727e-02 -8.948031812906265259e-02 -1.723820529878139496e-02 -2.336623370647430420e-01 1.169172748923301697e-01 -1.659759730100631714e-01 -2.375721037387847900e-01 9.789698570966720581e-02 2.148102223873138428e-02 -1.910035759210586548e-01 1.336546391248703003e-01 4.069130420684814453e-01 4.022774472832679749e-02 -1.404728442430496216e-01 9.681446850299835205e-02 7.742257416248321533e-02 -1.066233590245246887e-01 1.071482822299003601e-01 4.781793355941772461e-01 2.068992704153060913e-01 -1.331759244203567505e-01 -3.953876905143260956e-03 -5.621087178587913513e-02 2.452110946178436279e-01 1.496136337518692017e-01 -2.346606850624084473e-01 -3.907914087176322937e-02 1.629319190979003906e-01 2.499119639396667480e-01 1.602211892604827881e-01 -1.287169568240642548e-02
9.192009270191192627e-02 -1.521698851138353348e-02 1.940709501504898071e-01 -1.019970774650573730e-01 3.146188333630561829e-02 -1.981439590454101562e-01 -8.404707163572311401e-02 -3.324444591999053955e-01 -4.896720498800277710e-02 -4.320244491100311279e-01 -9.094287455081939697e-02 -2.177794575691223145e-01 1.719243228435516357e-01 -1.696133762598037720e-01 -3.206027671694755554e-02 5.760093778371810913e-02 -1.010978370904922485e-01 -1.146766617894172668e-01 1.258946359157562256e-01 1.556290090084075928e-01 -9.153419733047485352e-02 -3.744697868824005127e-01 7.789506018161773682e-02 3.381241261959075928e-01 1.555935363285243511e-03 5.369318276643753052e-02 -1.052476167678833008e-01 2.395820468664169312e-01 2.685956954956054688e-01 1.016386039555072784e-02 4.294419661164283752e-02 -1.040225755423307419e-02
-1.405317932367324829e-01 -4.103851690888404846e-02 -2.216243557631969452e-02 -2.736180126667022705e-01 -1.488087773323059082e-01 -4.940639436244964600e-02 -5.192406848073005676e-02 -1.940405517816543579e-01 6.415250897407531738e-02 -1.669732928276062012e-01 3.442234694957733154e-01 -1.247338112443685532e-02 -3.551220055669546127e-03 -1.485752314329147339e-01 -2.744783833622932434e-02 -6.121812015771865845e-02 2.238107472658157349e-01 -1.997045725584030151e-01 -8.030176907777786255e-02 3.661840856075286865e-01 9.494978934526443481e-02 -2.642055749893188477e-01 3.290892243385314941e-01 -1.123916208744049072e-01 6.599136441946029663e-02 -1.934760063886642456e-01 -4.956364631652832031e-02 1.444616317749023438e-01 1.243792101740837097e-02 1.794078201055526733e-01 3.492177724838256836e-01 1.066487729549407959e-01
1.160624101758003235e-01 -1.139150699600577354e-03 -7.201660424470901489e-02 -1.161368116736412048e-01 -1.832666993141174316e-01 -5.093258991837501526e-02 7.183489203453063965e-02 -3.641827404499053955e-01 -2.993274927139282227e-01 -1.535256505012512207e-01 2.075993083417415619e-02 9.832003712654113770e-02 -4.035186953842639923e-03 4.769137874245643616e-02 -2.580428719520568848e-01 2.776069939136505127e-01 8.654613792896270752e-02 -2.806142345070838928e-02 -8.492363989353179932e-02 3.998271226882934570e-01 2.954168012365698814e-03 -4.905711486935615540e-02 3.148491308093070984e-02 2.473169416189193726e-01 -5.660005286335945129e-02 -2.009723931550979614e-01 -2.316915094852447510e-01 -2.440100759267807007e-01 5.901146214455366135e-03 -1.956991152837872505e-03 3.561561405658721924e-01 3.242864087224006653e-02
-2.753488123416900635e-01 1.661173701286315918e-01 -6.201291829347610474e-02 -2.462926656007766724e-01 5.253780633211135864e-02 -7.976046204566955566e-02 3.808865696191787720e-02 -2.311642169952392578e-01 -4.503286257386207581e-02 -3.461245596408843994e-01 9.605713933706283569e-02 -1.317730695009231567e-01 2.383823692798614502e-01 1.080329120159149170e-01 -1.322394162416458130e-01 -7.096881419420242310e-02 -2.101283222436904907e-01 -2.068622708320617676e-01 -2.310100197792053223e-02 1.762358099222183228e-01 6.798344850540161133e-02 -1.852055341005325317e-01 6.750951707363128662e-02 7.661637663841247559e-02 6.803692132234573364e-02 1.764798462390899658e-01 -5.706257373094558716e-02 4.340391755104064941e-01 2.615702152252197266e-01 3.646298125386238098e-02 2.348531335592269897e-01 -9.174103289842605591e-02
-3.692753016948699951e-01 -1.111144870519638062e-01 -3.516492247581481934e-02 -1.596902613528072834e-03 2.881857454776763916e-01 7.560383528470993042e-02 -3.174699246883392334e-01 -3.008095920085906982e-01 1.447672098875045776e-01 -2.434832304716110229e-01 -1.410375088453292847e-01 3.382228910923004150e-01 5.264576524496078491e-02 1.220748573541641235e-01 -1.952659040689468384e-01 -6.968817114830017090e-02 1.486117243766784668e-01 -1.542385667562484741e-02 -8.261159062385559082e-02 1.294472217559814453e-01 1.001630499958992004e-01 -3.859542682766914368e-02 2.227216809988021851e-01 1.358813792467117310e-01 6.708046793937683105e-02 -1.830510348081588745e-01 -1.441542804241180420e-01 1.035259738564491272e-01 2.554834187030792236e-01 -7.967527210712432861e-02 1.102409958839416504e-01 -1.266833394765853882e-01
-1.386982351541519165e-01 1.254748553037643433e-01 -6.927478127181529999e-03 -5.977472662925720215e-02 -2.807426452636718750e-01 -2.625505030155181885e-01 8.724605292081832886e-02 -7.650751620531082153e-02 -2.032106928527355194e-02 -4.680445417761802673e-02 -2.457727789878845215e-01 2.431366406381130219e-02 -6.127508357167243958e-02 -1.374602913856506348e-01 6.118505261838436127e-03 1.673334985971450806e-01 3.260880112648010254e-01 6.216288357973098755e-02 -9.206113219261169434e-02 2.800259292125701904e-01 2.164838463068008423e-01 1.073249727487564087e-01 1.607893258333206177e-01 8.776634931564331055e-02 -9.292265027761459351e-02 9.466032683849334717e-02 -4.473637789487838745e-02 8.527712523937225342e-02 1.329236626625061035e-01 3.084279000759124756e-01 2.711033821105957031e-01 -4.286101162433624268e-01
4.517870768904685974e-02 2.327139526605606079e-01 2.232525795698165894e-01 -2.175610661506652832e-01 1.846312433481216431e-01 8.675540238618850708e-02 8.878559619188308716e-02 -2.152244001626968384e-01 -1.202612444758415222e-01 -3.997641429305076599e-02 2.733218967914581299e-01 -8.158395439386367798e-02 7.831995189189910889e-02 -1.820529997348785400e-01 -8.863902837038040161e-02 7.793474197387695312e-02 2.928847372531890869e-01 3.505606651306152344e-01 -1.735870838165283203e-01 2.555224485695362091e-02 3.278857097029685974e-02 -3.322940170764923096e-01 7.724228501319885254e-02 3.669563829898834229e-01 8.655373007059097290e-02 7.126581668853759766e-02 -1.038507893681526184e-01 1.601513326168060303e-01 2.163660526275634766e-01 -6.998453289270401001e-02 4.498478025197982788e-02 7.656675577163696289e-02
-2.152820378541946411e-01 2.838519029319286346e-02 -1.603146269917488098e-02 -3.468227982521057129e-01 -1.145778875797986984e-02 6.621360033750534058e-02 2.367457449436187744e-01 2.254898659884929657e-02 1.451997831463813782e-02 -4.047728180885314941e-01 3.823793306946754456e-02 -1.191409975290298462e-01 2.066000550985336304e-02 -2.855799496173858643e-01 1.001300066709518433e-01 -1.965557485818862915e-01 3.418025672435760498e-01 1.432045847177505493e-01 -6.559555232524871826e-02 2.943613231182098389e-01 4.770855605602264404e-02 -2.867033705115318298e-02 8.366502821445465088e-02 3.237619251012802124e-02 -7.472961395978927612e-02 -7.763711269944906235e-03 1.953390836715698242e-01 3.102049790322780609e-02 2.586814761161804199e-01 -1.703528910875320435e-01 2.240422666072845459e-01 -1.747888028621673584e-01
-2.114746868610382080e-01 -4.336293786764144897e-03 -5.218159407377243042e-03 1.233202964067459106e-02 -2.776013612747192383e-01 3.930598497390747070e-01 -4.548048228025436401e-02 -7.073252648115158081e-02 -6.193189322948455811e-02 -2.859767079353332520e-01 -2.108471095561981201e-01 -3.703857585787773132e-02 2.919410914182662964e-02 9.983477741479873657e-02 -2.891307882964611053e-02 -1.672330051660537720e-01 1.867071092128753662e-01 1.755855977535247803e-01 9.902280569076538086e-02 3.158831596374511719e-01 2.070773541927337646e-01 -5.126652307808399200e-03 -2.652549184858798981e-02 2.742184102535247803e-01 1.189331989735364914e-02 -2.298807203769683838e-01 -8.963172882795333862e-02 1.382126957178115845e-01 5.537696555256843567e-02 1.435807347297668457e-01 3.815487921237945557e-01 4.373496398329734802e-02
5.191539600491523743e-02 1.294272020459175110e-02 -1.786486804485321045e-01 6.722556054592132568e-02 9.575044363737106323e-02 -8.405258506536483765e-02 -1.470197737216949463e-01 -2.397883385419845581e-01 2.319611310958862305e-01 2.901198342442512512e-02 1.753327548503875732e-01 1.218841895461082458e-01 1.952510774135589600e-01 -1.113543808460235596e-01 -1.395423561334609985e-01 1.423057615756988525e-01 8.828290738165378571e-03 2.296770513057708740e-01 8.089008182287216187e-02 2.634118497371673584e-01 -1.930072456598281860e-01 4.089365154504776001e-02 6.705077737569808960e-02 -1.001117676496505737e-01 1.105924025177955627e-01 -3.894251957535743713e-02 -2.188632041215896606e-01 5.051368474960327148e-01 2.311812639236450195e-01 2.504906058311462402e-01 2.310814112424850464e-01 -7.914887368679046631e-02
-5.024367943406105042e-02 9.314157813787460327e-02 -1.167374476790428162e-01 -3.101069331169128418e-01 2.582655847072601318e-01 1.372854709625244141e-01 -8.209885656833648682e-02 -1.576806902885437012e-01 -3.300727009773254395e-01 -1.647073030471801758e-01 -2.875439822673797607e-01 -1.182404831051826477e-01 -1.228355988860130310e-01 -1.407944858074188232e-01 -5.850986763834953308e-02 -3.589923679828643799e-02 1.447599828243255615e-01 6.771404296159744263e-02 -2.576536498963832855e-02 4.019926786422729492e-01 7.321906089782714844e-02 -2.663929760456085205e-01 1.141650229692459106e-01 2.063348889350891113e-01 -1.840291321277618408e-01 1.292250901460647583e-01 -1.355815529823303223e-01 7.300779968500137329e-02 1.276779174804687500e-01 -1.350986063480377197e-01 1.037215515971183777e-01 -2.239762544631958008e-01
-1.945883333683013916e-01 -3.733581900596618652e-01 1.974076032638549805e-01 -1.593048423528671265e-01 3.257167935371398926e-01 -8.996721357107162476e-02 -5.314344912767410278e-02 -3.466861248016357422e-01 -1.411467208527028561e-03 -6.976620107889175415e-02 6.880368292331695557e-02 -8.670859038829803467e-02 7.692826539278030396e-02 2.891767024993896484e-02 -1.617711186408996582e-01 7.478591799736022949e-02 3.446767628192901611e-01 7.931036502122879028e-02 -1.602148115634918213e-01 2.771050930023193359e-01 4.317574203014373779e-02 1.293613463640213013e-01 2.807603478431701660e-01 1.298446357250213623e-01 -1.542190164327621460e-01 -3.617222979664802551e-02 -1.234433874487876892e-01 2.454346604645252228e-02 1.313419938087463379e-01 -7.749580591917037964e-02 1.728399544954299927e-01 -1.722099781036376953e-01
-7.391460239887237549e-02 -4.199025779962539673e-02 1.798744127154350281e-02 -1.080821678042411804e-01 3.098519518971443176e-02 4.154527187347412109e-02 -9.879758208990097046e-02 8.947164565324783325e-02 -2.678087055683135986e-01 3.634799271821975708e-02 -5.742568522691726685e-02 -1.061115264892578125e-01 2.078504115343093872e-01 -2.709596157073974609e-01 -2.875301837921142578e-01 2.587252855300903320e-01 2.845101617276668549e-02 1.058147624135017395e-01 3.126432299613952637e-01 4.181936085224151611e-01 4.477599263191223145e-02 -3.438830971717834473e-01 1.275556832551956177e-01 1.390390545129776001e-01 -2.759919166564941406e-01 1.407566219568252563e-01 -3.683971986174583435e-02 1.399055570363998413e-01 1.668601334095001221e-01 -1.850205473601818085e-02 1.343125998973846436e-01 -5.331610143184661865e-02
-1.563451290130615234e-01 2.810788340866565704e-02 5.885672196745872498e-02 8.364416658878326416e-03 -1.646280437707901001e-01 9.611476212739944458e-02 -1.624865829944610596e-01 -2.196568846702575684e-01 -4.239997640252113342e-02 5.428280308842658997e-02 1.917091012001037598e-02 1.467831730842590332e-01 -4.900106787681579590e-02 -2.200000584125518799e-01 -1.260216236114501953e-01 2.807754278182983398e-01 3.327386081218719482e-01 1.716893464326858521e-01 3.888148069381713867e-01 3.349760770797729492e-01 -1.135027483105659485e-01 -1.576519906520843506e-01 2.750666439533233643e-01 3.441833853721618652e-01 -1.694975346326828003e-01 7.437720894813537598e-02 6.011363118886947632e-02 1.032958105206489563e-01 -1.802139915525913239e-02 5.442398041486740112e-02 -1.742964982986450195e-02 -2.216736786067485809e-02
-2.653698921203613281e-01 1.001087352633476257e-01 1.028017774224281311e-01 2.101030796766281128e-01 1.080490201711654663e-01 -1.745722070336341858e-02 -1.492000669240951538e-01 -1.245189085602760315e-01 1.338022388517856598e-02 2.423321641981601715e-02 6.838949024677276611e-02 1.590400487184524536e-01 9.941579401493072510e-02 -3.335710847750306129e-03 -3.492616862058639526e-02 1.736361086368560791e-01 3.769504427909851074e-01 2.512452006340026855e-01 -1.474037468433380127e-01 2.148909866809844971e-01 8.633565157651901245e-02 8.936151117086410522e-02 -4.404466226696968079e-02 2.693512141704559326e-01 5.804166197776794434e-02 -3.108139634132385254e-01 -2.329352796077728271e-01 5.600184202194213867e-02 3.411945700645446777e-01 -1.262732297182083130e-01 3.034203313291072845e-02 -2.989979088306427002e-01
-2.696542739868164062e-01 1.200814172625541687e-01 -2.118277996778488159e-01 -2.709125280380249023e-01 8.536851406097412109e-02 -4.295286536216735840e-02 2.628755010664463043e-02 -4.089615941047668457e-01 3.165704011917114258e-02 -2.042716294527053833e-01 8.532807230949401855e-02 -6.925839930772781372e-02 2.252570837736129761e-01 5.616284534335136414e-02 1.703011244535446167e-01 1.571791321039199829e-01 2.557105123996734619e-01 -4.696051403880119324e-02 1.541591342538595200e-02 3.646657168865203857e-01 7.926321029663085938e-02 -6.614593416452407837e-02 8.052257448434829712e-02 -1.581246554851531982e-01 3.573835194110870361e-01 1.523485481739044189e-01 -1.103112101554870605e-01 5.360880866646766663e-02 1.628452241420745850e-01 -3.476214781403541565e-02 1.191316023468971252e-01 6.532758474349975586e-02
-1.139037013053894043e-01 -6.594085693359375000e-02 -2.994137108325958252e-01 -3.082917630672454834e-01 -2.429915964603424072e-01 1.136924624443054199e-01 1.575498096644878387e-02 -2.485234141349792480e-01 -3.789653256535530090e-02 6.175182014703750610e-02 2.268644720315933228e-01 3.862993419170379639e-01 1.130566895008087158e-01 -2.252467870712280273e-01 -6.163080409169197083e-02 -1.662688702344894409e-02 -3.362372284755110741e-03 1.319421827793121338e-01 -8.820678293704986572e-02 1.956773549318313599e-01 1.193040534853935242e-01 -2.638089358806610107e-01 1.007990911602973938e-01 -6.666836887598037720e-02 9.514562785625457764e-02 -1.852734833955764771e-01 -1.844782195985317230e-02 1.170590221881866455e-01 2.345490455627441406e-01 3.140634894371032715e-01 2.568531781435012817e-02 1.296560764312744141e-01
-1.445976346731185913e-01 -3.457897901535034180e-01 7.506100833415985107e-02 2.296990752220153809e-01 -4.620560631155967712e-02 2.491783797740936279e-01 -1.277242787182331085e-02 -3.531172573566436768e-01 8.524090796709060669e-02 -1.505675632506608963e-02 -7.077628374099731445e-02 1.846627593040466309e-01 -4.809886682778596878e-03 -3.022500276565551758e-01 -2.198865264654159546e-01 4.341796040534973145e-02 -1.002223119139671326e-01 4.628600180149078369e-02 3.962065279483795166e-02 1.903596371412277222e-01 1.913018077611923218e-01 -3.825463652610778809e-01 -4.094220697879791260e-02 8.902636170387268066e-02 1.900624334812164307e-01 -1.234275568276643753e-02 6.860820949077606201e-02 -7.831425964832305908e-02 1.967469006776809692e-01 6.148546189069747925e-02 3.026203215122222900e-01 1.054156757891178131e-02
-2.088373750448226929e-01 -1.832810640335083008e-01 -2.883910834789276123e-01 -1.458556652069091797e-01 5.987288802862167358e-02 1.778723597526550293e-01 -9.379792958498001099e-02 -1.014340072870254517e-01 -1.390801966190338135e-01 -3.340936079621315002e-02 2.431263923645019531e-01 -2.912657558917999268e-01 2.999169565737247467e-02 -2.302462309598922729e-01 -1.828963607549667358e-01 3.044384904205799103e-02 1.317903846502304077e-01 2.822556719183921814e-02 2.036487311124801636e-02 7.475587725639343262e-02 -1.861531585454940796e-01 -1.354654282331466675e-01 2.815403789281845093e-02 4.706891477108001709e-01 3.990440815687179565e-02 1.663180291652679443e-01 -2.712129950523376465e-01 8.792629837989807129e-02 1.792260855436325073e-01 1.330216675996780396e-01 2.267031669616699219e-01 8.889351971447467804e-03
-3.078925609588623047e-01 3.676363732665777206e-03 -4.509947821497917175e-02 1.596474945545196533e-01 1.063339859247207642e-01 -2.290235310792922974e-01 3.038945142179727554e-03 -4.095554649829864502e-01 -2.169211804866790771e-01 -2.117706835269927979e-01 -8.889058232307434082e-02 -2.041500210762023926e-01 1.585983484983444214e-01 -3.173395097255706787e-01 1.219510585069656372e-01 9.854833036661148071e-02 1.826736330986022949e-01 1.826502829790115356e-01 -1.441915184259414673e-01 5.762832611799240112e-02 -1.401186436414718628e-01 -2.231632731854915619e-02 1.871229112148284912e-01 -4.318237304687500000e-02 1.617534607648849487e-01 -1.414978690445423126e-02 1.246101930737495422e-01 4.799216240644454956e-02 1.848891824483871460e-01 -2.059739828109741211e-01 2.581786215305328369e-01 -1.375754326581954956e-01
-1.864777058362960815e-01 -9.958945214748382568e-02 -2.946871891617774963e-02 5.675687640905380249e-02 2.840664386749267578e-01 -1.394791603088378906e-01 -2.559445984661579132e-02 2.863037772476673126e-02 -1.841630190610885620e-01 5.698308721184730530e-02 -1.008595451712608337e-01 -1.044431850314140320e-01 2.723300755023956299e-01 3.050168789923191071e-02 -7.465437054634094238e-03 1.050834432244300842e-01 4.639107286930084229e-01 -4.042229615151882172e-03 -1.325851976871490479e-01 3.193203210830688477e-01 -4.572654142975807190e-02 -2.307368665933609009e-01 3.067291080951690674e-01 1.685869544744491577e-01 6.180329620838165283e-02 -1.283360719680786133e-01 2.682983577251434326e-01 -8.470012806355953217e-03 1.981604397296905518e-01 4.515797272324562073e-02 2.415823787450790405e-01 -2.315030246973037720e-02
-2.715639173984527588e-01 8.572926162742078304e-04 -4.912202805280685425e-02 -1.482396125793457031e-01 -3.620575740933418274e-02 1.636999845504760742e-02 -2.201688662171363831e-02 -1.937576830387115479e-01 1.311018317937850952e-01 -2.765751779079437256e-01 3.020193576812744141e-01 1.247035786509513855e-01 1.626747548580169678e-01 -1.927309334278106689e-01 9.055230766534805298e-03 -7.746897637844085693e-02 2.230264544486999512e-01 -1.903946101665496826e-01 4.926154017448425293e-02 3.546522259712219238e-01 8.345609158277511597e-02 -5.256067588925361633e-02 3.819640576839447021e-01 -1.561721861362457275e-01 1.805752962827682495e-01 -1.373898237943649292e-01 -3.595583839341998100e-03 6.989295035600662231e-02 -7.349125295877456665e-02 2.085630893707275391e-01 2.966100275516510010e-01 -6.819579750299453735e-02
-9.851781278848648071e-02 1.545799523591995239e-01 5.134617444127798080e-03 -1.573323458433151245e-01 6.359006743878126144e-03 -4.003012552857398987e-02 -1.864754855632781982e-01 -1.264382302761077881e-01 1.632135733962059021e-02 -7.575582712888717651e-02 1.017040014266967773e-01 5.362544208765029907e-02 3.252165019512176514e-01 -6.318478286266326904e-02 2.427102252840995789e-02 -2.764548063278198242e-01 1.970362216234207153e-01 -1.277723461389541626e-01 1.352391093969345093e-01 4.273044168949127197e-01 3.366698622703552246e-01 -9.901919960975646973e-02 1.184761673212051392e-01 -1.775615103542804718e-02 2.821243703365325928e-01 -1.951354295015335083e-01 -1.753176599740982056e-01 2.092152386903762817e-01 -1.292620450258255005e-01 1.875392049551010132e-01 2.069426625967025757e-01 -5.293907597661018372e-02
-3.306633234024047852e-01 6.549429148435592651e-02 -3.595780581235885620e-02 -8.367399871349334717e-02 2.110782312229275703e-03 8.739391714334487915e-02 -1.218076050281524658e-01 -1.376062780618667603e-01 -6.743427366018295288e-02 -2.573753297328948975e-01 2.244935184717178345e-01 1.304714679718017578e-01 9.570471011102199554e-03 1.096747368574142456e-01 1.256022304296493530e-01 -2.378185838460922241e-01 3.908493742346763611e-02 1.953978836536407471e-01 -1.888377815485000610e-01 4.180076420307159424e-01 1.183105539530515671e-02 -1.263170242309570312e-01 -1.799272894859313965e-01 5.070003122091293335e-02 1.622213125228881836e-01 -3.088622689247131348e-01 1.637412160634994507e-01 2.373126298189163208e-01 2.406760454177856445e-01 3.151927515864372253e-02 2.215430736541748047e-01 -4.645326640456914902e-03
-2.582956850528717041e-01 1.128434482961893082e-02 -1.305233538150787354e-01 -1.317796111106872559e-01 -4.913640767335891724e-02 4.812384396791458130e-02 2.547743171453475952e-02 -3.144498765468597412e-01 6.468227505683898926e-02 -6.474510882981121540e-04 1.957608461380004883e-01 -5.743545666337013245e-02 -2.918809419497847557e-03 -8.876886963844299316e-02 -1.587346196174621582e-01 5.426175147294998169e-02 3.475430607795715332e-02 4.606567919254302979e-01 -6.704863160848617554e-02 1.205174401402473450e-01 -2.115865200757980347e-01 -2.062850892543792725e-01 -1.850499659776687622e-01 -4.298510029911994934e-02 -1.065457537770271301e-01 3.304758667945861816e-02 -3.134521245956420898e-01 3.000106811523437500e-01 -2.517984807491302490e-02 3.421812653541564941e-01 4.024050012230873108e-02 -1.917564868927001953e-01
-2.679445445537567139e-01 1.592738479375839233e-01 2.143693715333938599e-01 -2.829265892505645752e-01 7.870642095804214478e-02 4.159194231033325195e-02 2.043087780475616455e-01 1.970760338008403778e-02 -1.696793586015701294e-01 4.248918965458869934e-02 1.847353726625442505e-01 -6.959534436464309692e-02 1.300359815359115601e-01 -9.763607382774353027e-02 -2.231748402118682861e-01 5.900070443749427795e-02 1.328440010547637939e-01 -9.474579989910125732e-02 -1.264697015285491943e-01 3.145908415317535400e-01 1.082811504602432251e-01 -1.273250132799148560e-01 3.879745900630950928e-01 1.535169780254364014e-01 -1.556995511054992676e-02 -1.380125433206558228e-01 2.510179281234741211e-01 1.875175386667251587e-01 1.500448882579803467e-01 -1.932886242866516113e-02 2.914404273033142090e-01 9.263807535171508789e-02
-1.991007663309574127e-02 -7.338130474090576172e-02 -3.988020867109298706e-02 -1.065486222505569458e-01 3.356940671801567078e-02 -1.127163916826248169e-01 1.606281995773315430e-01 -2.812380492687225342e-01 6.757892668247222900e-02 -4.204385578632354736e-01 2.241997122764587402e-01 7.318577915430068970e-02 -3.656834596768021584e-03 -1.297415494918823242e-01 -1.796472519636154175e-01 -1.498546898365020752e-01 5.699061229825019836e-02 -2.873725593090057373e-01 1.039913296699523926e-02 2.451726794242858887e-01 -8.317442610859870911e-03 -2.375237047672271729e-01 1.408433467149734497e-01 1.987246274948120117e-01 1.927028447389602661e-01 7.244593650102615356e-02 -2.018612325191497803e-01 3.530665934085845947e-01 2.076233029365539551e-01 9.528695046901702881e-02 1.772999316453933716e-01 -2.723576873540878296e-02
-2.212902754545211792e-01 -1.379791945219039917e-01 7.663827389478683472e-02 -1.209118962287902832e-02 4.721348173916339874e-03 -6.455122679471969604e-02 -8.931192569434642792e-03 -6.324783712625503540e-02 4.280227795243263245e-02 -1.721310466527938843e-01 5.511326715350151062e-02 1.137447729706764221e-01 -1.237836629152297974e-01 -1.672908812761306763e-01 1.580751268193125725e-03 -4.936934635043144226e-02 2.678521573543548584e-01 2.404030114412307739e-01 6.373874098062515259e-02 4.262570738792419434e-01 2.899259626865386963e-01 6.788939237594604492e-02 -2.122906036674976349e-02 3.635480403900146484e-01 -4.030711054801940918e-01 -5.934409424662590027e-02 -1.529961228370666504e-01 1.346694529056549072e-01 2.133905589580535889e-01 -8.030717726796865463e-04 1.252730637788772583e-01 -1.384822428226470947e-01
-2.207439690828323364e-01 -2.909591495990753174e-01 -6.222692504525184631e-02 1.656697094440460205e-01 2.064252197742462158e-01 4.322149977087974548e-02 -2.559088543057441711e-02 -2.980437874794006348e-01 2.459462173283100128e-02 -2.893049120903015137e-01 4.357489570975303650e-02 -4.751575645059347153e-03 1.748889535665512085e-01 5.241256207227706909e-02 1.336116641759872437e-01 -3.393704816699028015e-02 3.463701605796813965e-01 5.706381797790527344e-02 2.231760472059249878e-01 1.715649515390396118e-01 8.883684128522872925e-02 1.983913332223892212e-01 1.571148633956909180e-01 9.976010769605636597e-02 3.141254186630249023e-02 -7.514683902263641357e-02 -3.242127299308776855e-01 1.407669484615325928e-01 1.881760507822036743e-01 4.894341155886650085e-02 1.505428701639175415e-01 -2.939053773880004883e-01
-1.527358740568161011e-01 -7.007476687431335449e-02 1.660694926977157593e-01 -6.730580329895019531e-02 -2.851996421813964844e-01 9.676925092935562134e-02 6.410184316337108612e-03 -3.699070811271667480e-01 9.906023740768432617e-03 2.331788092851638794e-02 -1.266648322343826294e-01 3.347136452794075012e-02 4.668675959110260010e-01 9.544120728969573975e-02 -1.235199049115180969e-01 -1.735347323119640350e-02 2.745134830474853516e-01 -1.206282619386911392e-02 -1.784575283527374268e-01 3.409751057624816895e-01 1.741656363010406494e-01 -1.971653997898101807e-01 -1.003160178661346436e-01 -1.269814372062683105e-01 1.222317889332771301e-01 -3.444799408316612244e-02 -2.082522362470626831e-01 -1.835241913795471191e-02 5.718598142266273499e-02 2.095465958118438721e-01 7.274359464645385742e-02 1.425601243972778320e-01
-1.897482275962829590e-01 -5.557670071721076965e-02 1.121061220765113831e-01 -4.861876741051673889e-02 -2.081993520259857178e-01 1.424994319677352905e-01 -7.399462163448333740e-02 -3.998443186283111572e-01 4.327313974499702454e-02 3.121930919587612152e-02 -1.256902664899826050e-01 1.027712821960449219e-01 3.724651038646697998e-01 5.767604708671569824e-02 -2.309264801442623138e-02 1.811625361442565918e-01 1.403076350688934326e-01 -2.069864869117736816e-01 -1.435249149799346924e-01 4.645329415798187256e-01 2.766844928264617920e-01 -1.495068073272705078e-01 -1.347487121820449829e-01 5.955629795789718628e-02 1.802583038806915283e-01 1.212899535894393921e-01 -9.996430575847625732e-02 5.709831789135932922e-02 1.229798346757888794e-01 8.782875537872314453e-02 -1.436564605683088303e-03 9.760382771492004395e-02
-1.644623130559921265e-01 6.842013448476791382e-02 1.385510563850402832e-01 9.892161935567855835e-02 -6.043366715312004089e-02 -2.489084303379058838e-01 -9.824439883232116699e-03 -1.218463853001594543e-01 -7.954645156860351562e-02 -8.536416292190551758e-02 1.391003131866455078e-01 2.473611086606979370e-01 3.022152744233608246e-02 5.111252516508102417e-02 1.185306981205940247e-01 1.611380726099014282e-01 7.105118781328201294e-02 3.572013229131698608e-02 2.140708714723587036e-01 2.754644751548767090e-01 -1.182171255350112915e-01 -1.703546047210693359e-01 1.117141544818878174e-01 1.097486987709999084e-01 9.704346954822540283e-02 -1.333173923194408417e-02 -1.521043479442596436e-01 2.923864722251892090e-01 3.289367258548736572e-01 1.093927398324012756e-01 5.093934535980224609e-01 1.662096530199050903e-01
-4.830921441316604614e-02 -2.794837206602096558e-02 6.332166492938995361e-02 1.685035079717636108e-01 -8.578516542911529541e-02 -1.832474619150161743e-01 -5.144214630126953125e-02 -1.741163730621337891e-01 -3.487371206283569336e-01 -8.195143193006515503e-03 -8.424440026283264160e-02 1.534905135631561279e-01 1.749368757009506226e-01 -1.503674536943435669e-01 -1.327473521232604980e-01 1.805523335933685303e-01 1.962720155715942383e-01 -7.014190405607223511e-02 -2.881005592644214630e-02 2.855210304260253906e-01 2.506897747516632080e-01 -2.626799941062927246e-01 5.986900627613067627e-02 3.750655055046081543e-01 -1.367890685796737671e-01 -5.089976266026496887e-02 -1.387590169906616211e-01 -2.143261879682540894e-01 1.745055168867111206e-01 1.295014023780822754e-01 3.125269114971160889e-01 3.895783796906471252e-02
-1.343657225370407104e-01 7.462497800588607788e-02 8.565233647823333740e-02 -1.333163827657699585e-01 -3.030378744006156921e-02 -7.560899108648300171e-02 -1.474137902259826660e-01 -3.437938094139099121e-01 6.147658452391624451e-02 6.425795610994100571e-03 1.800953745841979980e-01 3.204084560275077820e-02 9.177297353744506836e-02 -2.549854107201099396e-02 -1.079336181282997131e-01 1.252927184104919434e-01 3.627042472362518311e-01 3.566690981388092041e-01 -7.797899842262268066e-02 5.075846612453460693e-02 1.238235831260681152e-01 -1.333214789628982544e-01 -9.226346760988235474e-02 2.521715760231018066e-01 -9.693633019924163818e-02 -3.486729264259338379e-01 -1.952755004167556763e-01 1.491530090570449829e-01 3.448904752731323242e-01 -1.860842406749725342e-01 -4.364455118775367737e-02 -1.074284985661506653e-01
-3.949745595455169678e-01 1.651178002357482910e-01 -1.325578838586807251e-01 -2.034768015146255493e-01 1.541822403669357300e-02 6.588213145732879639e-02 7.877969741821289062e-02 -3.181856274604797363e-01 9.140694141387939453e-02 2.125197947025299072e-01 9.534367173910140991e-02 6.711886823177337646e-02 1.235031615942716599e-02 -4.439071118831634521e-01 -1.175626367330551147e-01 2.333964258432388306e-01 3.738864138722419739e-02 2.667333930730819702e-02 1.576814055442810059e-02 -6.379485875368118286e-02 1.102833598852157593e-01 -1.469574421644210815e-01 1.641952246427536011e-01 1.899061650037765503e-01 1.231222897768020630e-01 1.748617887496948242e-01 -1.903094165027141571e-02 4.312266781926155090e-02 1.632374227046966553e-01 3.531399667263031006e-01 9.509719908237457275e-02 -3.934099525213241577e-02
-3.271353542804718018e-01 1.306111663579940796e-01 8.184477686882019043e-02 -3.290867432951927185e-03 -1.391001641750335693e-01 -1.548956781625747681e-01 -6.721024960279464722e-02 -1.136360615491867065e-01 -2.463047504425048828e-01 1.642066240310668945e-02 -3.275603801012039185e-02 1.548286974430084229e-01 3.919572234153747559e-01 -1.011348441243171692e-01 -8.778201043605804443e-02 1.633165031671524048e-01 6.436512619256973267e-02 7.798817753791809082e-02 1.035920530557632446e-01 4.819042980670928955e-02 7.583304494619369507e-02 8.363894373178482056e-02 9.859510511159896851e-02 3.633622825145721436e-01 -7.250199094414710999e-03 -6.835710722953081131e-03 -1.270074993371963501e-01 -1.468263268470764160e-01 1.997987180948257446e-01 1.912303268909454346e-01 3.742684423923492432e-01 -3.034683167934417725e-01
-2.098325043916702271e-01 1.044914051890373230e-01 -7.016524672508239746e-02 -1.577152907848358154e-01 1.697607338428497314e-01 1.237316429615020752e-01 1.499358713626861572e-01 -2.517720460891723633e-01 -1.324700117111206055e-01 -9.986818581819534302e-02 1.385052651166915894e-01 -4.982739686965942383e-03 3.050119802355766296e-02 -8.149453252553939819e-02 1.931060403585433960e-01 -1.545666065067052841e-02 4.882888123393058777e-02 2.886299490928649902e-01 -1.410053521394729614e-01 5.773892402648925781e-01 8.701916038990020752e-02 6.482829805463552475e-03 -2.453453838825225830e-01 -6.014176644384860992e-03 7.266964018344879150e-02 -9.597739577293395996e-02 -4.789367690682411194e-02 -1.987454015761613846e-03 1.809484362602233887e-01 2.759425044059753418e-01 1.594757735729217529e-01 1.884647309780120850e-01
-3.264358043670654297e-01 1.801125407218933105e-01 -1.348964422941207886e-01 -7.310324162244796753e-02 2.512708604335784912e-01 9.294291585683822632e-02 1.185494661331176758e-02 -3.393534123897552490e-01 -5.081111937761306763e-02 -2.325589954853057861e-01 2.423371821641921997e-01 -5.475419387221336365e-02 1.789266914129257202e-01 9.783344715833663940e-02 4.252600669860839844e-02 -1.502149552106857300e-01 2.418215125799179077e-01 -1.319586187601089478e-01 -7.665029913187026978e-02 2.572007775306701660e-01 -9.384512156248092651e-02 -1.186829209327697754e-01 -4.151161387562751770e-02 1.020230203866958618e-01 2.780148983001708984e-01 -1.295469254255294800e-01 -6.642765551805496216e-02 1.614096201956272125e-02 2.048133164644241333e-01 2.301843017339706421e-01 2.855608165264129639e-01 8.867114037275314331e-02
-3.591382205486297607e-01 1.021607592701911926e-01 1.354440767318010330e-02 -4.397316277027130127e-02 1.332785934209823608e-01 -1.371869444847106934e-01 -2.278257161378860474e-01 -2.977550029754638672e-01 -1.965875029563903809e-01 -3.655486181378364563e-02 1.344807147979736328e-01 3.643975406885147095e-02 4.648136496543884277e-01 1.186230927705764771e-01 -7.272370159626007080e-02 8.691714704036712646e-02 1.054353192448616028e-01 3.019205927848815918e-01 -2.291536144912242889e-02 9.955062717199325562e-02 -2.006147522479295731e-03 -8.145236968994140625e-02 -8.411207050085067749e-02 -6.916287541389465332e-02 1.311067864298820496e-02 -1.300156712532043457e-01 1.131063252687454224e-01 3.034578263759613037e-01 2.485398761928081512e-02 1.619980186223983765e-01 3.142101764678955078e-01 -1.441322732716798782e-02
-4.775792062282562256e-01 -2.461780756711959839e-01 -1.070635244250297546e-01 -2.118771709501743317e-02 -1.874717473983764648e-01 -8.260770887136459351e-02 -1.127523630857467651e-01 -9.242361038923263550e-02 4.870676621794700623e-02 1.383602470159530640e-01 -6.582179665565490723e-02 1.070163249969482422e-01 -2.213261462748050690e-02 3.202236816287040710e-02 -1.074515506625175476e-01 3.216673806309700012e-02 3.153724968433380127e-01 2.315443307161331177e-01 1.556693464517593384e-01 1.506344228982925415e-01 5.242846161127090454e-02 -1.834216117858886719e-01 1.360663920640945435e-01 4.344514310359954834e-01 -2.140143215656280518e-01 -2.244227938354015350e-02 -1.149134039878845215e-01 4.444369673728942871e-02 2.239288538694381714e-01 1.541414558887481689e-01 6.267531961202621460e-02 4.257437959313392639e-02
-1.179386526346206665e-01 -2.245944924652576447e-02 -3.587771207094192505e-04 -3.560537472367286682e-02 -1.742185354232788086e-01 1.135376021265983582e-01 1.174225471913814545e-02 -2.448431849479675293e-01 -2.292931079864501953e-01 -1.043272465467453003e-01 -1.747919321060180664e-01 2.912467420101165771e-01 -1.208325326442718506e-01 -1.325798779726028442e-02 -2.808260321617126465e-01 8.939794450998306274e-02 -1.872724480926990509e-02 -3.831992670893669128e-02 -6.974540650844573975e-02 3.300332129001617432e-01 -3.351310733705759048e-03 6.104590371251106262e-02 2.049462199211120605e-01 3.997001349925994873e-01 2.310414984822273254e-02 1.255554985255002975e-02 -3.945684060454368591e-03 -3.426890075206756592e-02 1.741929352283477783e-01 2.513878345489501953e-01 2.105908691883087158e-01 -3.736924529075622559e-01
-2.111483365297317505e-01 -1.910838112235069275e-02 3.341926634311676025e-02 -1.448569744825363159e-01 -2.967690676450729370e-02 1.286669522523880005e-01 -2.546361386775970459e-01 -1.114274337887763977e-01 4.596309736371040344e-02 3.880764171481132507e-02 -3.321464732289314270e-02 -1.549413800239562988e-01 1.878021471202373505e-02 -2.643935382366180420e-01 -1.740694642066955566e-01 5.167790874838829041e-02 2.906049489974975586e-01 1.099455282092094421e-01 1.905193179845809937e-01 1.291917543858289719e-02 -1.274194717407226562e-01 -3.364636003971099854e-02 1.820812076330184937e-01 1.288112998008728027e-01 -2.462359145283699036e-02 1.583199054002761841e-01 1.405270490795373917e-02 4.560914039611816406e-01 2.739305496215820312e-01 9.659238159656524658e-02 4.000752270221710205e-01 -1.669407933950424194e-01
3.176638856530189514e-02 -2.138434648513793945e-01 -4.074227181263267994e-04 -1.428846418857574463e-01 1.623745411634445190e-01 -2.367169409990310669e-02 -3.587873652577400208e-02 -5.000319480895996094e-01 4.236711934208869934e-02 1.488473732024431229e-03 1.836093366146087646e-01 4.833704791963100433e-03 1.374942958354949951e-01 -1.540478467941284180e-01 1.102692112326622009e-01 7.689931988716125488e-02 1.806199699640274048e-01 1.611962020397186279e-01 -2.914533019065856934e-01 4.886902868747711182e-01 1.253173779696226120e-02 5.263494327664375305e-02 -1.922640576958656311e-02 7.148389518260955811e-02 2.166692763566970825e-01 1.371272951364517212e-01 2.538908123970031738e-01 -4.583059996366500854e-02 9.742899797856807709e-03 8.781664818525314331e-02 8.611316233873367310e-02 -1.415938138961791992e-01
-2.629275918006896973e-01 1.226694062352180481e-01 9.466554224491119385e-02 -5.441802740097045898e-02 -2.519464194774627686e-01 1.597976535558700562e-01 5.531297251582145691e-02 -2.124494165182113647e-01 2.191129699349403381e-02 5.479214712977409363e-02 -9.642422199249267578e-02 1.641291379928588867e-01 3.785397112369537354e-01 8.481695316731929779e-03 9.269966185092926025e-02 -3.788573667407035828e-02 2.306274771690368652e-01 -1.324824392795562744e-01 4.446661565452814102e-03 4.283720552921295166e-01 3.188937902450561523e-01 -1.477121412754058838e-01 -1.058044210076332092e-01 5.282897129654884338e-02 1.913926899433135986e-01 1.212266311049461365e-01 -2.240253686904907227e-01 5.741109140217304230e-03 1.842242628335952759e-01 2.088275849819183350e-01 3.515118965879082680e-03 5.208506807684898376e-02
-1.885102689266204834e-01 -2.014822363853454590e-01 -1.780204027891159058e-01 -6.445959210395812988e-02 -1.263796091079711914e-01 -2.071262598037719727e-01 -8.908797800540924072e-02 -4.160569235682487488e-02 -9.996126592159271240e-02 5.426323786377906799e-02 1.947903633117675781e-01 3.083244562149047852e-01 1.564073264598846436e-01 -6.487513333559036255e-02 -7.814998924732208252e-02 1.434973068535327911e-02 5.502234399318695068e-02 2.260345071554183960e-01 1.833918094635009766e-01 1.257944107055664062e-01 4.700731486082077026e-02 -4.089199602603912354e-01 2.195882201194763184e-01 2.848218679428100586e-01 -7.004331797361373901e-02 -1.725566387176513672e-01 -1.613000780344009399e-01 -4.875392839312553406e-02 2.298604249954223633e-01 2.300656586885452271e-01 2.550458312034606934e-01 -4.814404621720314026e-02
-1.513675302267074585e-01 -1.767690926790237427e-01 -2.116075903177261353e-02 -1.119661256670951843e-01 1.909347809851169586e-02 9.449104219675064087e-02 2.335368096828460693e-02 -3.758571445941925049e-01 1.591030210256576538e-01 7.001617550849914551e-02 -1.708229780197143555e-01 8.690158277750015259e-02 5.237945318222045898e-01 1.840148866176605225e-01 4.032506048679351807e-02 1.843808293342590332e-01 1.715350300073623657e-01 -4.839750006794929504e-03 -1.988271810114383698e-02 4.506248831748962402e-01 9.880314767360687256e-02 -8.464395254850387573e-02 1.533472910523414612e-02 4.255381226539611816e-02 8.225975185632705688e-02 4.859930649399757385e-02 -2.585703432559967041e-01 -4.183283075690269470e-02 3.634605929255485535e-02 -1.029542461037635803e-02 1.866030246019363403e-01 -7.136324048042297363e-02
-1.040621921420097351e-01 6.301789730787277222e-02 -1.271912306547164917e-01 -2.451539784669876099e-01 4.928041249513626099e-02 1.437564045190811157e-01 4.401214420795440674e-02 3.372175246477127075e-02 -2.008214592933654785e-01 3.633985295891761780e-02 -8.215650916099548340e-02 1.848751902580261230e-01 5.246400833129882812e-01 -1.165340766310691833e-01 3.463896736502647400e-02 -2.155337482690811157e-02 6.792727857828140259e-02 2.163862735033035278e-01 -2.343311533331871033e-02 5.414072871208190918e-01 2.108692824840545654e-01 -1.400320082902908325e-01 -5.124148447066545486e-03 -1.204927489161491394e-01 -9.871029295027256012e-03 -4.982687532901763916e-02 6.489189714193344116e-02 1.671588122844696045e-01 5.797285214066505432e-02 1.198837459087371826e-01 2.373253554105758667e-02 1.814548224210739136e-01
-4.090380966663360596e-01 1.268789768218994141e-01 3.389264047145843506e-01 -1.679568439722061157e-01 -4.286688286811113358e-03 -9.047131240367889404e-02 -8.126241713762283325e-02 -3.289706707000732422e-01 -2.288827449083328247e-01 -4.244236648082733154e-02 2.140900343656539917e-01 1.517465561628341675e-01 2.738992571830749512e-01 -1.234580501914024353e-01 -2.646159380674362183e-02 1.132642030715942383e-01 3.401462137699127197e-01 1.650557667016983032e-01 -5.957534071058034897e-03 1.197002902626991272e-01 -2.868517860770225525e-02 -2.664304338395595551e-02 -1.279290914535522461e-01 5.604664981365203857e-02 -1.568699181079864502e-01 -1.695854812860488892e-01 -1.235348731279373169e-01 1.710693836212158203e-01 -8.439495414495468140e-02 1.002636179327964783e-01 -4.003905504941940308e-02 -1.691761612892150879e-01
-5.623143911361694336e-01 -1.346866227686405182e-02 2.434284985065460205e-02 -4.048178344964981079e-02 -5.215166509151458740e-02 3.463898226618766785e-02 1.190979927778244019e-01 -3.944953382015228271e-01 -2.363378182053565979e-02 7.310749590396881104e-02 1.513711810111999512e-01 2.275307625532150269e-01 -5.510519817471504211e-02 -1.625660434365272522e-02 -3.764354288578033447e-01 9.351342171430587769e-02 -1.344969570636749268e-01 2.178365290164947510e-01 4.864192102104425430e-03 1.690503656864166260e-01 6.186087429523468018e-02 -7.286939769983291626e-02 4.441328346729278564e-02 3.054714500904083252e-01 -2.226961590349674225e-02 -3.524344787001609802e-02 -1.000541746616363525e-01 1.558971684426069260e-02 1.230326741933822632e-01 -1.471935808658599854e-01 1.460209935903549194e-01 6.812004745006561279e-02
-2.499421834945678711e-01 -1.330848224461078644e-02 2.173615545034408569e-01 -7.771249115467071533e-02 1.142502427101135254e-01 1.795345544815063477e-01 -4.398436099290847778e-02 -2.681517601013183594e-01 -4.022695124149322510e-02 -6.471699569374322891e-03 2.710054218769073486e-01 1.172939836978912354e-01 -3.216078504920005798e-02 2.026292979717254639e-01 -3.306170403957366943e-01 4.543137550354003906e-02 8.854912221431732178e-02 1.430977433919906616e-01 2.404720038175582886e-01 3.300728499889373779e-01 -2.993857301771640778e-02 -2.041670233011245728e-01 -2.413959354162216187e-01 2.025275677442550659e-01 -1.362278014421463013e-01 3.654013201594352722e-02 -2.118858397006988525e-01 1.779051423072814941e-01 2.022802233695983887e-01 1.039750408381223679e-02 1.674582958221435547e-01 -1.419323831796646118e-01
-2.946419641375541687e-02 4.315404221415519714e-02 6.183768808841705322e-02 -1.548873335123062134e-01 4.107051063328981400e-03 2.599497511982917786e-02 1.367211937904357910e-01 -2.891697883605957031e-01 3.623416721820831299e-01 -2.122268080711364746e-01 2.918373644351959229e-01 -5.943654477596282959e-02 1.664126515388488770e-01 -2.690352201461791992e-01 -1.022450625896453857e-01 1.173306256532669067e-01 2.013800740242004395e-01 -1.575362384319305420e-01 -2.342084646224975586e-01 2.894526124000549316e-01 1.014828160405158997e-01 -3.551263809204101562e-01 2.171872258186340332e-01 -5.567461624741554260e-02 1.019088774919509888e-01 -2.782785100862383842e-03 -7.275141979334875941e-05 4.918896034359931946e-02 5.186279490590095520e-02 2.486394345760345459e-01 8.692279458045959473e-02 3.940634801983833313e-02
-2.526144683361053467e-01 -3.594375401735305786e-02 -1.345932632684707642e-01 -1.184348985552787781e-01 9.845769405364990234e-02 1.474806666374206543e-01 -1.341129094362258911e-01 -6.061377748847007751e-02 -1.214676573872566223e-01 1.896215379238128662e-01 -6.118465587496757507e-02 -5.867979303002357483e-02 1.973033249378204346e-01 -2.434589564800262451e-01 -3.048182725906372070e-01 -2.342739552259445190e-01 9.683819487690925598e-03 3.081119358539581299e-01 4.647101089358329773e-02 8.095738291740417480e-02 2.066642642021179199e-01 -1.944757401943206787e-01 3.293139338493347168e-01 -2.547522634267807007e-02 1.608774811029434204e-01 1.755981296300888062e-01 -9.677024185657501221e-02 -1.349700838327407837e-01 2.199107408523559570e-01 1.941173523664474487e-01 1.602451503276824951e-01 -2.374102473258972168e-01
-6.492342799901962280e-02 -1.685370504856109619e-02 4.115321487188339233e-02 -3.530896082520484924e-02 2.826024889945983887e-01 1.054962128400802612e-01 1.355912089347839355e-01 -2.676743865013122559e-01 3.054423257708549500e-02 7.451352477073669434e-02 -3.141108155250549316e-02 -8.040917105972766876e-03 2.362850606441497803e-01 -5.048851966857910156e-01 -1.506994515657424927e-01 -9.575051069259643555e-02 2.368173003196716309e-01 1.620361357927322388e-01 -1.550975441932678223e-01 1.162615120410919189e-01 2.090452164411544800e-01 -1.787584871053695679e-01 -1.322427764534950256e-03 2.523618340492248535e-01 -1.204332336783409119e-01 6.441934406757354736e-02 -6.051075458526611328e-02 -6.485772877931594849e-02 1.566313020884990692e-02 -6.076305732131004333e-02 2.576803863048553467e-01 3.244471251964569092e-01
-8.037630468606948853e-02 1.740744411945343018e-01 -1.813918054103851318e-01 -9.220805764198303223e-02 -1.456217765808105469e-01 -3.285815939307212830e-02 1.007182672619819641e-01 -2.817296087741851807e-01 1.564802788197994232e-02 -8.732227981090545654e-02 -1.943805068731307983e-01 -5.909228324890136719e-02 -3.224488580599427223e-03 -9.474336355924606323e-02 -9.874284267425537109e-02 2.807847969233989716e-02 3.581702113151550293e-01 1.556316614151000977e-01 3.058506362140178680e-02 2.247000634670257568e-01 1.999221742153167725e-03 -3.988192602992057800e-02 3.096791543066501617e-02 1.698019355535507202e-01 -3.208746612071990967e-01 -2.165046334266662598e-01 -5.493414029479026794e-02 8.602355420589447021e-02 3.598013892769813538e-02 3.582432866096496582e-01 1.951006501913070679e-01 -4.220090508460998535e-01
-1.378713399171829224e-01 -7.866940647363662720e-02 -5.115091055631637573e-02 -7.990138977766036987e-02 -1.217706874012947083e-01 4.832169413566589355e-02 -1.654226481914520264e-01 -1.670702248811721802e-01 4.406560584902763367e-02 -1.918041408061981201e-01 2.430628389120101929e-01 -7.060889899730682373e-02 4.562263786792755127e-01 -5.399337038397789001e-02 1.097357124090194702e-01 -2.947830557823181152e-01 6.791859120130538940e-02 1.436062250286340714e-02 -1.749645620584487915e-01 4.516384899616241455e-01 -5.478856340050697327e-02 -1.691214740276336670e-01 1.365120112895965576e-01 1.339430361986160278e-01 2.934629917144775391e-01 -8.907209336757659912e-02 -1.626552790403366089e-01 8.354094624519348145e-02 1.931079849600791931e-02 2.110487073659896851e-01 1.142754405736923218e-02 -2.109165675938129425e-02
9.076376445591449738e-03 4.615145921707153320e-02 -2.428597956895828247e-01 -4.625994339585304260e-02 2.722825482487678528e-02 -7.862998545169830322e-02 2.113099396228790283e-01 -2.255655825138092041e-01 8.478225767612457275e-02 1.819101721048355103e-02 1.823881864547729492e-01 1.568499952554702759e-01 1.844603419303894043e-01 -2.725462913513183594e-01 -2.813327126204967499e-02 -2.040296792984008789e-01 1.555073261260986328e-01 2.288670688867568970e-01 -4.985901340842247009e-02 1.258779913187026978e-01 3.530301451683044434e-01 5.637240596115589142e-03 1.726462244987487793e-01 4.542538896203041077e-02 7.342546433210372925e-02 2.169736027717590332e-01 -1.198682934045791626e-01 -1.621446162462234497e-01 4.106703698635101318e-01 5.408921465277671814e-02 1.594466120004653931e-01 -2.766671478748321533e-01
-9.832429140806198120e-02 1.559171080589294434e-01 1.123284921050071716e-02 3.049713373184204102e-01 -1.946277022361755371e-01 4.780568182468414307e-02 -1.352447569370269775e-01 -4.173794388771057129e-01 -5.463434755802154541e-02 -3.072913289070129395e-01 -7.551570981740951538e-02 2.447799444198608398e-01 -1.755806505680084229e-01 3.998246416449546814e-02 2.440220303833484650e-02 -7.857191562652587891e-02 1.509823054075241089e-01 2.716383934020996094e-01 1.525004953145980835e-01 3.881552219390869141e-01 2.220602780580520630e-01 -1.457837074995040894e-01 2.641101367771625519e-02 -6.766199320554733276e-02 -8.217505365610122681e-02 1.094211563467979431e-01 -1.013531982898712158e-01 1.421327441930770874e-01 1.519977897405624390e-01 4.200178757309913635e-02 1.166291162371635437e-01 6.312399357557296753e-02
-2.694231867790222168e-01 1.016445681452751160e-01 -1.432414054870605469e-01 -8.199759572744369507e-02 -4.433293268084526062e-02 4.361129179596900940e-02 9.695827215909957886e-02 -2.831919491291046143e-01 -1.330135911703109741e-01 -1.298252493143081665e-01 -3.107825815677642822e-01 1.640658825635910034e-01 8.442936837673187256e-02 7.878971099853515625e-02 -1.951042264699935913e-01 1.290228366851806641e-01 6.362918019294738770e-02 -3.189776837825775146e-02 -1.041824445128440857e-01 3.832232058048248291e-01 3.773521259427070618e-02 1.474654674530029297e-01 2.070610374212265015e-01 1.930124014616012573e-01 -8.643198758363723755e-02 -6.400227546691894531e-02 3.009454011917114258e-01 -1.170120984315872192e-01 4.828743636608123779e-02 3.176129162311553955e-01 1.904762685298919678e-01 -2.210811227560043335e-01
-2.623327374458312988e-01 1.239515990018844604e-01 3.591008484363555908e-02 -1.645098179578781128e-01 7.262510061264038086e-02 2.214095145463943481e-01 1.013407111167907715e-01 -1.226839348673820496e-01 1.642411500215530396e-01 -1.958687603473663330e-01 1.666363179683685303e-01 2.020267248153686523e-01 5.948329716920852661e-02 -3.481729328632354736e-02 -5.354340188205242157e-03 -1.527491211891174316e-01 1.853370666503906250e-01 -1.416347026824951172e-01 -3.311938345432281494e-01 3.876905739307403564e-01 -2.537209540605545044e-02 -1.974407881498336792e-01 1.933739781379699707e-01 4.871248826384544373e-02 1.329540163278579712e-01 -1.150338053703308105e-01 -1.295562386512756348e-01 -1.309052854776382446e-02 -1.452140659093856812e-01 2.013849914073944092e-01 3.770881593227386475e-01 -1.766911894083023071e-02
-1.095539331436157227e-01 1.034451723098754883e-01 -5.717864632606506348e-02 6.312528997659683228e-02 -1.333705931901931763e-01 2.475463598966598511e-01 -1.411997228860855103e-01 -2.625872194766998291e-01 -1.385783851146697998e-01 -1.180956885218620300e-01 7.599759101867675781e-02 1.168179442174732685e-03 2.623704373836517334e-01 8.624209463596343994e-02 6.012814491987228394e-02 -3.040019422769546509e-02 7.022793591022491455e-02 -5.924976989626884460e-02 2.363132834434509277e-01 5.195146799087524414e-01 1.834892481565475464e-01 -4.050818830728530884e-02 1.452489644289016724e-01 4.628542438149452209e-02 3.162760138511657715e-01 -2.089514732360839844e-01 4.942046478390693665e-02 -1.005004122853279114e-01 1.408539861440658569e-01 3.352406620979309082e-01 3.386612609028816223e-02 2.397290663793683052e-03
-3.079973757266998291e-01 5.147998407483100891e-02 -8.024385571479797363e-02 -1.437602043151855469e-01 3.332349285483360291e-02 -2.679122611880302429e-02 5.024453625082969666e-02 -3.425474092364311218e-02 1.199477240443229675e-01 -1.386813819408416748e-01 3.255074098706245422e-02 -1.323920637369155884e-01 -5.321384221315383911e-02 -1.633714735507965088e-01 -4.758197814226150513e-02 2.188038825988769531e-01 9.945661574602127075e-02 -3.895912691950798035e-02 1.744522899389266968e-01 3.426753878593444824e-01 1.655429452657699585e-01 2.189413458108901978e-02 2.578448690474033356e-02 3.554938137531280518e-01 -3.037247955799102783e-01 -9.929166734218597412e-02 -1.833717674016952515e-01 -7.233883440494537354e-02 4.558110535144805908e-01 1.040559783577919006e-01 2.470464259386062622e-01 5.660343542695045471e-02
-3.141732811927795410e-01 1.850106865167617798e-01 -1.512044519186019897e-01 3.929134085774421692e-02 -3.216353058815002441e-02 2.087489813566207886e-01 1.236476078629493713e-01 -3.269484639167785645e-01 7.036552578210830688e-02 1.903578788042068481e-01 2.579441666603088379e-02 -1.512018032371997833e-02 1.955689936876296997e-01 -4.941576421260833740e-01 -5.200714617967605591e-02 1.073843613266944885e-01 9.034512937068939209e-02 2.023748308420181274e-01 -3.613523766398429871e-02 3.948623314499855042e-02 -9.341562539339065552e-02 1.538990251719951630e-02 9.088573604822158813e-02 2.529375255107879639e-02 -1.969897001981735229e-02 1.618692725896835327e-01 -1.520649492740631104e-01 1.734533756971359253e-01 5.922594293951988220e-02 2.970648705959320068e-01 2.697849571704864502e-01 1.514054089784622192e-01
-2.930553257465362549e-01 -1.633771508932113647e-01 -4.518475849181413651e-03 8.407307416200637817e-02 -2.425655163824558258e-02 1.940818279981613159e-01 1.676255166530609131e-01 -4.371648132801055908e-01 -3.545795008540153503e-02 -1.326993107795715332e-02 5.995355919003486633e-02 -1.158681958913803101e-01 -9.047715924680233002e-03 -1.541412770748138428e-01 -1.778672449290752411e-02 8.325741626322269440e-03 -1.955179721117019653e-01 2.150288522243499756e-01 -2.141066826879978180e-02 2.076281756162643433e-01 2.120097354054450989e-02 -1.102112680673599243e-01 -8.735426515340805054e-02 -1.436722129583358765e-01 2.103852182626724243e-01 -4.760076757520437241e-03 -2.237136662006378174e-01 3.211542069911956787e-01 1.519604772329330444e-01 3.744381964206695557e-01 1.637865900993347168e-01 -1.539304256439208984e-01
-2.120476812124252319e-01 -7.296974956989288330e-02 -1.270511895418167114e-01 -1.465352177619934082e-01 -1.302385330200195312e-01 -7.445634808391332626e-03 -1.779537051916122437e-01 7.787721697241067886e-03 -1.433237642049789429e-01 2.175907045602798462e-02 1.661959290504455566e-01 2.461895346641540527e-01 1.796515844762325287e-02 -1.114930585026741028e-01 1.967940926551818848e-01 1.991648972034454346e-01 5.286757275462150574e-02 4.293871670961380005e-02 6.825538724660873413e-02 4.045725166797637939e-01 3.316650167107582092e-02 -6.014567241072654724e-02 1.696593314409255981e-02 4.017803966999053955e-01 -1.554402410984039307e-01 -1.369985789060592651e-01 -8.395934104919433594e-02 -2.115727961063385010e-01 4.440966621041297913e-02 3.024218678474426270e-01 3.624313473701477051e-01 -6.338734924793243408e-02
3.646685928106307983e-02 -9.365963749587535858e-03 -9.484928101301193237e-03 -7.401571422815322876e-02 -8.466172963380813599e-02 2.510575354099273682e-01 1.505320221185684204e-01 -2.777256369590759277e-01 1.521702706813812256e-01 -4.386250376701354980e-01 -3.550550341606140137e-02 -1.382102072238922119e-01 2.087895125150680542e-01 -1.768771111965179443e-01 4.140241537243127823e-03 -1.900129169225692749e-01 1.973220258951187134e-01 4.810828831978142262e-04 2.839167118072509766e-01 1.278563737869262695e-01 7.655134797096252441e-02 -2.667736634612083435e-02 -1.425929646939039230e-02 1.701567471027374268e-01 -2.982896938920021057e-02 9.997335821390151978e-02 -1.462829858064651489e-01 2.305513247847557068e-03 3.593302667140960693e-01 -9.507115930318832397e-03 3.041013479232788086e-01 -2.247639000415802002e-01
-2.824259996414184570e-01 -5.569603759795427322e-03 1.088990271091461182e-02 1.725192666053771973e-01 -1.550581306219100952e-01 -3.135536238551139832e-02 5.165743827819824219e-02 -3.938348591327667236e-01 -2.434499412775039673e-01 -8.220902830362319946e-02 1.669666320085525513e-01 2.087453007698059082e-01 2.776194512844085693e-01 -7.142541557550430298e-02 -8.652859181165695190e-02 -1.265346854925155640e-01 6.463883072137832642e-02 3.951722756028175354e-02 3.349698185920715332e-01 2.055849283933639526e-01 1.625590920448303223e-01 5.707803741097450256e-02 1.656311936676502228e-02 1.020230278372764587e-01 -1.787367761135101318e-01 1.402218788862228394e-01 -2.424620240926742554e-01 1.077964156866073608e-01 1.771235913038253784e-01 -3.045905195176601410e-02 3.297898173332214355e-01 -2.676706388592720032e-02
-1.456988304853439331e-01 4.096278548240661621e-02 -4.679017513990402222e-02 -7.880872488021850586e-02 -9.320439398288726807e-02 -2.445435225963592529e-01 -2.112769894301891327e-02 -1.245360970497131348e-01 -8.255932480096817017e-02 -4.617710039019584656e-02 -1.144664734601974487e-02 -3.527867794036865234e-02 1.510138511657714844e-01 -1.960045695304870605e-01 9.524297714233398438e-02 2.206616550683975220e-01 1.094138622283935547e-01 1.906983852386474609e-01 -5.049090087413787842e-02 5.578536167740821838e-02 -3.977019339799880981e-02 -7.037176936864852905e-02 2.096761763095855713e-01 4.164365530014038086e-01 -6.887049227952957153e-02 -9.083975851535797119e-02 -1.379222422838211060e-01 -2.143313586711883545e-01 1.093461290001869202e-01 4.563323557376861572e-01 3.512779772281646729e-01 -2.355344146490097046e-01
[truncated: 3,267,847 more chars]
