# Supplementary material for: The Language of Innovation
Source: PLoS One. 2020 Apr 30;15(4):e0230107. doi: 10.1371/journal.pone.0230107 (PMC7194493; doi:10.1371/journal.pone.0230107)
Supplement: S17 File — (GZ) [file pone.0230107.s017.tar.gz › 1995-1999/V2Run_23_VS_4500_embeddings1995-1999ED32.txt]

-1.473066955804824829e-01 3.610949516296386719e-01 1.654714494943618774e-01 -1.073957756161689758e-01 -7.884522527456283569e-02 -1.827382296323776245e-01 5.456556379795074463e-02 -6.841404736042022705e-02 1.334792189300060272e-02 -1.333856135606765747e-01 2.758614718914031982e-01 -2.370679825544357300e-01 -7.614272832870483398e-02 -8.034802228212356567e-02 2.602803707122802734e-01 1.655895113945007324e-01 -5.747218057513237000e-02 -3.096705675125122070e-02 5.356260761618614197e-02 -4.385849833488464355e-01 -2.912805080413818359e-01 2.334250211715698242e-01 3.568242862820625305e-02 -5.778388306498527527e-02 1.985097676515579224e-01 -7.713580876588821411e-02 -7.222741097211837769e-02 -1.277431100606918335e-02 -1.189685016870498657e-01 2.129899561405181885e-01 3.719074651598930359e-02 -2.212914228439331055e-01
-3.361942246556282043e-02 2.030439525842666626e-01 3.216063082218170166e-01 -2.468566447496414185e-01 -6.724673509597778320e-02 -1.324008107185363770e-01 1.494136303663253784e-01 7.538842409849166870e-02 3.158002495765686035e-01 -9.818382561206817627e-03 2.661380469799041748e-01 -1.150018349289894104e-01 -1.874584257602691650e-01 -1.739306151866912842e-01 1.265990454703569412e-02 8.941720426082611084e-02 -1.973494589328765869e-01 -4.069648683071136475e-02 2.492537498474121094e-01 -3.829234838485717773e-01 1.573220491409301758e-01 7.234153151512145996e-02 -1.475897878408432007e-01 -4.828369617462158203e-02 -8.257068693637847900e-02 1.777498275041580200e-01 1.117871478199958801e-01 -7.536241412162780762e-02 9.512978792190551758e-02 -1.758730262517929077e-01 -1.622385382652282715e-01 -2.437936365604400635e-01
-2.121408581733703613e-01 3.676557540893554688e-01 3.444027528166770935e-02 1.509174406528472900e-01 2.328522652387619019e-01 -1.909230053424835205e-01 3.118700683116912842e-01 -1.147142201662063599e-01 9.593555703759193420e-03 1.842105947434902191e-02 2.895207405090332031e-01 -2.339203357696533203e-01 -4.011728614568710327e-02 -3.805967792868614197e-02 -8.672682568430900574e-03 1.167353242635726929e-01 -1.603556275367736816e-01 -2.868576347827911377e-01 -1.489858031272888184e-01 -1.757361292839050293e-01 -1.318090874701738358e-02 2.312781810760498047e-01 -2.315220236778259277e-01 -6.262756139039993286e-02 8.234721422195434570e-02 3.299428820610046387e-01 -1.315333396196365356e-01 -8.287472277879714966e-02 1.345265805721282959e-01 -4.726779833436012268e-02 -2.021934464573860168e-02 7.883004099130630493e-02
-9.595689177513122559e-02 5.114813446998596191e-01 1.079044193029403687e-01 2.993861585855484009e-02 -2.122467756271362305e-01 1.014437004923820496e-01 1.224517002701759338e-01 1.971186697483062744e-01 -1.130416616797447205e-01 9.664261341094970703e-02 3.951549530029296875e-01 -2.039743363857269287e-01 1.028228625655174255e-01 -6.544275581836700439e-02 -1.591441035270690918e-01 9.332417510449886322e-03 1.875499188899993896e-01 -5.827265977859497070e-02 8.237271010875701904e-02 -1.265039443969726562e-01 -2.749016974121332169e-03 2.404925525188446045e-01 2.343668192625045776e-01 -9.586364775896072388e-02 2.438224107027053833e-02 -8.773837238550186157e-02 -1.104646697640419006e-01 -2.463700436055660248e-02 2.684202194213867188e-01 -7.008104771375656128e-02 1.286270916461944580e-01 -2.222176641225814819e-01
-8.290091902017593384e-02 6.006013229489326477e-02 7.444791495800018311e-02 -7.749106734991073608e-02 1.829486489295959473e-01 -1.469798684120178223e-01 1.115532070398330688e-01 1.088718231767416000e-02 -7.810801267623901367e-02 -2.748906910419464111e-01 4.280243515968322754e-01 -1.234533116221427917e-01 -1.593155227601528168e-02 -1.672656834125518799e-01 1.987881213426589966e-01 2.181454002857208252e-02 -2.960931658744812012e-01 -2.926063537597656250e-01 2.222728878259658813e-01 -3.572866320610046387e-01 1.391614228487014771e-02 2.368342727422714233e-01 -7.081557065248489380e-02 -1.747263371944427490e-01 -1.211061887443065643e-02 1.200198754668235779e-01 1.287400126457214355e-01 -3.030376683454960585e-04 1.869548410177230835e-01 1.005485355854034424e-01 1.659345030784606934e-01 1.268955469131469727e-01
-9.257072210311889648e-02 1.826792061328887939e-01 5.563767254352569580e-02 4.743957147002220154e-02 -6.406031316146254539e-04 7.796697318553924561e-02 5.563662201166152954e-02 9.612608700990676880e-02 -1.069955006241798401e-01 9.922005236148834229e-02 3.355576992034912109e-01 -3.695725798606872559e-01 -3.154075145721435547e-02 6.674534082412719727e-02 2.186232656240463257e-01 4.293576348572969437e-03 -3.685449659824371338e-01 -4.124377071857452393e-01 -1.590420864522457123e-02 -2.847002148628234863e-01 7.981201261281967163e-02 2.974886298179626465e-01 -1.271660625934600830e-01 -2.544103562831878662e-01 1.056759431958198547e-01 -2.178548835217952728e-02 7.920377701520919800e-02 4.209924489259719849e-03 1.044936105608940125e-01 -8.288414776325225830e-02 -3.794060274958610535e-02 -1.019535884261131287e-01
2.700710892677307129e-01 3.712016046047210693e-01 -7.022573798894882202e-02 -6.090757623314857483e-02 1.978708058595657349e-02 5.555768311023712158e-02 3.960991501808166504e-01 9.336347132921218872e-02 -4.303184337913990021e-03 -9.940950572490692139e-02 2.860988676548004150e-01 -1.188464760780334473e-01 -1.167511492967605591e-01 6.652478128671646118e-02 5.279749631881713867e-02 7.033124566078186035e-02 -6.693989038467407227e-02 -1.650046110153198242e-01 -7.388814538717269897e-02 -3.798178136348724365e-01 -7.870280742645263672e-02 6.577022373676300049e-02 -2.168653458356857300e-01 -2.544647157192230225e-01 -2.351913787424564362e-02 2.442673146724700928e-01 1.488368511199951172e-01 -1.084256824105978012e-02 -1.353126317262649536e-01 4.854701459407806396e-03 2.177620530128479004e-01 -1.670256704092025757e-01
-2.202480584383010864e-01 5.310937389731407166e-02 -8.178683929145336151e-03 -1.935326121747493744e-02 -9.077697992324829102e-02 -4.160489886999130249e-02 2.093705087900161743e-01 -1.570238769054412842e-01 8.862809091806411743e-02 -2.264913171529769897e-01 5.848022103309631348e-01 -2.740504741668701172e-01 1.009676381945610046e-01 1.693323850631713867e-01 1.822834014892578125e-01 -3.358753025531768799e-02 -1.165290027856826782e-01 -1.646739691495895386e-01 -2.453399151563644409e-01 -1.336805671453475952e-01 -1.090901903808116913e-03 4.912039265036582947e-02 -9.115181863307952881e-02 -3.521807789802551270e-01 -1.271761655807495117e-01 6.927687674760818481e-02 4.114205017685890198e-02 -6.853082031011581421e-02 4.239026457071304321e-02 -1.428528428077697754e-01 -5.400526151061058044e-02 -1.195647865533828735e-01
-7.026556134223937988e-02 -1.125323697924613953e-01 2.417132854461669922e-01 -3.791156038641929626e-02 1.957197934389114380e-01 -1.119822412729263306e-01 2.390531152486801147e-01 -3.184944018721580505e-02 9.419999271631240845e-02 -1.050611287355422974e-01 4.418805837631225586e-01 -3.945657610893249512e-01 -1.631165482103824615e-02 5.852696299552917480e-02 1.310349553823471069e-01 -3.876199200749397278e-02 -3.304343223571777344e-01 -2.078998275101184845e-02 4.565086215734481812e-02 -3.478491902351379395e-01 2.726996839046478271e-01 -7.247017323970794678e-02 6.357560306787490845e-02 8.798805624246597290e-02 -4.131856933236122131e-02 -1.703461632132530212e-02 5.023430660367012024e-02 -3.353280946612358093e-02 1.470209471881389618e-02 4.669896326959133148e-03 2.385849356651306152e-01 1.827685981988906860e-01
7.178133726119995117e-02 5.816346779465675354e-02 1.943052858114242554e-01 -4.483779519796371460e-02 -1.455211490392684937e-01 -1.943635195493698120e-01 5.056077837944030762e-01 1.403893828392028809e-01 -3.325528651475906372e-02 5.721929296851158142e-02 1.992167234420776367e-01 -2.947448790073394775e-01 -2.272704243659973145e-01 7.023904472589492798e-02 7.356975693255662918e-03 1.309154480695724487e-01 -1.610045135021209717e-01 -1.833592206239700317e-01 -5.905137211084365845e-02 -3.148319721221923828e-01 -8.927196264266967773e-02 8.301597833633422852e-02 1.985807865858078003e-01 -2.652710974216461182e-01 3.425668552517890930e-02 1.168407276272773743e-01 -2.691599912941455841e-02 -1.217298805713653564e-01 1.632762551307678223e-01 -2.318740636110305786e-01 -5.606948956847190857e-02 -1.092131510376930237e-01
1.030630916357040405e-01 1.539689898490905762e-01 2.158942632377147675e-02 9.476599842309951782e-02 -3.527499735355377197e-02 -5.784115940332412720e-02 3.328541219234466553e-01 -5.994661152362823486e-02 -2.497893422842025757e-01 -1.758761703968048096e-01 3.398604094982147217e-01 -7.049869745969772339e-02 2.403618097305297852e-01 -1.160772964358329773e-01 1.755461841821670532e-01 1.565427184104919434e-01 -2.709445357322692871e-01 -1.193958371877670288e-01 -1.457373648881912231e-01 -2.489724308252334595e-01 -4.201674833893775940e-02 2.165075093507766724e-01 -1.878377199172973633e-01 -2.798942327499389648e-01 1.836075186729431152e-01 -2.754014916718006134e-02 -1.026998609304428101e-01 1.065942049026489258e-01 1.350406259298324585e-01 -3.319075331091880798e-02 -4.477992653846740723e-02 -2.932526469230651855e-01
-1.456476897001266479e-01 1.131004467606544495e-01 1.115298122167587280e-01 1.730245947837829590e-01 9.296013414859771729e-02 1.906942389905452728e-02 2.750094830989837646e-01 -1.898854970932006836e-01 -2.808408439159393311e-01 -1.442127227783203125e-01 4.280242919921875000e-01 -2.114343047142028809e-01 -1.083675175905227661e-01 1.797785013914108276e-01 2.618732154369354248e-01 1.700340956449508667e-01 -1.800770610570907593e-01 -1.405701339244842529e-01 -2.514411881566047668e-02 -8.738696575164794922e-02 -2.300425469875335693e-01 2.299567013978958130e-01 -2.250117436051368713e-02 -1.235316246747970581e-01 1.005435362458229065e-01 1.189202517271041870e-01 1.838417537510395050e-02 -3.226339221000671387e-01 1.153938472270965576e-01 -5.292222276329994202e-02 -6.659148633480072021e-02 5.040288344025611877e-02
7.536953687667846680e-02 2.406973838806152344e-01 1.714595705270767212e-01 -2.143780142068862915e-01 -1.685506850481033325e-01 -4.817748814821243286e-02 2.043504565954208374e-01 1.221336983144283295e-02 1.696447879076004028e-01 -1.090551018714904785e-01 7.515023648738861084e-02 5.383618641644716263e-03 -1.860835552215576172e-01 2.151168584823608398e-01 1.387866139411926270e-01 2.000812143087387085e-01 -2.139965444803237915e-01 -3.846931084990501404e-02 4.781176894903182983e-02 -2.974286377429962158e-01 3.395703434944152832e-02 -7.276111096143722534e-02 -1.714689284563064575e-01 -1.751128286123275757e-01 4.189709126949310303e-01 1.577493250370025635e-01 1.519207749515771866e-02 -3.801793977618217468e-02 3.592056035995483398e-01 -2.831253223121166229e-02 1.382080316543579102e-01 -2.151204198598861694e-01
-1.939828693866729736e-01 2.362758964300155640e-01 1.869647651910781860e-01 1.666283458471298218e-01 -2.568572759628295898e-01 -1.292816400527954102e-01 1.661140024662017822e-01 4.503344371914863586e-02 -1.515141595155000687e-02 2.259639091789722443e-02 4.685187339782714844e-01 -9.826563298702239990e-02 2.687409222126007080e-01 1.878990828990936279e-01 1.445154249668121338e-01 -1.170305460691452026e-01 8.391644060611724854e-02 -1.890482455492019653e-01 9.891778975725173950e-02 -1.835488975048065186e-01 -1.618877500295639038e-01 1.970128864049911499e-01 9.363250434398651123e-02 4.701777547597885132e-02 5.291308625601232052e-04 7.865502685308456421e-02 1.097527071833610535e-01 -3.830201178789138794e-02 3.118183463811874390e-02 1.084161400794982910e-01 -7.909578830003738403e-02 -3.981956541538238525e-01
-3.134804079309105873e-03 9.733457863330841064e-02 1.453094631433486938e-01 1.114959493279457092e-01 1.983659714460372925e-01 -6.249190494418144226e-02 7.046152651309967041e-02 -1.600094437599182129e-01 -1.238059103488922119e-01 -9.497795999050140381e-02 4.442901909351348877e-01 -3.530329763889312744e-01 6.644351035356521606e-02 2.743771858513355255e-02 5.463859438896179199e-02 1.421425789594650269e-01 -1.210156753659248352e-01 -2.604156136512756348e-01 -2.023185044527053833e-02 -3.430435955524444580e-01 2.001757919788360596e-01 7.069882750511169434e-02 -1.572352200746536255e-01 -4.020940661430358887e-01 8.364921808242797852e-02 -1.694452576339244843e-02 -1.215983405709266663e-01 -9.050916880369186401e-02 1.469303667545318604e-01 -8.577675372362136841e-02 -9.268536418676376343e-02 -9.271390736103057861e-02
-8.707313239574432373e-02 2.371719479560852051e-01 3.519860804080963135e-01 -9.088148176670074463e-02 6.146807968616485596e-02 -4.613655805587768555e-02 1.885733157396316528e-01 5.075018387287855148e-03 8.705572038888931274e-02 1.503193974494934082e-01 9.767603129148483276e-02 -2.463007718324661255e-01 -3.757717311382293701e-01 2.100603282451629639e-02 2.721945047378540039e-01 -4.219615459442138672e-02 -2.056790590286254883e-01 9.097581356763839722e-02 -1.350571662187576294e-01 -2.755392491817474365e-01 8.090331405401229858e-02 -3.578420728445053101e-02 -2.318165302276611328e-01 -2.463544607162475586e-01 2.227339297533035278e-01 1.097381412982940674e-01 2.311068028211593628e-01 -1.345481127500534058e-01 2.041716277599334717e-01 -3.219651058316230774e-02 -2.407695539295673370e-02 -3.404610976576805115e-02
-3.110179095529019833e-04 3.758301436901092529e-01 5.652540922164916992e-02 1.197770424187183380e-02 -1.430383771657943726e-01 -1.518260091543197632e-01 4.317440390586853027e-01 -7.454292848706245422e-03 1.151820197701454163e-01 3.030713200569152832e-01 1.319308876991271973e-01 -1.706813275814056396e-01 -1.248521730303764343e-01 -1.025494411587715149e-01 1.662453413009643555e-01 1.237663999199867249e-01 -2.367789149284362793e-01 -3.436196744441986084e-01 -1.383054070174694061e-02 -2.712973058223724365e-01 -9.893570095300674438e-04 -6.537552177906036377e-02 1.538270860910415649e-01 -1.266739666461944580e-01 2.231329679489135742e-01 1.429299078881740570e-02 -4.232381284236907959e-02 -6.338504701852798462e-02 1.130961626768112183e-01 -1.492632478475570679e-01 -7.563783228397369385e-02 -1.273468136787414551e-01
-1.861105412244796753e-01 1.647817194461822510e-01 1.877824664115905762e-01 -4.487945698201656342e-03 -2.355957329273223877e-01 1.039242371916770935e-01 3.669839501380920410e-01 2.270641773939132690e-01 -7.138886302709579468e-02 -2.101478427648544312e-01 4.309546649456024170e-01 -1.152316853404045105e-01 2.077537477016448975e-01 9.419933194294571877e-04 1.528903543949127197e-01 -1.119804680347442627e-01 -6.053842604160308838e-02 1.195420622825622559e-01 6.675537675619125366e-02 -2.204832136631011963e-01 -1.213230937719345093e-01 5.668718740344047546e-02 -3.163750225212424994e-04 1.803680062294006348e-01 3.492692410945892334e-01 1.727042943239212036e-01 9.706189483404159546e-02 -2.126949466764926910e-02 -3.869666904211044312e-02 -1.406248807907104492e-01 -9.584753960371017456e-02 -9.701429307460784912e-02
9.862782806158065796e-02 5.899763107299804688e-02 7.008752226829528809e-02 1.441428810358047485e-01 -8.361320942640304565e-02 -1.939460188150405884e-01 7.541190367192029953e-03 1.039715390652418137e-02 1.018415465950965881e-01 1.275875419378280640e-01 3.524855673313140869e-01 -3.368332982063293457e-01 4.573566094040870667e-02 8.081369847059249878e-02 1.932964026927947998e-01 -5.225384235382080078e-02 -2.651391923427581787e-01 -2.078223377466201782e-01 -5.396079272031784058e-02 -3.112050592899322510e-01 -2.898392453789710999e-02 3.996736928820610046e-02 -1.563719511032104492e-01 -5.649946630001068115e-02 3.305084109306335449e-01 2.068561762571334839e-01 1.262925416231155396e-01 1.171047762036323547e-01 2.619477510452270508e-01 2.606520056724548340e-01 1.305642575025558472e-01 1.569673866033554077e-01
-1.576597690582275391e-01 3.089075088500976562e-01 2.491347938776016235e-01 9.122229367494583130e-02 -9.254252165555953979e-02 -1.177013572305440903e-02 -2.939480356872081757e-02 -1.014210656285285950e-01 -2.026863694190979004e-01 -8.467399328947067261e-02 5.209239721298217773e-01 -1.222757473587989807e-01 2.310612201690673828e-01 5.647082254290580750e-02 5.170088633894920349e-02 5.518642067909240723e-02 1.091529577970504761e-01 2.682571765035390854e-03 1.775430589914321899e-01 -1.762578189373016357e-01 -4.250947386026382446e-02 1.712292134761810303e-01 1.642664968967437744e-01 1.175377368927001953e-01 2.201983928680419922e-01 2.720518037676811218e-03 4.870877787470817566e-02 -6.064287573099136353e-02 2.250445783138275146e-01 -1.404851973056793213e-01 1.297720372676849365e-01 -3.231313228607177734e-01
-1.591625511646270752e-01 3.949770629405975342e-01 2.259971946477890015e-01 1.299649775028228760e-01 -1.606828868389129639e-01 -7.729108631610870361e-02 1.991485953330993652e-01 -1.714518992230296135e-03 -2.403163015842437744e-01 1.131466031074523926e-02 3.868876993656158447e-01 -1.391898244619369507e-01 1.312088072299957275e-01 1.795666664838790894e-01 1.250823885202407837e-01 -1.873899549245834351e-01 1.278273761272430420e-01 4.077715054154396057e-02 -2.875289693474769592e-02 -2.149495929479598999e-01 -7.414478808641433716e-03 9.482476115226745605e-02 2.335841804742813110e-01 1.189214065670967102e-01 8.068075031042098999e-02 -6.531341373920440674e-02 5.209894105792045593e-02 1.326451748609542847e-01 3.108179271221160889e-01 -6.764663755893707275e-02 -1.416595727205276489e-01 -2.386704683303833008e-01
8.625953644514083862e-02 3.485465049743652344e-01 3.974729478359222412e-01 -1.542479544878005981e-01 -4.863572865724563599e-02 1.865777522325515747e-01 -8.487755060195922852e-02 1.976482719182968140e-01 -1.647477298974990845e-01 7.667042315006256104e-02 4.728830158710479736e-01 -3.853977844119071960e-02 1.757468879222869873e-01 -1.126434057950973511e-01 1.396880447864532471e-01 -2.003780603408813477e-01 -6.133322417736053467e-02 -5.961909145116806030e-02 5.335346236824989319e-02 -2.177545875310897827e-01 -2.577082626521587372e-02 -1.069824211299419403e-02 1.010630801320075989e-01 -6.558497250080108643e-02 -2.831879556179046631e-01 -2.741109393537044525e-02 1.277882158756256104e-01 -1.303196698427200317e-01 1.152624189853668213e-01 -5.770251899957656860e-02 1.915559470653533936e-01 -6.360918283462524414e-02
2.243870645761489868e-01 2.875678241252899170e-01 4.376611486077308655e-02 3.115842817351222038e-03 7.695042341947555542e-02 -3.767541423439979553e-02 3.884475827217102051e-01 1.597300171852111816e-01 2.326712906360626221e-01 6.962019950151443481e-02 3.789923191070556641e-01 -1.382305324077606201e-01 -2.489856630563735962e-01 4.962938372045755386e-03 1.377027928829193115e-01 -1.166630983352661133e-01 -5.104707553982734680e-02 1.830976158380508423e-01 -1.792705804109573364e-02 -1.375738233327865601e-01 9.085129201412200928e-02 1.533148735761642456e-01 -5.747806280851364136e-02 -3.017424345016479492e-01 1.236212030053138733e-01 1.299140900373458862e-01 6.164621561765670776e-02 1.904913187026977539e-01 2.805548310279846191e-01 -3.188166767358779907e-02 1.712361723184585571e-01 -4.670140519738197327e-02
-7.727413624525070190e-02 1.394257843494415283e-01 1.000169292092323303e-01 2.285795658826828003e-01 1.072441712021827698e-01 -2.799008041620254517e-02 2.578877210617065430e-01 2.473696917295455933e-01 -2.197105437517166138e-01 1.064226776361465454e-01 4.451881647109985352e-01 -1.579257398843765259e-01 5.863836780190467834e-02 -1.366640161722898483e-02 5.056752637028694153e-02 2.478108406066894531e-01 -3.943896889686584473e-01 4.288975894451141357e-02 -3.098361752927303314e-02 -1.842131167650222778e-01 -2.998174354434013367e-02 2.310507595539093018e-01 -5.971696227788925171e-02 -2.335982173681259155e-01 9.439440816640853882e-02 2.005935460329055786e-01 9.770087152719497681e-02 -1.609462350606918335e-01 9.695086628198623657e-02 1.760531216859817505e-02 8.099735528230667114e-02 -1.283304542303085327e-01
-1.886769197881221771e-02 2.456214725971221924e-01 1.498226225376129150e-01 6.938830763101577759e-02 -4.078160505741834641e-03 6.552980095148086548e-02 1.523089855909347534e-01 -3.189688026905059814e-01 -4.231217503547668457e-02 -1.153962910175323486e-01 4.162386059761047363e-01 1.287513040006160736e-02 -1.977938562631607056e-01 5.332829803228378296e-02 4.546246305108070374e-02 7.810521125793457031e-02 -3.427070677280426025e-01 -3.744165003299713135e-01 -2.329263091087341309e-01 -1.720434725284576416e-01 -1.202384084463119507e-01 -2.552601993083953857e-01 -3.228393569588661194e-02 -1.421158611774444580e-01 1.419294327497482300e-01 1.126332730054855347e-01 -7.097584009170532227e-02 -8.657155930995941162e-02 1.644553393125534058e-01 3.057546354830265045e-02 -1.569754481315612793e-01 -6.176118180155754089e-02
1.578115671873092651e-02 3.753479421138763428e-01 4.695795848965644836e-02 -2.296275198459625244e-01 -1.043475046753883362e-02 -1.980641633272171021e-01 1.256162375211715698e-01 -1.319864690303802490e-01 1.714741140604019165e-01 -2.073054313659667969e-01 2.206941545009613037e-01 -2.858147621154785156e-01 -3.256135061383247375e-02 -3.129695057868957520e-01 -6.539242714643478394e-02 -1.951075494289398193e-01 -8.927004039287567139e-02 2.584707438945770264e-01 1.787654161453247070e-01 -2.740266919136047363e-01 -5.806762725114822388e-02 5.121832340955734253e-02 1.500439792871475220e-01 -2.149947434663772583e-01 1.992357969284057617e-01 4.662873223423957825e-02 -1.067806556820869446e-01 -2.084012031555175781e-01 1.168026030063629150e-01 6.879919767379760742e-02 5.362178757786750793e-02 1.129419505596160889e-01
-6.518599390983581543e-02 1.968739330768585205e-01 2.130495756864547729e-01 -1.848018541932106018e-02 -1.253664493560791016e-02 -7.314442843198776245e-02 3.493519499897956848e-02 1.619636565446853638e-01 -7.614048663526773453e-03 3.456114530563354492e-01 3.924168944358825684e-01 6.964696198701858521e-02 5.101164057850837708e-02 -5.705949664115905762e-02 1.440786570310592651e-01 -3.551418781280517578e-01 8.954452723264694214e-02 -7.270174473524093628e-02 -2.996985316276550293e-01 -4.516434967517852783e-01 2.377089485526084900e-02 -1.867966949939727783e-01 -9.009690582752227783e-02 9.352623671293258667e-02 -1.262480318546295166e-01 1.882681697607040405e-01 -1.639923662878572941e-03 -6.793271750211715698e-02 -2.331998199224472046e-03 5.050775036215782166e-02 -1.384516507387161255e-01 -1.002834886312484741e-01
1.799600124359130859e-01 2.131530940532684326e-01 2.896807789802551270e-01 -1.075806245207786560e-01 1.687227189540863037e-01 7.977508008480072021e-02 -3.678258135914802551e-02 1.600613296031951904e-01 1.472145467996597290e-01 -2.389621585607528687e-01 1.732009649276733398e-01 -1.424097269773483276e-01 1.086090877652168274e-01 2.880412712693214417e-02 -2.061906009912490845e-01 -8.268877118825912476e-02 -2.697922661900520325e-02 2.337415367364883423e-01 -2.535983026027679443e-01 -3.592232167720794678e-01 1.247264146804809570e-01 -1.333715673536062241e-02 2.675162851810455322e-01 -1.060358509421348572e-01 -1.139686554670333862e-01 2.220812439918518066e-01 -2.861864268779754639e-01 -8.050907403230667114e-02 2.243814319372177124e-01 -1.254925429821014404e-01 -5.445158481597900391e-02 -8.272084593772888184e-02
-2.202996239066123962e-02 -2.384880930185317993e-02 1.502295583486557007e-01 -1.560254991054534912e-01 4.834081977605819702e-02 -7.812445610761642456e-02 3.086477220058441162e-01 -2.308989465236663818e-01 1.229805573821067810e-01 -6.249594315886497498e-02 3.892226815223693848e-01 -1.962779313325881958e-01 9.855607151985168457e-02 1.917246133089065552e-01 2.432753704488277435e-02 3.980576619505882263e-02 -3.276900351047515869e-01 -2.902313768863677979e-01 7.340692728757858276e-02 -1.644707620143890381e-01 1.112823635339736938e-01 2.021896839141845703e-01 -9.695224463939666748e-03 -3.149627447128295898e-01 2.458071559667587280e-01 1.040692105889320374e-01 -3.856791928410530090e-02 1.272573322057723999e-02 1.960645169019699097e-01 -7.751619815826416016e-02 -2.000844180583953857e-01 -5.760979279875755310e-02
6.158232688903808594e-02 3.039094805717468262e-01 1.988793611526489258e-01 3.445691242814064026e-02 -8.159376680850982666e-02 -9.649237990379333496e-02 3.081809282302856445e-01 3.166129440069198608e-02 -5.321170762181282043e-02 -1.515991687774658203e-01 1.920065730810165405e-01 -1.131843999028205872e-01 -2.410708460956811905e-03 -8.664678037166595459e-02 -1.209427788853645325e-01 -2.800642848014831543e-01 5.961728841066360474e-02 4.241841286420822144e-02 4.407097399234771729e-02 -4.243177771568298340e-01 9.714440256357192993e-02 -1.361605376005172729e-01 7.968419790267944336e-02 -3.119046986103057861e-01 -1.544266566634178162e-02 -1.389405597001314163e-02 3.916621208190917969e-02 -2.191593945026397705e-01 1.289681047201156616e-01 1.077535822987556458e-01 3.610729873180389404e-01 -2.180057615041732788e-01
-5.370614305138587952e-02 1.664250344038009644e-01 8.557244390249252319e-02 2.247326448559761047e-02 1.336707323789596558e-01 6.415463984012603760e-02 2.468546777963638306e-01 -1.303812265396118164e-01 -2.014352083206176758e-01 -2.859934866428375244e-01 3.765899538993835449e-01 -3.041894361376762390e-02 9.320070035755634308e-03 2.516230344772338867e-01 1.307357698678970337e-01 1.492512226104736328e-01 -1.425260305404663086e-01 -2.620718777179718018e-01 -3.430507481098175049e-01 -1.773839294910430908e-01 -1.261826753616333008e-01 -1.185893341898918152e-01 1.660881340503692627e-01 -2.025286257266998291e-01 8.305951207876205444e-02 1.181927397847175598e-01 -5.824979767203330994e-02 -6.420674920082092285e-02 2.547628581523895264e-01 -1.199631989002227783e-01 1.623568870127201080e-02 -2.216131091117858887e-01
5.266910046339035034e-02 3.658706247806549072e-01 2.096080034971237183e-01 -2.048932164907455444e-01 -1.881687901914119720e-02 -1.516084372997283936e-01 2.755434513092041016e-01 -6.560710072517395020e-02 -2.080425024032592773e-01 -1.972590386867523193e-01 -3.284848853945732117e-02 -1.478942185640335083e-01 -2.464294135570526123e-01 1.221378333866596222e-02 1.509592384099960327e-01 -1.592524349689483643e-01 -2.300130575895309448e-01 -1.711732000112533569e-01 3.275560587644577026e-02 -3.558416664600372314e-01 1.475877314805984497e-01 -6.320990622043609619e-02 -3.237909078598022461e-02 -1.854480355978012085e-01 1.125659272074699402e-01 2.019953429698944092e-01 -2.437405847012996674e-02 -1.224236115813255310e-01 3.232715129852294922e-01 -1.057145893573760986e-01 4.129438102245330811e-02 4.636295512318611145e-02
-1.806207001209259033e-01 3.140833973884582520e-01 -6.877659261226654053e-02 4.671319946646690369e-02 4.193721804767847061e-03 1.178321018815040588e-01 1.948385983705520630e-01 -9.306097030639648438e-02 -1.722270250320434570e-01 -2.256598472595214844e-01 3.402214050292968750e-01 -3.574926555156707764e-01 5.948060378432273865e-02 3.411497548222541809e-02 -2.784228883683681488e-02 -9.822160750627517700e-02 -1.332924216985702515e-01 -1.788110285997390747e-01 -1.958393752574920654e-01 -1.301042735576629639e-01 4.614276811480522156e-02 -1.177350580692291260e-01 -1.509689539670944214e-01 -2.742291986942291260e-01 1.898252516984939575e-01 2.567054703831672668e-02 -1.141233593225479126e-01 3.479369357228279114e-02 3.872331678867340088e-01 -1.893365085124969482e-01 -2.217543870210647583e-02 7.621680945158004761e-02
-5.329697579145431519e-02 1.881681531667709351e-01 9.432768821716308594e-02 3.678558161482214928e-03 -1.722017079591751099e-01 -1.154546141624450684e-01 1.688827425241470337e-01 -2.686938047409057617e-01 8.570904284715652466e-02 -1.109487339854240417e-01 1.854389607906341553e-01 -1.929634362459182739e-01 7.196633517742156982e-02 -1.334970816969871521e-02 1.659769564867019653e-01 7.985415309667587280e-02 -3.758428096771240234e-01 -3.673515021800994873e-01 -8.520760387182235718e-02 -2.109386771917343140e-01 1.391878724098205566e-01 -7.985681295394897461e-03 -1.001529842615127563e-01 -2.698461413383483887e-01 2.227516621351242065e-01 -8.223272860050201416e-02 -2.052908092737197876e-01 -1.386747360229492188e-01 2.825529277324676514e-01 7.010085135698318481e-02 -2.090629041194915771e-01 4.606069996953010559e-02
-2.104342728853225708e-01 -8.234456926584243774e-02 1.500394791364669800e-01 -9.632038418203592300e-04 1.386540681123733521e-01 -2.620404660701751709e-01 1.624213606119155884e-01 3.993514925241470337e-02 6.580740958452224731e-02 -1.639002561569213867e-01 3.043276965618133545e-01 -3.865948319435119629e-01 1.282725930213928223e-01 -1.555825024843215942e-01 4.936461895704269409e-02 -1.363558173179626465e-01 -1.939599961042404175e-01 -8.610256016254425049e-02 -1.037342697381973267e-01 -5.147873163223266602e-01 7.578267157077789307e-02 1.659731119871139526e-01 -8.680918812751770020e-02 -1.180534288287162781e-01 1.287748962640762329e-01 1.631718245334923267e-03 1.382938921451568604e-01 -4.747844859957695007e-02 -7.553849369287490845e-02 1.077091842889785767e-01 2.110360562801361084e-01 -1.522830687463283539e-02
4.361563920974731445e-02 4.003100991249084473e-01 2.701537311077117920e-01 1.308511360548436642e-03 -1.562081128358840942e-01 6.953394412994384766e-02 3.323416411876678467e-02 -1.670639514923095703e-01 -1.142433136701583862e-01 1.938266307115554810e-01 3.474521934986114502e-01 -2.135633528232574463e-01 6.728610396385192871e-02 -5.218182504177093506e-02 1.670297980308532715e-01 -2.281516045331954956e-01 -5.068114399909973145e-02 -1.383494138717651367e-01 -9.089546278119087219e-03 -9.136944264173507690e-02 2.658531814813613892e-02 2.134110406041145325e-02 1.922498494386672974e-01 4.698379337787628174e-02 -3.715425496920943260e-03 2.973697185516357422e-01 -2.494380250573158264e-02 1.581983417272567749e-01 1.574981063604354858e-01 -2.116452157497406006e-01 2.358906716108322144e-01 -3.043907880783081055e-01
-4.137567058205604553e-02 2.076144069433212280e-01 3.296857327222824097e-02 1.612558588385581970e-02 -1.556312292814254761e-01 8.209665305912494659e-03 4.604815840721130371e-01 6.889703869819641113e-02 -2.883370593190193176e-02 4.272145160939544439e-04 3.519397079944610596e-01 -2.970052361488342285e-01 -1.726007461547851562e-01 1.479065567255020142e-01 2.575894594192504883e-01 1.685883104801177979e-01 -2.760746702551841736e-02 -9.686821699142456055e-02 7.613173127174377441e-02 -2.120207548141479492e-01 2.358006685972213745e-01 -1.888199001550674438e-01 -7.975116372108459473e-02 -9.695065766572952271e-02 -5.978565197438001633e-03 -1.046929359436035156e-01 -1.673264503479003906e-01 9.718009084463119507e-02 2.439984232187271118e-01 -1.204819604754447937e-01 -2.478778064250946045e-01 -3.962133824825286865e-02
-2.493186742067337036e-01 3.534343838691711426e-02 1.288239955902099609e-01 -9.489156305789947510e-02 1.255362778902053833e-01 2.771554281935095787e-03 2.848542332649230957e-01 1.004433166235685349e-02 -4.251429438591003418e-02 -1.620898246765136719e-01 3.705944120883941650e-01 -1.161062493920326233e-01 7.375396788120269775e-02 1.687793061137199402e-02 1.069676950573921204e-01 1.964323222637176514e-01 -1.446269303560256958e-01 -2.677329778671264648e-01 -4.941627383232116699e-02 -3.449136614799499512e-01 1.198759749531745911e-01 3.226232826709747314e-01 -5.687966942787170410e-02 -3.363212943077087402e-01 2.227633148431777954e-01 -1.007008180022239685e-01 1.271546538919210434e-02 -1.402147300541400909e-02 1.649020761251449585e-01 -1.102262064814567566e-01 -3.071832656860351562e-02 -1.735232025384902954e-01
-1.856085509061813354e-01 6.865335255861282349e-02 -4.292426258325576782e-02 5.886143073439598083e-02 -7.711603306233882904e-03 -7.007492333650588989e-02 2.832061946392059326e-01 6.521529983729124069e-03 -8.865028619766235352e-03 -1.293908804655075073e-01 4.523401260375976562e-01 -2.422080338001251221e-01 1.927268952131271362e-01 1.326954662799835205e-01 1.211877390742301941e-01 2.923323586583137512e-02 -9.030360728502273560e-02 -1.989125758409500122e-01 1.899365186691284180e-01 -2.150277495384216309e-01 1.962745636701583862e-01 1.502816230058670044e-01 -5.900680646300315857e-02 -4.725708067417144775e-01 4.432905837893486023e-02 -6.789111346006393433e-02 -1.110305711627006531e-01 7.958293706178665161e-02 9.431324154138565063e-02 4.863334447145462036e-02 -1.431169062852859497e-01 -2.121222764253616333e-01
-1.117734760046005249e-01 4.803203940391540527e-01 -1.963269710540771484e-01 -4.276661947369575500e-02 -9.802110493183135986e-02 -1.158521920442581177e-01 1.699043065309524536e-01 5.861242115497589111e-02 1.561487466096878052e-01 -1.511273086071014404e-01 1.787662208080291748e-01 -3.528524637222290039e-01 -1.542309969663619995e-01 1.960584223270416260e-01 -3.922752290964126587e-02 -5.218048766255378723e-02 -2.125974446535110474e-01 1.089792326092720032e-01 4.325764253735542297e-02 -2.923530638217926025e-01 -7.445508986711502075e-02 -2.301922254264354706e-02 -1.280629783868789673e-01 -2.520953416824340820e-01 -1.289927065372467041e-01 1.860309690237045288e-01 2.831964790821075439e-01 1.189420372247695923e-02 1.168547011911869049e-02 -1.053551062941551208e-01 -1.323242187500000000e-01 1.206457894295454025e-02
-2.599900662899017334e-01 9.876430965960025787e-03 -4.296583682298660278e-02 5.054480955004692078e-02 1.268237382173538208e-01 -5.057379975914955139e-02 1.302439570426940918e-01 -2.803644239902496338e-01 -1.324047744274139404e-01 -1.362538933753967285e-01 4.329139590263366699e-01 -2.441130280494689941e-01 2.368919178843498230e-02 2.159422785043716431e-01 7.248990237712860107e-02 8.975667878985404968e-03 -2.513685822486877441e-01 -1.748647093772888184e-01 -6.976202130317687988e-02 -2.358880937099456787e-01 7.658433914184570312e-02 1.636323481798171997e-01 1.068567931652069092e-01 -3.284622728824615479e-01 2.768804505467414856e-02 3.704838082194328308e-02 1.025123707950115204e-02 -8.732172846794128418e-02 2.945962250232696533e-01 -1.332163065671920776e-01 -1.087167486548423767e-01 -2.136004418134689331e-01
-1.923400722444057465e-02 2.829670608043670654e-01 3.178285062313079834e-01 -8.842799812555313110e-03 -8.052072953432798386e-04 -1.718653440475463867e-01 1.811193376779556274e-01 -8.866089582443237305e-02 5.858309194445610046e-02 3.194965422153472900e-01 1.958623677492141724e-01 1.468524634838104248e-01 1.676643639802932739e-01 -1.401885747909545898e-01 5.766722187399864197e-02 -6.225891411304473877e-02 -1.109838709235191345e-01 9.572073072195053101e-02 -1.555921733379364014e-01 -3.275942504405975342e-01 -3.340499401092529297e-01 -1.744227111339569092e-01 1.509709507226943970e-01 -2.501388192176818848e-01 2.340421378612518311e-01 1.197279468178749084e-01 -1.768289357423782349e-01 7.108698785305023193e-02 -1.061387881636619568e-01 6.666441261768341064e-02 -1.487216949462890625e-01 6.495062261819839478e-02
-4.643649607896804810e-02 2.505927383899688721e-01 1.778624802827835083e-01 -2.874314486980438232e-01 1.778029650449752808e-02 -1.751288175582885742e-01 2.803234755992889404e-01 5.142541974782943726e-02 -3.130474686622619629e-02 -1.740585118532180786e-01 2.006059885025024414e-01 -3.235130608081817627e-01 -9.443875402212142944e-02 -7.706136256456375122e-02 -1.030798628926277161e-02 -3.164369761943817139e-01 2.521021850407123566e-02 1.399215757846832275e-01 -6.534510850906372070e-02 -3.616754710674285889e-01 2.238047122955322266e-02 -1.234107315540313721e-01 -3.473138809204101562e-02 -2.412471324205398560e-01 -3.248576819896697998e-02 5.259942635893821716e-02 4.116727039217948914e-02 -1.456167846918106079e-01 -1.270797252655029297e-01 -2.018197439610958099e-02 3.260514736175537109e-01 -1.931059956550598145e-01
-1.002288386225700378e-01 2.489888221025466919e-01 -2.458596825599670410e-01 9.381514042615890503e-03 -1.688647270202636719e-02 -1.619405448436737061e-01 2.330990135669708252e-01 2.006242275238037109e-01 -1.726989895105361938e-01 3.530422225594520569e-03 2.930275797843933105e-01 -4.939363896846771240e-02 -6.477662920951843262e-02 -1.656022220849990845e-01 2.673459649085998535e-01 -8.758372068405151367e-02 -1.420920938253402710e-01 1.400047093629837036e-01 1.645580977201461792e-01 -3.331075608730316162e-01 -3.043394386768341064e-01 1.688326150178909302e-01 -1.698294281959533691e-01 -1.529403179883956909e-01 9.726355224847793579e-02 1.420582681894302368e-01 7.914754748344421387e-02 -1.848443970084190369e-02 2.057352513074874878e-01 -1.065206900238990784e-01 -2.416460365056991577e-01 -1.338540762662887573e-01
-6.505518406629562378e-02 1.415371745824813843e-01 3.546127378940582275e-01 -1.320873945951461792e-01 -3.337331712245941162e-01 -3.865890949964523315e-02 -1.652589887380599976e-01 -9.169554710388183594e-02 -1.667032986879348755e-01 3.353014588356018066e-02 3.987769484519958496e-01 -7.695955038070678711e-02 5.768236704170703888e-03 -5.091452971100807190e-02 6.931938230991363525e-02 -2.685674428939819336e-01 -9.742597490549087524e-02 -7.583357393741607666e-02 1.020942628383636475e-01 -3.582139611244201660e-01 1.362764835357666016e-01 1.219637691974639893e-01 1.133697852492332458e-01 -7.515325560234487057e-04 4.587728530168533325e-02 -2.826696820557117462e-02 -2.859320044517517090e-01 1.165782585740089417e-01 2.252674102783203125e-01 -8.910473436117172241e-02 1.061079874634742737e-01 -2.050597816705703735e-01
-2.383243888616561890e-01 3.858289122581481934e-01 2.307825684547424316e-01 1.508171111345291138e-01 -2.326377779245376587e-01 2.293262630701065063e-01 1.945489645004272461e-01 4.478946328163146973e-02 -1.375650465488433838e-01 1.653102040290832520e-01 3.978499472141265869e-01 -1.702806502580642700e-01 8.514477312564849854e-02 6.708338856697082520e-02 1.324802339076995850e-01 -1.240386161953210831e-02 1.116653308272361755e-01 -1.463298499584197998e-01 6.369794905185699463e-02 -2.601630687713623047e-01 4.192179441452026367e-02 1.215846017003059387e-01 2.016052901744842529e-01 -7.736248522996902466e-02 1.008211076259613037e-01 -1.064460873603820801e-01 3.613802790641784668e-02 -2.806640602648258209e-02 5.291644856333732605e-02 -1.428770273923873901e-01 2.102151513099670410e-01 -2.213391661643981934e-01
-5.298869684338569641e-02 6.328663975000381470e-02 2.255139201879501343e-01 -2.324783056974411011e-01 -2.506142258644104004e-01 3.312719985842704773e-02 2.705870382487773895e-02 -9.950656443834304810e-02 -3.888835385441780090e-02 -2.081251740455627441e-01 8.263563364744186401e-02 -2.335446476936340332e-01 -5.899794027209281921e-02 -2.547513321042060852e-02 2.385221570730209351e-01 -1.914224326610565186e-01 -1.196662634611129761e-01 -2.013979107141494751e-01 2.157117873430252075e-01 -3.665253520011901855e-01 -3.526022434234619141e-01 -1.857566833496093750e-01 -1.545274555683135986e-01 -9.593196213245391846e-02 2.634525895118713379e-01 -9.895413368940353394e-02 -1.316732075065374374e-02 -3.968357294797897339e-02 2.397771477699279785e-01 -2.040610015392303467e-01 3.644548729062080383e-02 -2.831202186644077301e-02
-2.789703905582427979e-01 3.174001816660165787e-03 -1.091528311371803284e-01 1.550471037626266479e-01 8.427055925130844116e-02 8.480545878410339355e-02 6.251664459705352783e-02 -3.999953716993331909e-02 -7.066693156957626343e-02 -7.462843507528305054e-02 5.887384414672851562e-01 -1.569851487874984741e-01 -4.956088587641716003e-02 1.255531460046768188e-01 1.329672634601593018e-01 4.553251713514328003e-02 -1.156685128808021545e-01 -2.603875398635864258e-01 -3.056319653987884521e-01 -3.056323528289794922e-01 -5.458176136016845703e-02 1.617999933660030365e-02 -8.995737880468368530e-03 -2.832984328269958496e-01 9.663093835115432739e-02 -4.829386621713638306e-02 -1.017173230648040771e-01 -2.047462463378906250e-01 1.649415493011474609e-01 -7.855003699660301208e-03 -6.796802394092082977e-03 -6.150018051266670227e-02
-3.261337056756019592e-02 2.684784233570098877e-01 1.130636781454086304e-02 -5.595458671450614929e-02 -5.692428722977638245e-02 1.168076470494270325e-01 3.559242784976959229e-01 -1.132979989051818848e-01 3.523448482155799866e-02 -4.958636313676834106e-02 9.863387793302536011e-02 -3.562773466110229492e-01 -2.284968942403793335e-01 1.462400406599044800e-01 9.342107921838760376e-02 1.452742666006088257e-01 -1.119532883167266846e-01 -1.810230910778045654e-01 1.843782365322113037e-01 -1.777832657098770142e-01 5.982322245836257935e-02 1.150829643011093140e-01 -2.528122067451477051e-02 -3.566282987594604492e-01 6.886525452136993408e-02 3.678933680057525635e-01 -1.337407529354095459e-01 -4.914173856377601624e-02 1.687865555286407471e-01 1.312688887119293213e-01 1.743526458740234375e-01 1.770391017198562622e-01
-1.190044209361076355e-01 1.611419022083282471e-01 2.624818682670593262e-01 2.322034984827041626e-01 -7.426434196531772614e-03 1.220968365669250488e-01 1.393272131681442261e-01 1.493170410394668579e-01 -9.183784574270248413e-02 -5.556895583868026733e-02 4.832601547241210938e-01 -9.035921096801757812e-02 1.197050437331199646e-01 -1.214529871940612793e-01 2.355858087539672852e-01 -2.377661615610122681e-01 1.377344578504562378e-01 -9.139899164438247681e-02 2.328752279281616211e-01 -3.453674614429473877e-01 -1.040000542998313904e-01 9.185724705457687378e-02 5.397933349013328552e-02 2.189744412899017334e-01 1.053983271121978760e-01 5.591715872287750244e-02 1.743637584149837494e-02 -8.238452672958374023e-02 2.596615999937057495e-02 -4.131777212023735046e-02 -1.314714401960372925e-01 -2.722139358520507812e-01
-1.156297475099563599e-01 4.642460867762565613e-02 3.007462806999683380e-02 -1.093481015413999557e-02 7.801194489002227783e-02 5.596851930022239685e-02 1.551879495382308960e-01 -1.604580283164978027e-01 -1.486023813486099243e-01 -1.380829513072967529e-01 3.612199723720550537e-01 -8.061429858207702637e-02 1.170071121305227280e-02 7.882534712553024292e-02 1.252098232507705688e-01 -5.131268873810768127e-02 -2.009731084108352661e-01 -1.544889509677886963e-01 -2.132190614938735962e-01 -3.527396321296691895e-01 -4.941539466381072998e-02 9.910482168197631836e-02 -5.148847401142120361e-02 -4.142045676708221436e-01 -1.687752008438110352e-01 2.529246918857097626e-02 -1.318955123424530029e-01 -1.139039546251296997e-01 4.100862741470336914e-01 -2.486498355865478516e-01 -6.825074553489685059e-02 8.268929272890090942e-02
1.314890831708908081e-01 1.452468484640121460e-01 3.199152648448944092e-01 -1.560850441455841064e-01 -3.773282095789909363e-02 -6.263139098882675171e-02 1.260013580322265625e-01 8.761318027973175049e-02 1.564022451639175415e-01 -3.659823834896087646e-01 2.252082079648971558e-01 2.203374728560447693e-02 -1.328050047159194946e-01 3.067911267280578613e-01 1.968958675861358643e-01 -9.050015360116958618e-02 -6.735733151435852051e-02 -2.041180133819580078e-01 9.502578526735305786e-02 -1.052940040826797485e-01 7.328735291957855225e-02 1.761318892240524292e-01 -5.014068633317947388e-02 1.737174093723297119e-01 1.934722512960433960e-01 2.804798185825347900e-01 -2.792026661336421967e-02 -3.223503232002258301e-01 9.366905689239501953e-02 2.003587335348129272e-01 1.981613412499427795e-02 -1.793836802244186401e-01
-1.690937727689743042e-01 -3.668641671538352966e-02 -6.245703622698783875e-02 -5.660716816782951355e-02 -5.032960791140794754e-03 3.279837593436241150e-02 1.480783671140670776e-01 2.956571429967880249e-02 -1.545176953077316284e-01 -4.057962819933891296e-02 4.168184995651245117e-01 -3.153121471405029297e-01 6.189208105206489563e-02 4.296411946415901184e-02 2.344903498888015747e-01 1.784186214208602905e-01 1.135909259319305420e-01 -2.122368663549423218e-02 -6.546936184167861938e-02 -9.241232275962829590e-02 -2.614201791584491730e-02 2.418686896562576294e-01 4.164557904005050659e-02 -3.143274486064910889e-01 3.510627448558807373e-01 2.971642911434173584e-01 -2.044792026281356812e-01 7.025119662284851074e-02 1.929297298192977905e-01 -7.643395662307739258e-02 2.967229299247264862e-02 -2.444050759077072144e-01
8.319316804409027100e-02 4.021376073360443115e-01 4.277975484728813171e-02 3.947587311267852783e-02 9.059271216392517090e-02 8.900008350610733032e-02 3.527698814868927002e-01 8.859875053167343140e-02 8.005112409591674805e-02 -2.617306821048259735e-02 1.636808663606643677e-01 -3.448236882686614990e-01 -2.605582177639007568e-01 -9.246638417243957520e-02 3.006851375102996826e-01 -1.929951012134552002e-01 -1.781948655843734741e-01 -8.118730038404464722e-02 5.820660293102264404e-02 -2.350753694772720337e-01 -6.938627362251281738e-02 5.236229300498962402e-02 1.326065957546234131e-01 -1.105593219399452209e-01 1.472671399824321270e-03 2.193624526262283325e-01 1.873370707035064697e-01 -2.727941274642944336e-01 -2.374693378806114197e-02 3.423767536878585815e-02 1.540189832448959351e-01 7.221411168575286865e-02
5.746924877166748047e-02 4.131576120853424072e-01 5.439276248216629028e-02 -1.075597628951072693e-01 -1.271845251321792603e-01 -1.886760145425796509e-01 3.346192538738250732e-01 -1.829426735639572144e-01 1.422826647758483887e-01 -9.981896728277206421e-02 2.608970701694488525e-01 -2.740815579891204834e-01 3.101734630763530731e-02 -1.659059971570968628e-01 3.661378100514411926e-02 -2.718255519866943359e-01 3.307801857590675354e-02 1.196408122777938843e-01 -5.814340710639953613e-02 -2.616052329540252686e-01 -2.226590923964977264e-02 -2.521497607231140137e-01 4.404891282320022583e-03 -1.514273136854171753e-01 1.893114149570465088e-01 9.018708020448684692e-02 5.623432993888854980e-02 -1.428526788949966431e-01 6.083963438868522644e-02 1.366363316774368286e-01 1.822091341018676758e-01 -1.994521468877792358e-01
9.652424603700637817e-03 3.126465082168579102e-01 6.058122962713241577e-02 -7.039485126733779907e-02 1.111193075776100159e-01 -9.053874760866165161e-02 3.925326094031333923e-02 2.249249070882797241e-01 2.124274820089340210e-01 -7.045664638280868530e-02 2.585172951221466064e-01 -1.917615979909896851e-01 -9.438421577215194702e-02 9.610824286937713623e-02 1.407781690359115601e-01 -7.476256787776947021e-02 4.506367817521095276e-02 -2.265103161334991455e-01 -2.861419459804892540e-03 -5.917003750801086426e-02 1.006462797522544861e-01 2.921384871006011963e-01 -9.151671081781387329e-02 -6.825030595064163208e-02 2.279371470212936401e-01 3.344908654689788818e-01 2.949000895023345947e-01 -3.179566860198974609e-01 2.394824773073196411e-01 2.747434005141258240e-02 -3.140387311577796936e-02 -2.173949182033538818e-01
1.570179611444473267e-01 2.198167443275451660e-01 -3.721810132265090942e-02 1.355186104774475098e-01 1.462166756391525269e-01 1.347222737967967987e-02 4.592781066894531250e-01 2.353862859308719635e-02 -7.296662032604217529e-02 3.675990179181098938e-02 3.743893504142761230e-01 -2.430764883756637573e-01 4.316614195704460144e-02 -3.453955054283142090e-02 2.551414370536804199e-01 1.323818862438201904e-01 -2.830231189727783203e-01 1.948484033346176147e-01 2.150533720850944519e-02 -3.000619411468505859e-01 -6.787972152233123779e-02 -1.063519343733787537e-01 -9.468907862901687622e-02 -2.724962309002876282e-02 -4.684286564588546753e-02 2.082876563072204590e-01 -4.817956313490867615e-02 -1.605891995131969452e-02 2.548903413116931915e-02 7.253994047641754150e-02 -2.800217270851135254e-01 -1.262590140104293823e-01
1.555000394582748413e-01 2.015270739793777466e-01 2.527144849300384521e-01 1.032650321722030640e-01 -2.506718784570693970e-02 -5.196930840611457825e-02 2.771829664707183838e-01 -7.312077283859252930e-02 -2.639419585466384888e-02 -3.611427545547485352e-01 3.593778908252716064e-01 -3.387253358960151672e-02 9.508839249610900879e-02 -6.190447136759757996e-02 -4.008349496871232986e-03 -9.731772541999816895e-02 -1.074286103248596191e-01 -2.101455777883529663e-01 -1.950866580009460449e-01 -1.464662104845046997e-01 -2.121903467923402786e-03 3.152619302272796631e-01 -5.289062857627868652e-02 -2.255814820528030396e-01 3.173311054706573486e-02 1.853644475340843201e-02 3.510942682623863220e-02 -1.669965982437133789e-01 2.459380030632019043e-01 1.561036705970764160e-01 -2.283272743225097656e-01 -2.358816564083099365e-01
-1.142500638961791992e-01 1.825098693370819092e-01 3.112221658229827881e-01 8.270300179719924927e-02 -1.810713708400726318e-01 -1.350996196269989014e-01 -2.865564776584506035e-03 2.808544039726257324e-01 -1.463532298803329468e-01 -1.728372275829315186e-02 4.185374975204467773e-01 -1.757265478372573853e-01 2.576709389686584473e-01 2.537541091442108154e-01 -7.739762309938669205e-03 -2.076612412929534912e-01 8.586384356021881104e-03 -5.942762270569801331e-02 -2.774201892316341400e-02 -3.647793233394622803e-01 -1.826723963022232056e-01 1.134618893265724182e-01 9.578994661569595337e-02 2.355617284774780273e-01 8.218670636415481567e-02 -1.693322658538818359e-01 -2.850694395601749420e-02 2.302151173353195190e-02 1.263293530791997910e-02 9.628554806113243103e-03 2.298780158162117004e-02 -1.799265295267105103e-01
-1.264531165361404419e-01 3.589123785495758057e-01 5.222748965024948120e-02 -2.413918226957321167e-01 7.857700437307357788e-02 2.135538309812545776e-02 7.034464925527572632e-02 1.903508417308330536e-02 -2.320230901241302490e-01 2.591280639171600342e-02 1.460271477699279785e-01 -6.597770750522613525e-02 -1.344696879386901855e-01 1.650394350290298462e-01 3.475911915302276611e-02 1.387644112110137939e-01 -2.249871008098125458e-02 -2.938382923603057861e-01 -8.481212705373764038e-02 -3.183616101741790771e-01 1.512056589126586914e-01 -3.108489215373992920e-01 -1.550737470388412476e-01 -9.869386255741119385e-02 6.585454940795898438e-02 1.793336570262908936e-01 3.116044774651527405e-02 -2.159950137138366699e-01 4.204173088073730469e-01 1.240166276693344116e-01 -9.295099973678588867e-02 -5.215123668313026428e-02
7.603532075881958008e-02 3.126720786094665527e-01 1.807921379804611206e-02 -9.620748460292816162e-02 1.167639046907424927e-01 -2.795025408267974854e-01 2.567968070507049561e-01 -1.591206155717372894e-02 8.053360506892204285e-03 1.796609908342361450e-01 1.508259475231170654e-01 -2.051101475954055786e-01 3.235322982072830200e-02 1.767381727695465088e-01 5.969630554318428040e-02 -2.196570485830307007e-01 -2.097561359405517578e-01 -1.053109951317310333e-02 2.161928713321685791e-01 -9.945157170295715332e-02 7.347378134727478027e-02 -2.967022955417633057e-01 1.738476455211639404e-01 -2.864539325237274170e-01 3.464231640100479126e-02 -6.088546663522720337e-02 -2.795545570552349091e-02 -3.095859885215759277e-01 2.030921727418899536e-01 2.131868004798889160e-01 -1.001830920577049255e-01 -2.072418183088302612e-01
-1.200713217258453369e-01 1.594775617122650146e-01 3.218841925263404846e-02 -1.485762745141983032e-01 -7.050948590040206909e-02 -2.160882055759429932e-01 1.329520195722579956e-01 -1.585557013750076294e-01 -1.516852080821990967e-01 -1.001448407769203186e-01 3.338993191719055176e-01 -5.674850568175315857e-02 1.006641089916229248e-01 3.688279986381530762e-01 3.092090785503387451e-02 2.619900703430175781e-01 -2.924336194992065430e-01 -2.018680125474929810e-01 6.377906352281570435e-02 -2.528376877307891846e-01 4.963845387101173401e-02 6.930128484964370728e-02 -1.646002680063247681e-01 -3.183006048202514648e-01 1.717072874307632446e-01 2.207450196146965027e-02 4.459052160382270813e-02 -4.822969809174537659e-02 1.922604069113731384e-02 -1.108851581811904907e-01 -1.815475970506668091e-01 -2.630595862865447998e-01
-5.990536883473396301e-02 1.717191189527511597e-01 1.291417479515075684e-01 9.941006079316139221e-03 4.557777196168899536e-02 1.311241686344146729e-01 2.472855895757675171e-01 -1.057427525520324707e-01 -9.363695234060287476e-02 -8.718578517436981201e-02 4.717915356159210205e-01 -3.502231538295745850e-01 -6.641183793544769287e-02 -3.885674104094505310e-02 -7.564756274223327637e-02 3.315933942794799805e-01 -1.737812161445617676e-01 -2.095938771963119507e-01 -1.002806276082992554e-01 -2.574881613254547119e-01 8.475943654775619507e-02 3.147534430027008057e-01 -5.489414930343627930e-02 -2.447363436222076416e-01 1.489907652139663696e-01 7.649527490139007568e-02 6.099737808108329773e-02 5.159359425306320190e-02 -3.534585982561111450e-02 1.377485394477844238e-01 2.229774184525012970e-02 2.307627350091934204e-02
-9.084781631827354431e-03 -2.359549328684806824e-02 9.296707808971405029e-02 -1.891582459211349487e-01 6.203337758779525757e-02 -1.413895748555660248e-02 1.306699663400650024e-01 7.366395741701126099e-02 9.107895195484161377e-02 -2.490052580833435059e-01 3.633135259151458740e-01 -3.448767960071563721e-01 1.679580956697463989e-01 8.161433786153793335e-02 1.364711374044418335e-01 9.952066838741302490e-02 -3.874844312667846680e-01 -7.539332658052444458e-02 -4.953645169734954834e-02 -2.776840925216674805e-01 1.456871181726455688e-01 1.814223825931549072e-01 2.368346415460109711e-02 -2.342899590730667114e-01 2.447433024644851685e-01 -1.459568645805120468e-02 1.717693209648132324e-01 -6.692281365394592285e-02 2.118192315101623535e-01 1.294638216495513916e-01 1.350595802068710327e-01 1.574974358081817627e-01
-1.556590665131807327e-02 1.734371930360794067e-01 6.149286031723022461e-02 1.758124828338623047e-01 3.148479445371776819e-04 -2.296411665156483650e-03 1.649513468146324158e-02 6.163994781672954559e-03 -2.953993976116180420e-01 9.265080839395523071e-02 4.085342288017272949e-01 -2.173217535018920898e-01 2.069008648395538330e-01 -1.975775659084320068e-01 2.644127607345581055e-01 2.060198336839675903e-01 -1.809042990207672119e-01 -2.374970018863677979e-01 2.433096170425415039e-01 -2.205631136894226074e-01 -3.135348856449127197e-02 -1.115018650889396667e-01 1.955609023571014404e-01 3.774320706725120544e-02 1.116204336285591125e-01 2.297437340021133423e-01 -2.792137302458286285e-02 -1.865914165973663330e-01 1.554953455924987793e-01 -5.063149705529212952e-02 -2.219052314758300781e-01 6.007151678204536438e-02
-1.268428862094879150e-01 1.937925219535827637e-01 2.046875357627868652e-01 -2.231308668851852417e-01 1.150202006101608276e-01 5.326394736766815186e-02 2.159917056560516357e-01 3.445924818515777588e-02 -1.594970561563968658e-02 -2.098143100738525391e-02 3.976371884346008301e-01 -2.464090436697006226e-01 -5.697174370288848877e-02 -6.820905953645706177e-02 1.975623667240142822e-01 5.401111394166946411e-02 -3.857025206089019775e-01 -8.449809253215789795e-02 -1.478532999753952026e-01 9.062692523002624512e-02 -3.816705644130706787e-01 2.442918717861175537e-02 -8.073828369379043579e-02 -2.929795980453491211e-01 -1.085908487439155579e-01 1.533483564853668213e-01 -2.217849045991897583e-01 8.997949212789535522e-02 4.232218023389577866e-03 -3.929008170962333679e-02 -3.807924687862396240e-02 -3.437269479036331177e-02
2.798047959804534912e-01 3.836626112461090088e-01 3.120042979717254639e-01 1.359487473964691162e-01 1.215235367417335510e-01 4.898713901638984680e-02 1.868749260902404785e-01 9.676009416580200195e-02 -7.853833585977554321e-02 -4.930832237005233765e-02 2.420485466718673706e-01 -2.493936941027641296e-02 5.850180983543395996e-02 -9.988135844469070435e-02 1.750865280628204346e-01 -1.732100695371627808e-01 -2.174880653619766235e-01 -1.241577863693237305e-01 9.924011677503585815e-02 -2.455416172742843628e-01 1.791659295558929443e-01 1.142377257347106934e-01 3.158171102404594421e-02 8.298605680465698242e-03 3.172149360179901123e-01 -1.934535615146160126e-02 -4.614779725670814514e-02 -1.892926245927810669e-01 4.155948013067245483e-02 1.970756500959396362e-01 2.174859941005706787e-01 2.224116027355194092e-01
-2.598301172256469727e-01 3.211843371391296387e-01 3.554229736328125000e-01 1.663967072963714600e-01 -5.140530318021774292e-02 -1.459904611110687256e-01 1.063642725348472595e-01 8.067648112773895264e-02 -1.752143502235412598e-01 -1.045293882489204407e-01 3.709834218025207520e-01 -4.937380552291870117e-02 1.707560867071151733e-01 2.570606209337711334e-02 -9.459664672613143921e-02 -2.551085352897644043e-01 -4.295000433921813965e-02 -4.058412089943885803e-02 -8.544305339455604553e-03 -3.303776085376739502e-01 -1.054495573043823242e-01 1.513449400663375854e-01 9.857574105262756348e-02 3.667229786515235901e-02 4.427190870046615601e-02 -1.051925346255302429e-01 5.844483152031898499e-02 1.216012462973594666e-01 -9.562168270349502563e-02 -1.479444443248212337e-03 -3.226571902632713318e-02 -3.857222497463226318e-01
5.012337118387222290e-02 4.074881970882415771e-01 9.651245176792144775e-02 -2.239578962326049805e-01 2.042825967073440552e-01 -1.609352976083755493e-01 2.209793962538242340e-02 -1.628453433513641357e-01 -1.362606436014175415e-01 -4.220806527882814407e-03 2.317156940698623657e-01 -2.254898846149444580e-01 1.203777045011520386e-01 9.328551590442657471e-03 -6.083279103040695190e-02 -1.325467675924301147e-01 1.378529518842697144e-01 1.882963776588439941e-01 7.003533095121383667e-02 -2.471690773963928223e-01 2.560152485966682434e-02 -2.429042011499404907e-01 -3.819698840379714966e-02 -3.047573566436767578e-01 1.836771070957183838e-01 9.541289508342742920e-02 -2.209515869617462158e-02 -1.374699622392654419e-01 1.853763610124588013e-01 -3.951399028301239014e-02 3.316644430160522461e-01 -1.890939474105834961e-01
-2.556626498699188232e-01 2.335939556360244751e-01 1.948196142911911011e-01 3.924357518553733826e-02 -1.761234849691390991e-01 -1.243536099791526794e-01 7.706125266849994659e-03 -1.138206850737333298e-02 -1.695528179407119751e-01 -7.316926121711730957e-02 3.701892793178558350e-01 -3.234180212020874023e-01 1.777134835720062256e-01 1.050560995936393738e-01 4.508835449814796448e-02 -2.180587351322174072e-01 1.719265133142471313e-01 -6.506519764661788940e-02 1.193780824542045593e-01 -3.549356460571289062e-01 -4.644695296883583069e-02 9.300346672534942627e-02 6.709504872560501099e-02 1.771447360515594482e-01 -1.141904219985008240e-01 5.478389188647270203e-02 1.294532418251037598e-01 -5.378649756312370300e-02 1.296785026788711548e-01 -1.695794612169265747e-01 -8.670341968536376953e-02 -3.412717282772064209e-01
-1.692550778388977051e-01 -1.884660124778747559e-02 2.105962932109832764e-01 -2.514236792922019958e-02 6.811104714870452881e-02 -6.210472807288169861e-02 2.083138227462768555e-01 3.201530501246452332e-02 -3.888264596462249756e-01 8.984912186861038208e-02 3.792529404163360596e-01 -3.755227923393249512e-01 2.420672923326492310e-01 3.478331118822097778e-02 1.412161886692047119e-01 -1.186061999760568142e-03 -1.504712998867034912e-01 -4.205717146396636963e-02 -5.406251549720764160e-02 -7.683070749044418335e-02 8.402196317911148071e-02 2.553685009479522705e-01 3.749589622020721436e-02 -2.223117202520370483e-01 2.151742875576019287e-01 2.471273094415664673e-01 -6.967148929834365845e-02 8.069556206464767456e-03 1.743942499160766602e-01 -1.093895733356475830e-01 -1.056326851248741150e-01 -1.645416170358657837e-01
2.749101258814334869e-02 3.161257505416870117e-01 4.071269631385803223e-01 -2.295171841979026794e-02 -8.257850259542465210e-02 -8.525457233190536499e-02 1.050168797373771667e-01 1.638558357954025269e-01 -1.986325159668922424e-02 -1.540408730506896973e-01 9.700176864862442017e-02 -1.001168712973594666e-01 3.317182511091232300e-02 -1.405912265181541443e-02 3.964656591415405273e-02 -2.517376542091369629e-01 -2.589581161737442017e-02 1.900959908962249756e-01 3.437697142362594604e-02 -2.912951409816741943e-01 -1.816875785589218140e-01 1.469527184963226318e-01 -2.648602128028869629e-01 -3.549341261386871338e-01 1.609855741262435913e-01 3.181718885898590088e-01 -1.213901955634355545e-02 -9.134478867053985596e-02 7.575521618127822876e-02 7.388939708471298218e-02 2.131339311599731445e-01 7.365714013576507568e-02
-8.743412047624588013e-02 2.746669948101043701e-01 1.245940104126930237e-01 8.600597828626632690e-02 3.519411981105804443e-01 -1.249906271696090698e-01 2.101138681173324585e-01 7.301142811775207520e-02 1.597931087017059326e-01 9.538987278938293457e-02 3.007063865661621094e-01 -1.143350601196289062e-01 3.325676918029785156e-01 1.408169269561767578e-01 1.821805238723754883e-01 8.469875901937484741e-02 -4.627186432480812073e-02 -2.607465088367462158e-01 -9.295973926782608032e-03 -1.184282824397087097e-01 -2.397542297840118408e-01 -1.207737922668457031e-01 9.957218915224075317e-02 -4.693720489740371704e-02 9.583438187837600708e-02 1.166757792234420776e-01 -7.468345761299133301e-02 1.999777108430862427e-01 2.578242719173431396e-01 -2.874955832958221436e-01 -4.465747624635696411e-02 9.049591422080993652e-02
-1.548866629600524902e-01 3.957397937774658203e-01 1.778701841831207275e-01 1.641194671392440796e-01 -3.057607114315032959e-01 -1.738650053739547729e-01 7.859211415052413940e-02 7.940963655710220337e-02 -1.307669878005981445e-01 -7.969374954700469971e-02 3.167690932750701904e-01 -6.599809974431991577e-02 5.681521072983741760e-02 3.385375812649726868e-02 1.418828070163726807e-01 -1.842180937528610229e-01 -1.310108602046966553e-01 -4.523561522364616394e-02 7.330835610628128052e-02 -3.656675219535827637e-01 -2.002414166927337646e-01 5.350617319345474243e-02 8.959690481424331665e-02 1.832224577665328979e-01 -5.320006981492042542e-03 -2.477809488773345947e-01 -1.339437905699014664e-02 9.850513190031051636e-02 1.875640600919723511e-01 -6.775065325200557709e-03 1.605453714728355408e-02 -2.973053753376007080e-01
-1.058507040143013000e-01 1.120388656854629517e-01 -1.415391415357589722e-01 3.916271030902862549e-02 8.197632431983947754e-02 -1.237405464053153992e-01 7.692307978868484497e-02 -2.180333882570266724e-01 2.370132319629192352e-02 -1.961932778358459473e-01 5.130969285964965820e-01 -5.063875019550323486e-02 -1.337832361459732056e-01 1.295395344495773315e-01 3.449540138244628906e-01 -2.901929989457130432e-02 -6.999093294143676758e-02 -1.330713331699371338e-01 -7.502504438161849976e-02 -3.231683373451232910e-01 -1.850357279181480408e-02 6.715602939948439598e-04 -1.028670817613601685e-01 -1.518857479095458984e-01 5.855162441730499268e-02 -8.491258323192596436e-02 3.947703167796134949e-02 -2.196047753095626831e-01 3.506078720092773438e-01 -2.395555078983306885e-01 -4.203575849533081055e-02 -1.030456498265266418e-01
5.923644080758094788e-02 3.292375206947326660e-01 1.052230447530746460e-01 -2.012003511190414429e-01 -2.346181869506835938e-01 -1.314749568700790405e-01 2.285878062248229980e-01 -4.322676360607147217e-02 -7.677089422941207886e-02 -1.885390281677246094e-01 2.094399183988571167e-01 -2.483335286378860474e-01 -3.539076820015907288e-02 -1.085350513458251953e-01 -2.703579328954219818e-02 -3.064765334129333496e-01 1.155633255839347839e-01 2.407722175121307373e-01 -4.975686967372894287e-02 -4.103546440601348877e-01 -7.196824252605438232e-02 2.727849595248699188e-02 -6.900060921907424927e-02 -1.856285333633422852e-01 9.818448126316070557e-02 2.791159972548484802e-02 7.817492634057998657e-02 -1.842485070228576660e-01 1.073143854737281799e-01 1.001890599727630615e-01 2.705340087413787842e-01 -1.512124687433242798e-01
-7.697928696870803833e-02 2.889525592327117920e-01 2.735084593296051025e-01 -1.318792253732681274e-01 -1.917140036821365356e-01 8.233245462179183960e-02 2.122343182563781738e-01 1.812642626464366913e-02 -1.270139515399932861e-01 -1.356235891580581665e-01 4.780711531639099121e-01 -8.845053613185882568e-02 1.213840618729591370e-01 -6.315474957227706909e-02 1.830416619777679443e-01 -1.469771713018417358e-01 1.796602904796600342e-01 4.524452611804008484e-02 1.845701932907104492e-01 -1.473132520914077759e-01 -4.485303070396184921e-03 3.655422106385231018e-02 3.587665855884552002e-01 1.077899709343910217e-01 4.572038725018501282e-02 2.044488638639450073e-01 2.547710388898849487e-02 4.024894908070564270e-02 1.967757940292358398e-01 -1.385318040847778320e-01 2.133158147335052490e-01 -5.823276564478874207e-02
-1.619367450475692749e-01 4.064331054687500000e-01 3.506149351596832275e-01 2.011819481849670410e-01 -1.553258299827575684e-01 1.242971047759056091e-01 8.373609930276870728e-02 9.492566436529159546e-02 -1.554644107818603516e-01 3.385224938392639160e-02 3.112540245056152344e-01 -1.870654672384262085e-01 2.291611284017562866e-01 5.073848366737365723e-02 1.241286471486091614e-01 -9.788236021995544434e-02 2.386962026357650757e-01 -1.897832900285720825e-01 1.639815866947174072e-01 -2.319169193506240845e-01 -3.736289590597152710e-02 1.212835386395454407e-01 1.974691599607467651e-01 -3.398445993661880493e-02 1.300112903118133545e-01 6.243598461151123047e-02 3.282984346151351929e-02 7.430700957775115967e-02 2.074630111455917358e-01 -2.184883458539843559e-03 1.636176407337188721e-01 -1.586780846118927002e-01
-2.015986442565917969e-01 1.728072911500930786e-01 7.003863155841827393e-02 4.475299641489982605e-02 -1.503870189189910889e-01 -5.315144732594490051e-02 4.833897352218627930e-01 -1.297847330570220947e-01 1.169520840048789978e-01 -1.069525722414255142e-02 2.043727934360504150e-01 -2.523521482944488525e-01 -1.424133926630020142e-01 1.074776574969291687e-01 4.594166204333305359e-02 1.165254339575767517e-01 -1.668550074100494385e-01 -3.021985292434692383e-01 1.720934808254241943e-01 -1.937391012907028198e-01 -1.790767312049865723e-01 1.617051362991333008e-01 -5.081893876194953918e-02 -3.661369085311889648e-01 -2.409311383962631226e-02 8.930204063653945923e-02 -3.003691323101520538e-02 -1.544756740331649780e-01 -3.490268811583518982e-02 1.723559349775314331e-01 -2.235683798789978027e-02 1.842724233865737915e-01
-1.913214474916458130e-01 4.454460442066192627e-01 1.699537634849548340e-01 1.166521012783050537e-01 -1.824059784412384033e-01 -1.752065122127532959e-02 5.295629426836967468e-02 1.270994395017623901e-01 -9.179290384054183960e-02 -3.086564876139163971e-02 3.463919162750244141e-01 1.106673199683427811e-02 2.820287942886352539e-01 -7.254811003804206848e-03 2.264962643384933472e-01 -3.206640854477882385e-02 1.815495789051055908e-01 -1.603082418441772461e-01 3.787418454885482788e-02 -3.297658562660217285e-01 6.805736571550369263e-02 1.043004766106605530e-01 2.065778076648712158e-01 -6.550341844558715820e-02 -3.322270512580871582e-02 -7.248192280530929565e-02 9.599847346544265747e-02 4.034886509180068970e-02 2.033755034208297729e-01 -8.958945423364639282e-02 2.316521257162094116e-01 -2.386801987886428833e-01
1.500246673822402954e-01 1.891755014657974243e-01 4.814534783363342285e-01 -4.192963242530822754e-02 9.835125878453254700e-03 -2.605263590812683105e-01 4.006916284561157227e-01 1.148081272840499878e-01 -4.976517707109451294e-02 5.828390270471572876e-02 5.059334263205528259e-02 -2.045952677726745605e-01 6.192217767238616943e-02 2.036176323890686035e-01 -1.014571189880371094e-01 4.055316746234893799e-02 -5.364842340350151062e-02 1.283833086490631104e-01 -1.328934729099273682e-01 -4.472300708293914795e-01 -6.062558665871620178e-02 -1.737516224384307861e-01 1.846991595812141895e-03 1.038915142416954041e-01 1.491019129753112793e-01 3.840259090065956116e-02 -8.889777213335037231e-02 -7.692675292491912842e-02 -1.472362130880355835e-01 -1.100028678774833679e-01 2.528356947004795074e-02 7.263757288455963135e-02
-1.646531075239181519e-01 3.787608742713928223e-01 3.307932615280151367e-01 1.803904771804809570e-01 1.207900792360305786e-01 9.399116784334182739e-02 1.900815367698669434e-01 -1.251128036528825760e-02 1.783962175250053406e-02 2.283140569925308228e-01 3.156965076923370361e-01 1.363019645214080811e-01 -1.093437299132347107e-01 -6.306107342243194580e-02 -9.331174939870834351e-02 -2.411987185478210449e-01 6.500975042581558228e-02 -8.053500205278396606e-02 1.563611626625061035e-01 -2.970139384269714355e-01 -1.507800072431564331e-01 7.802095264196395874e-02 -4.900443181395530701e-02 -2.821155488491058350e-01 1.226436942815780640e-01 -1.794156432151794434e-02 -8.214879035949707031e-02 9.438878856599330902e-03 2.490105181932449341e-01 -2.338694036006927490e-01 1.874680072069168091e-02 -2.834995463490486145e-02
3.769718110561370850e-02 2.901793420314788818e-01 4.146298170089721680e-01 -7.113787531852722168e-02 -2.265737801790237427e-01 1.097341999411582947e-02 3.770575299859046936e-02 -7.188791036605834961e-02 -3.238055109977722168e-02 -7.467710971832275391e-02 4.466851949691772461e-01 -9.501959197223186493e-03 1.944421082735061646e-01 -7.495167851448059082e-02 1.366391479969024658e-01 -8.438654989004135132e-02 -4.621210321784019470e-02 -7.132597267627716064e-02 8.196929842233657837e-02 -1.057031527161598206e-01 -9.608497470617294312e-02 1.239342093467712402e-01 3.197011053562164307e-01 -2.904090583324432373e-01 -2.966155111789703369e-01 -3.174313809722661972e-03 -5.623549595475196838e-02 -2.740743104368448257e-03 5.787167698144912720e-02 -2.029969729483127594e-02 2.198507934808731079e-01 -1.561442613601684570e-01
-1.652753800153732300e-01 1.552522331476211548e-01 1.107014045119285583e-01 2.408731579780578613e-01 5.391523009166121483e-04 1.792515814304351807e-01 3.259807527065277100e-01 4.002182930707931519e-02 -3.180689513683319092e-01 -2.232738956809043884e-02 3.416479527950286865e-01 -2.005089223384857178e-01 -6.529536098241806030e-02 -1.050763577222824097e-02 1.064518913626670837e-01 1.147036924958229065e-01 -3.802748918533325195e-01 1.437735557556152344e-01 2.116932347416877747e-02 -2.284204512834548950e-01 3.451972268521785736e-03 2.219431996345520020e-01 -2.007270306348800659e-01 -9.718125313520431519e-02 8.679350465536117554e-02 1.728627979755401611e-01 -1.243110820651054382e-01 9.333882480859756470e-02 2.186874598264694214e-01 9.024276584386825562e-02 -5.655790213495492935e-03 -1.279180645942687988e-01
-8.205418288707733154e-02 2.100546061992645264e-01 9.245628863573074341e-02 -2.208004705607891083e-02 1.181844715029001236e-02 -2.722698263823986053e-02 -5.207927152514457703e-02 -9.936372190713882446e-02 -1.172956526279449463e-01 6.116421893239021301e-02 2.242326438426971436e-01 -2.709441483020782471e-01 1.091992855072021484e-01 5.327793583273887634e-02 -1.564999222755432129e-01 -1.278194977203384042e-04 -1.077906265854835510e-01 -2.006410807371139526e-01 2.069188356399536133e-01 -3.672477006912231445e-01 2.461089193820953369e-02 1.045099124312400818e-01 3.936369419097900391e-01 2.109218537807464600e-01 2.541120164096355438e-02 4.587199687957763672e-01 1.135369613766670227e-01 -1.290059834718704224e-01 5.748132616281509399e-02 1.601151376962661743e-02 -2.375042438507080078e-01 -7.138961553573608398e-02
1.645695269107818604e-01 3.514680564403533936e-01 5.083755031228065491e-02 -9.735409915447235107e-02 -5.199353210628032684e-03 -3.952708840370178223e-01 4.727957844734191895e-01 8.666974306106567383e-02 1.519496887922286987e-01 -5.105894058942794800e-02 1.325150132179260254e-01 -1.633693724870681763e-01 5.556418374180793762e-02 1.569235771894454956e-01 1.761450022459030151e-01 -8.920586854219436646e-02 4.319485276937484741e-02 9.386576712131500244e-02 2.184904664754867554e-01 -2.734591066837310791e-01 -8.122345805168151855e-02 -7.791034295223653316e-04 1.651516556739807129e-02 -1.753340512514114380e-01 1.405646502971649170e-01 1.534744799137115479e-01 -1.539569646120071411e-01 -7.458560168743133545e-02 -7.837017066776752472e-03 -1.457931697368621826e-01 -1.514605432748794556e-01 1.603918224573135376e-01
-2.540509700775146484e-01 3.375077247619628906e-01 2.418513596057891846e-01 1.066987589001655579e-01 -2.202109545469284058e-01 8.516976982355117798e-02 8.257635682821273804e-02 -3.969527781009674072e-02 -1.595861744135618210e-03 -4.822127893567085266e-02 4.216728210449218750e-01 -2.121337354183197021e-01 2.661912739276885986e-01 9.485199698247015476e-04 7.366755604743957520e-02 -4.754916951060295105e-02 1.309985220432281494e-01 2.872520871460437775e-02 1.660919189453125000e-01 -2.718130350112915039e-01 -1.848089694976806641e-01 2.091906666755676270e-01 1.135635748505592346e-01 8.333803713321685791e-02 -8.695317083038389683e-04 1.033730432391166687e-02 1.682732701301574707e-01 1.834139525890350342e-01 2.612096369266510010e-01 -8.411815762519836426e-02 -2.002932131290435791e-02 -1.698888242244720459e-01
-5.734616890549659729e-02 -2.798374556005001068e-02 1.098494082689285278e-01 -1.264954060316085815e-01 3.256702795624732971e-02 1.772767454385757446e-01 1.273721009492874146e-01 -9.026310592889785767e-02 -2.389812618494033813e-01 2.854138426482677460e-02 5.884277224540710449e-01 -1.196648702025413513e-01 1.700538247823715210e-01 2.956281788647174835e-02 1.640427112579345703e-01 1.767894327640533447e-01 -1.178612709045410156e-01 -7.351731508970260620e-02 -4.069008678197860718e-02 -1.538047492504119873e-01 1.009077504277229309e-01 8.973805606365203857e-02 -9.981679916381835938e-02 -3.729001581668853760e-01 2.945367097854614258e-01 9.567156434059143066e-02 -8.404733240604400635e-02 1.277587562799453735e-02 2.047966569662094116e-01 4.819733649492263794e-02 -4.887648299336433411e-02 -2.071347832679748535e-01
1.246441602706909180e-01 -9.728946536779403687e-02 2.733491957187652588e-01 -4.238044843077659607e-02 -2.434642016887664795e-01 2.857205457985401154e-02 2.163954377174377441e-01 -9.917139261960983276e-02 1.621486060321331024e-02 1.880007982254028320e-01 2.008023113012313843e-01 -1.344092190265655518e-01 3.260022774338722229e-02 2.119369953870773315e-01 1.944031864404678345e-01 -1.729620993137359619e-01 6.221311911940574646e-02 -9.527949988842010498e-02 5.607005208730697632e-02 -4.599226117134094238e-01 -2.479422539472579956e-01 -2.474536001682281494e-01 -8.038192987442016602e-02 -1.421919763088226318e-01 -1.276981923729181290e-02 -1.509170383214950562e-01 -1.304220408201217651e-01 -2.042125165462493896e-01 1.421918421983718872e-01 -6.495844572782516479e-03 1.255462169647216797e-01 2.817134559154510498e-01
-1.016566455364227295e-01 4.533119499683380127e-01 -1.189252808690071106e-01 -1.465951055288314819e-01 1.232300652191042900e-03 -6.937491893768310547e-02 3.268506824970245361e-01 -1.978994160890579224e-02 -2.722982466220855713e-01 2.727315127849578857e-01 1.318996399641036987e-01 -7.617428898811340332e-02 8.677719533443450928e-02 -1.298631131649017334e-01 2.741439267992973328e-02 -2.460726797580718994e-01 -2.809502184391021729e-01 4.018583893775939941e-02 -1.173234358429908752e-02 -1.601381152868270874e-01 1.457230597734451294e-01 1.561212539672851562e-01 -5.580689385533332825e-02 -6.042160466313362122e-02 8.207169920206069946e-02 -1.204816699028015137e-01 -2.432694733142852783e-01 -2.557700872421264648e-01 1.567099094390869141e-01 8.475653827190399170e-02 1.453438214957714081e-02 -2.063242644071578979e-01
-2.373415678739547729e-01 3.918691277503967285e-01 2.221473902463912964e-01 2.317194640636444092e-01 -1.400730907917022705e-01 -5.890109017491340637e-02 5.769215151667594910e-02 1.937011070549488068e-02 1.375433709472417831e-02 4.899265617132186890e-02 4.581027328968048096e-01 -1.092115864157676697e-01 1.706305146217346191e-01 1.882467865943908691e-01 1.588370352983474731e-01 -1.292247772216796875e-01 -1.568190986290574074e-03 -6.044064089655876160e-02 8.659329265356063843e-02 -2.091753482818603516e-01 -8.467914909124374390e-02 1.330371201038360596e-01 9.367435425519943237e-02 2.419035136699676514e-01 6.468198448419570923e-02 -9.529345482587814331e-02 2.625742927193641663e-02 -9.062601625919342041e-02 2.714823484420776367e-01 -8.131500333547592163e-02 -3.456818312406539917e-02 -2.804808318614959717e-01
4.544173181056976318e-02 2.069135606288909912e-01 4.886693879961967468e-02 1.044352799654006958e-01 1.137805804610252380e-01 1.653147302567958832e-02 3.297630548477172852e-01 -3.002753555774688721e-01 2.615171372890472412e-01 -6.587971001863479614e-02 4.092784523963928223e-01 -2.683728039264678955e-01 -4.601467028260231018e-02 6.285736709833145142e-02 -8.760002441704273224e-03 1.077089980244636536e-01 -2.127587944269180298e-01 -2.305566817522048950e-01 5.473313108086585999e-02 -2.060083001852035522e-01 -1.382544785737991333e-01 2.396115660667419434e-01 -2.114093899726867676e-01 -2.662777714431285858e-02 1.620540320873260498e-01 2.400937974452972412e-01 1.321428865194320679e-01 -1.526541560888290405e-01 9.168042987585067749e-02 -1.965344510972499847e-02 -6.623312830924987793e-03 1.981206238269805908e-02
-1.175742000341415405e-01 3.879584074020385742e-01 2.786470353603363037e-01 1.515646278858184814e-01 -1.739946156740188599e-01 2.052115350961685181e-01 3.080426529049873352e-02 1.191486343741416931e-01 -1.287534534931182861e-01 1.199717074632644653e-01 4.346065521240234375e-01 -5.787302926182746887e-02 2.169137150049209595e-01 5.085582286119461060e-02 6.424793601036071777e-02 6.599046289920806885e-03 2.251371890306472778e-01 -1.444584578275680542e-01 1.880755275487899780e-01 -3.040001988410949707e-01 1.225771456956863403e-01 4.654696583747863770e-02 1.527571380138397217e-01 -1.122267246246337891e-01 2.134462147951126099e-01 1.802013255655765533e-02 -4.136382043361663818e-02 7.323959469795227051e-02 1.497182697057723999e-01 5.489629507064819336e-02 1.560501158237457275e-01 -1.236957907676696777e-01
9.446152299642562866e-02 3.847441375255584717e-01 7.568874955177307129e-02 -1.724159419536590576e-01 -1.025048270821571350e-01 -3.724593520164489746e-01 4.354940652847290039e-01 -1.268761605024337769e-02 2.990725338459014893e-01 1.874599903821945190e-01 6.057696416974067688e-02 -1.355403959751129150e-01 2.210848629474639893e-01 1.793072968721389771e-01 9.948546439409255981e-02 5.904806032776832581e-02 4.749453510157763958e-04 3.940440341830253601e-02 5.422403290867805481e-02 -3.402097821235656738e-01 -2.478205226361751556e-02 4.668228700757026672e-02 -4.440300166606903076e-02 -6.966936588287353516e-02 2.195761203765869141e-01 1.438356190919876099e-01 -6.497698370367288589e-03 1.080008596181869507e-01 -3.558338806033134460e-02 -1.219045147299766541e-01 1.646003685891628265e-02 -2.534572780132293701e-02
-1.972333490848541260e-01 3.207890093326568604e-01 1.642718464136123657e-01 2.089172452688217163e-01 -1.578828543424606323e-01 -1.176974996924400330e-01 7.278855144977569580e-02 1.299289762973785400e-01 3.137615742161870003e-03 -3.464982658624649048e-02 4.885014593601226807e-01 -2.172547727823257446e-01 1.092031598091125488e-01 5.570079013705253601e-02 1.586389690637588501e-01 2.335572429001331329e-02 1.618392020463943481e-01 -2.828491292893886566e-02 1.087664142251014709e-01 -2.289536297321319580e-01 -5.666953697800636292e-02 1.700460165739059448e-02 3.130421340465545654e-01 6.879079341888427734e-02 1.740179657936096191e-01 7.820465601980686188e-03 7.558081299066543579e-02 1.694850921630859375e-01 1.269730776548385620e-01 -6.253905594348907471e-02 -6.697099655866622925e-02 -3.347374796867370605e-01
-2.881756126880645752e-01 1.490854918956756592e-01 4.225758090615272522e-02 3.729757294058799744e-02 3.799071535468101501e-02 -1.189657449722290039e-01 2.052600383758544922e-01 -1.161150932312011719e-01 -2.679233849048614502e-01 -1.967142373323440552e-01 3.819634318351745605e-01 -1.336615383625030518e-01 -1.057382971048355103e-01 9.097525477409362793e-02 7.799515873193740845e-02 2.881123684346675873e-02 -2.285361737012863159e-01 -3.071121573448181152e-01 -1.718172580003738403e-01 -2.064872235059738159e-01 -1.380288302898406982e-01 -5.216031894087791443e-02 1.362742185592651367e-01 -4.426826834678649902e-01 7.070121169090270996e-02 -7.703248411417007446e-02 -7.641162723302841187e-02 -1.256999224424362183e-01 1.491255760192871094e-01 -6.995934993028640747e-02 5.333025380969047546e-02 4.652683064341545105e-02
1.009736955165863037e-01 1.969909220933914185e-01 -2.115826308727264404e-02 8.562593162059783936e-02 -2.564706504344940186e-01 -8.096252381801605225e-02 3.468509912490844727e-01 9.023392200469970703e-02 1.076884344220161438e-01 -2.076979875564575195e-01 5.608076602220535278e-02 -1.452998071908950806e-01 -2.621778286993503571e-02 1.981308870017528534e-02 3.083582222461700439e-01 1.485848426818847656e-01 -2.823357880115509033e-01 -1.262260526418685913e-01 -1.428632289171218872e-01 -3.571342825889587402e-01 3.016547299921512604e-02 -6.581027805805206299e-02 1.141090393066406250e-01 7.928481325507164001e-03 -5.178915336728096008e-02 1.530982702970504761e-01 -2.217923849821090698e-01 -2.362637817859649658e-01 1.451755762100219727e-01 -7.902313768863677979e-02 3.401376605033874512e-01 -9.555589407682418823e-02
1.567742675542831421e-01 -1.162920519709587097e-02 2.431729584932327271e-01 -1.033873632550239563e-01 -2.974521741271018982e-02 -4.084389656782150269e-02 -8.126710541546344757e-03 4.257997125387191772e-02 -4.459357261657714844e-02 5.028873682022094727e-02 2.935051620006561279e-01 -1.793504804372787476e-01 2.190484702587127686e-01 1.561051756143569946e-01 4.240452349185943604e-01 3.520683646202087402e-01 -2.065750509500503540e-01 -1.131179556250572205e-01 -1.630747020244598389e-01 -2.764106988906860352e-01 1.518601328134536743e-01 1.077243089675903320e-01 -7.220937311649322510e-02 -1.583790779113769531e-01 -6.025563180446624756e-02 1.463212519884109497e-01 -5.748396739363670349e-02 -4.780400171875953674e-02 2.936386168003082275e-01 9.136393666267395020e-03 -1.280895173549652100e-01 -2.128662467002868652e-01
2.237639157101511955e-03 1.639807224273681641e-01 1.911018341779708862e-01 6.705521792173385620e-02 2.044690996408462524e-01 1.730064600706100464e-01 -2.986249513924121857e-02 -5.865019559860229492e-02 -1.784051768481731415e-02 1.051253527402877808e-01 1.602632403373718262e-01 -2.555851042270660400e-01 -1.168265938758850098e-01 -3.343066871166229248e-01 8.470766991376876831e-02 2.496777847409248352e-02 -3.716405630111694336e-01 3.879947587847709656e-02 1.081026196479797363e-01 -3.666241168975830078e-01 -2.790213823318481445e-01 -2.365224361419677734e-01 9.452307224273681641e-02 -2.825849652290344238e-01 -7.546705007553100586e-02 -1.274548619985580444e-01 6.920672208070755005e-02 -1.123350113630294800e-01 7.777553051710128784e-02 5.410331115126609802e-02 -1.795090883970260620e-01 -1.777024120092391968e-01
-1.423965245485305786e-01 2.023054957389831543e-01 1.593824326992034912e-01 3.151726350188255310e-02 -9.404065459966659546e-02 -2.106832861900329590e-01 1.522528678178787231e-01 4.260144829750061035e-01 -2.001507580280303955e-01 1.443503890186548233e-02 2.086098045110702515e-01 -1.059266030788421631e-01 1.812741905450820923e-01 -1.013275682926177979e-01 2.195029258728027344e-01 5.988744646310806274e-02 -3.032823465764522552e-02 1.373531669378280640e-01 1.027076765894889832e-01 -3.722631335258483887e-01 -2.309649437665939331e-01 -1.666550338268280029e-01 -1.037372052669525146e-01 -1.792545765638351440e-01 2.791617512702941895e-01 7.586063444614410400e-02 1.857511550188064575e-01 -3.234999626874923706e-02 4.304816573858261108e-02 -1.271828562021255493e-01 -1.524734944105148315e-01 -1.056250855326652527e-01
-2.336927503347396851e-01 2.542970478534698486e-01 -1.781237572431564331e-01 2.349740713834762573e-01 5.242300033569335938e-02 -1.377905011177062988e-01 9.978236258029937744e-02 -7.369943708181381226e-02 9.410902112722396851e-02 -8.348010480403900146e-02 2.202942371368408203e-01 -1.276016980409622192e-01 -1.764118373394012451e-01 2.103231996297836304e-01 2.464907020330429077e-01 1.292076408863067627e-01 -2.680884301662445068e-02 -2.525830566883087158e-01 -7.480880618095397949e-02 -2.691433131694793701e-01 -5.674575269222259521e-02 -4.425019025802612305e-02 7.548633217811584473e-02 -3.776915073394775391e-01 6.386887282133102417e-03 3.857744634151458740e-01 1.015401780605316162e-01 -1.792960613965988159e-02 2.578346431255340576e-01 -2.004111185669898987e-02 -2.194391004741191864e-02 -1.661058701574802399e-02
-1.145511865615844727e-01 4.748983979225158691e-01 3.296080231666564941e-01 1.827015727758407593e-01 -1.938743740320205688e-01 1.173918545246124268e-01 1.512624025344848633e-01 1.123452652245759964e-02 -1.927696913480758667e-01 1.075295731425285339e-01 4.324090480804443359e-01 -1.373681724071502686e-01 1.208734884858131409e-01 8.289645612239837646e-02 4.035801813006401062e-02 -7.847745716571807861e-02 2.119783312082290649e-01 -1.318864524364471436e-01 1.377557814121246338e-01 -2.266177237033843994e-01 1.422099918127059937e-01 1.444408595561981201e-01 1.976743936538696289e-01 -4.397153854370117188e-02 8.560101687908172607e-02 -1.227850560098886490e-02 -3.136062249541282654e-02 9.377456270158290863e-03 1.174229606986045837e-01 -2.017752826213836670e-02 9.540198743343353271e-02 -1.204591244459152222e-01
-2.284606993198394775e-01 -8.979243040084838867e-02 3.191437423229217529e-01 -3.812907263636589050e-02 7.131928205490112305e-02 -1.925449669361114502e-01 1.573073565959930420e-01 -1.532614827156066895e-01 1.796695142984390259e-01 1.845043152570724487e-01 2.136246860027313232e-01 -1.944253146648406982e-01 -6.531951576471328735e-02 1.171285063028335571e-01 8.812271803617477417e-02 -3.896137177944183350e-01 -5.316060781478881836e-02 6.684837862849235535e-03 -2.257107645273208618e-01 -2.268420457839965820e-01 -1.686736047267913818e-01 1.369244158267974854e-01 3.178968429565429688e-01 -5.879031494259834290e-02 1.581859886646270752e-01 1.537121981382369995e-01 -1.918197050690650940e-02 7.796659320592880249e-02 -1.174813657999038696e-01 -1.245854794979095459e-01 4.479143023490905762e-02 -2.744413614273071289e-01
6.636161357164382935e-02 4.682498276233673096e-01 3.055270612239837646e-01 -1.258647143840789795e-01 -1.916379481554031372e-01 -1.439468264579772949e-01 4.230617582798004150e-01 1.908549666404724121e-02 1.271362453699111938e-01 -7.623261213302612305e-02 2.222935408353805542e-01 2.206980623304843903e-02 -3.959153220057487488e-02 -1.151585131883621216e-01 8.720535784959793091e-02 -1.409231126308441162e-01 -2.891044504940509796e-02 3.241181969642639160e-01 -1.016930490732192993e-01 -2.143235802650451660e-01 -1.003676801919937134e-01 -1.453485898673534393e-02 4.878380149602890015e-02 -1.002700254321098328e-01 5.297018587589263916e-02 9.073984622955322266e-02 6.062928214669227600e-02 -5.823899060487747192e-02 -1.280156672000885010e-01 2.245569527149200439e-01 1.812371611595153809e-01 -1.163495928049087524e-01
2.244061529636383057e-01 2.854875326156616211e-01 1.678099185228347778e-01 4.932422563433647156e-02 -7.613298296928405762e-02 -4.430251941084861755e-02 5.579585582017898560e-02 -5.103225260972976685e-02 1.993748396635055542e-01 1.114109233021736145e-01 3.692152798175811768e-01 2.835062891244888306e-02 -1.033163368701934814e-01 -3.202353138476610184e-03 -1.704795211553573608e-01 6.148374173790216446e-03 -4.542722180485725403e-02 7.128395140171051025e-02 2.038382440805435181e-01 -4.446654021739959717e-01 -4.230723902583122253e-02 -1.114556267857551575e-01 -3.357960283756256104e-02 -4.315498843789100647e-02 1.563591659069061279e-01 1.948499232530593872e-01 1.191852390766143799e-01 -6.725607067346572876e-02 3.023897111415863037e-01 1.229662001132965088e-01 3.698233664035797119e-01 -8.306660503149032593e-02
-8.762495964765548706e-02 1.465807557106018066e-01 1.760273128747940063e-01 -3.503090515732765198e-02 -2.082289159297943115e-01 -3.099382817745208740e-01 3.493885099887847900e-01 -1.748079061508178711e-02 -4.948529228568077087e-02 -6.396249681711196899e-02 1.796203255653381348e-01 -1.802642084658145905e-02 5.458273366093635559e-02 1.570573449134826660e-01 4.983600229024887085e-02 7.144081592559814453e-02 -8.947604149580001831e-02 -3.186981976032257080e-01 -1.564263403415679932e-01 -4.060413241386413574e-01 2.119400501251220703e-01 2.029815614223480225e-01 1.314970403909683228e-01 -2.447696477174758911e-01 8.913755416870117188e-02 1.024695485830307007e-01 5.191935226321220398e-02 -1.331015378236770630e-01 -1.842890083789825439e-01 -9.837706387042999268e-02 -5.248082056641578674e-02 -2.344641387462615967e-01
1.284824460744857788e-01 1.546418368816375732e-01 3.105829358100891113e-01 2.506725490093231201e-01 2.143512368202209473e-01 -1.087446138262748718e-01 2.195106744766235352e-01 -8.279822766780853271e-02 1.320126056671142578e-01 8.359722793102264404e-02 5.611791834235191345e-02 -1.816368997097015381e-01 2.040456831455230713e-01 3.248843550682067871e-01 4.450311139225959778e-02 3.773462027311325073e-02 2.940269112586975098e-01 1.514206919819116592e-02 -1.107371523976325989e-01 -4.563197493553161621e-01 -1.244680676609277725e-02 9.250050038099288940e-02 -2.301658540964126587e-01 -1.574760377407073975e-01 9.945027530193328857e-03 9.911308437585830688e-02 -1.324006468057632446e-01 -1.721180230379104614e-01 1.488804966211318970e-01 -3.140022046864032745e-03 -4.193044081330299377e-02 4.066209495067596436e-02
-5.127475783228874207e-02 1.236009821295738220e-01 1.692163795232772827e-01 -5.969228968024253845e-02 6.034124270081520081e-02 -1.297014504671096802e-01 1.201602295041084290e-01 -2.020956426858901978e-01 1.125552952289581299e-01 -1.205731928348541260e-01 1.037601083517074585e-01 -3.340920805931091309e-01 -7.619088888168334961e-02 1.134023889899253845e-01 3.025655075907707214e-02 -3.883212804794311523e-01 -9.225892275571823120e-02 1.441520303487777710e-01 5.549613386392593384e-02 -3.155091702938079834e-01 4.037567880004644394e-03 -1.974091082811355591e-01 2.279448956251144409e-01 -5.945944041013717651e-02 1.902288049459457397e-01 9.819170087575912476e-02 9.324720501899719238e-02 -3.194022774696350098e-01 2.039015889167785645e-01 1.763956546783447266e-01 -9.664229303598403931e-02 -2.986916005611419678e-01
-1.110033020377159119e-01 2.738957405090332031e-01 6.024203076958656311e-02 -8.783663064241409302e-02 8.768568933010101318e-02 -4.294985160231590271e-02 1.837512850761413574e-01 1.100142523646354675e-01 1.559311598539352417e-01 -8.336712419986724854e-02 1.261892467737197876e-01 -2.614529728889465332e-01 -1.182568669319152832e-01 1.262497901916503906e-01 -5.806500557810068130e-03 -3.980590496212244034e-03 -1.439092904329299927e-01 -1.568279862403869629e-01 -2.249312698841094971e-01 -3.274231553077697754e-01 2.880207002162933350e-01 -2.247817367315292358e-01 -3.298012614250183105e-01 -2.104482501745223999e-01 4.038566350936889648e-02 1.329514384269714355e-01 -2.566793560981750488e-01 4.154032096266746521e-02 2.651754915714263916e-01 1.031453311443328857e-01 3.408726677298545837e-02 -2.042392790317535400e-01
5.008547101169824600e-03 1.734882891178131104e-01 1.684395819902420044e-01 -1.170496568083763123e-01 -3.386478871107101440e-02 -2.442400157451629639e-01 1.904031038284301758e-01 4.559664800763130188e-02 -2.728276252746582031e-01 -2.251056581735610962e-01 3.182779550552368164e-01 -1.797180920839309692e-01 -1.428850442171096802e-01 -9.161294996738433838e-02 1.980123668909072876e-01 -9.377127885818481445e-02 -2.501086890697479248e-01 -1.171866580843925476e-01 -1.465009599924087524e-01 -1.360634416341781616e-01 1.559917032718658447e-01 5.246701650321483612e-03 -2.733139134943485260e-02 -2.724260389804840088e-01 2.201053351163864136e-01 1.852809190750122070e-01 -2.576609551906585693e-01 -2.109179794788360596e-01 -1.127533614635467529e-03 1.770076006650924683e-01 -6.485874950885772705e-02 -2.199467420578002930e-01
7.711471058428287506e-03 3.588774204254150391e-01 6.252308189868927002e-02 -1.003738045692443848e-01 5.602935329079627991e-03 -1.832343637943267822e-01 7.496801670640707016e-03 -8.397045731544494629e-02 -3.059245645999908447e-02 2.396338991820812225e-02 1.052707582712173462e-01 -3.723367750644683838e-01 1.882517933845520020e-01 3.578887553885579109e-03 -4.218960180878639221e-02 -2.495006471872329712e-01 -9.217496216297149658e-02 2.571461200714111328e-01 -1.433141380548477173e-01 -2.748855352401733398e-01 -1.001532822847366333e-01 -2.244193255901336670e-01 1.896536052227020264e-01 -1.724654734134674072e-01 2.961387038230895996e-01 2.517958581447601318e-01 -8.879929035902023315e-02 -2.009123265743255615e-01 2.085143923759460449e-01 5.319489911198616028e-02 -5.844810511916875839e-03 1.523803472518920898e-01
-3.432131558656692505e-02 3.687859475612640381e-01 1.557798385620117188e-01 3.283937647938728333e-02 4.014754667878150940e-02 -1.943245381116867065e-01 1.431380063295364380e-01 -4.272634908556938171e-02 3.614491820335388184e-01 -9.212137758731842041e-02 1.252365410327911377e-01 -8.343960344791412354e-02 5.107437446713447571e-02 5.352724716067314148e-02 3.366986811161041260e-01 -2.725177407264709473e-01 -1.212330758571624756e-01 1.278176903724670410e-01 9.008542634546756744e-03 -2.034862041473388672e-01 -4.755786806344985962e-02 8.774287253618240356e-02 2.526532672345638275e-02 -2.277690768241882324e-01 1.580807417631149292e-01 2.837379276752471924e-01 -1.140203624963760376e-01 -1.469272971153259277e-01 2.565119266510009766e-01 -4.267040640115737915e-03 2.547198235988616943e-01 1.229527741670608521e-01
-2.041166424751281738e-01 3.093603253364562988e-01 1.794299632310867310e-01 -7.128266245126724243e-02 -1.490072906017303467e-01 -1.502071768045425415e-01 7.490512728691101074e-02 5.309966579079627991e-02 -6.546715646982192993e-02 1.718228161334991455e-01 6.185050010681152344e-01 -2.545641921460628510e-02 -1.215706169605255127e-01 2.267766185104846954e-02 2.684709429740905762e-01 -1.505505293607711792e-01 -2.820243872702121735e-02 1.611512750387191772e-01 -9.068750590085983276e-02 1.008710451424121857e-02 -1.423804163932800293e-01 4.192635044455528259e-02 5.479147285223007202e-02 -1.890025138854980469e-01 -1.137789338827133179e-01 -2.378291450440883636e-02 2.146635800600051880e-01 -9.756079316139221191e-02 1.599280685186386108e-01 -7.021085917949676514e-02 2.108657211065292358e-01 -7.206448912620544434e-02
-1.733909249305725098e-01 2.745878696441650391e-01 3.162204921245574951e-01 -7.812758535146713257e-02 1.092859581112861633e-01 -1.266566365957260132e-01 6.562910228967666626e-02 2.146128863096237183e-01 2.105613648891448975e-01 1.252323240041732788e-01 3.090641498565673828e-01 2.719949558377265930e-02 -3.539432585239410400e-02 4.235282540321350098e-02 -2.126067280769348145e-01 -5.969183146953582764e-02 1.007654443383216858e-01 -2.502952218055725098e-01 5.993963405489921570e-02 -2.991815507411956787e-01 -4.105141460895538330e-01 -3.260920196771621704e-02 1.030885428190231323e-01 -1.511903107166290283e-01 1.969106346368789673e-01 -1.610550433397293091e-01 -5.819722637534141541e-02 -1.792979985475540161e-01 3.098510205745697021e-02 -1.138417795300483704e-01 1.340492665767669678e-01 2.973821386694908142e-02
5.421801656484603882e-02 4.645452201366424561e-01 -4.902714490890502930e-02 -2.350721955299377441e-01 2.989435009658336639e-02 7.376141380518674850e-03 -7.089342176914215088e-02 9.201569482684135437e-03 -4.174057394266128540e-02 1.305206865072250366e-01 1.552785038948059082e-01 -6.664168834686279297e-02 7.845825701951980591e-02 6.550880521535873413e-02 6.915562599897384644e-02 -3.401986658573150635e-01 -3.108785450458526611e-01 5.499094352126121521e-02 2.604603469371795654e-01 -2.542482614517211914e-01 4.680982604622840881e-02 -3.165860846638679504e-02 1.650258451700210571e-01 8.095206692814826965e-03 2.919610142707824707e-01 1.184663474559783936e-01 -3.113742470741271973e-01 -5.900160968303680420e-02 1.500431001186370850e-01 2.337774261832237244e-02 1.122435778379440308e-01 -2.030498385429382324e-01
-1.527050435543060303e-01 4.072516858577728271e-01 3.915619850158691406e-01 2.187699675559997559e-01 -1.374282091856002808e-01 5.824704840779304504e-02 1.018923595547676086e-01 1.097465306520462036e-01 -1.342501789331436157e-01 5.665042996406555176e-02 3.432747125625610352e-01 -7.688853889703750610e-02 1.883239150047302246e-01 5.948066711425781250e-02 8.935193717479705811e-02 -5.002480745315551758e-02 1.103245839476585388e-01 -1.642385870218276978e-01 7.422458380460739136e-02 -2.766259908676147461e-01 -1.690223929472267628e-03 1.740819662809371948e-01 2.939948141574859619e-01 1.589434780180454254e-02 1.016082242131233215e-01 -3.448292613029479980e-02 -5.727520957589149475e-02 -1.474925875663757324e-02 1.493507027626037598e-01 -7.298647612333297729e-02 1.656560897827148438e-01 -2.494252920150756836e-01
-8.963017724454402924e-03 2.854661643505096436e-01 -5.801510065793991089e-02 4.487922787666320801e-02 1.491907835006713867e-01 -2.648339234292507172e-02 2.801495492458343506e-01 -2.583274058997631073e-02 9.336564689874649048e-02 1.761509478092193604e-02 4.261522591114044189e-01 -3.373234570026397705e-01 -1.500531136989593506e-01 -1.111678332090377808e-01 1.420002281665802002e-01 6.815861165523529053e-02 -1.485705524682998657e-01 -2.450930476188659668e-01 7.670886069536209106e-02 -2.292436175048351288e-02 -2.046818435192108154e-01 -7.616477459669113159e-02 -1.458351761102676392e-01 1.827481538057327271e-01 2.346407920122146606e-01 -2.157389745116233826e-02 -7.133241742849349976e-02 -2.736162841320037842e-01 2.833898961544036865e-01 1.533886641263961792e-01 8.253306895494461060e-02 -9.896760433912277222e-02
8.571359515190124512e-02 3.972545862197875977e-01 -6.249396875500679016e-02 1.828211694955825806e-01 -5.491987615823745728e-02 8.559310436248779297e-02 3.169790804386138916e-01 -5.151178687810897827e-02 -5.773432180285453796e-02 6.876151077449321747e-03 1.964117884635925293e-01 -2.196815460920333862e-01 -4.233493283390998840e-02 7.237124443054199219e-02 1.880715042352676392e-01 1.227357685565948486e-01 -2.675336599349975586e-01 -1.962449550628662109e-01 -1.281078308820724487e-01 -2.118723690509796143e-01 -2.061536908149719238e-01 1.651730835437774658e-01 -7.424069195985794067e-02 -9.744573384523391724e-02 -4.563603922724723816e-02 3.334209322929382324e-01 1.067126244306564331e-01 -1.422770917415618896e-01 1.862851083278656006e-01 2.465501129627227783e-01 1.857405304908752441e-01 7.287406921386718750e-02
1.301410049200057983e-01 1.081151366233825684e-01 2.236570566892623901e-01 -1.258876919746398926e-01 2.175187133252620697e-02 8.600673824548721313e-02 3.662085533142089844e-01 -1.025692373514175415e-01 1.048832312226295471e-01 2.055480517446994781e-02 2.686809934675693512e-02 -1.186181977391242981e-01 -1.819932460784912109e-01 -3.785601817071437836e-03 1.052516996860504150e-01 -3.369314223527908325e-02 -1.693525165319442749e-01 4.519486427307128906e-02 1.494321674108505249e-01 -5.357437133789062500e-01 -1.687787920236587524e-01 3.642126023769378662e-01 -8.199038356542587280e-02 -3.035762310028076172e-01 -9.990783780813217163e-02 5.262271687388420105e-02 4.804923757910728455e-02 -1.841475069522857666e-01 -3.397876024246215820e-02 -1.032061129808425903e-01 -2.187489531934261322e-03 1.434146761894226074e-01
-8.091637492179870605e-02 3.000237643718719482e-01 2.351716607809066772e-01 -1.163846328854560852e-01 -1.217041313648223877e-01 4.785663634538650513e-02 1.346405446529388428e-01 -3.276185691356658936e-02 -1.530926227569580078e-01 1.559340804815292358e-01 4.481492340564727783e-01 -1.645061522722244263e-01 1.805336773395538330e-01 1.582631655037403107e-02 2.414872683584690094e-02 -4.050633683800697327e-02 -3.614156693220138550e-02 -5.642891302704811096e-02 8.385068178176879883e-02 -2.163560986518859863e-01 -1.771098226308822632e-01 1.636332571506500244e-01 3.703866899013519287e-01 3.179766535758972168e-01 3.591440245509147644e-02 -4.787849634885787964e-02 1.223253458738327026e-02 2.681844122707843781e-02 1.221943497657775879e-01 -6.215447187423706055e-02 1.102189347147941589e-01 -3.120888769626617432e-01
-2.713953554630279541e-01 1.955345645546913147e-02 1.620504856109619141e-01 -2.137959599494934082e-01 -3.745079785585403442e-02 -6.549381464719772339e-02 2.937622666358947754e-01 -4.918289184570312500e-02 -5.051218345761299133e-02 -1.059986799955368042e-01 2.131363600492477417e-01 -3.374114334583282471e-01 -9.334050118923187256e-02 2.941975295543670654e-01 -3.324105963110923767e-02 -2.572526782751083374e-02 -1.387977153062820435e-01 -3.139389157295227051e-01 -7.736793905496597290e-02 -2.983416914939880371e-01 -2.777649760246276855e-01 -2.392592579126358032e-01 -2.458719611167907715e-01 -1.020017042756080627e-01 -1.096072942018508911e-01 5.867877509444952011e-03 -1.759514957666397095e-01 1.874602586030960083e-02 -1.045508615789003670e-04 -1.617843061685562134e-01 -9.478531777858734131e-03 4.241841658949851990e-02
-1.736114174127578735e-01 3.598883152008056641e-01 -7.617850601673126221e-02 -1.016146168112754822e-01 2.446658164262771606e-01 3.150354698300361633e-02 1.805212944746017456e-01 1.534790843725204468e-01 -2.019311934709548950e-01 1.347471475601196289e-01 4.604980945587158203e-01 -2.136248499155044556e-01 -1.098528876900672913e-01 5.638233199715614319e-02 1.980900317430496216e-01 2.079080790281295776e-01 -1.613578200340270996e-01 -2.839160263538360596e-01 -8.878409862518310547e-02 -1.155716087669134140e-02 -1.964475661516189575e-01 8.686629682779312134e-02 1.369043812155723572e-02 -2.306899130344390869e-01 7.960198074579238892e-02 -7.612944394350051880e-02 -1.521554589271545410e-01 7.640495896339416504e-02 4.828288778662681580e-02 6.454904377460479736e-02 -1.226662844419479370e-01 -1.265088021755218506e-01
3.108635842800140381e-01 1.802383810281753540e-01 2.259801477193832397e-01 -9.956947714090347290e-02 9.231751412153244019e-02 -7.476452738046646118e-02 2.530240416526794434e-01 9.252972900867462158e-02 -4.891363158822059631e-02 -2.732150852680206299e-01 3.207389116287231445e-01 -1.629574596881866455e-01 2.293207347393035889e-01 1.546545922756195068e-01 -9.573079645633697510e-02 -1.196165904402732849e-01 -1.458775997161865234e-01 -4.160625934600830078e-01 7.195949554443359375e-03 -1.243522316217422485e-01 5.345167592167854309e-02 3.597703948616981506e-02 -1.697400659322738647e-01 5.715943500399589539e-02 1.591564714908599854e-02 2.884124219417572021e-02 -1.364005804061889648e-01 -1.233153268694877625e-01 1.862803399562835693e-01 1.737746745347976685e-01 -2.054841369390487671e-01 -1.691244691610336304e-01
1.037018746137619019e-01 2.488873898983001709e-01 -4.040259122848510742e-02 2.693629860877990723e-01 1.532690525054931641e-01 -1.057275086641311646e-01 4.275344312191009521e-01 7.787638902664184570e-02 1.005710568279027939e-02 -1.847483217716217041e-01 2.316992133855819702e-01 -2.874322831630706787e-01 -5.174924805760383606e-02 9.739253669977188110e-02 1.998723298311233521e-01 4.846441373229026794e-02 -2.408571243286132812e-01 -2.834696881473064423e-02 9.506832808256149292e-02 -2.172223925590515137e-01 -2.027128785848617554e-01 6.622893363237380981e-02 5.141699314117431641e-02 6.331579387187957764e-02 -1.122143417596817017e-01 2.500470280647277832e-01 -6.597894430160522461e-02 -1.941909790039062500e-01 1.021735370159149170e-01 1.949069947004318237e-01 2.010705024003982544e-01 -1.771692782640457153e-01
-1.219811066985130310e-01 2.123186439275741577e-01 8.255138248205184937e-02 1.519116759300231934e-01 1.380848735570907593e-01 6.590192019939422607e-02 1.328701674938201904e-01 -6.950984895229339600e-02 -7.268865592777729034e-03 6.949169933795928955e-02 2.441946044564247131e-02 -3.641465008258819580e-01 1.486239116638898849e-02 1.025419831275939941e-01 1.439823657274246216e-01 1.285673379898071289e-01 -1.214958354830741882e-01 -1.225460693240165710e-01 -4.152325913310050964e-02 -3.055076301097869873e-01 -1.457850188016891479e-01 -3.232854008674621582e-01 -1.339202672243118286e-01 -5.102283954620361328e-01 2.422114647924900055e-02 -8.565504848957061768e-02 -1.484958082437515259e-01 -8.356385864317417145e-03 2.975233495235443115e-01 2.224403060972690582e-02 -1.673120707273483276e-01 -4.744534939527511597e-02
5.485003441572189331e-02 6.097870692610740662e-02 2.180866152048110962e-02 -2.552331984043121338e-01 -8.191440999507904053e-02 1.620654910802841187e-01 9.784181416034698486e-02 -1.477181911468505859e-01 -1.582534983754158020e-02 -1.770541816949844360e-01 2.476795017719268799e-01 -2.774668037891387939e-01 -2.173949927091598511e-01 9.631840884685516357e-02 6.129319220781326294e-02 -2.191863209009170532e-01 -1.765177100896835327e-01 -8.685747534036636353e-02 4.386254120618104935e-03 -3.680755794048309326e-01 -1.766753047704696655e-01 -4.138084352016448975e-01 -2.518995404243469238e-01 1.484678983688354492e-01 8.233851939439773560e-02 7.086948305368423462e-02 -1.502157747745513916e-01 -6.510040909051895142e-02 2.800536155700683594e-01 -4.456190392374992371e-02 3.771383315324783325e-02 -4.922842979431152344e-02
-1.566085964441299438e-01 8.235307037830352783e-02 5.502477660775184631e-02 1.937329322099685669e-01 1.433446258306503296e-01 -1.341540813446044922e-01 1.583885699510574341e-01 -1.861752010881900787e-02 9.919103980064392090e-02 1.205875128507614136e-01 1.501475423574447632e-01 -1.159583106637001038e-01 4.539916813373565674e-01 2.533596456050872803e-01 2.081170827150344849e-01 2.680406440049409866e-03 -1.553922295570373535e-01 -1.219591125845909119e-01 -4.501752555370330811e-02 -3.937493264675140381e-01 1.657847762107849121e-01 -2.375134378671646118e-01 2.138687670230865479e-01 -1.498400866985321045e-01 -1.915010041557252407e-03 -6.799160037189722061e-03 2.094946242868900299e-02 2.207552939653396606e-01 2.971833050251007080e-01 -1.043507363647222519e-02 -9.033422917127609253e-03 -6.525066494941711426e-02
6.026196852326393127e-02 2.577143311500549316e-01 2.990399003028869629e-01 1.962711960077285767e-01 1.978503465652465820e-01 3.348513692617416382e-02 1.829360276460647583e-01 -5.110484734177589417e-02 -1.481088399887084961e-01 -9.199696779251098633e-02 3.281681835651397705e-01 -1.957047432661056519e-01 2.240302972495555878e-02 7.204709202051162720e-02 -6.136479601263999939e-02 -1.125116720795631409e-01 -1.093853786587715149e-01 -3.267527520656585693e-01 8.900595456361770630e-02 -4.346525296568870544e-02 -5.899855168536305428e-04 2.284077703952789307e-01 -1.059684529900550842e-01 -2.298611104488372803e-01 1.838147044181823730e-01 1.522509902715682983e-01 2.080076932907104492e-02 -1.509326100349426270e-01 2.869384586811065674e-01 2.235862463712692261e-01 -1.864605993032455444e-01 -1.873403787612915039e-01
1.349287629127502441e-01 2.350380718708038330e-01 2.468419522047042847e-01 -6.096460297703742981e-02 1.220113411545753479e-01 -9.978565573692321777e-02 2.143069356679916382e-02 5.895368009805679321e-02 -2.178356051445007324e-01 1.009675115346908569e-01 3.441031873226165771e-01 -2.903781533241271973e-01 -2.032227665185928345e-01 7.254593074321746826e-03 7.741811871528625488e-02 -2.266654372215270996e-01 -2.644429206848144531e-01 -1.093221306800842285e-01 -1.075431406497955322e-01 -4.872251674532890320e-02 2.213810682296752930e-01 4.750239849090576172e-02 2.933236397802829742e-02 -2.699972689151763916e-01 3.437182009220123291e-01 2.616412639617919922e-01 -2.221697419881820679e-01 -1.291147172451019287e-01 -3.178252140060067177e-03 -2.056861855089664459e-02 -8.129103109240531921e-03 7.439579814672470093e-03
4.062072560191154480e-02 3.930796980857849121e-01 3.446047604084014893e-01 2.899145707488059998e-02 -2.873569428920745850e-01 1.098979637026786804e-01 9.185406565666198730e-02 9.095276147127151489e-02 -5.354109033942222595e-02 2.085505425930023193e-02 4.579010903835296631e-01 -3.603141009807586670e-02 7.218267768621444702e-02 4.637587815523147583e-03 1.801464855670928955e-01 -1.620630025863647461e-01 -1.884039938449859619e-01 6.756382435560226440e-02 1.167336925864219666e-01 -1.407087296247482300e-01 -1.699386984109878540e-01 -8.018101006746292114e-02 2.513093054294586182e-01 -2.798972427845001221e-01 -1.283906400203704834e-01 -1.526565104722976685e-01 3.250655485317111015e-03 -4.228568822145462036e-02 -6.261245161294937134e-02 -5.136619135737419128e-02 1.854045093059539795e-01 4.298659041523933411e-02
2.655180692672729492e-01 3.713733553886413574e-01 -6.299050897359848022e-02 9.885779023170471191e-02 -2.715535520110279322e-04 -1.905505955219268799e-01 2.190999239683151245e-01 9.793617576360702515e-02 1.133335158228874207e-01 -7.866521924734115601e-02 1.777057647705078125e-01 -2.619655728340148926e-01 -1.201400831341743469e-01 3.022156059741973877e-01 2.308696061372756958e-01 5.019329860806465149e-02 -3.101477622985839844e-01 -1.224625408649444580e-01 8.913414180278778076e-02 -3.614578247070312500e-01 -4.778712615370750427e-02 2.155984193086624146e-02 9.367866069078445435e-02 -1.371284425258636475e-01 -1.172098889946937561e-01 1.765078306198120117e-01 -3.359854593873023987e-02 4.259200021624565125e-02 7.901313155889511108e-02 -2.590212225914001465e-01 4.212673380970954895e-02 -7.063844241201877594e-03
-6.198749691247940063e-02 4.613940715789794922e-01 3.649426400661468506e-01 6.560784578323364258e-02 -2.300029247999191284e-01 2.513414025306701660e-01 5.594943836331367493e-02 -3.216071799397468567e-02 -1.040375903248786926e-01 6.367814727127552032e-03 4.865881502628326416e-01 -1.290729343891143799e-01 1.360972821712493896e-01 -1.928921639919281006e-01 9.303701668977737427e-02 -9.060437232255935669e-02 8.054268360137939453e-02 -3.721798211336135864e-02 8.421380072832107544e-02 -1.455251425504684448e-01 -1.223391592502593994e-01 8.373034652322530746e-04 3.055819869041442871e-01 -6.945670396089553833e-02 4.161474481225013733e-02 -3.177470341324806213e-02 -3.357829526066780090e-02 -1.247973926365375519e-02 6.700991839170455933e-02 -3.494296595454216003e-02 1.252852380275726318e-01 -1.179556474089622498e-01
-5.429099127650260925e-02 5.044943839311599731e-02 1.899848580360412598e-01 5.942425504326820374e-02 1.098182648420333862e-01 -6.033430248498916626e-02 1.397973150014877319e-01 3.302576020359992981e-02 -5.565854161977767944e-02 -8.967486023902893066e-02 3.524889349937438965e-01 -6.656102091073989868e-02 6.820097565650939941e-02 2.281062602996826172e-01 1.713626682758331299e-01 -8.489976637065410614e-03 -2.312090545892715454e-01 -3.383909761905670166e-01 3.564227744936943054e-02 -2.231468111276626587e-01 1.256143301725387573e-01 1.518012881278991699e-01 -1.274689286947250366e-01 -4.468072950839996338e-01 9.575641155242919922e-02 2.382257282733917236e-01 -2.731189131736755371e-01 -1.327434927225112915e-01 3.164226189255714417e-02 -5.245022848248481750e-02 6.195925548672676086e-02 -2.305271178483963013e-01
2.488157944753766060e-03 2.574399113655090332e-01 1.513113826513290405e-01 -8.480004966259002686e-02 -8.690482378005981445e-02 -3.101243972778320312e-01 1.166978329420089722e-01 -3.232139647006988525e-01 2.050748765468597412e-01 9.618753939867019653e-02 1.156254708766937256e-01 -3.103101551532745361e-01 6.995759159326553345e-02 2.151472866535186768e-01 1.370770931243896484e-01 4.494601860642433167e-03 -2.301497161388397217e-01 1.174002327024936676e-02 1.142863035202026367e-01 -1.273606568574905396e-01 -4.500453546643257141e-02 -1.138223260641098022e-01 1.153673324733972549e-02 -1.652427017688751221e-01 -2.991532161831855774e-02 1.744766980409622192e-01 1.795542538166046143e-01 -3.095840215682983398e-01 9.909918159246444702e-02 2.018637061119079590e-01 4.348446056246757507e-02 -3.378867208957672119e-01
-4.002264142036437988e-02 1.907392740249633789e-01 4.096531867980957031e-01 8.257760852575302124e-02 -7.387338578701019287e-02 -1.975640654563903809e-01 -9.894755482673645020e-02 -1.963415741920471191e-01 1.436747461557388306e-01 -9.315738081932067871e-02 2.892630994319915771e-01 -3.389588296413421631e-01 -7.923658937215805054e-02 -1.135550811886787415e-01 -2.635415792465209961e-01 -1.806327253580093384e-01 5.099540948867797852e-02 1.139937341213226318e-01 -1.400341931730508804e-02 -2.844775021076202393e-01 -1.435893587768077850e-02 1.195609197020530701e-01 3.428241610527038574e-02 -2.433020919561386108e-01 -8.260481804609298706e-02 3.100837469100952148e-01 1.087050661444664001e-01 -1.615572422742843628e-01 4.336448386311531067e-02 -3.528107330203056335e-02 1.631565839052200317e-01 -5.639890953898429871e-02
-7.622163742780685425e-02 1.270921975374221802e-01 3.885661438107490540e-02 -1.877881139516830444e-01 7.929216325283050537e-02 -7.452639937400817871e-02 8.980856835842132568e-02 -1.736332327127456665e-01 1.016251817345619202e-01 -4.426253587007522583e-02 8.494451642036437988e-02 -1.665160059928894043e-01 8.371426165103912354e-02 7.233574986457824707e-02 3.847055509686470032e-02 -3.458269238471984863e-01 7.007593661546707153e-02 1.808618307113647461e-01 1.676851809024810791e-01 -4.100105166435241699e-01 -4.757172241806983948e-02 -1.065326556563377380e-01 1.333013027906417847e-01 -1.856890767812728882e-01 1.528650224208831787e-01 3.363684415817260742e-01 1.393222659826278687e-01 -2.541708946228027344e-01 3.135653734207153320e-01 2.171710282564163208e-01 -8.885742723941802979e-02 -1.924676299095153809e-01
-1.263217031955718994e-01 3.434207439422607422e-01 7.776882499456405640e-02 -4.674905911087989807e-02 1.238196343183517456e-01 -1.701803877949714661e-02 2.202967852354049683e-01 2.304103076457977295e-01 2.884235978126525879e-01 -1.524671316146850586e-01 7.565223425626754761e-02 -5.076975822448730469e-01 2.395461648702621460e-01 2.019472271203994751e-01 -9.655629098415374756e-02 -8.880406385287642479e-04 -2.803979441523551941e-02 9.565278142690658569e-02 -1.105390787124633789e-01 -6.819446384906768799e-02 2.264045644551515579e-03 4.350068792700767517e-02 5.558053404092788696e-02 2.942432649433612823e-02 2.468162178993225098e-01 -1.244656294584274292e-01 -9.274442680180072784e-03 -3.738278523087501526e-02 1.822859048843383789e-01 3.454598486423492432e-01 4.111193586140871048e-03 -9.443933144211769104e-03
-1.575849950313568115e-01 1.515389829874038696e-01 1.511623412370681763e-01 -2.651714682579040527e-01 -1.918978691101074219e-01 -3.162330985069274902e-01 1.588677465915679932e-01 4.862691089510917664e-02 3.513002023100852966e-02 -1.451731771230697632e-01 2.238287478685379028e-01 -3.319373428821563721e-01 -1.112850904464721680e-01 2.373396307229995728e-01 -4.217441380023956299e-02 3.036866784095764160e-01 -7.106350362300872803e-02 -3.097707033157348633e-01 -5.614300444722175598e-02 -3.474007546901702881e-01 1.008816808462142944e-02 -3.452971950173377991e-02 -2.499025873839855194e-02 1.327702105045318604e-01 1.069292239844799042e-02 -6.631447467952966690e-03 -2.857844829559326172e-01 9.010015428066253662e-02 1.114424765110015869e-01 3.948214650154113770e-02 -2.510567940771579742e-02 -1.854701898992061615e-02
1.143008694052696228e-01 4.644119441509246826e-01 -3.496180102229118347e-02 -7.576528936624526978e-02 -7.901334017515182495e-02 -1.917939931154251099e-01 2.110609263181686401e-01 -9.547845274209976196e-02 1.446199268102645874e-01 -1.001920402050018311e-01 1.249997764825820923e-01 -3.659454882144927979e-01 8.095292747020721436e-02 -1.545866280794143677e-01 -5.198904126882553101e-02 -7.418307662010192871e-02 -7.503741979598999023e-02 8.818171918392181396e-02 1.489652786403894424e-02 -3.224253058433532715e-01 9.417000412940979004e-02 -1.273295283317565918e-01 1.640256345272064209e-01 -1.180838495492935181e-01 2.567276656627655029e-01 2.074247151613235474e-01 -1.788513511419296265e-01 -1.947442889213562012e-01 8.437991887331008911e-02 1.763832867145538330e-01 6.521828472614288330e-02 2.088187932968139648e-01
-1.064373180270195007e-01 3.929289281368255615e-01 2.750702202320098877e-01 9.278062731027603149e-02 -2.409711033105850220e-01 2.038654685020446777e-01 1.114353910088539124e-01 6.234430894255638123e-02 -1.383401006460189819e-01 8.069313317537307739e-02 4.765533506870269775e-01 -1.340292692184448242e-01 1.972209960222244263e-01 3.843053802847862244e-02 2.496247738599777222e-02 -2.528568729758262634e-02 1.772870570421218872e-01 -1.301427334547042847e-01 1.196351051330566406e-01 -3.199315369129180908e-01 6.527512520551681519e-02 1.936482638120651245e-01 1.765000075101852417e-01 -6.249471008777618408e-02 4.550531506538391113e-02 -7.538267970085144043e-02 2.154945954680442810e-02 8.632700145244598389e-02 1.101056411862373352e-01 -9.244126081466674805e-02 1.385022699832916260e-01 -1.560282707214355469e-01
2.158875204622745514e-02 7.392226159572601318e-02 -1.182891353964805603e-01 1.018199026584625244e-01 4.910828545689582825e-02 -6.088684499263763428e-02 2.656142786145210266e-02 -2.842684090137481689e-01 -9.726986289024353027e-03 -2.532157897949218750e-01 4.626440703868865967e-01 -1.511607170104980469e-01 -1.137311309576034546e-01 1.083585172891616821e-01 2.212586402893066406e-01 9.285046160221099854e-02 5.370358005166053772e-02 -2.061319351196289062e-01 -6.619752943515777588e-02 -4.477581083774566650e-01 8.262447267770767212e-02 9.205107390880584717e-02 9.696596115827560425e-02 -2.757489979267120361e-01 -1.216901019215583801e-01 1.046807616949081421e-01 3.909216448664665222e-02 -2.539048204198479652e-03 2.823777794837951660e-01 -1.959820687770843506e-01 4.778244718909263611e-02 2.770184306427836418e-03
-9.158324450254440308e-02 3.924847543239593506e-01 3.343727588653564453e-01 1.652688980102539062e-01 -2.455175071954727173e-01 2.761593759059906006e-01 7.365268468856811523e-02 1.333405673503875732e-01 -1.760845184326171875e-01 7.559897750616073608e-02 3.146199882030487061e-01 -1.974599435925483704e-02 1.523134112358093262e-01 7.198797911405563354e-02 -8.704313077032566071e-03 -2.979042707011103630e-03 8.070582896471023560e-02 -1.138013079762458801e-01 1.961265355348587036e-01 -3.501615822315216064e-01 8.281622827053070068e-02 6.833209097385406494e-02 1.743042618036270142e-01 -2.355189621448516846e-02 1.161401122808456421e-01 1.717396453022956848e-02 -1.205402389168739319e-01 1.304061152040958405e-02 1.623862087726593018e-01 8.122266829013824463e-02 2.468611896038055420e-01 -1.695328950881958008e-01
-2.687936723232269287e-01 3.269132971763610840e-01 2.161860018968582153e-01 -1.306951642036437988e-01 1.381179690361022949e-01 1.056937277317047119e-01 2.565810382366180420e-01 7.108387351036071777e-02 -1.226242110133171082e-01 -3.468807041645050049e-01 2.120247632265090942e-01 -6.651820614933967590e-03 -3.726234138011932373e-01 9.589486569166183472e-02 1.756388507783412933e-02 1.040854454040527344e-01 -2.892765104770660400e-01 -3.458077087998390198e-02 -2.705881930887699127e-02 -1.699706614017486572e-01 5.744203552603721619e-02 -5.433102324604988098e-02 2.242650538682937622e-01 -1.851156055927276611e-01 5.276845023036003113e-02 8.887655287981033325e-02 -1.439763307571411133e-01 -1.748070418834686279e-01 2.173210531473159790e-01 -1.757927238941192627e-02 3.748844563961029053e-02 -1.230797357857227325e-02
-7.625696808099746704e-02 -1.969953067600727081e-02 5.179214105010032654e-02 -2.293605357408523560e-01 3.800359740853309631e-02 -5.778602324426174164e-03 1.751127690076828003e-01 -1.981159439310431480e-04 -1.453993469476699829e-01 4.163981229066848755e-02 6.550258994102478027e-01 -3.112227916717529297e-01 1.791328340768814087e-01 1.553638023324310780e-03 1.443640738725662231e-01 -2.733233943581581116e-02 -9.506484866142272949e-02 -2.610111236572265625e-01 -8.393306285142898560e-02 -5.600497499108314514e-02 1.170782074332237244e-01 1.063507795333862305e-01 -3.883236320689320564e-03 -2.148243188858032227e-01 9.142629802227020264e-02 1.652759313583374023e-01 -2.384563386440277100e-01 -1.353727281093597412e-01 1.416047811508178711e-01 -6.633449345827102661e-02 -8.575966209173202515e-02 -5.192790552973747253e-02
-1.990904361009597778e-01 2.771394550800323486e-01 -5.607813596725463867e-02 1.993112862110137939e-01 1.458254158496856689e-01 1.326412111520767212e-01 1.987534612417221069e-01 -4.018343687057495117e-01 -9.965085238218307495e-02 -2.151115089654922485e-01 3.771316707134246826e-01 -1.125836297869682312e-01 -6.297454982995986938e-02 9.107492864131927490e-02 1.185476705431938171e-01 -8.555431663990020752e-02 -7.118811458349227905e-02 -2.688311636447906494e-01 -1.253948807716369629e-01 -3.532231748104095459e-01 1.141335293650627136e-01 1.120483875274658203e-01 -2.013893052935600281e-02 -1.234886795282363892e-01 -1.656711101531982422e-01 -3.831272944808006287e-02 9.768046438694000244e-02 -1.249409466981887817e-01 5.876827612519264221e-02 -8.830715715885162354e-02 -5.661692842841148376e-02 -1.688953936100006104e-01
-1.929410733282566071e-02 5.153380036354064941e-01 2.769608497619628906e-01 3.697830811142921448e-02 -2.170850485563278198e-01 4.405544698238372803e-02 7.111500203609466553e-02 5.747263133525848389e-02 -1.499190032482147217e-01 6.794610619544982910e-02 4.087468981742858887e-01 -1.621921211481094360e-01 1.405156850814819336e-01 4.790707677602767944e-02 1.762811094522476196e-01 1.553863938897848129e-02 9.850780665874481201e-02 -2.255095355212688446e-02 1.265324801206588745e-01 -2.405495941638946533e-01 6.743422150611877441e-02 2.073810547590255737e-01 2.732446789741516113e-01 5.985706299543380737e-02 1.038412004709243774e-01 7.976093888282775879e-02 9.764399379491806030e-02 1.218660399317741394e-01 7.872395962476730347e-02 -8.476404100656509399e-02 5.899871885776519775e-02 -2.375779449939727783e-01
1.945196837186813354e-02 3.510735332965850830e-01 2.330257296562194824e-01 2.115255594253540039e-02 4.928947612643241882e-02 7.991859689354896545e-03 7.712527364492416382e-02 1.856742310337722301e-03 2.909375913441181183e-02 1.029286459088325500e-01 1.552863605320453644e-02 -1.332284361124038696e-01 1.708660125732421875e-01 9.937696903944015503e-02 -1.333989202976226807e-01 -2.747765183448791504e-02 -6.546442955732345581e-02 4.081322997808456421e-02 -4.143153727054595947e-01 -3.357673883438110352e-01 1.313166916370391846e-01 2.291339039802551270e-01 2.626271843910217285e-01 -2.686777114868164062e-01 -1.065260265022516251e-02 9.125127643346786499e-02 -3.664010763168334961e-01 -1.449291557073593140e-01 1.400438100099563599e-01 1.726085394620895386e-01 -1.083730906248092651e-01 -4.689156077802181244e-03
5.508275702595710754e-02 1.367174535989761353e-01 9.971287846565246582e-02 6.161822937428951263e-03 -1.057840809226036072e-01 -3.506844118237495422e-02 3.100034892559051514e-01 -9.397349506616592407e-02 -1.938198953866958618e-01 5.725992470979690552e-02 9.842820465564727783e-02 -4.269466102123260498e-01 3.396606743335723877e-01 -2.231039293110370636e-02 6.255538016557693481e-02 -6.019922439008951187e-03 3.085183165967464447e-02 -8.010485768318176270e-02 8.792584389448165894e-02 -3.006851673126220703e-01 -1.487182080745697021e-01 7.509621977806091309e-02 4.094074368476867676e-01 1.304838359355926514e-01 5.201725289225578308e-02 2.286721616983413696e-01 2.162650674581527710e-01 -2.266069054603576660e-01 7.425463199615478516e-02 1.204225327819585800e-02 1.283989399671554565e-01 -7.166887819766998291e-02
-5.583605170249938965e-02 6.821095943450927734e-02 4.348327964544296265e-02 -1.800708770751953125e-01 1.107631921768188477e-01 -4.371384158730506897e-02 2.098104804754257202e-01 1.765228956937789917e-01 -1.845695227384567261e-01 -2.316969037055969238e-01 3.585216701030731201e-01 -1.986317336559295654e-01 -1.101684644818305969e-01 -1.728738076053559780e-03 2.303350716829299927e-01 -1.579282730817794800e-01 -6.637195497751235962e-02 -1.268623322248458862e-01 -1.527664661407470703e-01 -1.810954213142395020e-01 4.253093898296356201e-02 7.012776285409927368e-02 -3.149853646755218506e-02 -3.096203505992889404e-01 3.513703048229217529e-01 -2.084822207689285278e-02 -2.657390534877777100e-01 -2.488472163677215576e-01 -6.322558969259262085e-03 1.514176838099956512e-02 -2.037517279386520386e-01 -2.103280574083328247e-01
-5.390423536300659180e-02 3.166570961475372314e-01 1.561702638864517212e-01 -1.412383019924163818e-01 -7.576853036880493164e-02 -7.489515095949172974e-02 2.377266734838485718e-01 -1.596336662769317627e-01 -1.991750672459602356e-02 -2.330710291862487793e-01 2.276029586791992188e-01 -3.260608613491058350e-01 -1.447669696062803268e-02 2.809352427721023560e-02 -1.779083162546157837e-02 -3.189255595207214355e-01 5.517726019024848938e-02 1.629376709461212158e-01 1.228858381509780884e-01 -1.502266675233840942e-01 -3.132945671677589417e-02 1.442663557827472687e-02 4.276986792683601379e-02 -2.566263675689697266e-01 3.354090452194213867e-01 3.121787309646606445e-02 9.072135388851165771e-02 -2.590785324573516846e-01 1.825264990329742432e-01 -6.218580529093742371e-03 2.785456478595733643e-01 -8.582253754138946533e-02
-5.836773291230201721e-02 3.672656118869781494e-01 3.506816923618316650e-01 1.125453785061836243e-01 -2.662140429019927979e-01 1.465797722339630127e-01 -1.452498696744441986e-02 1.566292643547058105e-01 -1.102079078555107117e-01 9.482561796903610229e-02 4.187263250350952148e-01 -2.444483488798141479e-01 1.455602496862411499e-01 1.101780831813812256e-01 -1.953856647014617920e-02 2.292106114327907562e-02 6.724093854427337646e-02 -8.293776214122772217e-02 5.481876432895660400e-02 -2.786243557929992676e-01 7.728560268878936768e-02 1.364929378032684326e-01 2.418575733900070190e-01 -5.078459531068801880e-02 9.122885018587112427e-02 8.971194922924041748e-02 -1.290525048971176147e-01 5.815059691667556763e-02 1.206429600715637207e-01 -4.299121350049972534e-02 2.495975792407989502e-01 -1.602630615234375000e-01
-3.756819292902946472e-02 1.645279675722122192e-01 9.728546440601348877e-02 2.360618114471435547e-01 2.133414000272750854e-01 1.720362752676010132e-01 2.389032393693923950e-01 -1.080900132656097412e-01 1.413041949272155762e-01 -1.774752885103225708e-01 4.747460782527923584e-01 -7.890571653842926025e-02 6.809941679239273071e-02 1.177831292152404785e-01 -1.369295567274093628e-01 -3.958519175648689270e-02 -2.914243340492248535e-01 -2.134363949298858643e-01 -1.092254593968391418e-01 -2.341618537902832031e-01 1.479814574122428894e-02 2.732627391815185547e-01 3.430926054716110229e-02 -1.055809408426284790e-01 1.503300517797470093e-01 1.541800945997238159e-01 1.640861928462982178e-01 7.349472492933273315e-03 1.615091115236282349e-01 -1.980195641517639160e-01 -1.129396408796310425e-01 -6.853000819683074951e-02
-5.248588696122169495e-02 1.338161975145339966e-01 -1.234511006623506546e-02 5.246745422482490540e-02 -6.323640793561935425e-02 -1.636356264352798462e-01 2.887532413005828857e-01 2.303121536970138550e-01 -1.720811612904071808e-02 8.534872531890869141e-02 3.662347495555877686e-01 2.704447135329246521e-02 2.823663651943206787e-01 -7.584927976131439209e-02 1.478152871131896973e-01 -1.338968425989151001e-01 1.244384143501520157e-02 1.913669705390930176e-01 2.170762717723846436e-01 -4.328936636447906494e-01 5.379380285739898682e-02 3.770457208156585693e-02 4.245711490511894226e-02 -5.855842307209968567e-02 1.735863685607910156e-01 2.741847932338714600e-01 5.718825757503509521e-02 4.278508201241493225e-02 1.262356638908386230e-01 -2.778448397293686867e-03 -3.524318337440490723e-01 -1.006482839584350586e-01
6.278398633003234863e-02 4.119593501091003418e-01 1.742658913135528564e-01 -1.732287406921386719e-01 -2.087088301777839661e-02 -1.539595872163772583e-01 1.462908387184143066e-01 -6.607320159673690796e-02 1.688985377550125122e-01 -1.815246492624282837e-01 5.917553976178169250e-02 -2.283022701740264893e-01 5.904681980609893799e-03 8.048342168331146240e-02 -5.430774018168449402e-02 -9.205362945795059204e-02 -6.921640038490295410e-02 2.787680327892303467e-01 1.404527127742767334e-01 -3.226151168346405029e-01 1.238746941089630127e-01 -8.444070070981979370e-02 -8.741407841444015503e-02 -9.848999977111816406e-02 2.320460826158523560e-01 2.626153826713562012e-01 -2.439715862274169922e-01 -2.376253306865692139e-01 2.090752273797988892e-01 1.703385710716247559e-01 1.024570874869823456e-02 1.525395959615707397e-01
-1.693571656942367554e-01 4.218571484088897705e-01 3.780354857444763184e-01 -1.145671457052230835e-01 -2.592058181762695312e-01 1.419274359941482544e-01 9.277425706386566162e-02 -1.242156047374010086e-02 -2.593434751033782959e-01 7.262904942035675049e-02 4.791282117366790771e-01 -8.423811197280883789e-02 1.503324061632156372e-01 -7.811114657670259476e-03 -6.777182966470718384e-02 4.089137166738510132e-02 2.168092690408229828e-02 5.685396492481231689e-02 -2.436492592096328735e-02 -1.510186493396759033e-01 -1.043666824698448181e-01 7.247617933899164200e-03 1.295129656791687012e-01 5.940723419189453125e-02 -1.728064268827438354e-01 5.495480448007583618e-02 -1.749489754438400269e-01 -6.883876025676727295e-02 -1.010785996913909912e-02 -1.002273783087730408e-01 1.268217712640762329e-01 -2.242672294378280640e-01
-7.786020636558532715e-02 3.034880757331848145e-01 6.372649222612380981e-02 2.913687564432621002e-02 2.650430798530578613e-01 -8.987692743539810181e-02 1.477622985839843750e-01 -1.429195106029510498e-01 7.769551128149032593e-02 -1.694557964801788330e-01 4.300818741321563721e-01 -1.316589266061782837e-01 -1.758459955453872681e-01 2.095149010419845581e-01 9.429127909243106842e-03 1.291455924510955811e-01 -7.620677351951599121e-02 -2.930539846420288086e-01 -1.198121458292007446e-01 -2.043313384056091309e-01 1.483397036790847778e-01 1.528255045413970947e-01 1.160403862595558167e-01 -3.483662009239196777e-01 -1.823460310697555542e-01 7.481106370687484741e-02 3.575441613793373108e-02 -6.965175271034240723e-02 1.098284944891929626e-01 -6.286370754241943359e-02 -2.121924757957458496e-01 -1.170467808842658997e-01
1.273596435785293579e-01 3.782474994659423828e-01 -2.004972249269485474e-01 8.257290720939636230e-02 1.705870777368545532e-01 -2.364945225417613983e-02 3.904075920581817627e-01 2.873368263244628906e-01 -1.478071045130491257e-02 -2.140342146158218384e-01 1.954950690269470215e-01 -1.988147944211959839e-01 -2.553593181073665619e-02 1.934095621109008789e-01 -4.542330652475357056e-02 8.973576873540878296e-02 -2.674914002418518066e-01 -8.854398876428604126e-02 1.713542081415653229e-02 -3.760631978511810303e-01 -5.187223851680755615e-02 1.359939426183700562e-01 1.471200585365295410e-02 9.706418216228485107e-02 -2.222909033298492432e-02 5.482803098857402802e-03 1.248788982629776001e-01 -6.614837050437927246e-02 1.777751892805099487e-01 1.491369009017944336e-01 9.286264330148696899e-02 1.490151733160018921e-01
-1.952967494726181030e-01 3.339178860187530518e-01 2.252889424562454224e-01 1.650802493095397949e-01 -1.405979543924331665e-01 -8.186418563127517700e-02 6.849331408739089966e-02 3.959606587886810303e-02 -8.832453191280364990e-02 -5.255853012204170227e-02 4.332714974880218506e-01 -2.348105758428573608e-01 2.017162144184112549e-01 -2.693012915551662445e-02 1.125846877694129944e-01 -1.248853951692581177e-01 7.254217285662889481e-03 -1.693763881921768188e-01 1.296035200357437134e-01 -2.952398061752319336e-01 1.131809651851654053e-01 2.625404000282287598e-01 3.120818436145782471e-01 1.219032704830169678e-01 1.026070769876241684e-02 4.213956743478775024e-02 8.956044167280197144e-02 6.668467819690704346e-02 1.851715892553329468e-01 -1.536586433649063110e-01 2.837452478706836700e-02 -1.294660568237304688e-01
-2.543791197240352631e-02 1.424214690923690796e-01 1.272645145654678345e-01 3.310019522905349731e-02 1.677384413778781891e-02 8.788768947124481201e-02 5.865375399589538574e-01 1.805253773927688599e-01 7.574404776096343994e-02 2.448842078447341919e-01 -2.934842184185981750e-02 -3.448940068483352661e-02 -6.331785768270492554e-02 -1.318825874477624893e-02 2.230759412050247192e-01 6.514220964163541794e-03 -1.836345717310905457e-02 -8.469229191541671753e-02 6.735499948263168335e-02 -4.712036550045013428e-01 -9.983382374048233032e-02 2.590022981166839600e-01 -7.666506618261337280e-02 -9.195465594530105591e-03 1.936218142509460449e-01 3.963490575551986694e-02 -2.054996322840452194e-03 -2.091035097837448120e-01 -1.460800878703594208e-03 6.794539839029312134e-02 -6.549701094627380371e-02 -2.159236669540405273e-01
9.620023891329765320e-03 3.366502821445465088e-01 2.871259152889251709e-01 -1.202382594347000122e-01 -5.770543590188026428e-02 -1.821694672107696533e-01 2.018318921327590942e-01 -1.206746846437454224e-01 -2.044097185134887695e-01 -6.418880075216293335e-02 2.614352405071258545e-01 -3.917735069990158081e-02 -3.491733968257904053e-02 -2.830360829830169678e-01 -9.583143400959670544e-04 8.934844285249710083e-02 -1.202933937311172485e-01 1.817084252834320068e-01 1.015506386756896973e-01 -2.189857661724090576e-01 -1.014306396245956421e-01 4.710147157311439514e-02 9.461861103773117065e-03 -2.423528730869293213e-01 -7.387659698724746704e-02 -9.670134633779525757e-03 1.029507443308830261e-01 -2.889834344387054443e-01 1.151537895202636719e-01 1.165192294865846634e-02 4.266024529933929443e-01 -1.436231434345245361e-01
1.483417898416519165e-01 2.243328690528869629e-01 1.586990058422088623e-01 -2.908709086477756500e-02 2.315868437290191650e-01 1.138491630554199219e-01 1.497445255517959595e-01 -2.019609361886978149e-01 1.371997296810150146e-01 1.125467568635940552e-02 3.630235195159912109e-01 7.627639919519424438e-02 9.233365766704082489e-03 2.831517904996871948e-02 -1.156181991100311279e-01 -8.382233232259750366e-02 1.327655166387557983e-01 6.157899275422096252e-02 3.584048151969909668e-01 -3.645119369029998779e-01 4.448832944035530090e-02 -1.381641775369644165e-01 1.307601630687713623e-01 -2.418276667594909668e-01 5.756003782153129578e-02 1.797435283660888672e-01 2.259667962789535522e-01 9.136345237493515015e-02 2.810291349887847900e-01 -1.037674844264984131e-01 1.721831113100051880e-01 -1.366574876010417938e-02
7.187315262854099274e-03 3.650742471218109131e-01 -9.085315465927124023e-02 -1.325475424528121948e-01 -8.134783059358596802e-02 -2.410636991262435913e-01 2.384873628616333008e-01 4.057993888854980469e-01 1.541232690215110779e-02 1.533276028931140900e-02 1.832752674818038940e-01 -3.199738264083862305e-01 -4.559515789151191711e-02 7.248912751674652100e-02 1.866668164730072021e-01 1.397169530391693115e-01 -1.043028607964515686e-01 -1.335011869668960571e-01 -1.836439371109008789e-01 -3.003665506839752197e-01 -5.071846023201942444e-02 7.079447805881500244e-02 -5.323944985866546631e-02 -2.005094736814498901e-01 2.364222146570682526e-02 9.894377738237380981e-02 5.076939985156059265e-02 -1.031322404742240906e-01 -1.270595565438270569e-02 -2.325236946344375610e-01 2.690021693706512451e-01 -5.477025359869003296e-02
-4.282145947217941284e-02 1.226954460144042969e-01 2.032228112220764160e-01 -2.968800626695156097e-02 3.411163985729217529e-01 1.203202754259109497e-01 1.841786056756973267e-01 -8.500104770064353943e-03 2.125748544931411743e-01 3.284781798720359802e-02 1.898813843727111816e-01 -1.235586255788803101e-01 2.006270736455917358e-01 4.701577126979827881e-02 3.505411446094512939e-01 1.737058907747268677e-01 -1.400776356458663940e-01 -2.978690564632415771e-01 -4.024807363748550415e-02 -3.028432130813598633e-01 -1.924054771661758423e-01 -6.338711082935333252e-02 1.987727731466293335e-01 -1.655775904655456543e-01 2.058306783437728882e-01 -4.237337037920951843e-02 -2.060244604945182800e-02 7.054127007722854614e-02 1.260938197374343872e-01 -2.596543133258819580e-01 -1.716535687446594238e-01 -1.048974841833114624e-01
2.855730950832366943e-01 3.302679955959320068e-01 3.601133823394775391e-02 -1.136528626084327698e-01 3.880771994590759277e-02 -3.356182947754859924e-02 -2.190170884132385254e-01 -1.096696406602859497e-01 -2.027454525232315063e-01 -5.800234153866767883e-02 2.758346498012542725e-01 -1.629829704761505127e-01 7.952570170164108276e-02 -9.999193996191024780e-02 6.916779279708862305e-02 -6.277024745941162109e-02 -1.470426935702562332e-02 9.013079851865768433e-02 7.994230091571807861e-02 -3.582434356212615967e-01 -9.260917454957962036e-02 -9.412869985681027174e-05 5.228985548019409180e-01 -3.425139002501964569e-03 2.227930277585983276e-01 1.586686074733734131e-01 7.767355442047119141e-02 -1.306323856115341187e-01 1.475559622049331665e-01 6.049309298396110535e-02 3.264005854725837708e-02 -1.042866930365562439e-01
1.433935910463333130e-01 3.669894635677337646e-01 -1.352798845618963242e-02 -5.702455714344978333e-02 2.138698846101760864e-01 -2.811831831932067871e-01 9.303883463144302368e-02 -1.205747351050376892e-01 -4.486360773444175720e-02 -1.717961276881396770e-04 4.550710320472717285e-02 -2.869722843170166016e-01 -9.679720550775527954e-02 3.614748269319534302e-02 3.545201122760772705e-01 1.557658910751342773e-01 -9.501688927412033081e-02 2.207003235816955566e-01 -3.938604518771171570e-02 -4.491064250469207764e-01 -9.786385297775268555e-02 1.948416531085968018e-01 -1.158335730433464050e-01 8.096721954643726349e-03 8.263862691819667816e-04 2.984271645545959473e-01 9.152884781360626221e-02 9.829638153314590454e-02 1.241684705018997192e-02 8.344690501689910889e-02 -9.046526998281478882e-02 -4.305592924356460571e-02
-1.171459034085273743e-01 1.335474103689193726e-01 1.479335278272628784e-01 8.922111988067626953e-02 1.180151179432868958e-01 -4.135730117559432983e-02 3.310644626617431641e-01 9.378551505506038666e-03 -2.173152863979339600e-01 7.907836884260177612e-02 3.517705202102661133e-01 -3.639750778675079346e-01 5.896035581827163696e-02 -5.282834544777870178e-02 5.084122996777296066e-03 2.145152688026428223e-01 -2.403155714273452759e-01 -3.086112998425960541e-02 1.165119558572769165e-02 -2.351021617650985718e-01 -7.745759934186935425e-02 3.899683952331542969e-01 -4.857851564884185791e-02 -3.171055912971496582e-01 1.457219719886779785e-01 -1.354277413338422775e-02 -1.476144790649414062e-01 7.322723418474197388e-02 9.684936702251434326e-02 4.018890112638473511e-02 -8.114462345838546753e-02 1.000225469470024109e-01
2.476236969232559204e-02 2.219561785459518433e-01 7.864774763584136963e-02 -1.237701741047203541e-03 7.453271746635437012e-02 -2.277044355869293213e-01 2.385666072368621826e-01 2.278914302587509155e-01 2.546609938144683838e-01 3.485764861106872559e-01 3.655926585197448730e-01 5.882377177476882935e-02 4.068796522915363312e-03 6.085095554590225220e-02 8.042642474174499512e-02 -1.902980506420135498e-01 -8.525326848030090332e-04 1.138850972056388855e-01 1.267438083887100220e-01 -4.242939054965972900e-01 -1.506924629211425781e-01 2.469384344294667244e-03 2.529610693454742432e-02 3.965093940496444702e-02 3.029237389564514160e-01 1.161551475524902344e-01 -2.662643231451511383e-02 2.328937128186225891e-02 6.306938081979751587e-02 -2.277732342481613159e-01 9.910319000482559204e-03 -1.065656244754791260e-01
-7.881309092044830322e-02 1.837560832500457764e-01 -8.705839514732360840e-02 -4.555294811725616455e-01 8.510076999664306641e-02 1.714324802160263062e-01 -5.338422954082489014e-02 1.406136713922023773e-02 1.200356855988502502e-01 -1.484043598175048828e-01 1.320593208074569702e-01 -1.843429207801818848e-01 -9.210323542356491089e-02 4.820673540234565735e-02 -6.979066878557205200e-02 6.914184987545013428e-02 -8.531273156404495239e-02 -4.126271698623895645e-03 -2.121050655841827393e-01 -5.426039099693298340e-01 6.772214919328689575e-02 -2.333547323942184448e-01 4.579741507768630981e-02 -2.660216987133026123e-01 1.008413825184106827e-02 5.606387183070182800e-02 3.331195563077926636e-02 -1.968015357851982117e-02 3.072549402713775635e-01 8.284451067447662354e-02 -8.804500848054885864e-02 6.762613356113433838e-02
-6.316404789686203003e-02 3.009908199310302734e-01 1.001810729503631592e-01 1.802248358726501465e-01 2.493642419576644897e-01 2.313358150422573090e-02 8.518755435943603516e-02 -1.573389768600463867e-01 2.654271759092807770e-02 -3.192914128303527832e-01 4.584559500217437744e-01 -6.005879491567611694e-02 8.646173775196075439e-02 1.187011972069740295e-01 1.574738025665283203e-01 -5.883689969778060913e-02 -9.820536524057388306e-02 -2.474106252193450928e-01 -1.009710282087326050e-01 -2.382680326700210571e-01 6.649212539196014404e-02 1.104631274938583374e-02 -2.316529303789138794e-02 -3.116753399372100830e-01 -8.673258870840072632e-02 -5.443926155567169189e-02 -4.589697637129575014e-04 -9.834820032119750977e-02 1.521307788789272308e-02 -1.589462012052536011e-01 -2.435372769832611084e-01 -2.385218888521194458e-01
-2.171796560287475586e-01 2.218215465545654297e-01 3.053242564201354980e-01 -2.392417043447494507e-01 9.412334114313125610e-02 5.117501690983772278e-02 2.179557271301746368e-02 5.079822987318038940e-02 3.122151792049407959e-01 8.572948165237903595e-03 6.461971253156661987e-02 -5.323379859328269958e-02 8.147151023149490356e-02 5.534261092543601990e-02 -2.660343423485755920e-02 8.257010579109191895e-02 -2.154984325170516968e-01 2.036365866661071777e-02 -1.617760658264160156e-01 -2.849563658237457275e-01 2.963659353554248810e-02 -1.291700452566146851e-01 1.678387671709060669e-01 -2.797836363315582275e-01 9.689290076494216919e-02 3.669391870498657227e-01 -2.272884696722030640e-01 2.004158794879913330e-01 5.830354243516921997e-02 2.894170880317687988e-01 -8.031254261732101440e-02 9.559913724660873413e-02
-1.059568971395492554e-01 1.358124464750289917e-01 -2.898810990154743195e-02 6.308969110250473022e-02 1.036080345511436462e-01 -4.126314073801040649e-02 2.899405658245086670e-01 2.472685724496841431e-01 -1.209951266646385193e-01 -1.129936948418617249e-01 5.484544038772583008e-01 -1.329753100872039795e-01 2.865255251526832581e-02 1.657490618526935577e-02 1.845224387943744659e-02 1.257649809122085571e-01 -3.203667402267456055e-01 8.250795304775238037e-03 6.088604778051376343e-02 -1.605871468782424927e-01 -1.076561287045478821e-01 1.766901016235351562e-01 -5.634795874357223511e-02 -2.523973882198333740e-01 2.983628809452056885e-01 1.796938627958297729e-01 -1.638981401920318604e-01 -6.453459709882736206e-02 1.656912416219711304e-01 1.914513483643531799e-02 -1.494841575622558594e-01 1.810158044099807739e-02
-1.060619056224822998e-01 7.903669029474258423e-02 9.181175380945205688e-03 -3.563384413719177246e-01 2.120763659477233887e-01 4.339928552508354187e-02 2.821302711963653564e-01 -3.754540532827377319e-02 -2.786325216293334961e-01 2.313255332410335541e-02 3.710520863533020020e-01 -1.845580488443374634e-01 1.480808481574058533e-02 1.878476142883300781e-01 3.510882332921028137e-02 3.052549436688423157e-02 -8.017150312662124634e-02 3.085739016532897949e-01 1.575646251440048218e-01 -2.830368578433990479e-01 2.638649940490722656e-01 1.575495600700378418e-01 -1.976097375154495239e-02 4.443794116377830505e-02 2.565315738320350647e-02 1.188368573784828186e-01 -1.184426322579383850e-01 2.390392823144793510e-03 2.506695389747619629e-01 -6.961507350206375122e-02 -2.865947969257831573e-02 -1.981959939002990723e-01
-1.261804699897766113e-01 1.854849904775619507e-01 3.308889865875244141e-01 -2.931151986122131348e-01 5.117678642272949219e-01 -1.200985908508300781e-01 2.291437834501266479e-01 4.458873346447944641e-02 -2.510925056412816048e-03 2.513626217842102051e-02 1.459584385156631470e-01 9.038849920034408569e-02 2.240260541439056396e-01 5.600074678659439087e-02 1.982472240924835205e-01 -9.239368885755538940e-02 1.040540561079978943e-01 3.158825263381004333e-02 -1.537133101373910904e-02 -2.019453346729278564e-01 -2.241354137659072876e-01 -1.929836422204971313e-01 1.741006374359130859e-01 -2.272743880748748779e-01 1.573191434144973755e-01 1.486559510231018066e-01 7.495243567973375320e-03 8.604894578456878662e-02 -4.421975091099739075e-02 -1.032093465328216553e-01 -5.253593623638153076e-02 1.438274886459112167e-02
-2.425817996263504028e-01 2.279564887285232544e-01 2.047833800315856934e-01 6.847923994064331055e-02 1.088436543941497803e-01 4.679499194025993347e-02 1.892148703336715698e-01 -3.377400040626525879e-01 7.675589621067047119e-02 -4.238859117031097412e-01 3.595864772796630859e-01 -8.285099640488624573e-03 -1.741097867488861084e-01 1.104538887739181519e-01 9.739807993173599243e-02 -4.806903749704360962e-02 -3.802533075213432312e-02 -2.137009948492050171e-01 -1.166012287139892578e-01 -2.192620635032653809e-01 -9.182907640933990479e-02 9.283141046762466431e-02 3.232096787542104721e-04 -2.129128128290176392e-01 9.639085829257965088e-02 1.155610159039497375e-01 2.305558323860168457e-01 4.680158942937850952e-02 2.057696133852005005e-02 1.579153910279273987e-02 -1.194182112812995911e-01 -2.128624171018600464e-01
-1.843603402376174927e-01 2.741281092166900635e-01 2.302860468626022339e-01 2.413536608219146729e-01 -7.925766520202159882e-03 5.637935921549797058e-02 1.904640942811965942e-01 7.428953051567077637e-02 -5.624337866902351379e-02 -2.421189099550247192e-01 3.025416433811187744e-01 -2.364483028650283813e-01 -1.965783387422561646e-01 -1.370843499898910522e-01 1.506523489952087402e-01 1.683848351240158081e-01 -3.409169018268585205e-01 6.392093002796173096e-02 -1.574924737215042114e-01 -7.465691119432449341e-02 -2.826009392738342285e-01 -9.063032269477844238e-02 2.518328130245208740e-01 -4.230653494596481323e-02 1.731416583061218262e-01 1.487559378147125244e-01 -2.911882847547531128e-02 1.315068900585174561e-01 1.842945516109466553e-01 7.234580814838409424e-02 -5.754435807466506958e-02 -1.016180403530597687e-02
-8.924548327922821045e-02 5.947887897491455078e-01 1.546930968761444092e-01 1.658762395381927490e-01 -7.317528128623962402e-02 9.586199186742305756e-03 1.054205819964408875e-01 2.154099345207214355e-01 -4.272161051630973816e-02 -7.311594486236572266e-02 2.540045678615570068e-01 -8.717940747737884521e-02 1.164250895380973816e-01 1.535221040248870850e-01 1.585690826177597046e-01 -9.491929411888122559e-02 2.922273576259613037e-01 4.849733412265777588e-02 -1.392194777727127075e-01 -2.125036716461181641e-01 -1.772305220365524292e-01 1.359646320343017578e-01 1.466261129826307297e-02 -1.660355627536773682e-01 2.805894799530506134e-02 -9.084933996200561523e-02 -7.159148156642913818e-02 -1.490947902202606201e-01 -9.014546126127243042e-02 4.870899394154548645e-02 3.058982491493225098e-01 -5.339691042900085449e-02
3.100576624274253845e-02 1.873579174280166626e-01 2.003126591444015503e-01 -1.559933573007583618e-01 -9.701713174581527710e-02 -7.711373269557952881e-02 1.768576055765151978e-01 -1.197372302412986755e-01 6.218927726149559021e-02 -1.045594364404678345e-02 3.062428832054138184e-01 -1.247896179556846619e-01 6.341630592942237854e-03 -6.081814318895339966e-02 4.788723215460777283e-02 -2.903632223606109619e-01 1.029887646436691284e-01 1.955645531415939331e-01 1.531105488538742065e-01 -3.867537379264831543e-01 -9.839571267366409302e-02 -6.119028478860855103e-02 1.816037744283676147e-01 -1.901040077209472656e-01 9.204316139221191406e-02 1.041662991046905518e-01 2.012707293033599854e-01 -1.665392369031906128e-01 2.097390741109848022e-01 8.843585848808288574e-02 3.992697000503540039e-01 -1.777942478656768799e-01
-3.365023434162139893e-01 -7.068820297718048096e-02 8.146243542432785034e-02 -3.101303242146968842e-02 -7.163979858160018921e-02 -1.227950975298881531e-01 -1.322996523231267929e-02 8.522795140743255615e-02 1.666318625211715698e-01 1.166176795959472656e-01 3.380719125270843506e-01 -1.191214751452207565e-02 1.635696738958358765e-01 -1.043051108717918396e-01 8.144950866699218750e-02 -3.952307105064392090e-01 7.303427159786224365e-02 -6.243235990405082703e-02 -2.800529301166534424e-01 -4.297372400760650635e-01 -1.453204452991485596e-01 7.063512504100799561e-02 9.565050154924392700e-02 6.079974025487899780e-02 9.631239622831344604e-02 2.510042302310466766e-02 2.974663674831390381e-02 -1.931435465812683105e-01 3.059217631816864014e-01 -3.179302066564559937e-02 6.183885782957077026e-02 -1.801071166992187500e-01
-8.786871284246444702e-02 4.832995235919952393e-01 -6.985884392634034157e-04 -1.529520750045776367e-01 5.405788123607635498e-02 2.302592329215258360e-04 5.649152770638465881e-02 1.415075808763504028e-01 -2.041447013616561890e-01 -1.191928610205650330e-01 4.603135585784912109e-02 -2.418629378080368042e-01 -2.371201068162918091e-01 7.392740249633789062e-02 8.130304515361785889e-02 1.356602460145950317e-01 7.749991863965988159e-02 -2.432930655777454376e-02 -1.394101977348327637e-01 -4.481068253517150879e-01 1.251046955585479736e-01 -1.434578001499176025e-01 -1.170625388622283936e-01 -1.502344757318496704e-01 5.453752353787422180e-02 -1.769289076328277588e-01 -1.047678873874247074e-03 -9.913586825132369995e-02 3.901115953922271729e-01 4.452139511704444885e-02 -6.564800441265106201e-02 6.355813145637512207e-02
2.866345085203647614e-02 2.748366892337799072e-01 1.050927564501762390e-01 1.828082203865051270e-01 4.071646183729171753e-02 -1.182764023542404175e-01 1.215105205774307251e-01 1.490823328495025635e-01 1.675439924001693726e-01 -6.844276189804077148e-02 4.130466580390930176e-01 -2.409870922565460205e-01 -1.934805214405059814e-01 -1.248758882284164429e-01 2.863395810127258301e-01 -3.566586077213287354e-01 1.322652399539947510e-01 3.192268311977386475e-02 2.944109141826629639e-01 -1.741807311773300171e-01 3.445552196353673935e-03 1.765318959951400757e-01 -8.917969465255737305e-02 -1.940360218286514282e-01 1.086513102054595947e-01 2.243790030479431152e-02 -1.274277120828628540e-01 -1.577936708927154541e-01 -2.588614076375961304e-02 1.817930787801742554e-01 4.837774485349655151e-02 -3.267158940434455872e-02
-7.896139472723007202e-02 3.665266931056976318e-01 6.009298563003540039e-02 1.038137171417474747e-02 2.784585952758789062e-01 -1.527407020330429077e-01 1.058940123766660690e-02 -2.202220112085342407e-01 5.118502303957939148e-02 1.718902140855789185e-01 4.387056455016136169e-02 -3.024734258651733398e-01 5.428996402770280838e-03 -1.285715103149414062e-01 5.105864629149436951e-02 -1.469345092773437500e-01 -2.672829926013946533e-01 6.363628804683685303e-02 1.374305784702301025e-01 -3.634991347789764404e-01 2.036241292953491211e-01 -1.227151453495025635e-01 1.974228471517562866e-01 -8.644314110279083252e-02 5.373813584446907043e-02 2.076014578342437744e-01 3.389157727360725403e-02 -1.487639397382736206e-01 2.224371880292892456e-01 2.149713039398193359e-01 -1.747844964265823364e-01 -1.220775991678237915e-01
2.357982397079467773e-01 4.086011350154876709e-01 1.468764692544937134e-01 -1.496768593788146973e-01 -5.018365383148193359e-02 -1.657409779727458954e-02 8.981739729642868042e-02 -1.114111542701721191e-01 7.556389085948467255e-03 1.951658725738525391e-01 1.741761118173599243e-01 -2.037150561809539795e-01 3.705632686614990234e-02 -2.424225062131881714e-01 1.198772415518760681e-01 7.895962893962860107e-02 -1.328971534967422485e-01 1.143776476383209229e-01 1.916723884642124176e-02 -2.608049511909484863e-01 1.764761507511138916e-01 -1.254499107599258423e-01 2.272082120180130005e-01 -3.756572902202606201e-01 1.715178638696670532e-01 1.889260113239288330e-01 -2.040635421872138977e-02 1.183191686868667603e-02 1.948070526123046875e-01 1.920985281467437744e-01 1.705961823463439941e-01 1.053011268377304077e-01
-2.006251662969589233e-01 1.965649873018264771e-01 1.962934881448745728e-01 4.034325852990150452e-02 3.254578709602355957e-01 2.278837561607360840e-01 2.820835709571838379e-01 1.186179220676422119e-01 1.544555127620697021e-01 9.578686207532882690e-02 1.780828535556793213e-01 -9.585407376289367676e-02 1.587085574865341187e-01 2.295266836881637573e-01 1.575409621000289917e-01 8.864641934633255005e-02 8.393221534788608551e-03 -2.091218978166580200e-01 -1.745560020208358765e-01 -3.330962657928466797e-01 -2.088689804077148438e-01 -2.100150845944881439e-02 -1.338681131601333618e-01 -2.798834256827831268e-02 -4.511738568544387817e-02 -2.169636934995651245e-01 5.765302106738090515e-02 2.489596232771873474e-02 -3.379303030669689178e-03 -9.150920808315277100e-02 1.864580810070037842e-01 -3.174513876438140869e-01
-6.398262828588485718e-02 5.416113734245300293e-01 2.772945463657379150e-01 1.230439520440995693e-03 -1.635344773530960083e-01 1.526416540145874023e-01 3.351744264364242554e-02 3.537219390273094177e-02 -6.269171088933944702e-02 -7.939375191926956177e-02 4.175325334072113037e-01 -5.852728709578514099e-02 3.586906194686889648e-02 8.018001168966293335e-02 -8.894329518079757690e-02 4.203059896826744080e-02 3.608596920967102051e-01 -1.214179322123527527e-01 -9.432595223188400269e-03 -3.458277881145477295e-01 1.531376093626022339e-01 1.665790677070617676e-01 -5.878426600247621536e-03 -4.073889181017875671e-02 1.757805943489074707e-01 2.343144081532955170e-02 2.214939333498477936e-02 -1.032006070017814636e-01 -5.474903807044029236e-02 2.655665576457977295e-02 6.199064478278160095e-02 -1.379525568336248398e-02
-6.719962507486343384e-02 1.543045639991760254e-01 2.429401874542236328e-01 -1.508453041315078735e-01 4.622262343764305115e-02 -1.391799896955490112e-01 2.869238257408142090e-01 -2.698297202587127686e-01 1.052117347717285156e-01 -2.961118221282958984e-01 2.466170117259025574e-02 -1.943615637719631195e-02 1.193960160017013550e-01 1.983615756034851074e-01 1.883489340543746948e-01 -1.288288533687591553e-01 -7.574640214443206787e-02 -9.513621032238006592e-02 3.287832438945770264e-01 -2.399928122758865356e-01 -1.574059426784515381e-01 2.346967607736587524e-01 -5.048002675175666809e-02 -3.944191709160804749e-02 -1.545742303133010864e-01 -9.222694486379623413e-02 1.050811447203159332e-02 -1.671704500913619995e-01 3.656055629253387451e-01 2.168975472450256348e-01 -2.982519567012786865e-02 -3.665059804916381836e-02
-2.045190930366516113e-01 8.836282789707183838e-02 2.022465690970420837e-02 9.986134618520736694e-02 2.803114429116249084e-02 1.395509392023086548e-01 -8.880510926246643066e-02 -4.912459477782249451e-02 1.889386773109436035e-02 -3.469144999980926514e-01 2.672714889049530029e-01 -2.698107361793518066e-01 6.621714681386947632e-02 -7.381056249141693115e-02 2.524524331092834473e-01 2.130869925022125244e-01 -1.024936065077781677e-01 -1.968907266855239868e-01 -4.437663033604621887e-02 -3.243978023529052734e-01 -8.743036538362503052e-02 -6.396487355232238770e-02 -5.360971763730049133e-02 -3.408692777156829834e-01 -2.740083821117877960e-02 1.662525087594985962e-01 1.373875793069601059e-02 -1.577715128660202026e-01 1.495560556650161743e-01 6.165398657321929932e-02 -1.813746802508831024e-02 -3.978306651115417480e-01
-1.167335137724876404e-01 3.348743319511413574e-01 2.968886196613311768e-01 -1.055395007133483887e-01 -2.290726304054260254e-01 1.650695800781250000e-01 3.207311034202575684e-01 -1.144531443715095520e-01 1.346901655197143555e-01 -1.834711991250514984e-02 3.330225646495819092e-01 2.217201888561248779e-02 -2.008162289857864380e-01 2.815460413694381714e-02 -6.644655019044876099e-02 -2.381495386362075806e-01 7.010038942098617554e-02 -4.030241817235946655e-02 3.195888400077819824e-01 -3.600473105907440186e-01 -2.013029456138610840e-01 1.012391522526741028e-01 4.483779147267341614e-02 -3.153236210346221924e-02 3.699603676795959473e-02 -6.262973695993423462e-02 4.555814713239669800e-02 6.244470179080963135e-02 3.146293759346008301e-02 1.594300195574760437e-02 1.222884356975555420e-01 1.660902053117752075e-01
1.434817165136337280e-02 2.429959774017333984e-01 1.994200199842453003e-01 1.205307692289352417e-01 -2.481992095708847046e-01 -1.392150968313217163e-01 2.543270885944366455e-01 -9.359350800514221191e-02 2.962825596332550049e-01 4.362787120044231415e-03 1.572744399309158325e-01 4.942268505692481995e-02 1.349228024482727051e-01 1.568997949361801147e-01 2.487417608499526978e-01 -1.718742400407791138e-01 -2.406151592731475830e-01 1.708961427211761475e-01 7.621336728334426880e-02 -2.838024795055389404e-01 1.273590475320816040e-01 1.868665665388107300e-01 1.207362045533955097e-03 -1.218586936593055725e-01 1.260178983211517334e-01 2.676350176334381104e-01 1.080266013741493225e-02 -1.227173134684562683e-01 2.487857490777969360e-01 1.859463453292846680e-01 1.707860082387924194e-01 1.226486563682556152e-01
-2.304585427045822144e-01 2.052842406556010246e-03 8.419575542211532593e-02 -2.642271518707275391e-01 1.553457528352737427e-01 -5.899986997246742249e-02 2.232649326324462891e-01 -1.907381042838096619e-02 -2.461746782064437866e-01 -7.388022728264331818e-03 4.423118233680725098e-01 -2.475445158779621124e-02 2.138040587306022644e-02 4.613339528441429138e-02 1.890651881694793701e-01 -4.195867851376533508e-02 -1.932804286479949951e-01 -2.728050351142883301e-01 -1.426446437835693359e-02 -1.686819344758987427e-01 8.910475671291351318e-02 4.215839132666587830e-02 -4.769191145896911621e-02 -1.878398507833480835e-01 3.137588500976562500e-01 2.101186662912368774e-01 -2.798260748386383057e-01 -2.624627947807312012e-01 1.946259057149291039e-03 1.229844149202108383e-02 8.611926436424255371e-02 -1.004334315657615662e-01
-2.699084766209125519e-02 2.488664239645004272e-01 2.238023281097412109e-01 -1.626690775156021118e-01 -7.937116920948028564e-02 -2.303160727024078369e-01 -6.551548093557357788e-02 9.656340628862380981e-02 1.027118265628814697e-01 2.140451222658157349e-01 1.825996488332748413e-01 -2.132756263017654419e-02 2.767542302608489990e-01 -1.231961473822593689e-01 -7.934442907571792603e-02 -2.383546680212020874e-01 4.206359013915061951e-02 -2.327970229089260101e-02 -8.971882611513137817e-02 -3.068932592868804932e-01 -2.831938266754150391e-01 2.725274115800857544e-02 1.374837160110473633e-01 -1.964141279458999634e-01 4.153921306133270264e-01 1.375513970851898193e-01 7.973977178335189819e-02 2.049640007317066193e-02 2.537421882152557373e-01 -1.660714596509933472e-01 9.791569411754608154e-02 -4.143077414482831955e-03
-1.229899972677230835e-01 2.454750388860702515e-01 1.006933003664016724e-01 -2.417527884244918823e-01 8.767239004373550415e-02 -6.879218667745590210e-02 4.477207958698272705e-01 -2.087074518203735352e-02 -4.288417752832174301e-03 -1.059424504637718201e-01 2.421738952398300171e-02 -2.680246531963348389e-01 1.647451072931289673e-01 2.917632646858692169e-02 1.914332360029220581e-01 3.749992232769727707e-03 -6.620883941650390625e-02 -3.498966991901397705e-01 -1.462006419897079468e-01 -1.603711247444152832e-01 -2.158136516809463501e-01 9.162288904190063477e-02 8.700443059206008911e-02 6.733196228742599487e-02 -1.477059870958328247e-01 -1.576460599899291992e-01 7.567583117634057999e-03 4.860194027423858643e-02 3.567636311054229736e-01 2.511678338050842285e-01 1.345760683761909604e-04 -1.182026118040084839e-01
5.508394166827201843e-02 1.002083346247673035e-01 2.930350899696350098e-01 -2.594488672912120819e-02 1.166673526167869568e-01 -2.134367823600769043e-01 9.112799540162086487e-03 -1.116679161787033081e-01 2.781767547130584717e-01 -7.354983687400817871e-02 2.300079762935638428e-01 -1.873644143342971802e-01 2.184281200170516968e-01 2.566054165363311768e-01 1.421275734901428223e-01 1.630579233169555664e-01 8.365251123905181885e-02 1.263661384582519531e-01 1.661821082234382629e-02 -4.008142352104187012e-01 -1.021557152271270752e-01 2.733586132526397705e-01 -2.592819929122924805e-01 -1.174682453274726868e-01 -1.949299275875091553e-01 6.566907465457916260e-02 -2.395642995834350586e-01 -7.648261636495590210e-02 1.346197426319122314e-01 -1.396980583667755127e-01 4.828481376171112061e-02 4.375660046935081482e-02
-3.623135387897491455e-02 2.279288768768310547e-01 3.171324431896209717e-01 -2.988677471876144409e-02 1.984022743999958038e-02 1.214210614562034607e-01 1.451329886913299561e-01 8.907909691333770752e-02 -2.085635811090469360e-02 1.083709448575973511e-01 1.307767927646636963e-01 -1.124644055962562561e-01 4.597183689475059509e-02 2.772338390350341797e-01 -2.006451413035392761e-02 -2.951008379459381104e-01 4.200952127575874329e-02 2.689273655414581299e-01 -3.077435195446014404e-01 -3.545581102371215820e-01 -1.028139218688011169e-01 7.612483203411102295e-02 2.594980895519256592e-01 -7.434687018394470215e-02 1.399220228195190430e-01 -4.676816985011100769e-03 4.681848362088203430e-02 -2.019152790307998657e-01 2.015415877103805542e-01 -1.952377855777740479e-01 4.130546003580093384e-02 2.569115459918975830e-01
-1.044917702674865723e-01 2.787636220455169678e-01 -3.483172971755266190e-03 -1.893677711486816406e-01 -6.860738154500722885e-03 -2.595610320568084717e-01 2.575772106647491455e-01 -1.400287300348281860e-01 -2.472657524049282074e-02 -2.259093709290027618e-02 -9.056564420461654663e-03 -3.614143133163452148e-01 5.390369147062301636e-02 8.619439322501420975e-04 1.784207671880722046e-01 -1.011356487870216370e-01 -2.430138438940048218e-01 8.928558975458145142e-02 -1.197299361228942871e-02 -9.641288965940475464e-02 -7.471035420894622803e-02 -1.810100078582763672e-01 1.860109716653823853e-01 -2.762918174266815186e-01 4.634844884276390076e-02 6.968142837285995483e-02 4.665174335241317749e-02 -2.538727819919586182e-01 3.362051546573638916e-01 2.150674313306808472e-01 4.542230069637298584e-02 -2.908633053302764893e-01
1.181968897581100464e-01 4.470462799072265625e-01 4.652560949325561523e-01 -1.385980844497680664e-02 -1.614869236946105957e-01 -1.377169042825698853e-01 1.589868664741516113e-01 -8.780700713396072388e-02 9.622870385646820068e-02 3.218546335119754076e-04 3.686459362506866455e-02 -2.243150025606155396e-01 -5.827889218926429749e-02 4.055302217602729797e-02 -8.034638315439224243e-02 -1.341893970966339111e-01 -6.915961951017379761e-02 1.161665562540292740e-02 4.812645167112350464e-02 -3.009738922119140625e-01 9.856292605400085449e-02 -4.589913785457611084e-02 -7.092067599296569824e-02 -3.657270967960357666e-01 5.416654795408248901e-02 -4.668836295604705811e-02 2.151956856250762939e-01 5.320810899138450623e-02 2.431644648313522339e-01 8.178585767745971680e-02 1.442830860614776611e-01 -1.083374768495559692e-01
-2.741008996963500977e-01 1.393859386444091797e-01 2.562927603721618652e-01 7.157778739929199219e-02 -1.698159053921699524e-02 2.146426439285278320e-01 6.488484889268875122e-02 2.406992577016353607e-02 8.919055014848709106e-02 -8.062698692083358765e-02 1.791607588529586792e-01 -6.525526195764541626e-02 3.347698748111724854e-01 1.552110612392425537e-01 3.826073557138442993e-02 -6.243043765425682068e-02 -1.428006589412689209e-01 -2.297037243843078613e-01 -1.197278201580047607e-01 -1.547488421201705933e-01 -1.454484462738037109e-01 -1.780518740415573120e-01 -2.905754558742046356e-02 -2.800240516662597656e-01 2.977745234966278076e-01 6.448871642351150513e-02 -1.655458062887191772e-01 -3.794226050376892090e-01 1.009124144911766052e-01 2.102729678153991699e-01 -6.149568408727645874e-02 -1.588017195463180542e-01
-1.965822130441665649e-01 7.434852421283721924e-02 1.755114346742630005e-01 1.793782562017440796e-01 5.824721604585647583e-02 5.110789835453033447e-02 2.262400984764099121e-01 -1.234429031610488892e-01 -1.960341781377792358e-01 -1.088097691535949707e-01 4.761250615119934082e-01 -1.048263087868690491e-01 8.290226757526397705e-02 2.131062597036361694e-01 1.167960613965988159e-01 -3.763880580663681030e-02 -2.623630464076995850e-01 -2.048201411962509155e-01 -1.730839535593986511e-02 -1.301644891500473022e-01 2.599502503871917725e-01 3.220580890774726868e-02 -5.880733206868171692e-02 -2.504540085792541504e-01 5.089034885168075562e-02 1.834140419960021973e-01 -2.148080766201019287e-01 -1.913344413042068481e-01 1.815815865993499756e-01 3.722250089049339294e-02 1.906450092792510986e-02 -2.204411923885345459e-01
1.499332338571548462e-01 3.105924129486083984e-01 1.606295108795166016e-01 -2.716965973377227783e-01 -2.851048856973648071e-02 8.762865513563156128e-02 -6.882151961326599121e-02 -8.532442897558212280e-02 1.037114188075065613e-01 -5.606372281908988953e-02 2.846388332545757294e-02 -1.906483918428421021e-01 1.943713724613189697e-01 1.333817392587661743e-01 1.823380216956138611e-02 -1.751417666673660278e-01 -1.495381891727447510e-01 1.510730832815170288e-01 -3.564294278621673584e-01 -4.430393874645233154e-01 1.149312313646078110e-02 2.105603963136672974e-01 1.159913539886474609e-01 -2.097840458154678345e-01 -1.811731792986392975e-02 2.325374335050582886e-01 -2.262450754642486572e-02 -1.847317814826965332e-01 1.492924690246582031e-01 1.140466853976249695e-01 1.025201305747032166e-01 1.341733336448669434e-01
2.016869932413101196e-02 1.643205434083938599e-01 1.811462789773941040e-01 -1.360462754964828491e-01 -1.235525533556938171e-01 -1.339622139930725098e-01 1.638522148132324219e-01 -3.146118521690368652e-01 -4.324626922607421875e-02 8.954908698797225952e-02 1.102535948157310486e-01 -2.599703371524810791e-01 -1.068737544119358063e-02 -4.512231051921844482e-02 1.836833730340003967e-02 -3.362095057964324951e-01 -3.644535690546035767e-02 6.662473082542419434e-02 -1.803051121532917023e-02 -3.317999243736267090e-01 -2.369619011878967285e-01 -2.586491107940673828e-01 2.146624475717544556e-01 -2.888127565383911133e-01 1.534236967563629150e-02 2.479421645402908325e-01 -1.085865311324596405e-02 -2.968413569033145905e-02 8.511488884687423706e-02 1.530854701995849609e-01 2.498344779014587402e-01 -1.803964376449584961e-01
-1.630236804485321045e-01 2.293209135532379150e-01 2.942843735218048096e-01 1.376467496156692505e-01 1.100924536585807800e-01 2.584144473075866699e-02 2.038185000419616699e-01 3.539144396781921387e-01 7.804769277572631836e-02 -1.517333239316940308e-01 1.189991161227226257e-01 -2.481937557458877563e-01 -3.026360645890235901e-02 1.560178548097610474e-01 3.380051851272583008e-01 2.359792441129684448e-01 -1.169527694582939148e-01 -1.873470842838287354e-01 1.361206918954849243e-01 -2.354536056518554688e-01 7.695280015468597412e-03 1.070119962096214294e-01 1.660837978124618530e-01 -7.524205744266510010e-02 -5.526077002286911011e-02 2.543739676475524902e-01 -2.396475523710250854e-02 3.732234984636306763e-02 1.311330348253250122e-01 1.809378266334533691e-01 -2.124352753162384033e-01 -5.781929194927215576e-02
-2.627760767936706543e-01 2.143312245607376099e-01 -5.847464129328727722e-02 1.497316733002662659e-02 -2.823214977979660034e-02 -4.361329376697540283e-01 -8.199825882911682129e-02 8.159169554710388184e-02 -5.372621864080429077e-02 5.412887036800384521e-02 -9.632109105587005615e-02 -1.617464870214462280e-01 2.575461752712726593e-02 4.501091316342353821e-03 1.201496571302413940e-01 6.872382760047912598e-02 -3.043069839477539062e-01 4.181043431162834167e-02 -1.145210955291986465e-02 -5.435554385185241699e-01 -1.055468916893005371e-01 -7.156306505203247070e-02 9.511274844408035278e-02 -2.465738728642463684e-02 2.381066232919692993e-01 1.095052212476730347e-01 -1.353356987237930298e-01 -1.949474215507507324e-01 2.477161139249801636e-01 -1.011325642466545105e-01 5.809127166867256165e-02 7.513659074902534485e-03
-2.494501136243343353e-02 1.983066201210021973e-01 1.127846315503120422e-01 3.636536002159118652e-01 1.898324936628341675e-01 4.596131667494773865e-02 2.823769450187683105e-01 5.141605809330940247e-02 -1.214040368795394897e-01 -9.948256611824035645e-02 3.350964784622192383e-01 -1.936924606561660767e-01 7.275978475809097290e-02 -7.703892886638641357e-02 6.737402081489562988e-02 1.031516417860984802e-01 -3.597938120365142822e-01 -4.406312853097915649e-02 4.309637472033500671e-02 -3.782782256603240967e-01 -1.195405274629592896e-01 2.865309715270996094e-01 -9.643876925110816956e-03 -1.670422554016113281e-01 2.459428906440734863e-01 1.013260036706924438e-01 7.360090315341949463e-02 -8.429639786481857300e-02 -5.770670250058174133e-02 -1.613978669047355652e-02 7.184525579214096069e-02 3.077299334108829498e-02
-1.198502350598573685e-02 3.228226006031036377e-01 1.625394523143768311e-01 6.765069067478179932e-02 -2.694724686443805695e-02 -1.816689521074295044e-01 2.127171456813812256e-01 -1.909742504358291626e-02 -2.013602405786514282e-01 7.099585980176925659e-02 3.788589537143707275e-01 2.081713080406188965e-01 -1.546619534492492676e-01 -7.877145707607269287e-02 2.763043940067291260e-01 -2.842788994312286377e-01 -8.482325822114944458e-02 -6.497149914503097534e-02 -6.349761039018630981e-02 -1.091898530721664429e-01 -2.037047892808914185e-01 7.450684159994125366e-02 1.887534409761428833e-01 -9.840290248394012451e-02 -2.968542277812957764e-01 -2.195602981373667717e-03 1.215607579797506332e-02 -1.621833890676498413e-01 2.813020944595336914e-01 1.101585626602172852e-01 1.868668496608734131e-01 -7.121533155441284180e-02
1.131472140550613403e-01 5.849547684192657471e-02 6.212613731622695923e-02 -2.686190605163574219e-01 -4.072493314743041992e-02 8.332576602697372437e-02 7.390587031841278076e-02 -2.000163495540618896e-02 1.767034232616424561e-01 -2.020606398582458496e-01 1.543803024105727673e-03 5.336374044418334961e-02 1.444675326347351074e-01 5.197118967771530151e-02 5.146358162164688110e-03 -2.247986011207103729e-02 -1.898035220801830292e-02 -4.409588407725095749e-03 -4.952238872647285461e-02 -4.414918720722198486e-01 -1.088939309120178223e-01 1.130556538701057434e-01 2.409833520650863647e-01 -3.629866540431976318e-01 6.850810348987579346e-02 3.116334676742553711e-01 -2.832238972187042236e-01 -3.170842826366424561e-01 1.204583346843719482e-01 2.453648149967193604e-01 8.103228360414505005e-02 -1.349944770336151123e-01
9.433011291548609734e-04 2.287468761205673218e-01 -2.140110135078430176e-01 -1.524322479963302612e-01 -2.026501297950744629e-01 -3.010968267917633057e-01 3.162153959274291992e-01 -4.412690177559852600e-02 6.003896147012710571e-02 2.499761283397674561e-01 3.907944858074188232e-01 1.603271365165710449e-01 -1.794417575001716614e-02 8.096782863140106201e-02 2.766478955745697021e-01 -1.192682906985282898e-01 -1.899105310440063477e-01 6.665892899036407471e-02 -9.841941297054290771e-02 -2.970867753028869629e-01 -7.342108339071273804e-02 7.809209823608398438e-02 2.633112668991088867e-02 -2.643000707030296326e-02 -2.452418655157089233e-01 7.517950236797332764e-02 -6.638079881668090820e-02 -3.409893438220024109e-02 2.065713107585906982e-01 1.217501014471054077e-01 -1.015910655260086060e-01 -1.109043434262275696e-01
1.204539388418197632e-01 3.012341558933258057e-01 2.185406684875488281e-01 -3.057818412780761719e-01 1.200188398361206055e-01 3.849848359823226929e-02 4.834283143281936646e-02 -6.477984786033630371e-02 1.075959801673889160e-01 -6.682074069976806641e-02 -4.595149680972099304e-02 -2.227853387594223022e-01 1.357413977384567261e-01 9.206166863441467285e-02 6.491650640964508057e-02 -1.403048783540725708e-01 -8.915179222822189331e-02 2.026602923870086670e-01 -4.319578409194946289e-01 -3.994546234607696533e-01 -6.222507357597351074e-02 9.703257679939270020e-02 2.533169090747833252e-01 -1.200377345085144043e-01 9.823141992092132568e-02 2.157850563526153564e-01 -1.898969560861587524e-01 -1.284054666757583618e-01 7.798320055007934570e-02 -2.305614762008190155e-02 4.505559802055358887e-02 -8.965395390987396240e-02
-1.232215836644172668e-01 3.692852258682250977e-01 2.729184627532958984e-01 -1.293198317289352417e-01 6.051464751362800598e-02 -5.561022087931632996e-02 1.777160167694091797e-01 4.705009236931800842e-02 1.352916657924652100e-01 2.039071358740329742e-02 3.879897892475128174e-01 1.507550477981567383e-01 -1.429627388715744019e-01 5.387115851044654846e-02 -1.891744285821914673e-01 -1.640115529298782349e-01 6.908897310495376587e-02 -2.592552602291107178e-01 3.112797737121582031e-01 -2.811843156814575195e-01 -2.341760098934173584e-01 -2.272632718086242676e-02 9.953398257493972778e-02 -2.355631738901138306e-01 1.655958443880081177e-01 -4.436701163649559021e-02 3.740637376904487610e-02 -3.120533376932144165e-02 1.681540906429290771e-02 -1.070885807275772095e-01 1.494040936231613159e-01 -6.435628235340118408e-02
9.109751135110855103e-02 3.755646347999572754e-01 6.826096028089523315e-02 -8.053563535213470459e-02 -2.819072827696800232e-02 -2.538102567195892334e-01 1.993418782949447632e-01 -6.016846746206283569e-03 9.145087003707885742e-02 -7.012923713773488998e-03 2.734283506870269775e-01 -2.638636529445648193e-01 9.378785640001296997e-02 -6.829264760017395020e-02 1.266009211540222168e-01 -2.664866745471954346e-01 4.728769138455390930e-02 1.439244300127029419e-01 2.127140313386917114e-01 -2.940628826618194580e-01 -5.065245553851127625e-02 -1.074397936463356018e-01 -1.210253313183784485e-02 -7.500930875539779663e-02 2.131246477365493774e-01 3.370312154293060303e-01 2.118580602109432220e-02 -2.879274189472198486e-01 5.035561695694923401e-02 1.009547337889671326e-01 2.120372802019119263e-01 8.132443577051162720e-02
-2.471528798341751099e-01 2.860799133777618408e-01 2.894821166992187500e-01 -1.132687479257583618e-01 6.939913332462310791e-02 1.140756458044052124e-01 3.442888334393501282e-02 -1.688614785671234131e-01 -2.356250584125518799e-01 2.003753371536731720e-02 4.716490581631660461e-02 -3.362053632736206055e-01 2.141579836606979370e-01 8.786413818597793579e-02 -2.198247909545898438e-01 2.910476177930831909e-02 -2.861511409282684326e-01 -8.089832961559295654e-02 8.032114058732986450e-02 -1.774309575557708740e-01 -3.577760457992553711e-01 -1.567877978086471558e-01 -8.376362733542919159e-03 -8.120570331811904907e-02 -1.277709603309631348e-01 5.690050311386585236e-03 -3.537217155098915100e-02 -3.008784949779510498e-01 1.068288311362266541e-01 8.968375623226165771e-02 -5.431620031595230103e-02 -1.510906666517257690e-01
-4.109136760234832764e-02 -3.022271208465099335e-02 -9.284519404172897339e-02 -3.186862170696258545e-02 -2.505595423281192780e-02 -2.313707470893859863e-01 3.835032880306243896e-01 -1.213425099849700928e-01 7.158804684877395630e-02 -8.567531406879425049e-02 1.703934669494628906e-01 -3.442516028881072998e-01 -1.270468980073928833e-01 8.735872805118560791e-02 5.643277242779731750e-02 1.866784244775772095e-01 -3.646022453904151917e-02 -3.702823519706726074e-01 -5.966760963201522827e-02 -5.402074456214904785e-01 1.157522015273571014e-02 -9.087453037500381470e-02 8.878558874130249023e-02 2.842812985181808472e-02 1.718129813671112061e-01 -1.994912885129451752e-02 -2.071840167045593262e-01 4.408502206206321716e-02 1.368002593517303467e-01 -7.278610719367861748e-04 -6.737270206212997437e-02 -3.229511156678199768e-02
1.162161957472562790e-02 3.672228753566741943e-02 -1.270115822553634644e-01 -1.526402961462736130e-02 6.812027096748352051e-02 -1.384666655212640762e-02 3.084665238857269287e-01 2.209673821926116943e-01 1.096796095371246338e-01 2.387657761573791504e-03 3.370272815227508545e-01 -3.319467306137084961e-01 -1.872619986534118652e-01 5.619466304779052734e-02 3.493514657020568848e-02 -6.269677728414535522e-02 -2.784879207611083984e-01 -3.271250426769256592e-02 4.078897833824157715e-02 -4.255859553813934326e-01 -1.280648112297058105e-01 2.450151294469833374e-01 -1.934475004673004150e-01 5.199980735778808594e-02 1.712919622659683228e-01 6.770764291286468506e-02 -1.096100956201553345e-01 -6.504859775304794312e-02 1.670596152544021606e-01 2.484553903341293335e-01 1.750666797161102295e-01 7.565484941005706787e-02
7.694108784198760986e-02 1.842479109764099121e-01 1.273900866508483887e-01 9.909456223249435425e-02 2.324810475111007690e-01 4.462850093841552734e-02 3.355295062065124512e-01 3.148689270019531250e-01 -1.418631244450807571e-02 5.979597941040992737e-02 2.961311936378479004e-01 -2.714247703552246094e-01 -1.393228117376565933e-02 1.838803440332412720e-01 1.903217285871505737e-01 4.689143598079681396e-02 -2.085205614566802979e-01 1.916635036468505859e-01 8.078376203775405884e-02 -2.420094609260559082e-01 -1.104817688465118408e-01 1.743956059217453003e-01 -3.910209983587265015e-02 -1.608566641807556152e-01 -4.366337880492210388e-02 2.013470977544784546e-01 -1.611127704381942749e-02 9.441573917865753174e-02 1.918685063719749451e-02 1.069401726126670837e-01 -3.266725838184356689e-01 -2.080370485782623291e-01
-2.106919325888156891e-02 3.576082587242126465e-01 9.438845515251159668e-02 4.766884073615074158e-02 7.302272319793701172e-02 -2.025151103734970093e-01 2.681390345096588135e-01 1.932298094034194946e-01 -2.644872963428497314e-01 -7.019446045160293579e-02 5.631949380040168762e-02 -1.651592701673507690e-01 1.266277134418487549e-01 -7.618687301874160767e-02 1.421963572502136230e-01 -2.940855175256729126e-02 1.421515196561813354e-01 -2.226260900497436523e-01 -6.214704737067222595e-02 -3.404114544391632080e-01 -8.860021829605102539e-02 1.060819923877716064e-01 2.935658395290374756e-02 -1.001682057976722717e-01 1.263606399297714233e-01 3.269954621791839600e-01 -1.486334800720214844e-01 1.068456619977951050e-01 -1.204641163349151611e-01 -1.080107092857360840e-01 -3.914204835891723633e-01 -3.683307766914367676e-02
-1.136546283960342407e-01 1.254525780677795410e-01 1.033769026398658752e-01 -1.864312216639518738e-02 1.020120531320571899e-01 1.114378403872251511e-02 2.542163431644439697e-01 6.367734819650650024e-02 -1.128867864608764648e-01 -1.274473220109939575e-01 4.311038851737976074e-01 -2.858614921569824219e-01 1.885778605937957764e-01 6.100390478968620300e-02 1.338727772235870361e-01 -1.564407907426357269e-02 -1.947540789842605591e-01 -1.604411154985427856e-01 7.496852427721023560e-02 -2.969550490379333496e-01 1.780694425106048584e-01 1.775223016738891602e-01 -1.298861503601074219e-01 -2.413478493690490723e-01 2.157545238733291626e-01 -1.346590816974639893e-01 5.993461608886718750e-02 -1.233199313282966614e-01 -2.214404940605163574e-02 2.789670526981353760e-01 -1.054303050041198730e-01 2.415957599878311157e-01
4.246235266327857971e-02 4.233978390693664551e-01 -7.518658787012100220e-02 2.260291874408721924e-01 -1.546731293201446533e-01 -1.123630777001380920e-01 2.316080033779144287e-01 4.487163200974464417e-02 1.014704182744026184e-01 5.912609025835990906e-02 2.083599120378494263e-01 -2.889630198478698730e-01 -2.250532060861587524e-01 1.796430498361587524e-01 2.075221240520477295e-01 1.192860826849937439e-01 -2.061041742563247681e-01 -5.576412379741668701e-02 -1.624756157398223877e-01 -4.197326600551605225e-01 -2.907360717654228210e-02 9.274154156446456909e-02 -4.363325715530663729e-04 1.213923841714859009e-01 -2.223949283361434937e-01 1.044817194342613220e-01 2.070514708757400513e-01 -8.188015222549438477e-02 1.572323590517044067e-02 -6.601066142320632935e-02 -3.480492904782295227e-02 3.084479086101055145e-02
2.773153781890869141e-01 1.429129391908645630e-01 2.894555926322937012e-01 1.673931926488876343e-01 -4.706161841750144958e-02 1.178310886025428772e-01 4.257510006427764893e-01 -7.945484668016433716e-02 1.142713800072669983e-01 -6.770292669534683228e-02 6.462768465280532837e-02 -2.361073940992355347e-01 -1.269852519035339355e-01 -2.480661496520042419e-02 3.016088157892227173e-02 1.413948982954025269e-01 -4.296277090907096863e-02 -6.746438145637512207e-02 -4.594703018665313721e-02 -4.320679903030395508e-01 -2.573344111442565918e-01 1.449603736400604248e-01 -1.750233396887779236e-02 -6.576020270586013794e-02 9.844205528497695923e-02 1.054387465119361877e-01 -2.805539369583129883e-01 -1.369189620018005371e-01 -4.035883396863937378e-02 5.136675760149955750e-02 1.578741669654846191e-01 1.935708224773406982e-01
-1.809109151363372803e-01 1.851479560136795044e-01 3.122837245464324951e-01 -2.903047502040863037e-01 1.172546893358230591e-01 -1.485781669616699219e-01 2.281705141067504883e-01 1.824857294559478760e-02 3.587009757757186890e-02 -6.320645660161972046e-02 2.782580852508544922e-01 -6.033473461866378784e-02 1.816108226776123047e-01 -1.484861522912979126e-01 9.699786454439163208e-02 6.551283597946166992e-02 -5.158114433288574219e-02 4.271603748202323914e-02 -1.246093511581420898e-01 -1.883201003074645996e-01 6.950110197067260742e-02 -1.388127654790878296e-01 1.019246526993811131e-03 3.455847036093473434e-03 -2.154697030782699585e-01 4.330819845199584961e-02 -9.093788266181945801e-02 1.954547613859176636e-01 4.506242871284484863e-01 3.426882922649383545e-01 -2.720873570069670677e-03 1.141249015927314758e-01
-8.124952204525470734e-03 4.681186974048614502e-01 2.847900241613388062e-02 -2.697516679763793945e-01 4.907932505011558533e-02 1.595146059989929199e-01 2.898835763335227966e-02 2.744150161743164062e-01 -1.214193403720855713e-01 -1.664323359727859497e-01 2.496585100889205933e-01 -1.961426287889480591e-01 -1.552783995866775513e-01 1.006540283560752869e-01 9.004148840904235840e-02 1.729966700077056885e-01 -5.264439061284065247e-02 -2.742962539196014404e-02 3.635174036026000977e-02 -2.627604305744171143e-01 -1.154178455471992493e-01 -1.124919392168521881e-02 -9.242418408393859863e-02 -1.549364179372787476e-01 -2.320244759321212769e-01 1.438372433185577393e-01 -2.199490964412689209e-01 -2.096945196390151978e-01 8.560419827699661255e-02 1.797359734773635864e-01 1.681573987007141113e-01 1.817559003829956055e-01
-1.371451467275619507e-01 5.503920912742614746e-01 -1.187720149755477905e-02 -1.928157210350036621e-01 -1.696722656488418579e-01 1.010648626834154129e-02 -5.575606971979141235e-02 9.599062055349349976e-02 3.529644012451171875e-02 -1.637730598449707031e-01 3.695917129516601562e-01 1.395435724407434464e-02 1.686482578516006470e-01 1.245091184973716736e-01 1.128737777471542358e-01 -2.854690253734588623e-01 1.127063184976577759e-01 1.829710006713867188e-01 -1.150340959429740906e-01 -2.262607216835021973e-01 -1.895058602094650269e-01 1.615685671567916870e-01 3.972475603222846985e-02 -1.014238819479942322e-01 -3.294881433248519897e-02 9.480921179056167603e-02 5.707089789211750031e-03 -1.155362203717231750e-01 -3.740190714597702026e-02 -2.193750068545341492e-02 2.919234633445739746e-01 -4.055300354957580566e-02
1.432332694530487061e-01 3.369865715503692627e-01 9.277310222387313843e-02 -2.643157541751861572e-01 1.167551651597023010e-01 1.417756080627441406e-01 2.650799453258514404e-01 6.787279993295669556e-02 1.192796006798744202e-01 -1.390045732259750366e-01 1.118489354848861694e-01 -2.966074943542480469e-01 -3.271934017539024353e-02 4.727501794695854187e-02 -1.687530577182769775e-01 -2.149510830640792847e-01 -2.150157094001770020e-01 -2.409020513296127319e-01 -5.469953641295433044e-02 -1.389755904674530029e-01 2.686393260955810547e-02 1.574662774801254272e-01 -2.487293034791946411e-01 -1.283689737319946289e-01 2.102234065532684326e-01 4.358942620456218719e-03 -1.122493147850036621e-01 -8.127596229314804077e-02 1.992827951908111572e-01 8.300688117742538452e-02 -1.897473782300949097e-01 -3.006075024604797363e-01
-2.171262353658676147e-01 2.559525668621063232e-01 3.056591190397739410e-02 4.949081316590309143e-02 8.997838944196701050e-02 -2.382720075547695160e-02 4.283186048269271851e-02 -6.286453455686569214e-02 -1.554957032203674316e-01 -3.014069497585296631e-01 4.612284600734710693e-01 -1.289875209331512451e-01 4.661878198385238647e-02 7.145585864782333374e-02 1.833659708499908447e-01 2.422526478767395020e-02 -2.344540208578109741e-01 -3.141252398490905762e-01 -1.362291723489761353e-01 -1.304559409618377686e-01 -4.698080569505691528e-02 -3.540486842393875122e-02 9.716061502695083618e-02 -3.123733997344970703e-01 -2.267107181251049042e-02 -1.371342688798904419e-01 -1.600069254636764526e-01 -1.796592026948928833e-01 2.919042110443115234e-01 -8.883771300315856934e-02 1.165694445371627808e-01 -6.351744290441274643e-03
-5.266112834215164185e-02 1.660750433802604675e-02 7.610129565000534058e-02 -1.095451191067695618e-01 3.059186041355133057e-01 -1.701677143573760986e-01 2.542722523212432861e-01 6.814107298851013184e-02 -1.775540560483932495e-01 7.994996756315231323e-02 3.602437078952789307e-01 -2.599295377731323242e-01 7.892645150423049927e-02 1.753792762756347656e-01 -4.504328966140747070e-02 -7.060379534959793091e-02 -3.129468858242034912e-01 8.265203237533569336e-02 3.566735982894897461e-02 -2.898383140563964844e-01 1.279634982347488403e-01 1.478404104709625244e-01 4.449139162898063660e-02 -8.480291068553924561e-02 2.320130169391632080e-01 5.678926035761833191e-02 1.476078033447265625e-01 -4.560598358511924744e-02 1.908353865146636963e-01 2.966886460781097412e-01 2.378301173448562622e-01 -9.319257736206054688e-02
-8.856541663408279419e-02 1.272912323474884033e-01 1.369988173246383667e-01 7.007820904254913330e-02 -7.275825738906860352e-02 -2.407338470220565796e-01 2.587548494338989258e-01 2.237817943096160889e-01 -3.933449462056159973e-02 -1.731163114309310913e-01 1.396037936210632324e-01 -1.756004244089126587e-01 -1.624273657798767090e-01 6.368149816989898682e-02 1.303897202014923096e-01 2.276101857423782349e-01 -1.821029335260391235e-01 -3.326744437217712402e-01 -7.343377918004989624e-02 -4.594867229461669922e-01 2.336204610764980316e-02 -3.806111868470907211e-03 1.338405907154083252e-01 -3.214312195777893066e-01 -1.055236011743545532e-01 -1.384874194627627730e-04 -1.838693320751190186e-01 -1.123593449592590332e-01 2.377924323081970215e-02 -1.554574724286794662e-02 -1.562839299440383911e-01 -1.611271053552627563e-01
5.009254068136215210e-02 4.104952216148376465e-01 1.851103156805038452e-01 -2.132842987775802612e-01 1.538640111684799194e-01 -2.635016441345214844e-01 1.224225983023643494e-01 6.919146329164505005e-02 1.746031790971755981e-01 1.634626686573028564e-01 1.968858540058135986e-01 1.669950932264328003e-01 1.702551692724227905e-01 -1.420894265174865723e-01 -1.721101999282836914e-01 -1.656282991170883179e-01 -1.141508519649505615e-01 1.230708975344896317e-02 -3.965122625231742859e-02 -3.618409335613250732e-01 -2.863892614841461182e-01 1.043550111353397369e-02 1.922626234591007233e-02 -1.686749607324600220e-01 1.051218509674072266e-01 8.545115590095520020e-02 -2.549408078193664551e-01 -5.860117450356483459e-02 7.121405750513076782e-02 -1.669319421052932739e-01 7.237029075622558594e-02 1.570663601160049438e-01
-1.303567141294479370e-01 2.492737472057342529e-01 1.713211536407470703e-01 -1.280098557472229004e-01 2.075875550508499146e-01 -7.639852166175842285e-02 2.315617352724075317e-01 3.596045449376106262e-02 -6.915038824081420898e-02 -1.001688539981842041e-01 -1.041111424565315247e-01 -2.423620074987411499e-01 6.363784521818161011e-02 2.389955334365367889e-02 1.239105612039566040e-01 -2.875005304813385010e-01 9.250609204173088074e-03 -3.043982386589050293e-01 -9.145712107419967651e-02 -3.819569349288940430e-01 -1.031648516654968262e-01 7.361132651567459106e-02 -3.259427472949028015e-02 5.123634636402130127e-02 -1.791089922189712524e-01 -8.872361481189727783e-02 2.205524034798145294e-02 1.898495480418205261e-02 4.137195944786071777e-01 2.865947186946868896e-01 -1.502862274646759033e-01 -2.880749106407165527e-02
3.393131121993064880e-02 2.605286836624145508e-01 4.529219567775726318e-01 -1.203780025243759155e-01 -1.301849037408828735e-01 -1.377973854541778564e-01 3.107105791568756104e-01 -1.405881196260452271e-01 1.074362099170684814e-01 2.886363118886947632e-02 1.482690572738647461e-01 -2.328478097915649414e-01 -1.077661961317062378e-01 7.089987397193908691e-02 -3.709358349442481995e-02 -1.038535982370376587e-01 8.732571452856063843e-02 6.756393611431121826e-02 2.936183288693428040e-02 -2.753589153289794922e-01 2.344304621219635010e-01 -7.542952895164489746e-02 -1.000404078513383865e-02 -4.001534283161163330e-01 -3.410825738683342934e-03 -2.256374806165695190e-03 -7.455261796712875366e-02 -6.263919919729232788e-02 1.763452440500259399e-01 9.064026176929473877e-02 2.749017179012298584e-01 -8.714710175991058350e-02
2.643966674804687500e-01 3.190742731094360352e-01 1.200595572590827942e-01 -4.694275185465812683e-02 -1.325520128011703491e-01 7.714475691318511963e-02 2.671446502208709717e-01 -3.387042507529258728e-02 7.173684984445571899e-02 -1.065743565559387207e-01 2.610747814178466797e-01 -2.662102282047271729e-01 -9.051004797220230103e-02 -3.276802971959114075e-02 3.104711510241031647e-02 -2.131685763597488403e-01 -1.091323234140872955e-02 1.578017771244049072e-01 -6.285028904676437378e-02 -3.446950614452362061e-01 -1.262481361627578735e-01 -7.121778279542922974e-02 7.683950662612915039e-02 -1.483980119228363037e-01 1.779107726179063320e-03 1.105640083551406860e-01 6.546889245510101318e-02 -1.375287771224975586e-01 2.185762375593185425e-01 1.441792584955692291e-02 4.625964760780334473e-01 -1.014975979924201965e-01
8.253754675388336182e-02 3.743374347686767578e-01 1.008758470416069031e-01 -1.985572129487991333e-01 3.702456951141357422e-01 1.142605766654014587e-01 3.593057021498680115e-02 -1.436912715435028076e-01 -3.900347277522087097e-02 -2.524426020681858063e-02 1.946978867053985596e-01 -8.545985072851181030e-02 4.256423413753509521e-01 1.230060607194900513e-01 1.472518127411603928e-02 2.165283560752868652e-01 1.776366978883743286e-01 -1.250500977039337158e-01 7.791761308908462524e-02 -3.859876692295074463e-01 -2.031418681144714355e-01 1.621550880372524261e-02 5.841139703989028931e-02 -4.036383330821990967e-02 3.340771421790122986e-02 -3.014281764626502991e-02 1.640659868717193604e-01 9.172166138887405396e-02 1.339301913976669312e-01 3.179266676306724548e-02 1.655156351625919342e-02 1.876488327980041504e-01
-1.743967384099960327e-01 2.154345810413360596e-01 1.800922751426696777e-01 6.994377076625823975e-02 -1.668587327003479004e-01 -6.078942120075225830e-02 1.346473693847656250e-01 1.119799390435218811e-01 -6.590121239423751831e-02 1.866305992007255554e-02 3.407437801361083984e-01 -1.344848722219467163e-01 1.552553474903106689e-01 5.761231854557991028e-02 2.254481315612792969e-01 -1.386540830135345459e-01 1.812774837017059326e-01 -1.557817608118057251e-01 2.406762987375259399e-01 -4.750632941722869873e-01 -9.526495635509490967e-02 2.099270224571228027e-01 -9.948716498911380768e-03 7.815464586019515991e-02 1.210150793194770813e-01 -1.064135059714317322e-01 1.570692211389541626e-01 1.488629877567291260e-01 1.179079487919807434e-01 -7.875359803438186646e-02 5.570006370544433594e-02 -3.019681870937347412e-01
1.945621818304061890e-01 3.362674415111541748e-01 1.998761147260665894e-01 -2.346170097589492798e-01 -6.595134735107421875e-02 -4.096005856990814209e-02 1.726017217151820660e-03 3.438970074057579041e-02 2.312218584120273590e-02 -1.870069056749343872e-01 4.188942909240722656e-01 -6.362530589103698730e-02 -1.774362325668334961e-01 1.873965188860893250e-02 1.342351585626602173e-01 -8.226507902145385742e-02 -2.062709033489227295e-01 9.566356986761093140e-02 -2.186327241361141205e-02 -2.636048495769500732e-01 -6.888037174940109253e-02 2.962915003299713135e-01 -9.967344999313354492e-02 -1.767356991767883301e-01 3.363642096519470215e-01 1.693333312869071960e-02 1.707195788621902466e-01 -3.297184128314256668e-03 -2.476685307919979095e-02 1.432361453771591187e-02 2.531052529811859131e-01 1.112674102187156677e-01
-8.462320268154144287e-02 6.574000418186187744e-02 -9.793604910373687744e-02 9.680082090198993683e-03 -7.935454696416854858e-02 -7.638671249151229858e-02 3.016953170299530029e-01 -1.253622025251388550e-02 -2.338611781597137451e-01 -1.270097643136978149e-01 4.067046940326690674e-01 -1.575633734464645386e-01 6.707618385553359985e-02 -5.727453902363777161e-02 -7.339611649513244629e-02 1.493329405784606934e-01 -1.286635100841522217e-01 -8.362539112567901611e-02 1.592197120189666748e-01 -2.527004480361938477e-01 -7.531997561454772949e-02 4.656919836997985840e-02 2.821666002273559570e-01 -1.219426188617944717e-02 -2.265032678842544556e-01 4.761546254158020020e-01 1.220530346035957336e-01 -5.035326257348060608e-02 2.204745709896087646e-01 1.776864677667617798e-01 -9.881525300443172455e-03 -5.380815640091896057e-02
-1.674297600984573364e-01 2.761516273021697998e-01 2.179197072982788086e-01 -5.864920467138290405e-02 2.139630019664764404e-01 5.948853492736816406e-02 1.572081148624420166e-01 1.516544967889785767e-01 -2.954353392124176025e-01 -2.038881778717041016e-01 2.951914370059967041e-01 -5.770362168550491333e-02 -1.571983546018600464e-01 -3.447862714529037476e-02 1.050717458128929138e-01 2.338440567255020142e-01 -4.167177677154541016e-01 -4.539271444082260132e-02 -9.882132709026336670e-02 -1.670771539211273193e-01 -1.346602588891983032e-01 2.030983194708824158e-02 2.366123348474502563e-01 -6.471455562859773636e-03 4.466609656810760498e-02 1.024063080549240112e-01 -2.700820565223693848e-01 -4.738535732030868530e-03 9.577640891075134277e-02 -2.002376876771450043e-02 -7.358818501234054565e-02 -2.199931740760803223e-01
-1.939138919115066528e-01 2.420319467782974243e-01 7.604309171438217163e-02 -1.294210851192474365e-01 3.436269983649253845e-02 1.293120980262756348e-01 1.541291624307632446e-01 -1.516908407211303711e-02 7.599532604217529297e-02 -2.274548560380935669e-01 7.041306234896183014e-03 -2.553233206272125244e-01 -1.581784933805465698e-01 1.066524982452392578e-01 -4.591407719999551773e-03 -7.970049045979976654e-03 -4.373760223388671875e-01 -1.903724223375320435e-01 -1.084653064608573914e-01 -3.561404049396514893e-01 1.272501647472381592e-01 -6.560654193162918091e-02 -1.692547649145126343e-01 -2.213751077651977539e-01 1.298659294843673706e-01 2.537544071674346924e-02 -1.730007827281951904e-01 -1.976254731416702271e-01 2.786755859851837158e-01 1.245432794094085693e-01 1.203181594610214233e-01 -1.474248170852661133e-01
1.185239758342504501e-02 2.898333966732025146e-01 -3.144914284348487854e-03 -1.442649215459823608e-01 -1.293453276157379150e-01 5.727261677384376526e-02 -1.456162929534912109e-01 -2.790002524852752686e-01 2.237719856202602386e-02 9.193125367164611816e-02 4.716821312904357910e-01 -4.436166882514953613e-01 1.684945374727249146e-01 -8.789493143558502197e-02 -1.529146730899810791e-02 -4.181213676929473877e-02 -1.093443632125854492e-01 6.973035633563995361e-02 -3.480847924947738647e-02 -1.136543005704879761e-01 -1.641140878200531006e-01 -1.567741930484771729e-01 2.739062011241912842e-01 -1.096781715750694275e-01 1.096164137125015259e-01 2.659878432750701904e-01 1.317774355411529541e-01 3.296151012182235718e-02 -7.361426483839750290e-03 -1.667682975530624390e-01 -9.381198883056640625e-02 4.745230823755264282e-02
-2.271921634674072266e-01 4.238358139991760254e-01 2.185648828744888306e-01 -3.206521272659301758e-01 5.976901948451995850e-02 -1.466168314218521118e-01 -5.826746299862861633e-02 1.366661041975021362e-01 1.571403145790100098e-01 6.220539286732673645e-02 1.153946965932846069e-01 4.630659148097038269e-02 2.075979858636856079e-01 1.524864416569471359e-02 9.604904800653457642e-02 8.532345294952392578e-02 -1.085419673472642899e-02 -7.218883931636810303e-02 -2.449543923139572144e-01 -8.631101250648498535e-02 -1.470018643885850906e-02 -7.284079492092132568e-02 1.093786582350730896e-01 -7.505626231431961060e-02 1.301437765359878540e-01 3.774286806583404541e-01 -9.065773338079452515e-02 1.472865045070648193e-01 3.361345529556274414e-01 1.571131497621536255e-01 3.282622492406517267e-04 -2.104423642158508301e-01
2.249258458614349365e-01 3.677561581134796143e-01 1.494973897933959961e-01 -6.650824844837188721e-02 1.933793872594833374e-01 -2.500855922698974609e-01 3.528355434536933899e-02 5.131420120596885681e-02 1.071173995733261108e-01 -1.907435059547424316e-01 1.425133645534515381e-01 -1.684233546257019043e-01 1.199353486299514771e-01 -2.879246138036251068e-02 1.657013148069381714e-01 -1.902545839548110962e-01 -1.611647903919219971e-01 -2.300996482372283936e-01 -5.743101611733436584e-02 -1.993806958198547363e-01 -1.282325237989425659e-01 1.684176325798034668e-01 -8.911856263875961304e-02 -1.807772740721702576e-02 8.671032637357711792e-02 1.257378906011581421e-01 1.867731474339962006e-02 -7.925240695476531982e-02 2.734675109386444092e-01 9.332838468253612518e-03 -3.419808447360992432e-01 -3.336835801601409912e-01
-1.327919065952301025e-01 3.539025485515594482e-01 -3.893246874213218689e-02 -1.235268115997314453e-01 -2.179612219333648682e-01 -2.975407838821411133e-01 -1.500759646296501160e-02 2.155717462301254272e-01 -6.033115088939666748e-02 1.600576639175415039e-01 3.382000625133514404e-01 -4.621617496013641357e-03 1.262968480587005615e-01 -1.177278235554695129e-01 -1.744917011819779873e-03 -1.741737425327301025e-01 -1.059521287679672241e-01 -2.429489977657794952e-02 -5.606162175536155701e-02 -3.529436588287353516e-01 -7.286024093627929688e-02 1.190328374505043030e-01 1.686592400074005127e-01 6.453654170036315918e-02 -9.721593558788299561e-02 3.555204570293426514e-01 -5.801007896661758423e-02 -1.655140966176986694e-01 -8.118923008441925049e-02 -1.016737669706344604e-01 1.239845156669616699e-01 -2.515507042407989502e-01
-5.638550594449043274e-02 2.585659325122833252e-01 3.021877631545066833e-02 -1.127895116806030273e-01 2.646982967853546143e-01 1.136054322123527527e-01 2.615526616573333740e-01 2.747198566794395447e-02 -2.413544207811355591e-01 4.612508788704872131e-02 4.219203293323516846e-01 -1.516585648059844971e-01 -4.939946904778480530e-02 -1.135968863964080811e-01 1.463538259267807007e-01 1.677155308425426483e-02 -1.402362138032913208e-01 -2.217318862676620483e-01 1.323710530996322632e-01 -2.482819370925426483e-02 -1.281646043062210083e-01 9.917625039815902710e-02 6.636179983615875244e-02 -4.620791077613830566e-01 9.976453334093093872e-02 6.945186853408813477e-02 -8.789502084255218506e-02 2.548208832740783691e-01 1.009223982691764832e-01 1.595490723848342896e-01 -3.990192338824272156e-02 -9.964893013238906860e-02
-4.975697770714759827e-02 3.042090237140655518e-01 -2.014753669500350952e-01 -8.316414803266525269e-02 -7.200087606906890869e-02 1.229530870914459229e-01 7.015563547611236572e-02 -7.938216626644134521e-02 -2.916438691318035126e-02 1.157529577612876892e-01 1.631902456283569336e-01 3.581682592630386353e-02 3.218704462051391602e-01 -1.212702319025993347e-01 1.122084483504295349e-01 -1.985485106706619263e-01 -3.780854642391204834e-01 1.024867314845323563e-02 2.231422215700149536e-01 -3.536089956760406494e-01 4.581437632441520691e-02 2.699683010578155518e-01 1.062843501567840576e-01 -2.734977602958679199e-01 6.262367218732833862e-02 -2.995626302435994148e-03 4.342299420386552811e-03 -2.116507664322853088e-02 7.134321331977844238e-02 1.613174825906753540e-01 1.710567474365234375e-01 -2.640628814697265625e-01
-1.101852133870124817e-01 2.454267442226409912e-01 2.402734756469726562e-01 -1.511299014091491699e-01 3.071944117546081543e-01 2.413655221462249756e-01 1.931246519088745117e-01 6.039746478199958801e-02 -3.640646114945411682e-02 -5.173937603831291199e-02 2.323498874902725220e-01 -1.450719535350799561e-01 2.067095190286636353e-01 1.524020880460739136e-01 2.731105685234069824e-01 2.567998468875885010e-01 -5.807497724890708923e-02 -2.005475312471389771e-01 -2.581362612545490265e-02 -2.844054400920867920e-01 -2.746202647686004639e-01 -1.502263993024826050e-01 3.237645328044891357e-02 -6.370542105287313461e-03 1.188289094716310501e-02 -2.135421484708786011e-01 -2.077293395996093750e-01 1.400133371353149414e-01 9.274606406688690186e-02 -1.289495080709457397e-01 6.118027120828628540e-02 -7.918287813663482666e-02
9.129810333251953125e-02 3.500135242938995361e-01 -1.236584484577178955e-01 -2.366304099559783936e-01 9.933909773826599121e-02 7.780019938945770264e-02 1.540149748325347900e-01 -2.785126119852066040e-02 1.147747877985239029e-02 2.117286026477813721e-01 2.414073199033737183e-01 -2.900156676769256592e-01 6.215695291757583618e-02 5.151215568184852600e-02 2.469938434660434723e-02 -3.618004918098449707e-01 -3.876885771751403809e-01 -4.232405871152877808e-02 1.978173293173313141e-02 -2.295348197221755981e-01 2.684133825823664665e-03 7.986816018819808960e-02 3.109847893938422203e-04 1.127159893512725830e-01 1.502239257097244263e-01 -2.059639198705554008e-03 -3.197975456714630127e-01 -1.069965362548828125e-01 -5.685138702392578125e-02 6.189303100109100342e-02 1.919661760330200195e-01 -1.661682873964309692e-01
-9.876430034637451172e-02 2.156281471252441406e-01 -9.488634765148162842e-02 -9.591937810182571411e-02 -1.727572828531265259e-01 -1.397780179977416992e-01 8.088707178831100464e-02 -1.933647245168685913e-01 -1.557375192642211914e-01 -1.191459316760301590e-02 2.514835298061370850e-01 -2.595713138580322266e-01 2.870730459690093994e-01 -1.773558259010314941e-01 1.294052153825759888e-01 6.665920466184616089e-02 -2.485381960868835449e-01 -3.794508427381515503e-02 1.727039963006973267e-01 -2.609246373176574707e-01 -6.897768378257751465e-02 2.033742368221282959e-01 2.478597015142440796e-01 6.278865784406661987e-02 -1.081957668066024780e-01 4.605790674686431885e-01 1.976839639246463776e-02 -9.920175373554229736e-02 1.762521415948867798e-01 3.838545875623822212e-03 -6.271820515394210815e-02 2.141103334724903107e-02
-3.521170094609260559e-02 2.164062857627868652e-01 -2.913011051714420319e-02 -1.711531132459640503e-01 -2.839957596734166145e-03 2.469641417264938354e-01 2.040505260229110718e-01 -2.668738178908824921e-02 -3.113033436238765717e-02 -1.246990934014320374e-01 1.444745063781738281e-01 -9.194150567054748535e-02 1.571804732084274292e-01 1.257787644863128662e-01 8.788361214101314545e-03 7.887189835309982300e-02 -1.584661453962326050e-01 2.892423868179321289e-01 -3.138611316680908203e-01 -3.573066592216491699e-01 4.347673058509826660e-02 3.875849246978759766e-01 3.087210357189178467e-01 -2.371101230382919312e-01 4.217793792486190796e-02 6.947784684598445892e-03 -6.079426407814025879e-02 -1.092120260000228882e-01 2.127891480922698975e-01 -3.182213113177567720e-04 -1.485040783882141113e-01 -4.893336445093154907e-02
1.004820037633180618e-02 1.790840476751327515e-01 6.583581864833831787e-02 -5.237610638141632080e-02 -9.934704005718231201e-02 -3.070036172866821289e-01 4.966148138046264648e-01 8.945848047733306885e-02 2.421183139085769653e-01 3.603203594684600830e-02 1.220669075846672058e-01 -1.533544361591339111e-01 7.792370021343231201e-02 1.073086187243461609e-01 9.500542283058166504e-02 1.002492085099220276e-01 1.970916055142879486e-02 -9.758426249027252197e-02 1.829623878002166748e-01 -3.047847747802734375e-01 -2.273089438676834106e-01 -6.249756366014480591e-02 1.941377371549606323e-01 -8.437757194042205811e-02 1.554681807756423950e-01 3.850136324763298035e-02 1.903295964002609253e-01 -1.338352710008621216e-01 2.335075885057449341e-01 -2.834775745868682861e-01 1.031050533056259155e-01 7.091737538576126099e-02
-1.566677391529083252e-01 2.344081997871398926e-01 2.870399653911590576e-01 1.105247735977172852e-01 -3.243630751967430115e-02 5.655534565448760986e-02 2.452878952026367188e-01 -1.638572779484093189e-03 2.923653721809387207e-01 -1.883817091584205627e-02 1.918664425611495972e-01 -1.873963028192520142e-01 6.294635683298110962e-02 -1.286088861525058746e-02 4.088888764381408691e-01 3.843645006418228149e-02 -2.913437783718109131e-01 -2.076331377029418945e-01 4.811395332217216492e-02 -1.494098454713821411e-01 -2.079328298568725586e-01 -1.858657747507095337e-01 8.971991389989852905e-02 -1.951473206281661987e-01 -1.507252603769302368e-01 -2.237653881311416626e-01 -1.142252609133720398e-01 1.161765903234481812e-01 1.998294703662395477e-02 1.854252666234970093e-01 -1.066646277904510498e-01 -9.426188468933105469e-02
-2.178469598293304443e-01 1.972644925117492676e-01 7.277455180883407593e-02 6.998737901449203491e-02 -9.452740103006362915e-02 -2.172698080539703369e-01 4.271538257598876953e-01 -1.486088931560516357e-01 6.557355821132659912e-02 -9.719305485486984253e-02 1.215537488460540771e-01 -1.693042665719985962e-01 4.689367860555648804e-02 2.843342125415802002e-01 -6.103869527578353882e-03 3.478354811668395996e-01 -4.880646988749504089e-02 -2.418614029884338379e-01 -9.005291014909744263e-02 -2.967364490032196045e-01 1.135740503668785095e-01 1.286811530590057373e-01 8.468846231698989868e-02 -2.044320851564407349e-01 2.122387588024139404e-01 1.015996336936950684e-01 1.823586598038673401e-02 8.252757601439952850e-03 1.162319928407669067e-01 -6.060155853629112244e-02 -1.890668720006942749e-01 -1.932105123996734619e-01
-1.400889158248901367e-01 2.119369059801101685e-01 2.524297535419464111e-01 -1.650124043226242065e-01 1.378310378640890121e-02 2.296787053346633911e-01 8.285903930664062500e-02 -1.483238041400909424e-01 1.864460259675979614e-01 2.009888142347335815e-01 1.071220040321350098e-01 -3.485027551651000977e-01 9.467035531997680664e-02 -1.906245946884155273e-02 -3.990163095295429230e-03 1.030483990907669067e-01 -6.703709810972213745e-02 1.116535216569900513e-01 1.261375695466995239e-01 -1.171145588159561157e-01 -3.575824201107025146e-01 -1.713393330574035645e-01 -1.455346494913101196e-02 -2.697869837284088135e-01 -2.031036466360092163e-02 -6.781105697154998779e-02 -1.054782047867774963e-01 -2.035426795482635498e-01 3.908146321773529053e-01 1.499305665493011475e-01 -1.557035446166992188e-01 -2.864290773868560791e-02
2.511494159698486328e-01 4.657606780529022217e-01 3.239043802022933960e-02 -4.066780954599380493e-02 4.144911468029022217e-02 1.396400295197963715e-02 3.417676687240600586e-01 5.732294917106628418e-02 1.943431049585342407e-01 5.846876278519630432e-02 2.369913160800933838e-01 -2.230204939842224121e-01 -3.018832579255104065e-02 6.312494724988937378e-02 -3.882293403148651123e-02 -1.261807829141616821e-01 -1.127366572618484497e-01 -2.309987135231494904e-02 1.162234693765640259e-01 -2.118746489286422729e-01 -1.207237914204597473e-01 1.878857612609863281e-03 2.625900320708751678e-02 -4.145284369587898254e-02 4.059091210365295410e-02 3.871198892593383789e-01 1.856803447008132935e-01 -3.121373057365417480e-01 1.098141744732856750e-01 -1.013103574514389038e-01 1.759383082389831543e-01 2.338991500437259674e-02
1.893415302038192749e-02 2.752524018287658691e-01 2.985303699970245361e-01 1.354852691292762756e-02 1.702274084091186523e-01 5.148017406463623047e-02 3.373531401157379150e-01 2.223943322896957397e-01 -5.056428909301757812e-02 -7.685336470603942871e-02 1.269887238740921021e-01 -2.752024829387664795e-01 1.745340079069137573e-01 1.250033229589462280e-01 2.380612343549728394e-01 1.399582177400588989e-01 -2.020510435104370117e-01 -3.121412731707096100e-02 2.882072143256664276e-02 -2.749594449996948242e-01 -8.094319701194763184e-02 2.033711224794387817e-02 4.679521545767784119e-02 -3.944589290767908096e-03 -5.783863365650177002e-03 2.632636427879333496e-01 -6.394623219966888428e-02 8.085679262876510620e-02 -3.770643472671508789e-02 1.339871138334274292e-01 -4.332058727741241455e-01 -5.091086402535438538e-02
-1.327087581157684326e-01 3.288179337978363037e-01 2.969208955764770508e-01 -2.064177095890045166e-01 1.300537437200546265e-01 -1.136361882090568542e-01 3.009488880634307861e-01 -2.376807481050491333e-01 1.900454014539718628e-01 9.016492962837219238e-02 -7.488220464438199997e-03 6.087524816393852234e-02 2.041280716657638550e-01 2.217982858419418335e-01 1.592832431197166443e-02 -5.420543253421783447e-02 -2.100859135389328003e-01 -6.157618388533592224e-02 -1.963243260979652405e-02 -1.580169796943664551e-01 -1.282047200947999954e-02 -1.192736551165580750e-01 -4.045090451836585999e-02 -2.758068144321441650e-01 -1.247392818331718445e-01 1.118770837783813477e-01 2.161523997783660889e-01 5.005579907447099686e-03 2.773934602737426758e-01 3.273596167564392090e-01 3.873603418469429016e-03 1.467322278767824173e-02
-3.570687025785446167e-02 3.202584683895111084e-01 1.338065564632415771e-01 2.233395576477050781e-01 -1.264528185129165649e-01 -2.176164686679840088e-01 3.190014064311981201e-01 -8.369350433349609375e-02 8.404294401407241821e-02 -2.022897154092788696e-01 1.470882445573806763e-01 -3.313397765159606934e-01 -1.770548820495605469e-01 9.790101647377014160e-02 -9.817976504564285278e-02 9.450756013393402100e-02 -1.782876998186111450e-01 -2.210621088743209839e-01 -2.042148858308792114e-01 -2.930769920349121094e-01 -9.350391477346420288e-02 -7.633420638740062714e-03 1.642850041389465332e-02 -1.102512031793594360e-01 1.059766784310340881e-01 5.865107849240303040e-02 -1.325555443763732910e-01 6.740114092826843262e-02 3.107568435370922089e-02 -1.619055718183517456e-01 -1.138739287853240967e-01 -3.330782651901245117e-01
-8.638308197259902954e-02 3.558597862720489502e-01 8.077586442232131958e-02 -1.351912319660186768e-01 7.149057090282440186e-02 -1.097269505262374878e-01 2.791200578212738037e-01 2.042618580162525177e-02 -6.468068063259124756e-02 -4.085692465305328369e-01 -4.757319763302803040e-02 -1.192794516682624817e-01 -1.062661409378051758e-01 -6.288916617631912231e-02 5.474887322634458542e-03 -9.180475026369094849e-02 -1.479562520980834961e-01 -9.698358178138732910e-02 -2.464215010404586792e-01 -4.367272853851318359e-01 8.469251543283462524e-02 5.025411024689674377e-02 -1.172242835164070129e-01 -2.593982219696044922e-01 1.423029154539108276e-01 1.173273399472236633e-01 -7.182890176773071289e-02 -3.195230066776275635e-01 1.223611533641815186e-01 -4.804803058505058289e-02 5.696339067071676254e-03 4.747100919485092163e-02
-6.890888325870037079e-03 4.022246301174163818e-01 -7.159394025802612305e-02 -3.042841553688049316e-01 -1.436339765787124634e-01 8.627547323703765869e-02 1.225151047110557556e-01 -2.174908220767974854e-01 2.102840691804885864e-01 1.751512736082077026e-01 1.788782179355621338e-01 -1.441780626773834229e-01 6.506434828042984009e-02 1.295743137598037720e-01 5.927747488021850586e-02 -2.679444253444671631e-01 -1.881664097309112549e-01 1.461380720138549805e-01 3.170977532863616943e-01 -2.349019199609756470e-01 1.127650681883096695e-02 5.616359412670135498e-03 2.645730413496494293e-02 -1.034196540713310242e-01 2.417908459901809692e-01 6.399914622306823730e-02 -1.623428463935852051e-01 -1.723395287990570068e-01 -3.901732712984085083e-02 1.568164080381393433e-01 7.627671957015991211e-02 -2.268484383821487427e-01
1.252350956201553345e-01 3.179383873939514160e-01 1.654047071933746338e-01 -2.265293151140213013e-01 1.607652008533477783e-01 8.834252506494522095e-02 -4.914562776684761047e-02 -3.122100979089736938e-02 1.182699576020240784e-01 -1.016364321112632751e-01 1.386296153068542480e-01 -2.746486365795135498e-01 -2.125547826290130615e-02 9.248380362987518311e-02 7.404477894306182861e-02 -7.679200172424316406e-02 -2.357066422700881958e-01 1.129242032766342163e-01 1.121615469455718994e-01 -7.046127319335937500e-02 -1.946145296096801758e-01 -2.998408079147338867e-01 1.647526472806930542e-01 -3.598977625370025635e-01 1.205140352249145508e-01 4.575129970908164978e-02 -1.747422218322753906e-01 -2.406243830919265747e-01 2.326416820287704468e-01 3.108514547348022461e-01 -4.368055984377861023e-02 1.226738747209310532e-02
-1.271025985479354858e-01 1.707479059696197510e-01 -1.427015662193298340e-01 -7.908501476049423218e-02 4.741737619042396545e-02 -7.164646685123443604e-02 1.188291758298873901e-01 9.190554916858673096e-02 2.822646796703338623e-01 -1.500497162342071533e-01 2.760345637798309326e-01 1.540329456329345703e-01 2.530881166458129883e-01 -1.081182435154914856e-02 1.908260136842727661e-01 -2.845093905925750732e-01 -1.235322505235671997e-01 5.578142404556274414e-02 -3.041950464248657227e-01 -3.680109381675720215e-01 1.069250851869583130e-01 -1.096001639962196350e-01 2.530134320259094238e-01 -1.857281327247619629e-01 -4.159302264451980591e-02 -1.501617208123207092e-02 -1.291559785604476929e-01 -1.132878810167312622e-01 1.503672748804092407e-01 -1.176231577992439270e-01 -9.521625936031341553e-02 -2.630708217620849609e-01
-1.680157631635665894e-01 2.663905322551727295e-01 2.485937327146530151e-01 -1.747561842203140259e-01 2.158159911632537842e-01 1.162748709321022034e-01 1.770138889551162720e-01 -3.642933070659637451e-02 3.248507156968116760e-02 4.341232776641845703e-02 1.891454756259918213e-01 -2.519286870956420898e-01 5.021498352289199829e-02 1.249441280961036682e-01 4.079284369945526123e-01 1.900015324354171753e-01 -1.474637240171432495e-01 -1.966313868761062622e-01 -4.748577997088432312e-02 -1.531119942665100098e-01 -2.704006135463714600e-01 -1.396148204803466797e-01 -2.314118482172489166e-02 6.617667619138956070e-03 -9.740081429481506348e-02 -2.229696959257125854e-01 -5.863935500383377075e-02 2.088079154491424561e-01 2.163877338171005249e-01 -1.739820241928100586e-01 1.105021461844444275e-01 -1.343367546796798706e-01
8.215630799531936646e-02 1.011329353787004948e-03 1.508609801530838013e-01 -1.548295021057128906e-01 3.174729347229003906e-01 -1.167187094688415527e-01 -2.571171149611473083e-02 1.937799006700515747e-01 -9.949611127376556396e-02 -7.295595854520797729e-02 4.607203602790832520e-01 -2.779805064201354980e-01 2.122545838356018066e-01 -3.968463838100433350e-02 6.823300570249557495e-02 -5.094662681221961975e-02 -2.454107999801635742e-01 -3.489810042083263397e-03 -1.619747579097747803e-01 -3.226580321788787842e-01 7.726723700761795044e-02 1.350327283143997192e-01 5.436406470835208893e-03 -8.849193900823593140e-02 4.618024826049804688e-02 2.316322643309831619e-03 1.240737084299325943e-02 7.401777803897857666e-02 1.589140295982360840e-01 2.862488627433776855e-01 3.116447627544403076e-01 -2.291705086827278137e-02
-5.050458759069442749e-02 2.179663926362991333e-01 2.538875341415405273e-01 -2.534112036228179932e-01 9.998514503240585327e-02 -2.170300185680389404e-01 2.332371324300765991e-01 -2.702432312071323395e-02 -6.240547075867652893e-02 -3.113680481910705566e-01 2.286161780357360840e-01 -3.075659871101379395e-01 -8.323731273412704468e-02 -8.066594600677490234e-02 2.425787299871444702e-01 1.187758669257164001e-01 1.866625249385833740e-01 -7.412131130695343018e-02 -2.103951126337051392e-01 -3.851289153099060059e-01 1.885762214660644531e-01 -1.654755324125289917e-01 -3.201449289917945862e-04 8.615362644195556641e-02 3.181572631001472473e-02 4.567866399884223938e-02 -4.232592135667800903e-02 -1.677701920270919800e-01 8.294261991977691650e-02 -5.220149084925651550e-02 -1.182743310928344727e-01 1.225454434752464294e-01
-1.451331228017807007e-01 2.300408631563186646e-01 5.592621490359306335e-02 -5.719757080078125000e-02 5.656906217336654663e-02 -2.399097532033920288e-01 9.685009717941284180e-02 -2.140426933765411377e-01 1.167129445821046829e-02 -3.723131418228149414e-01 3.476096093654632568e-01 -1.817166507244110107e-01 -2.589781768620014191e-02 1.692803204059600830e-01 1.095942705869674683e-01 1.561865117400884628e-02 -2.034309506416320801e-01 -3.073339462280273438e-01 -5.871440097689628601e-02 -3.104822039604187012e-01 -4.189204052090644836e-02 1.118515729904174805e-01 7.714322954416275024e-02 -1.903038620948791504e-01 -4.854346439242362976e-02 8.590526878833770752e-02 1.290680915117263794e-01 -1.102863550186157227e-01 -4.537330195307731628e-02 -1.455729603767395020e-01 -3.321331441402435303e-01 -7.239900529384613037e-02
-1.322812959551811218e-02 1.348263323307037354e-01 1.326949596405029297e-01 3.528151214122772217e-01 2.786369919776916504e-01 1.150435884483158588e-03 2.331704199314117432e-01 -3.531868336722254753e-03 -3.235533460974693298e-02 -4.006085917353630066e-02 5.820940732955932617e-01 -3.366643935441970825e-02 3.104641474783420563e-02 1.525583676993846893e-02 -5.342104658484458923e-02 2.253841795027256012e-02 -2.541701197624206543e-01 -1.623811870813369751e-01 5.654512345790863037e-02 -3.177021145820617676e-01 -1.017880886793136597e-01 2.070901840925216675e-01 -9.153515100479125977e-02 -2.084146142005920410e-01 -5.861840676516294479e-03 1.600067019462585449e-01 1.368971075862646103e-02 -1.073222830891609192e-01 -2.711003087460994720e-02 4.001869261264801025e-02 -1.299940049648284912e-01 -6.017340719699859619e-02
-1.064737234264612198e-02 3.755174577236175537e-01 8.075852878391742706e-03 -1.454394459724426270e-01 1.143064871430397034e-01 1.052010729908943176e-01 -2.483355440199375153e-02 8.077113330364227295e-02 7.324005663394927979e-02 1.601200737059116364e-02 3.233835697174072266e-01 -3.353269994258880615e-01 3.486889973282814026e-02 -7.561035454273223877e-02 2.887472510337829590e-01 -1.450501680374145508e-01 -1.104931235313415527e-01 5.847998335957527161e-02 1.824359968304634094e-02 -9.927912056446075439e-02 2.186294794082641602e-01 7.995479740202426910e-03 6.732126930728554726e-04 -3.969249129295349121e-01 3.765699565410614014e-01 1.539058238267898560e-01 -5.699658021330833435e-02 -1.945827603340148926e-01 -1.445045918226242065e-01 1.140570789575576782e-01 2.186063490808010101e-02 -1.380852330476045609e-02
-1.278461515903472900e-01 9.991206973791122437e-02 1.233701501041650772e-02 -3.890217840671539307e-01 9.229177236557006836e-02 -6.793108582496643066e-02 1.753666996955871582e-01 6.344128400087356567e-03 6.596540566533803940e-03 -1.160282120108604431e-01 1.754633635282516479e-01 -2.212706953287124634e-01 -1.796699166297912598e-01 1.123744174838066101e-01 1.739138960838317871e-01 6.442302465438842773e-02 -1.879181563854217529e-01 2.357201576232910156e-01 1.470074355602264404e-01 -4.047297835350036621e-01 1.945465505123138428e-01 1.114675477147102356e-01 -2.025911360979080200e-01 -1.947682797908782959e-01 1.230980306863784790e-01 2.819560170173645020e-01 2.372502721846103668e-02 -2.709915116429328918e-02 1.810956299304962158e-01 1.903036795556545258e-02 -2.361413687467575073e-01 -1.236160919070243835e-01
4.803851619362831116e-02 1.512863785028457642e-01 -3.341827541589736938e-02 -3.012695349752902985e-02 3.389485552906990051e-02 -1.727382093667984009e-01 4.020219743251800537e-01 -1.022181585431098938e-01 -7.673848420381546021e-02 -4.043274372816085815e-02 2.935294508934020996e-01 5.445578135550022125e-03 -2.915664575994014740e-02 1.905809044837951660e-01 7.792930584400892258e-03 9.139488637447357178e-02 -1.157100945711135864e-01 -4.001857936382293701e-01 1.113973930478096008e-01 -4.342411458492279053e-01 1.690056771039962769e-01 1.802742779254913330e-01 1.152378618717193604e-01 -1.463765203952789307e-01 1.912169009447097778e-01 -2.806003391742706299e-02 -6.479088962078094482e-02 -1.159719452261924744e-01 -1.356412097811698914e-02 -5.222762748599052429e-02 -2.472087144851684570e-01 -2.027877718210220337e-01
-1.594530791044235229e-01 6.066608428955078125e-01 2.462826073169708252e-01 -5.560840945690870285e-03 -2.482333630323410034e-01 5.074348300695419312e-02 8.592367917299270630e-02 4.084283486008644104e-02 6.147288531064987183e-02 6.078623607754707336e-02 3.367150127887725830e-01 -5.993800610303878784e-02 -1.094298362731933594e-01 1.023127660155296326e-01 6.370350718498229980e-02 -4.068123549222946167e-02 3.365464806556701660e-01 -1.903748810291290283e-01 8.409537374973297119e-02 -2.075520753860473633e-01 1.219748631119728088e-01 1.582930684089660645e-01 7.788948714733123779e-02 -1.878253370523452759e-01 1.301434338092803955e-01 3.217437490820884705e-02 3.762042149901390076e-02 -1.878629205748438835e-03 -3.774655982851982117e-02 4.124644026160240173e-02 4.006806388497352600e-02 -1.222610771656036377e-01
2.899935003370046616e-03 3.000835478305816650e-01 2.519155442714691162e-01 8.899077773094177246e-02 -1.941370517015457153e-01 -1.100978553295135498e-01 1.779534518718719482e-01 -3.549063801765441895e-01 1.864639222621917725e-01 2.802321396302431822e-04 3.089508414268493652e-01 -2.309198230504989624e-01 -4.401337727904319763e-02 1.180333718657493591e-01 -6.253482401371002197e-02 -3.937548100948333740e-01 1.639739423990249634e-02 5.306449532508850098e-02 1.752528250217437744e-01 -2.375457882881164551e-01 7.269848603755235672e-03 -1.956041529774665833e-02 1.286712139844894409e-01 -1.786582022905349731e-01 2.095296084880828857e-01 1.124969962984323502e-02 1.440716087818145752e-01 -1.621657609939575195e-01 -7.385131716728210449e-02 -3.682540357112884521e-02 1.743428856134414673e-01 -7.302275300025939941e-02
2.300697565078735352e-02 3.982437551021575928e-01 1.081610620021820068e-01 1.064715981483459473e-01 -3.236860036849975586e-02 -6.963843852281570435e-02 6.221361458301544189e-02 1.584434360265731812e-01 -3.127404302358627319e-02 8.699508011341094971e-02 7.310334593057632446e-02 -2.892017960548400879e-01 -6.242250092327594757e-03 3.158942610025405884e-02 1.495060045272111893e-02 1.289362907409667969e-01 -2.199705224484205246e-03 -3.760657906532287598e-01 1.723068952560424805e-01 -3.912021219730377197e-01 -6.136583909392356873e-02 -2.712649479508399963e-02 -1.598738133907318115e-01 -2.515842020511627197e-01 1.488223671913146973e-01 1.551740765571594238e-01 -1.118855178356170654e-01 -2.266388684511184692e-01 -7.302758842706680298e-02 -1.377157121896743774e-01 3.299934566020965576e-01 8.205247670412063599e-02
-1.863829046487808228e-01 2.585189044475555420e-01 1.472791135311126709e-01 -1.109880283474922180e-01 1.710216701030731201e-01 -1.015574857592582703e-01 6.491775065660476685e-02 -1.244772374629974365e-01 -2.308256179094314575e-02 -1.010480001568794250e-01 -7.617671787738800049e-02 -2.621128596365451813e-02 -9.678169339895248413e-02 8.790108375251293182e-03 2.253264933824539185e-01 3.382189273834228516e-01 9.216862171888351440e-02 2.103660702705383301e-01 -5.428698658943176270e-02 -6.039736270904541016e-01 -1.143234223127365112e-01 2.155356258153915405e-01 -8.510693162679672241e-02 1.779457181692123413e-02 -5.072457715868949890e-02 1.656584292650222778e-01 -6.997313350439071655e-02 -1.790461391210556030e-01 8.850319683551788330e-02 1.439365595579147339e-01 -8.323553949594497681e-02 -1.526221185922622681e-01
-2.298793047666549683e-01 2.630649507045745850e-01 3.427036106586456299e-01 -1.913768053054809570e-01 1.414761692285537720e-01 8.226490020751953125e-02 -4.417144134640693665e-02 2.321702800691127777e-02 1.648922078311443329e-02 2.305772602558135986e-01 8.485244959592819214e-02 -2.454802244901657104e-01 2.718150317668914795e-01 -7.426075637340545654e-03 8.182675391435623169e-02 6.748359650373458862e-02 -1.036777719855308533e-01 -1.622114628553390503e-01 -9.683167934417724609e-02 -1.692621707916259766e-01 -1.898008398711681366e-02 -4.286457896232604980e-01 2.654619142413139343e-02 -2.270875265821814537e-04 -1.459261029958724976e-02 1.398080438375473022e-01 -1.933323144912719727e-01 3.741919249296188354e-02 3.925084471702575684e-01 -2.196869812905788422e-03 -1.244423389434814453e-01 2.327099256217479706e-02
-1.307827886193990707e-02 3.322850465774536133e-01 2.944926917552947998e-02 -1.808471828699111938e-01 1.111588999629020691e-01 -2.123387902975082397e-01 1.384071558713912964e-01 -2.673218548297882080e-01 2.182649075984954834e-01 -2.965195849537849426e-02 1.660619676113128662e-01 -3.193402588367462158e-01 -7.640697807073593140e-02 -3.935586661100387573e-03 1.338293403387069702e-01 -2.646749615669250488e-01 -1.152784824371337891e-01 1.067549437284469604e-01 5.628905072808265686e-02 -1.662698090076446533e-01 6.594184041023254395e-02 -1.408514529466629028e-01 3.057138323783874512e-01 -1.302379518747329712e-01 1.599159538745880127e-01 1.837153434753417969e-01 -4.962250962853431702e-02 -2.380412667989730835e-01 2.697472870349884033e-01 1.884055286645889282e-01 1.657064817845821381e-02 -1.370964199304580688e-01
3.238194882869720459e-01 1.386200785636901855e-01 3.169764876365661621e-01 -1.491285711526870728e-01 1.183118224143981934e-01 -1.985004246234893799e-01 2.566185779869556427e-02 4.480243101716041565e-02 4.593186452984809875e-02 -3.192256391048431396e-01 1.817695796489715576e-01 -2.136152982711791992e-01 2.655902132391929626e-02 9.580267965793609619e-02 1.678136736154556274e-01 -1.103154122829437256e-01 2.131302654743194580e-01 -6.335416436195373535e-02 -1.007964685559272766e-01 -3.912369608879089355e-01 -6.597241014242172241e-02 1.801886111497879028e-01 -3.764209896326065063e-02 -4.681912437081336975e-02 1.260278522968292236e-01 7.327554374933242798e-02 9.054765850305557251e-02 -2.890596091747283936e-01 1.982910335063934326e-01 -2.139487117528915405e-01 -9.067510068416595459e-02 6.949499994516372681e-02
-7.581403106451034546e-02 3.625878989696502686e-01 5.490876734256744385e-02 -3.207955062389373779e-01 5.986815690994262695e-02 4.740517586469650269e-03 1.555737853050231934e-01 -4.861999303102493286e-02 -9.898312389850616455e-02 -1.695063412189483643e-01 1.873609870672225952e-01 -1.338396370410919189e-01 -2.609812021255493164e-01 2.420318126678466797e-02 1.711964905261993408e-01 1.191019266843795776e-01 -1.070531085133552551e-03 -1.075642034411430359e-01 -2.067071497440338135e-01 -3.101976513862609863e-01 2.097412198781967163e-01 -1.035702675580978394e-01 -2.118062824010848999e-01 -2.547734677791595459e-01 1.397603452205657959e-01 4.955648630857467651e-02 -7.437577843666076660e-02 1.278889626264572144e-01 2.365051209926605225e-01 3.207252323627471924e-01 -3.616039454936981201e-02 -6.286420673131942749e-02
2.011008001863956451e-02 1.734239161014556885e-01 7.162503898143768311e-02 -3.646726533770561218e-02 1.340712457895278931e-01 -4.919153079390525818e-02 3.017113506793975830e-01 -1.829289197921752930e-01 -2.671314170584082603e-03 -2.293316125869750977e-01 1.433044224977493286e-01 -1.214168369770050049e-01 -9.859998524188995361e-02 2.793543040752410889e-01 -1.846148446202278137e-02 -2.751118876039981842e-02 -1.036910712718963623e-01 -4.949133396148681641e-01 2.206466393545269966e-03 -3.499665260314941406e-01 -9.679171256721019745e-03 1.629311442375183105e-01 2.277519106864929199e-01 -2.285127937793731689e-01 6.432485580444335938e-02 2.056112736463546753e-01 1.045552939176559448e-01 4.810280352830886841e-02 -7.181983441114425659e-02 -6.090736016631126404e-03 -2.056830972433090210e-01 -1.592905223369598389e-01
8.006838709115982056e-02 3.014601469039916992e-01 2.030894905328750610e-01 -1.349094212055206299e-01 -9.325262159109115601e-02 -2.696855068206787109e-01 6.222097575664520264e-02 -7.656123954802751541e-03 2.223228514194488525e-01 -4.173997789621353149e-02 2.615985572338104248e-01 -1.653777807950973511e-01 8.828285336494445801e-02 8.221858739852905273e-02 2.687768340110778809e-01 -2.151184082031250000e-01 -8.945349603891372681e-02 1.777218431234359741e-01 1.093324050307273865e-01 -2.285163551568984985e-01 -3.416803479194641113e-02 1.621042340993881226e-01 6.174155045300722122e-03 -2.141542583703994751e-01 1.032338887453079224e-01 2.766887545585632324e-01 -1.117782294750213623e-01 -2.106948047876358032e-01 1.081671640276908875e-01 1.356896460056304932e-01 2.344839721918106079e-01 2.675520777702331543e-01
-9.829161316156387329e-02 1.398087888956069946e-01 8.863113075494766235e-02 -8.473774790763854980e-02 1.128554269671440125e-01 -5.923928320407867432e-02 2.388053238391876221e-01 1.568294912576675415e-01 -1.096642911434173584e-01 -1.983903646469116211e-01 3.787261545658111572e-01 -3.317500054836273193e-01 -2.081665694713592529e-01 4.696181789040565491e-02 2.788499295711517334e-01 -2.095408886671066284e-01 -2.445947080850601196e-01 -1.193609833717346191e-01 -1.587270498275756836e-01 -1.103174313902854919e-01 7.239889353513717651e-02 3.448327630758285522e-02 -1.065118238329887390e-01 -1.382609307765960693e-01 3.198027610778808594e-01 1.710007488727569580e-01 -1.655527502298355103e-01 -2.172857522964477539e-02 3.342621400952339172e-02 9.216133505105972290e-02 -2.535569965839385986e-01 -6.465968489646911621e-02
-1.681863814592361450e-01 3.994691371917724609e-01 3.447743654251098633e-01 5.500129424035549164e-03 -2.190999388694763184e-01 1.610415875911712646e-01 1.356816589832305908e-01 8.725732564926147461e-02 -1.510387957096099854e-01 3.901188820600509644e-02 4.053489863872528076e-01 -2.172980755567550659e-01 1.539318710565567017e-01 5.545521900057792664e-02 -2.913464419543743134e-02 7.868697494268417358e-02 2.488722652196884155e-01 -1.188051924109458923e-01 1.486911475658416748e-01 -2.742036879062652588e-01 9.923350811004638672e-02 1.012962535023689270e-01 2.737587392330169678e-01 -7.855127006769180298e-02 2.091887965798377991e-02 -4.596488177776336670e-02 -3.327389433979988098e-02 1.560139469802379608e-02 8.784846961498260498e-02 -9.294714033603668213e-02 9.533328562974929810e-02 -1.403099000453948975e-01
1.665332168340682983e-01 3.348926305770874023e-01 3.635642528533935547e-01 -6.847439706325531006e-02 -1.667158305644989014e-01 5.460099875926971436e-02 2.296526730060577393e-01 2.905371598899364471e-02 -3.202870115637779236e-02 6.838229298591613770e-02 4.717242419719696045e-01 -1.189507450908422470e-02 1.681969910860061646e-01 -1.629845947027206421e-01 2.317109704017639160e-01 -5.766942352056503296e-02 -4.109699651598930359e-02 9.782245010137557983e-02 7.086397707462310791e-02 -1.527587920427322388e-01 -8.263155072927474976e-02 -1.928037963807582855e-03 2.194543331861495972e-01 -2.276211977005004883e-01 -9.832292050123214722e-02 -7.650263607501983643e-02 -8.549164980649948120e-02 -1.820782870054244995e-01 -9.459327161312103271e-02 -1.929599791765213013e-02 2.947784662246704102e-01 5.873158574104309082e-03
8.097068220376968384e-02 3.347947597503662109e-01 1.509883403778076172e-01 -1.540279090404510498e-01 -3.886767476797103882e-02 -1.880764812231063843e-01 1.154351308941841125e-01 -2.426139079034328461e-02 -1.548473536968231201e-01 1.299869567155838013e-01 4.696214199066162109e-01 5.802801251411437988e-02 -1.626332849264144897e-01 8.182980120182037354e-02 2.605958580970764160e-01 -3.448935151100158691e-01 -2.960956394672393799e-01 8.487678319215774536e-02 2.356031537055969238e-02 -1.359246075153350830e-01 -2.116957306861877441e-01 5.387961119413375854e-02 1.869073957204818726e-01 -4.556778818368911743e-02 -2.185437232255935669e-01 -1.382926702499389648e-01 1.088616997003555298e-02 -1.139508560299873352e-01 1.210830062627792358e-01 -5.177616700530052185e-02 2.745180763304233551e-02 -5.022433400154113770e-02
2.148000299930572510e-01 2.392553240060806274e-01 1.402023881673812866e-01 -1.489469502121210098e-02 -7.625409215688705444e-02 -6.481375545263290405e-02 2.274208813905715942e-01 -6.278196722269058228e-02 1.236291453242301941e-01 4.874541889876127243e-03 4.226377308368682861e-01 -2.875661663711071014e-02 8.442395180463790894e-02 5.105145275592803955e-02 -1.938538998365402222e-01 -1.962027549743652344e-01 9.564343839883804321e-02 7.534977048635482788e-02 1.491210311651229858e-01 -3.492865860462188721e-01 -1.421236693859100342e-01 -1.547946929931640625e-01 7.076568901538848877e-02 -1.076847240328788757e-01 1.436036527156829834e-01 1.924112141132354736e-01 1.890587508678436279e-01 8.897189795970916748e-02 2.575605213642120361e-01 2.118561714887619019e-01 3.108462989330291748e-01 -3.897228091955184937e-02
-9.933245182037353516e-02 5.186512321233749390e-02 2.757113873958587646e-01 -1.861682534217834473e-01 1.339770480990409851e-02 1.807304173707962036e-01 2.645202353596687317e-02 -7.557406276464462280e-02 2.047818750143051147e-01 6.594569236040115356e-02 8.906721323728561401e-02 -2.268454432487487793e-01 1.219809334725141525e-02 3.487797453999519348e-02 4.943000897765159607e-02 1.244066506624221802e-01 -5.025415495038032532e-02 -8.820093236863613129e-03 -7.995605468750000000e-03 -9.558469057083129883e-02 -3.182500600814819336e-01 -1.473063975572586060e-01 6.713086366653442383e-02 -3.529115319252014160e-01 1.162395924329757690e-01 5.171855911612510681e-02 -1.130305528640747070e-01 -3.164564669132232666e-01 3.939255475997924805e-01 3.639955520629882812e-01 -5.924680083990097046e-02 -1.685982346534729004e-01
-6.378276646137237549e-02 1.072599887847900391e-01 1.378194987773895264e-01 -6.581615656614303589e-02 -1.209756135940551758e-01 -3.200705349445343018e-01 3.885442316532135010e-01 -8.736693114042282104e-02 -1.003142297267913818e-01 -5.414064601063728333e-02 2.306890338659286499e-01 -3.184137865900993347e-02 -2.703479258343577385e-03 1.604460477828979492e-01 3.859516233205795288e-03 2.867681980133056641e-01 -6.899576634168624878e-02 -2.340707778930664062e-01 1.157073527574539185e-01 -3.384371399879455566e-01 1.719431728124618530e-01 1.357176303863525391e-01 9.847741574048995972e-02 -2.654783725738525391e-01 5.736555904150009155e-02 1.147657856345176697e-01 -1.943283081054687500e-01 -2.254403531551361084e-01 -8.109699934720993042e-03 -8.507530391216278076e-02 -2.608167752623558044e-02 -2.855246663093566895e-01
3.697484033182263374e-03 2.913008034229278564e-01 2.675577700138092041e-01 -1.991823762655258179e-01 1.367282420396804810e-01 -3.450179398059844971e-01 2.352215498685836792e-01 2.533740922808647156e-02 -8.295963704586029053e-02 -1.305850446224212646e-01 1.241770945489406586e-02 -2.291260659694671631e-01 -5.892143398523330688e-02 -6.547732651233673096e-02 1.157683953642845154e-01 2.023781538009643555e-01 -3.927135169506072998e-01 -1.555584073066711426e-01 -2.240249887108802795e-03 -3.095759153366088867e-01 -1.895915418863296509e-01 1.757638342678546906e-02 1.569660305976867676e-01 2.357765138149261475e-01 1.291423141956329346e-01 -5.315230693668127060e-03 1.996812820434570312e-01 2.044302783906459808e-02 7.029157131910324097e-02 -1.152291074395179749e-01 -2.442117407917976379e-02 -7.000843435525894165e-02
-8.402198553085327148e-02 1.329504251480102539e-01 1.394992768764495850e-01 -2.153358906507492065e-01 1.105573624372482300e-01 -3.063124120235443115e-01 -1.155133992433547974e-01 -5.221348628401756287e-02 1.188000142574310303e-01 2.811668813228607178e-01 2.205290645360946655e-01 -1.380432397127151489e-01 2.017882317304611206e-01 -2.128229290246963501e-01 1.231995746493339539e-01 8.632934093475341797e-02 -4.719311837106943130e-03 1.423022896051406860e-01 -2.147905826568603516e-01 -3.602191805839538574e-01 -2.458945363759994507e-01 -1.111816763877868652e-01 1.448769718408584595e-01 -1.841590106487274170e-01 8.550085127353668213e-02 2.160321474075317383e-01 3.517650067806243896e-02 5.084343254566192627e-02 2.892247736454010010e-01 8.240517973899841309e-02 -1.732937842607498169e-01 1.250816583633422852e-01
-6.659285724163055420e-02 4.502850472927093506e-01 1.834653168916702271e-01 -3.518450260162353516e-01 -4.388323053717613220e-02 -2.606836855411529541e-01 -5.027327686548233032e-02 2.163464426994323730e-01 3.961845114827156067e-02 1.388775706291198730e-01 3.892356157302856445e-01 -9.894616901874542236e-02 1.449083536863327026e-01 -1.856950819492340088e-01 -8.340859413146972656e-02 -1.425628960132598877e-01 2.825143514201045036e-03 9.437815845012664795e-02 -9.486252069473266602e-02 -1.612257063388824463e-01 -1.267650276422500610e-01 -7.950613647699356079e-02 2.580962777137756348e-01 -1.226211190223693848e-01 -8.448259532451629639e-02 1.470139920711517334e-01 -1.775043010711669922e-01 -1.847723871469497681e-02 -1.918298006057739258e-01 -6.489019095897674561e-02 -3.895330429077148438e-02 1.230934914201498032e-02
1.991805247962474823e-02 4.312981665134429932e-01 2.663804888725280762e-01 -2.476917393505573273e-02 -2.993253991007804871e-02 6.847840547561645508e-02 -3.875611349940299988e-02 -6.758543103933334351e-02 8.939424902200698853e-02 -1.307825446128845215e-01 -7.763908058404922485e-02 -3.145171105861663818e-01 1.263192743062973022e-01 -6.606490164995193481e-02 4.106978327035903931e-02 -2.272305488586425781e-01 -1.908113509416580200e-01 1.531394720077514648e-01 -3.683287799358367920e-01 -4.202882647514343262e-01 1.857171393930912018e-02 -9.337295778095722198e-03 2.168612033128738403e-01 -2.106525301933288574e-01 -6.132454425096511841e-02 5.750410631299018860e-02 -1.797119379043579102e-01 4.044865816831588745e-02 -1.209352836012840271e-01 1.980583369731903076e-02 4.388739820569753647e-03 -8.143091946840286255e-02
1.648211330175399780e-01 1.896052807569503784e-01 2.466601878404617310e-01 8.846588432788848877e-02 1.565550714731216431e-01 -2.282899320125579834e-01 7.243219017982482910e-02 -1.818558126688003540e-01 2.553885877132415771e-01 -1.550672352313995361e-01 2.083332836627960205e-01 -9.160144627094268799e-02 8.392223715782165527e-02 5.714849382638931274e-02 5.943524464964866638e-02 1.008155867457389832e-01 2.738206982612609863e-01 5.165896937251091003e-02 5.688724108040332794e-03 -3.688213229179382324e-01 -9.237570315599441528e-02 2.480556815862655640e-01 -1.352358758449554443e-01 -9.975324384868144989e-03 2.875345386564731598e-02 -5.261019337922334671e-03 -3.795246481895446777e-01 -1.470751613378524780e-01 3.159320652484893799e-01 -6.659067422151565552e-02 -1.840573735535144806e-02 -1.221999600529670715e-01
-4.204918071627616882e-02 1.907675713300704956e-01 1.028530392795801163e-02 2.486851066350936890e-01 1.561470627784729004e-01 1.511685699224472046e-01 3.582503199577331543e-01 5.750560015439987183e-02 -3.573060408234596252e-02 -4.911680892109870911e-02 3.930053412914276123e-01 -2.750676274299621582e-01 1.100788712501525879e-01 -1.150665283203125000e-01 1.379154156893491745e-02 7.972397841513156891e-03 -2.817978560924530029e-01 -1.518050581216812134e-01 1.222634688019752502e-01 -2.760304808616638184e-01 -1.366951614618301392e-01 3.003361821174621582e-01 -7.580793648958206177e-02 -2.366389781236648560e-01 2.787096798419952393e-01 6.700675934553146362e-02 6.821656227111816406e-02 8.617010898888111115e-03 8.175408095121383667e-02 4.484821110963821411e-02 -1.039886754006147385e-02 4.076085984706878662e-02
-1.803566366434097290e-01 2.382914721965789795e-01 -4.490295425057411194e-02 -1.569126546382904053e-02 3.693941533565521240e-01 1.142275854945182800e-01 1.047860756516456604e-01 1.406748592853546143e-01 -8.234490640461444855e-03 -1.265439987182617188e-01 3.077583909034729004e-01 -3.363712728023529053e-01 5.796804279088973999e-02 -2.218120731413364410e-02 2.994225323200225830e-01 2.397208288311958313e-02 -1.840315461158752441e-01 -2.957004308700561523e-02 9.625245630741119385e-02 -1.109592467546463013e-01 -4.491036236286163330e-01 -4.531667008996009827e-02 -3.047089651226997375e-02 -1.804790049791336060e-01 1.434313692152500153e-02 5.433681979775428772e-02 -1.015390083193778992e-01 8.870011568069458008e-02 -8.159583061933517456e-02 4.494642838835716248e-03 -2.280709333717823029e-02 -2.967022955417633057e-01
8.048993535339832306e-03 4.064104557037353516e-01 4.010205268859863281e-01 -2.244306057691574097e-01 2.844003960490226746e-02 -2.826611399650573730e-01 3.160010278224945068e-01 8.031226694583892822e-02 7.549775391817092896e-02 4.538683965802192688e-02 7.769937813282012939e-02 -9.963243268430233002e-03 5.715280771255493164e-02 1.842323392629623413e-01 4.308405891060829163e-02 -9.836771339178085327e-02 -2.143221497535705566e-01 1.962470710277557373e-01 -1.858091652393341064e-01 -3.324886560440063477e-01 -4.884352162480354309e-02 2.196468878537416458e-03 2.196502313017845154e-02 -1.114715589210391045e-03 5.515842512249946594e-02 1.864033788442611694e-01 -4.333210363984107971e-02 -2.008007466793060303e-01 -2.236670441925525665e-02 -1.677276641130447388e-01 5.257027223706245422e-02 1.736403107643127441e-01
-7.171861827373504639e-02 2.131776809692382812e-01 7.021902501583099365e-02 -1.193777695298194885e-01 -1.394961923360824585e-01 -6.517822295427322388e-02 9.857055544853210449e-02 -1.628439873456954956e-01 -7.354229688644409180e-02 3.756200894713401794e-02 2.404668778181076050e-01 -1.224846243858337402e-01 3.774834871292114258e-01 -2.397311329841613770e-01 -4.004677757620811462e-02 -4.644998908042907715e-02 4.414462670683860779e-02 -1.651713103055953979e-01 1.831145733594894409e-01 -3.852554559707641602e-01 -1.497362703084945679e-01 -1.296388804912567139e-01 1.692678928375244141e-01 2.006566077470779419e-01 -6.441082060337066650e-02 4.281487762928009033e-01 9.644097834825515747e-02 7.989106327295303345e-02 1.464357823133468628e-01 6.788027286529541016e-02 -1.141470745205879211e-01 -1.592698246240615845e-01
-1.155996248126029968e-01 -1.235910109244287014e-03 -2.507979981601238251e-02 -5.032321438193321228e-02 -1.250161379575729370e-01 -3.462555408477783203e-01 1.351226419210433960e-01 -3.534375131130218506e-02 -2.661823481321334839e-02 -1.617891043424606323e-01 1.850700676441192627e-01 -3.218220770359039307e-01 -1.214810907840728760e-01 1.939877271652221680e-01 -2.859170362353324890e-02 2.758717834949493408e-01 -6.794728338718414307e-02 -2.956116199493408203e-01 7.411459088325500488e-02 -5.236126780509948730e-01 3.138041868805885315e-02 -5.123621225357055664e-02 3.568549454212188721e-02 -2.116822637617588043e-02 1.171209886670112610e-01 -6.959930062294006348e-03 -2.042656689882278442e-01 6.095812097191810608e-02 2.308722436428070068e-01 -4.113556444644927979e-02 -1.851004920899868011e-02 -2.070938497781753540e-01
1.953093856573104858e-01 3.805390596389770508e-01 5.755699425935745239e-02 -2.099638879299163818e-01 8.603903651237487793e-02 1.231024041771888733e-02 -3.785219788551330566e-02 -5.654043331742286682e-02 3.482773527503013611e-02 -1.441562324762344360e-01 3.075846433639526367e-01 -1.497822105884552002e-01 -6.341585516929626465e-02 7.355179637670516968e-02 3.247103467583656311e-02 -1.478732824325561523e-01 -3.048282563686370850e-01 -1.193095371127128601e-01 -7.492441684007644653e-02 -1.016323938965797424e-01 1.210684552788734436e-01 2.354105412960052490e-01 -1.790056377649307251e-01 -1.314245630055665970e-02 2.297885715961456299e-01 1.109060272574424744e-01 1.052633766084909439e-02 -1.520099639892578125e-01 7.733211666345596313e-02 1.178131401538848877e-01 -1.541120707988739014e-01 -4.782808423042297363e-01
3.289200365543365479e-02 -9.441551566123962402e-02 -3.025506436824798584e-02 -8.186949044466018677e-02 1.699824333190917969e-01 -1.044579893350601196e-01 2.344313263893127441e-01 1.458993256092071533e-01 -2.003923356533050537e-01 -5.705691128969192505e-02 3.896108269691467285e-01 -2.256566584110260010e-01 1.892314106225967407e-01 1.852509379386901855e-01 -1.229536905884742737e-01 -1.430734097957611084e-01 -3.045507669448852539e-01 8.455529063940048218e-02 5.717499926686286926e-02 -4.326504766941070557e-01 2.000946104526519775e-01 8.382710814476013184e-02 -1.157048344612121582e-01 -6.121855974197387695e-02 3.569224849343299866e-03 3.804910928010940552e-02 -3.646307066082954407e-02 8.560433238744735718e-02 1.760769933462142944e-01 2.345431298017501831e-01 1.705565601587295532e-01 -1.863172203302383423e-01
-1.093927919864654541e-01 2.768159806728363037e-01 1.633399426937103271e-01 -5.722407996654510498e-02 2.588616311550140381e-01 -1.685632392764091492e-02 3.846947550773620605e-01 2.488066069781780243e-02 -1.040885075926780701e-01 -2.582489252090454102e-01 -7.012261450290679932e-02 -2.645971775054931641e-01 1.328900456428527832e-01 -9.109506011009216309e-02 2.412712275981903076e-01 -1.626363992691040039e-01 3.038353025913238525e-01 -1.865212023258209229e-01 6.014093011617660522e-02 -3.053563237190246582e-01 -2.068891422823071480e-03 7.106355577707290649e-02 6.999835837632417679e-03 -5.297301802784204483e-03 4.153105989098548889e-02 -8.147962391376495361e-02 -6.927648186683654785e-02 1.051651090383529663e-01 2.101310193538665771e-01 2.341612130403518677e-01 -1.072941273450851440e-01 -1.966081857681274414e-01
-2.004311531782150269e-01 2.594557404518127441e-01 7.482504099607467651e-02 -2.723647281527519226e-02 -1.621039211750030518e-01 -6.896626204252243042e-02 3.168366551399230957e-01 -2.935396432876586914e-01 -2.991738915443420410e-01 1.041841208934783936e-01 1.335194408893585205e-01 -1.939939111471176147e-01 2.054015547037124634e-01 3.001692891120910645e-02 -1.133343428373336792e-01 1.669223234057426453e-02 -1.611066907644271851e-01 -7.840088754892349243e-02 1.262096762657165527e-01 -1.633793413639068604e-01 -1.158693134784698486e-01 -7.584372907876968384e-02 2.592945098876953125e-01 1.426737010478973389e-01 1.587189882993698120e-01 4.215201139450073242e-01 7.150884717702865601e-02 -1.184961721301078796e-01 1.287500262260437012e-01 1.528687775135040283e-01 -1.061168760061264038e-01 4.273853823542594910e-02
-4.144017398357391357e-01 1.096919700503349304e-01 1.050627510994672775e-02 3.848291235044598579e-03 1.058526560664176941e-01 2.387041151523590088e-01 -2.611876837909221649e-02 8.403899148106575012e-03 -1.841298788785934448e-01 -2.472361475229263306e-01 3.789913058280944824e-01 -1.162164211273193359e-01 9.112624078989028931e-02 2.538246288895606995e-02 2.182556539773941040e-01 2.106487452983856201e-01 -4.675801098346710205e-02 -1.387727856636047363e-01 -1.814944297075271606e-02 -2.932929992675781250e-01 -1.787723302841186523e-01 -7.252662628889083862e-02 -5.207268148660659790e-02 -2.633788585662841797e-01 -2.435480058193206787e-02 3.428573310375213623e-01 -3.553183749318122864e-02 -1.773469299077987671e-01 9.450265020132064819e-02 -7.917041331529617310e-02 -3.301398456096649170e-02 -9.903603792190551758e-02
-2.594672143459320068e-02 6.333915591239929199e-01 1.524436622858047485e-01 4.433393105864524841e-02 -8.456578850746154785e-02 1.004855614155530930e-02 1.460702251642942429e-02 -9.560417965985834599e-04 -5.301323160529136658e-02 8.835294097661972046e-02 4.308696985244750977e-01 -4.430143907666206360e-02 -9.947348386049270630e-02 8.429711312055587769e-02 5.560471117496490479e-02 -1.274268329143524170e-01 2.767226397991180420e-01 -2.190658301115036011e-01 2.061460912227630615e-01 -3.264458477497100830e-01 3.717598691582679749e-02 1.094377487897872925e-01 -2.253713319078087807e-03 -1.131852790713310242e-01 5.084426701068878174e-02 -5.783752072602510452e-03 -1.131998077034950256e-01 -2.185187488794326782e-02 -3.227549791336059570e-02 -1.180786117911338806e-01 -4.351192153990268707e-03 -1.399259828031063080e-02
-8.193601667881011963e-02 2.715688347816467285e-01 1.004266664385795593e-01 -1.669484674930572510e-01 1.212573572993278503e-01 -1.724783480167388916e-01 8.279985934495925903e-02 -2.617373764514923096e-01 1.267955638468265533e-02 -2.118960954248905182e-02 1.006731688976287842e-01 -3.229720890522003174e-01 7.441134005784988403e-02 2.729942500591278076e-01 1.720822229981422424e-02 -2.285048663616180420e-01 -1.057813689112663269e-01 2.347405850887298584e-01 3.317264094948768616e-02 -1.793070882558822632e-01 -2.980610355734825134e-02 -1.504684537649154663e-01 2.309658080339431763e-01 -2.019771784543991089e-01 1.332221627235412598e-01 2.202590554952621460e-01 1.409802734851837158e-01 -2.697288990020751953e-01 2.973009645938873291e-01 1.668570488691329956e-01 -1.476259976625442505e-01 2.906953683122992516e-03
-3.906620442867279053e-01 -9.006749838590621948e-02 1.810223758220672607e-01 -3.456722199916839600e-02 1.130247041583061218e-01 2.818137109279632568e-01 1.261934340000152588e-01 2.784014504868537188e-04 2.218145877122879028e-01 -2.353618890047073364e-01 2.996377944946289062e-01 -2.028181999921798706e-01 2.081914097070693970e-01 8.779736608266830444e-02 1.368668675422668457e-01 2.565107047557830811e-01 -4.570340737700462341e-02 1.487100720405578613e-01 4.788544401526451111e-02 -3.217986524105072021e-01 -1.895419657230377197e-01 -5.776183679699897766e-02 1.099634692072868347e-01 -1.464206278324127197e-01 -1.470450907945632935e-01 -1.376966834068298340e-01 -2.988502942025661469e-02 -9.821703284978866577e-02 2.153594195842742920e-01 1.160439997911453247e-01 -9.452761709690093994e-02 -5.781966075301170349e-02
-5.507913976907730103e-02 2.185312807559967041e-01 -1.535007759230211377e-04 -6.499092280864715576e-02 -9.465279430150985718e-02 -2.895564539358019829e-04 8.330970257520675659e-02 -1.212677434086799622e-01 -1.140229627490043640e-01 -1.174172237515449524e-01 3.736935555934906006e-01 -1.998564898967742920e-01 7.880170643329620361e-02 5.732989404350519180e-03 -3.968701511621475220e-02 -2.253565378487110138e-02 -2.001921832561492920e-01 -3.385617434978485107e-01 -3.589868918061256409e-02 -1.385446451604366302e-02 -2.899665236473083496e-01 2.633003592491149902e-01 -6.013041362166404724e-02 -3.393613696098327637e-01 1.009600907564163208e-01 1.290092170238494873e-01 -2.966371178627014160e-02 -9.951356053352355957e-02 4.304279088973999023e-01 -8.627932518720626831e-02 -1.553395837545394897e-01 -1.297882497310638428e-01
-1.603209376335144043e-01 2.014665752649307251e-01 2.284945994615554810e-01 -9.997557103633880615e-02 3.422889411449432373e-01 2.435957193374633789e-01 3.227233886718750000e-01 -2.035665810108184814e-01 1.552260369062423706e-01 8.070296794176101685e-02 1.755413562059402466e-01 -4.293544292449951172e-01 1.244401261210441589e-01 1.049502342939376831e-01 1.271357238292694092e-01 -9.492680430412292480e-02 -3.388831391930580139e-02 -1.101648584008216858e-01 -3.955930471420288086e-02 -2.470531612634658813e-01 -1.287907510995864868e-01 4.286895319819450378e-02 -3.023378085345029831e-03 1.506213992834091187e-01 -2.523330152034759521e-01 -1.856528222560882568e-01 -3.372343629598617554e-02 6.856724619865417480e-02 1.330349445343017578e-01 -1.004415601491928101e-01 2.145204506814479828e-02 -5.234759300947189331e-02
-6.165619567036628723e-02 1.545864157378673553e-02 -1.588349044322967529e-01 -2.587319910526275635e-01 7.234643679112195969e-03 -1.351850181818008423e-01 7.798640429973602295e-02 -1.745279133319854736e-01 2.357465922832489014e-01 1.277395784854888916e-01 3.071689009666442871e-01 1.042423024773597717e-01 3.905236124992370605e-01 -2.062799036502838135e-02 2.543350756168365479e-01 -2.019325047731399536e-01 -2.029671147465705872e-02 -1.325599700212478638e-01 -2.047092914581298828e-01 -4.520517587661743164e-01 -1.956205070018768311e-01 -1.163682416081428528e-01 1.121371909976005554e-01 9.846903383731842041e-02 9.570639580488204956e-02 4.201682657003402710e-02 1.828127726912498474e-02 -3.615346550941467285e-02 1.782548278570175171e-01 -3.111325763165950775e-02 -1.118004918098449707e-01 -1.314536035060882568e-01
-1.213967576622962952e-01 8.991863578557968140e-02 9.618845651857554913e-04 -6.308162212371826172e-02 -8.452852815389633179e-02 -1.040896996855735779e-01 4.595941305160522461e-02 -1.181867420673370361e-01 2.131687849760055542e-01 -1.856968104839324951e-01 3.647645190358161926e-02 -2.394442409276962280e-01 1.378498673439025879e-01 -1.389115452766418457e-01 -1.521449349820613861e-02 7.554970681667327881e-02 -1.500583291053771973e-01 9.795668721199035645e-02 -3.585700392723083496e-01 -4.962118864059448242e-01 -1.072814092040061951e-01 1.133300364017486572e-01 3.928608074784278870e-02 -2.121531069278717041e-01 -1.204527467489242554e-01 3.800509870052337646e-01 -1.962033361196517944e-01 2.927790582180023193e-02 2.191688269376754761e-01 -8.165355026721954346e-02 1.574773341417312622e-01 -2.629911713302135468e-02
2.520046010613441467e-02 2.809594869613647461e-01 -1.137299910187721252e-01 -8.756079524755477905e-02 -6.742899864912033081e-02 7.117369771003723145e-02 3.745917081832885742e-01 1.392503175884485245e-02 7.389486581087112427e-02 2.465621381998062134e-02 3.287219405174255371e-01 -3.709846138954162598e-01 -1.812192201614379883e-01 -5.567159876227378845e-02 -4.254351556301116943e-02 3.244655951857566833e-02 -1.337590813636779785e-01 -2.054579406976699829e-01 6.122258491814136505e-03 -2.113870382308959961e-01 -2.533067166805267334e-01 1.892670542001724243e-01 -1.120378170162439346e-02 -6.178304180502891541e-02 -5.664699897170066833e-02 9.860134124755859375e-02 8.297302573919296265e-02 -2.152909785509109497e-01 1.131439357995986938e-01 3.665975034236907959e-01 6.496893614530563354e-02 1.811190247535705566e-01
-7.458601146936416626e-02 3.152625262737274170e-01 -1.221366077661514282e-01 -2.349579632282257080e-01 -8.753655105829238892e-02 1.729718148708343506e-01 5.684707686305046082e-02 -1.408627182245254517e-01 9.586410969495773315e-02 2.158042043447494507e-01 2.902144193649291992e-01 -1.513669788837432861e-01 1.306774467229843140e-01 -2.171383053064346313e-02 1.129103675484657288e-01 -2.468997091054916382e-01 -3.792442977428436279e-01 6.640384346246719360e-02 1.786403357982635498e-01 -3.631403148174285889e-01 1.474230587482452393e-01 8.793579787015914917e-02 -6.444333493709564209e-02 -1.117660105228424072e-01 2.161450684070587158e-01 2.675822563469409943e-02 -1.468389332294464111e-01 -2.214563637971878052e-01 -6.848766654729843140e-02 -3.436760604381561279e-02 -1.252512214705348015e-03 -1.675461083650588989e-01
-4.409316554665565491e-02 2.999398708343505859e-01 2.390977591276168823e-01 -9.593273699283599854e-02 3.143692612648010254e-01 3.846458718180656433e-02 1.230523586273193359e-01 -1.097276359796524048e-01 5.587751511484384537e-03 -1.116030514240264893e-01 2.740337550640106201e-01 6.503586471080780029e-02 -4.833655431866645813e-02 6.958988495171070099e-03 -1.197064369916915894e-01 -2.411181926727294922e-01 -6.741555873304605484e-03 8.385875821113586426e-02 3.806034028530120850e-01 -3.994720876216888428e-01 -9.818244725465774536e-02 -1.960322260856628418e-01 -1.090184450149536133e-01 8.877777494490146637e-03 5.297280102968215942e-02 1.755467653274536133e-01 1.574859768152236938e-01 1.156346201896667480e-01 -9.176121093332767487e-04 -9.020384401082992554e-02 1.081554740667343140e-01 -2.905000448226928711e-01
1.193381026387214661e-01 1.883227527141571045e-01 1.355124562978744507e-01 -1.096350625157356262e-01 4.197424650192260742e-02 9.808282554149627686e-02 2.478664517402648926e-01 5.740230530500411987e-02 -6.701028347015380859e-02 -3.593727201223373413e-02 3.053995072841644287e-01 -3.125443458557128906e-01 -3.983189538121223450e-02 -5.026148259639739990e-02 -3.834029287099838257e-02 -3.224420845508575439e-01 1.580274254083633423e-01 1.303770691156387329e-01 7.009951025247573853e-02 -3.340775072574615479e-01 6.883817259222269058e-03 -1.287127584218978882e-01 -1.087347194552421570e-01 -2.188125997781753540e-01 8.394107222557067871e-02 1.636016182601451874e-02 3.998340666294097900e-02 -1.843790262937545776e-01 3.000125288963317871e-01 1.287170648574829102e-01 3.508419990539550781e-01 -1.735665649175643921e-01
-3.820883110165596008e-02 3.405637443065643311e-01 -1.361975669860839844e-01 -2.340816408395767212e-01 3.835583105683326721e-02 4.048585519194602966e-02 5.806598439812660217e-02 9.354414045810699463e-02 -1.363210231065750122e-01 -1.070258542895317078e-01 -1.024592295289039612e-01 -2.215806841850280762e-01 -2.061235308647155762e-01 9.256390482187271118e-02 2.010886073112487793e-01 3.066186606884002686e-02 1.996594481170177460e-02 -6.964323110878467560e-03 1.019141869619488716e-03 -5.582163333892822266e-01 2.572012692689895630e-02 -1.450560092926025391e-01 -1.113617941737174988e-01 -1.422506868839263916e-01 1.377795189619064331e-01 -9.452538192272186279e-02 1.106815561652183533e-01 -2.360385283827781677e-02 3.144152760505676270e-01 1.463339477777481079e-01 -2.115679532289505005e-01 -1.994086354970932007e-01
-6.021460052579641342e-03 3.969203531742095947e-01 -1.957830041646957397e-02 -1.764222234487533569e-01 8.211877942085266113e-02 2.651091217994689941e-01 1.870689094066619873e-01 2.004007250070571899e-01 8.005079627037048340e-02 -1.328547950834035873e-02 2.955412566661834717e-01 -3.139081299304962158e-01 -9.083752334117889404e-02 -1.239349916577339172e-01 1.695687025785446167e-01 1.246760785579681396e-01 7.762830238789319992e-03 -1.293465942144393921e-01 7.611046731472015381e-02 -7.743746042251586914e-02 -3.180712461471557617e-01 -2.087101489305496216e-01 1.564932987093925476e-02 -2.440322339534759521e-01 -2.075632363557815552e-01 -1.276190858334302902e-02 -1.022543460130691528e-01 -2.182224243879318237e-01 1.524979770183563232e-01 1.160780787467956543e-01 -1.648560911417007446e-01 4.014256410300731659e-03
-2.721405923366546631e-01 3.798249363899230957e-01 1.185804307460784912e-01 -2.219852060079574585e-01 -1.892741620540618896e-01 -1.642874777317047119e-01 2.827439829707145691e-02 2.527995109558105469e-01 -6.048712879419326782e-02 2.329666912555694580e-01 2.309724092483520508e-01 -1.077921837568283081e-01 4.915903136134147644e-02 -8.867521584033966064e-02 9.307705610990524292e-02 -2.770445346832275391e-01 -6.342665106058120728e-02 1.325731128454208374e-01 1.056469827890396118e-01 -1.973720788955688477e-01 -5.653455480933189392e-02 -4.771898314356803894e-02 -2.063932828605175018e-02 -6.261833012104034424e-02 -1.453638728708028793e-02 1.569270044565200806e-01 -4.044895470142364502e-01 3.516506776213645935e-02 1.877734363079071045e-01 -2.806858904659748077e-02 1.830450594425201416e-01 -1.773165464401245117e-01
-2.025177888572216034e-02 4.591092467308044434e-01 -7.351030409336090088e-02 -1.193903833627700806e-01 5.701695010066032410e-02 7.980065792798995972e-02 2.443412132561206818e-02 -1.116848737001419067e-02 -4.673945531249046326e-02 1.349547356367111206e-01 1.930504590272903442e-01 -9.382656961679458618e-02 1.016564071178436279e-01 3.168918564915657043e-02 -1.932286308147013187e-03 -2.662695944309234619e-01 -3.162093758583068848e-01 8.837985247373580933e-02 2.745652496814727783e-01 -4.024482369422912598e-01 2.013913542032241821e-01 9.435483813285827637e-02 1.959910094738006592e-01 6.893694400787353516e-02 1.790706962347030640e-01 1.975031569600105286e-02 -2.371250987052917480e-01 -9.949461370706558228e-02 -1.003346126526594162e-02 1.291271597146987915e-01 1.082553416490554810e-01 -2.127098292112350464e-01
-1.740465313196182251e-01 2.898730635643005371e-01 3.213358521461486816e-01 2.204305678606033325e-01 -2.581631541252136230e-01 1.227983981370925903e-01 1.097314208745956421e-01 3.640761971473693848e-02 2.532438375055789948e-03 1.444208770990371704e-01 4.370298385620117188e-01 -1.926514059305191040e-01 1.198464930057525635e-01 6.146111339330673218e-02 2.964882180094718933e-02 -1.325938664376735687e-02 1.684674024581909180e-01 -8.120325207710266113e-02 2.383983433246612549e-01 -3.219279944896697998e-01 9.162367880344390869e-02 4.326010588556528091e-03 2.215928435325622559e-01 -6.070217490196228027e-02 1.554892212152481079e-01 4.682302102446556091e-02 -1.560094673186540604e-02 7.525328546762466431e-02 1.376139372587203979e-01 -5.197681114077568054e-02 1.514229923486709595e-01 -1.925617158412933350e-01
2.126111388206481934e-01 3.608408272266387939e-01 4.189057350158691406e-01 -1.207796782255172729e-01 -1.415940523147583008e-01 -8.205643296241760254e-02 1.777184754610061646e-02 -3.966024145483970642e-02 1.516520231962203979e-01 -1.723545193672180176e-01 3.078297972679138184e-01 4.567380994558334351e-02 7.673729956150054932e-02 -2.028496004641056061e-02 2.090689837932586670e-01 -1.276739090681076050e-01 -5.309107899665832520e-02 1.625826582312583923e-02 -6.469307094812393188e-02 -2.318709045648574829e-01 -2.030932009220123291e-01 1.876777857542037964e-01 -1.914392858743667603e-01 -2.000225484371185303e-01 1.460270583629608154e-01 2.040350884199142456e-01 -3.477720171213150024e-02 -1.837340593338012695e-01 -3.722601011395454407e-02 9.211234748363494873e-02 2.542022764682769775e-01 5.846533551812171936e-02
-2.325165867805480957e-01 2.222763448953628540e-01 2.533062174916267395e-02 1.645277999341487885e-02 1.002616882324218750e-01 4.550701752305030823e-02 2.816821634769439697e-01 -1.549554802477359772e-02 -1.697352379560470581e-01 -1.116383522748947144e-01 4.903867542743682861e-01 -1.700386703014373779e-01 -9.201481193304061890e-02 -1.503360867500305176e-01 2.068973183631896973e-01 1.849962323904037476e-01 -7.285168021917343140e-02 -7.374624907970428467e-02 -2.635539174079895020e-01 6.367935799062252045e-03 -1.101841107010841370e-01 1.975262910127639771e-02 2.328686714172363281e-01 -2.721476256847381592e-01 -3.089431114494800568e-02 3.958583250641822815e-02 -1.622526645660400391e-01 1.509794145822525024e-01 1.941530704498291016e-01 1.352049857378005981e-01 -1.025267243385314941e-01 -2.143496125936508179e-01
8.637697994709014893e-02 2.209556251764297485e-01 2.535896301269531250e-01 -1.375696212053298950e-01 1.489916443824768066e-01 -2.215313315391540527e-01 1.952388882637023926e-01 1.605871133506298065e-02 -1.297649741172790527e-01 -1.062790825963020325e-01 1.021491247229278088e-03 -3.146702051162719727e-01 7.162308692932128906e-02 -1.028608344495296478e-02 2.170280665159225464e-01 -7.911811023950576782e-02 3.005128800868988037e-01 -1.480324417352676392e-01 -7.247567176818847656e-02 -4.281084835529327393e-01 1.369301825761795044e-01 1.090184450149536133e-01 -6.721616536378860474e-02 5.406560376286506653e-02 1.985114812850952148e-01 1.387374699115753174e-01 5.326366052031517029e-02 -2.405027747154235840e-01 1.881394535303115845e-01 -8.814002573490142822e-02 -2.491662055253982544e-01 4.092729464173316956e-02
-2.904664874076843262e-01 6.454813480377197266e-02 2.640836238861083984e-01 4.094354808330535889e-02 1.497788429260253906e-01 -1.949959993362426758e-01 -5.558377876877784729e-02 -1.149924173951148987e-01 1.216314826160669327e-02 1.905474364757537842e-01 1.604273170232772827e-01 -1.341932564973831177e-01 -7.753474265336990356e-02 2.629164159297943115e-01 -6.429255008697509766e-02 -1.635129004716873169e-02 -2.699505770578980446e-03 1.822445690631866455e-01 -1.280070990324020386e-01 -4.201556444168090820e-01 -3.566931188106536865e-01 1.476086974143981934e-01 4.820657521486282349e-02 -6.230032444000244141e-02 3.491021096706390381e-01 1.717420369386672974e-01 -1.201495006680488586e-01 1.776134967803955078e-01 9.209251962602138519e-03 7.121378928422927856e-02 4.022127483040094376e-03 -1.401954889297485352e-01
1.954703330993652344e-01 3.059696853160858154e-01 3.303758427500724792e-02 -5.068112537264823914e-02 -1.491394042968750000e-01 -5.651895329356193542e-02 1.884585618972778320e-01 1.563829928636550903e-01 1.011748984456062317e-01 -4.157647863030433655e-02 4.740958288311958313e-02 -1.186685338616371155e-01 4.114798828959465027e-02 -7.581093907356262207e-02 1.251219809055328369e-01 7.808803766965866089e-02 1.143815293908119202e-01 -3.750319778919219971e-01 1.691455841064453125e-01 -4.968289732933044434e-01 -6.137263774871826172e-02 1.722639054059982300e-01 -3.569581359624862671e-02 -3.780434131622314453e-01 1.293547749519348145e-01 7.686858624219894409e-02 4.453766718506813049e-02 4.642868414521217346e-02 6.951914727687835693e-02 -1.099650412797927856e-01 2.617944777011871338e-01 5.059625208377838135e-02
-6.702377647161483765e-02 6.190086901187896729e-02 1.804049611091613770e-01 -7.028875499963760376e-02 -1.488384604454040527e-01 -2.445808202028274536e-01 3.143941462039947510e-01 -9.090933948755264282e-02 3.376428782939910889e-02 -8.204721659421920776e-02 1.845953613519668579e-01 5.236598849296569824e-02 1.266725063323974609e-01 1.992617994546890259e-01 9.966822713613510132e-02 7.749379146844148636e-03 -1.109810471534729004e-01 -2.756034135818481445e-01 1.720688641071319580e-01 -4.554826021194458008e-01 1.205787658691406250e-01 3.080212324857711792e-02 -5.447260290384292603e-02 -2.274999767541885376e-01 2.019548565149307251e-01 2.144230529665946960e-02 7.078682631254196167e-02 -2.114441394805908203e-01 1.198927164077758789e-01 -9.777747094631195068e-02 -2.693650722503662109e-01 -2.676934301853179932e-01
7.825542241334915161e-02 1.215491965413093567e-01 2.216047644615173340e-01 -1.909103691577911377e-01 9.608916938304901123e-02 -4.720194265246391296e-02 2.206728756427764893e-01 3.590248897671699524e-02 -2.926523983478546143e-02 -1.494619697332382202e-01 3.718282878398895264e-01 -3.809835314750671387e-01 7.412131875753402710e-02 -3.369224444031715393e-02 -1.225180476903915405e-01 -1.490179002285003662e-01 -1.117681413888931274e-01 -3.251706361770629883e-01 -2.549808844923973083e-02 -7.026803493499755859e-02 -1.106150895357131958e-01 8.873295038938522339e-02 -1.941696703433990479e-01 1.054747699527069926e-04 4.484137892723083496e-02 9.658775478601455688e-02 7.870225608348846436e-02 -3.219426870346069336e-01 1.228117719292640686e-01 1.099297627806663513e-01 -2.508179843425750732e-01 -2.979405820369720459e-01
-2.440482825040817261e-01 2.040142416954040527e-01 8.175146579742431641e-02 -2.300510555505752563e-02 1.013266071677207947e-01 2.242414206266403198e-01 1.775044202804565430e-01 1.404914408922195435e-01 -7.845899462699890137e-02 -3.055613934993743896e-01 2.951947450637817383e-01 -1.573363691568374634e-01 -1.097409520298242569e-02 -2.519190311431884766e-01 2.379714697599411011e-01 5.703179631382226944e-03 -2.525956630706787109e-01 -9.847733378410339355e-02 -1.597082763910293579e-01 -2.601119875907897949e-01 -1.053162664175033569e-01 -3.623277321457862854e-02 -6.879876554012298584e-02 -4.479183629155158997e-02 6.487577408552169800e-02 2.805543839931488037e-01 -1.183376312255859375e-01 -3.583315610885620117e-01 1.102365320548415184e-03 -1.188642065972089767e-02 -9.974525868892669678e-02 -1.640630066394805908e-01
4.987295717000961304e-02 2.768645882606506348e-01 3.079837001860141754e-02 2.078639417886734009e-01 1.572361141443252563e-01 5.339268682291731238e-05 2.844492495059967041e-01 5.666944384574890137e-02 1.141464635729789734e-01 -2.170552760362625122e-01 3.315731287002563477e-01 -3.244790732860565186e-01 -8.123554289340972900e-02 1.163208484649658203e-02 1.633697897195816040e-01 2.288484275341033936e-01 -8.150707930326461792e-02 2.975559420883655548e-02 4.592948034405708313e-02 -8.930815383791923523e-03 -1.402653008699417114e-01 8.451266586780548096e-02 7.821322232484817505e-02 1.110242977738380432e-01 1.113254278898239136e-01 2.881478965282440186e-01 -1.098251566290855408e-01 -3.630022704601287842e-02 3.624379634857177734e-01 1.726788878440856934e-01 2.064490765333175659e-01 -1.977632939815521240e-01
3.930701687932014465e-02 4.187500178813934326e-01 -1.569294035434722900e-01 2.558479905128479004e-01 1.481110900640487671e-01 9.756982326507568359e-02 2.395510673522949219e-01 -1.539306342601776123e-01 -1.981474310159683228e-01 3.481233865022659302e-02 2.454062700271606445e-01 -2.525632083415985107e-01 1.385677698999643326e-02 -1.575531810522079468e-01 2.377909049391746521e-02 2.597685158252716064e-02 -1.847382038831710815e-01 -8.243017643690109253e-02 4.350200295448303223e-02 -3.128115534782409668e-01 -1.167274713516235352e-01 7.938572019338607788e-02 -1.717288978397846222e-02 1.548190265893936157e-01 -1.995338052511215210e-01 3.004443347454071045e-01 -3.534255921840667725e-02 -8.508709073066711426e-02 2.677890956401824951e-01 1.023317426443099976e-01 -1.104526519775390625e-01 -1.092273294925689697e-01
-1.400253772735595703e-01 1.806365102529525757e-01 -5.890603642910718918e-03 1.223610937595367432e-01 2.560138702392578125e-01 1.750229112803936005e-02 3.323155343532562256e-01 -2.675649821758270264e-01 -3.379162400960922241e-02 -1.471697539091110229e-01 4.720502495765686035e-01 -1.665098220109939575e-01 6.372999399900436401e-02 -5.875898059457540512e-03 -7.671940326690673828e-02 5.962417274713516235e-02 1.799392886459827423e-02 -3.551471233367919922e-01 -2.206728793680667877e-02 -5.852975323796272278e-02 -1.896126568317413330e-01 3.497724980115890503e-02 1.177750080823898315e-01 -2.430032640695571899e-01 8.699000626802444458e-02 8.570133149623870850e-02 -1.089624464511871338e-01 -1.816512495279312134e-01 1.348110437393188477e-01 -8.701987564563751221e-02 -1.519487798213958740e-01 -2.211489677429199219e-01
1.164935994893312454e-02 -1.548839062452316284e-01 1.806311607360839844e-01 -1.609647721052169800e-01 1.434855461120605469e-01 -4.595103859901428223e-02 1.471241563558578491e-01 6.866468489170074463e-02 -2.822804152965545654e-01 -9.271404147148132324e-02 4.553579986095428467e-01 -1.092673763632774353e-01 2.348373979330062866e-01 1.450738012790679932e-01 2.521284222602844238e-01 -5.582061596214771271e-03 -1.231964305043220520e-01 -2.431367635726928711e-01 1.485811024904251099e-01 -2.235534340143203735e-01 -7.534251082688570023e-03 1.440980136394500732e-01 5.278727039694786072e-02 -2.097278535366058350e-01 2.727777063846588135e-01 1.636288315057754517e-01 -2.087103873491287231e-01 -7.886924594640731812e-02 1.693727970123291016e-01 -3.904275968670845032e-02 7.733017951250076294e-02 -1.407917439937591553e-01
-2.063986212015151978e-01 1.951905190944671631e-01 1.626809090375900269e-01 -3.680415451526641846e-01 1.118017733097076416e-01 -2.886077165603637695e-01 1.157422363758087158e-01 2.533192746341228485e-02 1.191103458404541016e-01 4.059832915663719177e-02 -1.503156032413244247e-03 2.195424772799015045e-02 2.544924616813659668e-01 5.136979371309280396e-02 -2.676495909690856934e-02 7.381369173526763916e-02 -2.121592015027999878e-01 -6.151587516069412231e-02 -2.837602198123931885e-01 -2.166553884744644165e-01 -5.767882615327835083e-02 1.296086609363555908e-01 1.591302305459976196e-01 -2.109126895666122437e-01 1.025501489639282227e-01 4.394035041332244873e-01 -1.624428778886795044e-01 1.228605434298515320e-01 2.042959183454513550e-01 2.991682291030883789e-02 -2.611259743571281433e-02 -5.553167685866355896e-02
4.050777107477188110e-02 1.209227368235588074e-01 -1.263539940118789673e-01 -4.412506222724914551e-01 1.622587442398071289e-01 5.791283771395683289e-02 2.926578819751739502e-01 1.882576011121273041e-02 -9.208781272172927856e-02 5.975486338138580322e-02 3.245601654052734375e-01 -5.198128148913383484e-02 1.429890841245651245e-01 -1.787862181663513184e-02 -5.953096225857734680e-02 2.386462688446044922e-01 -1.170045956969261169e-01 6.661415845155715942e-02 -8.627615869045257568e-02 -2.268795222043991089e-01 6.575556099414825439e-02 1.278527230024337769e-01 -1.303665786981582642e-01 -1.356590241193771362e-01 9.267023950815200806e-02 7.707251608371734619e-02 -3.956744968891143799e-01 7.700153626501560211e-03 8.894679695367813110e-02 -7.536628842353820801e-02 -8.720034360885620117e-02 -3.613523244857788086e-01
6.452473253011703491e-02 3.833927214145660400e-01 2.032010108232498169e-01 1.288548707962036133e-01 -3.907284140586853027e-02 -2.877195775508880615e-01 -5.251899827271699905e-03 4.281895607709884644e-02 -1.679076552391052246e-01 -2.316887527704238892e-01 3.980533182621002197e-01 -7.152177393436431885e-02 1.203523054718971252e-01 5.117074027657508850e-02 -5.397816747426986694e-02 -2.000949978828430176e-01 -2.065431773662567139e-01 2.225021570920944214e-01 -4.883536323904991150e-02 -1.677996814250946045e-01 -1.267298907041549683e-01 -1.767875254154205322e-01 2.395074814558029175e-01 -2.856167256832122803e-01 2.111529372632503510e-02 7.235374301671981812e-02 7.654331624507904053e-02 -8.335696905851364136e-02 1.408631205558776855e-01 1.134143117815256119e-02 1.755527108907699585e-01 1.450899541378021240e-01
-2.461936622858047485e-01 -9.518542140722274780e-02 1.435828208923339844e-01 -1.268370170146226883e-02 4.508684203028678894e-02 -8.577163517475128174e-02 1.326730102300643921e-01 3.565403074026107788e-02 -4.690390080213546753e-03 -6.651631090790033340e-03 3.330660164356231689e-01 -2.344045490026473999e-01 2.846330106258392334e-01 -5.016376823186874390e-02 3.063331246376037598e-01 2.723405361175537109e-01 -1.172736007720232010e-02 -5.206316709518432617e-02 -1.096867397427558899e-01 -3.402782678604125977e-01 -8.817110955715179443e-02 4.508734866976737976e-02 -1.336546242237091064e-01 -3.955606520175933838e-01 5.592864006757736206e-02 6.424507498741149902e-02 3.087716735899448395e-02 -9.785329923033714294e-03 1.955147385597229004e-01 -2.755793929100036621e-02 -2.770671248435974121e-01 -1.579196602106094360e-01
4.759474471211433411e-02 3.794872760772705078e-01 9.829679876565933228e-02 -1.124079301953315735e-01 -1.629920601844787598e-01 -2.929818630218505859e-01 -1.142854057252407074e-02 -2.202948778867721558e-01 -4.150839149951934814e-02 -1.286193281412124634e-01 2.321518957614898682e-01 -2.883298993110656738e-01 2.152203470468521118e-01 -5.176584795117378235e-02 5.436677485704421997e-02 -1.501652598381042480e-01 -1.454590708017349243e-01 1.786485314369201660e-01 -1.387286335229873657e-01 -3.342407643795013428e-01 -2.197417020797729492e-01 -2.130911350250244141e-01 2.586376368999481201e-01 -1.253054887056350708e-01 1.863639652729034424e-01 -2.585235238075256348e-02 1.205388903617858887e-01 -2.306108362972736359e-02 5.028575658798217773e-02 1.090773418545722961e-01 -4.741380363702774048e-02 1.144580543041229248e-01
-1.898691356182098389e-01 3.762851953506469727e-01 1.492810994386672974e-01 -1.627883315086364746e-01 -1.542931189760565758e-03 1.011701375246047974e-01 -2.559906840324401855e-01 5.345499515533447266e-02 9.365865960717201233e-03 -6.678036879748106003e-03 8.893342316150665283e-02 -4.072459340095520020e-01 1.496825665235519409e-01 -8.868346363306045532e-02 -2.096143364906311035e-01 8.747673034667968750e-02 -2.702615857124328613e-01 -1.591563820838928223e-01 1.200689561665058136e-02 -3.620898425579071045e-01 -2.180889546871185303e-01 -9.491387754678726196e-02 6.423033773899078369e-02 -2.603168040513992310e-02 7.413552701473236084e-02 -7.990538328886032104e-02 7.067783921957015991e-02 -2.099595963954925537e-01 -3.718430176377296448e-02 2.614996396005153656e-02 1.030615940690040588e-01 -2.730380594730377197e-01
7.010770589113235474e-02 -1.436108499765396118e-01 6.114451214671134949e-02 -1.833470314741134644e-01 2.387959510087966919e-01 -8.997303992509841919e-02 1.610950976610183716e-01 1.702944487333297729e-01 -2.355944812297821045e-01 -2.508153952658176422e-02 3.969178795814514160e-01 -2.375422269105911255e-01 4.921880736947059631e-02 2.305769175291061401e-02 -7.479596138000488281e-02 -1.651339083909988403e-01 -3.170836567878723145e-01 7.952427864074707031e-02 1.187975481152534485e-01 -4.447896778583526611e-01 1.019252836704254150e-02 2.406891137361526489e-01 5.453781038522720337e-02 -3.224587067961692810e-02 8.222274482250213623e-02 -1.356915980577468872e-01 -4.260784760117530823e-02 -1.150882914662361145e-01 1.976634263992309570e-01 1.714697033166885376e-01 4.914222285151481628e-02 -1.382985115051269531e-01
-3.329766094684600830e-01 9.630069136619567871e-02 -3.895310685038566589e-02 -1.276212185621261597e-01 7.734277099370956421e-02 5.104602500796318054e-02 1.757631748914718628e-01 -1.570473313331604004e-01 -1.588607430458068848e-01 -1.018088459968566895e-01 5.357390642166137695e-01 -6.736592203378677368e-02 -2.489944919943809509e-02 2.390521764755249023e-02 1.226395219564437866e-01 1.707084625959396362e-01 -1.036323532462120056e-01 -1.620321124792098999e-01 -7.217213511466979980e-02 -1.159395277500152588e-01 -1.788109838962554932e-01 -9.778196364641189575e-02 3.985515609383583069e-02 -4.294699728488922119e-01 1.401513535529375076e-02 -1.955937035381793976e-02 -1.284174770116806030e-01 -6.522615998983383179e-02 2.024433761835098267e-01 -1.760956943035125732e-01 1.905808597803115845e-01 -1.119083017110824585e-01
1.510841399431228638e-02 2.311854213476181030e-01 1.305680274963378906e-01 -1.894588321447372437e-01 -8.748923987150192261e-02 -2.198167294263839722e-01 3.546893000602722168e-01 -6.194093078374862671e-02 5.976100265979766846e-02 1.864905804395675659e-01 2.140606194734573364e-01 -9.888365864753723145e-02 -2.633005976676940918e-01 1.586887985467910767e-02 1.723805516958236694e-01 -1.411421000957489014e-01 8.665335178375244141e-02 2.884046407416462898e-03 1.363122928887605667e-02 -3.290635645389556885e-01 -3.353076875209808350e-01 -1.475040763616561890e-01 5.412181466817855835e-02 1.867683529853820801e-01 2.506360411643981934e-01 -5.196512211114168167e-03 -2.760608494281768799e-01 -1.205615475773811340e-01 -2.113701775670051575e-02 -1.774236261844635010e-01 1.121043264865875244e-01 -9.237356483936309814e-02
1.398466993123292923e-02 3.309480845928192139e-01 1.507988125085830688e-01 -6.041308119893074036e-02 -1.347243189811706543e-01 -1.610246300697326660e-01 1.113765537738800049e-01 -2.400918900966644287e-01 -1.882811039686203003e-01 -2.527866363525390625e-01 3.988574147224426270e-01 -5.201517418026924133e-02 1.975375860929489136e-01 -1.788914948701858521e-02 -2.263072580099105835e-01 -1.938358992338180542e-01 -1.278929710388183594e-01 1.760580837726593018e-01 -2.806780301034450531e-02 -2.845439016819000244e-01 -4.076771065592765808e-02 -2.373592853546142578e-01 -1.774450205266475677e-02 -4.873123764991760254e-02 2.013858258724212646e-01 -7.808700948953628540e-02 2.874723076820373535e-01 -1.451596766710281372e-01 5.139140784740447998e-02 1.305153816938400269e-01 2.006407827138900757e-02 -1.570985838770866394e-02
-1.121904924511909485e-01 1.195456609129905701e-01 3.845495730638504028e-02 8.900068700313568115e-02 1.278274804353713989e-01 -6.071822345256805420e-02 7.536465767771005630e-03 -1.340463459491729736e-01 5.945613980293273926e-02 -2.059288620948791504e-01 4.184089303016662598e-01 -1.315538138151168823e-01 -1.799333095550537109e-01 3.210426867008209229e-02 -1.703374460339546204e-02 5.780873820185661316e-02 7.174692116677761078e-03 -2.548249959945678711e-01 -1.503292173147201538e-01 -4.575905203819274902e-01 -2.245913743972778320e-01 -6.799867004156112671e-02 -7.979416847229003906e-02 -3.036614656448364258e-01 -1.640594191849231720e-02 -2.444407343864440918e-02 2.184154093265533447e-01 -1.608430892229080200e-01 1.012837886810302734e-01 -1.625121682882308960e-01 -2.717775404453277588e-01 -1.213501319289207458e-01
-1.565206944942474365e-01 -1.531313732266426086e-02 1.787067949771881104e-01 -1.035782769322395325e-01 -1.041135117411613464e-01 -2.251943200826644897e-01 9.157874435186386108e-02 -7.557211071252822876e-02 2.823462150990962982e-02 2.423541098833084106e-01 3.573853075504302979e-01 -2.562364004552364349e-02 1.364256590604782104e-01 2.515571117401123047e-01 -4.785389825701713562e-02 -4.175402522087097168e-01 -6.109457463026046753e-02 1.098386719822883606e-01 -2.674544751644134521e-01 -2.976655364036560059e-01 -3.183633685111999512e-01 1.604166328907012939e-01 1.310169994831085205e-01 1.436279807239770889e-02 7.971504330635070801e-02 6.359552592039108276e-02 -1.123878806829452515e-01 5.137977004051208496e-02 2.212634682655334473e-01 1.463873684406280518e-02 -1.100727021694183350e-01 -5.625054612755775452e-02
2.004206739366054535e-02 8.731907233595848083e-03 5.587114021182060242e-02 2.177512645721435547e-01 -1.662711650133132935e-01 9.523664414882659912e-02 2.439460307359695435e-01 -4.277382791042327881e-02 -1.069274470210075378e-01 1.201884672045707703e-01 2.782405614852905273e-01 -2.354726642370223999e-01 9.193042665719985962e-02 -3.690595328807830811e-01 1.501277387142181396e-01 7.561834901571273804e-02 -1.648421287536621094e-01 -2.335421890020370483e-01 2.696833200752735138e-02 -4.369656145572662354e-01 -4.204279929399490356e-02 1.886516511440277100e-01 2.581081092357635498e-01 -8.441456407308578491e-02 9.661055356264114380e-02 3.074949085712432861e-01 -1.712780073285102844e-02 -1.290697418153285980e-02 5.813558027148246765e-02 1.242936998605728149e-01 -1.070680692791938782e-01 -1.225936692208051682e-02
1.681684553623199463e-01 1.359728425741195679e-01 1.330350786447525024e-01 1.198981776833534241e-01 -3.395198285579681396e-02 -4.985884577035903931e-02 3.884936273097991943e-01 1.851711980998516083e-02 7.345429062843322754e-02 1.915719360113143921e-01 3.575028777122497559e-01 -1.755371689796447754e-01 -2.629484832286834717e-01 -3.372368589043617249e-02 3.300722837448120117e-01 -1.342245843261480331e-03 -1.293965280055999756e-01 9.652093797922134399e-02 3.580991923809051514e-02 -3.932108879089355469e-01 7.284614443778991699e-02 1.633496731519699097e-01 3.298136871308088303e-03 -1.317123621702194214e-01 2.728720903396606445e-01 1.132506728172302246e-01 1.842928379774093628e-01 -6.207396462559700012e-02 9.114765375852584839e-02 7.181376963853836060e-02 -9.536782652139663696e-02 -8.564300835132598877e-02
-7.774230092763900757e-02 1.422438323497772217e-01 -8.110857009887695312e-02 -1.094886288046836853e-01 1.988102123141288757e-02 1.425045430660247803e-01 1.625012606382369995e-01 -3.236975893378257751e-02 7.568350434303283691e-02 -1.981813609600067139e-01 2.531453669071197510e-01 -3.452802002429962158e-01 6.939686834812164307e-02 -8.870637044310569763e-03 -7.667615264654159546e-02 -3.583384156227111816e-01 2.327519282698631287e-02 3.401810526847839355e-01 -1.778926402330398560e-01 -3.295710980892181396e-01 -5.462559312582015991e-02 1.121079847216606140e-01 -1.261724084615707397e-01 -4.966749809682369232e-03 -5.152636207640171051e-03 1.190111115574836731e-01 -3.397329151630401611e-01 -1.395550370216369629e-01 1.324246078729629517e-01 -6.736746430397033691e-02 2.354715317487716675e-01 -1.577477604150772095e-01
-4.621904715895652771e-02 2.988418638706207275e-01 -1.186253055930137634e-01 -7.012002915143966675e-02 -8.359593152999877930e-02 1.011600047349929810e-01 1.888959854841232300e-01 7.118333876132965088e-02 -9.028867818415164948e-03 1.244525462388992310e-01 1.937218457460403442e-01 -2.177743315696716309e-01 -1.132139121182262897e-03 2.320734560489654541e-01 1.020527929067611694e-01 7.058823108673095703e-02 -8.412463963031768799e-02 -2.536401450634002686e-01 4.803617298603057861e-02 -2.729893326759338379e-01 -2.358418889343738556e-02 1.396050024777650833e-02 -3.320262208580970764e-02 -1.942732483148574829e-01 -2.606191039085388184e-01 3.631082773208618164e-01 2.455269359052181244e-02 -3.735753297805786133e-01 5.319489166140556335e-02 1.808589994907379150e-01 1.174781620502471924e-01 2.910477817058563232e-01
-1.858084350824356079e-01 2.021869122982025146e-01 5.385541170835494995e-02 1.320891976356506348e-01 2.782289497554302216e-02 1.374783515930175781e-01 2.247003614902496338e-01 1.233843863010406494e-01 1.270035505294799805e-01 5.047652125358581543e-02 3.872406184673309326e-01 5.478741228580474854e-02 7.918297499418258667e-02 7.149965316057205200e-02 5.201347172260284424e-02 2.106360942125320435e-01 -1.477885097265243530e-01 -3.214670345187187195e-02 -8.037087321281433105e-02 -3.242190480232238770e-01 -5.875992029905319214e-02 -1.382555812597274780e-01 2.199362069368362427e-01 -1.383437216281890869e-01 2.966863811016082764e-01 2.923658788204193115e-01 3.429001197218894958e-02 3.241348862648010254e-01 -2.039853297173976898e-02 -7.947873324155807495e-02 -2.470527291297912598e-01 -1.293488293886184692e-01
-6.291898339986801147e-02 2.440561652183532715e-01 2.219598144292831421e-01 -6.845498830080032349e-02 6.926468759775161743e-02 1.630774289369583130e-01 1.947980821132659912e-01 -3.101440705358982086e-02 8.225075155496597290e-02 -1.247885450720787048e-01 -3.552768379449844360e-02 -4.389173388481140137e-01 2.953493297100067139e-01 -9.468544274568557739e-02 -1.971388012170791626e-01 -7.107140868902206421e-02 -1.210453268140554428e-02 1.045813336968421936e-01 -2.604283094406127930e-01 -3.470654785633087158e-01 4.644658789038658142e-02 2.378316521644592285e-01 1.946192681789398193e-01 -2.299621701240539551e-01 -2.048436850309371948e-01 1.268935054540634155e-01 4.679745063185691833e-02 3.899537026882171631e-02 1.631031781435012817e-01 8.343418687582015991e-02 -1.039878502488136292e-01 2.955557778477668762e-02
-1.724375188350677490e-01 3.882797658443450928e-01 4.110728502273559570e-01 1.470092684030532837e-01 -1.386373639106750488e-01 1.956491917371749878e-01 3.458365797996520996e-02 4.798964038491249084e-02 -9.270906448364257812e-02 1.230921521782875061e-01 3.769373893737792969e-01 -2.521561086177825928e-01 1.270112991333007812e-01 -5.243453662842512131e-03 -1.122069358825683594e-01 -1.048657819628715515e-01 1.243467479944229126e-01 -7.486691325902938843e-02 1.731406301259994507e-01 -2.846322953701019287e-01 1.822106838226318359e-01 1.032370403409004211e-01 2.267419397830963135e-01 -1.392740383744239807e-02 8.991184085607528687e-02 5.895113945007324219e-02 -1.468456909060478210e-02 -4.500269424170255661e-03 6.616091728210449219e-02 -9.365472942590713501e-02 4.345250129699707031e-02 -2.107108086347579956e-01
3.016091324388980865e-02 2.326660901308059692e-01 7.195802778005599976e-02 -2.669812738895416260e-01 -3.939012810587882996e-02 -9.342890977859497070e-02 1.666999757289886475e-01 -1.379785388708114624e-01 6.968158483505249023e-02 -5.409297719597816467e-02 2.817616760730743408e-01 -2.515344321727752686e-01 6.318080425262451172e-02 1.452390803024172783e-03 -2.275392413139343262e-02 -1.306471526622772217e-01 2.227416932582855225e-01 1.972673833370208740e-01 -3.737484291195869446e-02 -3.738767206668853760e-01 -8.478482067584991455e-02 -1.287833750247955322e-01 -1.170629933476448059e-01 -1.609315574169158936e-01 9.584404528141021729e-02 6.660573184490203857e-02 1.065269112586975098e-01 -1.901138126850128174e-01 2.842942774295806885e-01 5.350098758935928345e-02 4.468193948268890381e-01 4.288842529058456421e-02
1.232109218835830688e-01 2.870092391967773438e-01 2.994449436664581299e-01 -3.850563466548919678e-01 -1.159726306796073914e-01 -1.388768702745437622e-01 3.608764410018920898e-01 3.022419102489948273e-02 -1.042262651026248932e-03 1.194130405783653259e-01 2.258120477199554443e-01 -6.834267824888229370e-02 -1.024538837373256683e-02 4.208447784185409546e-02 2.755732238292694092e-01 1.196770370006561279e-02 1.150313392281532288e-02 3.354547545313835144e-02 -1.478666961193084717e-01 6.794425100088119507e-02 -1.346752345561981201e-01 1.369215697050094604e-01 1.906525641679763794e-01 -2.317471504211425781e-01 -1.753316633403301239e-02 2.156460583209991455e-01 2.707809209823608398e-01 -8.246996998786926270e-02 1.672153323888778687e-01 -4.519605636596679688e-02 -1.468941420316696167e-01 -1.398235112428665161e-01
-6.879726052284240723e-02 2.741197049617767334e-01 1.049098521471023560e-01 -1.520345807075500488e-01 4.150644540786743164e-01 1.367608010768890381e-01 1.658149361610412598e-01 9.423332661390304565e-02 6.588283926248550415e-02 6.649457663297653198e-02 2.324814647436141968e-01 1.156184300780296326e-01 3.350752890110015869e-01 5.682625249028205872e-02 2.090631425380706787e-01 5.069311335682868958e-02 -8.496254682540893555e-02 6.163589656352996826e-02 2.437881752848625183e-02 -3.557544350624084473e-01 -1.343063712120056152e-01 -2.246399372816085815e-01 1.092209592461585999e-01 -9.094493836164474487e-02 3.440842330455780029e-01 -4.197954386472702026e-02 -1.434243284165859222e-02 2.118464261293411255e-01 1.028276011347770691e-01 -7.948232442140579224e-02 8.597517013549804688e-02 6.550431251525878906e-02
-4.720286652445793152e-02 -7.314995676279067993e-02 1.737616062164306641e-01 -2.691254615783691406e-01 -7.934523373842239380e-02 -8.653419464826583862e-02 1.344609707593917847e-01 -2.986727058887481689e-01 3.098766803741455078e-01 2.128037512302398682e-01 4.218597114086151123e-01 -1.369321346282958984e-01 3.929091691970825195e-01 -5.357738956809043884e-02 1.600672155618667603e-01 -1.801395416259765625e-01 -3.036537021398544312e-02 2.282584086060523987e-02 -1.527542173862457275e-01 -3.280668854713439941e-01 -1.286364942789077759e-01 -9.723239392042160034e-02 1.042180806398391724e-01 8.374708890914916992e-02 2.673232229426503181e-03 2.824774244800209999e-03 5.267312005162239075e-02 -4.679230600595474243e-02 3.155289217829704285e-02 1.388306915760040283e-01 -1.029951944947242737e-01 -5.698878690600395203e-02
-7.373552769422531128e-02 2.476383149623870850e-01 -3.989421762526035309e-03 -1.423444300889968872e-01 2.300570905208587646e-01 -2.109201103448867798e-01 5.418253540992736816e-01 6.832543760538101196e-02 1.269697993993759155e-01 5.015547201037406921e-02 1.920421570539474487e-01 -3.594557568430900574e-02 -1.503953039646148682e-01 4.851241037249565125e-02 3.454935252666473389e-01 8.616463281214237213e-03 1.733458936214447021e-01 1.562055200338363647e-01 4.212943091988563538e-02 -3.541592657566070557e-01 1.287770550698041916e-02 1.235822439193725586e-01 1.642633788287639618e-02 -3.076302260160446167e-02 1.150460615754127502e-01 1.871633976697921753e-01 -7.892441004514694214e-02 -3.301389515399932861e-02 -5.840900167822837830e-02 -2.088704854249954224e-01 -6.769328378140926361e-03 -1.229081675410270691e-01
-1.236638501286506653e-01 -1.190760582685470581e-01 9.113559126853942871e-02 -1.655011028051376343e-01 6.773194670677185059e-02 8.472294360399246216e-02 2.323832511901855469e-01 -1.044642627239227295e-01 -2.850767076015472412e-01 -1.385101675987243652e-01 4.900781214237213135e-01 -1.136297136545181274e-01 1.880747377872467041e-01 2.823680266737937927e-02 2.449682801961898804e-01 -9.204887598752975464e-02 -8.968936651945114136e-02 -1.856723129749298096e-01 1.418240834027528763e-02 -2.126246839761734009e-01 7.433839887380599976e-02 2.453969605267047882e-02 -7.862861454486846924e-02 -2.268680185079574585e-01 1.895563751459121704e-01 1.664130687713623047e-01 -3.658841550350189209e-01 -9.042759984731674194e-02 1.472031474113464355e-01 -5.644768103957176208e-02 1.207285001873970032e-01 -5.608142539858818054e-02
1.340809464454650879e-02 -1.463815383613109589e-02 5.546053126454353333e-02 -2.321402430534362793e-01 2.015343010425567627e-01 7.411138713359832764e-02 2.251292765140533447e-01 -6.344683468341827393e-02 -2.482706904411315918e-01 2.596175298094749451e-02 3.576270043849945068e-01 -2.321840673685073853e-01 1.935452371835708618e-01 3.575980663299560547e-02 1.536253988742828369e-01 1.924426257610321045e-01 4.722595587372779846e-02 6.119933351874351501e-02 -7.626541703939437866e-02 -1.909579038619995117e-01 1.629905104637145996e-01 1.462177783250808716e-01 -1.404861919581890106e-02 -3.124717175960540771e-01 1.723924875259399414e-01 1.241513341665267944e-01 -2.465293407440185547e-01 5.791862681508064270e-02 2.236703783273696899e-01 -1.711964420974254608e-02 -1.390058249235153198e-01 -3.540970981121063232e-01
1.668799072504043579e-01 4.480065107345581055e-01 2.670837752521038055e-02 -1.635218560695648193e-01 2.067204564809799194e-02 1.384356990456581116e-02 1.200500950217247009e-01 -9.363140165805816650e-02 -2.458431571722030640e-02 9.165184199810028076e-02 1.749630570411682129e-01 -2.272614538669586182e-01 4.374524950981140137e-02 -7.115129381418228149e-02 4.604160413146018982e-02 -3.183465898036956787e-01 -7.088498026132583618e-02 1.594510823488235474e-01 2.271655648946762085e-01 -3.036471903324127197e-01 3.813699260354042053e-02 -1.717570610344409943e-02 1.635886281728744507e-01 9.245300665497779846e-03 2.930414080619812012e-01 4.973484203219413757e-02 -2.936247885227203369e-01 -2.099858820438385010e-01 7.235470414161682129e-02 1.438809931278228760e-01 2.342805713415145874e-01 -1.270988732576370239e-01
1.981115788221359253e-01 9.552548080682754517e-02 2.094863802194595337e-01 -2.085732966661453247e-01 9.311078488826751709e-02 1.788285672664642334e-01 6.881575286388397217e-02 -9.456520527601242065e-02 1.404213439673185349e-02 -4.076998680830001831e-02 1.805905848741531372e-01 -3.482092916965484619e-01 4.984145611524581909e-02 -1.812434569001197815e-02 -8.919087797403335571e-02 -2.819631099700927734e-01 4.777700081467628479e-02 -7.894149050116539001e-03 1.711783111095428467e-01 -4.137877821922302246e-01 -6.608200818300247192e-02 -2.421950548887252808e-02 9.969905763864517212e-02 -2.572495639324188232e-01 9.818216413259506226e-02 1.214172318577766418e-01 4.122089222073554993e-02 -1.297691762447357178e-01 2.045274823904037476e-01 -1.784689491614699364e-03 4.268973469734191895e-01 -1.139463931322097778e-01
-2.996467351913452148e-01 9.315086156129837036e-02 1.818927079439163208e-01 -3.602639771997928619e-03 -2.237932980060577393e-01 -7.708034664392471313e-02 2.432115674018859863e-01 -3.526135161519050598e-02 -1.899729967117309570e-01 -1.734735369682312012e-01 1.750742644071578979e-01 -3.556328713893890381e-01 1.737132854759693146e-02 6.163475662469863892e-02 3.634695336222648621e-02 2.439661473035812378e-01 -6.606537103652954102e-02 -1.629282087087631226e-01 -1.126804575324058533e-01 -4.718883037567138672e-01 9.226926416158676147e-02 -8.579099923372268677e-02 -1.401474922895431519e-01 -2.337514795362949371e-02 -8.265894651412963867e-02 -2.013459503650665283e-01 -1.153079494833946228e-01 -1.616984605789184570e-01 4.142111912369728088e-02 7.775377482175827026e-02 -1.433005630970001221e-01 -2.151940017938613892e-01
6.068923976272344589e-03 2.664082646369934082e-01 2.255674302577972412e-01 -3.435911238193511963e-01 -7.748755812644958496e-02 -1.664839535951614380e-01 1.870079785585403442e-01 -1.145358681678771973e-01 7.317811995744705200e-02 -3.322048783302307129e-01 9.206172078847885132e-02 1.981650851666927338e-02 -7.689069956541061401e-02 8.118513971567153931e-02 6.084750965237617493e-02 6.208942458033561707e-02 5.213597044348716736e-02 -5.325166974216699600e-03 1.238905936479568481e-01 -4.852324128150939941e-01 4.886539280414581299e-02 -2.628218531608581543e-01 8.082746714353561401e-02 -2.163419872522354126e-01 1.127707958221435547e-01 1.883135586977005005e-01 1.865408271551132202e-01 -1.577922403812408447e-01 -2.027037926018238068e-02 -1.505064815282821655e-01 1.559187620878219604e-01 -1.961494563147425652e-03
4.956295341253280640e-02 2.454617172479629517e-01 2.480988949537277222e-01 -2.180213630199432373e-01 -5.469355732202529907e-02 -6.790214776992797852e-02 3.324692845344543457e-01 -1.306170225143432617e-01 2.990096807479858398e-02 -1.138281896710395813e-01 1.562481373548507690e-01 -2.704280018806457520e-01 5.726069211959838867e-02 9.446678310632705688e-02 -6.633393466472625732e-02 -3.132896125316619873e-01 -1.505132648162543774e-03 1.348132789134979248e-01 -9.208042174577713013e-02 -3.143210709095001221e-01 7.768025994300842285e-02 -1.193018555641174316e-01 -6.561776250600814819e-02 -2.403558641672134399e-01 1.335407942533493042e-01 6.465427577495574951e-02 1.411195248365402222e-01 -2.994141876697540283e-01 7.090658694505691528e-02 -1.949943369254469872e-03 2.781319618225097656e-01 -2.123553752899169922e-01
-1.307807713747024536e-01 4.437632262706756592e-01 3.714508414268493652e-01 -1.140872091054916382e-01 -1.155869364738464355e-01 -1.062304154038429260e-01 1.863005608320236206e-01 -5.320828873664140701e-03 -1.645583808422088623e-01 -9.573511779308319092e-02 4.222945570945739746e-01 5.785564705729484558e-02 -7.725130766630172729e-02 8.079691976308822632e-02 -9.281400591135025024e-02 -1.417716890573501587e-01 2.548543214797973633e-01 -3.235241025686264038e-02 2.530328333377838135e-01 -1.494924575090408325e-01 -6.236178427934646606e-02 4.300634935498237610e-02 -9.585653990507125854e-02 -3.482931852340698242e-02 1.700187772512435913e-01 1.363075524568557739e-01 1.492540724575519562e-02 -5.281056091189384460e-02 4.698105528950691223e-02 -1.174126267433166504e-01 2.231569588184356689e-01 -1.779394447803497314e-01
5.159893631935119629e-02 1.521491408348083496e-01 -9.810353815555572510e-02 -1.639532446861267090e-01 -2.002521883696317673e-03 -1.947870403528213501e-01 2.790029644966125488e-01 -4.483626484870910645e-01 1.787831038236618042e-01 4.770894721150398254e-02 2.887450158596038818e-01 -2.657639086246490479e-01 2.801113016903400421e-02 -7.197761535644531250e-02 1.003973409533500671e-01 -2.847615778446197510e-01 1.331719756126403809e-01 -2.841601707041263580e-02 6.698296964168548584e-02 -2.247292250394821167e-01 -5.752014741301536560e-02 -2.285938337445259094e-02 4.735151305794715881e-02 -1.472911685705184937e-01 1.456787288188934326e-01 1.996696591377258301e-01 6.001936271786689758e-02 -3.186124265193939209e-01 1.471074968576431274e-01 1.918438076972961426e-01 6.807123869657516479e-02 -7.001926749944686890e-02
-1.482733339071273804e-01 2.157025225460529327e-02 6.370898336172103882e-02 5.765905231237411499e-02 1.156031042337417603e-01 -4.488206505775451660e-01 -1.119582131505012512e-01 -3.254126384854316711e-02 -3.320680558681488037e-02 -2.720277570188045502e-02 -2.974825724959373474e-02 -1.772084832191467285e-01 -3.713707672432065010e-03 1.943120919167995453e-02 1.123425811529159546e-01 -1.299323886632919312e-02 -1.075094118714332581e-01 -4.621937870979309082e-02 1.536684334278106689e-01 -6.050918102264404297e-01 -3.755258768796920776e-02 4.358293116092681885e-02 4.581736866384744644e-03 -4.147821571677923203e-03 1.438251435756683350e-01 2.086976468563079834e-01 -3.411820530891418457e-01 -2.124648541212081909e-01 8.184081315994262695e-02 -2.300285920500755310e-02 1.278168801218271255e-02 -2.334254831075668335e-01
-6.064060330390930176e-02 1.407383829355239868e-01 2.460495680570602417e-01 -1.691166125237941742e-02 2.565582394599914551e-01 3.480418622493743896e-01 3.934716805815696716e-02 -2.287050895392894745e-02 -8.026895113289356232e-03 -1.144319102168083191e-01 1.006380245089530945e-01 -1.359196007251739502e-01 1.830236911773681641e-01 3.130647838115692139e-01 3.130303025245666504e-01 -1.419385429471731186e-02 -2.074492275714874268e-01 -1.674027442932128906e-01 -5.917412042617797852e-02 -2.817697525024414062e-01 -3.221009969711303711e-01 4.426851123571395874e-02 -5.470124259591102600e-02 -1.525420248508453369e-01 7.067384663969278336e-03 -1.026591062545776367e-01 -8.314446359872817993e-02 1.346573829650878906e-01 1.538663357496261597e-01 -8.071424067020416260e-02 9.729725122451782227e-02 -3.065765798091888428e-01
1.646782010793685913e-01 3.202655017375946045e-01 1.314967870712280273e-01 -1.843383312225341797e-01 6.872827559709548950e-02 -1.828552484512329102e-01 1.518278867006301880e-01 -1.700381189584732056e-01 7.322048395872116089e-02 2.708883397281169891e-02 7.778163254261016846e-02 -4.366071820259094238e-01 6.512644235044717789e-03 1.861967891454696655e-01 7.219932228326797485e-02 -1.948914527893066406e-01 -9.656806290149688721e-02 2.043459564447402954e-01 3.348922356963157654e-02 -1.585983335971832275e-01 -5.185878276824951172e-02 -1.655477434396743774e-01 3.227325975894927979e-01 -1.026642918586730957e-01 1.513294577598571777e-01 6.874927878379821777e-02 8.996960520744323730e-02 -2.714671492576599121e-01 2.556424736976623535e-01 1.467850059270858765e-01 -7.587954401969909668e-02 -1.549677699804306030e-01
-2.001758366823196411e-01 1.469459980726242065e-01 1.913286149501800537e-01 -3.922279551625251770e-02 -1.750820279121398926e-01 9.398586302995681763e-02 4.838310182094573975e-02 2.533155381679534912e-01 -4.194532707333564758e-02 7.502391934394836426e-03 1.551233679056167603e-01 -5.098293423652648926e-01 -3.610326722264289856e-02 -2.347159571945667267e-02 4.351302981376647949e-02 9.607896953821182251e-02 -1.034981459379196167e-01 -2.328680902719497681e-01 -1.446986794471740723e-01 -3.963946998119354248e-01 5.763649940490722656e-02 -4.215485602617263794e-02 -5.832731723785400391e-02 -3.320596516132354736e-01 -1.342836171388626099e-01 -4.504509642720222473e-02 8.356130123138427734e-02 -2.220887541770935059e-01 1.816163808107376099e-01 1.064731478691101074e-01 -4.574859514832496643e-02 -1.042082980275154114e-01
-1.170534454286098480e-02 5.536669492721557617e-01 9.567843377590179443e-02 -4.898497834801673889e-03 -1.427686810493469238e-01 5.393483862280845642e-02 4.514365270733833313e-02 7.809564471244812012e-02 -5.374609678983688354e-02 -8.663444779813289642e-03 4.825759530067443848e-01 -6.544469296932220459e-02 -9.007912129163742065e-02 1.171705201268196106e-01 1.541196554899215698e-01 1.085353121161460876e-01 3.928423821926116943e-01 -7.628203928470611572e-02 1.066286340355873108e-01 -2.928794324398040771e-01 1.385083198547363281e-01 1.679090410470962524e-01 -9.852067381143569946e-02 -5.351763963699340820e-02 7.663358002901077271e-02 -4.411009326577186584e-02 -1.082167178392410278e-01 -5.633975937962532043e-02 1.301404461264610291e-02 -4.814974218606948853e-02 1.089068204164505005e-01 -3.023347258567810059e-02
-1.112001687288284302e-01 4.408459365367889404e-01 1.809273101389408112e-02 -1.618494242429733276e-01 -1.820981055498123169e-01 1.227230485528707504e-02 4.797675013542175293e-01 -6.600680202245712280e-02 -2.786432802677154541e-01 2.001027576625347137e-02 1.221597753465175629e-02 -2.068845927715301514e-01 -7.654059678316116333e-02 1.602794528007507324e-01 1.485333442687988281e-01 8.750778436660766602e-02 -1.030665338039398193e-01 -7.633566856384277344e-02 3.275183029472827911e-03 -2.938200831413269043e-01 -2.245100587606430054e-02 -4.867152497172355652e-02 -2.287562489509582520e-01 -8.134996891021728516e-02 1.558083742856979370e-01 2.025126665830612183e-02 4.794707521796226501e-02 4.877963289618492126e-02 1.500987708568572998e-01 3.253215551376342773e-02 -2.966608107089996338e-01 -1.053120419383049011e-01
-1.555927842855453491e-01 1.203983426094055176e-01 6.211724132299423218e-02 -1.003212928771972656e-01 -6.306899338960647583e-02 8.323853462934494019e-02 -8.259344100952148438e-02 1.776302009820938110e-01 1.435422301292419434e-01 -6.638241559267044067e-02 2.252675741910934448e-01 -9.997260570526123047e-02 2.787699401378631592e-01 5.786040052771568298e-02 -2.844867529347538948e-03 2.236022427678108215e-02 -3.497878313064575195e-01 5.495845898985862732e-02 -5.012351274490356445e-01 -3.434727787971496582e-01 -6.952325254678726196e-02 2.291545718908309937e-01 9.238896518945693970e-02 -1.893826574087142944e-01 5.754519626498222351e-02 2.088272273540496826e-01 -1.688412129878997803e-01 -1.877676993608474731e-01 9.476576000452041626e-03 6.667213886976242065e-02 -8.439274132251739502e-02 -1.100075691938400269e-01
4.520544037222862244e-02 8.449867367744445801e-02 -2.106626182794570923e-01 -1.781092286109924316e-01 -1.806389391422271729e-01 4.259827360510826111e-02 -1.478815674781799316e-01 1.960157975554466248e-02 2.012170553207397461e-01 -8.803091943264007568e-02 3.849312663078308105e-01 4.786941781640052795e-02 2.910605072975158691e-01 -2.592525631189346313e-02 -2.562490059062838554e-03 -9.490918368101119995e-02 -1.861223578453063965e-01 5.637849494814872742e-02 -2.176469266414642334e-01 -4.149169027805328369e-01 -2.204210907220840454e-01 -2.520649433135986328e-01 4.300861153751611710e-03 -1.222162023186683655e-01 -3.098153881728649139e-02 1.096286475658416748e-01 -2.413696050643920898e-02 -6.400726735591888428e-02 1.519475579261779785e-01 1.213926821947097778e-01 2.389712259173393250e-02 -3.527543246746063232e-01
9.797488898038864136e-02 3.525500893592834473e-01 4.857956171035766602e-01 8.992528170347213745e-02 -7.311387918889522552e-03 -1.022229865193367004e-01 -4.071711376309394836e-02 -6.092264875769615173e-02 1.168460175395011902e-01 -6.855494529008865356e-02 2.005206346511840820e-01 -6.289600580930709839e-02 2.219960466027259827e-02 1.605175435543060303e-01 2.254854701459407806e-02 -2.255658507347106934e-01 -1.324493139982223511e-01 -2.822421491146087646e-02 -1.618136093020439148e-02 -1.509286016225814819e-01 -9.620282053947448730e-02 -4.672383889555931091e-02 -9.491481631994247437e-02 -3.108036816120147705e-01 1.372104734182357788e-01 4.609878957271575928e-01 4.694600775837898254e-02 -5.413774400949478149e-02 6.721385568380355835e-02 1.572365462779998779e-01 2.035040557384490967e-01 2.087891660630702972e-02
-2.319149971008300781e-01 1.728840023279190063e-01 3.291016817092895508e-02 -1.529519259929656982e-01 -6.138410791754722595e-02 2.450200319290161133e-01 2.488803565502166748e-01 -1.664171218872070312e-01 1.836247444152832031e-01 6.835446506738662720e-02 2.252773046493530273e-01 -2.161900103092193604e-01 -4.342440050095319748e-03 -3.435233235359191895e-02 -1.802034676074981689e-01 -2.444204315543174744e-02 1.624442338943481445e-01 1.164717003703117371e-01 -5.097544193267822266e-01 -3.198703527450561523e-01 1.055728346109390259e-01 1.974235326051712036e-01 1.829078197479248047e-01 -5.197116360068321228e-02 4.856656864285469055e-02 1.290103197097778320e-01 -6.955278664827346802e-02 -2.826794423162937164e-02 2.306308001279830933e-01 3.346442058682441711e-02 -2.929687500000000000e-02 7.496422622352838516e-03
2.431845515966415405e-01 2.519403696060180664e-01 2.739473581314086914e-01 -1.762982010841369629e-01 -1.977745592594146729e-01 -8.358277380466461182e-02 1.570976376533508301e-01 -7.620884478092193604e-02 5.128450319170951843e-02 -5.554860085248947144e-02 2.089973539113998413e-01 -1.450922787189483643e-01 -1.882942169904708862e-01 9.480205178260803223e-02 1.516335606575012207e-01 6.082262843847274780e-03 5.971182882785797119e-02 5.225241556763648987e-02 3.769003599882125854e-02 -5.081524848937988281e-01 -3.925292566418647766e-02 -2.368049472570419312e-01 -1.533271521329879761e-01 -2.573257088661193848e-01 1.349412053823471069e-01 3.172471746802330017e-02 -3.904054686427116394e-02 -1.878897845745086670e-01 1.236578300595283508e-01 -1.069318428635597229e-01 1.940957307815551758e-01 1.517634540796279907e-01
-1.486587971448898315e-01 4.403324052691459656e-02 2.069819718599319458e-01 -2.922562956809997559e-01 1.375831365585327148e-01 -2.356177382171154022e-02 1.596616953611373901e-01 -7.572181522846221924e-02 2.529941685497760773e-02 3.905518725514411926e-02 1.568979769945144653e-01 -5.196579918265342712e-02 -1.129617244005203247e-01 -5.778996646404266357e-02 3.163015842437744141e-01 -1.945345550775527954e-01 -1.797838881611824036e-02 -1.045223176479339600e-01 1.142031326889991760e-01 -4.250953495502471924e-01 -3.171953856945037842e-01 -3.318045735359191895e-01 -2.495799958705902100e-02 5.743535980582237244e-02 1.686879545450210571e-01 2.151825930923223495e-03 -9.475401788949966431e-02 -1.920784078538417816e-02 2.731583118438720703e-01 -2.492873221635818481e-01 1.114155054092407227e-01 8.317028731107711792e-02
3.454949706792831421e-02 6.322688609361648560e-02 2.037584185600280762e-01 -2.430185377597808838e-01 1.910570859909057617e-01 -9.923827648162841797e-02 -2.647433429956436157e-02 1.365818828344345093e-01 -7.861674576997756958e-02 -4.360036924481391907e-02 3.940208256244659424e-01 -2.290558964014053345e-01 1.426478624343872070e-01 1.927384734153747559e-01 1.132882013916969299e-01 -9.241912513971328735e-02 -3.520341217517852783e-01 -1.062125861644744873e-01 -5.248229950666427612e-02 -3.804198503494262695e-01 1.025153044611215591e-02 1.059958562254905701e-01 -1.609172821044921875e-01 5.310919135808944702e-03 2.571089267730712891e-01 2.211486175656318665e-02 2.442657053470611572e-01 -7.566188275814056396e-02 -1.016544178128242493e-01 2.500046491622924805e-01 8.163017779588699341e-02 4.923661053180694580e-02
1.350534111261367798e-01 2.423842698335647583e-01 6.122415140271186829e-02 -2.134779840707778931e-02 -1.782731711864471436e-02 2.298221886157989502e-01 4.238313734531402588e-01 -8.696708828210830688e-02 2.091744691133499146e-01 -8.622127771377563477e-02 2.285999506711959839e-01 -5.749718472361564636e-02 -2.156127057969570160e-02 -6.710371375083923340e-02 -4.495342448353767395e-02 2.825977802276611328e-01 -6.514926999807357788e-02 3.062053583562374115e-02 2.906603179872035980e-02 -3.623110651969909668e-01 -2.086067050695419312e-01 2.502091526985168457e-01 -8.823568373918533325e-02 -1.623124480247497559e-01 1.513038873672485352e-01 -7.597822695970535278e-03 -1.691201627254486084e-01 -1.980269998311996460e-01 9.849543869495391846e-02 -2.276872396469116211e-01 2.089836895465850830e-01 1.064869388937950134e-01
-1.984910294413566589e-02 1.081990748643875122e-01 3.734857439994812012e-01 1.357034146785736084e-01 -1.877718865871429443e-01 3.315509483218193054e-02 6.761639565229415894e-02 1.434282660484313965e-01 1.244188845157623291e-01 -7.339581847190856934e-02 4.415240287780761719e-01 -5.033312365412712097e-02 1.616767942905426025e-01 1.691269725561141968e-01 3.053282201290130615e-02 -1.929188817739486694e-01 1.082771196961402893e-01 -3.349369764328002930e-02 2.804500162601470947e-01 -2.562810778617858887e-01 -1.159209534525871277e-01 1.331510990858078003e-01 2.422975152730941772e-01 -2.006120514124631882e-03 2.561498582363128662e-01 7.457678020000457764e-02 6.063094362616539001e-02 1.142992638051509857e-02 1.663942784070968628e-01 -1.586496084928512573e-01 -9.654928743839263916e-02 -2.702535986900329590e-01
-2.439848333597183228e-01 1.835507005453109741e-01 5.329998210072517395e-02 4.284134134650230408e-02 -1.025558263063430786e-02 -2.090704888105392456e-01 2.760437726974487305e-01 1.277319341897964478e-01 -1.483582556247711182e-01 2.869465015828609467e-02 2.814539372920989990e-01 -5.278280377388000488e-02 2.531602382659912109e-01 -3.406763717066496611e-04 4.246456921100616455e-02 -3.398171365261077881e-01 -7.444282621145248413e-02 1.348903030157089233e-01 1.027251705527305603e-01 -3.857702910900115967e-01 -1.246019974350929260e-01 1.287708282470703125e-01 -7.030880451202392578e-02 2.141787260770797729e-01 1.908691078424453735e-01 1.751149296760559082e-01 -8.095710538327693939e-03 4.617323726415634155e-02 5.352468416094779968e-02 -5.178350582718849182e-02 -1.621913909912109375e-01 -3.352460861206054688e-01
-3.634352982044219971e-02 -1.201245784759521484e-01 1.602259129285812378e-01 -2.201616764068603516e-01 -4.165014997124671936e-02 1.119116693735122681e-01 6.148050725460052490e-02 -1.558963358402252197e-01 -2.367809712886810303e-01 -2.270611375570297241e-02 2.708038687705993652e-01 -1.735050380229949951e-01 -1.017111688852310181e-01 2.087647169828414917e-01 7.354107499122619629e-02 -3.203196078538894653e-02 -2.145976126194000244e-01 -1.760106235742568970e-01 8.181236684322357178e-02 -3.595809340476989746e-01 6.805202364921569824e-02 1.863937377929687500e-01 -1.289283782243728638e-01 -3.117249310016632080e-01 9.406317956745624542e-03 2.773579061031341553e-01 -2.596797049045562744e-01 -2.860676646232604980e-01 1.491725537925958633e-02 1.815843284130096436e-01 -1.452416181564331055e-01 -2.479320578277111053e-02
1.608718931674957275e-02 2.238190323114395142e-01 2.437355369329452515e-01 -7.663533091545104980e-02 2.168824523687362671e-01 -1.145292744040489197e-01 2.657358348369598389e-01 8.527870476245880127e-02 4.086387902498245239e-02 -2.367292493581771851e-01 1.746249794960021973e-01 -1.486746817827224731e-01 1.181867569684982300e-01 2.086685225367546082e-02 -1.209223642945289612e-02 -2.280469089746475220e-01 -1.196548342704772949e-01 -1.726468652486801147e-01 -1.138057708740234375e-01 -1.362798810005187988e-01 5.137982591986656189e-02 3.525633513927459717e-01 -7.560866326093673706e-02 7.192768901586532593e-02 1.260778754949569702e-01 4.731082171201705933e-02 -1.760254651308059692e-01 -2.728191316127777100e-01 2.853768467903137207e-01 1.723343133926391602e-01 -1.769217699766159058e-01 -2.999844551086425781e-01
-7.865497469902038574e-02 4.886541664600372314e-01 2.347797900438308716e-01 -1.102654188871383667e-01 -8.259475976228713989e-02 -2.007593214511871338e-01 2.743433713912963867e-01 3.571214899420738220e-02 -3.677349537611007690e-02 5.673558916896581650e-03 3.268857002258300781e-01 8.192788064479827881e-02 7.567511498928070068e-02 -3.471399098634719849e-02 -1.622055619955062866e-01 4.713868722319602966e-02 1.591505706310272217e-01 -5.931787565350532532e-02 3.558843433856964111e-01 -3.107060790061950684e-01 -7.157349586486816406e-02 -4.545325785875320435e-02 -5.757020786404609680e-02 -1.597375124692916870e-01 -1.876660250127315521e-02 1.110716089606285095e-01 1.465622484683990479e-01 -9.560123831033706665e-02 3.530371561646461487e-02 -3.263745084404945374e-02 2.777520120143890381e-01 -5.332735553383827209e-02
-1.592338383197784424e-01 9.031502902507781982e-02 2.058826386928558350e-01 -2.455935627222061157e-01 1.205135881900787354e-02 3.254398703575134277e-02 2.721627056598663330e-01 -8.708488941192626953e-02 1.991132972761988640e-03 -1.384438276290893555e-01 8.614850044250488281e-02 -3.617349863052368164e-01 3.790573030710220337e-02 2.666722536087036133e-01 1.132213994860649109e-01 1.801894903182983398e-01 9.134568274021148682e-02 -1.631292104721069336e-01 3.353972360491752625e-02 -2.843633592128753662e-01 -3.413265943527221680e-01 -2.389216721057891846e-01 -4.704524576663970947e-02 -9.329007565975189209e-02 -2.692268230020999908e-02 -1.234236732125282288e-01 -2.121051996946334839e-01 2.440118044614791870e-01 1.116416230797767639e-01 -1.444109976291656494e-01 1.789395064115524292e-01 -1.355286389589309692e-01
-1.017578616738319397e-01 4.476429894566535950e-02 2.115825563669204712e-01 -2.223738934844732285e-03 -2.651706933975219727e-01 1.151829361915588379e-01 1.968435943126678467e-01 -1.007357612252235413e-01 -1.574257910251617432e-01 2.685773000121116638e-02 1.577485054731369019e-01 -3.096999228000640869e-01 -2.878445982933044434e-01 -8.804694749414920807e-03 2.102738767862319946e-01 -2.005358636379241943e-01 3.816652670502662659e-02 4.520354047417640686e-02 1.608628481626510620e-01 -3.359649181365966797e-01 -3.795315027236938477e-01 -2.289161235094070435e-01 -7.240681350231170654e-02 -1.410115361213684082e-01 9.183419495820999146e-02 -2.276348322629928589e-02 -1.136954277753829956e-01 -1.417416930198669434e-01 2.304420173168182373e-01 -1.708045601844787598e-01 9.150206297636032104e-02 -1.686751656234264374e-02
-1.311555653810501099e-01 3.166818618774414062e-01 3.006752133369445801e-01 -1.555528342723846436e-01 -2.217498719692230225e-01 9.051687270402908325e-02 7.256174832582473755e-02 1.061530504375696182e-02 -2.417122870683670044e-01 1.560120880603790283e-01 3.573039174079895020e-01 -1.033383607864379883e-01 2.887237370014190674e-01 -5.465676076710224152e-03 -4.357767105102539062e-02 -2.625185437500476837e-02 4.483124613761901855e-02 -8.029521256685256958e-02 -1.056998148560523987e-01 -2.531261742115020752e-01 9.439514018595218658e-03 1.350564807653427124e-01 2.922380566596984863e-01 1.012204885482788086e-01 -1.233057454228401184e-01 2.271839678287506104e-01 -3.257297724485397339e-02 -4.293361678719520569e-02 1.008942797780036926e-01 -1.906042844057083130e-01 2.619013786315917969e-01 -1.247875764966011047e-01
-3.092743270099163055e-02 1.328600496053695679e-01 1.223931089043617249e-01 1.289770822040736675e-03 1.153977438807487488e-01 -2.892266511917114258e-01 1.130479127168655396e-01 1.747703105211257935e-01 6.500029563903808594e-02 -7.878310978412628174e-02 1.672214716672897339e-01 -7.390423864126205444e-02 -5.386052187532186508e-03 2.262281952425837517e-03 1.077928692102432251e-01 -2.726268172264099121e-01 -1.129531264305114746e-01 7.108958903700113297e-03 2.315879762172698975e-01 -3.408861458301544189e-01 -2.389557845890522003e-02 2.980242371559143066e-01 9.184040129184722900e-02 -2.140111774206161499e-01 2.529903948307037354e-01 -2.077028304338455200e-01 7.029165327548980713e-02 1.620439114049077034e-03 3.742923438549041748e-01 -7.229267805814743042e-02 3.351928293704986572e-01 1.573855988681316376e-02
2.067089378833770752e-01 4.565851390361785889e-01 1.985867917537689209e-01 -5.485882982611656189e-02 1.543957181274890900e-02 -1.688974052667617798e-01 1.452803164720535278e-01 1.247410774230957031e-01 1.112716272473335266e-01 -1.344727575778961182e-01 2.427020072937011719e-01 -1.880370825529098511e-01 5.231806263327598572e-02 1.368710249662399292e-01 2.287990972399711609e-02 -1.519694775342941284e-01 -1.172596365213394165e-01 -3.135298490524291992e-01 4.590087383985519409e-02 -1.687516868114471436e-01 5.647503212094306946e-02 2.746299803256988525e-01 -6.585939228534698486e-02 5.516698211431503296e-02 -5.113293975591659546e-02 2.057297378778457642e-01 1.504818797111511230e-01 -2.393234223127365112e-01 1.710995137691497803e-01 4.908859357237815857e-02 -2.818735837936401367e-01 -8.052466809749603271e-02
-2.244383990764617920e-01 3.834034502506256104e-01 -7.409623265266418457e-02 -2.735355198383331299e-01 8.133832365274429321e-03 1.267845779657363892e-01 1.629617810249328613e-01 -1.919813603162765503e-01 8.079566061496734619e-02 9.783687442541122437e-02 2.118490338325500488e-01 1.074129715561866760e-01 5.183143913745880127e-02 7.517394423484802246e-02 2.030912488698959351e-01 -2.853078246116638184e-01 -3.419230580329895020e-01 -8.765194565057754517e-02 1.822617799043655396e-01 -2.428363412618637085e-01 1.432709097862243652e-01 1.024104580283164978e-01 2.113728076219558716e-01 -8.444451540708541870e-02 4.666422493755817413e-03 1.172101423144340515e-01 7.462497800588607788e-03 8.329317905008792877e-03 -1.641149073839187622e-01 8.476232737302780151e-02 5.102806165814399719e-02 -2.984080314636230469e-01
1.155902594327926636e-01 2.775556743144989014e-01 2.157814949750900269e-01 -1.170333176851272583e-01 -1.983692310750484467e-02 -1.942398697137832642e-01 3.142798840999603271e-01 1.217352673411369324e-01 9.513913840055465698e-02 3.418307006359100342e-02 1.707772314548492432e-01 -1.805769801139831543e-01 -2.497920691967010498e-01 -5.560608953237533569e-02 1.910658031702041626e-01 9.310137480497360229e-02 -2.350367158651351929e-01 -2.690521776676177979e-01 -1.886951029300689697e-01 -3.190362155437469482e-01 1.155960932374000549e-01 -1.775284260511398315e-01 -6.657833000645041466e-04 -1.994695365428924561e-01 3.159722313284873962e-02 1.713019162416458130e-01 -2.771879136562347412e-01 -3.865134343504905701e-02 2.244769632816314697e-01 -4.729084298014640808e-02 -3.598805889487266541e-02 -5.190891772508621216e-02
-7.749199867248535156e-02 2.924098968505859375e-01 3.639439344406127930e-01 -5.962826684117317200e-02 -2.399868704378604889e-02 1.164559051394462585e-01 1.834738403558731079e-01 -3.372263908386230469e-02 1.194632276892662048e-01 8.877423405647277832e-02 4.200906157493591309e-01 1.071665883064270020e-01 -8.114974200725555420e-02 1.748126745223999023e-01 -2.322453856468200684e-01 -4.600726366043090820e-01 8.713135123252868652e-02 -1.599199771881103516e-01 1.643814742565155029e-01 -2.240276187658309937e-01 -1.445645093917846680e-01 -2.585937082767486572e-02 3.509921953082084656e-02 -1.397078484296798706e-01 3.622532263398170471e-02 2.068614820018410683e-03 -9.553045034408569336e-02 -4.134262353181838989e-02 3.736624866724014282e-02 -1.194622814655303955e-01 8.738187700510025024e-02 -1.501061618328094482e-01
-1.011076793074607849e-01 2.077914625406265259e-01 1.310615241527557373e-01 6.827210634946823120e-02 -8.491392433643341064e-02 -7.104404270648956299e-02 2.829383015632629395e-01 -2.530149742960929871e-02 -4.657571762800216675e-02 -1.480927765369415283e-01 1.470884978771209717e-01 -9.863532334566116333e-02 -1.636558771133422852e-01 3.607667386531829834e-01 -8.816680870950222015e-03 1.378601342439651489e-01 -2.196250408887863159e-01 -4.188044369220733643e-01 -1.182034537196159363e-01 -4.466245174407958984e-01 1.648764163255691528e-01 1.787365376949310303e-01 1.565486490726470947e-01 -4.609041288495063782e-02 9.528239816427230835e-02 1.749342493712902069e-02 1.156372725963592529e-01 5.154371634125709534e-02 8.101236075162887573e-02 -1.611960306763648987e-02 -1.701228618621826172e-01 -1.277006864547729492e-01
-3.877942636609077454e-02 5.060126185417175293e-01 2.318743169307708740e-01 1.358359456062316895e-01 -9.044246375560760498e-02 -2.840843200683593750e-01 -3.388270735740661621e-02 3.255271911621093750e-02 -3.601336479187011719e-02 -1.066195070743560791e-01 4.808213114738464355e-01 -5.423897132277488708e-02 1.127921491861343384e-01 7.116281241178512573e-02 -7.830789685249328613e-02 -1.998502016067504883e-01 -2.002481669187545776e-01 2.118464261293411255e-01 -7.583539932966232300e-02 -1.641022115945816040e-01 -6.527660787105560303e-02 -1.859410256147384644e-01 1.107537299394607544e-01 -1.745897829532623291e-01 -4.707641899585723877e-02 -1.116071045398712158e-01 4.371695592999458313e-02 -1.085456758737564087e-01 5.595393478870391846e-02 1.746229827404022217e-02 1.541805565357208252e-01 1.169172525405883789e-01
-4.345595091581344604e-02 2.449908405542373657e-01 2.515332102775573730e-01 -1.248285472393035889e-01 3.045886568725109100e-02 -2.168658226728439331e-01 2.430703639984130859e-01 -5.164915695786476135e-02 -5.187702551484107971e-02 -1.396916359663009644e-01 3.362165018916130066e-02 -1.288345903158187866e-01 -2.861989140510559082e-01 1.436268687248229980e-01 2.254086583852767944e-01 -2.830387838184833527e-02 7.570501416921615601e-02 -9.523928165435791016e-02 7.245817780494689941e-02 -4.698749482631683350e-01 2.005164325237274170e-01 -1.586553454399108887e-01 1.001337990164756775e-01 5.777852237224578857e-02 3.690658807754516602e-01 8.279366791248321533e-02 -6.863897293806076050e-02 -9.034585207700729370e-02 1.111033111810684204e-01 -1.673934161663055420e-01 1.925450414419174194e-01 4.993998631834983826e-02
-1.698909141123294830e-02 2.750345766544342041e-01 3.606701493263244629e-01 -5.943519994616508484e-02 1.678421795368194580e-01 4.631408490240573883e-03 9.883733838796615601e-02 1.442580223083496094e-01 9.871070086956024170e-02 1.191584393382072449e-01 2.904223799705505371e-01 1.251212805509567261e-01 -3.255706280469894409e-03 4.477365314960479736e-02 -1.447866410017013550e-01 -1.947379112243652344e-01 4.195452481508255005e-02 -2.861796915531158447e-01 3.966975957155227661e-02 -3.978611826896667480e-01 -2.718237042427062988e-01 6.906026601791381836e-02 7.439931482076644897e-02 -2.822278738021850586e-01 2.050798237323760986e-01 -1.603092551231384277e-01 -6.485407799482345581e-02 2.004003152251243591e-02 1.486931834369897842e-02 -1.000071614980697632e-01 2.384156137704849243e-01 5.945036653429269791e-03
2.183545827865600586e-01 3.336753547191619873e-01 3.701162934303283691e-01 4.278288409113883972e-02 -5.234434828162193298e-02 -5.586338788270950317e-02 -9.488675743341445923e-02 1.499969661235809326e-01 2.552370429039001465e-01 -2.023794502019882202e-02 2.946019768714904785e-01 -7.338272035121917725e-02 1.027410943061113358e-02 1.723236590623855591e-01 -7.734098285436630249e-02 -1.251121610403060913e-01 -8.699276298284530640e-02 7.916878163814544678e-02 5.412655696272850037e-02 -2.928570210933685303e-01 -1.435589045286178589e-01 2.490212582051753998e-02 -5.784605816006660461e-02 -2.746812105178833008e-01 1.398608237504959106e-01 2.936315238475799561e-01 -1.109833363443613052e-02 -1.423607766628265381e-01 1.687564104795455933e-01 1.350167691707611084e-01 2.802174091339111328e-01 4.098707064986228943e-02
-8.512848615646362305e-02 -4.492568597197532654e-02 1.925798505544662476e-01 1.182245090603828430e-02 3.190590301528573036e-03 7.050174474716186523e-02 1.362453997135162354e-01 1.065551415085792542e-01 -1.534416973590850830e-01 -1.578446328639984131e-01 5.797135829925537109e-01 -1.662458181381225586e-01 2.415834367275238037e-02 1.357176005840301514e-01 -1.127615198493003845e-01 1.370114088058471680e-01 -1.424215435981750488e-01 -1.316985040903091431e-01 -1.319831516593694687e-02 -1.292984634637832642e-01 -2.699790894985198975e-01 1.372080743312835693e-01 -6.827192008495330811e-02 -3.918129801750183105e-01 9.978340566158294678e-02 -9.869814664125442505e-02 -1.113801673054695129e-01 5.950284376740455627e-02 2.969832420349121094e-01 4.477313533425331116e-02 -1.543175578117370605e-01 4.335789009928703308e-02
-1.681545972824096680e-01 4.639856517314910889e-01 2.240391522645950317e-01 2.987659536302089691e-02 -1.928749382495880127e-01 2.654836177825927734e-01 4.817603901028633118e-02 8.192442357540130615e-02 -1.687482930719852448e-02 4.508107155561447144e-02 4.523247182369232178e-01 -3.944060206413269043e-02 -1.097359228879213333e-02 -1.856140233576297760e-02 -2.161398343741893768e-02 2.736151963472366333e-02 1.531620919704437256e-01 -1.562825143337249756e-01 1.497623622417449951e-01 -3.216928541660308838e-01 1.611864864826202393e-01 1.065421104431152344e-01 2.269884943962097168e-01 -5.105932056903839111e-02 3.155634552240371704e-02 5.447543412446975708e-02 3.652833029627799988e-02 3.859394416213035583e-02 1.003657579421997070e-01 -1.047615259885787964e-01 1.399760879576206207e-02 -2.918851077556610107e-01
-6.066935136914253235e-02 2.220537215471267700e-01 -9.304649196565151215e-03 2.929060161113739014e-01 -1.769946068525314331e-01 -3.748228773474693298e-02 1.355189681053161621e-01 2.847617864608764648e-01 8.287767879664897919e-03 -1.179278865456581116e-01 2.974424064159393311e-01 -1.386465430259704590e-01 -8.544348925352096558e-02 -4.848036915063858032e-02 1.173440888524055481e-01 2.057141661643981934e-01 -3.161820173263549805e-01 -7.341263699345290661e-04 -5.329862236976623535e-02 -4.251513183116912842e-01 -1.966550648212432861e-01 -8.180399984121322632e-02 -1.972419917583465576e-01 -1.599303074181079865e-02 3.858232870697975159e-02 3.460197150707244873e-01 -1.366162449121475220e-01 -1.542475074529647827e-01 7.876695692539215088e-02 -1.492462120950222015e-02 3.224258869886398315e-02 -4.798112064599990845e-02
-4.981116950511932373e-02 1.485866308212280273e-01 2.189439348876476288e-02 6.698849797248840332e-02 -4.328658804297447205e-02 -1.075955033302307129e-01 1.588529348373413086e-01 2.388026565313339233e-01 4.028696194291114807e-02 8.972273021936416626e-02 1.870080530643463135e-01 -1.360976696014404297e-01 -1.104902923107147217e-01 1.271906942129135132e-01 1.258625686168670654e-01 -8.180674165487289429e-02 -1.322730630636215210e-01 3.994714468717575073e-03 3.978233337402343750e-01 -2.687231600284576416e-01 4.865235090255737305e-02 2.433856129646301270e-01 4.684086516499519348e-02 -2.439814060926437378e-01 2.454755157232284546e-01 -1.341474354267120361e-01 8.013827353715896606e-02 -2.443092167377471924e-01 3.324037790298461914e-01 -1.339839249849319458e-01 3.316090703010559082e-01 8.118993043899536133e-02
-2.745084762573242188e-01 1.399448961019515991e-01 4.020994603633880615e-01 -2.949699461460113525e-01 -3.392402529716491699e-01 1.338941603899002075e-02 3.138453140854835510e-02 1.411617398262023926e-01 -7.476916164159774780e-02 2.433418333530426025e-01 4.018837213516235352e-01 -3.613954782485961914e-02 1.599746942520141602e-01 -8.302269503474235535e-03 -1.971076428890228271e-02 3.999888896942138672e-03 -1.333685517311096191e-01 6.091059651225805283e-03 8.130715042352676392e-02 -2.410243004560470581e-01 4.558287560939788818e-02 2.769209817051887512e-02 7.592503726482391357e-02 2.453485876321792603e-02 1.189490035176277161e-02 1.701240311376750469e-03 -1.362078040838241577e-01 -5.845197662711143494e-02 -3.191575407981872559e-02 1.501903533935546875e-01 2.183768451213836670e-01 -2.852890491485595703e-01
8.696193993091583252e-02 3.984263539314270020e-02 2.052354663610458374e-01 5.729635059833526611e-02 1.626254469156265259e-01 -1.887540519237518311e-01 8.427736163139343262e-02 -1.202976927161216736e-01 3.208706676959991455e-01 4.977360740303993225e-02 2.277074903249740601e-01 -1.186608150601387024e-01 1.049960479140281677e-01 4.613586366176605225e-01 9.752807766199111938e-02 1.300345510244369507e-01 1.063379459083080292e-02 1.066339984536170959e-01 2.827232889831066132e-02 -4.244915544986724854e-01 -9.485539793968200684e-02 1.806728988885879517e-01 -2.299373745918273926e-01 6.717126071453094482e-02 1.506334841251373291e-01 7.820051163434982300e-02 -1.654570102691650391e-01 -7.328578084707260132e-02 2.364413738250732422e-01 -1.374826580286026001e-01 9.115094691514968872e-02 -6.298004090785980225e-02
5.871685221791267395e-02 2.835448980331420898e-01 3.712009489536285400e-01 6.890901923179626465e-02 -1.748326867818832397e-01 -1.783186048269271851e-01 2.219796031713485718e-01 -1.716674268245697021e-01 -6.760448962450027466e-02 6.061581894755363464e-02 1.502270102500915527e-01 -3.587819933891296387e-01 1.984633952379226685e-01 1.122708320617675781e-01 -4.658563807606697083e-02 -5.998333543539047241e-02 -3.580838814377784729e-02 1.386353969573974609e-01 1.738638728857040405e-01 -2.184779644012451172e-01 -1.781855821609497070e-01 -1.568808918818831444e-03 3.311745226383209229e-01 2.081410139799118042e-01 9.209572523832321167e-02 2.113616168498992920e-01 1.236729472875595093e-01 -4.796005040407180786e-02 1.245332509279251099e-01 -1.198390647768974304e-01 1.644550859928131104e-01 -6.579154729843139648e-02
-9.350289404392242432e-02 4.465718269348144531e-01 2.342185974121093750e-01 9.001292288303375244e-03 -1.012627631425857544e-01 -3.204156458377838135e-01 -5.949802324175834656e-02 -2.979416586458683014e-02 -1.781070679426193237e-01 -2.336750030517578125e-01 4.362307190895080566e-01 -2.910293824970722198e-02 5.659021809697151184e-02 1.932273805141448975e-02 3.131604520604014397e-03 -1.132108047604560852e-01 -4.702202230691909790e-02 2.498395144939422607e-01 -1.368387639522552490e-01 -1.792320758104324341e-01 -9.935729205608367920e-02 -2.631939649581909180e-01 1.384416222572326660e-01 -1.614244431257247925e-01 4.807525128126144409e-02 1.875872164964675903e-02 6.166374683380126953e-02 -2.000679969787597656e-01 6.064951792359352112e-02 8.584408462047576904e-02 -1.988002099096775055e-02 1.669989824295043945e-01
-1.045385077595710754e-01 4.040032625198364258e-02 2.266881018877029419e-01 -5.266511067748069763e-02 -1.902896910905838013e-01 -1.293102800846099854e-01 2.972036898136138916e-01 5.215727165341377258e-02 1.055700033903121948e-01 2.407965958118438721e-01 5.016587376594543457e-01 -1.014344580471515656e-02 2.150432765483856201e-01 -2.668817937374114990e-01 -1.100925728678703308e-01 -1.787275522947311401e-01 -3.959726169705390930e-02 -6.345019489526748657e-02 -3.054061345756053925e-02 -2.876395285129547119e-01 -2.741304337978363037e-01 -1.536617130041122437e-01 -2.476754039525985718e-02 1.115300431847572327e-01 4.076389595866203308e-02 1.165518686175346375e-01 2.076696790754795074e-02 -1.480962708592414856e-02 2.448405176401138306e-01 -4.035290330648422241e-02 6.288480013608932495e-02 -1.561075150966644287e-01
-1.231398060917854309e-01 6.556392461061477661e-02 2.452402263879776001e-01 -2.551520466804504395e-01 -1.023879274725914001e-02 3.129833564162254333e-02 6.347254663705825806e-02 2.961361706256866455e-01 2.156597748398780823e-02 -9.732579439878463745e-02 2.821670472621917725e-01 -3.534564673900604248e-01 1.760385814122855663e-03 1.281131505966186523e-01 -1.192968711256980896e-01 1.683275550603866577e-01 -2.341043651103973389e-01 -1.885342150926589966e-01 5.320512875914573669e-02 -1.957923024892807007e-01 4.778827074915170670e-03 -1.263794749975204468e-01 -5.347916111350059509e-02 -3.539366424083709717e-01 -2.198562398552894592e-02 6.666164100170135498e-02 1.601143032312393188e-01 -2.826533913612365723e-01 8.376133441925048828e-02 3.023843765258789062e-01 -4.491213709115982056e-02 4.946108534932136536e-02
-6.619948148727416992e-02 3.762930035591125488e-01 2.213078588247299194e-01 1.795980036258697510e-01 -2.624918818473815918e-01 2.063625901937484741e-01 6.590930372476577759e-02 9.458561241626739502e-02 -2.266615629196166992e-01 6.437184661626815796e-02 3.978519439697265625e-01 -1.380487680435180664e-01 2.112596929073333740e-01 6.734777241945266724e-02 -7.143949717283248901e-02 1.057006046175956726e-02 8.567740023136138916e-02 -1.582734882831573486e-01 2.019646763801574707e-02 -3.707939088344573975e-01 2.163132578134536743e-01 9.524762630462646484e-02 1.745606958866119385e-01 -4.132333770394325256e-02 4.094649106264114380e-02 5.110106989741325378e-02 -4.335134848952293396e-02 1.023761779069900513e-01 1.474740356206893921e-01 3.255739435553550720e-02 1.963284015655517578e-01 -1.563163399696350098e-01
-2.854639198631048203e-03 -1.001977548003196716e-02 1.547040641307830811e-01 6.699011195451021194e-03 -2.389773130416870117e-01 -1.477832496166229248e-01 2.454608380794525146e-01 -7.315100519917905331e-04 -1.332084834575653076e-01 -1.444007456302642822e-01 1.256182044744491577e-01 -2.609111368656158447e-01 3.725733235478401184e-02 9.932785481214523315e-02 -4.562290012836456299e-02 3.110499978065490723e-01 -8.058463037014007568e-02 -2.334406673908233643e-01 -2.320816554129123688e-02 -5.151032209396362305e-01 -8.816273510456085205e-02 -2.310719043016433716e-01 -1.768256351351737976e-02 -1.001463532447814941e-01 -1.286910474300384521e-01 -1.205856576561927795e-01 -1.997118294239044189e-01 -8.695643395185470581e-02 2.358669638633728027e-01 7.304976880550384521e-02 -6.855396181344985962e-02 -2.481700479984283447e-01
-2.198938131332397461e-01 5.648676753044128418e-01 2.597042322158813477e-01 1.575239002704620361e-01 -1.203725412487983704e-01 1.875568181276321411e-01 5.663848295807838440e-02 1.387484520673751831e-01 9.936080873012542725e-02 -3.326482698321342468e-02 3.510946333408355713e-01 -3.856510668992996216e-02 -3.702839836478233337e-02 5.049163475632667542e-02 6.276236474514007568e-02 3.166856989264488220e-02 2.302864938974380493e-01 -1.725837737321853638e-01 1.248729377985000610e-01 -2.374769598245620728e-01 1.799170374870300293e-01 2.257073670625686646e-01 2.310220338404178619e-02 5.541822873055934906e-03 1.383278816938400269e-01 1.118984892964363098e-01 -1.742962300777435303e-01 -7.241848111152648926e-02 5.291801318526268005e-02 -2.572781220078468323e-02 1.181496605277061462e-01 1.426474936306476593e-02
-2.648611180484294891e-02 2.675715386867523193e-01 1.432053744792938232e-01 -5.947856232523918152e-02 -8.225891739130020142e-02 -2.454015165567398071e-01 1.174830123782157898e-01 -4.985937476158142090e-02 3.135057091712951660e-01 6.743562221527099609e-02 1.607791185379028320e-01 -4.928232729434967041e-02 1.269106268882751465e-01 9.430939704179763794e-02 3.300358057022094727e-01 -2.084530889987945557e-01 -1.546237319707870483e-01 2.460618168115615845e-01 1.521894633769989014e-01 -2.923293709754943848e-01 2.215750142931938171e-02 2.164837718009948730e-01 -3.388269990682601929e-02 -1.732637584209442139e-01 6.045553833246231079e-02 3.540865778923034668e-01 3.525266796350479126e-02 -8.122836053371429443e-02 2.536686956882476807e-01 1.150371134281158447e-01 1.127817258238792419e-01 1.145488768815994263e-01
4.843021556735038757e-02 2.782595157623291016e-01 2.744685113430023193e-01 -2.492097318172454834e-01 -7.635049521923065186e-02 -3.592132329940795898e-01 -3.481002151966094971e-02 -1.524931341409683228e-01 1.675966084003448486e-01 1.579224467277526855e-01 2.248726338148117065e-01 -1.163424476981163025e-01 3.401068150997161865e-01 -1.008525416254997253e-01 2.672355994582176208e-02 -2.481346763670444489e-02 -1.403206866234540939e-02 4.831390827894210815e-02 -1.778369545936584473e-01 -3.123974800109863281e-01 -2.644647359848022461e-01 -2.208213359117507935e-01 2.011190950870513916e-01 6.968466192483901978e-02 1.550539284944534302e-01 8.163302391767501831e-02 5.815272778272628784e-02 -9.629033505916595459e-02 1.485647708177566528e-01 9.529174864292144775e-02 -3.987226635217666626e-02 8.540663123130798340e-02
-2.212553918361663818e-01 -1.066301167011260986e-01 1.959625445306301117e-02 -3.351562842726707458e-02 -1.187191233038902283e-01 -1.768146604299545288e-01 4.512799903750419617e-02 -6.894188374280929565e-02 -1.926065236330032349e-02 -1.202685016323812306e-04 2.432515919208526611e-01 -2.652826607227325439e-01 -5.377496127039194107e-03 8.710902184247970581e-02 2.564910426735877991e-02 2.191207259893417358e-01 1.057565882802009583e-01 -2.927224636077880859e-01 -1.377497017383575439e-01 -5.862946510314941406e-01 -6.694731861352920532e-02 2.530768699944019318e-02 -7.158496230840682983e-02 -1.499318480491638184e-01 1.344534847885370255e-02 -9.476866573095321655e-02 -2.808936536312103271e-01 1.463284790515899658e-01 1.842228770256042480e-01 -1.100235283374786377e-01 -2.252800762653350830e-01 -3.510679304599761963e-02
4.926652461290359497e-02 3.343032896518707275e-01 -4.090251401066780090e-02 -5.858689174056053162e-02 1.101612150669097900e-01 -1.679257005453109741e-01 2.373350262641906738e-01 -4.248671829700469971e-01 6.403870135545730591e-02 4.527940973639488220e-02 3.187463581562042236e-01 -2.751260995864868164e-01 -3.913253918290138245e-02 -1.441909521818161011e-01 -4.323192685842514038e-02 -2.471377402544021606e-01 1.528324633836746216e-01 1.092510372400283813e-01 7.332392036914825439e-02 -2.304866015911102295e-01 3.421933948993682861e-02 -6.717943400144577026e-02 1.825924776494503021e-02 -1.102085709571838379e-01 2.710717320442199707e-01 1.528007686138153076e-01 -6.019708700478076935e-03 -2.628537714481353760e-01 1.910319924354553223e-01 7.266982644796371460e-02 -7.165738195180892944e-02 -9.999117255210876465e-02
1.274751275777816772e-01 4.610631763935089111e-01 2.219325304031372070e-02 -1.355300247669219971e-01 1.287106275558471680e-01 -1.375003010034561157e-01 -2.026880159974098206e-03 -2.283816225826740265e-02 7.811281830072402954e-02 5.645050550810992718e-04 2.516718767583370209e-02 -3.015681207180023193e-01 6.348918378353118896e-02 -1.071854308247566223e-01 1.104665827006101608e-02 -2.500100731849670410e-01 -1.504033803939819336e-01 1.666029542684555054e-01 -4.475193098187446594e-02 -4.064283668994903564e-01 -3.413157537579536438e-02 -4.081075266003608704e-02 2.730258405208587646e-01 -1.207405924797058105e-01 2.104004919528961182e-01 2.346162050962448120e-01 -2.186300307512283325e-01 -1.375140696763992310e-01 1.912437379360198975e-01 1.326909512281417847e-01 -6.820758432149887085e-02 7.819361984729766846e-02
-3.603402972221374512e-01 1.220216304063796997e-01 2.046711593866348267e-01 -1.999636888504028320e-01 1.170967612415552139e-02 -2.636577785015106201e-01 -2.189151942729949951e-02 1.782567501068115234e-01 4.035380855202674866e-02 -4.499596077948808670e-03 1.766465604305267334e-01 -2.934446632862091064e-01 1.882196664810180664e-01 -5.044909566640853882e-02 1.198041662573814392e-01 8.984251320362091064e-02 7.582181133329868317e-03 -2.099539637565612793e-01 -2.749736011028289795e-01 -2.227863669395446777e-01 3.726121038198471069e-02 -9.230950474739074707e-02 9.986250847578048706e-02 -2.711879611015319824e-01 8.726737648248672485e-02 2.498301416635513306e-01 -2.766282856464385986e-01 2.390211969614028931e-01 5.336044356226921082e-02 5.074561759829521179e-02 -1.361199766397476196e-01 -4.099000990390777588e-02
1.877650246024131775e-02 2.264455556869506836e-01 -1.058126538991928101e-01 -1.241741552948951721e-01 -1.995389722287654877e-02 9.251081198453903198e-02 -7.510451227426528931e-02 1.262235045433044434e-01 1.986133120954036713e-02 -3.326157033443450928e-01 1.580217331647872925e-01 -1.493025720119476318e-01 -1.502845734357833862e-01 4.688471555709838867e-02 -1.815606802701950073e-01 4.891110584139823914e-02 -2.706837952136993408e-01 -1.797755807638168335e-01 -7.997023314237594604e-02 -2.698473632335662842e-01 -3.842077553272247314e-01 1.008858680725097656e-01 4.489773511886596680e-02 -1.897835433483123779e-01 2.407152652740478516e-01 1.726852208375930786e-01 -3.475513681769371033e-02 3.633837029337882996e-02 4.283691942691802979e-01 1.321700168773531914e-03 5.358042195439338684e-03 -1.354361623525619507e-01
-1.772681996226310730e-02 3.312532603740692139e-01 3.132474720478057861e-01 -2.844246327877044678e-01 6.344085186719894409e-02 -1.604434549808502197e-01 1.847126036882400513e-01 1.288989931344985962e-01 1.155983656644821167e-01 1.254970431327819824e-01 2.174188643693923950e-01 1.610171347856521606e-01 4.260824061930179596e-03 -2.916576527059078217e-02 -1.727211326360702515e-01 -2.167810946702957153e-01 2.835710160434246063e-02 -1.487587094306945801e-01 2.798286965116858482e-03 -2.658925354480743408e-01 -3.831756114959716797e-01 -8.075939840637147427e-04 1.812788099050521851e-01 -1.561058163642883301e-01 2.005642652511596680e-01 5.612002685666084290e-02 -1.627659052610397339e-01 -1.279071271419525146e-01 1.024248823523521423e-01 -2.587496116757392883e-02 1.698747873306274414e-01 1.627522408962249756e-01
-2.016675099730491638e-02 2.981246113777160645e-01 -3.078000247478485107e-02 -6.466276198625564575e-02 -6.871475279331207275e-02 4.083187878131866455e-02 5.226007103919982910e-02 1.394185572862625122e-01 -1.878010332584381104e-01 2.298511378467082977e-02 2.943212687969207764e-01 -2.588169276714324951e-01 7.456526905298233032e-02 -1.638433188199996948e-01 1.233504787087440491e-01 5.743859335780143738e-03 -4.740488249808549881e-03 -1.702672392129898071e-01 -9.260965883731842041e-02 -4.401544928550720215e-01 5.062220990657806396e-02 1.373359858989715576e-01 2.923883497714996338e-01 2.152733206748962402e-01 -1.211926862597465515e-01 2.820442318916320801e-01 3.246037289500236511e-03 -1.302335262298583984e-01 -1.671102643013000488e-02 -3.050863742828369141e-01 4.290385916829109192e-02 2.213098257780075073e-01
2.733462750911712646e-01 4.381416141986846924e-01 1.473621577024459839e-01 1.163731068372726440e-01 -3.667587414383888245e-02 -1.059146821498870850e-01 7.487263530492782593e-02 1.571851372718811035e-01 7.596304267644882202e-02 1.736879199743270874e-01 3.333660662174224854e-01 -2.329939305782318115e-01 -1.217886507511138916e-01 -2.324033062905073166e-03 -1.704085916280746460e-01 -1.483776569366455078e-01 6.659275852143764496e-03 1.133675426244735718e-01 -2.957645058631896973e-02 -2.896050214767456055e-01 -1.487421244382858276e-01 -5.468589812517166138e-02 6.998593360185623169e-02 -1.389862783253192902e-02 -2.036444284021854401e-02 1.555215567350387573e-01 5.442754924297332764e-02 6.436844915151596069e-02 3.162551522254943848e-01 3.778993710875511169e-02 3.543327152729034424e-01 -3.710673376917839050e-02
2.529138326644897461e-01 3.753389716148376465e-01 3.130260407924652100e-01 7.052189111709594727e-02 -9.769950062036514282e-02 7.126800250262022018e-03 2.031763345003128052e-01 -7.810375094413757324e-02 1.279703229665756226e-01 7.387468963861465454e-02 2.508938312530517578e-01 -2.151773720979690552e-01 -1.570620089769363403e-01 1.459416896104812622e-01 -1.291442960500717163e-01 -6.902876496315002441e-02 -1.684382259845733643e-01 2.914177626371383667e-02 9.892159700393676758e-02 -3.126724362373352051e-01 -1.292295604944229126e-01 -1.041518822312355042e-01 5.745609104633331299e-02 -1.235141903162002563e-01 2.237758785486221313e-02 1.456878632307052612e-01 1.454795897006988525e-01 -2.396448515355587006e-02 2.234624028205871582e-01 1.033109873533248901e-01 3.853962719440460205e-01 3.532562032341957092e-02
1.085302531719207764e-01 2.508993744850158691e-01 5.157749354839324951e-02 6.379374116659164429e-02 -2.328873425722122192e-01 -1.087718605995178223e-01 1.023784801363945007e-01 2.798877097666263580e-02 2.584618516266345978e-02 1.088821589946746826e-01 2.761813104152679443e-01 -4.830443859100341797e-02 -1.113850399851799011e-01 -1.762064918875694275e-02 1.089893132448196411e-01 1.597448885440826416e-01 3.837495669722557068e-02 -1.470917314291000366e-01 2.803601920604705811e-01 -3.635949492454528809e-01 -2.535390555858612061e-01 2.229231297969818115e-01 4.582821205258369446e-02 -3.642193377017974854e-01 2.144844830036163330e-01 1.083547621965408325e-01 4.997739195823669434e-02 -2.676588892936706543e-01 5.252750217914581299e-02 -1.356958001852035522e-01 1.908360570669174194e-01 1.668606400489807129e-01
-2.813805043697357178e-01 1.589456498622894287e-01 7.200522813946008682e-03 -3.699474036693572998e-02 6.127979140728712082e-03 -1.129838153719902039e-01 -1.918267160654067993e-01 1.527236551046371460e-01 7.162822037935256958e-02 1.251305788755416870e-01 3.182304203510284424e-01 -3.604257106781005859e-02 4.710435494780540466e-02 1.694772988557815552e-01 2.239859551191329956e-01 3.734336048364639282e-02 -2.667473852634429932e-01 -1.746932789683341980e-02 -3.887473344802856445e-01 -3.932638168334960938e-01 -1.159851476550102234e-01 -2.828278541564941406e-01 -1.697525680065155029e-01 7.544939965009689331e-02 1.412134319543838501e-01 8.054939657449722290e-02 -7.026108354330062866e-02 -2.411299757659435272e-02 6.149118393659591675e-02 4.260622337460517883e-02 1.762350797653198242e-01 -2.038550376892089844e-01
-9.097980707883834839e-02 1.932506263256072998e-01 1.649311184883117676e-01 -3.738468140363693237e-02 1.774968951940536499e-01 -4.243615642189979553e-02 1.388879213482141495e-02 -9.351217746734619141e-02 1.212925240397453308e-01 -2.290676683187484741e-01 4.329399392008781433e-02 -3.213996291160583496e-01 -2.416799403727054596e-02 -2.196031212806701660e-01 -4.852642863988876343e-02 5.058622732758522034e-02 -1.942724436521530151e-01 8.578140288591384888e-02 -2.745929956436157227e-01 -2.064350992441177368e-01 -3.325777053833007812e-01 6.147389486432075500e-02 2.424664944410324097e-01 -7.692561298608779907e-02 3.462007939815521240e-01 2.052284926176071167e-01 9.804802387952804565e-02 5.274289101362228394e-02 3.254689574241638184e-01 1.105096861720085144e-01 -1.307303458452224731e-01 -7.510665804147720337e-02
-9.683237969875335693e-02 4.746183753013610840e-01 3.113460540771484375e-01 9.740317612886428833e-02 -1.652343571186065674e-01 1.078185960650444031e-01 1.734386384487152100e-01 -2.221489138901233673e-02 6.597523391246795654e-02 -2.712837234139442444e-02 4.417137205600738525e-01 9.620015323162078857e-02 -1.051657423377037048e-01 -5.062000080943107605e-02 -1.232495903968811035e-01 -1.136365681886672974e-01 2.713716328144073486e-01 -2.181661427021026611e-01 9.568871557712554932e-02 -3.742734193801879883e-01 -4.877254366874694824e-02 7.919341325759887695e-02 1.064350530505180359e-01 -4.868916794657707214e-02 7.666420191526412964e-02 1.981232129037380219e-02 -1.220691651105880737e-01 3.535768389701843262e-02 4.704667720943689346e-03 4.783409088850021362e-02 1.158604845404624939e-01 -8.529483526945114136e-02
-7.111988216638565063e-02 -2.782433480024337769e-02 2.044380754232406616e-01 -1.227899044752120972e-01 1.220788434147834778e-02 2.154335379600524902e-02 3.039178550243377686e-01 1.826955527067184448e-01 1.704282015562057495e-01 -2.406237274408340454e-01 1.627093255519866943e-01 -1.522037386894226074e-01 1.375823020935058594e-01 -3.016916289925575256e-02 1.322999745607376099e-01 2.487583085894584656e-02 1.479326281696557999e-02 -7.833652943372726440e-02 -1.063544973731040955e-01 -1.973012685775756836e-01 -1.572628021240234375e-01 -1.263352483510971069e-01 -2.307570911943912506e-02 -3.291223049163818359e-01 -1.725447028875350952e-01 1.034967377781867981e-01 -3.092386722564697266e-01 -2.612371444702148438e-01 2.447271943092346191e-01 2.930878698825836182e-01 -1.508473753929138184e-01 -2.394735068082809448e-01
1.907499432563781738e-01 1.362718492746353149e-01 4.419784843921661377e-01 -5.764860659837722778e-02 -6.280761212110519409e-02 -1.932119578123092651e-01 1.344526410102844238e-01 -1.985103040933609009e-01 1.191059201955795288e-01 -3.841267898678779602e-02 -1.947859115898609161e-02 -1.645948290824890137e-01 2.543787360191345215e-01 3.235972821712493896e-01 3.589031398296356201e-01 -1.008329540491104126e-01 7.409262657165527344e-02 -1.676258631050586700e-02 2.292931079864501953e-02 -3.462168872356414795e-01 -9.891278296709060669e-02 -1.061749234795570374e-01 5.384958535432815552e-02 9.229134768247604370e-02 -5.324239283800125122e-02 1.288069784641265869e-01 -1.437524557113647461e-01 -1.575687378644943237e-01 2.288743406534194946e-01 -6.968612968921661377e-02 -3.556680679321289062e-02 -1.184113696217536926e-01
2.233541570603847504e-02 3.217042386531829834e-01 1.151076108217239380e-01 3.267686814069747925e-02 1.607737839221954346e-01 -1.523502618074417114e-01 2.998354136943817139e-01 -1.948009878396987915e-01 -4.645441472530364990e-02 -1.034731343388557434e-01 2.129691839218139648e-01 -2.317178100347518921e-01 2.105657160282135010e-01 2.594162225723266602e-01 3.304385244846343994e-01 -6.467922031879425049e-02 -7.942629605531692505e-02 1.582374610006809235e-02 -7.802203297615051270e-02 -1.199213489890098572e-01 -1.069666594266891479e-01 -2.285670489072799683e-01 9.222853183746337891e-02 6.351445615291595459e-02 -3.072801828384399414e-01 -2.116534858942031860e-01 -2.605931460857391357e-01 -1.106313616037368774e-01 -5.765113607048988342e-02 1.821699887514114380e-01 4.130981490015983582e-02 -8.382252603769302368e-02
9.480530768632888794e-02 1.531649529933929443e-01 1.473180353641510010e-01 -3.510643541812896729e-02 5.022965371608734131e-02 1.969312876462936401e-01 1.234136000275611877e-01 -1.338705699890851974e-02 2.159903645515441895e-01 -2.202041596174240112e-01 4.638698324561119080e-02 -1.148493066430091858e-01 -8.593832142651081085e-03 -1.136388927698135376e-01 4.765791445970535278e-02 -9.233631193637847900e-02 -7.049930747598409653e-03 -1.231880336999893188e-01 -1.794953346252441406e-01 -4.730366468429565430e-01 -1.831499785184860229e-01 -1.114377006888389587e-02 6.772004812955856323e-02 -1.525112092494964600e-01 -1.304837316274642944e-01 3.776556253433227539e-01 -2.910905182361602783e-01 -1.925316303968429565e-01 5.421162769198417664e-02 3.290140926837921143e-01 -9.506344795227050781e-02 -1.386874616146087646e-01
7.312029134482145309e-03 1.333383321762084961e-01 1.013088673353195190e-01 4.595253616571426392e-02 7.367489486932754517e-02 -2.166486531496047974e-01 1.025538593530654907e-01 -1.553426384925842285e-01 1.868549436330795288e-01 1.046807244420051575e-01 2.618982791900634766e-01 -3.565501570701599121e-01 -9.855984151363372803e-02 1.639356166124343872e-01 1.200080737471580505e-01 -7.830390334129333496e-02 -3.753282874822616577e-02 1.650084853172302246e-01 2.367166727781295776e-01 -2.453113794326782227e-01 7.384990155696868896e-02 -2.062329351902008057e-01 3.062680959701538086e-01 -6.549700349569320679e-02 1.613650284707546234e-02 2.709888517856597900e-01 4.483173787593841553e-02 -2.573410868644714355e-01 2.143643796443939209e-01 1.928233802318572998e-01 -1.336367242038249969e-02 -2.605750560760498047e-01
-3.561539575457572937e-02 5.315816998481750488e-01 2.565371990203857422e-01 3.190706297755241394e-02 -2.093827277421951294e-01 1.077714748680591583e-02 -8.868715912103652954e-02 2.921884320676326752e-02 3.446504473686218262e-02 -2.443486824631690979e-02 4.500451683998107910e-01 -1.500914394855499268e-01 -7.414063811302185059e-02 1.663076281547546387e-01 -6.145529076457023621e-02 1.500407010316848755e-01 2.419052571058273315e-01 -7.483005523681640625e-02 1.029380932450294495e-01 -3.254070281982421875e-01 1.108011677861213684e-01 2.242245823144912720e-01 1.504786871373653412e-02 -1.322631537914276123e-01 9.329833835363388062e-02 3.526555839926004410e-03 -7.493504090234637260e-04 7.077846676111221313e-02 -1.183961704373359680e-01 -1.031172871589660645e-01 6.267536431550979614e-02 -8.465325087308883667e-02
-1.034212559461593628e-01 5.541867017745971680e-01 1.862730532884597778e-01 8.916702866554260254e-02 -2.374697923660278320e-01 4.325993359088897705e-02 1.464175134897232056e-01 -2.965120784938335419e-02 1.599076986312866211e-01 1.513771712779998779e-02 3.304590284824371338e-01 -4.691365361213684082e-02 -7.473659515380859375e-02 1.564612239599227905e-01 -1.642480678856372833e-02 2.034304738044738770e-01 3.327817022800445557e-01 -1.329564154148101807e-01 2.436207979917526245e-02 -2.898457944393157959e-01 6.125067919492721558e-02 1.246087923645973206e-01 1.650022268295288086e-01 -1.515583842992782593e-01 4.530381038784980774e-02 3.421490266919136047e-02 -5.138614028692245483e-02 -3.624770324677228928e-03 -3.503603860735893250e-02 6.605578213930130005e-02 1.664498001337051392e-01 -1.683924645185470581e-01
-2.251215577125549316e-01 2.543236613273620605e-01 -1.632177829742431641e-01 -7.614967972040176392e-02 1.439007520675659180e-01 1.204527989029884338e-01 1.411390900611877441e-01 -4.467080533504486084e-02 -1.808429509401321411e-01 -4.992800299078226089e-03 1.105986312031745911e-01 -1.188697740435600281e-01 -1.255909800529479980e-01 1.730306148529052734e-01 -4.637262225151062012e-02 1.417902857065200806e-01 8.680661767721176147e-02 9.439361840486526489e-02 -5.912622064352035522e-02 -5.909526944160461426e-01 9.606350958347320557e-02 -1.444615721702575684e-01 2.337352000176906586e-02 -1.540231853723526001e-01 -2.077114731073379517e-01 2.253355979919433594e-01 1.855092644691467285e-01 -1.687722057104110718e-01 1.766882687807083130e-01 1.061936244368553162e-01 -2.123080939054489136e-01 -9.395993314683437347e-03
8.989059180021286011e-02 2.512923479080200195e-01 1.151202768087387085e-01 -1.429043263196945190e-01 -1.177791506052017212e-01 -9.411339461803436279e-02 2.335866838693618774e-01 -2.649798691272735596e-01 -2.338410727679729462e-02 -1.694473177194595337e-01 3.461078703403472900e-01 -2.923397421836853027e-01 -3.226514160633087158e-02 -6.045756489038467407e-02 -1.150338277220726013e-01 -2.879287600517272949e-01 3.783533722162246704e-02 1.093309372663497925e-01 4.160260781645774841e-02 -3.115746378898620605e-01 1.032515838742256165e-01 -3.360336273908615112e-02 -3.402223810553550720e-02 -3.513016700744628906e-01 6.660290062427520752e-02 -6.941623985767364502e-02 9.240876883268356323e-02 -2.602847814559936523e-01 1.674048751592636108e-01 -5.659158900380134583e-02 1.988866776227951050e-01 -8.583179116249084473e-02
-2.005852526053786278e-03 8.508311957120895386e-02 2.807724177837371826e-01 1.015351060777902603e-02 1.256014853715896606e-01 -2.035845071077346802e-02 -1.388541907072067261e-01 -6.373818218708038330e-02 4.944321513175964355e-02 -7.960785180330276489e-02 2.987002134323120117e-01 -2.896864414215087891e-01 -8.018315583467483521e-02 2.328190580010414124e-02 -5.465137958526611328e-02 2.900481689721345901e-03 -8.697101473808288574e-02 -2.638228535652160645e-01 -1.340365707874298096e-01 -1.603648066520690918e-01 -3.313387632369995117e-01 4.369342625141143799e-01 -8.154449611902236938e-02 -3.984240889549255371e-01 1.832167059183120728e-01 6.126086786389350891e-02 -1.005675420165061951e-01 -1.097892448306083679e-01 1.657916903495788574e-01 -7.094483077526092529e-02 -2.099932730197906494e-02 -5.487791076302528381e-02
6.960756331682205200e-02 3.650831580162048340e-01 -8.550997078418731689e-02 -2.921054959297180176e-01 7.721178233623504639e-02 -8.545872569084167480e-02 1.518633961677551270e-01 -8.129253238439559937e-02 2.690291777253150940e-02 -4.088976979255676270e-02 3.283547982573509216e-02 -1.998965069651603699e-02 2.247863076627254486e-02 1.120357140898704529e-01 1.397538036108016968e-01 4.825523495674133301e-02 8.957871049642562866e-02 -4.309773072600364685e-02 1.791498512029647827e-01 -5.827128291130065918e-01 1.152925342321395874e-01 -1.843051910400390625e-01 -1.252529323101043701e-01 -3.405478000640869141e-01 -2.383253304287791252e-03 -7.216168940067291260e-02 1.834030002355575562e-01 -2.713585197925567627e-01 -1.939255185425281525e-02 -6.960318982601165771e-02 -9.538987278938293457e-02 1.573319174349308014e-02
1.342567950487136841e-01 1.592349857091903687e-01 -4.234601557254791260e-02 -3.022340591996908188e-03 -1.145502701401710510e-01 5.463878065347671509e-02 2.041023671627044678e-01 2.171515300869941711e-02 -3.175667524337768555e-01 1.770831346511840820e-01 1.589777171611785889e-01 -3.231849670410156250e-01 1.082560792565345764e-01 2.142624743282794952e-02 1.644392497837543488e-02 7.945548743009567261e-02 -1.524995863437652588e-01 -1.551787257194519043e-01 -1.977138407528400421e-02 -4.900816977024078369e-01 -1.607178896665573120e-01 -1.683133095502853394e-02 3.303367495536804199e-01 1.519359648227691650e-01 -5.453256890177726746e-02 3.266815245151519775e-01 7.940953224897384644e-02 4.055669903755187988e-02 2.158273160457611084e-01 -4.972912371158599854e-02 -5.329417064785957336e-02 -1.100634597241878510e-02
-9.292273223400115967e-02 -1.565986573696136475e-01 5.722775310277938843e-02 -3.322254419326782227e-01 1.604775488376617432e-01 1.155705600976943970e-01 2.167160212993621826e-01 1.021360531449317932e-01 -3.261597454547882080e-01 -5.506553873419761658e-02 3.967992067337036133e-01 -9.877242892980575562e-02 1.736304163932800293e-01 -3.922689575119875371e-05 1.916346400976181030e-01 3.594535961747169495e-02 -1.079718396067619324e-01 -1.245987415313720703e-01 6.275147944688796997e-02 -3.776211440563201904e-01 2.495197346433997154e-03 1.601191014051437378e-01 -7.715353369712829590e-02 -8.432324230670928955e-02 2.054961025714874268e-01 9.816633909940719604e-02 -2.003090232610702515e-01 -1.449689865112304688e-01 -3.354697674512863159e-02 3.312313556671142578e-02 2.876211106777191162e-01 3.906102851033210754e-02
-3.928088247776031494e-01 2.394365817308425903e-01 -5.605376884341239929e-02 2.529728226363658905e-02 1.959323436021804810e-01 -1.150958836078643799e-01 2.852463722229003906e-01 1.744514703750610352e-02 2.832609713077545166e-01 5.620490759611129761e-02 1.907340586185455322e-01 -1.338645517826080322e-01 1.054918467998504639e-01 1.368899196386337280e-01 6.882021576166152954e-02 -1.245519071817398071e-01 -1.931959837675094604e-01 1.931094974279403687e-01 -3.018538653850555420e-02 -2.596966326236724854e-01 1.035602912306785583e-01 -2.152516692876815796e-01 3.041800856590270996e-01 -2.775580249726772308e-02 2.815676666796207428e-02 1.796604096889495850e-01 3.748413920402526855e-02 -4.088610783219337463e-02 2.918309271335601807e-01 7.282041013240814209e-02 -1.987265944480895996e-01 6.356179714202880859e-02
-2.063913047313690186e-01 1.044557094573974609e-01 1.091191917657852173e-01 -1.763400882482528687e-01 -1.443199366331100464e-01 7.745246589183807373e-02 -8.457724750041961670e-02 -3.394846990704536438e-02 2.271324098110198975e-01 1.999701708555221558e-01 1.629878580570220947e-01 -2.135246098041534424e-01 1.811254322528839111e-01 -8.480106480419635773e-03 -1.113993749022483826e-01 -9.728191047906875610e-02 -7.635583635419607162e-03 1.949944905936717987e-02 5.822102539241313934e-03 -2.636722326278686523e-01 -6.489664316177368164e-03 -1.025476232171058655e-01 -2.757465653121471405e-02 -2.775197327136993408e-01 1.867728680372238159e-01 3.686600327491760254e-01 -4.432519674301147461e-01 -7.620700448751449585e-02 2.590374946594238281e-01 1.686037927865982056e-01 1.453704684972763062e-01 -4.246703162789344788e-02
5.221607908606529236e-02 3.304981589317321777e-01 -2.931565046310424805e-02 -1.676311641931533813e-01 -2.673607319593429565e-02 1.856856495141983032e-01 5.031344294548034668e-02 5.132303386926651001e-02 9.457802772521972656e-02 3.654108149930834770e-03 1.971096843481063843e-01 -3.224788606166839600e-01 -1.058511734008789062e-01 6.561148911714553833e-02 1.129765287041664124e-01 6.459973007440567017e-02 -1.496840864419937134e-01 -1.901264786720275879e-01 -6.336688995361328125e-02 -2.542442679405212402e-01 -1.803770065307617188e-01 2.896078629419207573e-03 4.178559780120849609e-02 -4.680775105953216553e-01 6.563599407672882080e-02 3.066380023956298828e-01 -7.535125315189361572e-02 -1.129589006304740906e-01 -1.609722226858139038e-01 1.439166963100433350e-01 8.342152833938598633e-02 2.890063226222991943e-01
1.065403446555137634e-01 4.235544204711914062e-01 2.601431608200073242e-01 2.793119847774505615e-02 1.039427667856216431e-01 -7.678315043449401855e-02 1.564880460500717163e-01 4.269145429134368896e-02 -6.395424157381057739e-02 -3.375368565320968628e-02 7.302965968847274780e-02 6.823727488517761230e-02 -4.570966213941574097e-02 1.329250633716583252e-01 2.656566500663757324e-01 1.598422229290008545e-01 1.534431278705596924e-01 2.764566540718078613e-01 9.316866844892501831e-02 -4.048210084438323975e-01 9.772326052188873291e-02 -6.061867997050285339e-02 -1.574352979660034180e-01 1.262156525626778603e-03 -8.588239550590515137e-02 5.020796880125999451e-02 -3.347488343715667725e-01 -1.396476030349731445e-01 3.366603255271911621e-01 -9.022193960845470428e-03 -2.795869857072830200e-02 2.193754352629184723e-02
-3.149903416633605957e-01 1.931883245706558228e-01 1.379742100834846497e-02 -1.786015331745147705e-01 -1.137838736176490784e-01 3.827362358570098877e-01 3.567156195640563965e-02 -4.093830659985542297e-02 1.366557776927947998e-01 3.717869147658348083e-02 2.825210690498352051e-01 -1.009756252169609070e-01 2.060409635305404663e-01 4.815871641039848328e-02 -7.539734989404678345e-02 -7.213175296783447266e-02 -1.625587642192840576e-01 1.884849369525909424e-01 1.075437963008880615e-01 -2.892788350582122803e-01 -2.642975151538848877e-01 -1.997833512723445892e-02 6.411589682102203369e-02 -1.070264503359794617e-01 -2.572728320956230164e-02 4.796379432082176208e-02 -3.950152695178985596e-01 -9.362229704856872559e-02 2.307705432176589966e-01 7.808624953031539917e-02 -1.761217564344406128e-01 4.586362838745117188e-02
-1.761117726564407349e-01 1.323770731687545776e-01 -3.238774091005325317e-02 -1.363816708326339722e-01 -1.218443587422370911e-01 -8.888709358870983124e-03 2.158727198839187622e-01 -1.022887602448463440e-01 -1.333242505788803101e-01 1.677831709384918213e-01 2.069620341062545776e-01 -2.398656904697418213e-01 2.492392808198928833e-01 -1.836341470479965210e-01 9.323831647634506226e-02 -1.118932068347930908e-01 -7.815300673246383667e-02 -1.961906701326370239e-01 2.041056603193283081e-01 -3.478977382183074951e-01 -4.657220840454101562e-02 -4.808063060045242310e-02 2.896500229835510254e-01 -2.653777226805686951e-02 2.274590171873569489e-02 4.744437336921691895e-01 1.001608073711395264e-01 3.857975825667381287e-02 6.742448359727859497e-02 5.570494686253368855e-04 -3.641211241483688354e-02 -2.389404922723770142e-01
-1.091662421822547913e-01 1.664306409657001495e-02 5.851765349507331848e-02 -1.795041114091873169e-01 3.170660138130187988e-02 2.670251727104187012e-01 1.737888716161251068e-02 -9.311121702194213867e-02 2.168302386999130249e-01 -1.631563305854797363e-01 2.927514016628265381e-01 -3.644497990608215332e-01 1.647716164588928223e-01 4.450458288192749023e-02 1.423833817243576050e-01 2.650679945945739746e-01 -1.181764528155326843e-01 3.061618655920028687e-02 1.105849072337150574e-01 -2.986514568328857422e-01 -8.009463548660278320e-03 -7.674345374107360840e-02 1.734560877084732056e-01 1.086102947592735291e-01 -2.168001830577850342e-01 1.642734929919242859e-02 -3.314487040042877197e-01 -4.654729366302490234e-02 2.345529645681381226e-01 6.696670316159725189e-03 -9.735026955604553223e-02 -2.665665447711944580e-01
-9.088432788848876953e-02 4.051423445343971252e-02 1.296927481889724731e-01 -1.422996819019317627e-01 2.693240046501159668e-01 -3.238813951611518860e-02 2.004380524158477783e-01 6.719594821333885193e-03 -2.799974568188190460e-02 1.576032303273677826e-02 4.464993774890899658e-01 -2.809233367443084717e-01 -1.643606722354888916e-01 -1.156997755169868469e-01 2.765918076038360596e-01 3.341159820556640625e-01 -1.522526293992996216e-01 1.918146014213562012e-02 5.641098320484161377e-02 -1.268775463104248047e-01 -1.864900588989257812e-01 1.562282349914312363e-02 2.571442127227783203e-01 -1.989251002669334412e-02 -9.999021142721176147e-02 -9.299755096435546875e-02 -2.393826544284820557e-01 -5.525503680109977722e-02 2.346760928630828857e-01 2.255379594862461090e-02 -9.688432514667510986e-02 -2.074433714151382446e-01
1.524024009704589844e-01 7.949314266443252563e-02 4.179387912154197693e-02 1.810882687568664551e-01 8.476993441581726074e-02 -3.180956467986106873e-03 2.084954082965850830e-01 -4.996183514595031738e-02 -1.055333614349365234e-01 -3.719003126025199890e-02 3.147127926349639893e-01 -2.387257069349288940e-01 6.253620237112045288e-02 -1.428758949041366577e-01 -1.214267238974571228e-01 5.468028038740158081e-02 -1.967449933290481567e-01 -1.282411217689514160e-01 1.281803548336029053e-01 -3.430484831333160400e-01 -2.756069004535675049e-01 1.028544381260871887e-01 3.213516771793365479e-01 1.218181401491165161e-01 1.483201980590820312e-01 2.880466580390930176e-01 -1.932137310504913330e-01 2.722872197628021240e-01 8.562531322240829468e-02 -1.116876676678657532e-01 -2.042343467473983765e-01 1.637484133243560791e-02
7.235986739397048950e-02 3.688563108444213867e-01 4.235884249210357666e-01 -2.201645448803901672e-02 -1.018941476941108704e-01 8.814514428377151489e-02 7.913532108068466187e-02 9.361200034618377686e-03 -1.324862092733383179e-01 3.015941940248012543e-02 4.322525560855865479e-01 -4.136243090033531189e-02 1.750881820917129517e-01 -1.061759442090988159e-01 2.093103080987930298e-01 -2.054512351751327515e-01 7.219724357128143311e-02 9.810561686754226685e-02 5.237519275397062302e-03 -1.495188772678375244e-01 -1.724289357662200928e-01 1.008563265204429626e-01 1.990699023008346558e-01 -3.300373554229736328e-01 -1.260325312614440918e-01 5.281145498156547546e-02 -1.628830842673778534e-02 -6.213313713669776917e-02 -1.081350967288017273e-01 -5.588758736848831177e-02 2.190191894769668579e-01 -8.981671184301376343e-02
-4.510019347071647644e-02 3.121727406978607178e-01 3.118094503879547119e-01 -1.655338853597640991e-01 -8.585753291845321655e-02 -1.044067591428756714e-01 3.997405469417572021e-01 -7.750748097896575928e-02 1.692229062318801880e-01 -1.588487774133682251e-01 3.130347430706024170e-01 -1.417427510023117065e-01 1.779814809560775757e-01 1.473830789327621460e-01 -2.032686471939086914e-01 -8.387894183397293091e-02 1.478799581527709961e-01 4.747506603598594666e-02 6.046977266669273376e-02 -5.609902739524841309e-02 -2.761217057704925537e-01 9.506808966398239136e-02 -2.315997779369354248e-01 -6.606110930442810059e-02 8.993346989154815674e-02 5.687848851084709167e-02 -1.354531496763229370e-01 3.390180692076683044e-02 -9.949335455894470215e-02 3.067923188209533691e-01 -4.696437623351812363e-03 -9.507361054420471191e-02
-1.801819056272506714e-01 3.194409906864166260e-01 1.735713779926300049e-01 -2.167357653379440308e-01 1.025407984852790833e-01 -9.453431516885757446e-02 2.366584092378616333e-01 1.021130755543708801e-01 3.671850636601448059e-02 -1.954991966485977173e-01 -3.836236894130706787e-02 -3.087179064750671387e-01 3.332276269793510437e-02 5.658672377467155457e-02 1.986157149076461792e-01 -2.200967520475387573e-01 1.679767221212387085e-01 -3.772460222244262695e-01 -9.871526807546615601e-02 -2.425428926944732666e-01 -2.366581410169601440e-01 1.712332665920257568e-01 1.366253104060888290e-02 3.687716275453567505e-02 -1.402696967124938965e-01 2.446412108838558197e-03 -6.270410120487213135e-02 9.040085226297378540e-02 2.355807423591613770e-01 2.040698677301406860e-01 -7.990109920501708984e-02 -1.125407665967941284e-01
-1.669415533542633057e-01 3.514750599861145020e-01 2.824576497077941895e-01 2.320426553487777710e-01 8.913987874984741211e-02 3.259444236755371094e-02 1.649850234389305115e-02 1.059947088360786438e-01 3.020762205123901367e-01 -3.848589211702346802e-02 1.259501427412033081e-01 -3.819577097892761230e-01 3.983310163021087646e-01 -9.832155704498291016e-02 -1.777076572179794312e-01 7.499261945486068726e-02 -1.212154626846313477e-01 1.205622218549251556e-02 1.373192667961120605e-01 -1.743138581514358521e-01 5.451823025941848755e-02 2.703019976615905762e-02 4.197813570499420166e-02 -1.627370119094848633e-01 -1.998104453086853027e-01 -2.651564218103885651e-02 -5.107377097010612488e-02 -1.577725112438201904e-01 1.871179193258285522e-01 1.644359380006790161e-01 -4.205099120736122131e-02 -8.032365888357162476e-02
-2.109594345092773438e-01 2.216042876243591309e-01 1.245887354016304016e-01 -1.586081236600875854e-01 -2.083969861268997192e-02 -1.522726863622665405e-01 -6.852237507700920105e-03 6.692065298557281494e-02 -3.595277667045593262e-02 1.711166799068450928e-01 1.362997591495513916e-01 -3.498718887567520142e-02 3.987430781126022339e-02 1.690576076507568359e-01 8.292528986930847168e-02 3.112668544054031372e-02 -2.992956638336181641e-01 -3.197559341788291931e-02 1.266864389181137085e-01 -5.263134837150573730e-01 6.889119744300842285e-02 2.123635634779930115e-02 -2.277107909321784973e-02 1.648144721984863281e-01 -1.505850702524185181e-01 1.600440144538879395e-01 -4.338197112083435059e-01 3.436712920665740967e-02 -1.972919702529907227e-02 -1.810136623680591583e-02 3.063684999942779541e-01 -1.967179775238037109e-02
7.606475800275802612e-02 2.641211748123168945e-01 -1.877369433641433716e-01 -1.546988785266876221e-01 1.975633502006530762e-01 8.998942375183105469e-02 1.481544375419616699e-01 -2.011823654174804688e-01 -1.094971224665641785e-01 1.302572190761566162e-01 2.318385690450668335e-01 -2.159938961267471313e-01 1.799538582563400269e-01 -6.581332534551620483e-02 1.818823516368865967e-01 -2.055782675743103027e-01 -2.073917537927627563e-01 -1.259797066450119019e-02 1.055078506469726562e-01 -2.781646847724914551e-01 -1.338192727416753769e-02 -3.348440164700150490e-03 2.928255498409271240e-01 7.704687863588333130e-02 2.463560849428176880e-01 -6.455862522125244141e-02 -2.851678729057312012e-01 -1.253208369016647339e-01 -7.934220135211944580e-02 9.670563787221908569e-02 2.557387053966522217e-01 -2.186797261238098145e-01
1.556457877159118652e-01 2.320233285427093506e-01 2.674559056758880615e-01 -2.186766862869262695e-01 -1.377749890089035034e-01 -1.405002772808074951e-01 2.833033800125122070e-01 -8.538970351219177246e-02 -1.380625516176223755e-01 -1.181364133954048157e-01 3.587957322597503662e-01 -3.351594507694244385e-01 -8.642530441284179688e-02 5.868808552622795105e-02 -1.693508177995681763e-01 -2.762450277805328369e-01 -2.401018887758255005e-02 7.679057121276855469e-02 -2.045401930809020996e-02 -2.279242724180221558e-01 1.446760608814656734e-03 -4.429817572236061096e-02 -1.931382156908512115e-02 -2.082504928112030029e-01 -3.331412374973297119e-02 2.461898513138294220e-02 -6.314492318779230118e-03 -6.733847409486770630e-02 2.148893475532531738e-01 1.453893631696701050e-02 3.496308326721191406e-01 -8.280827105045318604e-02
-2.900500549003481865e-04 4.006073474884033203e-01 1.522648930549621582e-01 3.439425677061080933e-02 -2.426884025335311890e-01 -2.581199109554290771e-01 2.498906850814819336e-01 -1.415698081254959106e-01 5.883898958563804626e-02 1.329196244478225708e-01 2.740612328052520752e-01 -1.288216114044189453e-01 -1.498436331748962402e-01 -1.282678693532943726e-01 6.791871786117553711e-02 -2.492111772298812866e-01 1.511745750904083252e-01 -8.898275345563888550e-02 -3.016301780007779598e-04 -3.508800566196441650e-01 4.619855061173439026e-02 -6.771699339151382446e-02 2.422907762229442596e-02 -3.068612813949584961e-01 -8.597820065915584564e-03 1.116586774587631226e-01 2.418874651193618774e-01 -1.551731824874877930e-01 1.665920466184616089e-01 -3.065717034041881561e-02 9.743227809667587280e-02 -9.599574259482324123e-04
1.059883162379264832e-01 3.016852736473083496e-01 1.866264492273330688e-01 -2.053639739751815796e-01 1.333230640739202499e-02 -7.459704577922821045e-02 4.402520358562469482e-01 -4.028112068772315979e-02 2.172986716032028198e-01 2.345869503915309906e-02 1.036913767457008362e-01 5.143779888749122620e-02 -6.198669318109750748e-03 6.624369416385889053e-03 3.391411900520324707e-02 -1.589252352714538574e-01 -1.019786745309829712e-01 -2.727747708559036255e-02 2.944806031882762909e-02 -3.278081119060516357e-01 -1.813748925924301147e-01 3.429605066776275635e-02 1.271012276411056519e-01 -1.591615229845046997e-01 -1.352413464337587357e-02 4.419500231742858887e-01 5.970702040940523148e-03 -2.844978868961334229e-01 -7.781298458576202393e-02 -1.379053946584463120e-02 3.828575834631919861e-02 2.295378893613815308e-01
-5.291612446308135986e-02 1.242322027683258057e-01 3.516011536121368408e-01 6.426081806421279907e-02 6.803181022405624390e-02 -1.461592018604278564e-01 1.413705199956893921e-01 7.787266280502080917e-03 7.097863405942916870e-02 9.612986445426940918e-02 2.661673128604888916e-01 -1.964038610458374023e-01 8.544255793094635010e-02 2.753442227840423584e-01 1.996219158172607422e-01 1.813405603170394897e-01 8.368258178234100342e-02 9.148200601339340210e-02 -4.251599311828613281e-03 -2.648940384387969971e-01 -1.812361478805541992e-01 1.220429763197898865e-01 -1.550077199935913086e-01 2.072217315435409546e-01 1.370413154363632202e-01 9.356662631034851074e-02 -2.060371488332748413e-01 -4.828273057937622070e-01 1.220571845769882202e-01 -4.296864196658134460e-02 -3.056500852108001709e-02 -8.587705343961715698e-02
-1.492342352867126465e-01 2.895011603832244873e-01 1.044799610972404480e-01 -1.319462656974792480e-01 5.824032425880432129e-02 2.713659778237342834e-02 2.819734513759613037e-01 -3.462841510772705078e-01 -1.558302063494920731e-02 2.131533175706863403e-01 1.277591288089752197e-01 -2.636252045631408691e-01 3.265541791915893555e-02 3.907535970211029053e-02 8.042640401981770992e-04 -2.703939080238342285e-01 -1.847862899303436279e-01 1.104941964149475098e-01 2.479082942008972168e-01 -1.597336232662200928e-01 5.727574229240417480e-02 -1.456121951341629028e-01 1.461466848850250244e-01 -1.435570865869522095e-01 2.692081928253173828e-01 8.373343944549560547e-02 1.607549041509628296e-01 -2.450655996799468994e-01 4.276962950825691223e-02 5.214326828718185425e-02 -1.682417467236518860e-02 -2.912794351577758789e-01
1.308911852538585663e-02 3.002825677394866943e-01 2.946178987622261047e-02 -2.696425914764404297e-01 1.944572478532791138e-01 5.379225313663482666e-02 1.214686706662178040e-01 6.098711118102073669e-02 -4.797697812318801880e-02 -2.203627824783325195e-01 4.389404505491256714e-02 -1.886087507009506226e-01 -7.971600443124771118e-02 1.846043467521667480e-01 5.961362272500991821e-02 -3.191311284899711609e-02 1.159576550126075745e-01 -2.199724130332469940e-02 -3.452116250991821289e-02 -5.539587140083312988e-01 8.355167508125305176e-02 -3.422015905380249023e-01 -6.651293486356735229e-02 -3.471339344978332520e-01 2.940249815583229065e-02 3.058408759534358978e-02 1.573289930820465088e-01 -1.502873897552490234e-01 4.380133002996444702e-02 -5.606845766305923462e-02 1.034416928887367249e-01 8.737058937549591064e-02
-2.881709635257720947e-01 5.314717814326286316e-02 2.541719749569892883e-02 3.725853562355041504e-02 7.804735749959945679e-02 2.964371442794799805e-01 5.630335584282875061e-02 1.207917928695678711e-01 -2.155382037162780762e-01 -7.459484785795211792e-02 3.350498974323272705e-01 -1.677619218826293945e-01 6.671871989965438843e-03 -3.511433675885200500e-02 2.197992950677871704e-01 5.862143263220787048e-02 -2.244092077016830444e-01 -1.456736922264099121e-01 -1.061765626072883606e-01 -3.343403339385986328e-01 -3.670323193073272705e-01 -2.286862134933471680e-01 -4.955707490444183350e-02 -1.823487132787704468e-01 -3.193439450114965439e-03 2.839336097240447998e-01 -5.999819189310073853e-02 -5.468763411045074463e-02 9.254936128854751587e-02 -1.021382212638854980e-01 -1.276227980852127075e-01 -1.227344200015068054e-01
3.161326050758361816e-02 2.765606641769409180e-01 7.027190178632736206e-02 -1.536087095737457275e-01 -2.968612909317016602e-01 -1.067247167229652405e-01 -2.194756641983985901e-03 2.563998289406299591e-02 -3.233472704887390137e-01 -1.897853165864944458e-01 2.825242280960083008e-01 -2.609898149967193604e-01 8.515225350856781006e-02 -2.806700468063354492e-01 -5.470966920256614685e-02 3.393140807747840881e-02 3.328351303935050964e-02 -1.911223679780960083e-01 -4.721077159047126770e-02 -3.710296154022216797e-01 -7.205819245427846909e-03 -9.837327152490615845e-02 2.105779647827148438e-01 -3.872400894761085510e-02 -6.706264801323413849e-03 3.019914627075195312e-01 -5.859374254941940308e-02 1.035153269767761230e-01 1.203619837760925293e-01 -1.834956705570220947e-01 -1.669616550207138062e-01 2.445188723504543304e-02
7.513657212257385254e-02 4.276621937751770020e-01 3.178197741508483887e-01 -4.863373935222625732e-02 -1.370090544223785400e-01 -3.947806730866432190e-02 4.740110039710998535e-02 7.438710331916809082e-02 -3.967588767409324646e-02 -4.839526489377021790e-02 4.090424180030822754e-01 -1.361047923564910889e-01 -1.767090260982513428e-01 5.342190712690353394e-02 1.477638818323612213e-02 -2.214075252413749695e-02 2.168559283018112183e-01 -1.943840235471725464e-01 7.974167913198471069e-02 -3.428120911121368408e-01 1.496000438928604126e-01 3.765861093997955322e-01 5.971658229827880859e-02 7.381426542997360229e-02 1.767049282789230347e-01 6.463732570409774780e-02 1.458932161331176758e-01 6.825663149356842041e-02 7.059109210968017578e-02 -6.012148410081863403e-02 5.981799215078353882e-02 -2.214617095887660980e-03
-9.745784103870391846e-02 4.941441714763641357e-01 2.635488510131835938e-01 -3.752117231488227844e-02 -1.541963368654251099e-01 2.984000742435455322e-02 7.336404919624328613e-02 1.671127825975418091e-01 4.164442047476768494e-02 8.458804339170455933e-02 4.530605077743530273e-01 -1.156898587942123413e-01 -8.849234133958816528e-02 1.217944547533988953e-01 4.289442673325538635e-02 1.863117516040802002e-01 2.662430703639984131e-01 -1.492282599210739136e-01 1.273357868194580078e-01 -2.654417753219604492e-01 4.069628566503524780e-02 1.296312510967254639e-01 1.213163137435913086e-01 -8.853062242269515991e-02 2.513089478015899658e-01 1.025046035647392273e-01 8.298958837985992432e-02 -3.752076253294944763e-02 -7.644080370664596558e-02 2.745261974632740021e-02 9.063478559255599976e-02 -1.145159006118774414e-01
-8.789692074060440063e-02 3.478158116340637207e-01 2.513749301433563232e-01 -7.468307763338088989e-02 7.703474909067153931e-02 -1.001836657524108887e-01 4.016943871974945068e-01 1.779617071151733398e-01 -3.871591389179229736e-02 -3.481765687465667725e-01 2.052738517522811890e-01 -8.990675956010818481e-02 -2.116170376539230347e-01 1.900655962526798248e-02 -1.403493285179138184e-01 2.474381327629089355e-01 2.481205947697162628e-02 -4.893404617905616760e-02 -2.528571784496307373e-01 -2.710590958595275879e-01 6.824669893831014633e-03 -1.657751500606536865e-01 6.375657767057418823e-02 -8.017990738153457642e-02 1.909839659929275513e-01 4.017519950866699219e-02 2.723328582942485809e-02 -2.643321454524993896e-02 1.538776010274887085e-01 -1.573187559843063354e-01 -6.776636838912963867e-02 -1.533879041671752930e-01
4.735686350613832474e-03 2.198740839958190918e-01 1.104981303215026855e-01 1.044756546616554260e-01 1.312928944826126099e-01 -6.919913738965988159e-02 1.091878563165664673e-01 1.096125766634941101e-01 -1.272763609886169434e-01 -2.508671283721923828e-01 5.307124853134155273e-01 -5.494839861057698727e-04 -3.148184344172477722e-02 1.464394032955169678e-01 -7.667972892522811890e-02 -7.160361111164093018e-02 -5.338675901293754578e-02 -4.079760313034057617e-01 -5.565350875258445740e-02 -1.876431107521057129e-01 -3.055994026362895966e-02 2.828458547592163086e-01 2.952693961560726166e-02 -2.539424896240234375e-01 -4.246563836932182312e-02 2.279024757444858551e-02 -5.135941505432128906e-02 3.132064640522003174e-02 3.047728538513183594e-01 -3.853054344654083252e-02 -1.844141781330108643e-01 9.764676913619041443e-03
4.416785959620028734e-04 8.577843010425567627e-02 5.438345298171043396e-02 1.671586334705352783e-01 6.177241913974285126e-03 6.547753512859344482e-02 5.362739413976669312e-02 1.130344569683074951e-01 9.571290574967861176e-03 -1.222406849265098572e-01 2.440727502107620239e-01 -6.054174154996871948e-02 -3.086714632809162140e-02 6.797967851161956787e-02 3.503118827939033508e-02 1.150953546166419983e-01 -2.775692939758300781e-01 1.481652557849884033e-01 7.727000117301940918e-02 -4.190316200256347656e-01 -2.782528996467590332e-01 4.633162915706634521e-02 2.283270061016082764e-01 6.006023660302162170e-02 3.121426999568939209e-01 2.051118016242980957e-01 7.646464556455612183e-02 4.426353424787521362e-02 3.598394095897674561e-01 -8.545524626970291138e-02 -3.433958292007446289e-01 -1.598731279373168945e-01
3.321189060807228088e-02 2.615421116352081299e-01 2.861607074737548828e-01 3.698098286986351013e-02 4.167541861534118652e-01 7.025715708732604980e-02 1.829637438058853149e-01 -1.143269166350364685e-01 1.093862652778625488e-01 -1.584021151065826416e-01 9.701187908649444580e-02 -7.664133608341217041e-02 4.684150218963623047e-01 1.277119517326354980e-01 2.213991731405258179e-01 2.798646092414855957e-01 4.041492473334074020e-03 1.133987531065940857e-01 1.585743874311447144e-01 -2.614462375640869141e-01 -1.070756688714027405e-01 4.355743527412414551e-02 5.106430873274803162e-02 -8.563540130853652954e-02 8.991087228059768677e-02 8.920805156230926514e-02 4.199438169598579407e-02 -4.511775821447372437e-02 8.517079055309295654e-02 8.461878448724746704e-02 2.038903236389160156e-01 -3.403387963771820068e-02
-1.781078130006790161e-01 7.180564850568771362e-02 3.098520338535308838e-01 9.378211200237274170e-02 -7.511436007916927338e-03 -9.033420681953430176e-02 1.820259392261505127e-01 -8.336647599935531616e-02 -9.848224371671676636e-02 -8.044325560331344604e-02 3.070979416370391846e-01 -7.267776131629943848e-02 -6.191810965538024902e-02 2.211893498897552490e-01 6.438307464122772217e-02 1.102342158555984497e-01 -4.010149836540222168e-01 -2.506029009819030762e-01 6.423047184944152832e-02 -2.372015863656997681e-01 1.265387684106826782e-01 3.058232367038726807e-01 7.536585628986358643e-02 -3.543537557125091553e-01 9.546918421983718872e-02 1.290266513824462891e-01 -1.476300954818725586e-01 9.713886678218841553e-02 8.584465086460113525e-02 -1.292841881513595581e-01 -8.836114406585693359e-02 -1.073589548468589783e-01
7.002598792314529419e-02 2.741923034191131592e-01 3.503414392471313477e-01 -8.400239050388336182e-02 2.277162224054336548e-01 -2.108270376920700073e-01 2.283196002244949341e-01 2.012583427131175995e-02 9.497791528701782227e-02 1.624158024787902832e-01 1.438076943159103394e-01 8.003176748752593994e-02 -4.885916411876678467e-02 -1.841104924678802490e-01 -8.565178513526916504e-02 -2.156000137329101562e-01 9.826970845460891724e-02 -1.820947080850601196e-01 1.066176444292068481e-01 -3.720647990703582764e-01 -2.857945859432220459e-01 -2.707218937575817108e-02 1.957455873489379883e-01 -1.442429125308990479e-01 1.340646892786026001e-01 -7.040861994028091431e-02 -2.019345611333847046e-01 -7.360575348138809204e-02 2.523872554302215576e-01 -1.267713308334350586e-01 2.880222536623477936e-02 6.941244006156921387e-02
1.831646263599395752e-01 4.568212926387786865e-01 2.550021708011627197e-01 -1.302922070026397705e-01 -3.251819685101509094e-02 -2.534331679344177246e-01 1.840639710426330566e-01 5.787971615791320801e-02 1.475607305765151978e-01 -1.310091018676757812e-01 1.754037141799926758e-01 -4.788877442479133606e-02 2.596387863159179688e-01 3.968108445405960083e-02 7.344812154769897461e-02 -4.569683223962783813e-02 -1.053775921463966370e-01 5.412029102444648743e-02 1.299000084400177002e-01 -2.200735807418823242e-01 -1.249201446771621704e-01 -1.877929898910224438e-03 6.576179713010787964e-02 -2.949196100234985352e-01 -5.500379949808120728e-02 2.305568605661392212e-01 3.448317199945449829e-02 -8.453323692083358765e-02 7.422184944152832031e-02 -4.056108184158802032e-03 3.981848657131195068e-01 9.968266636133193970e-02
-2.825038507580757141e-02 3.014817833900451660e-01 1.827349513769149780e-01 -1.428330391645431519e-01 -8.915484882891178131e-03 -2.579348087310791016e-01 4.675106108188629150e-01 3.276791423559188843e-02 2.971851825714111328e-01 2.781466841697692871e-01 2.049517929553985596e-01 -8.062995225191116333e-02 -1.002066060900688171e-01 1.571106016635894775e-01 1.600228697061538696e-01 9.754481911659240723e-02 -3.457487747073173523e-02 1.212966889142990112e-01 2.239558249711990356e-01 -2.325520664453506470e-01 -1.621961891651153564e-01 7.545528560876846313e-02 -1.198068931698799133e-01 -1.135260090231895447e-01 2.094960957765579224e-01 9.745514392852783203e-02 -7.668696343898773193e-03 -9.426718205213546753e-02 9.409366548061370850e-02 -4.453980922698974609e-02 -1.380838155746459961e-01 -1.122742146253585815e-01
-1.781044751405715942e-01 3.264432549476623535e-01 6.998118013143539429e-03 1.645833998918533325e-02 2.146627902984619141e-01 -6.544795632362365723e-02 1.503638178110122681e-01 6.436092406511306763e-02 -1.752577126026153564e-01 -1.461938321590423584e-01 5.536718368530273438e-01 -4.092714190483093262e-02 -1.024916544556617737e-01 -1.369181275367736816e-01 1.731575727462768555e-01 2.344072610139846802e-01 -1.339600384235382080e-01 -4.749138280749320984e-02 -9.863424301147460938e-02 -1.509595662355422974e-02 -1.652753800153732300e-01 -6.595622003078460693e-02 1.292859017848968506e-01 -2.796484529972076416e-01 2.227409183979034424e-02 8.187199383974075317e-02 -1.633438020944595337e-01 1.068761125206947327e-01 2.052371054887771606e-01 1.146305054426193237e-01 -9.638807922601699829e-02 -2.078078687191009521e-01
-1.464025378227233887e-01 1.202189549803733826e-01 2.285501733422279358e-02 -7.626595348119735718e-02 -5.251500755548477173e-02 2.116862386465072632e-01 7.960182428359985352e-02 -2.404251694679260254e-01 -2.601200640201568604e-01 -4.706764593720436096e-03 3.469887673854827881e-01 -1.962089240550994873e-01 1.951122283935546875e-01 1.793183833360671997e-01 -1.261199451982975006e-02 2.101868987083435059e-01 -1.312854290008544922e-01 -3.166759312152862549e-01 4.039638210088014603e-03 -2.225097715854644775e-01 -1.150953248143196106e-01 2.718856632709503174e-01 -2.266442626714706421e-01 -2.402291446924209595e-01 1.181747242808341980e-01 1.161769554018974304e-01 -4.827533662319183350e-02 6.299243867397308350e-02 1.119499355554580688e-01 3.069003224372863770e-01 -2.697141095995903015e-02 -2.044912613928318024e-02
-1.322169899940490723e-01 2.688694000244140625e-01 -4.132201150059700012e-02 -3.263859748840332031e-01 2.092239260673522949e-01 -6.273134797811508179e-02 1.823347210884094238e-01 4.792393185198307037e-03 -2.071013748645782471e-01 -3.798549249768257141e-02 4.065578058362007141e-02 -8.052462339401245117e-02 3.016317784786224365e-01 1.676997095346450806e-01 2.040490657091140747e-01 3.622309118509292603e-02 -1.056278198957443237e-01 2.565958499908447266e-01 2.154274098575115204e-02 -2.730017900466918945e-01 2.139957547187805176e-01 1.809898316860198975e-01 -8.993453532457351685e-02 -2.504355907440185547e-01 -1.418533474206924438e-01 2.426982112228870392e-02 3.874946385622024536e-02 -5.943784862756729126e-02 3.257537782192230225e-01 8.491007238626480103e-02 -2.059312015771865845e-01 -1.538201868534088135e-01
-1.913578622043132782e-02 3.254701942205429077e-02 2.865489721298217773e-01 -1.190820112824440002e-01 2.836163341999053955e-02 -2.566965855658054352e-02 7.912890613079071045e-02 -5.427956581115722656e-02 2.098601460456848145e-01 2.345940619707107544e-01 5.044242739677429199e-01 2.580028772354125977e-01 1.384269893169403076e-01 1.490530222654342651e-01 1.762354969978332520e-01 -2.406381964683532715e-01 -5.505064502358436584e-02 7.399686425924301147e-02 4.853649064898490906e-02 -2.535683214664459229e-01 -1.663195714354515076e-02 7.006210833787918091e-02 2.782117724418640137e-01 6.051988154649734497e-02 1.169229298830032349e-01 2.394652515649795532e-01 -1.409996300935745239e-01 -1.583687663078308105e-01 1.628239899873733521e-01 1.229186356067657471e-01 1.385485678911209106e-01 -5.460842698812484741e-02
-1.581942103803157806e-02 4.301604628562927246e-01 2.784250676631927490e-01 -3.177025355398654938e-03 -1.996478140354156494e-01 -7.049272954463958740e-02 1.182796880602836609e-01 1.113968715071678162e-02 -6.433444470167160034e-02 5.581168457865715027e-02 4.614331126213073730e-01 3.512646257877349854e-02 -4.526712372899055481e-02 1.152473539113998413e-01 -1.093128323554992676e-01 2.580332383513450623e-02 2.878206372261047363e-01 -2.793875634670257568e-01 8.733312040567398071e-02 -3.249438107013702393e-01 1.140049323439598083e-01 2.530751526355743408e-01 3.545107319951057434e-02 -1.372961848974227905e-01 1.118780747056007385e-01 3.254652023315429688e-02 9.681345894932746887e-03 7.478478830307722092e-03 8.639604598283767700e-02 -7.827830314636230469e-02 1.699337959289550781e-01 3.773685172200202942e-02
-1.167068257927894592e-01 3.251148462295532227e-01 2.234400995075702667e-02 1.124380901455879211e-02 2.309908568859100342e-01 6.522971391677856445e-02 6.644421815872192383e-02 -2.310125678777694702e-01 8.576469868421554565e-02 -4.610897898674011230e-01 3.788202106952667236e-01 -5.716004595160484314e-02 -1.441541165113449097e-01 1.654337197542190552e-01 8.160699903964996338e-02 -6.544799357652664185e-02 -8.765953779220581055e-02 -1.995911747217178345e-01 -1.728012226521968842e-02 -1.958769261837005615e-01 -1.529064215719699860e-02 6.464478373527526855e-02 1.686186045408248901e-01 -3.102504611015319824e-01 -6.170772761106491089e-02 1.303176432847976685e-01 -7.273710519075393677e-02 1.410851925611495972e-01 7.766003906726837158e-02 -1.199813187122344971e-01 -1.229569390416145325e-01 -2.049845755100250244e-01
-1.410936713218688965e-01 4.496514201164245605e-01 1.816808432340621948e-01 1.128105074167251587e-02 -2.428205460309982300e-01 1.554345637559890747e-01 1.709341853857040405e-01 7.833645492792129517e-02 -1.714106500148773193e-01 -1.668915338814258575e-02 4.909028410911560059e-01 -1.475626230239868164e-01 1.420811414718627930e-01 -5.499363318085670471e-02 -6.913778930902481079e-02 -4.167810548096895218e-03 6.285205483436584473e-02 -1.623930931091308594e-01 1.298819482326507568e-01 -3.147379159927368164e-01 2.370244264602661133e-01 2.077783644199371338e-02 1.592873185873031616e-01 -5.716977640986442566e-02 -2.474854514002799988e-02 4.968304932117462158e-02 5.392034351825714111e-02 9.303967654705047607e-02 8.903896808624267578e-02 3.399124369025230408e-02 1.729341000318527222e-01 -1.439664661884307861e-01
-7.383233308792114258e-02 2.124659018591046333e-03 4.677718579769134521e-01 -4.292523115873336792e-02 -1.074952557682991028e-01 1.816143244504928589e-01 2.769073247909545898e-01 -3.447381779551506042e-02 5.436154454946517944e-02 2.011538743972778320e-01 4.556570053100585938e-01 1.286818385124206543e-01 -1.456563174724578857e-01 4.005538299679756165e-02 -1.646690815687179565e-01 -1.792652308940887451e-01 3.259134292602539062e-02 -1.894206255674362183e-01 1.006347909569740295e-01 -3.374774456024169922e-01 -1.197131574153900146e-01 4.525252804160118103e-02 2.057420462369918823e-01 -1.857037842273712158e-01 1.189934909343719482e-01 2.938327193260192871e-02 -5.700317770242691040e-02 -1.834904775023460388e-02 -6.464448571205139160e-02 -1.221798174083232880e-02 6.837964057922363281e-02 -1.415804624557495117e-01
1.984588056802749634e-02 8.400987833738327026e-02 9.501758217811584473e-02 1.263352185487747192e-01 -9.258961677551269531e-02 1.015510782599449158e-01 4.956936240196228027e-01 1.913148015737533569e-01 -6.371013075113296509e-02 9.971041977405548096e-02 2.053701430559158325e-01 -1.705484092235565186e-01 8.931443840265274048e-02 -1.589381843805313110e-01 2.196428775787353516e-01 -2.980238990858197212e-03 -1.015933975577354431e-01 1.523571908473968506e-01 8.662873506546020508e-02 -3.982110321521759033e-01 -4.797629639506340027e-02 2.589958906173706055e-01 4.406776651740074158e-02 -1.443472057580947876e-01 1.447562873363494873e-01 1.586272120475769043e-01 -4.504497721791267395e-02 -8.389368653297424316e-02 1.664101034402847290e-01 -2.685140073299407959e-01 -1.946025192737579346e-01 1.224325299263000488e-01
-2.108199708163738251e-02 3.937647044658660889e-01 1.991924047470092773e-01 1.749396324157714844e-01 1.496795564889907837e-01 1.844167150557041168e-02 1.933015137910842896e-01 7.859440892934799194e-02 -4.371143504977226257e-02 -1.699541062116622925e-01 1.162787601351737976e-01 -1.531422883272171021e-01 2.317294664680957794e-02 6.272473186254501343e-02 4.325304031372070312e-01 1.765186637639999390e-01 -2.010087072849273682e-01 -2.346706092357635498e-01 1.224057450890541077e-01 -2.272783368825912476e-01 -5.296069756150245667e-02 -2.313268743455410004e-02 1.815390656702220440e-03 8.465484715998172760e-03 -4.873633012175559998e-02 -2.914464473724365234e-02 -1.827290803194046021e-01 1.346694529056549072e-01 9.537965990602970123e-03 3.314597308635711670e-01 -2.251585870981216431e-01 -1.911128014326095581e-01
-6.909944582730531693e-03 1.293741762638092041e-01 3.287627398967742920e-01 -5.234812572598457336e-02 -3.324708715081214905e-02 -8.864568918943405151e-02 2.823128402233123779e-01 1.949909627437591553e-01 -5.411655083298683167e-02 -4.867135066888295114e-05 1.348119825124740601e-01 -2.103261202573776245e-01 -7.303671538829803467e-02 2.653618156909942627e-01 9.716520458459854126e-02 2.376244813203811646e-01 -3.619102239608764648e-01 -9.114053845405578613e-02 2.291751354932785034e-01 -8.329527080059051514e-02 -1.888879239559173584e-01 -2.476770430803298950e-01 1.728037297725677490e-01 -1.088203191757202148e-01 6.177951581776142120e-04 2.859442532062530518e-01 -6.498600542545318604e-02 1.352961361408233643e-01 1.319658011198043823e-01 1.330063194036483765e-01 -1.026553660631179810e-02 -2.484594583511352539e-01
1.356841325759887695e-01 9.329475462436676025e-03 2.001670598983764648e-01 -2.018870115280151367e-01 3.719085827469825745e-02 7.088793069124221802e-02 1.482390761375427246e-01 -1.078174635767936707e-01 -1.922820322215557098e-02 -3.242356702685356140e-02 2.899503707885742188e-01 -2.367712408304214478e-01 6.344005465507507324e-02 1.064672619104385376e-01 4.899768531322479248e-02 -1.034649163484573364e-01 1.063356399536132812e-01 1.400000900030136108e-01 -6.615320220589637756e-03 -3.704999685287475586e-01 -3.634176403284072876e-02 -1.364850401878356934e-01 1.176050379872322083e-01 -3.976155519485473633e-01 2.110554873943328857e-01 1.099213678389787674e-02 2.237809002399444580e-01 -1.978576928377151489e-01 -2.280427608639001846e-03 1.797218620777130127e-01 3.563522398471832275e-01 -1.933111250400543213e-01
-1.231667324900627136e-01 2.729793488979339600e-01 9.430187195539474487e-02 -2.448194175958633423e-01 -2.799846231937408447e-02 9.608823806047439575e-02 3.786633908748626709e-02 -7.903392612934112549e-02 1.727643013000488281e-01 -8.739057928323745728e-03 -2.203397685661911964e-03 -1.033907979726791382e-01 2.913759052753448486e-01 -3.012837376445531845e-03 3.086794614791870117e-01 4.675092548131942749e-02 2.377269268035888672e-01 -1.398590356111526489e-01 -1.495968457311391830e-02 -4.089153409004211426e-01 -1.017352044582366943e-01 1.698593795299530029e-01 -1.662676632404327393e-01 -2.330817282199859619e-01 1.474549714475870132e-02 8.443193882703781128e-02 1.245372369885444641e-01 2.480421513319015503e-01 2.302019447088241577e-01 2.718886733055114746e-01 1.452115625143051147e-01 -6.100563704967498779e-02
-2.619359195232391357e-01 1.714113652706146240e-01 1.128978002816438675e-02 -3.318906426429748535e-01 1.498846262693405151e-01 1.280078291893005371e-01 5.612963438034057617e-02 4.273022711277008057e-02 2.233111858367919922e-01 7.838132977485656738e-02 2.425212562084197998e-01 -2.112822607159614563e-02 3.536794185638427734e-01 1.482469141483306885e-01 1.645234785974025726e-02 4.689839482307434082e-02 -1.475096046924591064e-01 -1.126322150230407715e-01 7.475078850984573364e-02 -3.304354846477508545e-01 -1.563341915607452393e-01 -1.330589801073074341e-01 3.546217083930969238e-02 -5.933079123497009277e-02 2.631786465644836426e-01 -3.547815838828682899e-03 3.581440746784210205e-01 1.175043880939483643e-01 2.524343430995941162e-01 7.325009256601333618e-02 5.229175463318824768e-02 6.143144145607948303e-02
-7.770840078592300415e-02 -1.985586807131767273e-02 8.321504294872283936e-02 -2.046262323856353760e-01 1.056780368089675903e-01 1.474590897560119629e-01 1.687135994434356689e-01 5.674283020198345184e-03 -2.660409808158874512e-01 3.774926066398620605e-02 3.152318000793457031e-01 -1.603925675153732300e-01 1.316905468702316284e-01 4.732864350080490112e-02 3.526234626770019531e-01 -4.688047990202903748e-02 -2.881579697132110596e-01 -1.656763106584548950e-01 -1.276746690273284912e-01 -2.804834544658660889e-01 8.345098793506622314e-02 1.593129783868789673e-01 -1.091814860701560974e-01 -2.427357584238052368e-01 2.535916268825531006e-01 4.286520555615425110e-02 -3.063892722129821777e-01 -1.434828341007232666e-01 1.052144020795822144e-01 9.958436340093612671e-02 8.674030541442334652e-04 -1.723419129848480225e-01
2.250932455062866211e-01 4.879589080810546875e-01 1.524084508419036865e-01 1.887243390083312988e-01 -2.435020543634891510e-02 -4.150036349892616272e-02 1.648615151643753052e-01 6.639273464679718018e-02 1.109476238489151001e-01 1.269952505826950073e-01 3.386928141117095947e-01 -1.542811542749404907e-01 -1.663179844617843628e-01 3.038973547518253326e-02 -8.623512834310531616e-02 -2.006357163190841675e-01 1.009780690073966980e-01 3.196155652403831482e-03 5.010505393147468567e-02 -2.957000434398651123e-01 -1.855232268571853638e-01 -1.368822306394577026e-01 8.680989593267440796e-02 2.989714592695236206e-02 1.429633516818284988e-02 1.729409992694854736e-01 9.285670518875122070e-02 1.846292242407798767e-02 2.933002114295959473e-01 3.864705935120582581e-02 2.944931089878082275e-01 -1.378423906862735748e-02
-2.225541621446609497e-01 2.622713446617126465e-01 1.959358006715774536e-01 -2.155599743127822876e-01 7.974065840244293213e-02 7.246643304824829102e-02 1.250926256179809570e-01 7.260077446699142456e-02 -4.844406619668006897e-03 9.616895765066146851e-02 1.127183735370635986e-01 -4.598725587129592896e-02 2.384587079286575317e-01 1.661428064107894897e-01 1.235376223921775818e-01 -6.874381005764007568e-02 1.632272005081176758e-01 -2.156992852687835693e-01 -1.588626056909561157e-01 -3.410678803920745850e-01 1.035727784037590027e-01 -1.281108111143112183e-01 -7.526176422834396362e-02 -1.199832484126091003e-01 7.113139331340789795e-02 2.709954082965850830e-01 -2.773015201091766357e-01 3.778275549411773682e-01 5.510572809725999832e-03 2.480460405349731445e-01 8.623242378234863281e-02 -8.171289414167404175e-02
-1.305859386920928955e-01 1.244619041681289673e-01 1.266864687204360962e-01 -6.887773424386978149e-02 -2.137348521500825882e-03 -2.098047137260437012e-01 -2.506677620112895966e-02 -2.473912760615348816e-02 2.591544296592473984e-03 -1.126132979989051819e-01 8.092189580202102661e-02 -3.539077937602996826e-01 -3.383076786994934082e-01 -1.485782712697982788e-01 1.792273223400115967e-01 1.768125295639038086e-01 4.699657112360000610e-02 -2.239809185266494751e-01 4.493032768368721008e-02 -5.202929973602294922e-01 -2.870513796806335449e-01 1.031363978981971741e-01 -3.183029964566230774e-02 -6.124017760157585144e-02 -9.366038441658020020e-02 2.179674804210662842e-01 -2.039958834648132324e-01 -1.172895729541778564e-01 2.907578088343143463e-02 1.056314855813980103e-01 -2.622878365218639374e-02 9.877417236566543579e-02
-2.194955050945281982e-01 1.135323643684387207e-01 -6.939385086297988892e-02 -1.574567258358001709e-01 -1.120342090725898743e-01 1.578597873449325562e-01 -4.672550410032272339e-02 -2.806193828582763672e-01 -2.678076624870300293e-01 4.789733514189720154e-02 2.340856194496154785e-01 -2.572851479053497314e-01 -5.251173395663499832e-03 5.756245180964469910e-02 1.614088714122772217e-01 3.239497542381286621e-02 -3.167976066470146179e-02 -1.439884901046752930e-01 1.392230391502380371e-01 -2.552475035190582275e-01 -1.658906191587448120e-01 3.711588978767395020e-01 -1.314841210842132568e-02 -2.989634573459625244e-01 2.020040750503540039e-01 9.045583009719848633e-02 -2.110988795757293701e-01 -8.701716363430023193e-02 5.431323871016502380e-02 2.858474850654602051e-01 -4.185617342591285706e-02 1.297596395015716553e-01
1.220530271530151367e-02 2.186757326126098633e-01 3.605492115020751953e-01 4.236529767513275146e-02 -3.666212037205696106e-02 -4.709244146943092346e-02 1.766108907759189606e-02 -2.040063589811325073e-01 -1.443191468715667725e-01 -8.811281295493245125e-04 1.775682717561721802e-01 -3.019305169582366943e-01 -1.347594428807497025e-02 6.711794435977935791e-02 -1.007393896579742432e-01 -2.843877971172332764e-01 -1.108200848102569580e-02 1.557117402553558350e-01 9.076791815459728241e-03 -3.819046318531036377e-01 3.124984912574291229e-02 -9.982600808143615723e-03 -3.756331279873847961e-02 -3.710548579692840576e-01 -5.565439537167549133e-02 2.759324610233306885e-01 1.399675756692886353e-01 -1.105054020881652832e-01 -5.695688351988792419e-02 9.705604612827301025e-02 3.161137700080871582e-01 -3.761333972215652466e-02
-8.588279038667678833e-02 5.670763254165649414e-01 5.371873453259468079e-02 1.047109439969062805e-02 -1.785460859537124634e-01 7.114505767822265625e-02 2.970911264419555664e-01 -7.806400209665298462e-02 1.150591969490051270e-01 6.112175807356834412e-02 3.565208911895751953e-01 -1.310039013624191284e-01 -1.608849614858627319e-01 5.155240371823310852e-02 -1.838983893394470215e-01 -1.958827525377273560e-01 5.470956116914749146e-02 -1.828999668359756470e-01 9.284597635269165039e-02 -1.980028301477432251e-01 -3.121305629611015320e-02 6.639557331800460815e-02 -2.092688977718353271e-01 -1.490350216627120972e-01 -2.197012118995189667e-02 1.201571226119995117e-01 1.899336278438568115e-01 -1.897903829813003540e-01 7.219538837671279907e-02 3.321200981736183167e-02 9.970381855964660645e-02 1.259023994207382202e-01
-3.192188143730163574e-01 1.976496875286102295e-01 3.212731778621673584e-01 -9.237416088581085205e-02 1.933677792549133301e-01 2.721855342388153076e-01 7.076623290777206421e-02 5.535443127155303955e-02 -1.867546467110514641e-03 -1.114886552095413208e-01 1.897771954536437988e-01 -9.460050612688064575e-02 -1.027432084083557129e-02 7.049962133169174194e-02 3.276968598365783691e-01 1.198827028274536133e-01 -5.421911552548408508e-02 -2.201084941625595093e-01 1.278216205537319183e-02 8.308469317853450775e-03 -2.523852586746215820e-01 -1.232426315546035767e-01 -1.773800514638423920e-02 -3.106697499752044678e-01 1.747750341892242432e-01 4.782482981681823730e-02 -1.830307990312576294e-01 -2.639240622520446777e-01 1.874056905508041382e-01 -6.585899740457534790e-02 -1.116603836417198181e-01 -1.680845469236373901e-01
-1.650587096810340881e-02 4.118682444095611572e-01 1.789025366306304932e-01 1.115825697779655457e-01 2.640783488750457764e-01 -3.071948140859603882e-02 2.002578824758529663e-01 -2.548961937427520752e-01 1.092980895191431046e-02 7.539093494415283203e-02 7.650140672922134399e-02 2.536134794354438782e-02 2.959562242031097412e-01 2.437044084072113037e-01 2.527137100696563721e-01 2.193908542394638062e-01 4.350187256932258606e-02 -2.204339392483234406e-02 5.989301577210426331e-02 -3.107231557369232178e-01 -2.120709121227264404e-01 -1.813565753400325775e-02 1.124312728643417358e-01 4.515382647514343262e-02 7.923091202974319458e-02 -8.941017091274261475e-02 1.195014044642448425e-01 -2.358545213937759399e-01 1.680957674980163574e-01 1.050497293472290039e-01 -3.317781165242195129e-02 2.270078212022781372e-01
1.635033488273620605e-01 3.018284440040588379e-01 4.600236117839813232e-01 2.928117103874683380e-02 -4.053822904825210571e-02 -6.373845040798187256e-02 1.509914994239807129e-01 1.011240947991609573e-02 2.260006964206695557e-03 4.739307984709739685e-02 2.973031951114535332e-03 -7.781228423118591309e-02 2.189225554466247559e-01 3.600451648235321045e-01 2.356139868497848511e-01 -3.581654652953147888e-02 9.213558584451675415e-02 -7.333480566740036011e-02 -1.311075687408447266e-02 -3.283481597900390625e-01 -1.652611941099166870e-01 -1.788624525070190430e-01 -1.559755355119705200e-01 -1.391412038356065750e-02 -2.140332385897636414e-02 -5.359818227589130402e-03 -1.267957538366317749e-01 -3.370989561080932617e-01 1.784932166337966919e-01 -1.688110977411270142e-01 -2.218884043395519257e-02 4.103571921586990356e-02
-8.122345805168151855e-02 1.939226239919662476e-01 1.555340737104415894e-01 5.775374174118041992e-02 1.200577020645141602e-01 1.247241348028182983e-01 2.925277948379516602e-01 -1.997164487838745117e-01 -9.998616576194763184e-02 -7.888737320899963379e-02 5.036258101463317871e-01 -1.114059090614318848e-01 -9.505385905504226685e-02 -5.652770400047302246e-02 5.082144215703010559e-02 3.185004368424415588e-02 9.064158797264099121e-02 -3.670929372310638428e-01 -1.184132844209671021e-01 -4.987102746963500977e-02 -6.703422963619232178e-02 1.393146216869354248e-01 4.832582175731658936e-02 -2.375105768442153931e-01 1.848965138196945190e-02 2.511770725250244141e-01 -5.419601872563362122e-02 -1.121243536472320557e-01 3.052398562431335449e-01 -9.862323850393295288e-02 -7.237710803747177124e-02 -2.133881300687789917e-01
-2.741044759750366211e-01 1.235651597380638123e-01 1.502208411693572998e-01 -2.601636648178100586e-01 -1.305802762508392334e-01 1.472208350896835327e-01 3.818346932530403137e-02 -2.413108199834823608e-02 -7.561273127794265747e-02 1.051089689135551453e-01 -1.659652404487133026e-02 -1.158998832106590271e-01 -2.204481884837150574e-02 1.968374289572238922e-02 -2.068659476935863495e-02 7.395713031291961670e-02 -9.730838239192962646e-02 -2.635551691055297852e-01 -2.863133251667022705e-01 -5.075848698616027832e-01 1.430010646581649780e-01 -1.383138168603181839e-02 8.514577522873878479e-03 -2.640593945980072021e-01 3.559367731213569641e-02 2.019225247204303741e-02 -7.326840423047542572e-03 -2.755742371082305908e-01 3.677266538143157959e-01 1.143182963132858276e-01 -7.864589244127273560e-02 1.422712299972772598e-02
-1.446934044361114502e-01 1.810086518526077271e-01 3.631195798516273499e-02 1.355310082435607910e-01 -1.981983780860900879e-01 -1.121722087264060974e-01 3.780663311481475830e-01 1.431558839976787567e-02 -1.535635441541671753e-01 5.240054335445165634e-03 1.452007889747619629e-01 -1.577794700860977173e-01 -6.178259849548339844e-02 2.322345525026321411e-01 1.259976774454116821e-01 1.300583779811859131e-01 5.292307585477828979e-02 -3.886516690254211426e-01 6.971082650125026703e-03 -4.068211317062377930e-01 -9.471744298934936523e-02 -1.251927316188812256e-01 -8.021258562803268433e-02 -9.606520831584930420e-02 -5.509915575385093689e-02 9.011162072420120239e-02 -9.772359579801559448e-02 -1.885481178760528564e-02 1.404807567596435547e-01 -5.102309957146644592e-02 -3.628876209259033203e-01 -1.915293037891387939e-01
-1.036661416292190552e-01 1.119990870356559753e-01 6.788274645805358887e-02 1.333934217691421509e-01 -3.853793442249298096e-02 6.987237930297851562e-02 1.771642863750457764e-01 -1.005359292030334473e-01 -1.265610754489898682e-01 -2.602354884147644043e-01 3.751328587532043457e-01 -1.289272215217351913e-02 1.423095464706420898e-01 2.129230052232742310e-01 1.932733505964279175e-01 -7.608392089605331421e-02 -2.492478191852569580e-01 -2.988399267196655273e-01 2.916098199784755707e-02 -1.830411255359649658e-01 1.335194706916809082e-01 2.088027745485305786e-01 6.435337662696838379e-02 -2.176802009344100952e-01 1.643609106540679932e-01 2.370319962501525879e-01 -3.273911476135253906e-01 -1.269992291927337646e-01 1.929212212562561035e-01 -7.122075557708740234e-02 6.549059413373470306e-03 -1.596890091896057129e-01
[truncated: 3,269,501 more chars]
