# Supplementary material for: The Language of Innovation
Source: PLoS One. 2020 Apr 30;15(4):e0230107. doi: 10.1371/journal.pone.0230107 (PMC7194493; doi:10.1371/journal.pone.0230107)
Supplement: S17 File — (GZ) [file pone.0230107.s017.tar.gz › 1995-1999/V2Run_0_VS_4500_embeddings1995-1999ED32.txt]

2.558523714542388916e-01 9.773227572441101074e-02 2.957529127597808838e-01 2.049475312232971191e-01 -1.732573956251144409e-01 -1.065973192453384399e-01 -1.212263777852058411e-01 -2.469757646322250366e-01 -2.287378609180450439e-01 3.674149811267852783e-01 1.110180020332336426e-01 -1.134650334715843201e-01 -4.836124181747436523e-02 -1.269813477993011475e-01 2.172060161828994751e-01 -2.711283564567565918e-01 1.703790873289108276e-01 1.894699484109878540e-01 -1.720310896635055542e-01 -1.386979818344116211e-01 -9.493355453014373779e-02 -1.067911759018898010e-01 1.143360361456871033e-01 -1.052198410034179688e-01 2.070675045251846313e-01 -6.063836812973022461e-02 1.193303614854812622e-02 -1.515719145536422729e-01 2.655805945396423340e-01 -9.871195256710052490e-02 9.114859998226165771e-02 1.009874865412712097e-01
1.325467079877853394e-01 -2.681430578231811523e-01 -2.119008265435695648e-02 1.322583854198455811e-01 9.764275699853897095e-02 4.775434732437133789e-02 -7.530262321233749390e-02 -6.005100160837173462e-02 9.747692942619323730e-02 1.504592150449752808e-01 3.521529734134674072e-01 -3.493483662605285645e-01 -3.533207476139068604e-01 -3.477105796337127686e-01 1.673474758863449097e-01 -2.152761667966842651e-01 1.340308934450149536e-01 2.581514120101928711e-01 1.201774477958679199e-01 -3.384134918451309204e-02 8.706718683242797852e-02 2.078684978187084198e-02 1.010566651821136475e-01 -1.212552189826965332e-01 3.308424353599548340e-01 3.345056623220443726e-02 1.290327345486730337e-04 8.339951932430267334e-02 6.457354873418807983e-02 -8.960225433111190796e-02 2.835976518690586090e-02 9.777148813009262085e-02
4.440756142139434814e-01 1.035757362842559814e-01 -2.153114415705204010e-02 4.751653596758842468e-02 -1.541900634765625000e-01 5.123927071690559387e-02 -2.008076161146163940e-01 -2.800313523039221764e-03 -4.593240562826395035e-03 1.792588680982589722e-01 1.792613863945007324e-01 1.396508365869522095e-01 -1.300573199987411499e-01 -4.441916644573211670e-01 -1.566242724657058716e-01 -2.397844195365905762e-01 2.026758044958114624e-01 2.039356827735900879e-01 2.616201937198638916e-01 -1.155526638031005859e-01 1.115507632493972778e-01 1.251890659332275391e-01 1.383497565984725952e-01 1.547195017337799072e-01 2.394442111253738403e-01 -1.469193492084741592e-02 9.137334674596786499e-02 -1.425782740116119385e-01 -4.949226975440979004e-02 7.527112960815429688e-02 -1.119702458381652832e-01 -6.009287200868129730e-03
2.934637069702148438e-01 1.108889430761337280e-01 -5.097046121954917908e-02 1.959547773003578186e-02 -1.933461725711822510e-01 2.510503493249416351e-02 -3.670150339603424072e-01 -8.882506936788558960e-02 -2.793385684490203857e-01 5.112463235855102539e-02 2.184546589851379395e-01 -1.694063544273376465e-01 -1.599532663822174072e-01 -1.403252929449081421e-01 2.321672886610031128e-01 1.496970951557159424e-01 -1.139518246054649353e-01 1.432873755693435669e-01 -2.048510760068893433e-01 -1.149700358510017395e-01 2.202968746423721313e-01 1.119576022028923035e-01 2.992334663867950439e-01 2.823266983032226562e-01 1.461369991302490234e-01 -5.042735114693641663e-02 -3.263463079929351807e-02 -2.782805860042572021e-01 6.463074684143066406e-02 -8.589506894350051880e-02 1.766629144549369812e-02 -7.786008715629577637e-02
4.562191963195800781e-01 2.820075117051601410e-02 4.900991171598434448e-02 1.297962516546249390e-01 -6.689124554395675659e-02 2.077848613262176514e-01 -4.920168220996856689e-02 -2.073256671428680420e-01 3.712608665227890015e-02 -8.252260088920593262e-02 7.088640332221984863e-02 -1.048970296978950500e-01 4.572203848510980606e-03 -3.810868859291076660e-01 -2.127010971307754517e-01 -2.858246862888336182e-01 3.506036400794982910e-01 2.651108503341674805e-01 2.584994770586490631e-02 -1.144549902528524399e-02 2.691316790878772736e-02 -7.657208293676376343e-02 2.028522938489913940e-01 -1.731222309172153473e-02 -1.281298995018005371e-01 -8.597210049629211426e-02 -1.434112316928803921e-03 -2.771139442920684814e-01 1.596668213605880737e-01 -3.876319155097007751e-02 -6.742025166749954224e-02 9.042844921350479126e-02
4.150352180004119873e-01 6.775896996259689331e-02 5.465243756771087646e-02 1.715183407068252563e-01 -3.252525925636291504e-01 -5.154281482100486755e-02 -1.127419471740722656e-01 9.952061623334884644e-02 8.138165622949600220e-02 2.901524603366851807e-01 7.138409465551376343e-02 -1.617694497108459473e-01 -9.085392206907272339e-02 -2.249395847320556641e-01 -2.127163559198379517e-01 -3.855442106723785400e-01 1.550398766994476318e-01 1.020320802927017212e-01 3.730926662683486938e-02 4.798455908894538879e-02 4.058206453919410706e-02 -3.289819061756134033e-01 2.600803971290588379e-01 1.622128337621688843e-01 6.502695381641387939e-02 2.035289630293846130e-02 -3.982347249984741211e-02 -1.141637787222862244e-01 1.170932427048683167e-01 -4.296926409006118774e-02 -8.831921964883804321e-02 1.655492000281810760e-02
2.345672100782394409e-01 -5.994478240609169006e-02 4.809713736176490784e-02 1.610234230756759644e-01 -1.374320089817047119e-01 2.015393078327178955e-01 -2.785753011703491211e-01 -1.684567481279373169e-01 1.518708020448684692e-01 1.517755389213562012e-01 2.717345058917999268e-01 -4.557443410158157349e-02 -1.239533498883247375e-01 -9.879335016012191772e-02 -9.157166816294193268e-03 -3.078575432300567627e-01 1.343572437763214111e-01 -7.375722751021385193e-03 -7.877527922391891479e-02 -9.634552150964736938e-02 6.752086430788040161e-02 2.069389820098876953e-01 8.744304627180099487e-02 -2.520209550857543945e-01 2.328741252422332764e-01 2.922460436820983887e-01 2.114787548780441284e-01 -3.208885192871093750e-01 4.063717275857925415e-02 -1.217500790953636169e-01 -1.986961364746093750e-01 1.011448428034782410e-01
4.765774905681610107e-01 8.423598110675811768e-02 1.405414342880249023e-01 -6.292359437793493271e-03 -2.027654498815536499e-01 2.221516706049442291e-02 -1.939036548137664795e-01 -5.251979455351829529e-03 -2.840138375759124756e-01 2.155700027942657471e-01 1.328167319297790527e-01 -3.219022750854492188e-01 -1.692798919975757599e-02 -3.305052518844604492e-01 3.657818771898746490e-03 -2.130998224020004272e-01 1.839749664068222046e-01 4.230458289384841919e-02 -1.719581782817840576e-01 9.537717700004577637e-02 -7.629371434450149536e-02 1.213402077555656433e-01 4.627290181815624237e-03 1.109610646963119507e-01 7.432070374488830566e-02 1.172224879264831543e-01 -1.113556027412414551e-01 -1.765248179435729980e-01 1.486877948045730591e-01 1.940095610916614532e-02 1.462907940149307251e-01 2.225316017866134644e-01
1.859544664621353149e-01 1.068753898143768311e-01 -2.185759693384170532e-02 1.397419273853302002e-01 6.360273808240890503e-02 2.355377078056335449e-01 -4.675288870930671692e-02 3.021915629506111145e-02 2.039053887128829956e-01 2.999683283269405365e-02 2.338360548019409180e-01 -7.408447563648223877e-02 1.272774636745452881e-01 -1.739694625139236450e-01 7.204704452306032181e-03 -3.707061409950256348e-01 6.273140758275985718e-02 -7.946582883596420288e-02 -1.554268598556518555e-01 2.270963639020919800e-01 1.966014355421066284e-01 -5.121711641550064087e-02 3.980028331279754639e-01 4.611413925886154175e-02 -2.268747612833976746e-02 1.111986264586448669e-01 1.078471317887306213e-01 -4.444725513458251953e-01 1.055706664919853210e-01 3.588131442666053772e-02 2.266119569540023804e-01 -1.055707484483718872e-01
2.173649370670318604e-01 -6.594727933406829834e-02 -1.033997535705566406e-01 1.472877264022827148e-01 1.038371324539184570e-01 1.707040816545486450e-01 -3.792088329792022705e-01 8.611992746591567993e-02 -1.593553870916366577e-01 2.056626081466674805e-01 3.834131062030792236e-01 2.476050704717636108e-02 -2.620042487978935242e-02 -7.595445960760116577e-02 -1.575324982404708862e-01 -1.658116430044174194e-01 -1.352970749139785767e-01 2.038790732622146606e-01 -7.606557011604309082e-02 1.540182679891586304e-01 1.084203049540519714e-01 -1.144341826438903809e-01 1.183783560991287231e-01 -6.593557447195053101e-02 3.164542317390441895e-01 3.545130491256713867e-01 -1.344697922468185425e-01 -1.201808154582977295e-01 2.023634910583496094e-01 -3.849915415048599243e-02 -1.233181059360504150e-01 4.717375338077545166e-02
3.792239725589752197e-01 6.635711342096328735e-02 1.031396314501762390e-01 1.326835900545120239e-01 -1.263457387685775757e-01 2.524065226316452026e-02 -1.105137616395950317e-01 -1.260919030755758286e-02 6.405457854270935059e-02 1.516603976488113403e-01 2.001975029706954956e-01 -1.897926442325115204e-02 -9.739305078983306885e-02 -1.529869735240936279e-01 -1.200316399335861206e-01 -3.202048838138580322e-01 2.261693030595779419e-01 1.639251559972763062e-01 -6.433137506246566772e-02 -1.129873767495155334e-01 2.095261663198471069e-01 5.101372301578521729e-02 5.354131385684013367e-02 2.609795928001403809e-01 -2.942075952887535095e-02 3.228416144847869873e-01 -4.343554377555847168e-01 -1.520787775516510010e-01 1.066766232252120972e-01 1.084433794021606445e-01 -9.134601056575775146e-02 1.281408369541168213e-01
4.591684341430664062e-01 1.130681633949279785e-01 -6.015627458691596985e-02 -1.053956970572471619e-01 -1.326345950365066528e-01 1.403013151139020920e-02 -7.851807028055191040e-02 4.975859541445970535e-03 -6.277869641780853271e-02 2.447084635496139526e-01 2.092255800962448120e-01 5.093003064393997192e-02 1.866147294640541077e-02 -4.790087938308715820e-01 -2.669453024864196777e-01 -1.087693199515342712e-01 7.794298231601715088e-02 2.482902407646179199e-01 -1.128817945718765259e-01 -8.168866485357284546e-02 -2.116967141628265381e-01 -1.686461456120014191e-02 5.418708920478820801e-02 -5.048796534538269043e-03 9.280747175216674805e-02 1.915624290704727173e-01 -1.253426969051361084e-01 -1.746174842119216919e-01 2.081794738769531250e-01 8.697959035634994507e-02 -9.523627907037734985e-02 -1.670564115047454834e-01
2.999192476272583008e-01 -1.252583116292953491e-01 -1.516867615282535553e-02 2.107941508293151855e-01 2.505123019218444824e-01 2.965888939797878265e-02 -2.531643211841583252e-01 -2.443213015794754028e-02 1.229358017444610596e-01 1.473086327314376831e-01 1.458917707204818726e-01 -7.415276020765304565e-02 -1.467685699462890625e-01 1.399520635604858398e-01 9.976782649755477905e-02 -3.091569244861602783e-01 3.011327683925628662e-01 2.441557198762893677e-01 1.492550671100616455e-01 -1.411554366350173950e-01 5.533963441848754883e-02 7.615926861763000488e-02 2.692124545574188232e-01 5.881654098629951477e-02 9.029944241046905518e-02 3.094873428344726562e-01 -6.158515810966491699e-03 -5.904132500290870667e-02 2.484236359596252441e-01 -6.974484771490097046e-02 1.147345900535583496e-01 2.159141451120376587e-01
1.751101315021514893e-01 1.805728673934936523e-01 1.266739070415496826e-01 -1.152483969926834106e-01 -1.290333271026611328e-01 1.208579391241073608e-01 -3.629840612411499023e-01 -1.247281059622764587e-01 -9.391335397958755493e-02 2.718043625354766846e-01 2.400119788944721222e-02 -6.403207033872604370e-02 2.151504158973693848e-03 -2.310795895755290985e-02 5.623337998986244202e-02 -1.724955290555953979e-01 -3.225506842136383057e-02 2.946148216724395752e-01 -1.599979847669601440e-01 -1.507391780614852905e-01 4.938289057463407516e-03 3.719989955425262451e-01 2.851889133453369141e-01 9.307810664176940918e-02 7.239571958780288696e-02 -5.665519833564758301e-02 -3.576067686080932617e-01 -2.128001302480697632e-01 9.576287120580673218e-02 2.006247490644454956e-01 -2.116984128952026367e-02 -1.093222349882125854e-01
4.862259626388549805e-01 7.121999561786651611e-02 1.776436716318130493e-01 1.733423918485641479e-01 -2.817404270172119141e-01 1.074481680989265442e-01 -1.772815883159637451e-01 9.016159176826477051e-02 -1.273069828748703003e-01 -1.311713308095932007e-01 2.263821512460708618e-01 -2.083121836185455322e-01 -1.306321173906326294e-01 -2.306039333343505859e-01 -1.873348951339721680e-01 -3.287425339221954346e-01 9.698370844125747681e-02 6.223134696483612061e-02 5.015366710722446442e-03 1.930862851440906525e-02 2.387383766472339630e-02 1.068365499377250671e-01 1.400329470634460449e-01 1.653123833239078522e-02 1.764821708202362061e-01 1.293066143989562988e-01 -2.126518487930297852e-01 -2.225665450096130371e-01 6.762114912271499634e-02 -1.293789148330688477e-01 -2.570217847824096680e-02 -1.217524856328964233e-01
-5.523688346147537231e-02 -5.937510356307029724e-02 1.141227483749389648e-01 4.880307614803314209e-02 1.037971004843711853e-01 -1.870121806859970093e-01 -1.806009709835052490e-01 1.818687617778778076e-01 8.183038979768753052e-02 3.382593989372253418e-01 1.529640704393386841e-01 -1.100481599569320679e-01 -1.753988862037658691e-01 -2.511429414153099060e-02 5.682552233338356018e-02 -4.043438434600830078e-01 2.652241587638854980e-01 1.870032101869583130e-01 -1.367227584123611450e-01 -7.463644444942474365e-02 1.502169519662857056e-01 -1.046466454863548279e-01 2.693936824798583984e-01 -1.629375070333480835e-01 1.854228079319000244e-01 2.822701036930084229e-01 3.324395790696144104e-02 -5.352585017681121826e-02 2.786797285079956055e-01 -1.214068531990051270e-01 1.502370685338973999e-01 1.289099156856536865e-01
8.296786993741989136e-02 -6.044547632336616516e-02 -1.618810184299945831e-02 3.726096078753471375e-02 7.303340733051300049e-02 1.393851041793823242e-01 -2.904508411884307861e-01 -1.621805280447006226e-01 -1.229476556181907654e-01 3.931182622909545898e-01 -1.453910954296588898e-02 -1.464692689478397369e-02 -3.002558350563049316e-01 -2.437228709459304810e-01 4.723187163472175598e-02 -1.767353564500808716e-01 -6.020285561680793762e-02 2.282751351594924927e-01 6.680193543434143066e-02 1.672763824462890625e-01 5.838373675942420959e-02 -4.766942560672760010e-02 1.833605319261550903e-01 1.643848568201065063e-01 2.590308487415313721e-01 3.602850437164306641e-01 -2.118246397003531456e-03 -1.463017761707305908e-01 3.423299789428710938e-01 8.368820697069168091e-02 -2.075170725584030151e-02 4.293947294354438782e-02
2.287747114896774292e-01 1.177162975072860718e-01 1.117418706417083740e-02 -1.637455224990844727e-01 -1.630804240703582764e-01 8.643739670515060425e-02 -3.724606335163116455e-02 -1.387910991907119751e-01 5.933637917041778564e-02 2.485719621181488037e-01 3.650601506233215332e-01 -3.420838117599487305e-01 -1.524815708398818970e-01 -3.639164194464683533e-02 1.512830853462219238e-01 -1.473461538553237915e-01 -5.803841631859540939e-03 1.966936737298965454e-01 -8.612976968288421631e-02 -4.745351895689964294e-02 2.109248936176300049e-01 2.456121146678924561e-01 2.415004074573516846e-01 6.144984439015388489e-02 1.268276870250701904e-01 -1.437181234359741211e-01 -2.302495390176773071e-01 2.115595713257789612e-02 8.122909814119338989e-02 3.277361392974853516e-01 -1.687411814928054810e-01 1.392419785261154175e-01
9.131275117397308350e-02 2.328428998589515686e-02 -1.789580732583999634e-01 2.717845886945724487e-02 -5.094072222709655762e-02 5.684765800833702087e-02 -3.872029110789299011e-02 -1.205497831106185913e-01 -1.771072484552860260e-02 3.469022363424301147e-02 -1.510877907276153564e-01 -3.604781627655029297e-02 -3.021791763603687286e-02 -3.644909262657165527e-01 -7.255423814058303833e-02 -3.783594369888305664e-01 2.198274433612823486e-01 2.574940770864486694e-02 -1.721547544002532959e-01 -1.055466458201408386e-01 1.838359832763671875e-01 -5.544562637805938721e-02 4.015997946262359619e-01 1.402958780527114868e-01 3.315519988536834717e-01 -1.861287839710712433e-02 -8.837039768695831299e-02 -3.643496930599212646e-01 1.569169014692306519e-01 -1.502573043107986450e-01 8.791166543960571289e-02 1.237130686640739441e-01
3.328788876533508301e-01 1.499829888343811035e-01 8.637404441833496094e-02 4.494393244385719299e-02 -1.867653131484985352e-01 -3.715096041560173035e-02 -2.296190559864044189e-01 -2.487767338752746582e-01 -1.117500066757202148e-01 2.394394725561141968e-01 1.134054083377122879e-02 -2.425106987357139587e-02 -1.834977120161056519e-01 2.801527827978134155e-02 2.543123662471771240e-01 -1.156817302107810974e-01 -1.503889858722686768e-01 2.770221829414367676e-01 -2.340444326400756836e-01 -2.689938805997371674e-02 1.467193663120269775e-01 2.295400351285934448e-01 2.292071431875228882e-01 3.516232073307037354e-01 -8.199203759431838989e-03 -2.452029660344123840e-02 -2.704896032810211182e-02 -1.359012424945831299e-01 2.749823629856109619e-01 1.312417834997177124e-01 -6.502939760684967041e-02 3.323570638895034790e-02
3.146757185459136963e-01 2.097090184688568115e-01 1.928770691156387329e-01 3.030102886259555817e-02 -1.344908773899078369e-01 1.228668633848428726e-02 -3.635388910770416260e-01 -3.672457635402679443e-01 -1.052760556340217590e-01 2.249555885791778564e-01 1.726761609315872192e-01 -7.292274385690689087e-02 -2.245834767818450928e-01 2.319433726370334625e-02 6.095625832676887512e-02 1.092020943760871887e-01 -3.476319089531898499e-02 2.057490497827529907e-01 -4.199673235416412354e-02 3.974249586462974548e-02 -1.595920510590076447e-02 2.523895502090454102e-01 4.022721350193023682e-01 6.809803843498229980e-02 2.093997038900852203e-02 -7.063348591327667236e-02 -1.979492306709289551e-01 -1.252292543649673462e-01 8.253257721662521362e-02 3.245716169476509094e-02 3.135622013360261917e-03 1.571786999702453613e-01
-5.324123427271842957e-02 -3.046571649610996246e-02 1.419318169355392456e-01 1.128326985053718090e-03 -8.667577058076858521e-02 7.319943606853485107e-02 -2.108507007360458374e-01 -1.270729005336761475e-01 -3.804747248068451881e-03 -1.070536226034164429e-01 1.688975840806961060e-01 -7.241635769605636597e-02 -2.699954807758331299e-01 -4.182381962891668081e-04 3.625638484954833984e-01 -1.138606965541839600e-01 5.941912904381752014e-02 4.756725132465362549e-01 3.411176055669784546e-02 -2.086841017007827759e-01 5.607756227254867554e-02 3.695385903120040894e-02 3.220467567443847656e-01 2.373204976320266724e-01 -3.156103566288948059e-02 -1.325893402099609375e-01 -9.004528075456619263e-02 -3.987371921539306641e-01 1.134547498077154160e-02 -1.101556643843650818e-01 -5.265113711357116699e-02 -1.706254482269287109e-02
1.253990530967712402e-01 -1.169177666306495667e-01 -1.659843921661376953e-01 8.267447352409362793e-02 1.168177276849746704e-01 1.175572201609611511e-01 -1.838655322790145874e-01 -8.621235936880111694e-02 2.283097356557846069e-01 1.347966343164443970e-01 9.785292297601699829e-02 -2.625362761318683624e-02 -6.826046854257583618e-02 -1.005578041076660156e-01 5.946112424135208130e-02 -2.786487340927124023e-01 4.609089791774749756e-01 1.885417252779006958e-01 -7.482781261205673218e-02 -3.268004953861236572e-01 9.071084111928939819e-02 1.766140460968017578e-01 2.281631529331207275e-01 -7.085321843624114990e-02 9.229221194982528687e-02 2.027582675218582153e-01 -1.423084437847137451e-01 -2.702359855175018311e-01 2.064328938722610474e-01 -1.677550077438354492e-01 -7.730378955602645874e-02 -1.203313916921615601e-01
3.560269176959991455e-01 1.611738651990890503e-01 1.717554479837417603e-01 1.947616226971149445e-02 -5.578394606709480286e-02 1.070463284850120544e-01 -6.917119026184082031e-02 -9.149054437875747681e-02 7.497554272413253784e-02 2.584803998470306396e-01 1.808015108108520508e-01 -7.750275731086730957e-02 -2.877915091812610626e-02 -3.343209624290466309e-01 -1.477287858724594116e-01 -2.405136376619338989e-01 7.039508223533630371e-02 2.520486712455749512e-01 -9.221656620502471924e-02 -2.434811927378177643e-02 9.432084113359451294e-02 -1.325580626726150513e-01 9.158786386251449585e-02 -1.061270311474800110e-01 1.593144088983535767e-01 2.746016718447208405e-02 -3.911778926849365234e-01 -3.009535372257232666e-01 -1.414848417043685913e-01 1.107776463031768799e-01 -2.330555468797683716e-01 7.893696427345275879e-02
2.915350496768951416e-01 6.797618418931961060e-02 -1.132222414016723633e-01 1.063209921121597290e-01 4.056894779205322266e-02 -1.787764430046081543e-01 -1.048521623015403748e-01 1.503484845161437988e-01 -2.817674279212951660e-01 1.289839595556259155e-01 1.388819664716720581e-01 -6.052576750516891479e-02 -1.337606757879257202e-01 -2.825995087623596191e-01 -1.855228841304779053e-01 -1.702044606208801270e-01 1.049077063798904419e-01 1.945907622575759888e-01 6.890375632792711258e-03 -8.587474375963211060e-02 -9.787581115961074829e-02 3.789386525750160217e-02 -1.472480874508619308e-02 -1.609025895595550537e-01 3.216440603137016296e-02 8.199335634708404541e-02 -3.574679046869277954e-02 -4.902988672256469727e-01 3.620373010635375977e-01 -3.592230379581451416e-02 2.444017231464385986e-01 6.321807205677032471e-02
1.030256152153015137e-01 -1.564119756221771240e-01 -5.133835226297378540e-02 3.198559582233428955e-01 8.680027723312377930e-02 1.180654764175415039e-01 -1.176903098821640015e-01 7.713764160871505737e-02 6.429906468838453293e-03 1.513552106916904449e-02 3.836362957954406738e-01 1.798848360776901245e-01 -4.223402738571166992e-01 -1.059919521212577820e-01 -8.963713049888610840e-02 -1.409499347209930420e-01 1.825774312019348145e-01 7.134503126144409180e-02 -1.779278814792633057e-01 -4.173623397946357727e-02 9.371198713779449463e-03 -7.967813313007354736e-02 3.111771643161773682e-01 -8.464020490646362305e-02 6.052920967340469360e-02 -5.107267200946807861e-02 8.810535073280334473e-02 -3.577116429805755615e-01 4.946075379848480225e-02 2.792329788208007812e-01 1.123897582292556763e-01 6.396652758121490479e-02
-1.675165817141532898e-02 2.426073886454105377e-02 -1.484726555645465851e-02 2.293341979384422302e-02 1.063101068139076233e-01 -8.273910731077194214e-02 -3.823735713958740234e-01 2.353521436452865601e-02 -1.272382140159606934e-01 4.147797077894210815e-02 1.842511147260665894e-01 -1.366090327501296997e-01 -1.931356787681579590e-01 -1.144761368632316589e-01 -6.072418391704559326e-02 -1.688003838062286377e-01 -1.496419608592987061e-01 4.372284933924674988e-02 -2.760441005229949951e-01 1.140921786427497864e-01 4.037999734282493591e-02 -9.560965746641159058e-02 4.160081744194030762e-01 7.149787992238998413e-02 -1.359768211841583252e-01 -1.459382176399230957e-01 -5.046370625495910645e-02 -7.557378150522708893e-03 2.607313990592956543e-01 1.127805113792419434e-01 -4.773555696010589600e-01 -1.641257107257843018e-01
-2.341005206108093262e-02 1.295550018548965454e-01 -2.385319024324417114e-01 2.531820535659790039e-01 -6.271998398005962372e-03 -1.406946331262588501e-01 -2.938767969608306885e-01 -2.798397652804851532e-02 -7.328166067600250244e-02 4.411473870277404785e-02 3.279295265674591064e-01 -6.355840712785720825e-02 -1.940534412860870361e-01 -2.552671432495117188e-01 2.083262205123901367e-01 -2.070318162441253662e-01 -7.104746252298355103e-02 -2.631818316876888275e-02 -7.685828953981399536e-02 -3.476358950138092041e-01 -2.403464913368225098e-01 -6.950594484806060791e-02 2.110821604728698730e-01 6.443397141993045807e-03 1.944779157638549805e-01 2.747580595314502716e-02 -1.822859495878219604e-01 -1.216582655906677246e-01 -1.270512640476226807e-01 1.379994004964828491e-01 5.982161313295364380e-02 2.857467532157897949e-01
4.470729827880859375e-01 1.885599792003631592e-01 -1.274449191987514496e-02 2.258922457695007324e-01 -5.666781961917877197e-02 1.774227321147918701e-01 -3.674649596214294434e-01 -1.600774750113487244e-02 -1.021266505122184753e-01 1.096821129322052002e-01 7.120443880558013916e-02 -1.822984963655471802e-01 -1.365420371294021606e-01 -3.203197121620178223e-01 -1.513072550296783447e-01 -2.773873209953308105e-01 3.336336091160774231e-02 2.112222462892532349e-01 -8.649748563766479492e-02 2.923481725156307220e-02 1.642824858427047729e-01 3.813976421952247620e-02 4.775475710630416870e-02 -9.604545682668685913e-02 1.286247521638870239e-01 1.630768775939941406e-01 -1.118206977844238281e-01 -2.045663073658943176e-02 1.597391515970230103e-01 -1.849134080111980438e-02 2.524134814739227295e-01 -1.480227112770080566e-01
2.436156719923019409e-01 -3.017054796218872070e-01 9.047948569059371948e-02 3.589169383049011230e-01 1.067236438393592834e-01 3.622522577643394470e-02 -1.669022738933563232e-01 3.906513750553131104e-02 -1.045003309845924377e-01 1.210820674896240234e-01 1.366176307201385498e-01 -1.138079985976219177e-01 -2.059426903724670410e-01 1.051716580986976624e-01 1.356600522994995117e-01 -1.665346622467041016e-01 9.016541391611099243e-02 -9.085764735937118530e-02 -2.586822211742401123e-01 -2.001473493874073029e-02 1.394084990024566650e-01 9.095865488052368164e-02 2.917875349521636963e-01 2.176458835601806641e-01 1.653716415166854858e-01 -1.289245635271072388e-01 -8.106684684753417969e-02 -4.311820268630981445e-01 1.096074879169464111e-01 8.770873397588729858e-02 -6.401444226503372192e-02 9.767594933509826660e-02
3.758778870105743408e-01 4.931357130408287048e-02 1.951348483562469482e-01 8.718754164874553680e-03 -1.860422641038894653e-01 -1.283784657716751099e-01 -3.109640777111053467e-01 -6.379304826259613037e-02 -1.314803659915924072e-01 8.746189624071121216e-02 2.593661248683929443e-01 -6.393406540155410767e-02 -2.141547389328479767e-02 -8.280637860298156738e-02 -1.258364021778106689e-01 -2.997571229934692383e-01 -6.213931366801261902e-03 1.468113809823989868e-01 1.077811121940612793e-01 -5.748975090682506561e-03 -8.692955970764160156e-02 2.449719309806823730e-01 2.149658091366291046e-02 -1.290757209062576294e-01 -5.820564925670623779e-03 1.223922967910766602e-01 -9.495507925748825073e-02 -4.516689181327819824e-01 2.020531296730041504e-01 3.236712515354156494e-02 2.610710561275482178e-01 -3.115978091955184937e-02
2.934663295745849609e-01 -1.261454969644546509e-01 -1.285238098353147507e-02 1.183846592903137207e-01 3.397272825241088867e-01 -9.264209866523742676e-02 -2.828271687030792236e-01 1.155664548277854919e-01 -8.514241874217987061e-02 1.583542376756668091e-01 7.168779522180557251e-02 3.478522598743438721e-02 -2.327187210321426392e-01 -2.504141330718994141e-01 -5.787952989339828491e-02 -2.635137736797332764e-01 1.208685636520385742e-01 6.825634837150573730e-02 1.094296053051948547e-01 -1.921336799860000610e-01 2.050675749778747559e-01 -5.192507524043321609e-04 2.405750453472137451e-01 2.574650198221206665e-02 2.728558480739593506e-01 2.309566736221313477e-01 2.384891547262668610e-02 -2.624216675758361816e-01 1.328935623168945312e-01 1.188752278685569763e-01 1.238273531198501587e-01 1.581468135118484497e-01
5.449636578559875488e-01 1.053676232695579529e-01 1.869884133338928223e-01 4.713360592722892761e-02 -3.512299433350563049e-02 -2.440659403800964355e-01 -1.562018394470214844e-01 1.897658556699752808e-01 -2.274477481842041016e-01 -5.164162069559097290e-02 2.186808437108993530e-01 -1.680419780313968658e-02 -1.494254264980554581e-02 -1.363646388053894043e-01 -1.468307226896286011e-01 -2.097031176090240479e-01 3.412714973092079163e-02 1.718778312206268311e-01 -1.772783100605010986e-01 -1.665863692760467529e-01 -1.512836962938308716e-01 9.654605388641357422e-02 8.687271922826766968e-02 1.105653792619705200e-01 1.867662966251373291e-01 1.404616683721542358e-01 -2.769103832542896271e-02 -2.460622787475585938e-01 4.757119342684745789e-03 -2.423120290040969849e-02 1.117231417447328568e-02 2.968735098838806152e-01
4.307867288589477539e-01 1.170424297451972961e-01 1.182364821434020996e-01 1.604646146297454834e-01 -4.011088237166404724e-02 -1.014716476202011108e-01 -1.142580211162567139e-01 3.264015167951583862e-02 -1.408585906028747559e-01 4.631070792675018311e-02 -1.195064187049865723e-01 -9.786878526210784912e-02 -3.587511777877807617e-01 -4.025966823101043701e-01 -1.606456637382507324e-01 -2.661635279655456543e-01 -1.545030158013105392e-02 -4.620119184255599976e-02 -5.586438626050949097e-02 -4.161069169640541077e-02 7.209501415491104126e-02 6.065926048904657364e-03 1.190143153071403503e-01 1.365233659744262695e-01 1.860011368989944458e-01 3.461091518402099609e-01 8.020967245101928711e-02 -2.279042154550552368e-01 1.930845975875854492e-01 -3.671747073531150818e-02 4.679334908723831177e-02 -5.331506580114364624e-02
2.056171298027038574e-01 5.141419917345046997e-02 1.382044702768325806e-02 1.749765276908874512e-01 3.820133581757545471e-02 2.494446188211441040e-01 7.532087713479995728e-02 2.032149732112884521e-01 -9.033785015344619751e-02 2.644433826208114624e-02 1.935368925333023071e-01 -2.574855089187622070e-01 2.008422650396823883e-02 -3.393102884292602539e-01 8.290637284517288208e-02 -4.171150922775268555e-01 1.409597247838973999e-01 6.287436001002788544e-03 -1.911958754062652588e-01 -1.946750655770301819e-02 2.869883179664611816e-01 -1.708676815032958984e-01 1.480852216482162476e-01 7.249028421938419342e-03 8.821678161621093750e-02 -1.039063185453414917e-01 -2.680813334882259369e-02 -3.680432438850402832e-01 1.338854879140853882e-01 -1.054056808352470398e-01 1.571578979492187500e-01 7.575435191392898560e-02
1.085161510854959488e-02 1.454038769006729126e-01 4.922036826610565186e-02 4.042627289891242981e-02 -1.883632540702819824e-01 2.158101350069046021e-01 -1.369459033012390137e-01 -2.321224212646484375e-01 9.693702310323715210e-02 1.311372667551040649e-01 3.443243503570556641e-01 -4.780255258083343506e-02 -2.257608622312545776e-01 1.940563134849071503e-02 2.509861886501312256e-01 5.100550502538681030e-02 -1.309266388416290283e-01 2.761247158050537109e-01 -3.436632454395294189e-01 7.217407226562500000e-02 5.216600000858306885e-02 9.135372191667556763e-02 2.984077334403991699e-01 1.386381238698959351e-01 2.007457986474037170e-02 9.819331578910350800e-03 -1.142217870801687241e-02 -3.691386282444000244e-01 1.270916163921356201e-01 1.177612692117691040e-01 1.614208370447158813e-01 -1.631274819374084473e-01
3.749509155750274658e-01 -1.421436518430709839e-01 2.614141702651977539e-01 3.459765389561653137e-02 3.107862919569015503e-02 -6.446543149650096893e-03 -9.716064482927322388e-02 -6.614000350236892700e-02 -1.891195476055145264e-01 2.576956152915954590e-01 1.375567633658647537e-02 -2.984792292118072510e-01 -2.208216786384582520e-01 -1.565754227340221405e-02 -1.845708340406417847e-01 -3.639629185199737549e-01 -2.532412484288215637e-02 1.773000359535217285e-01 1.964523494243621826e-01 -3.157041501253843307e-03 3.049861192703247070e-01 -4.718787968158721924e-02 9.622766077518463135e-02 -1.370172649621963501e-01 1.853954419493675232e-02 1.911756098270416260e-01 9.339259122498333454e-04 -6.898905336856842041e-02 3.139095306396484375e-01 4.486308619379997253e-02 -1.023384854197502136e-01 -3.494779393076896667e-02
4.518457651138305664e-01 1.025193333625793457e-01 1.495363116264343262e-01 1.445762366056442261e-01 -1.607690900564193726e-01 2.077184021472930908e-01 -1.426058262586593628e-01 -4.718092828989028931e-02 -2.028663009405136108e-01 1.517629474401473999e-01 1.051812097430229187e-01 -1.021457239985466003e-01 -1.511373817920684814e-01 -3.190434575080871582e-01 -1.467739492654800415e-01 -2.625019550323486328e-01 1.675480902194976807e-01 1.125652939081192017e-01 -1.442632358521223068e-02 2.095930278301239014e-02 1.035318672657012939e-01 -1.050834357738494873e-01 1.767839044332504272e-01 7.682907744310796261e-04 -9.961976855993270874e-02 3.400508463382720947e-01 -2.780085504055023193e-01 2.412307821214199066e-02 1.927456557750701904e-01 -2.393955178558826447e-02 1.006139814853668213e-01 6.371238827705383301e-02
4.639434516429901123e-01 2.194151580333709717e-01 -1.937694288790225983e-02 1.446290463209152222e-01 -1.118551567196846008e-01 2.317420095205307007e-01 -1.137747690081596375e-01 8.920769393444061279e-02 -1.930058151483535767e-01 7.599413394927978516e-02 1.553369164466857910e-01 -3.458813130855560303e-01 -1.490736156702041626e-01 -1.803326010704040527e-01 -7.689020782709121704e-02 -2.733189761638641357e-01 6.923098862171173096e-02 1.761491745710372925e-01 -1.578082144260406494e-01 -5.996300652623176575e-02 -2.617101417854428291e-03 -1.062845662236213684e-01 6.064292043447494507e-02 1.205817013978958130e-01 9.588117152452468872e-02 2.235010862350463867e-01 -3.126859664916992188e-01 2.409089170396327972e-02 1.417964845895767212e-01 -1.641446053981781006e-01 6.413436681032180786e-02 5.959050729870796204e-02
2.334826588630676270e-01 -2.107420936226844788e-02 -3.918736707419157028e-03 -1.307717859745025635e-01 -6.223128363490104675e-02 4.331047460436820984e-02 -2.741499058902263641e-02 -1.905179619789123535e-01 -2.384827286005020142e-01 2.108775526285171509e-01 2.533671855926513672e-01 -1.900802701711654663e-01 -1.340215653181076050e-01 -7.544915378093719482e-02 1.178219467401504517e-01 -1.094156354665756226e-01 3.529422879219055176e-01 -1.223926469683647156e-01 -6.497355550527572632e-02 2.325958199799060822e-02 2.317962609231472015e-02 6.029763817787170410e-02 9.688888490200042725e-02 -1.029580458998680115e-01 4.680348336696624756e-01 2.691505253314971924e-01 1.057115271687507629e-01 -1.864373534917831421e-01 2.192041128873825073e-01 1.259658038616180420e-01 -7.909591495990753174e-02 2.405680716037750244e-01
5.404374003410339355e-01 1.889695599675178528e-02 1.389736831188201904e-01 4.872329533100128174e-02 -1.503847539424896240e-01 3.976305201649665833e-02 -3.226285278797149658e-01 3.782145678997039795e-02 -2.210438996553421021e-01 2.076184004545211792e-01 3.061401247978210449e-01 -8.312471956014633179e-02 -4.269637167453765869e-02 -2.699905037879943848e-01 -3.059795796871185303e-01 -8.664134889841079712e-02 5.040053278207778931e-02 9.874323010444641113e-02 -6.099939718842506409e-02 1.064097732305526733e-01 1.335025765001773834e-02 -5.874389898963272572e-04 9.406407922506332397e-02 6.399815529584884644e-02 -1.337632630020380020e-02 7.351367175579071045e-02 -2.190359234809875488e-01 -1.642230898141860962e-01 9.892956912517547607e-02 -1.932144761085510254e-01 1.390073746442794800e-01 1.712267100811004639e-02
4.617345333099365234e-02 7.337495684623718262e-02 -1.787203922867774963e-02 -6.189505383372306824e-02 1.380505263805389404e-01 1.680088639259338379e-01 -1.077272742986679077e-01 -3.683963418006896973e-02 -2.265399694442749023e-01 -1.090646535158157349e-02 3.726179301738739014e-01 -2.125746905803680420e-01 -3.423820137977600098e-01 -2.837111707776784897e-03 -1.735694706439971924e-01 -1.900205388665199280e-02 -2.367809861898422241e-01 -3.631649911403656006e-02 -9.073594212532043457e-02 -1.023492291569709778e-01 -2.889417111873626709e-01 2.448280304670333862e-01 4.217022955417633057e-01 6.346645951271057129e-02 -1.899742893874645233e-02 1.154171898961067200e-01 -1.277668327093124390e-01 -1.712942570447921753e-01 2.255816459655761719e-01 -6.958153564482927322e-03 -2.894984185695648193e-02 -1.799750626087188721e-01
8.140416443347930908e-02 -2.665662169456481934e-01 6.221105530858039856e-02 2.722052335739135742e-01 2.087719179689884186e-02 -6.871265918016433716e-02 -2.166598886251449585e-01 3.037581741809844971e-01 -1.287449151277542114e-01 1.230104863643646240e-01 2.436324656009674072e-01 -7.592473179101943970e-02 -1.756610870361328125e-01 1.697864942252635956e-02 2.576902806758880615e-01 -2.641446590423583984e-01 3.968109562993049622e-02 -7.971300929784774780e-02 -1.612289249897003174e-01 -1.529357731342315674e-01 9.778269380331039429e-02 7.544305175542831421e-02 2.324498593807220459e-01 -2.925242111086845398e-02 2.819814980030059814e-01 -1.540411561727523804e-01 -3.825379535555839539e-02 -3.858719170093536377e-01 8.797667175531387329e-02 1.970122754573822021e-01 -5.388062074780464172e-02 -7.292491197586059570e-02
2.548177540302276611e-01 1.278119981288909912e-01 4.972155205905437469e-03 -2.800356447696685791e-01 1.738720387220382690e-01 7.769484072923660278e-02 -6.987450271844863892e-02 -1.917917728424072266e-01 -9.286464750766754150e-02 1.671312749385833740e-01 2.424111813306808472e-01 6.809427589178085327e-02 -1.549328118562698364e-01 -1.291223615407943726e-02 -9.288950264453887939e-02 -1.750683635473251343e-01 4.484686851501464844e-01 2.036811411380767822e-01 -3.898131474852561951e-02 -1.276312470436096191e-01 2.410799264907836914e-01 8.456742763519287109e-02 1.402086168527603149e-01 -2.090514451265335083e-02 1.166581287980079651e-01 -8.079054951667785645e-02 -2.860993146896362305e-01 -1.201461032032966614e-01 1.997716426849365234e-01 -3.510797768831253052e-02 -2.947934269905090332e-01 9.323645383119583130e-02
-1.630798578262329102e-01 5.266986787319183350e-02 1.621741056442260742e-01 -3.210017457604408264e-02 -2.699778974056243896e-01 3.054058253765106201e-01 -4.269935190677642822e-01 -5.991485714912414551e-02 -2.097258120775222778e-01 3.438424766063690186e-01 1.127073094248771667e-01 -4.038590472191572189e-03 -2.631897032260894775e-01 -1.053277403116226196e-01 1.270851641893386841e-01 -2.291676551103591919e-01 -7.412452250719070435e-02 9.634616971015930176e-02 -8.984789997339248657e-02 2.850907295942306519e-02 2.428425550460815430e-01 9.367423132061958313e-03 2.352024465799331665e-01 1.824586465954780579e-02 -1.503959745168685913e-01 -1.737191379070281982e-01 2.862349338829517365e-02 -8.904107660055160522e-02 8.352378755807876587e-02 1.645782887935638428e-01 1.566087156534194946e-01 -9.356097877025604248e-02
3.207336664199829102e-01 1.767517030239105225e-01 3.438408300280570984e-02 1.397651135921478271e-01 -3.085919320583343506e-01 1.822669506072998047e-01 -2.858521342277526855e-01 -2.763227522373199463e-01 -1.526798903942108154e-01 9.511885792016983032e-02 2.123884260654449463e-01 -2.123609334230422974e-01 3.661790629848837852e-03 -9.762655245140194893e-04 2.945995628833770752e-01 -2.971123345196247101e-02 9.953124076128005981e-02 2.530353069305419922e-01 -1.897904276847839355e-01 -9.602105617523193359e-02 1.702167242765426636e-01 1.138882040977478027e-01 2.885538041591644287e-01 2.235785573720932007e-01 1.005253568291664124e-02 -5.087333917617797852e-02 -8.527936413884162903e-03 -1.667731106281280518e-01 1.461365912109613419e-02 -2.634966000914573669e-02 3.287958353757858276e-02 -1.465362757444381714e-01
1.330365240573883057e-01 6.438633054494857788e-02 3.321110904216766357e-01 5.506995948962867260e-04 9.728966653347015381e-02 1.563984453678131104e-01 3.475947305560112000e-02 2.518665194511413574e-01 -2.982689142227172852e-01 -6.478372495621442795e-03 2.586695253849029541e-01 -3.861164674162864685e-02 -1.125321239233016968e-01 -1.282222475856542587e-02 1.583226025104522705e-01 -1.821484565734863281e-01 9.232022613286972046e-02 2.427595853805541992e-01 1.037268489599227905e-01 -3.621283471584320068e-01 -6.657903641462326050e-02 3.112545907497406006e-01 1.197195723652839661e-01 -2.697616443037986755e-02 1.815318912267684937e-01 2.292027324438095093e-01 -3.502906113862991333e-02 -2.329094111919403076e-01 1.802794635295867920e-01 -2.007275670766830444e-01 -3.168294578790664673e-02 1.805935800075531006e-02
2.818593382835388184e-01 2.825128436088562012e-01 2.014881186187267303e-02 -1.144490912556648254e-01 -2.388734370470046997e-01 -1.141955778002738953e-01 -2.191362529993057251e-01 1.833623647689819336e-01 -2.777805626392364502e-01 2.121573239564895630e-01 2.069332003593444824e-01 -1.337544322013854980e-01 -4.296155273914337158e-02 -2.474547773599624634e-01 -1.416540890932083130e-01 -1.940113753080368042e-01 2.286546677350997925e-01 1.217559501528739929e-01 -5.391501262784004211e-02 -2.559374086558818817e-03 -7.740011066198348999e-02 -6.986274570226669312e-02 2.003419101238250732e-01 7.928404211997985840e-02 -1.957130432128906250e-02 1.581895947456359863e-01 -1.476256996393203735e-01 -3.539022803306579590e-01 -2.703403681516647339e-02 1.578457094728946686e-02 2.640422284603118896e-01 -3.691712766885757446e-02
2.269983887672424316e-01 -9.034854918718338013e-02 8.387886732816696167e-02 9.487089514732360840e-02 -1.714589297771453857e-01 1.366363465785980225e-01 -3.212791681289672852e-01 -3.247487172484397888e-02 -6.511071324348449707e-02 1.859757155179977417e-01 3.602753207087516785e-02 -7.098462432622909546e-02 -8.254467975348234177e-04 -1.011544689536094666e-01 1.117826849222183228e-01 -1.928736567497253418e-01 2.210040539503097534e-01 2.096850574016571045e-01 1.763583272695541382e-01 -2.873475551605224609e-01 1.325167715549468994e-01 -2.619869112968444824e-01 8.323247730731964111e-02 8.424453437328338623e-02 1.347453743219375610e-01 2.983082532882690430e-01 7.760506868362426758e-02 -3.378240168094635010e-01 1.599524915218353271e-01 4.880687221884727478e-02 -2.433491349220275879e-01 2.136746197938919067e-01
3.534156456589698792e-02 1.918300539255142212e-01 -5.561098083853721619e-02 -5.404636263847351074e-02 -1.667596399784088135e-01 2.259638756513595581e-01 -1.711115092039108276e-01 -3.317537009716033936e-01 -1.748708337545394897e-01 3.510152101516723633e-01 1.644529104232788086e-01 -2.909401059150695801e-01 4.409225657582283020e-04 2.031363692367449403e-04 -1.120268553495407104e-01 -1.218028590083122253e-01 8.672103285789489746e-02 2.348497956991195679e-01 -1.966315805912017822e-01 4.901619628071784973e-02 1.097303926944732666e-01 2.377899438142776489e-01 3.149612247943878174e-01 1.924156546592712402e-01 1.427301168441772461e-01 -9.976727515459060669e-02 -1.944003105163574219e-01 -1.252420544624328613e-01 2.037442922592163086e-01 1.026605963706970215e-01 -5.393312778323888779e-03 2.071075141429901123e-02
4.422272145748138428e-01 -4.966349806636571884e-03 9.478186815977096558e-02 -5.518367141485214233e-02 -2.152889221906661987e-01 -2.759304828941822052e-02 -1.224701926112174988e-01 2.077743262052536011e-01 -2.307212054729461670e-01 1.886241883039474487e-02 4.354440271854400635e-01 -1.746365875005722046e-01 -5.399819463491439819e-02 -1.488730460405349731e-01 -1.392956823110580444e-01 -1.724664419889450073e-01 1.755711734294891357e-01 1.746593117713928223e-01 -1.594098806381225586e-01 8.365858229808509350e-04 1.814887970685958862e-01 -2.379885502159595490e-02 1.373331695795059204e-01 1.548297982662916183e-02 -1.059482395648956299e-01 1.429032534360885620e-01 -7.856626808643341064e-02 -2.324227094650268555e-01 1.345137506723403931e-01 5.313850566744804382e-02 2.908505499362945557e-01 4.977998137474060059e-02
1.597737669944763184e-01 6.715476512908935547e-02 9.887408465147018433e-02 3.256192207336425781e-01 2.830994129180908203e-01 -6.013212725520133972e-02 -1.171219274401664734e-01 -7.392726093530654907e-02 1.413568854331970215e-01 3.137935698032379150e-01 -1.214179918169975281e-01 -1.857292950153350830e-01 -1.230856999754905701e-01 -1.879124641418457031e-01 -1.233110949397087097e-01 6.790663301944732666e-02 6.782409548759460449e-02 3.556871414184570312e-01 -6.586561352014541626e-02 -1.180651411414146423e-01 -2.523456811904907227e-01 8.761382848024368286e-02 9.895518422126770020e-02 -9.894775599241256714e-02 3.347504436969757080e-01 -1.403331607580184937e-01 6.446163356304168701e-02 -2.752782702445983887e-01 2.367624789476394653e-01 -6.200203672051429749e-02 -1.674080267548561096e-02 3.250843659043312073e-02
2.779879570007324219e-01 6.426852941513061523e-02 1.500499248504638672e-01 -1.761003434658050537e-01 -2.211942821741104126e-01 1.243016570806503296e-01 -3.057102262973785400e-01 4.195923730731010437e-02 -1.414788961410522461e-01 5.660444870591163635e-02 1.244025006890296936e-01 -6.638072431087493896e-02 -1.723304092884063721e-01 -1.698994934558868408e-01 -2.377208471298217773e-01 -2.981349825859069824e-01 1.005198135972023010e-01 2.870158255100250244e-01 -1.942984610795974731e-01 -1.175599470734596252e-01 9.121696650981903076e-02 -1.159775406122207642e-01 8.358892984688282013e-03 1.688642054796218872e-01 1.817554980516433716e-01 1.080163121223449707e-01 -4.143232703208923340e-01 4.686994105577468872e-02 2.548089250922203064e-02 5.428216606378555298e-02 1.261205226182937622e-01 -1.610301882028579712e-01
2.513965368270874023e-01 -5.113015696406364441e-02 -1.292916294187307358e-02 6.453076004981994629e-02 -2.484934031963348389e-02 8.387637883424758911e-02 -1.402448266744613647e-01 -3.249042481184005737e-02 6.390489637851715088e-02 4.819329082965850830e-01 8.189625293016433716e-02 5.286018550395965576e-02 -1.982108503580093384e-01 -1.941548585891723633e-01 1.671702712774276733e-01 -6.876668334007263184e-02 3.415519893169403076e-01 1.599763333797454834e-01 -1.375334262847900391e-01 -1.710552908480167389e-02 -1.139757409691810608e-01 -8.800624310970306396e-02 9.976637363433837891e-02 -1.121987849473953247e-01 2.586941719055175781e-01 8.754058927297592163e-02 1.478077322244644165e-01 -3.690857887268066406e-01 1.353927701711654663e-01 -4.395256564021110535e-02 -2.090885788202285767e-01 2.111875712871551514e-01
6.660444196313619614e-03 -1.932339817285537720e-01 1.946281343698501587e-01 2.935326397418975830e-01 6.834913790225982666e-02 6.699916720390319824e-02 -1.232254505157470703e-01 1.306473612785339355e-01 -8.688523620367050171e-02 6.572926789522171021e-02 3.479214608669281006e-01 8.274998515844345093e-02 -2.819849848747253418e-01 1.005753800272941589e-01 1.046139672398567200e-01 -2.043419331312179565e-01 2.068633139133453369e-01 6.393704563379287720e-02 -1.589273363351821899e-01 -2.177624702453613281e-01 1.053895056247711182e-01 2.270879447460174561e-01 2.663173675537109375e-01 -2.730401419103145599e-02 3.523043394088745117e-01 -1.345680654048919678e-01 -6.975372880697250366e-02 -3.125728368759155273e-01 1.044726520776748657e-01 4.700719565153121948e-02 3.315423429012298584e-02 4.627270996570587158e-02
2.132426202297210693e-01 -1.463458985090255737e-01 -7.193376868963241577e-02 2.596516609191894531e-01 -3.921529650688171387e-02 1.748776733875274658e-01 -1.555443555116653442e-01 -1.575342565774917603e-01 2.547510266304016113e-01 2.893082499504089355e-01 1.203393787145614624e-01 -3.621149063110351562e-02 -1.706567108631134033e-01 -2.364041358232498169e-01 -1.703275889158248901e-01 4.072466492652893066e-02 1.676008552312850952e-01 1.545036137104034424e-01 1.642709970474243164e-01 -2.189210802316665649e-01 -1.063693538308143616e-01 5.852763354778289795e-02 1.315068751573562622e-01 7.304671406745910645e-02 3.706423640251159668e-01 -8.192264288663864136e-02 -6.765353679656982422e-02 -3.576371371746063232e-01 5.142005160450935364e-02 -1.729061901569366455e-01 1.444374173879623413e-01 -7.142474502325057983e-02
2.314040213823318481e-01 -4.074277356266975403e-02 1.507860571146011353e-01 -1.666317731142044067e-01 3.462826833128929138e-03 1.252982765436172485e-01 -7.535398751497268677e-02 -2.504726648330688477e-01 1.190555989742279053e-01 2.495189011096954346e-01 2.577538192272186279e-01 7.263360917568206787e-02 -1.149615645408630371e-01 -1.884709894657135010e-01 -4.322036355733871460e-02 -3.576857447624206543e-01 1.232178062200546265e-01 1.234063133597373962e-02 1.360218133777379990e-02 1.136912778019905090e-01 2.470359355211257935e-01 -1.128782629966735840e-01 -6.248698011040687561e-02 -1.491662710905075073e-01 2.072892636060714722e-01 7.553052157163619995e-02 -2.105953842401504517e-01 -2.789365649223327637e-01 1.238242313265800476e-01 3.182530105113983154e-01 -4.790047556161880493e-02 -2.556591033935546875e-01
2.788526713848114014e-01 1.336427479982376099e-01 2.267307192087173462e-01 2.786467671394348145e-01 -1.723403632640838623e-01 1.256989389657974243e-01 -8.991354703903198242e-02 1.190770268440246582e-01 7.995060831308364868e-02 2.654983103275299072e-01 2.463983297348022461e-01 -7.553347200155258179e-02 -1.564819663763046265e-01 -1.888927966356277466e-01 -1.403440982103347778e-01 -6.227260828018188477e-02 1.309783011674880981e-01 2.693063914775848389e-01 -1.098644286394119263e-01 -3.219961002469062805e-02 1.030027866363525391e-01 4.174558818340301514e-02 -1.541687399148941040e-01 1.075392663478851318e-01 1.010615974664688110e-01 8.055865764617919922e-02 5.414886400103569031e-02 -3.739489316940307617e-01 2.647024989128112793e-01 -3.271710500121116638e-02 -1.950097829103469849e-02 -3.147380352020263672e-01
1.212276369333267212e-01 2.025980502367019653e-01 -3.733927011489868164e-02 -1.121304035186767578e-01 -9.830468893051147461e-02 3.665162995457649231e-02 -4.250375330448150635e-01 -2.416206747293472290e-01 -1.023984104394912720e-01 2.375254482030868530e-01 1.083265691995620728e-01 -9.181598573923110962e-02 -9.121587872505187988e-02 -5.369859933853149414e-02 1.515273898839950562e-01 -4.405473172664642334e-02 -2.416256219148635864e-01 2.851882874965667725e-01 -2.643394172191619873e-01 -3.043270409107208252e-01 -8.250504732131958008e-02 1.695473343133926392e-01 2.248380035161972046e-01 -3.191685676574707031e-02 1.281708031892776489e-01 -7.145740836858749390e-02 -8.312074095010757446e-02 2.098714187741279602e-02 3.010890185832977295e-01 1.314281672239303589e-01 -4.844092205166816711e-02 1.690687835216522217e-01
1.795229166746139526e-01 4.893555492162704468e-02 2.586382031440734863e-01 -2.926489105448126793e-03 2.080227732658386230e-01 -9.660097211599349976e-02 -3.174486458301544189e-01 2.373739331960678101e-01 -1.892026066780090332e-01 -1.059099212288856506e-01 1.651290953159332275e-01 -6.022346764802932739e-02 -8.084268122911453247e-02 -7.311245054006576538e-02 1.445662975311279297e-01 -5.057186484336853027e-01 2.096456587314605713e-01 1.124801859259605408e-01 9.838272631168365479e-02 -3.607806051149964333e-03 1.694373190402984619e-01 -1.285478770732879639e-01 -9.076867252588272095e-03 4.238979518413543701e-02 -2.251473814249038696e-02 1.397802084684371948e-01 1.394108403474092484e-02 -3.457995653152465820e-01 1.321353316307067871e-01 2.200710773468017578e-01 -5.259793624281883240e-02 2.063898742198944092e-02
3.339889943599700928e-01 2.924979105591773987e-02 1.463684886693954468e-01 1.432919949293136597e-01 2.460512220859527588e-01 2.083450555801391602e-01 -2.064346671104431152e-01 1.542253345251083374e-01 1.644616015255451202e-02 2.531902194023132324e-01 3.379926681518554688e-01 1.346233189105987549e-01 -2.414427846670150757e-01 1.373070180416107178e-01 2.409912459552288055e-02 -1.399839073419570923e-01 2.606951296329498291e-01 -2.182234078645706177e-01 -5.280926823616027832e-02 8.229908347129821777e-02 8.322487026453018188e-02 -1.374579519033432007e-01 1.668854504823684692e-01 2.113993316888809204e-01 2.681934833526611328e-01 4.894097149372100830e-02 -6.961635313928127289e-03 -5.093581229448318481e-02 2.238340228796005249e-01 1.038884669542312622e-01 1.383106559514999390e-01 2.703067287802696228e-02
4.217962622642517090e-01 1.207142993807792664e-01 2.242909222841262817e-01 2.072115242481231689e-01 -3.165109828114509583e-02 2.136622220277786255e-01 -2.163834571838378906e-01 -1.858978420495986938e-01 -1.278981417417526245e-01 2.290270924568176270e-01 1.597052812576293945e-01 -2.389587312936782837e-01 -1.346795707941055298e-01 -1.808191537857055664e-01 -1.615220010280609131e-01 -2.320810854434967041e-01 1.632446348667144775e-01 1.997750848531723022e-01 2.037865854799747467e-02 8.693797141313552856e-02 -6.403969228267669678e-02 1.216229945421218872e-01 3.586446493864059448e-02 1.983168721199035645e-02 1.010980680584907532e-01 2.577038705348968506e-01 -2.358288913965225220e-01 -5.891082435846328735e-02 -1.434134095907211304e-01 -4.392157122492790222e-02 1.757240742444992065e-01 -1.408465206623077393e-01
2.502322793006896973e-01 6.594057381153106689e-02 1.040135845541954041e-01 4.430328309535980225e-02 -2.661597728729248047e-01 3.583713173866271973e-01 -1.433037966489791870e-01 2.231551334261894226e-02 -2.901337109506130219e-02 1.449511200189590454e-01 2.328754216432571411e-01 -5.107168108224868774e-02 1.866633445024490356e-02 -3.243984282016754150e-01 -5.855404958128929138e-02 -4.027697741985321045e-01 5.251834914088249207e-02 3.128870129585266113e-01 -1.931262947618961334e-02 4.958976991474628448e-03 2.206730693578720093e-01 -1.864769756793975830e-01 -1.557731721550226212e-02 7.971137762069702148e-02 7.409483939409255981e-02 2.115185558795928955e-01 -6.823688000440597534e-02 -3.036630153656005859e-01 7.744964957237243652e-02 7.535639405250549316e-02 6.819626782089471817e-03 -8.967724628746509552e-03
3.057457208633422852e-01 2.031257152557373047e-01 4.229629784822463989e-02 2.167939990758895874e-01 1.308362632989883423e-01 7.405757158994674683e-02 -1.253065615892410278e-01 -1.351362019777297974e-01 -1.156987249851226807e-01 -5.684122443199157715e-02 6.902781128883361816e-02 -8.729877322912216187e-02 -1.234359368681907654e-01 -2.887278199195861816e-01 -7.915835827589035034e-02 -3.334174752235412598e-01 3.466026782989501953e-01 1.610764414072036743e-01 -3.102301657199859619e-01 1.038488559424877167e-02 1.711804270744323730e-01 -2.317107170820236206e-01 8.913826942443847656e-02 9.822113811969757080e-02 -1.966552250087261200e-02 1.629484593868255615e-01 -1.174336578696966171e-02 -3.242385983467102051e-01 -1.197353824973106384e-01 -1.159532517194747925e-01 7.528240978717803955e-02 -7.871571928262710571e-02
3.073728680610656738e-01 3.012786507606506348e-01 -1.422398164868354797e-02 -1.284239888191223145e-01 -2.283913046121597290e-01 -1.747715622186660767e-01 8.767966181039810181e-02 -1.687105298042297363e-01 3.254416957497596741e-02 -5.840582307428121567e-03 1.038919240236282349e-01 -1.017747744917869568e-01 -2.737157940864562988e-01 -1.426759362220764160e-01 -1.159447208046913147e-01 -4.139698576182126999e-03 -1.071368455886840820e-01 1.298808753490447998e-01 -5.768241360783576965e-02 2.255332320928573608e-01 1.937118917703628540e-01 -6.907873600721359253e-02 2.955139875411987305e-01 5.810435488820075989e-02 3.110291361808776855e-01 2.237283810973167419e-02 -1.125169545412063599e-01 -3.291164040565490723e-01 2.766975164413452148e-01 1.201532036066055298e-01 -1.010601520538330078e-01 -1.151006668806076050e-01
4.817916750907897949e-01 1.193923950195312500e-01 -1.006377339363098145e-01 -1.906673908233642578e-01 -9.873667359352111816e-02 -4.479260370135307312e-02 -1.608753204345703125e-01 -2.450273931026458740e-02 -6.135890260338783264e-02 6.309730000793933868e-03 1.545656174421310425e-01 -2.647960744798183441e-02 -3.006361424922943115e-01 -3.350639641284942627e-01 1.492518782615661621e-01 -2.758526206016540527e-01 -8.109154552221298218e-02 9.850121289491653442e-02 8.514977246522903442e-02 -2.089593261480331421e-01 1.683038175106048584e-01 -1.692885905504226685e-01 -1.426857411861419678e-01 -9.367092698812484741e-02 -8.489176630973815918e-03 -2.618599310517311096e-02 -1.669983416795730591e-01 -3.397888839244842529e-01 1.340971440076828003e-01 -2.609170600771903992e-02 6.741273216903209686e-03 1.528540700674057007e-01
1.712896227836608887e-01 1.592421382665634155e-01 -5.122005194425582886e-02 2.157242894172668457e-01 1.189899668097496033e-01 4.120863974094390869e-01 -1.691260933876037598e-01 3.805831074714660645e-02 -9.823592379689216614e-03 1.378858983516693115e-01 -6.853680312633514404e-02 -4.865854233503341675e-02 -1.578946262598037720e-01 1.032582744956016541e-01 1.989031769335269928e-02 -2.370098680257797241e-01 2.656376063823699951e-01 3.105251193046569824e-01 -3.965458869934082031e-01 -5.376436188817024231e-02 -3.829474560916423798e-03 -8.085778355598449707e-02 2.993507385253906250e-01 1.375298667699098587e-02 2.513020038604736328e-01 -7.314173877239227295e-02 -9.060865268111228943e-03 -1.366375982761383057e-01 3.813613206148147583e-02 -8.088172227144241333e-02 1.124592050909996033e-01 1.800013035535812378e-01
3.134278357028961182e-01 1.884955018758773804e-01 1.338287908583879471e-02 -3.503512218594551086e-02 -1.383067965507507324e-01 1.414648145437240601e-01 -3.686782121658325195e-01 -1.301579773426055908e-01 -1.998612135648727417e-01 1.384295970201492310e-01 2.364493012428283691e-01 4.741235077381134033e-02 -6.960595492273569107e-03 1.697124093770980835e-01 4.379865154623985291e-02 -8.018458634614944458e-02 -1.613763421773910522e-01 2.665214836597442627e-01 -3.611372709274291992e-01 -5.891773477196693420e-02 -3.956151381134986877e-02 2.221211642026901245e-01 1.973248422145843506e-01 -4.073650762438774109e-02 -2.806399948894977570e-02 -1.193282529711723328e-01 -2.099124491214752197e-01 -1.292457729578018188e-01 3.194356858730316162e-01 1.483021886087954044e-03 -2.073779515922069550e-02 1.327600628137588501e-01
1.592319756746292114e-01 -2.018532902002334595e-02 1.236439049243927002e-01 1.393201351165771484e-01 2.375686913728713989e-01 -1.017617136240005493e-01 -1.621104925870895386e-01 2.116553187370300293e-01 -2.805462479591369629e-01 2.277077585458755493e-01 2.840297818183898926e-01 6.103803869336843491e-03 -3.140442967414855957e-01 6.560369580984115601e-02 6.250237673521041870e-02 1.558432634919881821e-02 1.561020016670227051e-01 2.600833773612976074e-02 -1.511003226041793823e-01 -2.545453608036041260e-02 9.478002041578292847e-02 -3.565951809287071228e-02 4.393060803413391113e-01 7.433213759213685989e-03 9.883402287960052490e-02 -3.362305760383605957e-01 -3.503065556287765503e-02 -2.846323251724243164e-01 -1.317908614873886108e-01 8.877263218164443970e-02 3.394961729645729065e-02 6.010821089148521423e-03
1.931522637605667114e-01 1.307602822780609131e-01 1.426766663789749146e-01 8.413352817296981812e-02 -2.440417706966400146e-01 -7.984218746423721313e-02 -2.003073543310165405e-01 -2.634100615978240967e-01 -9.484925307333469391e-03 4.174034297466278076e-01 7.050625234842300415e-02 7.776990532875061035e-03 -5.132442712783813477e-02 -5.161778628826141357e-02 3.359523415565490723e-02 1.273270929232239723e-03 -1.599847674369812012e-01 2.293193042278289795e-01 -3.149602115154266357e-01 -1.346329003572463989e-01 -2.305422723293304443e-02 2.318688333034515381e-01 2.420172542333602905e-01 2.095042318105697632e-01 7.445758581161499023e-02 -1.437734514474868774e-01 -3.161227107048034668e-01 -1.580081433057785034e-01 1.421602517366409302e-01 6.574975699186325073e-02 -2.358854189515113831e-02 1.687377840280532837e-01
2.454080730676651001e-01 1.993996798992156982e-01 2.916332781314849854e-01 -8.592685312032699585e-02 -1.804726719856262207e-01 9.733792394399642944e-02 -2.275210320949554443e-01 -3.743440285325050354e-02 1.510226577520370483e-01 9.124805778264999390e-02 1.986691057682037354e-01 -6.819740682840347290e-02 -2.050267159938812256e-01 -2.338867038488388062e-01 -1.167936846613883972e-01 -2.069865614175796509e-01 8.345793187618255615e-02 2.532598376274108887e-01 -1.689668297767639160e-01 1.411319822072982788e-01 1.449337694793939590e-02 2.038337849080562592e-02 1.048205420374870300e-01 1.649065166711807251e-01 1.348189413547515869e-01 5.304315313696861267e-02 -4.869553446769714355e-01 -7.618120312690734863e-02 1.572679281234741211e-01 -1.800536811351776123e-01 2.416623901808634400e-04 6.662889569997787476e-02
1.483856141567230225e-01 -1.952622830867767334e-01 -4.484895244240760803e-02 -3.256905078887939453e-02 1.101588010787963867e-01 1.099638193845748901e-01 -1.825860291719436646e-01 5.517626181244850159e-02 -4.209878668189048767e-02 1.679355949163436890e-01 9.167447686195373535e-02 -7.707360386848449707e-02 -2.092290073633193970e-01 1.121815443038940430e-01 -8.868005871772766113e-02 -3.113211393356323242e-01 8.781080250628292561e-04 1.470631510019302368e-01 -3.443043231964111328e-01 -2.447237074375152588e-01 -8.372341096401214600e-02 1.309668123722076416e-01 2.742583751678466797e-01 1.703404486179351807e-01 1.494416445493698120e-01 2.938331291079521179e-02 9.820594638586044312e-02 -4.228393733501434326e-01 5.779601167887449265e-03 3.605261147022247314e-01 3.978127148002386093e-03 -2.421662956476211548e-02
4.424990415573120117e-01 9.784331172704696655e-02 -3.976080939173698425e-02 -5.361746996641159058e-02 -1.221676543354988098e-01 1.083155050873756409e-01 4.550639539957046509e-02 -1.990294158458709717e-01 -1.714014559984207153e-01 3.410380482673645020e-01 2.425632327795028687e-01 -2.355806529521942139e-01 -9.830528497695922852e-02 8.519815653562545776e-02 3.399740159511566162e-02 -3.856953382492065430e-01 -1.591767072677612305e-01 -1.376336365938186646e-01 2.230563014745712280e-01 1.864488981664180756e-02 1.647669523954391479e-01 1.011779904365539551e-02 2.355924546718597412e-01 1.297769974917173386e-02 -3.066467121243476868e-03 -1.448291391134262085e-01 1.341565698385238647e-01 -1.191660016775131226e-01 2.045871317386627197e-01 -9.480006247758865356e-02 8.542212843894958496e-02 -7.960410416126251221e-02
1.533011049032211304e-01 2.726004719734191895e-01 1.068876385688781738e-01 2.887976169586181641e-02 -1.338692009449005127e-01 1.022864952683448792e-01 -4.238541424274444580e-01 -2.400742918252944946e-01 -6.904417276382446289e-02 2.612379789352416992e-01 1.889001429080963135e-01 -1.910718232393264771e-01 -2.415354363620281219e-02 1.283349841833114624e-01 3.212859854102134705e-02 -2.554468624293804169e-02 -2.039056569337844849e-01 2.519330382347106934e-01 -2.480616867542266846e-01 -1.590366959571838379e-01 7.797127962112426758e-02 1.472814381122589111e-01 2.826953828334808350e-01 -1.043195128440856934e-01 -3.044114913791418076e-03 -8.420700579881668091e-02 -5.363252386450767517e-02 -2.907485365867614746e-01 1.199117526412010193e-01 -8.734332025051116943e-02 -1.565223038196563721e-01 9.408197551965713501e-02
4.226568341255187988e-01 -1.127595454454421997e-01 1.486088931560516357e-01 -5.361357238143682480e-03 -2.917197048664093018e-01 -1.356058865785598755e-01 -2.258932292461395264e-01 -6.607077270746231079e-02 -2.516919374465942383e-01 7.358688116073608398e-02 2.894326448440551758e-01 -1.980286389589309692e-01 -1.399830430746078491e-01 -1.976591497659683228e-01 -3.150902986526489258e-01 -1.010096296668052673e-01 1.906048133969306946e-02 -4.968717321753501892e-02 -1.408896297216415405e-01 1.470329612493515015e-02 -1.010760590434074402e-01 -5.677531287074089050e-02 2.198986858129501343e-01 3.171981498599052429e-02 -1.256616562604904175e-01 1.995660364627838135e-01 -8.794521540403366089e-02 -3.369195759296417236e-01 5.746819078922271729e-02 -3.749860078096389771e-02 -1.828459650278091431e-02 -1.190361008048057556e-02
1.178697273135185242e-01 -2.596854269504547119e-01 5.312250182032585144e-02 1.583580374717712402e-01 1.264164000749588013e-01 7.867590337991714478e-02 -2.567885220050811768e-01 1.638668328523635864e-01 -1.797186732292175293e-01 1.616300642490386963e-01 1.984022110700607300e-01 2.247542329132556915e-02 -2.435960322618484497e-01 8.348074555397033691e-02 1.880317777395248413e-01 -1.617022901773452759e-01 1.758358180522918701e-01 1.103858351707458496e-01 -2.057833671569824219e-01 -1.632530093193054199e-01 1.487042307853698730e-01 1.316488385200500488e-01 2.306808680295944214e-01 3.702575713396072388e-02 1.596175432205200195e-01 -1.962755024433135986e-01 -1.298163980245590210e-01 -4.136453568935394287e-01 1.644973009824752808e-01 1.987795084714889526e-01 -6.603229790925979614e-02 1.438191086053848267e-01
8.640662580728530884e-02 1.762779057025909424e-01 6.438870728015899658e-02 1.396111100912094116e-01 -2.439738363027572632e-01 1.000749692320823669e-01 -3.197499215602874756e-01 -2.998726908117532730e-03 -3.953041881322860718e-02 2.584724724292755127e-01 1.764824539422988892e-01 -4.456271231174468994e-02 -1.841817498207092285e-01 5.430048704147338867e-02 4.300398528575897217e-01 4.303312674164772034e-02 1.364558339118957520e-01 2.993479669094085693e-01 -2.374173551797866821e-01 8.730343729257583618e-02 -4.633691627532243729e-03 1.630534529685974121e-01 3.716019392013549805e-01 1.820727437734603882e-01 1.115386337041854858e-01 -6.028050929307937622e-02 -6.751669198274612427e-02 -1.597429066896438599e-01 1.332390904426574707e-01 1.775429397821426392e-02 -7.703507691621780396e-02 2.564294077455997467e-02
1.628311872482299805e-01 1.845430582761764526e-01 4.647060483694076538e-02 1.538124531507492065e-01 -2.645463943481445312e-01 -1.700365357100963593e-02 -3.232690691947937012e-01 -2.906466722488403320e-01 -2.028261423110961914e-01 1.180525869131088257e-01 2.850768268108367920e-01 -4.133509472012519836e-02 -1.282179206609725952e-01 -5.018055438995361328e-02 1.723296642303466797e-01 -1.297818869352340698e-01 2.981412597000598907e-02 3.213902413845062256e-01 -2.342156916856765747e-01 -5.937022715806961060e-02 1.588545143604278564e-01 2.827675938606262207e-01 1.859514713287353516e-01 2.514411807060241699e-01 9.246570616960525513e-02 2.856446802616119385e-02 -7.990214228630065918e-02 -2.238137423992156982e-01 -7.289046794176101685e-02 -9.722987562417984009e-02 -5.674692988395690918e-02 -3.773347288370132446e-02
1.552554965019226074e-01 8.725590072572231293e-03 -1.235349755734205246e-02 1.393601596355438232e-01 -1.839869320392608643e-01 5.287536885589361191e-03 -2.044892907142639160e-01 1.862473040819168091e-02 -2.422798722982406616e-01 2.707661986351013184e-01 1.135875359177589417e-01 -6.060161814093589783e-02 2.416758425533771515e-02 -3.212169110774993896e-01 -1.192588806152343750e-01 -6.792230159044265747e-02 7.430569082498550415e-02 2.241994291543960571e-01 1.018108204007148743e-01 -2.670100927352905273e-01 1.602824479341506958e-01 -2.591167390346527100e-01 2.275526225566864014e-01 1.354266609996557236e-02 2.441521286964416504e-01 2.660861015319824219e-01 4.548813775181770325e-02 -1.894556730985641479e-01 2.023079544305801392e-01 -1.534076780080795288e-01 -2.691869735717773438e-01 1.465402692556381226e-01
2.110476940870285034e-01 1.304662227630615234e-01 4.867202416062355042e-02 7.690436393022537231e-02 -2.261051088571548462e-01 -1.408222317695617676e-02 -3.902942836284637451e-01 -2.690439522266387939e-01 -1.662687063217163086e-01 3.794149309396743774e-02 2.012919634580612183e-01 -1.276419162750244141e-01 -1.512098461389541626e-01 1.424194425344467163e-01 2.814974784851074219e-01 -1.705795079469680786e-01 3.964082151651382446e-02 2.457389980554580688e-01 -3.282041549682617188e-01 -3.610526025295257568e-02 1.540538519620895386e-01 2.316879183053970337e-01 2.875393331050872803e-01 1.172588542103767395e-01 7.152863591909408569e-02 9.048120677471160889e-02 -1.787091046571731567e-01 -1.201797351241111755e-01 1.149139832705259323e-02 -9.644650667905807495e-02 -1.949933916330337524e-02 -4.917330667376518250e-02
7.546548545360565186e-02 -1.294934451580047607e-01 -1.284531205892562866e-01 1.158868670463562012e-01 1.188854053616523743e-01 1.092353183776140213e-02 -8.058547228574752808e-02 -1.752451993525028229e-02 -2.622230947017669678e-01 -7.285250723361968994e-02 6.098895147442817688e-02 2.748128771781921387e-01 -2.975501716136932373e-01 -2.606597542762756348e-02 1.194481253623962402e-01 -3.763683140277862549e-01 -1.304447203874588013e-01 1.816993057727813721e-01 -6.230828911066055298e-02 4.170001670718193054e-02 -2.831498626619577408e-03 9.237919002771377563e-02 3.921634852886199951e-01 -5.364302918314933777e-02 4.034517109394073486e-01 9.001096338033676147e-02 -2.863628417253494263e-02 -3.276924043893814087e-02 3.393276631832122803e-01 1.274631917476654053e-01 -1.366429496556520462e-02 -5.381587520241737366e-02
2.305024713277816772e-01 -1.255851089954376221e-01 2.726741321384906769e-02 -1.063730642199516296e-01 -5.687716230750083923e-02 2.408989518880844116e-02 -1.978484392166137695e-01 -8.933339267969131470e-02 -1.477256417274475098e-01 6.871502101421356201e-02 3.532271087169647217e-01 -5.971677228808403015e-02 -1.526242643594741821e-01 -9.948445856571197510e-02 -8.900839835405349731e-02 -1.399632841348648071e-01 -2.553490363061428070e-02 5.241776630282402039e-02 -3.567274510860443115e-01 -1.978247463703155518e-01 7.996391104825306684e-06 3.399447500705718994e-01 3.482400476932525635e-01 2.748617231845855713e-01 8.069659769535064697e-02 1.710744458250701427e-03 1.293116211891174316e-01 -1.150850057601928711e-01 5.658480152487754822e-02 -3.572330474853515625e-01 -5.236948654055595398e-02 -1.739925332367420197e-02
1.538646221160888672e-01 -3.858737275004386902e-02 2.014519721269607544e-01 1.045168861746788025e-01 -2.664358615875244141e-01 1.801957339048385620e-01 -1.609300822019577026e-01 8.603388443589210510e-03 -9.621293283998966217e-03 2.656278014183044434e-02 2.305262833833694458e-01 -2.341765761375427246e-01 -2.964074909687042236e-01 2.851359732449054718e-02 4.113959670066833496e-01 -1.010294929146766663e-01 -1.374245285987854004e-01 3.094752430915832520e-01 -2.438916563987731934e-01 -3.995874151587486267e-02 9.530983865261077881e-02 1.349558401852846146e-02 1.167254596948623657e-01 -4.270308464765548706e-02 1.508261729031801224e-02 -2.148990780115127563e-01 -6.000476703047752380e-02 -3.418946862220764160e-01 1.108645349740982056e-01 -1.573003530502319336e-01 -1.068128421902656555e-01 3.458647802472114563e-02
4.269475340843200684e-01 2.311264127492904663e-01 1.190701797604560852e-01 -9.313280135393142700e-02 5.802462995052337646e-02 2.189217656850814819e-01 -6.326605379581451416e-02 -7.723538205027580261e-03 1.543895155191421509e-01 2.487083673477172852e-01 3.116302490234375000e-01 -1.512984465807676315e-02 -5.077261477708816528e-02 -1.917732506990432739e-01 -3.175571858882904053e-01 -2.177927494049072266e-01 6.939934194087982178e-02 7.018621265888214111e-02 -1.161671504378318787e-01 -4.545006528496742249e-02 9.108053892850875854e-02 -9.959002584218978882e-02 5.302051082253456116e-02 -8.510443568229675293e-02 1.328136026859283447e-01 -3.453365713357925415e-02 -3.359251916408538818e-01 -1.233007907867431641e-01 2.447435110807418823e-01 1.505661755800247192e-01 -7.743442058563232422e-02 1.625012457370758057e-01
8.466149121522903442e-02 1.596007347106933594e-01 2.688920199871063232e-01 -1.197871044278144836e-01 -1.968188732862472534e-01 -4.808905348181724548e-02 1.616917699575424194e-01 -2.344471812248229980e-01 7.898584008216857910e-02 -7.756970822811126709e-02 4.480957388877868652e-01 9.174285084009170532e-02 -1.329064276069402695e-02 -1.465460807085037231e-01 2.213341891765594482e-01 -8.624624460935592651e-02 1.163549944758415222e-01 1.844035387039184570e-01 -3.368727862834930420e-01 1.653244532644748688e-02 -1.499967575073242188e-01 1.307096332311630249e-01 1.289496868848800659e-01 1.723434627056121826e-01 3.405619561672210693e-01 8.434432744979858398e-02 -2.009372226893901825e-02 -2.015232890844345093e-01 1.784888207912445068e-01 7.866653800010681152e-02 1.530706230551004410e-02 9.695095568895339966e-02
1.700343191623687744e-01 -8.424686640501022339e-02 5.020901188254356384e-02 7.647150009870529175e-02 1.971670836210250854e-01 2.094258368015289307e-01 -1.041058376431465149e-01 2.382090687751770020e-02 1.469200402498245239e-01 -5.007908330298960209e-04 3.577609062194824219e-01 3.380704298615455627e-02 -2.627236545085906982e-01 3.922066092491149902e-02 -1.129828765988349915e-01 -5.116098001599311829e-02 1.294091045856475830e-01 3.186168968677520752e-01 3.996013477444648743e-02 5.311776697635650635e-02 -3.769444301724433899e-02 -5.156818777322769165e-02 4.439585208892822266e-01 6.810681521892547607e-02 2.238290011882781982e-01 1.678441315889358521e-01 1.047839745879173279e-01 -5.040862411260604858e-02 4.026057124137878418e-01 1.803724281489849091e-02 -1.742566972970962524e-01 1.083658859133720398e-01
1.315777748823165894e-01 2.566036581993103027e-01 1.374850273132324219e-01 7.567350566387176514e-02 -5.068469792604446411e-02 2.988485433161258698e-02 -2.283831536769866943e-01 -2.217335402965545654e-01 -3.181216120719909668e-01 2.711091637611389160e-01 2.122586816549301147e-01 -9.706786274909973145e-02 -7.033963501453399658e-02 2.625142596662044525e-02 2.400104105472564697e-01 -4.688902944326400757e-02 -1.769208312034606934e-01 2.517267465591430664e-01 -2.664666473865509033e-01 1.548269949853420258e-02 1.410385519266128540e-01 1.960271894931793213e-01 2.961370050907135010e-01 2.264216244220733643e-01 1.283756345510482788e-01 -7.056535780429840088e-02 -2.513821125030517578e-01 -1.627860665321350098e-01 6.533300131559371948e-02 9.093401581048965454e-02 -6.638768129050731659e-03 7.668998837471008301e-02
3.173801600933074951e-01 1.545399874448776245e-01 1.122855991125106812e-01 -1.329320482909679413e-02 -1.775367856025695801e-01 -5.036989971995353699e-02 -3.555731475353240967e-01 4.749026522040367126e-02 -4.472081735730171204e-02 6.084275618195533752e-02 4.793456569314002991e-02 -1.890570223331451416e-01 -1.763303279876708984e-01 -1.922161132097244263e-01 -1.133065894246101379e-01 -1.620275825262069702e-01 8.877959102392196655e-02 2.401774376630783081e-01 -3.984402865171432495e-02 -1.271914243698120117e-01 1.749679446220397949e-01 -1.358589082956314087e-01 2.789568901062011719e-01 5.571338161826133728e-02 7.464441657066345215e-02 1.729039698839187622e-01 -4.879916608333587646e-01 -1.650954037904739380e-01 2.602078393101692200e-02 -8.344767242670059204e-02 1.646134704351425171e-01 -7.935141213238239288e-03
1.506641358137130737e-01 -1.044367030262947083e-01 3.222886025905609131e-01 2.439027577638626099e-01 9.210128337144851685e-02 1.254362314939498901e-01 -6.056729704141616821e-02 1.754669994115829468e-01 -4.341582581400871277e-02 1.643320173025131226e-01 2.323850840330123901e-01 5.964054539799690247e-02 -1.763471513986587524e-01 -9.976603090763092041e-02 1.075966656208038330e-01 -4.461342096328735352e-02 -4.159906804561614990e-01 2.697494029998779297e-01 9.799514710903167725e-02 -3.157928586006164551e-01 3.654865175485610962e-02 5.536253098398447037e-03 3.014085888862609863e-01 1.145806759595870972e-01 1.885154098272323608e-02 5.957319959998130798e-02 1.178549826145172119e-01 -5.213267728686332703e-02 2.860892415046691895e-01 7.268985360860824585e-02 -1.156537309288978577e-01 1.476143449544906616e-01
-5.947324633598327637e-02 6.003199890255928040e-02 3.450884819030761719e-01 2.017570286989212036e-01 4.350031912326812744e-02 6.486855447292327881e-02 -4.950252473354339600e-01 -1.017221361398696899e-01 -4.987064003944396973e-02 -7.669054437428712845e-03 1.094755604863166809e-01 -7.224883139133453369e-02 -3.165563642978668213e-01 -1.889084577560424805e-01 -3.196359872817993164e-01 -2.874965779483318329e-02 1.450105607509613037e-01 -2.695512026548385620e-02 -2.123447507619857788e-01 -3.366812132298946381e-03 1.087376028299331665e-01 2.242209389805793762e-02 1.021609604358673096e-01 2.195389866828918457e-01 1.212394684553146362e-01 -1.734354719519615173e-02 8.380090445280075073e-02 -1.265555471181869507e-01 3.503317832946777344e-01 1.037985384464263916e-01 5.949980765581130981e-02 -5.322871729731559753e-03
2.016697078943252563e-01 3.277385532855987549e-01 1.483615189790725708e-01 -9.086255729198455811e-02 -9.559606760740280151e-02 -4.368837398942559958e-04 -3.398630321025848389e-01 -2.664498686790466309e-01 -3.129928186535835266e-02 3.000230491161346436e-01 1.735375523567199707e-01 -1.780308783054351807e-01 -8.499588817358016968e-02 6.017587706446647644e-02 9.777692705392837524e-02 -1.052569970488548279e-01 -9.023613482713699341e-02 1.575222909450531006e-01 -2.618528306484222412e-01 -3.980003297328948975e-02 6.764410436153411865e-02 1.635449975728988647e-01 4.083328247070312500e-01 2.528659105300903320e-01 -7.117756456136703491e-02 7.702826708555221558e-02 -1.577947288751602173e-01 -1.068997532129287720e-01 1.466166824102401733e-01 4.514392465353012085e-02 -6.674126535654067993e-02 3.603268042206764221e-02
2.699054181575775146e-01 1.165069192647933960e-01 -3.042237162590026855e-01 1.370703279972076416e-01 -1.291113793849945068e-01 1.552148759365081787e-01 -1.461170166730880737e-01 -1.906228624284267426e-02 -8.633270859718322754e-02 1.631423234939575195e-01 2.018205672502517700e-01 -1.412980705499649048e-01 -5.697179213166236877e-02 -3.332241475582122803e-01 -2.492749541997909546e-01 -1.643356680870056152e-01 2.524074018001556396e-01 2.128924876451492310e-01 9.863973408937454224e-02 -1.576705724000930786e-01 8.950237184762954712e-02 -9.631212800741195679e-02 1.493573188781738281e-01 5.612241104245185852e-02 2.413604110479354858e-01 9.225180000066757202e-02 1.379667818546295166e-01 -2.917884290218353271e-01 5.620637536048889160e-02 1.894726455211639404e-01 -1.422886103391647339e-01 -1.579741686582565308e-01
2.573273479938507080e-01 1.439773142337799072e-01 6.152480840682983398e-02 2.756385803222656250e-01 -2.553350627422332764e-01 1.166732087731361389e-01 -3.792625367641448975e-01 -2.556481063365936279e-01 -8.985798060894012451e-02 8.787959814071655273e-02 3.796275854110717773e-01 3.297447785735130310e-02 -1.306080222129821777e-01 -2.798748388886451721e-02 1.695237904787063599e-01 -5.782242119312286377e-02 -3.447571024298667908e-02 2.301064729690551758e-01 -2.115371674299240112e-01 -1.138079911470413208e-01 2.719013392925262451e-01 1.582743823528289795e-01 1.530678868293762207e-01 2.628321051597595215e-01 6.922751665115356445e-02 1.705354638397693634e-02 -4.303637146949768066e-02 -1.264294534921646118e-01 -4.005476087331771851e-02 -3.800734505057334900e-02 -3.608570620417594910e-02 -6.132862716913223267e-02
6.908082216978073120e-02 -1.864742636680603027e-01 5.973461270332336426e-02 5.429014936089515686e-02 2.326836138963699341e-01 2.781331837177276611e-01 -1.449334472417831421e-01 -2.088002711534500122e-01 1.766040325164794922e-01 7.790999859571456909e-02 4.226833879947662354e-01 1.820860356092453003e-01 -3.923940360546112061e-01 -7.447811216115951538e-02 -1.181746926158666611e-02 -1.174147278070449829e-01 6.329740583896636963e-02 3.005660176277160645e-01 1.157778725028038025e-01 1.384181231260299683e-01 -6.153816729784011841e-02 5.912475287914276123e-03 2.963472902774810791e-01 3.777715563774108887e-02 7.235644757747650146e-02 1.067173853516578674e-01 3.414072468876838684e-02 -7.338528335094451904e-02 2.757177054882049561e-01 -2.812875807285308838e-02 -7.543934136629104614e-02 -9.826505184173583984e-02
2.666636407375335693e-01 1.969005912542343140e-01 8.110404759645462036e-02 -1.221840158104896545e-01 -1.396530270576477051e-01 -4.914553463459014893e-02 -3.226534426212310791e-01 -2.722850739955902100e-01 -1.796427071094512939e-01 3.490281999111175537e-01 8.250868320465087891e-02 -1.594817787408828735e-01 -1.828370392322540283e-01 1.403133124113082886e-01 7.675751298666000366e-02 -6.382130831480026245e-02 -4.301752522587776184e-02 2.724160850048065186e-01 -2.262793630361557007e-01 -4.273515194654464722e-02 -6.598306447267532349e-02 2.547634840011596680e-01 2.371560931205749512e-01 1.910018175840377808e-01 1.898909956216812134e-01 -6.224627047777175903e-02 -2.014729231595993042e-01 -1.693706661462783813e-01 5.192442983388900757e-02 -1.742663560435175896e-03 1.002619713544845581e-01 -7.745822519063949585e-02
4.889870584011077881e-01 -1.091004386544227600e-01 9.153787046670913696e-02 -8.833429962396621704e-02 -2.165233939886093140e-01 -1.947484016418457031e-01 -1.133928745985031128e-01 2.246428094804286957e-02 -1.603408008813858032e-01 1.745537966489791870e-01 1.475813239812850952e-01 -5.586667358875274658e-02 -1.960486471652984619e-01 -3.101225793361663818e-01 -8.923502266407012939e-02 -2.537509500980377197e-01 1.790176779031753540e-01 2.173109203577041626e-01 -9.374798089265823364e-02 -1.991685926914215088e-01 -8.659101277589797974e-02 1.249819342046976089e-02 -4.704373329877853394e-02 -4.218239337205886841e-02 5.951360217295587063e-04 1.546833962202072144e-01 -2.678142301738262177e-02 -3.583618998527526855e-01 2.143545635044574738e-02 -1.261275634169578552e-02 2.294893562793731689e-01 -2.941149659454822540e-02
-3.823305666446685791e-02 6.037056446075439453e-02 2.399875037372112274e-02 4.304173588752746582e-02 1.201170384883880615e-01 1.194511279463768005e-01 -4.292782843112945557e-01 -1.583825424313545227e-02 -1.220881640911102295e-01 9.537109732627868652e-02 1.427518874406814575e-01 -6.961422413587570190e-02 -1.649899631738662720e-01 -5.386884883046150208e-02 2.185793127864599228e-03 -3.571445047855377197e-01 1.710197329521179199e-01 2.475757747888565063e-01 3.880606891470961273e-05 1.521839350461959839e-01 -2.351111471652984619e-01 1.391915977001190186e-01 7.902359962463378906e-02 -2.678533829748630524e-02 3.609973788261413574e-01 2.168194204568862915e-01 -1.196768730878829956e-01 -2.864077687263488770e-01 5.632440745830535889e-02 -1.507832109928131104e-01 -2.220255434513092041e-01 1.677246242761611938e-01
3.823603391647338867e-01 8.975588134489953518e-04 2.700705528259277344e-01 3.358689695596694946e-02 -1.544062048196792603e-01 -1.642960682511329651e-02 -1.843735277652740479e-01 -3.182840347290039062e-01 5.528420582413673401e-02 4.808318614959716797e-02 1.122873127460479736e-01 -3.052805960178375244e-01 -4.555550217628479004e-02 -6.951486319303512573e-02 -4.188612103462219238e-02 -2.952352166175842285e-01 3.128364980220794678e-01 9.712504222989082336e-03 1.757865399122238159e-01 4.400749132037162781e-02 4.911613836884498596e-02 -7.094762474298477173e-02 1.866921633481979370e-01 1.292337775230407715e-01 1.864667981863021851e-01 2.051282376050949097e-01 -2.447013705968856812e-01 7.264012098312377930e-02 2.372063845396041870e-01 -8.694312721490859985e-02 1.018006280064582825e-01 -8.563341200351715088e-02
2.961590290069580078e-01 1.411377638578414917e-01 1.508080661296844482e-01 3.504795953631401062e-02 -5.474127829074859619e-02 -7.030852138996124268e-02 4.974948242306709290e-02 -1.379919648170471191e-01 -1.634040474891662598e-01 4.182816743850708008e-01 2.719126641750335693e-01 2.461557984352111816e-01 -2.103017717599868774e-01 2.781658247113227844e-02 -1.627130359411239624e-01 -2.233335971832275391e-01 -2.912409603595733643e-02 -1.945302635431289673e-01 1.959844380617141724e-01 -8.979841321706771851e-02 6.341222673654556274e-02 -2.679081559181213379e-01 7.070091366767883301e-02 -6.111966818571090698e-02 -1.193171087652444839e-02 -1.410163659602403641e-02 -1.670157015323638916e-01 -2.733966410160064697e-01 2.542510330677032471e-01 -7.963297516107559204e-02 9.403888881206512451e-02 1.699842214584350586e-01
1.440668702125549316e-01 1.033538654446601868e-01 8.825270086526870728e-02 -2.182767689228057861e-01 2.107703834772109985e-01 -1.188773289322853088e-01 9.372495859861373901e-02 -1.641443520784378052e-01 -1.779487878084182739e-01 4.175955355167388916e-01 1.397221535444259644e-01 -7.068540900945663452e-02 -4.420878887176513672e-01 -7.490540295839309692e-02 -3.432060033082962036e-02 -2.059584259986877441e-01 3.134583588689565659e-03 2.648971676826477051e-01 -8.219929039478302002e-02 9.451077133417129517e-02 1.852174699306488037e-01 1.577892154455184937e-01 2.665642201900482178e-01 -1.186500862240791321e-02 1.106475666165351868e-01 1.826638542115688324e-02 -2.445405423641204834e-01 -9.368547052145004272e-02 7.843977212905883789e-02 1.423996686935424805e-02 -1.994836628437042236e-01 7.316964212805032730e-03
3.468085229396820068e-01 -1.465678513050079346e-01 1.105685532093048096e-01 -5.402536771725863218e-06 -1.400235891342163086e-01 2.263274788856506348e-02 -2.186295241117477417e-01 -1.885616779327392578e-01 -2.536219954490661621e-01 1.090776622295379639e-01 2.656794488430023193e-01 1.276002824306488037e-02 -2.911737374961376190e-02 -1.924951523542404175e-01 -3.745717555284500122e-02 2.232055366039276123e-02 3.056865930557250977e-01 1.525876224040985107e-01 2.201271206140518188e-01 8.549985289573669434e-02 -7.298702001571655273e-02 -1.591405272483825684e-02 8.067052811384201050e-02 -2.005808800458908081e-02 1.981609165668487549e-01 1.740105748176574707e-01 -1.707420796155929565e-01 -4.704662263393402100e-01 6.782355159521102905e-02 -1.900219768285751343e-01 -1.658210717141628265e-02 9.880933910608291626e-02
2.303903996944427490e-01 9.535992890596389771e-02 5.781861022114753723e-02 1.886120736598968506e-01 -2.635263204574584961e-01 3.761872276663780212e-02 -4.762274324893951416e-01 -2.604109942913055420e-01 -1.853906661272048950e-01 1.775540113449096680e-01 2.279217690229415894e-01 -1.000038012862205505e-01 -4.755483940243721008e-02 -9.123357385396957397e-02 2.104584872722625732e-01 -2.672719769179821014e-02 -5.454763025045394897e-02 2.861765623092651367e-01 -2.625372707843780518e-01 -8.320355787873268127e-03 1.500883847475051880e-01 1.829005181789398193e-01 1.937198787927627563e-01 1.707781851291656494e-01 8.863244205713272095e-02 7.522344123572111130e-03 2.606811560690402985e-02 -1.543426662683486938e-01 3.615985438227653503e-02 -6.592141091823577881e-02 -4.996481537818908691e-02 -1.813908070325851440e-01
2.229762822389602661e-02 -3.670075163245201111e-02 4.587696120142936707e-02 4.923480749130249023e-02 9.763502329587936401e-02 -6.105386093258857727e-02 -3.031377196311950684e-01 -8.573426306247711182e-02 -4.317743182182312012e-01 3.096487522125244141e-01 3.625320792198181152e-01 -2.806803211569786072e-02 -7.544014602899551392e-02 -1.041004732251167297e-01 5.715496838092803955e-02 2.619447410106658936e-01 -5.000620707869529724e-02 -1.705872826278209686e-02 -1.059722378849983215e-01 -2.288196235895156860e-01 -2.018283158540725708e-01 -5.479229148477315903e-03 2.141359448432922363e-01 -2.527976781129837036e-02 1.020520403981208801e-01 -1.600125581026077271e-01 -5.845233052968978882e-02 7.796544581651687622e-02 3.891688883304595947e-01 8.288718014955520630e-02 -9.882201254367828369e-02 1.046176850795745850e-01
5.780097097158432007e-02 -2.653636634349822998e-01 -4.726805258542299271e-03 1.694326996803283691e-01 1.881211251020431519e-01 1.358386278152465820e-01 -2.240843474864959717e-01 7.081898860633373260e-03 -8.474829792976379395e-02 4.793205484747886658e-02 1.485548913478851318e-01 -1.362796872854232788e-01 -3.626106679439544678e-01 1.807435750961303711e-01 3.340966701507568359e-01 -1.606681495904922485e-01 1.061684712767601013e-01 2.646120786666870117e-01 -3.000271618366241455e-01 -2.307832092046737671e-01 -3.241729736328125000e-02 4.055893048644065857e-02 1.535037904977798462e-01 5.721594393253326416e-02 1.979924291372299194e-01 -1.902989856898784637e-02 -1.871481537818908691e-02 -1.724428087472915649e-01 1.437204778194427490e-01 1.351370066404342651e-01 -1.325921118259429932e-01 -2.478831857442855835e-01
1.604577898979187012e-01 -3.511818051338195801e-01 1.055919229984283447e-01 9.671639651060104370e-02 -4.226265475153923035e-02 3.035296127200126648e-02 -1.170717850327491760e-01 -7.473156601190567017e-02 -7.882104814052581787e-02 3.748757541179656982e-01 8.265895396471023560e-02 1.170950755476951599e-01 -3.181838691234588623e-01 -3.448217734694480896e-02 -2.291206270456314087e-02 -2.179863452911376953e-01 1.778373122215270996e-01 2.074174582958221436e-01 -1.043192818760871887e-01 -1.182252392172813416e-01 1.859479248523712158e-01 1.133165434002876282e-01 4.707223474979400635e-01 -3.604492545127868652e-02 -2.188812755048274994e-02 -1.275303065776824951e-01 9.219501167535781860e-02 -1.910642087459564209e-01 1.925633661448955536e-02 1.971045881509780884e-01 -1.148800458759069443e-02 -1.405567526817321777e-01
2.200838625431060791e-01 9.678633883595466614e-03 1.132969185709953308e-02 4.490038156509399414e-01 -1.415387839078903198e-01 5.143423005938529968e-02 -2.491622269153594971e-01 -6.866484880447387695e-02 -1.432773023843765259e-01 1.619936674833297729e-01 2.007683664560317993e-01 -2.619626745581626892e-02 -2.896543145179748535e-01 6.428700685501098633e-02 -8.116187155246734619e-02 -1.534800827503204346e-01 1.133808493614196777e-02 3.884443938732147217e-01 1.216596737504005432e-01 1.160454973578453064e-01 1.567497551441192627e-01 -3.993787616491317749e-02 1.520082056522369385e-01 1.775643974542617798e-01 2.164123058319091797e-01 3.326445221900939941e-01 -3.148484975099563599e-02 -1.693122088909149170e-02 1.434531211853027344e-01 7.160749286413192749e-02 5.071457847952842712e-02 -8.480409532785415649e-02
1.565451920032501221e-01 3.147770836949348450e-02 2.168479859828948975e-01 5.996705219149589539e-02 2.306339889764785767e-01 5.805324297398328781e-03 1.418677717447280884e-02 -2.281047776341438293e-02 3.095062449574470520e-02 1.225689128041267395e-01 2.729847431182861328e-01 1.749087423086166382e-01 8.881343156099319458e-02 -4.215534031391143799e-02 -2.236260473728179932e-01 -4.588482379913330078e-01 -1.494393199682235718e-01 1.521878987550735474e-01 -2.476267516613006592e-03 -2.788849174976348877e-01 -1.823167502880096436e-01 1.210127249360084534e-01 2.541175484657287598e-01 5.938072502613067627e-02 2.329687178134918213e-01 -1.873864531517028809e-01 -6.446775794029235840e-02 -7.931897789239883423e-02 2.303062975406646729e-01 2.520997524261474609e-01 -1.325661838054656982e-01 7.321277260780334473e-02
2.748955488204956055e-01 9.491876512765884399e-02 1.217305883765220642e-01 2.481971979141235352e-01 4.891391471028327942e-02 4.303229972720146179e-02 -1.777986623346805573e-02 -2.935454994440078735e-02 -3.076418489217758179e-02 2.821405827999114990e-01 3.421997129917144775e-01 2.418722659349441528e-01 -2.359966635704040527e-01 -1.293576229363679886e-02 7.384143024682998657e-02 -9.872480481863021851e-02 2.234232574701309204e-01 -2.894836962223052979e-01 -2.195509523153305054e-02 -4.123885929584503174e-01 1.937973052263259888e-01 4.456656053662300110e-02 2.457948178052902222e-01 -3.452098369598388672e-02 1.027702465653419495e-01 -1.132142767310142517e-01 3.382203727960586548e-02 -1.252395361661911011e-01 2.011043727397918701e-01 1.293141841888427734e-01 1.348610315471887589e-02 5.828046053647994995e-02
1.866044700145721436e-01 -7.738699764013290405e-02 2.388183772563934326e-01 2.400233298540115356e-01 1.906467080116271973e-01 -2.089637964963912964e-01 -3.440544009208679199e-01 1.922410726547241211e-01 -6.776429712772369385e-02 5.899480730295181274e-02 1.794194430112838745e-01 -5.273694545030593872e-02 -5.145603418350219727e-02 -2.288015484809875488e-01 -5.368598923087120056e-02 -4.851987957954406738e-01 1.539954245090484619e-01 -4.982495307922363281e-02 1.118288487195968628e-01 -4.627266526222229004e-02 -8.429529517889022827e-02 -8.722175657749176025e-02 1.130276098847389221e-01 2.293373048305511475e-01 8.931852132081985474e-02 8.119724690914154053e-02 -3.075290238484740257e-03 -3.610571101307868958e-02 1.617536246776580811e-01 -4.553745687007904053e-02 -9.779462963342666626e-02 3.134422302246093750e-01
4.404026865959167480e-01 -5.797746405005455017e-02 1.824053525924682617e-01 1.619780361652374268e-01 -1.725790090858936310e-02 -1.606468558311462402e-01 -2.492951005697250366e-01 1.672407537698745728e-01 2.371976152062416077e-02 1.902595162391662598e-01 -1.669881790876388550e-01 -7.787706702947616577e-02 -3.794746398925781250e-01 -8.294237405061721802e-02 -1.962779760360717773e-01 -2.052351087331771851e-01 6.892653554677963257e-02 1.767028123140335083e-01 -1.130544543266296387e-01 -5.435498058795928955e-02 1.055262386798858643e-01 -1.191865056753158569e-01 8.219986408948898315e-02 -8.480653911828994751e-02 3.066217899322509766e-01 1.668397523462772369e-02 -1.934343427419662476e-01 -1.961040943861007690e-01 1.507449299097061157e-01 1.840658634901046753e-01 2.571002580225467682e-02 7.924445718526840210e-02
8.146078884601593018e-02 -6.960266083478927612e-02 5.611882545053958893e-03 3.239701390266418457e-01 5.418320745229721069e-02 -2.883061021566390991e-02 -6.003444269299507141e-02 -7.666188478469848633e-02 -1.551266759634017944e-01 3.780140355229377747e-02 2.141922563314437866e-01 1.086629033088684082e-01 -5.127369761466979980e-01 8.759196847677230835e-02 -3.577265515923500061e-02 -2.427422553300857544e-01 2.932553924620151520e-02 -3.757059574127197266e-02 -2.877528071403503418e-01 -2.482683211565017700e-01 -2.221892960369586945e-02 -2.386048585176467896e-01 2.320638895034790039e-01 2.825582399964332581e-02 2.216301709413528442e-01 -1.284566968679428101e-01 -3.656293079257011414e-02 -1.956345289945602417e-01 1.271223127841949463e-01 2.260870933532714844e-01 -1.933097839355468750e-02 1.570379585027694702e-01
-8.611669391393661499e-02 -4.719026759266853333e-02 -7.611840963363647461e-02 3.284407034516334534e-02 2.416221648454666138e-01 1.379481106996536255e-01 -9.816411137580871582e-02 -1.043712869286537170e-01 5.035965889692306519e-02 2.986778020858764648e-01 2.422206401824951172e-01 -1.519775241613388062e-01 -2.105699926614761353e-01 6.298369914293289185e-02 -1.900894194841384888e-01 -2.495244592428207397e-01 1.266358047723770142e-01 3.015590459108352661e-02 -3.371488153934478760e-01 -2.634575366973876953e-01 -1.072504222393035889e-01 -4.759815707802772522e-02 3.404172658920288086e-01 5.291527509689331055e-02 2.475980222225189209e-01 4.410335794091224670e-03 1.048182025551795959e-01 -3.208069503307342529e-01 7.882222533226013184e-02 1.511917412281036377e-01 1.265280842781066895e-01 1.119886264204978943e-01
2.216834127902984619e-01 -8.372551947832107544e-02 1.867773681879043579e-01 -3.533873334527015686e-02 6.478104740381240845e-02 1.454487442970275879e-01 -1.611891537904739380e-01 1.466621644794940948e-02 4.666806198656558990e-03 -4.275882989168167114e-02 1.184910833835601807e-01 -3.092584609985351562e-01 -3.127348124980926514e-01 1.035839542746543884e-01 1.856546401977539062e-01 -2.021496556699275970e-02 1.247753798961639404e-01 3.733806014060974121e-01 -2.143028825521469116e-01 -3.184695541858673096e-01 2.151756584644317627e-01 -6.869561225175857544e-02 3.052560389041900635e-01 1.069131717085838318e-01 -1.724444478750228882e-01 -7.081998139619827271e-02 -3.388724476099014282e-02 -3.008571453392505646e-03 2.636902332305908203e-01 2.589061297476291656e-02 -1.893857270479202271e-01 3.579521924257278442e-02
2.394363135099411011e-01 -2.525748610496520996e-01 4.039021953940391541e-02 -4.762114956974983215e-02 -1.801194548606872559e-01 2.101824581623077393e-01 -8.309224247932434082e-02 -1.716380715370178223e-01 -1.484357714653015137e-01 7.082185242325067520e-03 2.878481149673461914e-01 -8.369486778974533081e-02 -2.683914303779602051e-01 -1.196019127964973450e-01 1.844250261783599854e-01 -3.291018605232238770e-01 -2.900060452520847321e-02 1.552674025297164917e-01 -4.383683577179908752e-02 -3.140138089656829834e-01 -2.315952777862548828e-01 1.811179965734481812e-01 3.705453872680664062e-01 -3.934239968657493591e-02 -8.000493049621582031e-02 -7.028713822364807129e-02 -2.976551279425621033e-02 4.632446914911270142e-02 8.943293988704681396e-02 -1.961749047040939331e-01 -9.866321086883544922e-02 5.657122936099767685e-03
-2.052027732133865356e-01 1.377727836370468140e-01 1.704269200563430786e-01 2.564592063426971436e-01 -1.073648408055305481e-01 2.006904631853103638e-01 -2.623206079006195068e-01 8.738336712121963501e-02 -9.655900299549102783e-02 -7.981824129819869995e-02 3.735326528549194336e-01 -1.507653594017028809e-01 -2.902381122112274170e-01 -1.299481242895126343e-01 3.401500731706619263e-02 -1.803929954767227173e-01 2.030637264251708984e-01 8.048991113901138306e-02 -8.723382651805877686e-02 -1.012614071369171143e-01 6.455248594284057617e-02 -2.780803851783275604e-02 1.412852108478546143e-01 9.184944629669189453e-02 1.644286662340164185e-01 -3.804173767566680908e-01 1.598184853792190552e-01 -9.885239601135253906e-02 2.416051775217056274e-01 1.397626250982284546e-01 1.195914149284362793e-01 6.982460618019104004e-02
3.027114868164062500e-01 1.218541115522384644e-01 6.833557784557342529e-02 1.071460768580436707e-01 -2.609595656394958496e-01 1.480775512754917145e-02 -3.165796995162963867e-01 -2.403166741132736206e-01 -3.686131536960601807e-02 1.566544324159622192e-01 2.553941905498504639e-01 -2.224103063344955444e-01 -7.853543013334274292e-02 -6.536414474248886108e-02 3.005850017070770264e-01 7.890659384429454803e-03 1.775388792157173157e-02 2.199410349130630493e-01 -3.325562775135040283e-01 -1.199008077383041382e-01 1.208197772502899170e-01 2.519828379154205322e-01 1.927697807550430298e-01 2.468441575765609741e-01 3.111024759709835052e-02 -1.464634388685226440e-02 -1.284949034452438354e-01 -1.667302250862121582e-01 8.079781383275985718e-02 -8.110482245683670044e-02 1.486883498728275299e-02 -3.104430623352527618e-02
3.609409034252166748e-01 7.911662757396697998e-02 -1.308839917182922363e-01 5.094233155250549316e-02 -5.521469563245773315e-02 9.630843997001647949e-03 -1.128331050276756287e-01 7.151357829570770264e-02 1.327219456434249878e-01 -1.372534334659576416e-01 1.881518959999084473e-01 -1.686549186706542969e-01 -4.596204031258821487e-03 -4.895041286945343018e-01 2.146377414464950562e-01 -1.813141554594039917e-01 2.301842123270034790e-01 2.254699617624282837e-01 -1.589873619377613068e-02 -8.780337870121002197e-02 -1.157067716121673584e-01 -1.948620975017547607e-01 5.459310114383697510e-02 -1.170461699366569519e-01 2.758362293243408203e-01 -9.099973738193511963e-02 1.984410136938095093e-01 -1.940313577651977539e-01 7.617173343896865845e-02 2.108305990695953369e-01 -8.777262270450592041e-02 -6.854336708784103394e-02
2.983106374740600586e-01 -1.730292290449142456e-01 4.350999370217323303e-02 -1.115837767720222473e-01 -2.091994434595108032e-01 2.005390524864196777e-01 -4.364790320396423340e-01 -1.138771101832389832e-01 9.702651947736740112e-02 2.844009995460510254e-01 1.458870470523834229e-01 1.348315924406051636e-01 3.650625795125961304e-02 -2.249031960964202881e-01 5.899890325963497162e-03 -1.917459368705749512e-01 1.138432025909423828e-01 6.184666231274604797e-02 -3.653691709041595459e-02 -3.652801364660263062e-02 -6.624622642993927002e-02 -2.284941971302032471e-01 3.696276247501373291e-02 -1.332523673772811890e-01 3.007215261459350586e-01 7.438177615404129028e-02 -3.214357793331146240e-02 -3.149116039276123047e-01 1.854130327701568604e-01 9.748397767543792725e-02 -1.284672915935516357e-01 9.518583863973617554e-02
1.062708348035812378e-01 -1.034301593899726868e-01 1.118537634611129761e-01 1.700978279113769531e-01 -5.977540835738182068e-02 -7.526629138737916946e-03 3.978275693953037262e-03 -7.658068090677261353e-02 6.340935081243515015e-02 3.612567782402038574e-01 3.049148321151733398e-01 -2.263613045215606689e-01 4.235397279262542725e-02 -1.005241870880126953e-01 -1.230333223938941956e-01 -2.936862111091613770e-01 1.040322110056877136e-01 1.236398741602897644e-01 -1.092640981078147888e-01 -3.973255753517150879e-01 2.095069922506809235e-02 -5.685131624341011047e-02 2.257011234760284424e-01 -5.929291248321533203e-02 2.327419668436050415e-01 1.280427128076553345e-01 1.478723883628845215e-01 9.221208747476339340e-04 5.990835279226303101e-02 9.920172393321990967e-02 -4.098132848739624023e-01 8.470761030912399292e-02
1.571377813816070557e-01 3.534674346446990967e-01 4.040174186229705811e-02 -9.246326982975006104e-02 -2.948089540004730225e-01 -7.639768882654607296e-04 -3.151157200336456299e-01 -1.704090386629104614e-01 -7.374214380979537964e-02 1.614681482315063477e-01 1.941238790750503540e-01 -1.760726049542427063e-02 -9.847836941480636597e-02 -8.798944763839244843e-03 3.981813490390777588e-01 9.616448543965816498e-03 -5.860763788223266602e-02 1.144931763410568237e-01 -2.165574431419372559e-01 1.615698216482996941e-03 -1.195127591490745544e-01 1.194285079836845398e-01 3.188642263412475586e-01 1.624646186828613281e-01 6.480564922094345093e-02 -1.421661972999572754e-01 -4.190823063254356384e-02 -2.937718927860260010e-01 1.705733388662338257e-01 9.169667959213256836e-02 -1.299956738948822021e-01 9.266890585422515869e-03
2.576629817485809326e-01 -1.573354937136173248e-02 3.368503153324127197e-01 4.301913827657699585e-02 5.316602811217308044e-02 -2.639172226190567017e-02 -1.377137601375579834e-01 1.305851936340332031e-01 -3.341968953609466553e-01 6.067392230033874512e-02 1.883356273174285889e-01 -2.024336010217666626e-01 -2.067695185542106628e-02 -3.520051836967468262e-01 1.979755908250808716e-01 -6.938981264829635620e-02 -1.402686536312103271e-01 2.798775136470794678e-01 3.500015437602996826e-01 -4.444120451807975769e-02 -1.476963236927986145e-02 -3.053589258342981339e-03 2.159743010997772217e-01 3.054965473711490631e-02 4.800887033343315125e-02 2.013134211301803589e-01 -3.646482527256011963e-02 -2.346926033496856689e-01 2.563035115599632263e-02 1.699708588421344757e-02 1.199556663632392883e-01 1.829588711261749268e-01
4.707838594913482666e-01 1.655125916004180908e-01 2.025073207914829254e-02 -6.345494836568832397e-02 -2.731767594814300537e-01 -1.023589372634887695e-01 -2.747800052165985107e-01 -4.761646315455436707e-02 -8.362692594528198242e-02 5.735274404287338257e-02 5.917383730411529541e-02 -3.599656000733375549e-02 -8.491611480712890625e-02 -9.327523410320281982e-02 6.968374550342559814e-02 -4.411435723304748535e-01 -1.949075162410736084e-01 1.789391785860061646e-01 -9.596271440386772156e-03 -1.902711540460586548e-01 1.166091263294219971e-01 -1.880291104316711426e-01 -1.733723729848861694e-01 -1.161250025033950806e-01 1.366909742355346680e-01 -1.028925701975822449e-01 -1.506436467170715332e-01 -1.861282885074615479e-01 2.193047404289245605e-01 -3.598986938595771790e-02 2.645865641534328461e-02 1.330616772174835205e-01
2.874872982501983643e-01 9.843949973583221436e-02 1.198767647147178650e-01 2.896061241626739502e-01 4.240443930029869080e-03 1.305028051137924194e-01 -1.964534968137741089e-01 1.101441606879234314e-01 3.336606919765472412e-02 9.627791121602058411e-03 -3.951084800064563751e-03 -1.085944920778274536e-01 7.653529196977615356e-02 -1.192697882652282715e-01 -6.122239283286035061e-04 -2.338787317276000977e-01 5.459078773856163025e-02 3.249953389167785645e-01 -4.370604082942008972e-02 -1.179299578070640564e-01 -6.248160824179649353e-02 -3.501063585281372070e-02 -1.348488479852676392e-01 3.339034318923950195e-01 4.980534911155700684e-01 -7.748284935951232910e-02 -6.325295567512512207e-02 -1.540189534425735474e-01 3.274249434471130371e-01 -4.563532397150993347e-02 5.708763748407363892e-02 -1.701156608760356903e-02
3.845110535621643066e-01 6.101147830486297607e-02 4.119629412889480591e-02 -1.928048580884933472e-02 -6.625460088253021240e-02 5.302493274211883545e-02 -2.350756525993347168e-01 -1.241721287369728088e-01 2.172680646181106567e-01 1.747069358825683594e-01 3.787336647510528564e-01 2.226802706718444824e-02 4.791475087404251099e-02 -1.124094650149345398e-01 9.642074815928936005e-03 -1.858811974525451660e-01 1.518241316080093384e-01 1.369015574455261230e-01 -4.758094623684883118e-02 1.923265457153320312e-01 -1.818059086799621582e-01 -3.054627776145935059e-01 6.988044083118438721e-02 -1.636515706777572632e-01 3.610692322254180908e-01 5.544926971197128296e-03 1.885772496461868286e-01 -2.261770665645599365e-01 6.784527748823165894e-02 1.628079451620578766e-02 -1.862583160400390625e-01 -3.858153894543647766e-02
4.805200397968292236e-01 2.075148373842239380e-01 2.053415030241012573e-01 2.537676692008972168e-02 1.104781404137611389e-01 2.702612988650798798e-02 3.387243300676345825e-02 1.147146224975585938e-01 -3.768560290336608887e-01 2.024678699672222137e-02 2.266132086515426636e-01 -1.296477615833282471e-01 -2.252890914678573608e-01 4.562216624617576599e-02 -1.986552588641643524e-02 -3.998007178306579590e-01 7.458399981260299683e-02 -1.367913782596588135e-01 7.337581366300582886e-02 -1.084976717829704285e-01 -7.503963261842727661e-02 -1.407426446676254272e-01 1.425497233867645264e-02 -3.921555355191230774e-02 1.580962538719177246e-01 2.102648615837097168e-01 -5.720534920692443848e-02 -2.388327419757843018e-01 5.769142135977745056e-02 1.218425109982490540e-02 7.529819756746292114e-02 1.582567989826202393e-01
1.269839853048324585e-01 -1.023820117115974426e-01 5.203306674957275391e-01 1.559171825647354126e-01 -2.328560315072536469e-02 5.248151719570159912e-02 -1.765168160200119019e-01 1.479157507419586182e-01 -1.469564884901046753e-01 5.201762914657592773e-02 1.613741070032119751e-01 4.902778938412666321e-02 -1.498059034347534180e-01 -1.101207286119461060e-01 1.756810843944549561e-01 -3.228712975978851318e-01 -5.961629375815391541e-02 1.271082013845443726e-01 1.459882408380508423e-01 -2.002770006656646729e-01 -5.447847768664360046e-02 6.679158657789230347e-02 1.924394518136978149e-01 -2.770796120166778564e-01 4.632018133997917175e-02 9.973843395709991455e-02 7.478236407041549683e-02 -2.275385260581970215e-01 1.683704704046249390e-01 1.215010508894920349e-02 2.418605089187622070e-01 2.018863558769226074e-01
2.711241543292999268e-01 1.363959312438964844e-01 -3.367901593446731567e-02 3.728340938687324524e-02 2.455505877733230591e-01 1.750558912754058838e-01 -6.305903196334838867e-02 -2.783074080944061279e-01 -2.373359501361846924e-01 -1.705827862024307251e-01 3.448805510997772217e-01 -1.293894648551940918e-01 2.433335222303867340e-02 -9.585554897785186768e-02 -8.051320910453796387e-03 -3.757707178592681885e-01 1.960212141275405884e-01 6.392034888267517090e-02 1.632607281208038330e-01 5.269187688827514648e-02 -7.187379151582717896e-02 -7.070653885602951050e-02 9.053405374288558960e-02 3.658152222633361816e-01 -6.062020361423492432e-02 -2.731736302375793457e-01 -6.061463430523872375e-02 6.926550716161727905e-02 1.997007727622985840e-01 1.876229047775268555e-02 -1.929676346480846405e-02 -9.661323577165603638e-02
3.101951479911804199e-01 1.758069247007369995e-01 1.701686978340148926e-01 2.314662188291549683e-01 -3.279299437999725342e-01 1.775817275047302246e-01 -1.666437536478042603e-01 1.375090926885604858e-01 8.342387527227401733e-02 4.497956484556198120e-02 1.798334568738937378e-01 -8.735769987106323242e-02 -5.790191143751144409e-02 -1.967504024505615234e-01 -1.818834394216537476e-01 -1.757389754056930542e-01 2.158742956817150116e-02 2.467788904905319214e-01 -9.025807492434978485e-03 2.421242743730545044e-02 -6.552696228027343750e-02 -1.530893705785274506e-02 4.900149069726467133e-04 3.736325353384017944e-02 3.961078524589538574e-01 -9.536909312009811401e-02 2.287670038640499115e-02 -2.382838875055313110e-01 3.230438828468322754e-01 -9.782594442367553711e-02 -7.965588010847568512e-03 -2.106024771928787231e-01
1.733091324567794800e-01 -4.557611420750617981e-02 9.399712830781936646e-02 4.888144135475158691e-02 1.419021002948284149e-02 1.325488984584808350e-01 -2.059006989002227783e-01 2.288092225790023804e-01 9.290907531976699829e-02 2.150654606521129608e-02 1.622902601957321167e-01 2.230747049907222390e-04 -3.942342102527618408e-01 -1.876564919948577881e-01 -1.773675829172134399e-01 -1.403798609972000122e-01 1.921707242727279663e-01 2.891171574592590332e-01 -1.661687940359115601e-01 5.553529411554336548e-02 -4.427414387464523315e-02 -2.643831670284271240e-01 2.515299022197723389e-01 -1.001680418848991394e-01 2.377509623765945435e-01 -3.421976044774055481e-02 -1.620471179485321045e-01 -3.531882762908935547e-01 -8.139976114034652710e-02 4.985956847667694092e-02 2.241925001144409180e-01 4.962221533060073853e-02
1.116842553019523621e-01 -1.015547886490821838e-01 1.858782768249511719e-01 1.627232879400253296e-01 -2.250633686780929565e-01 1.185566186904907227e-01 -2.201060503721237183e-01 -7.278850674629211426e-02 -1.869818195700645447e-02 1.044732239097356796e-02 2.365221530199050903e-01 -2.539021372795104980e-01 -5.917841196060180664e-02 1.881067752838134766e-01 2.340717911720275879e-01 -1.076410412788391113e-01 -1.424012985080480576e-02 2.477083951234817505e-01 -1.349017173051834106e-01 -4.348480701446533203e-02 2.557038962841033936e-01 -7.515525072813034058e-02 3.493179678916931152e-01 -1.495636533945798874e-02 -2.203285694122314453e-02 -2.079294472932815552e-01 2.545665577054023743e-02 -4.043310284614562988e-01 1.522213071584701538e-01 -1.996184736490249634e-01 -1.031222939491271973e-01 -1.231393367052078247e-01
2.050727605819702148e-01 -1.148179545998573303e-01 3.019261173903942108e-02 -1.067730411887168884e-01 -3.075413987971842289e-04 1.815216541290283203e-01 -2.276134043931961060e-01 -2.686348184943199158e-02 1.473678462207317352e-02 8.543762564659118652e-02 2.509520351886749268e-01 8.697363547980785370e-03 -2.925637364387512207e-01 -8.882516622543334961e-02 8.344397693872451782e-02 -3.205320537090301514e-01 2.254951149225234985e-01 8.876712620258331299e-02 6.355285644531250000e-02 2.568946182727813721e-01 -1.091882735490798950e-01 -3.816640749573707581e-02 6.827934086322784424e-02 1.110546663403511047e-01 2.535142600536346436e-01 8.558324724435806274e-02 -4.405497759580612183e-02 -3.824560642242431641e-01 1.922064870595932007e-01 -2.924561202526092529e-01 -2.433210313320159912e-01 1.122127175331115723e-01
9.237128496170043945e-02 9.689013659954071045e-02 2.213513255119323730e-01 1.183868497610092163e-01 -1.821056753396987915e-01 2.126144319772720337e-01 -3.184712231159210205e-01 -2.971062958240509033e-01 -1.688868850469589233e-01 5.559766665101051331e-02 1.860359609127044678e-01 -1.596297323703765869e-01 -1.168020144104957581e-01 7.993079721927642822e-02 4.292536973953247070e-01 -3.376044332981109619e-03 -8.332754671573638916e-02 1.344947963953018188e-01 -1.223970428109169006e-01 -4.742375388741493225e-02 1.871189624071121216e-01 2.244474366307258606e-02 2.606419026851654053e-01 2.291797250509262085e-01 1.565438956022262573e-01 -1.218480840325355530e-01 -9.288718551397323608e-02 -2.817827463150024414e-01 9.039335697889328003e-02 -6.746072322130203247e-02 -4.368948563933372498e-02 -1.214392632246017456e-01
5.593417286872863770e-01 1.200630068778991699e-01 1.783559918403625488e-01 2.048923522233963013e-01 -1.290951967239379883e-01 1.677465885877609253e-01 -2.364676296710968018e-01 2.064394652843475342e-01 5.100508406758308411e-02 6.620495766401290894e-02 6.504427641630172729e-02 -9.803850203752517700e-02 -4.717118293046951294e-02 -1.515526175498962402e-01 4.108094051480293274e-02 -2.073567062616348267e-01 1.160173714160919189e-01 2.405281811952590942e-01 -3.975953534245491028e-02 7.129727862775325775e-03 -1.042661517858505249e-01 9.380971640348434448e-02 1.570735871791839600e-01 -4.484596848487854004e-02 1.554993987083435059e-01 1.931021809577941895e-01 -2.605808377265930176e-01 -4.803773388266563416e-02 1.296556293964385986e-01 1.915705949068069458e-01 2.395638525485992432e-01 -5.483481287956237793e-02
1.047212928533554077e-01 -1.121426373720169067e-01 2.168420255184173584e-01 2.199458032846450806e-01 1.739274710416793823e-02 -7.805217057466506958e-02 5.209977552294731140e-02 -5.388214811682701111e-02 1.273130327463150024e-01 4.264135956764221191e-01 2.702681124210357666e-01 2.452288717031478882e-01 -1.689504981040954590e-01 1.367940660566091537e-02 5.528852716088294983e-02 -2.336617857217788696e-01 3.165194392204284668e-01 -1.270727813243865967e-01 3.755265846848487854e-02 -1.055990457534790039e-01 4.127040877938270569e-02 -1.860201805830001831e-01 2.583964765071868896e-01 2.151481807231903076e-01 2.079284638166427612e-01 -1.205323264002799988e-01 -4.546004347503185272e-03 -6.692052632570266724e-02 3.251798450946807861e-01 -2.009507035836577415e-03 2.586406283080577850e-02 -6.715153902769088745e-02
3.971419483423233032e-02 -3.267926573753356934e-01 1.997207105159759521e-02 2.596269249916076660e-01 2.750022895634174347e-02 4.173943027853965759e-02 -2.611335515975952148e-01 -2.284923940896987915e-01 -2.399547249078750610e-01 4.150955379009246826e-01 7.898090779781341553e-02 9.059584140777587891e-02 -1.194726675748825073e-01 6.754875183105468750e-02 2.269364595413208008e-01 -4.524994269013404846e-02 -4.017655178904533386e-02 -6.882914807647466660e-03 -1.577894687652587891e-01 -1.844118237495422363e-01 -5.275031924247741699e-02 -1.140300408005714417e-01 2.999014556407928467e-01 1.503387242555618286e-01 1.897166818380355835e-01 -6.076369062066078186e-02 1.390913128852844238e-01 -2.682423889636993408e-01 4.740065336227416992e-02 1.183738633990287781e-01 1.731847971677780151e-01 1.344688385725021362e-01
1.290716081857681274e-01 4.394487291574478149e-02 2.175731509923934937e-01 3.390263319015502930e-01 2.096440941095352173e-01 -6.589421629905700684e-02 -8.851192146539688110e-02 -4.030932858586311340e-02 -2.709534950554370880e-03 2.754258811473846436e-01 4.093185365200042725e-01 1.612854301929473877e-01 -2.561112344264984131e-01 1.009586900472640991e-01 1.177903115749359131e-01 -6.315173208713531494e-02 2.450413107872009277e-01 -1.364973634481430054e-01 -1.969793289899826050e-01 -1.479560285806655884e-01 1.061433702707290649e-01 -1.079346016049385071e-01 1.760817468166351318e-01 -6.356085836887359619e-02 1.529720723628997803e-01 -1.601314693689346313e-01 3.371825814247131348e-02 -2.059108912944793701e-01 2.758226096630096436e-01 6.906795501708984375e-02 -1.568959057331085205e-01 -5.420015752315521240e-02
1.974882930517196655e-01 5.914957448840141296e-02 -2.014487236738204956e-02 2.665735036134719849e-02 1.660927981138229370e-01 2.235750667750835419e-02 -8.707072585821151733e-02 -3.536064550280570984e-02 -9.898065775632858276e-02 1.978231370449066162e-01 2.072089724242687225e-02 -7.205952703952789307e-02 -2.705116569995880127e-02 3.970934450626373291e-02 -5.567139014601707458e-02 -4.394113421440124512e-01 1.107942196540534496e-03 -2.777953743934631348e-01 -4.118547588586807251e-02 -2.530072331428527832e-01 -3.393881395459175110e-02 1.995000243186950684e-02 9.420765936374664307e-02 4.973393976688385010e-01 2.243047356605529785e-01 7.941985875368118286e-02 -7.024866342544555664e-02 -2.664556205272674561e-01 -6.872820109128952026e-02 3.237959742546081543e-01 8.957672864198684692e-02 -1.249996721744537354e-01
1.337742507457733154e-01 2.529039420187473297e-02 6.997316330671310425e-02 1.413278281688690186e-01 1.828662157058715820e-01 -5.998935177922248840e-02 -3.471716642379760742e-01 -1.352665275335311890e-01 -3.266948461532592773e-01 2.226584404706954956e-01 8.951406925916671753e-02 -1.502638757228851318e-01 -1.063761208206415176e-02 -1.337641775608062744e-01 -2.658356428146362305e-01 -2.350709438323974609e-01 -2.237651497125625610e-01 1.995657384395599365e-01 2.086790949106216431e-01 -6.391257792711257935e-02 1.853769719600677490e-01 -1.554937213659286499e-01 3.032556474208831787e-01 1.233445107936859131e-01 8.104671537876129150e-02 1.711669117212295532e-01 7.764393091201782227e-02 -2.491390854120254517e-01 -1.987630128860473633e-02 -2.028007507324218750e-01 2.880375273525714874e-02 1.820559427142143250e-02
-5.044385325163602829e-03 -2.193880639970302582e-02 -1.548840315081179142e-03 2.486808598041534424e-01 -2.561437897384166718e-02 4.168882593512535095e-02 -2.223336696624755859e-01 -3.527006134390830994e-02 -9.661067277193069458e-02 8.424222469329833984e-02 1.933471709489822388e-01 1.011364236474037170e-01 -4.671259224414825439e-01 -6.902890279889106750e-03 -1.401105672121047974e-01 -1.689076870679855347e-01 1.508690267801284790e-01 5.029376223683357239e-02 -6.681645661592483521e-02 -1.142189800739288330e-01 1.398951709270477295e-01 -1.528658866882324219e-01 3.464355170726776123e-01 -6.574913859367370605e-03 3.247147202491760254e-01 -6.113421544432640076e-02 1.117276772856712341e-01 -3.266515731811523438e-01 8.509182929992675781e-02 2.141830921173095703e-01 -5.823518708348274231e-02 2.518982887268066406e-01
2.606448233127593994e-01 7.619042694568634033e-02 -1.828949898481369019e-02 1.931236833333969116e-01 -2.507869303226470947e-01 6.929227709770202637e-02 -3.958861231803894043e-01 -2.183942496776580811e-01 -2.054296731948852539e-01 1.770537495613098145e-01 2.787926495075225830e-01 -1.791957616806030273e-01 -5.537481606006622314e-02 2.430674061179161072e-02 3.174574971199035645e-01 -2.304159337654709816e-03 -3.571959212422370911e-02 2.557086646556854248e-01 -2.402227371931076050e-01 -2.219298109412193298e-02 1.607068330049514771e-01 9.467071294784545898e-02 2.187520414590835571e-01 2.450155466794967651e-01 4.869003966450691223e-02 -5.454332008957862854e-02 -6.959499418735504150e-02 -1.992801278829574585e-01 1.808325201272964478e-02 -2.518551889806985855e-03 -1.824821904301643372e-02 -1.028515174984931946e-01
5.510043501853942871e-01 -1.149519309401512146e-01 4.039337858557701111e-03 3.063236176967620850e-02 -2.247244268655776978e-01 -4.386371746659278870e-02 -1.882266849279403687e-01 -5.163299292325973511e-02 -1.552082449197769165e-01 1.834338009357452393e-01 2.577873766422271729e-01 -6.284504383802413940e-02 -2.024091184139251709e-01 -1.115513443946838379e-01 -1.602639853954315186e-01 -9.405282139778137207e-02 2.931966483592987061e-01 7.842473685741424561e-02 -1.684681326150894165e-02 4.482627660036087036e-02 -5.141788721084594727e-02 1.044842451810836792e-01 1.543830633163452148e-01 1.606195233762264252e-02 -1.967857033014297485e-01 4.384889453649520874e-02 4.355082754045724869e-03 -3.784504830837249756e-01 1.229372248053550720e-01 -1.334885507822036743e-01 -1.378934383392333984e-01 8.786994963884353638e-02
2.102176249027252197e-01 2.199582904577255249e-01 1.764300651848316193e-02 1.505706608295440674e-01 -3.029178977012634277e-01 1.997387111186981201e-01 -3.433441817760467529e-01 -2.607124149799346924e-01 -1.453734040260314941e-01 1.781003624200820923e-01 2.291449010372161865e-01 -7.787889987230300903e-02 -1.535681337118148804e-01 -8.277959376573562622e-02 2.631832957267761230e-01 -2.298843860626220703e-02 7.028344552963972092e-03 1.881536692380905151e-01 -2.028179317712783813e-01 -2.271014302968978882e-01 1.370237022638320923e-01 2.142128497362136841e-01 8.086055517196655273e-02 2.607600390911102295e-01 8.168727159500122070e-02 -1.081155389547348022e-01 9.160364978015422821e-03 -1.767730414867401123e-01 -5.369908642023801804e-03 -6.515994668006896973e-02 -5.660484544932842255e-03 -1.841698884963989258e-01
2.783156931400299072e-01 -9.879999607801437378e-02 1.006523147225379944e-01 7.605399191379547119e-02 -9.683427214622497559e-02 -2.549081742763519287e-01 -1.213724464178085327e-01 -5.421823821961879730e-03 -1.329031288623809814e-01 -3.347969381138682365e-03 1.659438610076904297e-01 9.441056102514266968e-02 -5.126992613077163696e-02 5.732580646872520447e-02 1.744968295097351074e-01 -3.112354278564453125e-01 2.471188008785247803e-01 3.596488833427429199e-01 2.437552064657211304e-01 -1.205603331327438354e-01 -5.713558197021484375e-02 -5.319401994347572327e-02 -8.189316838979721069e-02 -4.870060458779335022e-02 7.291501760482788086e-02 5.906286463141441345e-02 -3.331365063786506653e-02 -3.697711527347564697e-01 2.333830595016479492e-01 2.479957789182662964e-01 2.632611393928527832e-01 9.450562298297882080e-02
3.991806805133819580e-01 1.265879869461059570e-01 1.230662614107131958e-01 5.230702925473451614e-03 -2.609910666942596436e-01 3.704433888196945190e-02 -4.683727025985717773e-01 1.647840067744255066e-02 6.197464093565940857e-02 2.563572721555829048e-03 4.849860817193984985e-02 -2.514190077781677246e-01 -1.545559018850326538e-01 -1.996717602014541626e-01 -7.449972629547119141e-02 -2.138090580701828003e-01 1.186654716730117798e-01 1.209254935383796692e-01 -1.477327048778533936e-01 -7.383651286363601685e-02 1.807464659214019775e-02 -1.419910788536071777e-01 7.253115624189376831e-02 5.984142795205116272e-02 1.161022633314132690e-01 -2.088269218802452087e-02 -3.626570999622344971e-01 -1.090372204780578613e-01 1.935083419084548950e-01 2.711785724386572838e-03 2.195581793785095215e-01 8.716426789760589600e-02
3.506135940551757812e-01 -2.361319027841091156e-02 -3.199400380253791809e-02 1.859387904405593872e-01 -1.938972473144531250e-01 1.607745513319969177e-02 -3.569044470787048340e-01 6.588485836982727051e-02 -4.817671179771423340e-01 2.844905294477939606e-02 2.590526938438415527e-01 -1.186931282281875610e-01 -7.427246868610382080e-02 -2.819008529186248779e-01 -1.796166300773620605e-01 -6.880711764097213745e-02 1.337476521730422974e-01 1.123577058315277100e-01 -8.495634421706199646e-03 1.014122813940048218e-01 -8.540963381528854370e-02 6.347587704658508301e-02 -5.617825314402580261e-02 -6.424692459404468536e-03 1.911248266696929932e-02 -3.828954324126243591e-02 -1.640713959932327271e-01 -3.419919908046722412e-01 1.716735661029815674e-01 5.637949332594871521e-02 -3.059133701026439667e-02 2.381247282028198242e-02
2.816943228244781494e-01 2.081619501113891602e-01 1.452140361070632935e-01 6.442555785179138184e-02 -1.469024419784545898e-01 3.477898612618446350e-02 -3.416619300842285156e-01 -2.619433701038360596e-01 -3.551183640956878662e-02 2.752788066864013672e-01 2.959704399108886719e-01 -4.024888947606086731e-02 -1.755922287702560425e-01 3.715457767248153687e-02 2.763304710388183594e-01 8.481575548648834229e-02 -2.699497528374195099e-02 2.443752735853195190e-01 -2.768290042877197266e-01 -5.567322950810194016e-03 1.235219165682792664e-01 1.505858600139617920e-01 1.635783761739730835e-01 1.762423366308212280e-01 3.546708822250366211e-02 -4.420454055070877075e-02 -5.196508765220642090e-02 -2.954496443271636963e-01 4.781242087483406067e-02 6.571903079748153687e-02 -1.198374927043914795e-01 -1.219976618885993958e-01
-6.888391822576522827e-02 2.628502547740936279e-01 3.350837389007210732e-03 2.194642424583435059e-01 -1.790384799242019653e-01 -1.332848817110061646e-01 -1.744277626276016235e-01 5.957263987511396408e-03 -8.271770179271697998e-02 1.083744689822196960e-01 2.625254690647125244e-01 -1.126053277403116226e-02 -2.990195453166961670e-01 -1.963609009981155396e-01 2.885822653770446777e-01 -1.195149049162864685e-01 -9.712146967649459839e-02 -5.308422818779945374e-02 -1.081652380526065826e-02 -2.114899605512619019e-01 -1.866053938865661621e-01 -1.495661437511444092e-01 2.505804300308227539e-01 2.958042547106742859e-02 1.918739974498748779e-01 3.348278999328613281e-01 -1.995041966438293457e-01 -1.393181383609771729e-01 5.208791047334671021e-02 3.075598478317260742e-01 -3.061329759657382965e-02 -1.444541104137897491e-02
6.444210559129714966e-02 -1.707043126225471497e-02 2.689375579357147217e-01 -2.538184821605682373e-02 -3.357915878295898438e-01 -1.520433425903320312e-01 -9.065344929695129395e-02 -1.706864088773727417e-01 7.423531264066696167e-02 1.690229773521423340e-01 2.417426705360412598e-01 2.302694171667098999e-01 -4.040718823671340942e-02 2.198067307472229004e-02 1.710174828767776489e-01 -1.868336200714111328e-01 2.791310101747512817e-02 4.543637111783027649e-02 2.367184869945049286e-02 -2.364985086023807526e-02 -1.642505265772342682e-02 7.410630583763122559e-02 2.906817793846130371e-01 3.322332203388214111e-01 4.075417518615722656e-01 -1.693602204322814941e-01 -1.672534495592117310e-01 -1.836179345846176147e-01 1.314749270677566528e-01 2.213181257247924805e-01 -9.151470661163330078e-02 4.292132705450057983e-02
4.940325021743774414e-01 7.368108630180358887e-02 3.944084942340850830e-01 1.263454556465148926e-01 -6.080519035458564758e-02 -1.524755656719207764e-01 -2.351088374853134155e-01 1.090897917747497559e-01 1.555516272783279419e-01 5.589008703827857971e-02 1.037128735333681107e-02 2.314851805567741394e-02 -3.154543340206146240e-01 -1.532192826271057129e-01 -5.624642968177795410e-02 -1.484345495700836182e-01 9.353407472372055054e-02 2.557235062122344971e-01 -5.804448202252388000e-02 1.084381192922592163e-01 1.058608368039131165e-01 -1.062779277563095093e-01 1.027536615729331970e-01 -7.590130716562271118e-02 2.164549678564071655e-01 9.565379470586776733e-02 -1.447954475879669189e-01 -2.220988422632217407e-01 5.925046652555465698e-02 6.307122856378555298e-02 1.893218606710433960e-01 -1.048435047268867493e-01
2.129866927862167358e-01 -1.268222779035568237e-01 1.610167324542999268e-01 2.113568931818008423e-01 1.426718980073928833e-01 7.652878016233444214e-02 -2.507207691669464111e-01 1.220895797014236450e-01 -2.006921917200088501e-01 1.378285884857177734e-01 1.613698005676269531e-01 6.283664703369140625e-02 -1.268368214368820190e-01 1.808831393718719482e-01 9.864513576030731201e-02 7.669958285987377167e-03 3.422419428825378418e-01 7.292239367961883545e-02 -1.930966228246688843e-01 -2.566585838794708252e-01 1.403116527944803238e-02 1.604426503181457520e-01 1.969369649887084961e-01 2.490315586328506470e-02 1.860914528369903564e-01 -1.591265648603439331e-01 3.377548605203628540e-02 -3.479715287685394287e-01 2.397905737161636353e-01 1.935248374938964844e-01 2.030419558286666870e-01 8.254349231719970703e-02
1.183180063962936401e-01 1.742466092109680176e-01 1.513076126575469971e-01 1.824955791234970093e-01 -2.204493284225463867e-01 5.458481609821319580e-02 -4.369138181209564209e-01 -1.915963441133499146e-01 -1.931779980659484863e-01 1.317449659109115601e-01 2.576530575752258301e-01 -1.915724724531173706e-01 -1.154230982065200806e-01 -1.141798943281173706e-01 2.681940495967864990e-01 4.812721163034439087e-02 -4.671242833137512207e-02 2.854781448841094971e-01 -2.687032818794250488e-01 -5.200905352830886841e-02 2.121038734912872314e-01 1.310399472713470459e-01 1.233698874711990356e-01 2.287078946828842163e-01 -9.809685871005058289e-03 -2.137276157736778259e-02 1.544319652020931244e-02 -1.681500226259231567e-01 6.281588226556777954e-02 -1.886934600770473480e-02 -5.948876962065696716e-02 -1.916162818670272827e-01
3.037349283695220947e-01 3.190401494503021240e-01 -7.110492140054702759e-02 3.314182758331298828e-01 -1.558315157890319824e-01 6.293545663356781006e-02 -9.520073421299457550e-03 1.366460621356964111e-01 -6.129109486937522888e-02 2.428751587867736816e-01 2.941997051239013672e-01 -8.915554732084274292e-02 -1.542925387620925903e-01 -3.644475042819976807e-01 -5.581214651465415955e-02 -1.300199627876281738e-01 1.146249324083328247e-01 2.337811142206192017e-01 -1.207264512777328491e-01 1.349728703498840332e-01 -1.039965357631444931e-02 1.296841651201248169e-01 3.163178637623786926e-02 -1.195119321346282959e-01 1.008092686533927917e-01 -5.339228361845016479e-02 -1.342859119176864624e-01 -3.125185072422027588e-01 1.459088027477264404e-01 1.485454738140106201e-01 2.124881185591220856e-02 6.961832195520401001e-02
1.275688260793685913e-01 9.966845810413360596e-02 -2.087361738085746765e-02 -5.007104575634002686e-02 2.743810229003429413e-02 6.309996824711561203e-03 -1.954257041215896606e-01 -3.116171061992645264e-01 4.128323122859001160e-02 2.302885651588439941e-01 2.832719683647155762e-01 -1.212103664875030518e-01 -2.219038605690002441e-01 3.428757563233375549e-02 -1.731691807508468628e-01 -1.857138872146606445e-01 2.178454101085662842e-01 2.366285026073455811e-01 -2.479775622487068176e-02 1.661859750747680664e-01 1.151973754167556763e-01 1.583275496959686279e-01 2.784536182880401611e-01 2.228400111198425293e-02 1.207674890756607056e-01 -2.299126088619232178e-01 -2.776976823806762695e-01 9.389392286539077759e-02 2.717651724815368652e-01 1.510844230651855469e-01 -2.071460634469985962e-01 -1.707978844642639160e-01
6.689486652612686157e-02 -3.471685200929641724e-02 5.904923006892204285e-02 2.855283617973327637e-01 2.089759558439254761e-01 -9.752874262630939484e-03 -2.177995145320892334e-01 -2.822660841047763824e-02 2.345485240221023560e-01 5.811464041471481323e-02 2.576299309730529785e-01 7.648667693138122559e-02 -2.338383197784423828e-01 -3.057335130870342255e-02 3.230690211057662964e-02 -3.032121062278747559e-01 3.321249410510063171e-02 6.946317851543426514e-02 -7.963573932647705078e-02 -1.974113136529922485e-01 -6.219328194856643677e-02 -3.982005268335342407e-02 3.540756106376647949e-01 -1.813408732414245605e-02 1.991984695196151733e-01 -6.136237457394599915e-02 1.630586385726928711e-01 -1.655001193284988403e-01 2.263175845146179199e-01 2.898540794849395752e-01 1.614422947168350220e-01 3.114182054996490479e-01
1.740956157445907593e-01 1.208826750516891479e-01 2.733944170176982880e-02 -1.749659702181816101e-02 -2.192486226558685303e-01 1.709630042314529419e-01 -4.313220083713531494e-01 -1.693771630525588989e-01 -1.101632565259933472e-01 7.531671226024627686e-02 1.153329759836196899e-01 1.675560884177684784e-02 -1.554346829652786255e-01 -1.126047670841217041e-01 2.548938989639282227e-01 -8.123688399791717529e-03 -1.512565165758132935e-01 1.368437856435775757e-01 -1.720047146081924438e-01 2.426578290760517120e-02 -7.321582641452550888e-03 6.539972871541976929e-02 1.760297566652297974e-01 1.100719049572944641e-01 -9.254106134176254272e-02 -3.534368872642517090e-01 -1.567125171422958374e-01 -4.221957921981811523e-01 1.306549608707427979e-01 -2.258737012743949890e-02 6.556493788957595825e-02 -2.266048341989517212e-01
5.357092022895812988e-01 -5.555718764662742615e-02 -4.884592443704605103e-02 3.220631182193756104e-01 -1.806633174419403076e-01 -1.524862051010131836e-01 -1.942448168992996216e-01 8.517646789550781250e-02 -1.966945976018905640e-01 1.542466580867767334e-01 3.041015863418579102e-01 -6.808637082576751709e-02 -1.237395629286766052e-01 -2.689520418643951416e-01 -4.938292130827903748e-02 -1.230820417404174805e-01 1.096541956067085266e-01 1.533909589052200317e-01 4.208205267786979675e-02 2.894699275493621826e-01 -1.111877411603927612e-01 2.507375366985797882e-02 8.287838660180568695e-03 3.363440930843353271e-02 3.180065751075744629e-02 -5.652739666402339935e-03 -5.819145590066909790e-02 -2.487653642892837524e-01 1.565739065408706665e-01 7.328028231859207153e-02 1.312830857932567596e-02 -8.020577579736709595e-02
6.130360811948776245e-02 -2.652310021221637726e-02 -3.912327438592910767e-02 -1.298395842313766479e-01 -1.024805940687656403e-03 6.124825030565261841e-02 -2.782147824764251709e-01 -8.305000513792037964e-02 9.306745603680610657e-03 2.581734657287597656e-01 1.556018143892288208e-01 1.011963486671447754e-01 1.155293881893157959e-01 -8.355504274368286133e-02 -1.045415252447128296e-01 -5.047664046287536621e-01 3.105847239494323730e-01 1.496835798025131226e-01 -6.165831536054611206e-02 3.082872368395328522e-03 -1.223251894116401672e-01 -2.173762768507003784e-01 3.438371419906616211e-02 7.537883520126342773e-02 3.064016401767730713e-01 -8.049999922513961792e-02 -1.719357632100582123e-02 -3.971574306488037109e-01 -1.340415887534618378e-02 -1.475039571523666382e-01 -1.724031567573547363e-01 -6.767767015844583511e-03
2.030682563781738281e-01 1.497641652822494507e-01 1.493689715862274170e-01 6.257474422454833984e-02 -1.807341724634170532e-01 -1.367645687423646450e-03 -3.792428672313690186e-01 -1.621862500905990601e-01 -1.104933097958564758e-01 2.402569651603698730e-01 2.772120833396911621e-01 -1.700652390718460083e-01 -1.654523164033889771e-01 1.633966863155364990e-01 4.141338169574737549e-02 -8.602322638034820557e-02 -1.113980188965797424e-01 2.567294836044311523e-01 -3.542228043079376221e-01 -5.763324722647666931e-02 3.881739079952239990e-02 1.367288976907730103e-01 1.557982712984085083e-01 3.445370197296142578e-01 1.344694495201110840e-01 -1.041390448808670044e-01 -2.052503526210784912e-01 -1.282598171383142471e-02 2.407931350171566010e-02 1.242013573646545410e-01 -6.212573498487472534e-02 8.391728997230529785e-02
-6.449337303638458252e-02 -1.780034452676773071e-01 7.497136294841766357e-02 5.469981953501701355e-02 1.542983502149581909e-01 1.438225060701370239e-01 9.982225298881530762e-02 -2.555049955844879150e-01 -2.822212874889373779e-02 4.687200486660003662e-01 2.553828358650207520e-01 3.484307974576950073e-02 -1.010649055242538452e-01 -1.723981052637100220e-01 -1.818076223134994507e-01 -2.316820770502090454e-01 9.825058281421661377e-02 3.499290943145751953e-01 -4.185975342988967896e-02 -7.777501642704010010e-02 -3.896851837635040283e-02 -3.284610435366630554e-02 1.511629521846771240e-01 1.214531883597373962e-01 3.078444302082061768e-01 8.718365430831909180e-02 -2.787681818008422852e-01 2.329317294061183929e-02 -1.399306813254952431e-03 7.553862035274505615e-02 -9.872672706842422485e-02 -2.145355343818664551e-01
5.777335166931152344e-02 -3.125724494457244873e-01 1.774185597896575928e-01 8.200122416019439697e-02 1.128098666667938232e-01 3.396792709827423096e-01 -1.824070513248443604e-01 -4.015655070543289185e-02 -1.754378825426101685e-01 1.363738030195236206e-01 1.507709473371505737e-01 -2.088024467229843140e-01 -3.420644104480743408e-01 6.615649908781051636e-02 3.254201710224151611e-01 -4.115320369601249695e-02 7.914397120475769043e-02 7.073354721069335938e-02 2.649744972586631775e-02 4.478473588824272156e-02 9.607013314962387085e-02 -1.181882396340370178e-01 2.953806519508361816e-01 3.922019153833389282e-02 1.396039724349975586e-01 -1.713369190692901611e-01 -2.053145552054047585e-03 -3.838490545749664307e-01 2.237910963594913483e-02 8.830305933952331543e-02 6.671627983450889587e-03 -1.502986997365951538e-01
1.694082468748092651e-01 -2.284737825393676758e-01 2.914674766361713409e-02 2.978404164314270020e-01 -1.681234985589981079e-01 1.447392851114273071e-01 -6.043675169348716736e-02 4.262048378586769104e-02 -1.665758788585662842e-01 1.559328734874725342e-01 2.424674779176712036e-01 -2.689719945192337036e-02 -1.231619119644165039e-01 8.216442167758941650e-02 -4.212117195129394531e-02 -2.169344276189804077e-01 1.123288497328758240e-01 1.458577811717987061e-01 -7.004956901073455811e-02 7.891220971941947937e-03 1.140055656433105469e-01 1.755573004484176636e-01 5.803936719894409180e-01 7.689713686704635620e-02 9.967032819986343384e-02 -5.014685913920402527e-03 1.104062423110008240e-01 -2.815783396363258362e-02 2.689227648079395294e-02 2.128132060170173645e-02 1.107729300856590271e-01 -3.615098297595977783e-01
2.740627229213714600e-01 -3.389995172619819641e-02 9.273751080036163330e-02 1.701443269848823547e-02 1.821284145116806030e-01 2.034394294023513794e-01 -3.054411709308624268e-01 -2.707054615020751953e-01 -1.453891247510910034e-01 2.459437996149063110e-01 1.883812099695205688e-01 1.697383075952529907e-01 -1.403609812259674072e-01 -1.079597994685173035e-01 -1.275733858346939087e-01 -3.239073157310485840e-01 1.006370633840560913e-01 -5.807638168334960938e-03 -8.981798589229583740e-02 1.674124747514724731e-01 -1.215839609503746033e-01 5.922967568039894104e-02 5.178197100758552551e-02 1.512736380100250244e-01 2.285292446613311768e-01 2.132055014371871948e-01 8.081962913274765015e-02 -2.067668884992599487e-01 -4.491423442959785461e-02 -2.940180897712707520e-02 -1.587212979793548584e-01 3.318008184432983398e-01
3.897368609905242920e-01 2.607586681842803955e-01 -9.725835919380187988e-02 -1.116555854678153992e-01 6.614863127470016479e-02 2.378825247287750244e-01 2.955771982669830322e-02 -1.083261072635650635e-01 -1.481109261512756348e-01 3.187234997749328613e-01 1.584580391645431519e-01 -2.897007763385772705e-01 -2.080255597829818726e-01 -1.041473224759101868e-01 8.127077668905258179e-02 -2.703370153903961182e-01 -1.029816940426826477e-01 8.699019253253936768e-02 2.756733894348144531e-01 -5.128225311636924744e-02 -4.259881377220153809e-02 1.029905378818511963e-01 1.689893156290054321e-01 -4.736634716391563416e-02 4.683051258325576782e-02 -4.083147272467613220e-02 4.247841425240039825e-03 -1.129474639892578125e-01 2.470687031745910645e-01 1.891544833779335022e-02 3.126005530357360840e-01 -4.970381408929824829e-02
6.504250317811965942e-02 7.649336755275726318e-02 2.482575625181198120e-01 1.747367829084396362e-01 -1.675638556480407715e-01 1.025641709566116333e-01 -1.405436638742685318e-02 -2.317046821117401123e-01 -1.297117173671722412e-01 -5.203535407781600952e-02 1.732663363218307495e-01 1.685345023870468140e-01 -2.614551186561584473e-01 -1.924904622137546539e-02 1.728734374046325684e-01 4.618936032056808472e-02 2.226971983909606934e-01 1.648930907249450684e-01 -1.160550042986869812e-01 2.005233317613601685e-01 -1.017931178212165833e-01 -2.468741685152053833e-02 4.276938438415527344e-01 -6.751771271228790283e-02 5.852264910936355591e-02 -1.667878776788711548e-01 -2.826789617538452148e-01 -3.425746560096740723e-01 -2.687340788543224335e-02 2.497706860303878784e-01 6.441128253936767578e-02 4.344416409730911255e-02
8.295112103223800659e-02 -2.094936668872833252e-01 1.194900721311569214e-01 -3.786500170826911926e-02 4.162058606743812561e-02 4.976729303598403931e-02 -3.745746612548828125e-02 -1.244396045804023743e-01 2.213253527879714966e-01 -3.553664684295654297e-02 3.182813823223114014e-01 8.505072444677352905e-02 1.352592278271913528e-02 -1.663158386945724487e-01 1.785042136907577515e-02 -4.973962604999542236e-01 1.377474963665008545e-01 -1.125149503350257874e-01 1.311592906713485718e-01 -7.984511554241180420e-02 2.532862499356269836e-02 -1.318877488374710083e-01 3.280662000179290771e-01 -3.378528356552124023e-02 2.848784625530242920e-01 1.580476313829421997e-01 -1.913907229900360107e-01 -2.969723045825958252e-01 2.271026819944381714e-01 1.212133001536130905e-02 -1.144483312964439392e-01 1.664611138403415680e-02
2.967749536037445068e-01 1.966928243637084961e-01 -5.623146891593933105e-02 6.609778851270675659e-02 -1.427025645971298218e-01 1.443274468183517456e-01 -1.518420130014419556e-01 -1.198819503188133240e-01 2.725880406796932220e-02 7.325136661529541016e-02 2.315376102924346924e-01 1.092766150832176208e-01 -5.999216437339782715e-02 -3.499054014682769775e-01 -2.339758276939392090e-01 -4.246284663677215576e-01 -2.635212242603302002e-02 2.352755069732666016e-01 -7.204370945692062378e-02 -1.135917305946350098e-01 1.568665057420730591e-01 -1.809539794921875000e-01 8.995828777551651001e-02 7.697722315788269043e-02 1.494895368814468384e-01 9.402573108673095703e-03 -3.626675903797149658e-01 -1.438718587160110474e-01 3.568635508418083191e-02 -1.219891905784606934e-01 -1.340138912200927734e-01 -6.927495822310447693e-03
7.412859797477722168e-02 -1.490695327520370483e-01 -1.581187248229980469e-01 -5.675365030765533447e-02 1.993403024971485138e-02 1.429220736026763916e-01 -9.664247930049896240e-02 -1.741487979888916016e-01 -6.210462003946304321e-02 2.650328874588012695e-01 3.590740859508514404e-01 -1.080056279897689819e-01 -3.743393421173095703e-01 -7.560609281063079834e-02 -9.805966168642044067e-02 -1.701569557189941406e-01 4.386530071496963501e-02 1.894430965185165405e-01 -9.224492311477661133e-02 -1.594394892454147339e-01 -3.521617874503135681e-02 3.396219909191131592e-01 3.411636352539062500e-01 3.051329590380191803e-02 6.793483346700668335e-02 3.197424486279487610e-02 7.727586664259433746e-03 -9.529084898531436920e-03 3.686858415603637695e-01 -1.123119369149208069e-01 -1.374772042036056519e-01 -7.465891540050506592e-02
2.076705694198608398e-01 3.237512111663818359e-01 1.706574559211730957e-01 2.619268596172332764e-01 3.444470763206481934e-01 -1.906688809394836426e-01 -2.868980765342712402e-01 -6.745947897434234619e-02 -1.871778964996337891e-01 5.704914033412933350e-02 2.793395221233367920e-01 -1.758678257465362549e-01 -9.763487428426742554e-02 -1.239757686853408813e-01 -4.374372214078903198e-02 -2.023858875036239624e-01 9.353283792734146118e-02 -2.134172618389129639e-01 3.201116109266877174e-03 -6.092074513435363770e-02 -5.416348204016685486e-02 -1.060315221548080444e-01 1.153256371617317200e-01 -7.053705304861068726e-02 -9.179870784282684326e-02 2.097467780113220215e-01 1.735807061195373535e-01 -2.965858578681945801e-01 5.994295701384544373e-02 1.010109186172485352e-01 -1.497643738985061646e-01 1.528654154390096664e-02
3.800619542598724365e-01 -1.926990039646625519e-02 3.665628656744956970e-02 1.949000656604766846e-01 -2.494238615036010742e-01 -1.587419360876083374e-01 -1.525003015995025635e-01 1.239678412675857544e-01 -4.265190362930297852e-01 2.284740507602691650e-01 1.857163161039352417e-01 -2.691360712051391602e-01 -5.908168107271194458e-02 -1.507483124732971191e-01 -1.813704818487167358e-01 -1.837360709905624390e-01 2.392046153545379639e-01 1.368400156497955322e-01 -5.122021958231925964e-02 -8.961807005107402802e-03 1.475068926811218262e-02 1.373425573110580444e-01 -3.982004243880510330e-03 -1.093794405460357666e-02 7.093866914510726929e-02 -2.806478179991245270e-02 -2.144007533788681030e-01 -2.265121191740036011e-01 1.404302418231964111e-01 1.228019446134567261e-01 -1.680400688201189041e-03 -1.419140398502349854e-01
8.524139970541000366e-02 2.121793478727340698e-01 -1.383549720048904419e-01 3.089882135391235352e-01 4.542422667145729065e-02 -1.535961925983428955e-01 -3.813963532447814941e-01 -6.426884233951568604e-02 -1.112753227353096008e-01 1.234735697507858276e-01 1.356094777584075928e-01 -3.583736121654510498e-01 -3.958460092544555664e-01 -4.231800511479377747e-02 7.684578001499176025e-02 -2.577808201313018799e-01 -8.510356396436691284e-02 -1.701875329017639160e-01 4.763049259781837463e-02 -7.327944785356521606e-02 -2.937010228633880615e-01 -1.291637718677520752e-01 1.069296002388000488e-01 1.806484907865524292e-01 1.806695014238357544e-01 -8.102162927389144897e-02 -8.080070465803146362e-02 -1.065723132342100143e-02 1.595674827694892883e-02 -4.518850520253181458e-02 -9.685157984495162964e-02 -6.463063508272171021e-02
3.250725269317626953e-01 2.789903581142425537e-01 1.576648056507110596e-01 -1.086232289671897888e-01 -8.305189013481140137e-02 3.197903186082839966e-02 3.386201336979866028e-02 -3.219329752027988434e-03 -7.222423702478408813e-02 8.978491276502609253e-02 8.959631621837615967e-02 -1.967220939695835114e-02 -1.640368103981018066e-01 -2.951928675174713135e-01 -2.807265520095825195e-01 -3.582968115806579590e-01 1.685885339975357056e-01 2.778236865997314453e-01 -1.669639945030212402e-01 -7.959430105984210968e-03 8.101455867290496826e-02 -8.193393051624298096e-02 1.508438438177108765e-01 -1.695738136768341064e-01 1.946805417537689209e-01 4.095114395022392273e-02 -3.502263426780700684e-01 -1.911205649375915527e-01 5.069179832935333252e-02 1.622359156608581543e-01 -1.330765523016452789e-02 -4.086796194314956665e-02
-2.597896568477153778e-02 -1.535852439701557159e-02 4.581418931484222412e-01 7.910615205764770508e-02 1.156071946024894714e-01 1.183192357420921326e-01 -2.369526922702789307e-01 -1.102530509233474731e-01 2.063329517841339111e-01 8.799576014280319214e-02 2.249799817800521851e-01 1.048299390822649002e-02 -2.319528535008430481e-02 -2.701501250267028809e-01 -7.105888426303863525e-02 -2.472426295280456543e-01 1.190886124968528748e-01 2.114598304033279419e-01 7.278744131326675415e-02 -2.624970972537994385e-01 2.437959611415863037e-01 -7.100250571966171265e-02 1.523881405591964722e-01 1.285647749900817871e-01 -2.410624641925096512e-03 -8.727518841624259949e-03 -3.175020515918731689e-01 8.756313472986221313e-02 2.583766281604766846e-01 1.022711768746376038e-01 9.380473941564559937e-02 -1.209466606378555298e-01
2.834894061088562012e-01 1.903623491525650024e-01 4.655801877379417419e-02 -2.066335380077362061e-01 1.088471263647079468e-01 -8.438795059919357300e-02 -4.353179782629013062e-02 -1.150726526975631714e-01 -1.479120701551437378e-01 1.278569251298904419e-01 2.971302270889282227e-01 -1.251731067895889282e-01 -4.256851375102996826e-01 -1.434099823236465454e-01 6.316757202148437500e-02 -3.418410718441009521e-01 -2.244192212820053101e-01 -9.093787521123886108e-02 -4.172340780496597290e-02 1.440969388931989670e-02 -2.539559900760650635e-01 9.343514591455459595e-02 3.993827402591705322e-01 -2.591383410617709160e-03 -1.271883845329284668e-01 1.034112647175788879e-02 1.250171959400177002e-01 6.810145080089569092e-02 5.340479314327239990e-02 -5.569990351796150208e-02 -1.463526766747236252e-02 5.988758429884910583e-02
2.524549067020416260e-01 -2.985387668013572693e-02 7.740097492933273315e-02 2.257076203823089600e-01 -7.895233482122421265e-02 -1.516730487346649170e-01 -1.970168799161911011e-01 8.860126882791519165e-02 -2.153961658477783203e-01 2.457227706909179688e-01 2.590793669223785400e-01 -7.598429918289184570e-02 -1.212148666381835938e-01 -2.083422541618347168e-01 -1.210052594542503357e-01 -2.053818851709365845e-01 1.649897843599319458e-01 3.547176122665405273e-01 -1.800327748060226440e-01 5.060983821749687195e-02 -5.929339677095413208e-02 2.314679920673370361e-01 -2.621969282627105713e-01 -1.812689937651157379e-02 -4.826764389872550964e-02 1.466297823935747147e-02 -1.036714762449264526e-01 -3.379926383495330811e-01 2.086248993873596191e-01 6.658270955085754395e-03 4.708834365010261536e-02 -1.429547518491744995e-01
4.145509600639343262e-01 -4.916909709572792053e-02 -1.907795816659927368e-01 -8.720199577510356903e-03 -8.326397091150283813e-02 -3.186809718608856201e-01 -2.057902980595827103e-03 -2.302038669586181641e-01 -6.891096942126750946e-03 3.246967196464538574e-01 4.122096896171569824e-01 3.094578161835670471e-02 7.457834482192993164e-02 -1.651863753795623779e-01 -1.623957604169845581e-02 -1.101784482598304749e-01 -5.376942455768585205e-02 1.542043834924697876e-01 1.391762197017669678e-01 -7.597592473030090332e-02 1.538769006729125977e-01 -2.919990122318267822e-01 -2.336532808840274811e-03 -2.165417000651359558e-02 1.210523024201393127e-01 -7.122348248958587646e-02 -1.158671006560325623e-01 -2.815680801868438721e-01 1.380673199892044067e-01 9.008532017469406128e-02 5.806800350546836853e-02 4.423401132225990295e-02
2.878135144710540771e-01 -2.907929942011833191e-02 -1.206995472311973572e-01 -6.069534923881292343e-03 6.084480322897434235e-03 5.223777145147323608e-02 -2.616602778434753418e-01 -3.195030391216278076e-01 -2.428440153598785400e-01 -1.669823825359344482e-01 2.463946938514709473e-01 -2.270651608705520630e-01 -1.441843621432781219e-02 -4.303126037120819092e-02 2.438586205244064331e-01 -7.298762351274490356e-02 8.230964839458465576e-02 7.748200744390487671e-02 -3.816533982753753662e-01 -1.336473226547241211e-01 2.052627652883529663e-01 1.703502386808395386e-01 3.137893080711364746e-01 -1.445446461439132690e-01 2.621330134570598602e-02 4.874654486775398254e-02 -2.886883355677127838e-02 -2.522317171096801758e-01 -8.782052434980869293e-03 1.346551030874252319e-01 9.933394193649291992e-02 4.165885504335165024e-03
1.176999658346176147e-01 -2.235531508922576904e-01 1.500866468995809555e-02 2.032805681228637695e-01 7.808857411146163940e-02 5.296961590647697449e-02 -1.320751011371612549e-01 6.452564150094985962e-02 -4.952859878540039062e-02 2.862638533115386963e-01 2.173846065998077393e-01 1.277356408536434174e-02 -2.238837033510208130e-01 4.710683599114418030e-02 1.829257160425186157e-01 -1.088776066899299622e-02 5.698014423251152039e-02 -4.202633164823055267e-03 -1.972641199827194214e-01 -2.072610110044479370e-01 2.032055556774139404e-01 8.967851102352142334e-02 4.309741854667663574e-01 1.133079156279563904e-01 1.374360769987106323e-01 -1.721445918083190918e-01 -5.042736232280731201e-02 -4.307771325111389160e-01 2.293744385242462158e-01 1.060938760638237000e-01 -1.368476357311010361e-02 -1.123921051621437073e-01
-1.803800314664840698e-01 -1.213523000478744507e-02 -8.555249869823455811e-02 -4.098414257168769836e-02 -2.247501760721206665e-01 -3.099075555801391602e-01 -3.608851730823516846e-01 -1.627744734287261963e-01 -1.935893893241882324e-01 2.386171519756317139e-01 3.149571120738983154e-01 -9.557062387466430664e-02 -1.432006359100341797e-01 9.985876828432083130e-02 -2.273454889655113220e-02 -1.459054648876190186e-01 -8.947392553091049194e-02 -3.990349546074867249e-02 -1.794565469026565552e-01 -1.353543102741241455e-01 8.540461212396621704e-02 -6.516148895025253296e-02 3.267875015735626221e-01 -9.379652887582778931e-02 -6.827043741941452026e-02 3.551688790321350098e-02 -1.395919322967529297e-01 -5.833858624100685120e-02 3.511733412742614746e-01 -3.567333146929740906e-02 -1.314948499202728271e-01 -2.050576806068420410e-01
2.973318696022033691e-01 7.149715721607208252e-02 2.544055879116058350e-01 -1.052906960248947144e-01 2.509578168392181396e-01 -2.574416697025299072e-01 -2.446728199720382690e-01 9.870264679193496704e-03 -1.614177972078323364e-01 -4.396174475550651550e-02 3.220824003219604492e-01 -4.166778549551963806e-02 -7.554364204406738281e-02 -3.670873492956161499e-02 7.636477053165435791e-02 -3.020733892917633057e-01 1.502151340246200562e-01 -5.983693525195121765e-02 2.125063724815845490e-02 -1.075132191181182861e-02 2.119775414466857910e-01 -2.430373802781105042e-02 2.521239519119262695e-01 8.003553748130798340e-02 1.368877887725830078e-01 2.951126992702484131e-01 1.661929786205291748e-01 -1.490664631128311157e-01 1.243849396705627441e-01 2.613443434238433838e-01 8.025629073381423950e-02 1.255609244108200073e-01
3.781867623329162598e-01 3.097847662866115570e-02 -1.451224535703659058e-01 1.977709680795669556e-01 6.508698314428329468e-02 2.324450165033340454e-01 -1.834704130887985229e-01 5.226548016071319580e-02 2.077811807394027710e-01 9.693167358636856079e-02 2.148606032133102417e-01 -1.321437954902648926e-01 -1.620364487171173096e-01 -1.436745524406433105e-01 7.945074699819087982e-03 -4.441224504262208939e-03 1.965314298868179321e-01 4.179526120424270630e-02 -4.802749156951904297e-01 -2.801612615585327148e-01 -8.130422979593276978e-02 6.153249368071556091e-02 1.076807305216789246e-01 -6.283757090568542480e-02 2.511260807514190674e-01 -1.440546959638595581e-01 6.442492827773094177e-03 -1.467897444963455200e-01 3.347363695502281189e-02 -3.174718096852302551e-02 -2.283728867769241333e-01 5.339323729276657104e-02
1.263069957494735718e-01 9.014883637428283691e-02 1.106605678796768188e-01 2.916934788227081299e-01 1.349830627441406250e-01 -1.594015024602413177e-02 -1.144648194313049316e-01 -8.942653983831405640e-02 1.197205483913421631e-01 3.761759027838706970e-02 4.576064646244049072e-01 2.463298588991165161e-01 -2.884570658206939697e-01 2.005909942090511322e-02 7.131373882293701172e-02 -2.007972896099090576e-01 1.699415296316146851e-01 -5.151950567960739136e-02 -1.191473379731178284e-01 5.136609822511672974e-02 2.740021646022796631e-01 -2.486090660095214844e-01 5.774741619825363159e-02 1.479755737818777561e-03 2.236791253089904785e-01 -2.916015125811100006e-02 1.309606879949569702e-01 -1.536121219396591187e-01 2.745814621448516846e-01 3.464555833488702774e-03 2.538239657878875732e-01 6.416159868240356445e-02
-4.066665470600128174e-02 -2.712015062570571899e-02 1.257403790950775146e-01 3.095301389694213867e-01 1.075595319271087646e-01 -7.152516394853591919e-02 -2.710704803466796875e-01 -8.807590603828430176e-02 2.029296942055225372e-02 6.731194257736206055e-02 5.764407292008399963e-02 1.126192323863506317e-02 -4.769538640975952148e-01 8.447731845080852509e-03 3.117001056671142578e-02 -1.104915067553520203e-01 1.192078590393066406e-01 1.413980275392532349e-01 -2.187203317880630493e-01 8.066721260547637939e-03 1.886459439992904663e-01 -2.251330167055130005e-01 3.573504984378814697e-01 -2.922685444355010986e-02 2.619645893573760986e-01 1.796933114528656006e-01 8.546084165573120117e-02 -3.312967121601104736e-01 -9.639432281255722046e-02 2.571866847574710846e-02 7.824891060590744019e-02 -8.919294923543930054e-02
4.657778739929199219e-01 2.242860496044158936e-01 2.360315918922424316e-01 -2.047529369592666626e-01 1.470144987106323242e-01 2.029219269752502441e-01 2.553720027208328247e-02 5.296514136716723442e-04 -1.600118353962898254e-02 9.781492501497268677e-02 4.763416945934295654e-01 -9.321249276399612427e-02 2.794822677969932556e-02 1.609949767589569092e-02 1.968418359756469727e-01 -2.105475962162017822e-01 -3.114534020423889160e-01 1.622010953724384308e-02 -1.137350201606750488e-01 -1.055895835161209106e-01 5.305359885096549988e-02 -8.874700963497161865e-02 3.560907393693923950e-02 6.961100548505783081e-02 -2.953409031033515930e-02 4.189511761069297791e-02 -1.843581646680831909e-01 -2.037186324596405029e-01 3.762854635715484619e-02 -8.808117359876632690e-02 1.363810151815414429e-02 -1.284743994474411011e-01
3.133723437786102295e-01 -7.060635089874267578e-02 -2.174145430326461792e-01 2.405547946691513062e-01 -7.993145287036895752e-02 5.866413563489913940e-02 -4.403659999370574951e-01 -3.601470589637756348e-01 -1.419821847230195999e-02 9.895323961973190308e-02 1.961615532636642456e-01 -1.118112280964851379e-01 3.484608605504035950e-02 -1.803010404109954834e-01 2.713243961334228516e-01 -8.531545102596282959e-02 -7.504051923751831055e-02 1.385280042886734009e-01 -2.538734376430511475e-01 -3.403580188751220703e-02 2.643482387065887451e-02 1.331310570240020752e-01 2.502790391445159912e-01 1.082492172718048096e-01 8.967755734920501709e-02 -7.935420423746109009e-02 -1.672662235796451569e-02 -2.015625685453414917e-01 -1.026736125349998474e-01 1.618352159857749939e-02 1.236179377883672714e-02 -1.822386234998703003e-01
1.848928034305572510e-01 1.804357953369617462e-02 -4.216184839606285095e-02 1.466283649206161499e-01 4.318258762359619141e-01 1.015984490513801575e-01 -1.406906694173812866e-01 -7.796248793601989746e-02 -7.219965010881423950e-02 1.900712251663208008e-01 1.256304830312728882e-01 -4.645489528775215149e-02 1.336582601070404053e-01 -5.474268272519111633e-02 1.016377657651901245e-01 -1.529880315065383911e-01 2.457340806722640991e-02 -2.199276350438594818e-02 -2.111055143177509308e-02 -3.231104612350463867e-01 -2.019870430231094360e-01 -4.013855755329132080e-02 1.454034298658370972e-01 9.605715423822402954e-02 4.373994767665863037e-01 -1.916816681623458862e-01 -9.433313272893428802e-03 -2.556422948837280273e-01 1.128482967615127563e-01 2.396549284458160400e-02 -4.418704658746719360e-02 -3.437871336936950684e-01
3.553483784198760986e-01 2.978158295154571533e-01 4.082847759127616882e-02 -1.403119415044784546e-02 -8.781938254833221436e-02 -1.123341321945190430e-01 -3.213357925415039062e-01 -3.198974952101707458e-02 -3.134430050849914551e-01 5.469339434057474136e-03 1.451725065708160400e-01 -3.396030664443969727e-01 -5.361740943044424057e-03 -5.602544546127319336e-02 -2.235538959503173828e-01 -2.097380459308624268e-01 2.441086620092391968e-01 1.746089160442352295e-01 6.831291317939758301e-02 -8.234094828367233276e-02 -1.135329678654670715e-01 -1.458807140588760376e-01 -7.686413079500198364e-02 8.989419788122177124e-02 8.243423700332641602e-02 1.457210034132003784e-01 -3.633151203393936157e-02 -2.098556160926818848e-01 2.846819460391998291e-01 -8.411856368184089661e-03 -8.239837735891342163e-02 -1.255594193935394287e-01
2.049364596605300903e-01 -3.816133737564086914e-01 1.940587535500526428e-02 -1.109773144125938416e-01 -2.006075978279113770e-01 2.198869884014129639e-01 -3.642118871212005615e-01 2.366230357438325882e-03 -1.866770237684249878e-01 1.772329360246658325e-01 3.042639195919036865e-01 1.052355021238327026e-01 -1.448117494583129883e-01 -1.836930215358734131e-01 4.731871187686920166e-02 -2.155895903706550598e-02 1.275185029953718185e-02 3.272132873535156250e-01 -2.235537022352218628e-01 -1.127091646194458008e-01 -3.949706256389617920e-02 1.784895360469818115e-01 2.176568955183029175e-01 6.920298188924789429e-02 -1.624218188226222992e-02 -1.354181319475173950e-01 1.378979980945587158e-01 -1.621178984642028809e-01 1.219463348388671875e-01 -8.824040740728378296e-02 9.431205689907073975e-02 1.252920739352703094e-02
-7.349497824907302856e-02 -2.136848419904708862e-01 -9.642188251018524170e-02 -8.001271635293960571e-02 1.064339950680732727e-01 2.377016544342041016e-01 -6.592678278684616089e-02 -1.152830943465232849e-01 1.726327091455459595e-01 2.047854661941528320e-01 2.826957702636718750e-01 -1.494293659925460815e-01 -1.733086854219436646e-01 -7.753300666809082031e-02 -2.548651769757270813e-02 -1.517532169818878174e-01 1.340404748916625977e-01 1.260354965925216675e-01 -2.928509116172790527e-01 -2.125816643238067627e-01 3.957032412290573120e-02 -1.982232332229614258e-01 2.633832097053527832e-01 1.089364066720008850e-01 1.835922449827194214e-01 1.319220662117004395e-01 -3.801689669489860535e-02 -2.904966175556182861e-01 2.829933166503906250e-01 2.717325985431671143e-01 1.890913993120193481e-01 2.317849360406398773e-02
3.457988500595092773e-01 1.467887610197067261e-01 2.644361853599548340e-01 4.003598354756832123e-03 -5.822728201746940613e-02 2.651511430740356445e-01 -3.506478369235992432e-01 1.416469514369964600e-01 6.907815486192703247e-02 -6.254180520772933960e-02 -4.731874167919158936e-02 -1.135568246245384216e-01 -1.747389435768127441e-01 -1.208323761820793152e-01 -1.465999782085418701e-01 -1.592665612697601318e-01 3.981586545705795288e-02 2.795209884643554688e-01 -3.565533831715583801e-02 1.542346477508544922e-01 2.753105945885181427e-03 -7.738071680068969727e-02 1.895131170749664307e-01 4.759870469570159912e-02 -2.184996195137500763e-02 7.358922064304351807e-02 -2.743597030639648438e-01 -3.190585076808929443e-01 1.814862787723541260e-01 1.796141862869262695e-01 2.000856995582580566e-01 -1.387839466333389282e-01
1.369161754846572876e-01 -8.074367046356201172e-02 -6.918330490589141846e-02 -9.284603409469127655e-03 -8.187975734472274780e-02 6.170205399394035339e-02 -4.956249520182609558e-02 -8.767324686050415039e-02 -2.809950411319732666e-01 9.176248311996459961e-02 2.895327508449554443e-01 -1.068368926644325256e-02 -5.665289759635925293e-01 1.371495723724365234e-01 6.089992821216583252e-02 -1.181915700435638428e-01 -2.052214443683624268e-01 3.098243288695812225e-02 -2.993813753128051758e-01 -1.728404611349105835e-01 -6.559353321790695190e-02 2.140857279300689697e-01 2.260852903127670288e-01 -8.125277608633041382e-02 1.694277524948120117e-01 -1.600807607173919678e-01 -1.043744757771492004e-01 -8.448480814695358276e-02 1.731920987367630005e-01 2.028895914554595947e-02 -2.004210948944091797e-01 -8.409944921731948853e-02
4.408629834651947021e-01 2.108467072248458862e-01 1.518075615167617798e-01 -2.976675704121589661e-02 1.975731849670410156e-01 -5.662300437688827515e-02 -1.869971305131912231e-01 -4.486035183072090149e-02 -1.413690447807312012e-01 5.490794032812118530e-02 -4.176638647913932800e-02 -2.994832098484039307e-01 5.579346045851707458e-02 3.722216561436653137e-02 1.336555648595094681e-02 -2.042399942874908447e-01 -5.757052451372146606e-02 7.006909698247909546e-02 -7.705871015787124634e-02 -2.386451810598373413e-01 -1.659529060125350952e-01 -2.504743933677673340e-01 1.192065849900245667e-01 1.481268852949142456e-01 3.900797665119171143e-01 -1.435338854789733887e-01 1.239799931645393372e-01 -2.365106791257858276e-01 5.392261594533920288e-02 -1.297582387924194336e-01 1.534754782915115356e-01 -1.108582913875579834e-01
1.883787102997303009e-02 1.617736667394638062e-01 9.916668385267257690e-02 9.110598266124725342e-02 1.755926311016082764e-01 2.357946783304214478e-01 -1.174257770180702209e-01 -2.992454171180725098e-01 -9.821714460849761963e-02 3.325686231255531311e-02 2.117349356412887573e-01 -2.638116106390953064e-02 1.921974569559097290e-01 -2.312536351382732391e-02 -1.530521269887685776e-02 -4.634661972522735596e-01 -1.671072840690612793e-01 7.176989316940307617e-02 -1.106612011790275574e-01 -1.304285228252410889e-01 -1.429865062236785889e-01 4.207934811711311340e-02 1.491412371397018433e-01 -1.562001109123229980e-01 3.118907511234283447e-01 -7.340875267982482910e-02 1.835701316595077515e-01 -2.710466831922531128e-02 2.443499714136123657e-01 3.163897991180419922e-01 2.109693828970193863e-03 -1.693505942821502686e-01
-2.077019587159156799e-02 1.298826783895492554e-01 -1.749351024627685547e-01 2.369627654552459717e-01 9.675321727991104126e-02 -6.283130496740341187e-02 -1.597756296396255493e-01 -3.118881722912192345e-03 -2.998183369636535645e-01 1.846702843904495239e-01 -2.174638956785202026e-02 -4.351909086108207703e-02 -1.817634105682373047e-01 -1.143783032894134521e-01 2.414126843214035034e-01 -1.622410267591476440e-01 1.786709278821945190e-01 2.136327624320983887e-01 -7.181307673454284668e-02 -3.398357927799224854e-01 -1.096149682998657227e-01 1.129430904984474182e-01 3.932143747806549072e-01 3.935873508453369141e-02 3.719736263155937195e-02 1.407180726528167725e-01 -2.480993121862411499e-01 3.142035752534866333e-02 2.339669913053512573e-01 2.842700779438018799e-01 -3.890800476074218750e-02 -8.912465535104274750e-03
2.233218401670455933e-01 -7.390905171632766724e-02 1.354580521583557129e-01 1.742660254240036011e-01 2.881442904472351074e-01 -2.377597056329250336e-02 -2.962303534150123596e-02 -1.117587275803089142e-02 -7.474427670240402222e-02 1.771445572376251221e-01 3.068272769451141357e-01 2.509411275386810303e-01 -3.128410279750823975e-01 -6.610507145524024963e-03 -6.079413369297981262e-02 -7.000509649515151978e-02 3.440140783786773682e-01 -1.973974704742431641e-01 -3.194252494722604752e-03 -1.250210404396057129e-01 6.015013903379440308e-02 -2.849771976470947266e-01 2.210629284381866455e-01 1.601667106151580811e-01 1.500210165977478027e-01 1.362685393542051315e-02 -7.647596299648284912e-02 -2.340318858623504639e-01 2.347540110349655151e-01 1.166141927242279053e-01 1.257633864879608154e-01 -1.030571386218070984e-01
2.263690233230590820e-01 -3.016494810581207275e-01 -8.948765695095062256e-02 -7.095652632415294647e-03 6.698725372552871704e-02 -6.182159855961799622e-02 -2.964698076248168945e-01 2.024682797491550446e-02 -1.119015589356422424e-01 2.203363925218582153e-01 7.078973203897476196e-02 -6.235707923769950867e-02 -2.850349843502044678e-01 6.276317406445741653e-03 1.151127591729164124e-01 -3.147690892219543457e-01 1.915697604417800903e-01 -8.989214897155761719e-02 -7.411653548479080200e-02 -1.110185161232948303e-01 8.072623610496520996e-02 1.604351401329040527e-01 4.609113037586212158e-01 1.471161842346191406e-01 2.616801559925079346e-01 -2.701755985617637634e-02 -4.737613350152969360e-02 -1.788988858461380005e-01 -4.889300093054771423e-02 -2.911102399230003357e-02 1.648716032505035400e-01 1.633865684270858765e-01
3.246304094791412354e-01 1.565906405448913574e-01 1.766962110996246338e-01 -3.728225827217102051e-02 -1.196368485689163208e-01 -6.017182767391204834e-02 -3.676378130912780762e-01 1.250473130494356155e-02 -2.467134892940521240e-01 2.919144369661808014e-02 8.345239609479904175e-02 1.699477434158325195e-01 -2.488792985677719116e-01 -6.734097003936767578e-02 1.851196587085723877e-01 -5.208897218108177185e-02 1.546236276626586914e-01 1.730287969112396240e-01 2.007340341806411743e-01 -1.145405992865562439e-01 -2.303497195243835449e-01 -2.777741849422454834e-01 1.129967533051967621e-02 7.368305325508117676e-02 7.501426339149475098e-02 8.293443173170089722e-02 -5.086816102266311646e-02 5.983598530292510986e-02 1.825200766324996948e-01 2.180409878492355347e-01 3.328794836997985840e-01 -1.727314740419387817e-01
5.577138066291809082e-01 9.959834069013595581e-02 -8.087195456027984619e-02 1.457170695066452026e-01 -1.364732086658477783e-01 9.119600802659988403e-02 -2.292643338441848755e-01 2.635810673236846924e-01 -1.000200957059860229e-02 1.002530157566070557e-01 1.037324965000152588e-01 -7.709555327892303467e-02 -2.409418374300003052e-01 -2.640550732612609863e-01 -1.104078665375709534e-01 -1.431354582309722900e-01 5.930514540523290634e-03 7.641616463661193848e-02 -5.202196165919303894e-02 5.518275126814842224e-02 -4.376411065459251404e-02 -1.483856234699487686e-02 9.272745251655578613e-02 1.903925789520144463e-03 -1.876182481646537781e-02 6.132049486041069031e-02 -2.399133443832397461e-01 -3.094557821750640869e-01 1.867519766092300415e-01 2.405981272459030151e-01 2.053228616714477539e-01 -1.594932004809379578e-02
-1.162861473858356476e-02 2.273297905921936035e-01 5.893140565603971481e-03 2.589542567729949951e-01 7.843342423439025879e-02 3.617565147578716278e-03 -2.009597420692443848e-01 -9.629223495721817017e-02 2.938640490174293518e-02 1.229722648859024048e-01 2.448612451553344727e-01 8.628328889608383179e-02 -2.500262856483459473e-01 -5.534255132079124451e-02 1.151027604937553406e-01 -2.330191582441329956e-01 2.984829246997833252e-01 7.871112972497940063e-02 -2.048999816179275513e-01 -2.865164577960968018e-01 -2.600729167461395264e-01 -9.083849936723709106e-02 2.935065329074859619e-01 1.259674429893493652e-01 -1.150565408170223236e-02 1.291008442640304565e-01 -1.544385850429534912e-01 -1.108288019895553589e-01 -3.528696298599243164e-02 3.287018239498138428e-01 -1.736043542623519897e-01 1.383217275142669678e-01
6.394149363040924072e-02 -1.393720805644989014e-01 1.280822008848190308e-01 1.416762918233871460e-01 7.402934134006500244e-02 -2.017956972122192383e-02 2.326479740440845490e-02 6.352160125970840454e-02 -7.893355935811996460e-02 2.999361045658588409e-02 3.418161273002624512e-01 1.657848805189132690e-01 -5.309175848960876465e-01 3.903187438845634460e-02 2.219031602144241333e-01 -1.590340286493301392e-01 8.690016716718673706e-02 -8.113446086645126343e-02 -2.637998461723327637e-01 -2.298885136842727661e-01 3.608620166778564453e-02 1.253246217966079712e-01 2.647255063056945801e-01 9.258580952882766724e-02 2.831840328872203827e-02 4.944066703319549561e-02 -5.323848221451044083e-03 -3.637067675590515137e-01 1.745845526456832886e-01 -1.001638825982809067e-02 1.228793710470199585e-01 -8.180789649486541748e-02
3.873868286609649658e-01 2.629421651363372803e-01 1.215154305100440979e-02 1.720829308032989502e-01 5.758159235119819641e-02 5.935195833444595337e-02 8.400797098875045776e-02 -1.096731498837471008e-01 -1.429483592510223389e-01 1.243943423032760620e-01 1.316543370485305786e-01 -5.167038738727569580e-02 -9.102497994899749756e-02 1.796250231564044952e-02 2.097724229097366333e-01 -2.138414829969406128e-01 5.237603560090065002e-02 2.238348126411437988e-01 2.375963777303695679e-01 7.842113822698593140e-02 1.102505773305892944e-01 -1.157839670777320862e-01 2.013519033789634705e-02 -1.430706083774566650e-01 4.561053812503814697e-01 -1.372696310281753540e-01 -1.817201673984527588e-01 -2.740079462528228760e-01 1.391191631555557251e-01 -1.740406304597854614e-01 -4.692323505878448486e-02 -1.488300412893295288e-01
-1.462496165186166763e-02 -1.806528680026531219e-02 -2.006364241242408752e-02 -7.088125497102737427e-02 1.286483854055404663e-01 7.357366383075714111e-02 1.837043762207031250e-01 -2.142630890011787415e-02 -3.150805532932281494e-01 -7.893108576536178589e-02 1.408081799745559692e-01 6.134534720331430435e-03 -2.268299013376235962e-01 -7.709221541881561279e-02 -7.451381534337997437e-02 -4.685494303703308105e-01 2.723141312599182129e-01 -1.185022369027137756e-01 6.174123659729957581e-02 -1.584305763244628906e-01 8.176002302207052708e-05 -2.250096797943115234e-01 1.643171161413192749e-01 1.759826391935348511e-01 8.386841416358947754e-02 7.026546448469161987e-02 6.969741731882095337e-02 -2.842040359973907471e-01 3.641525208950042725e-01 6.490404158830642700e-02 -2.325052320957183838e-01 -1.257714629173278809e-01
3.383067846298217773e-01 2.452345639467239380e-01 -8.729383349418640137e-02 1.397040039300918579e-01 1.027478929609060287e-02 5.935250222682952881e-02 -8.232686668634414673e-02 -2.584875561296939850e-02 7.187018543481826782e-02 1.404148191213607788e-01 1.712013781070709229e-01 1.178756058216094971e-01 1.976992189884185791e-02 -2.863995432853698730e-01 -1.502716243267059326e-01 -3.913948833942413330e-01 7.264454662799835205e-02 3.307106792926788330e-01 -1.420803070068359375e-01 5.029819533228874207e-02 8.091910928487777710e-02 -1.030118316411972046e-01 1.939369142055511475e-01 -1.057309359312057495e-01 2.255265228450298309e-02 1.034718472510576248e-02 -2.697118222713470459e-01 -3.400199115276336670e-01 6.725580431520938873e-03 1.571474075317382812e-01 -2.053931206464767456e-01 4.134683683514595032e-02
1.848965287208557129e-01 -6.765474379062652588e-02 8.028560131788253784e-02 -1.051161140203475952e-01 2.297234488651156425e-03 -2.237954176962375641e-04 -2.722509801387786865e-01 -1.088304147124290466e-01 -1.608387976884841919e-01 -4.624663293361663818e-02 1.578584611415863037e-01 -3.017219603061676025e-01 -1.446954309940338135e-01 1.878261566162109375e-01 1.930016428232192993e-01 6.065269932150840759e-02 9.682362526655197144e-02 2.466180622577667236e-01 -1.669308245182037354e-01 -3.492125868797302246e-01 3.722214326262474060e-02 -1.542251259088516235e-01 3.497847318649291992e-01 -3.458060696721076965e-02 -6.679396145045757294e-03 -5.683356523513793945e-02 9.030761569738388062e-02 -2.843647003173828125e-01 1.889352649450302124e-01 -2.849279940128326416e-01 -1.917941719293594360e-01 -4.447578638792037964e-02
2.583271563053131104e-01 1.395673006772994995e-01 -1.193151101469993591e-01 2.044240087270736694e-01 -9.367892891168594360e-02 -9.336470067501068115e-02 -4.051426351070404053e-01 -1.352093815803527832e-01 2.215407192707061768e-01 -8.730495721101760864e-02 3.857236206531524658e-01 1.516449451446533203e-01 -2.521080970764160156e-01 9.899558871984481812e-02 9.879460185766220093e-02 -6.741163134574890137e-02 1.483318358659744263e-01 3.175532445311546326e-02 -1.078286115080118179e-02 -3.698487579822540283e-01 -2.585815489292144775e-01 -8.194908499717712402e-02 1.170125678181648254e-01 -7.922534830868244171e-03 2.073330432176589966e-01 1.701933890581130981e-01 -3.473502816632390022e-03 -1.385480612516403198e-01 5.909575615078210831e-03 3.269653767347335815e-02 -2.098433906212449074e-03 -4.674021154642105103e-02
-4.922245815396308899e-02 -2.383205443620681763e-01 1.879628598690032959e-01 -2.453451901674270630e-01 2.323293685913085938e-01 8.822245150804519653e-02 -3.579727709293365479e-01 -2.714399397373199463e-01 5.458289291709661484e-03 1.276530921459197998e-01 6.836447864770889282e-02 -1.618716716766357422e-01 -2.014016211032867432e-01 -2.772090397775173187e-02 9.563934989273548126e-03 -1.215850636363029480e-01 1.312545537948608398e-01 1.849748641252517700e-01 -1.892437040805816650e-01 -1.255406290292739868e-01 8.062520623207092285e-02 -3.566096127033233643e-01 5.821590498089790344e-02 1.680387407541275024e-01 -3.588749095797538757e-02 2.687023393809795380e-02 -6.560755521059036255e-02 -9.626990556716918945e-02 4.043853580951690674e-01 6.073668971657752991e-02 -1.488281786441802979e-01 -7.073010504245758057e-02
-2.177456952631473541e-02 1.408292949199676514e-01 -1.131701916456222534e-01 1.750621497631072998e-01 -6.779880821704864502e-02 -7.999653369188308716e-02 -2.567765116691589355e-01 -3.649072721600532532e-02 -7.239957898855209351e-02 1.418147981166839600e-01 3.804827928543090820e-01 1.731019467115402222e-01 -2.775368988513946533e-01 5.466990917921066284e-02 -5.890638567507266998e-03 -2.956943511962890625e-01 1.374117881059646606e-01 -6.846258789300918579e-02 -1.552759706974029541e-01 -3.451976776123046875e-01 -1.663403064012527466e-01 -3.992298617959022522e-02 3.034141957759857178e-01 1.123806089162826538e-01 9.640052169561386108e-02 1.971181631088256836e-01 -1.801444441080093384e-01 -2.718369103968143463e-02 1.211540475487709045e-01 1.802232563495635986e-01 6.055709091015160084e-04 2.472134679555892944e-01
1.907305419445037842e-01 -2.125510275363922119e-01 1.616632007062435150e-02 1.054119840264320374e-01 1.167467422783374786e-02 2.314517796039581299e-01 -2.718341946601867676e-01 -2.735992148518562317e-02 -1.594013720750808716e-01 1.102632880210876465e-01 3.002378642559051514e-01 1.456271857023239136e-02 -1.395838856697082520e-01 -2.137953191995620728e-01 1.908713392913341522e-02 -1.639437675476074219e-01 1.006435081362724304e-01 1.760097444057464600e-01 -1.320246905088424683e-01 -1.915018260478973389e-01 -1.238229721784591675e-01 3.055708706378936768e-01 4.542832374572753906e-01 1.782183498144149780e-01 -1.314364522695541382e-01 -1.326322406530380249e-01 -7.089909911155700684e-02 -6.670204550027847290e-02 -4.285409301519393921e-02 -2.307790070772171021e-01 -4.926310107111930847e-02 -1.202029734849929810e-01
2.573085948824882507e-02 -1.622402966022491455e-01 6.290020048618316650e-02 1.997647434473037720e-01 1.347150355577468872e-01 9.187714010477066040e-02 -9.854443371295928955e-02 -1.167632117867469788e-01 7.484531402587890625e-02 2.069203108549118042e-01 1.992535144090652466e-01 3.499642759561538696e-02 -3.933629393577575684e-01 -3.400732576847076416e-02 -6.084571033716201782e-02 -7.403943687677383423e-02 2.007192969322204590e-01 1.662046462297439575e-01 -2.540051639080047607e-01 -1.614046990871429443e-01 -9.546202421188354492e-02 4.257598891854286194e-02 3.780485987663269043e-01 1.906026899814605713e-02 2.839246988296508789e-01 -1.873435080051422119e-01 1.047030687332153320e-01 -3.197203278541564941e-01 1.772100627422332764e-01 1.073450371623039246e-01 -1.055344194173812866e-01 1.707315593957901001e-01
3.085905909538269043e-01 1.190062891691923141e-02 6.982817500829696655e-02 8.597330749034881592e-02 1.544061452150344849e-01 7.466427981853485107e-02 -3.659823536872863770e-02 -4.524894058704376221e-02 -1.510408073663711548e-01 7.725740224123001099e-02 2.382875382900238037e-01 3.392930626869201660e-01 -1.622882038354873657e-01 -1.327238231897354126e-01 6.445691734552383423e-02 -2.027397230267524719e-02 1.339448094367980957e-01 1.174696609377861023e-01 3.395388275384902954e-02 -3.104698956012725830e-01 -1.900353729724884033e-01 -4.536382853984832764e-01 -3.404125943779945374e-02 3.379737138748168945e-01 -4.317297786474227905e-02 -5.644590593874454498e-03 -1.875022798776626587e-01 -2.528224289417266846e-01 3.850482776761054993e-02 -1.216764748096466064e-01 2.657912112772464752e-02 -7.629631459712982178e-02
1.639254689216613770e-01 1.574856461957097054e-03 9.467780590057373047e-02 1.288387924432754517e-01 1.185062080621719360e-01 3.714501857757568359e-02 -1.200789064168930054e-01 -9.506372362375259399e-02 -2.811446189880371094e-01 2.170400768518447876e-01 4.259088262915611267e-02 -1.008274182677268982e-01 -1.326855123043060303e-01 -2.387478202581405640e-01 -2.469234764575958252e-01 -3.864304423332214355e-01 -1.184649020433425903e-01 3.478615880012512207e-01 7.423730194568634033e-02 1.551062911748886108e-01 -5.633728951215744019e-02 -7.265666872262954712e-02 2.982065379619598389e-01 2.177567407488822937e-02 2.152457684278488159e-01 2.759222388267517090e-01 1.270043402910232544e-01 -2.344484031200408936e-01 -2.357668057084083557e-02 -7.128331065177917480e-02 4.430887103080749512e-02 -1.484026014804840088e-01
3.565518558025360107e-01 9.403675794601440430e-02 -5.294732004404067993e-02 5.808954313397407532e-02 1.296877861022949219e-01 1.246731430292129517e-01 -1.668910831212997437e-01 1.555043645203113556e-02 7.072319090366363525e-02 1.508357971906661987e-01 1.675782948732376099e-01 -6.831313669681549072e-02 -1.119979098439216614e-02 -3.944237232208251953e-01 -8.291120082139968872e-02 -2.536972761154174805e-01 4.161387085914611816e-01 5.924752913415431976e-03 -2.175825089216232300e-01 6.558746099472045898e-02 9.476282447576522827e-02 -2.424577474594116211e-01 2.405744343996047974e-01 2.073912648484110832e-03 1.601936817169189453e-01 -2.713202312588691711e-02 6.173304282128810883e-03 -1.696192324161529541e-01 1.297949254512786865e-01 -6.068528443574905396e-02 -2.889517247676849365e-01 -1.525414362549781799e-02
2.887292206287384033e-01 1.321501731872558594e-01 2.019905894994735718e-01 -1.164607517421245575e-02 1.137494295835494995e-01 2.120563983917236328e-01 9.114696085453033447e-02 -2.321552783250808716e-01 1.058097556233406067e-01 2.620329260826110840e-01 1.983909755945205688e-01 -6.049342453479766846e-02 -1.093820407986640930e-01 3.459287807345390320e-02 8.718386292457580566e-02 -3.420481085777282715e-01 1.268183737993240356e-01 1.838362067937850952e-01 5.318428575992584229e-02 -4.348116461187601089e-03 8.295280486345291138e-02 -5.531835928559303284e-02 1.854494772851467133e-02 -2.053929269313812256e-01 3.732823431491851807e-01 3.712529316544532776e-02 -3.947011828422546387e-01 -1.468033790588378906e-01 7.880344241857528687e-02 1.509713232517242432e-01 2.240356616675853729e-02 -1.572598814964294434e-01
2.564896941184997559e-01 9.766843914985656738e-02 1.108022332191467285e-01 2.840555831789970398e-02 -9.853390604257583618e-02 -2.824281528592109680e-02 1.480445917695760727e-02 1.322910338640213013e-01 -7.089747488498687744e-02 1.026403233408927917e-01 2.494511306285858154e-01 1.680222898721694946e-01 -2.039873003959655762e-01 1.247395277023315430e-01 2.125929109752178192e-02 -3.956119716167449951e-01 4.320203512907028198e-02 4.614693522453308105e-01 1.829181313514709473e-01 2.036060690879821777e-01 1.011306568980216980e-01 1.277020722627639771e-01 7.609608024358749390e-02 1.071173772215843201e-01 3.410798311233520508e-01 -1.743349283933639526e-01 -1.918815076351165771e-01 -1.580433920025825500e-02 3.614639118313789368e-02 8.299700915813446045e-02 -1.290517151355743408e-01 -1.450245380401611328e-01
2.658834755420684814e-01 3.331689238548278809e-01 1.188541725277900696e-01 2.436489611864089966e-01 -1.210843101143836975e-01 2.499547898769378662e-01 -1.822634339332580566e-01 -7.712474465370178223e-02 -6.610653549432754517e-02 1.877279765903949738e-02 -6.064113602042198181e-02 5.553238466382026672e-02 -2.598686516284942627e-02 -1.847946196794509888e-01 -1.858151406049728394e-01 -4.557421803474426270e-01 2.603810131549835205e-01 1.031893640756607056e-01 -3.172398209571838379e-01 -9.105488657951354980e-02 9.442909061908721924e-02 -1.439525187015533447e-01 1.251421570777893066e-01 5.735654756426811218e-02 1.052830070257186890e-01 4.276172444224357605e-02 -1.668284386396408081e-01 -1.944989114999771118e-01 1.194878071546554565e-01 -9.411201626062393188e-02 1.501081977039575577e-02 4.547318071126937866e-02
1.185615509748458862e-01 -2.742186188697814941e-01 1.556187123060226440e-01 -1.411549746990203857e-01 -1.328658312559127808e-01 -5.785034224390983582e-02 -1.793580353260040283e-01 -3.252113461494445801e-01 -1.834904402494430542e-01 3.060837686061859131e-01 2.135858982801437378e-01 -1.899462565779685974e-02 -5.208031088113784790e-02 -9.189135581254959106e-02 -2.018485069274902344e-01 -2.110839337110519409e-01 2.153469622135162354e-01 1.472055315971374512e-01 -5.014124512672424316e-02 5.376205220818519592e-02 -8.695691078901290894e-02 -7.271637022495269775e-02 2.983493264764547348e-03 -6.341851502656936646e-02 4.490126669406890869e-01 4.124342650175094604e-02 7.240214943885803223e-02 -2.434149235486984253e-01 2.018142789602279663e-01 -1.018041893839836121e-01 -1.152271330356597900e-01 1.240058094263076782e-01
-3.090217895805835724e-02 9.272368997335433960e-02 1.555016487836837769e-01 9.082853049039840698e-02 -2.404916100203990936e-02 1.286548972129821777e-01 -2.836623787879943848e-01 1.031085178256034851e-01 1.070482656359672546e-01 3.729139864444732666e-01 2.677730321884155273e-01 1.983579620718955994e-02 6.593804061412811279e-02 -7.470640540122985840e-02 -8.452453464269638062e-02 -2.395756840705871582e-01 3.415444120764732361e-02 4.012613594532012939e-01 5.898493155837059021e-02 -2.485168725252151489e-01 1.392846927046775818e-03 -3.733842447400093079e-02 2.157576084136962891e-01 4.681529849767684937e-02 1.061052978038787842e-01 1.199845895171165466e-01 1.838253736495971680e-01 -1.780554652214050293e-01 1.223388388752937317e-01 2.204946428537368774e-01 -3.293689787387847900e-01 1.092057228088378906e-01
9.547931700944900513e-02 4.109007492661476135e-02 -1.472486108541488647e-01 1.076805219054222107e-01 3.287855982780456543e-01 -2.248810380697250366e-01 -3.671980202198028564e-01 9.751693904399871826e-02 -4.605938494205474854e-02 1.430179774761199951e-01 -7.313524186611175537e-02 -1.502936631441116333e-01 -2.099242508411407471e-01 -7.570277154445648193e-02 4.389181733131408691e-02 -2.779171764850616455e-01 -1.766500473022460938e-01 1.312138587236404419e-01 -6.429938226938247681e-02 -2.470909804105758667e-01 -5.871132761240005493e-02 -3.415948748588562012e-01 2.520066201686859131e-01 1.600728482007980347e-01 7.550629973411560059e-02 -1.076758056879043579e-01 -8.811778575181961060e-02 2.463130280375480652e-02 1.960685551166534424e-01 -1.475113034248352051e-01 2.047678381204605103e-01 -1.508380472660064697e-01
2.195225358009338379e-01 1.517770439386367798e-01 8.951002359390258789e-02 -1.750239729881286621e-01 3.481509536504745483e-02 -8.912923187017440796e-02 -2.968127727508544922e-01 -2.375111132860183716e-01 -3.619709312915802002e-01 7.661544717848300934e-03 1.504749506711959839e-01 2.468646019697189331e-01 -2.410861700773239136e-01 -1.177039816975593567e-01 1.115213111042976379e-01 -3.858687877655029297e-01 1.623874157667160034e-01 7.164708524942398071e-02 -3.423599898815155029e-02 -1.619085073471069336e-01 8.796118944883346558e-02 -1.045400947332382202e-01 5.940821766853332520e-02 -1.278457790613174438e-01 2.024483233690261841e-01 -1.185290217399597168e-01 2.090696543455123901e-01 -1.817537248134613037e-01 -1.523451805114746094e-01 -9.845696622505784035e-04 -1.166680157184600830e-01 1.498603075742721558e-01
1.660670638084411621e-01 -1.918214708566665649e-01 1.759972982108592987e-02 -4.489943757653236389e-02 6.015815213322639465e-02 -2.853561192750930786e-02 -2.568618357181549072e-01 -1.976860761642456055e-01 -2.666758298873901367e-01 -1.876585632562637329e-01 5.441477894783020020e-02 -1.731649935245513916e-01 -3.128927648067474365e-01 -1.711994409561157227e-02 1.783052384853363037e-01 -1.527025550603866577e-01 9.709334373474121094e-02 1.628838181495666504e-01 -4.197345674037933350e-01 -1.577168256044387817e-01 6.719882041215896606e-02 1.448093652725219727e-01 1.819860637187957764e-01 -1.717169210314750671e-02 -5.834413692355155945e-02 -1.662781536579132080e-01 -9.494879841804504395e-02 -3.304012119770050049e-01 1.255052238702774048e-01 2.546671330928802490e-01 -3.207064419984817505e-02 -6.669033318758010864e-02
1.796692907810211182e-01 1.461464166641235352e-01 1.961762309074401855e-01 2.986284196376800537e-01 2.537706308066844940e-02 1.013956144452095032e-01 -2.277135848999023438e-01 2.440861761569976807e-01 1.555896252393722534e-01 -2.044151909649372101e-02 2.064639627933502197e-01 -1.853891164064407349e-01 -1.758110672235488892e-01 -2.719051539897918701e-01 3.414115682244300842e-02 -3.132318258285522461e-01 1.455354094505310059e-01 1.269932091236114502e-01 3.622731659561395645e-03 -1.600569486618041992e-01 -1.700055450201034546e-01 7.454313337802886963e-02 -1.262389123439788818e-01 1.585174202919006348e-01 3.815513551235198975e-01 -1.626945217140018940e-03 9.988932311534881592e-02 -2.525795102119445801e-01 9.685628861188888550e-02 1.887509366497397423e-03 1.185360774397850037e-01 -9.664208441972732544e-02
4.611133337020874023e-01 -1.529988646507263184e-01 4.870672523975372314e-02 -7.093007117509841919e-02 -3.162001073360443115e-01 -2.061585932970046997e-01 -9.207332134246826172e-02 8.334282785654067993e-02 -2.451013475656509399e-01 8.485193550586700439e-02 1.790028810501098633e-01 -9.613297879695892334e-02 -1.101823598146438599e-01 -2.105416804552078247e-01 -8.882230520248413086e-02 -3.198390603065490723e-01 1.534566096961498260e-02 1.467408239841461182e-01 -1.256119608879089355e-01 -1.410112529993057251e-01 -5.961765348911285400e-02 1.296079531311988831e-02 5.897573381662368774e-02 6.596514582633972168e-02 1.150778681039810181e-02 1.282639056444168091e-01 -6.681279093027114868e-02 -3.363814055919647217e-01 1.935228854417800903e-01 1.306410296820104122e-03 2.863221764564514160e-01 -2.874368242919445038e-02
2.244804352521896362e-01 8.301114290952682495e-02 6.118127703666687012e-02 9.467391669750213623e-02 2.454306334257125854e-01 1.541938185691833496e-01 -1.001650840044021606e-01 1.388699859380722046e-01 6.759674102067947388e-02 -1.108971610665321350e-02 6.280438601970672607e-02 5.712883546948432922e-02 -4.246379807591438293e-02 -4.546074569225311279e-01 6.124581024050712585e-02 -3.115447461605072021e-01 1.222372725605964661e-01 -6.795300170779228210e-03 -1.631994545459747314e-01 -4.038475826382637024e-02 1.878156960010528564e-01 -2.201232463121414185e-01 3.414099812507629395e-01 -1.604805886745452881e-02 6.406059861183166504e-02 -9.333490580320358276e-02 -2.235296964645385742e-01 -2.966443002223968506e-01 7.032858580350875854e-02 -1.857514530420303345e-01 -7.614859845489263535e-03 -2.478151768445968628e-01
3.149773776531219482e-01 -1.602399162948131561e-02 1.115191727876663208e-01 1.768190711736679077e-01 -1.569338259287178516e-03 -5.809982120990753174e-02 -1.074916720390319824e-01 -7.481648027896881104e-02 -2.772017121315002441e-01 1.603682339191436768e-01 2.701976597309112549e-01 -1.920411549508571625e-02 -1.642812937498092651e-01 -1.408689469099044800e-01 -1.705022752285003662e-01 -3.331055343151092529e-01 -7.988230139017105103e-02 2.641061246395111084e-01 2.158720642328262329e-01 3.060728013515472412e-01 3.471736237406730652e-02 -2.194712907075881958e-01 7.799158245325088501e-02 1.937696039676666260e-01 1.685904562473297119e-01 2.455553561449050903e-01 6.370097864419221878e-03 -1.705975681543350220e-01 1.470967233180999756e-01 -3.371778130531311035e-02 -1.479189097881317139e-01 3.960119560360908508e-02
-1.285516023635864258e-01 -1.258009970188140869e-01 -4.619821906089782715e-02 -1.652158647775650024e-01 -7.552074640989303589e-02 1.428881436586380005e-01 -9.580289572477340698e-02 -1.600443124771118164e-01 -1.913141757249832153e-01 2.277146466076374054e-02 3.789365887641906738e-01 -8.957388252019882202e-02 -2.992793619632720947e-01 -7.243555784225463867e-02 7.117013633251190186e-02 -3.020002841949462891e-01 -5.280828103423118591e-02 -6.005970761179924011e-02 2.464181743562221527e-03 -2.549419403076171875e-01 -2.849188148975372314e-01 9.791023284196853638e-02 5.036627650260925293e-01 3.548498451709747314e-02 1.818411946296691895e-01 -5.511937290430068970e-02 1.020677015185356140e-01 -9.921043366193771362e-02 3.387171775102615356e-02 -6.541369110345840454e-02 -9.993353486061096191e-02 9.278586506843566895e-02
4.037373960018157959e-01 1.428440511226654053e-01 5.088745802640914917e-02 7.836682349443435669e-02 2.644578218460083008e-01 -4.853004589676856995e-02 -3.405470252037048340e-01 7.465352118015289307e-02 -2.066705375909805298e-01 3.162105381488800049e-02 -3.470171615481376648e-02 -2.024743556976318359e-01 1.601592823863029480e-02 4.277044534683227539e-02 1.196018140763044357e-02 -3.303297460079193115e-01 1.033334806561470032e-01 1.923390198498964310e-03 -7.587358355522155762e-03 -1.224847286939620972e-01 -1.279740035533905029e-02 -1.192653402686119080e-01 1.473372578620910645e-01 2.785259857773780823e-02 4.225980937480926514e-01 -2.005529105663299561e-01 1.140310913324356079e-01 -7.919234782457351685e-02 4.619669169187545776e-02 -2.208346687257289886e-02 2.710792422294616699e-01 -1.998959332704544067e-01
6.173712760210037231e-02 -3.450619876384735107e-01 -4.839055612683296204e-02 1.200307086110115051e-01 1.864653676748275757e-01 -9.405560046434402466e-02 -2.895220816135406494e-01 1.133578941226005554e-01 -2.276896312832832336e-02 4.137811362743377686e-01 2.182204723358154297e-01 4.094801470637321472e-02 -1.852442473173141479e-01 1.859412342309951782e-02 6.840607523918151855e-02 -2.534928321838378906e-01 4.590223729610443115e-02 3.057388216257095337e-02 -2.011433057487010956e-02 -1.538805197924375534e-02 9.774430096149444580e-02 1.059141606092453003e-01 3.610438406467437744e-01 7.739060372114181519e-02 6.747657805681228638e-02 -1.813142746686935425e-02 -1.432301402091979980e-01 -3.759537041187286377e-01 3.372245281934738159e-02 9.241270273923873901e-02 1.715544909238815308e-01 1.697371006011962891e-01
1.983606517314910889e-01 -2.650066316127777100e-01 1.167428195476531982e-01 2.587167322635650635e-01 -7.881395518779754639e-02 1.463722344487905502e-02 -1.644866764545440674e-01 7.787268608808517456e-02 -4.763616621494293213e-02 3.133358955383300781e-01 4.087737575173377991e-02 -1.119687482714653015e-01 -3.441976606845855713e-01 1.697955727577209473e-01 2.014849334955215454e-01 -1.470860093832015991e-01 2.129521965980529785e-01 1.072027534246444702e-01 -1.446921229362487793e-01 -1.330299675464630127e-01 7.494869828224182129e-02 2.787176519632339478e-02 3.987801074981689453e-01 -9.283177554607391357e-02 -7.903638295829296112e-03 -6.262981891632080078e-02 -4.644318297505378723e-02 -3.103871941566467285e-01 1.123935133218765259e-01 2.348097264766693115e-01 -5.254975333809852600e-02 -6.002534925937652588e-02
2.901353240013122559e-01 1.675705015659332275e-01 -3.794535249471664429e-02 -1.336058825254440308e-01 5.257083103060722351e-02 -1.074561178684234619e-01 -6.806071102619171143e-02 -9.161020070314407349e-02 -1.332545280456542969e-01 1.827885508537292480e-01 2.434447109699249268e-01 -8.876924961805343628e-02 3.149752691388130188e-02 8.042873814702033997e-03 3.434840738773345947e-01 -3.697005212306976318e-01 -2.584595978260040283e-02 1.419537961483001709e-01 2.380573451519012451e-01 -1.704503744840621948e-01 -1.706359982490539551e-01 -5.610993131995201111e-02 4.140602946281433105e-01 -4.323086515069007874e-02 -1.001232396811246872e-02 -2.874469459056854248e-01 7.753217965364456177e-02 -8.046621084213256836e-02 -1.354753226041793823e-01 -3.199739381670951843e-02 9.023553133010864258e-02 -1.795291006565093994e-01
2.290098369121551514e-01 2.340427935123443604e-01 2.152709476649761200e-02 -6.011338531970977783e-02 -2.301961369812488556e-02 1.542985588312149048e-01 -2.483231276273727417e-01 -2.576037645339965820e-01 -9.925715625286102295e-02 3.216361403465270996e-01 2.437598258256912231e-01 -1.197507604956626892e-01 -6.670978665351867676e-02 4.340474307537078857e-02 1.497148573398590088e-01 -8.639685064554214478e-02 1.232397407293319702e-01 3.176912665367126465e-01 -1.939148604869842529e-01 -2.751834392547607422e-01 4.902427271008491516e-02 3.854498267173767090e-01 1.823279410600662231e-01 1.298836469650268555e-01 6.303232163190841675e-02 -3.314482420682907104e-02 -1.580352932214736938e-01 -1.059150099754333496e-01 1.233722344040870667e-01 -2.180412784218788147e-02 -6.351066380739212036e-02 1.467584818601608276e-01
1.434763222932815552e-01 -1.451010704040527344e-01 -1.283297985792160034e-01 3.173069283366203308e-02 3.413548693060874939e-02 3.580582737922668457e-01 -3.622554838657379150e-01 9.365337342023849487e-02 -2.006968110799789429e-02 1.176267489790916443e-01 -1.199943423271179199e-01 8.443320542573928833e-02 -1.866791397333145142e-01 -4.304539039731025696e-02 7.382747530937194824e-02 -3.427368104457855225e-01 7.772475481033325195e-02 2.030539214611053467e-01 -2.291419208049774170e-01 -2.901617288589477539e-01 -1.968293450772762299e-02 -1.732985228300094604e-01 2.916683554649353027e-01 3.875302383676171303e-03 -1.947314105927944183e-02 -9.743167459964752197e-02 2.352370135486125946e-02 -3.835796415805816650e-01 -1.239693090319633484e-01 2.506635338068008423e-02 -3.064837865531444550e-02 -4.641506448388099670e-02
8.685638010501861572e-02 1.722498238086700439e-01 1.828185766935348511e-01 -1.481014583259820938e-02 -2.272219955921173096e-01 -1.057195216417312622e-01 -1.304608732461929321e-01 -2.558008730411529541e-01 1.097496971487998962e-01 1.342340260744094849e-01 3.154319226741790771e-01 2.779238671064376831e-02 -1.360847707837820053e-02 -2.663354575634002686e-01 6.339470297098159790e-02 -3.058085963129997253e-02 1.403038501739501953e-01 2.181059718132019043e-01 8.875030279159545898e-02 2.550742328166961670e-01 -8.430512621998786926e-03 -1.646960973739624023e-01 6.323605030775070190e-02 1.699513196945190430e-01 2.532898187637329102e-01 -1.302041411399841309e-01 1.221833750605583191e-01 -2.194755375385284424e-01 3.466998338699340820e-01 2.419017255306243896e-01 -2.138894647359848022e-01 9.235723316669464111e-02
3.427028954029083252e-01 -1.066884547472000122e-01 5.675462633371353149e-02 -5.377506464719772339e-02 -5.478564184159040451e-03 -1.546861231327056885e-01 -1.854611933231353760e-01 -8.324199914932250977e-02 -1.029503419995307922e-01 2.510261833667755127e-01 1.592984050512313843e-01 1.319244951009750366e-01 -1.893656551837921143e-01 -6.046732142567634583e-02 -1.465227603912353516e-01 -3.309925794601440430e-01 -8.238622546195983887e-02 2.624451220035552979e-01 1.642049849033355713e-01 2.276012301445007324e-02 1.666753143072128296e-01 -2.232667654752731323e-01 -1.056859865784645081e-01 -1.431552320718765259e-01 -4.364313557744026184e-03 -1.504137814044952393e-01 -1.844535470008850098e-01 -3.753168582916259766e-01 4.725870862603187561e-02 2.874367237091064453e-01 1.244284063577651978e-01 -5.040104687213897705e-02
2.158743143081665039e-01 1.414610445499420166e-02 2.146927118301391602e-01 1.619482338428497314e-01 6.886788457632064819e-02 -1.925002187490463257e-01 -2.824254631996154785e-01 2.050163894891738892e-01 1.598674990236759186e-02 -5.745455995202064514e-02 9.882145375013351440e-02 -3.872692957520484924e-02 -2.012206017971038818e-01 -3.752499818801879883e-01 3.345686569809913635e-02 -3.390758037567138672e-01 2.074694782495498657e-01 -6.388404965400695801e-02 2.235088050365447998e-01 -6.550351530313491821e-02 -1.308974772691726685e-01 -1.755243539810180664e-01 1.845514476299285889e-01 2.215774357318878174e-01 1.262829899787902832e-01 1.744976639747619629e-01 6.414570659399032593e-02 -2.637226879596710205e-01 1.548439413309097290e-01 5.229441821575164795e-02 8.354637771844863892e-02 1.372739523649215698e-01
1.924012787640094757e-02 6.016010884195566177e-03 2.246625721454620361e-01 1.835896670818328857e-01 -3.256944119930267334e-01 -1.417472362518310547e-01 1.239712983369827271e-01 -2.168609797954559326e-01 -1.602797061204910278e-01 9.946540743112564087e-02 2.523480951786041260e-01 2.434399724006652832e-01 -2.393231987953186035e-01 -7.704191654920578003e-02 -4.130879417061805725e-02 1.535754203796386719e-01 5.757968872785568237e-02 2.380812168121337891e-01 -2.814446389675140381e-01 3.144473209977149963e-02 -1.010340377688407898e-01 -2.209530621767044067e-01 3.384232521057128906e-01 6.013253331184387207e-02 1.801411956548690796e-01 -1.067990586161613464e-01 -1.087549552321434021e-01 -2.407648414373397827e-01 2.168689221143722534e-01 5.435868515633046627e-04 2.061999961733818054e-02 3.657754510641098022e-02
1.887154430150985718e-01 -7.598524540662765503e-02 -5.953622981905937195e-02 1.726459264755249023e-01 3.308900818228721619e-02 -1.010093167424201965e-01 -2.958068251609802246e-01 -1.076826602220535278e-01 -7.646264880895614624e-02 -1.063847243785858154e-01 1.323011070489883423e-01 -2.019313871860504150e-01 -3.455418646335601807e-01 6.756374984979629517e-02 -3.505863621830940247e-02 -2.987180948257446289e-01 7.443580031394958496e-02 1.871985383331775665e-02 2.954765968024730682e-02 -2.742686569690704346e-01 -2.954095900058746338e-01 -1.155428364872932434e-01 1.633732616901397705e-01 3.085989654064178467e-01 -4.446001723408699036e-03 -6.998693197965621948e-02 -2.480907738208770752e-01 1.029336676001548767e-01 2.988368570804595947e-01 -7.533020526170730591e-02 6.594417244195938110e-02 2.099503427743911743e-01
2.806736826896667480e-01 1.582160778343677521e-02 -4.155214130878448486e-02 2.194842398166656494e-01 -3.103267773985862732e-02 4.601055011153221130e-02 1.526675187051296234e-02 -2.035349840298295021e-03 7.251643389463424683e-02 6.331152748316526413e-03 4.121078643947839737e-03 -1.083671599626541138e-01 -1.798548400402069092e-01 -1.268062442541122437e-01 -3.544679656624794006e-02 -2.419597357511520386e-01 2.161010652780532837e-01 2.364949584007263184e-01 3.447426483035087585e-02 -1.164184808731079102e-01 -8.020246028900146484e-02 -4.924692213535308838e-03 3.130884096026420593e-02 3.978788852691650391e-01 5.088823437690734863e-01 -5.206736177206039429e-02 -3.146949037909507751e-02 -2.547667324542999268e-01 1.949568539857864380e-01 -4.164772480726242065e-02 -1.445744838565587997e-02 -3.030362725257873535e-01
-7.520928233861923218e-02 2.708624675869941711e-02 1.470310240983963013e-01 -3.146171271800994873e-01 -1.603363752365112305e-01 2.639872208237648010e-02 -2.808732986450195312e-01 -2.032766640186309814e-01 -8.108422160148620605e-02 -1.299258768558502197e-01 4.164967238903045654e-01 -1.651462614536285400e-01 -3.898187577724456787e-01 6.115456670522689819e-02 1.332645714282989502e-01 -9.296654909849166870e-02 1.045379862189292908e-01 1.382874846458435059e-01 -2.740191519260406494e-01 2.433276362717151642e-02 -2.162624709308147430e-02 3.117918595671653748e-02 1.803873628377914429e-01 -2.750818803906440735e-02 1.334038525819778442e-01 3.996813669800758362e-02 7.834444195032119751e-02 -1.719191223382949829e-01 2.754967212677001953e-01 1.901632696390151978e-01 -1.054889559745788574e-01 3.674436360597610474e-02
2.817635238170623779e-01 2.903120517730712891e-01 1.267198920249938965e-01 -1.261021345853805542e-01 -2.359444200992584229e-01 5.189888551831245422e-02 -2.525450289249420166e-01 -6.304839253425598145e-02 1.499374806880950928e-01 2.028804831206798553e-02 2.142475098371505737e-01 1.174053773283958435e-01 -1.987638473510742188e-01 -1.396250426769256592e-01 -8.360376209020614624e-02 -5.276352167129516602e-01 -1.206571310758590698e-01 3.112668395042419434e-01 6.949669867753982544e-02 -3.495047613978385925e-02 7.605765014886856079e-03 -1.202692091464996338e-01 -7.926688529551029205e-03 2.038662508130073547e-02 -5.259313806891441345e-02 -5.702933296561241150e-02 -1.517436057329177856e-01 -2.253867834806442261e-01 1.475462019443511963e-01 -1.173905059695243835e-01 -1.085967849940061569e-02 5.720314756035804749e-02
-1.567618399858474731e-01 -5.736123770475387573e-03 2.542546391487121582e-01 -4.809616878628730774e-02 -1.558793801814317703e-02 -3.824173286557197571e-02 -2.004430890083312988e-01 -1.477278023958206177e-01 5.353930592536926270e-02 7.686052471399307251e-02 3.124805688858032227e-01 -2.091794461011886597e-01 -3.375615477561950684e-01 -2.532716393470764160e-01 -9.869569912552833557e-03 -1.397365331649780273e-01 1.967688798904418945e-01 2.752082608640193939e-02 -6.082009524106979370e-02 -3.789091855287551880e-02 1.069814562797546387e-01 -3.121930658817291260e-01 1.754639297723770142e-01 3.212648928165435791e-01 4.892713576555252075e-02 -3.996175825595855713e-01 4.804386198520660400e-02 -1.623512655496597290e-01 -9.097730368375778198e-02 9.922774136066436768e-02 2.089401148259639740e-02 -1.799228019081056118e-03
3.633688390254974365e-01 2.540852129459381104e-01 1.842935830354690552e-01 -2.005197554826736450e-01 1.592286527156829834e-01 1.710357517004013062e-01 -1.660012304782867432e-01 -1.504707634449005127e-01 -1.676257550716400146e-01 3.353970348834991455e-01 3.046371638774871826e-01 -2.123229503631591797e-01 -1.154086142778396606e-01 -4.796386137604713440e-02 -4.642687365412712097e-02 -2.874514758586883545e-01 -3.427198231220245361e-01 2.076789550483226776e-02 3.315403312444686890e-02 -5.886904895305633545e-02 -3.137839585542678833e-02 -8.837676793336868286e-02 2.737159095704555511e-02 -4.321886971592903137e-02 -1.934156753122806549e-02 -4.438852891325950623e-02 1.716891676187515259e-02 -2.184367179870605469e-01 -3.724348917603492737e-02 1.384926959872245789e-02 2.442064434289932251e-01 -1.068701129406690598e-02
9.333486109972000122e-02 6.959319114685058594e-02 2.325132340192794800e-01 1.919386237859725952e-01 -5.020738393068313599e-02 2.101905792951583862e-01 -4.144858121871948242e-01 -9.520253539085388184e-02 3.373708203434944153e-02 -6.170300766825675964e-02 2.353757023811340332e-01 7.246151100844144821e-03 -2.631581425666809082e-01 -1.485668867826461792e-01 -1.885049194097518921e-01 -2.054259181022644043e-01 1.303378045558929443e-01 -1.226965710520744324e-02 -2.211340963840484619e-01 1.026984527707099915e-01 -1.566963046789169312e-01 -2.504881471395492554e-02 1.520189642906188965e-01 -3.487612679600715637e-02 1.629383713006973267e-01 -3.898406028747558594e-01 -1.246970519423484802e-02 -1.625301875174045563e-02 1.237901821732521057e-01 1.257215142250061035e-01 2.976951301097869873e-01 1.171845942735671997e-01
1.584697216749191284e-01 3.434830158948898315e-02 2.139133512973785400e-01 -1.731744557619094849e-01 -3.350546956062316895e-01 -2.150392532348632812e-01 -6.036871299147605896e-02 -2.007033824920654297e-01 5.573403090238571167e-02 -4.354643821716308594e-02 3.259220123291015625e-01 2.937630191445350647e-02 -1.769987046718597412e-01 -2.215376943349838257e-01 -4.866681993007659912e-03 -1.988059096038341522e-02 1.355019658803939819e-01 1.704347729682922363e-01 -7.265716791152954102e-02 9.067915380001068115e-02 8.462138473987579346e-02 -1.083129271864891052e-01 3.273678421974182129e-01 7.897780835628509521e-02 4.317753314971923828e-01 -1.143359690904617310e-01 -1.489180885255336761e-02 -1.116005480289459229e-01 1.196469441056251526e-01 2.643512487411499023e-01 -1.029517948627471924e-01 4.926069825887680054e-02
-5.685406923294067383e-02 1.139892116189002991e-01 6.985972076654434204e-02 2.147221714258193970e-01 -1.765942871570587158e-01 -1.854665875434875488e-01 -8.751214295625686646e-02 -3.156157732009887695e-01 -4.774262756109237671e-02 9.916341304779052734e-02 1.817702651023864746e-01 -2.793093444779515266e-03 -2.544432282447814941e-01 -2.606544494628906250e-01 6.425004452466964722e-02 -3.335190117359161377e-01 1.842441558837890625e-01 -3.157938271760940552e-02 -1.714963763952255249e-01 -2.788951396942138672e-01 9.821300394833087921e-03 -3.859020769596099854e-02 6.463013589382171631e-02 4.197726771235466003e-02 1.520479470491409302e-01 1.689090579748153687e-01 -4.138024747371673584e-01 1.797772012650966644e-02 7.179940491914749146e-02 2.689804732799530029e-01 1.067085638642311096e-01 -7.049011439085006714e-02
3.110937774181365967e-01 -2.262250483036041260e-01 -2.124201506376266479e-01 -8.241450786590576172e-02 2.713740468025207520e-01 1.797146946191787720e-01 -1.245138496160507202e-01 -1.000997871160507202e-01 -2.011814713478088379e-01 9.942918084561824799e-03 1.526854187250137329e-01 1.449309438467025757e-01 -2.610046863555908203e-01 -9.645874053239822388e-02 -8.387445658445358276e-02 2.450131252408027649e-02 -1.076004561036825180e-02 2.774732112884521484e-01 5.028400919400155544e-04 2.494794316589832306e-02 -1.167242303490638733e-01 -4.251061752438545227e-02 2.453689426183700562e-01 -1.273243129253387451e-02 3.098176121711730957e-01 1.239001378417015076e-01 -1.229703724384307861e-01 -1.653055399656295776e-01 4.024746119976043701e-01 -1.207852810621261597e-01 -7.336683571338653564e-02 9.714453667402267456e-02
3.316493034362792969e-01 2.272699922323226929e-01 1.534995585680007935e-01 -1.011292189359664917e-01 2.293590456247329712e-01 1.363169550895690918e-01 3.236898407340049744e-02 -1.470182836055755615e-01 -2.074341624975204468e-01 6.750494986772537231e-02 3.274087607860565186e-01 -1.097585633397102356e-01 -3.148094117641448975e-01 -1.021897345781326294e-01 2.099179625511169434e-01 -9.263659268617630005e-02 -1.202161386609077454e-01 4.286753758788108826e-02 1.087535545229911804e-02 2.278962172567844391e-02 1.478013992309570312e-01 -2.226497530937194824e-01 -1.083891019225120544e-01 2.049448788166046143e-01 2.909471690654754639e-01 -1.056247502565383911e-01 -2.638787403702735901e-02 -1.868856102228164673e-01 1.855282634496688843e-01 -2.681723237037658691e-01 2.413227222859859467e-02 -3.534009680151939392e-02
1.873097419738769531e-01 2.357628569006919861e-02 -3.180733695626258850e-02 3.439572155475616455e-01 -1.305495761334896088e-02 8.476203307509422302e-03 -1.571870893239974976e-01 -1.216752380132675171e-01 -2.732574045658111572e-01 1.768225282430648804e-01 1.082602292299270630e-01 -1.757703348994255066e-02 -2.473182082176208496e-01 -9.938016533851623535e-02 -3.239206224679946899e-02 -3.050546646118164062e-01 1.049025505781173706e-01 4.129084646701812744e-01 -7.859472185373306274e-02 2.664549946784973145e-01 9.158556163311004639e-02 -3.715429222211241722e-03 3.397156670689582825e-02 -4.000546038150787354e-02 4.438099637627601624e-02 3.514826297760009766e-01 -1.257594227790832520e-01 -2.255049496889114380e-01 1.239717826247215271e-01 -1.803081333637237549e-01 4.166566953063011169e-02 -1.026999503374099731e-01
2.714199721813201904e-01 8.139611035585403442e-02 6.732042878866195679e-02 6.385513395071029663e-02 1.750555634498596191e-01 1.956947520375251770e-02 -2.188725620508193970e-01 -2.209835052490234375e-01 -6.748661398887634277e-02 2.073354125022888184e-01 1.404418051242828369e-01 1.235818564891815186e-01 -2.736938595771789551e-01 -9.759098291397094727e-02 -7.389870285987854004e-02 -1.776672601699829102e-01 -1.169100254774093628e-01 -2.671945691108703613e-01 1.243568211793899536e-01 -4.133363068103790283e-01 -2.099633067846298218e-01 -3.218847811222076416e-01 6.457670032978057861e-02 -2.130632288753986359e-03 -1.686912029981613159e-02 -6.786426156759262085e-02 -3.733412921428680420e-02 -2.972697317600250244e-01 4.775397479534149170e-02 -1.247473340481519699e-02 2.428895384073257446e-01 2.474337117746472359e-03
7.198120653629302979e-02 -1.490595489740371704e-01 1.127117872238159180e-01 1.505078524351119995e-01 -9.841464459896087646e-02 2.239331454038619995e-01 -2.443614602088928223e-01 -8.809743821620941162e-02 7.691989094018936157e-02 2.729229629039764404e-01 1.369670480489730835e-01 4.489909857511520386e-02 -1.400152593851089478e-01 -1.030370444059371948e-01 1.389871835708618164e-01 -1.361478865146636963e-01 3.735289573669433594e-01 8.639618754386901855e-02 -2.636830136179924011e-02 -1.058843955397605896e-01 -2.601212859153747559e-01 1.563287526369094849e-01 3.199351131916046143e-01 -3.256834670901298523e-02 3.669093251228332520e-01 6.411758810281753540e-02 1.125034093856811523e-01 -2.940269708633422852e-01 1.166181638836860657e-02 -3.142609819769859314e-02 -2.071411907672882080e-01 6.629266589879989624e-02
3.353535234928131104e-01 1.629778146743774414e-01 8.681289106607437134e-02 1.706287823617458344e-02 1.191847622394561768e-01 1.090489849448204041e-01 2.231856286525726318e-01 -1.384710073471069336e-01 -3.875136002898216248e-02 1.702422648668289185e-01 2.338333427906036377e-01 1.844697073101997375e-02 -1.567682623863220215e-01 3.750571608543395996e-02 1.486850976943969727e-01 -3.391479849815368652e-01 5.794081464409828186e-02 2.697590589523315430e-01 1.518985778093338013e-01 9.357883781194686890e-02 1.815260499715805054e-01 -8.836652338504791260e-02 -3.304531425237655640e-02 -2.680940367281436920e-02 3.901758193969726562e-01 2.206723764538764954e-02 -2.093146294355392456e-01 -2.194646596908569336e-01 1.049960553646087646e-01 1.541857868432998657e-01 8.296781778335571289e-02 -2.693343162536621094e-01
2.131358534097671509e-01 7.574079185724258423e-02 4.144705832004547119e-02 1.972341537475585938e-01 4.423065781593322754e-01 -2.411741912364959717e-01 -2.406031638383865356e-01 -5.098454281687736511e-02 1.306394487619400024e-02 2.539160661399364471e-02 2.026998437941074371e-02 7.740528881549835205e-02 -2.349379211664199829e-01 -1.252130717039108276e-01 3.158476650714874268e-01 -2.628772854804992676e-01 -3.359499946236610413e-02 -1.795237660408020020e-01 -2.872464433312416077e-02 -2.957795001566410065e-02 -5.380586907267570496e-02 -1.261310726404190063e-01 1.532873064279556274e-01 2.410133332014083862e-01 2.039286345243453979e-01 -2.448470294475555420e-01 4.436092078685760498e-02 -1.288050562143325806e-01 2.709345519542694092e-01 2.058675885200500488e-02 -6.767331808805465698e-02 -1.141110733151435852e-01
2.688354812562465668e-02 -3.790060803294181824e-02 -3.659211471676826477e-02 2.247693091630935669e-01 -1.067436337471008301e-01 -1.887716054916381836e-01 -1.643906980752944946e-01 -3.307970613241195679e-02 -5.612948909401893616e-02 1.373151838779449463e-01 3.076007068157196045e-01 -1.544223427772521973e-01 -1.941163241863250732e-01 -1.193319708108901978e-01 -1.473806649446487427e-01 -3.411109447479248047e-01 -7.181281596422195435e-02 3.338645398616790771e-01 5.669281631708145142e-02 9.535575658082962036e-02 5.809991434216499329e-02 1.873042583465576172e-01 -1.860964857041835785e-02 1.241782084107398987e-01 2.637903094291687012e-01 1.650892794132232666e-01 3.031320124864578247e-02 -4.252208769321441650e-01 2.544355988502502441e-01 -1.076017916202545166e-01 -1.093322876840829849e-02 -4.693233221769332886e-02
1.078074052929878235e-01 -1.184514462947845459e-01 1.137264147400856018e-01 2.389919608831405640e-01 2.775065973401069641e-02 -1.004261970520019531e-01 -1.566585153341293335e-01 1.175945177674293518e-01 -1.728669255971908569e-01 4.178182780742645264e-02 2.787135727703571320e-02 7.799555081874132156e-03 -1.456405073404312134e-01 -1.250628083944320679e-01 -8.673348277807235718e-02 -5.084318518638610840e-01 2.313070297241210938e-01 1.230799630284309387e-01 1.046143025159835815e-01 -1.361560225486755371e-01 -2.124018520116806030e-01 1.324317231774330139e-02 1.811551004648208618e-01 -1.304494868963956833e-02 2.545034885406494141e-01 2.296133637428283691e-01 5.831631645560264587e-02 -2.433092743158340454e-01 3.836885839700698853e-02 3.923164904117584229e-01 2.729814313352108002e-02 8.420640230178833008e-02
6.987240165472030640e-02 1.402349025011062622e-01 2.755754292011260986e-01 2.263953238725662231e-01 8.502094447612762451e-02 1.127021834254264832e-01 -1.644428670406341553e-01 5.307229235768318176e-02 9.264022856950759888e-02 1.623609960079193115e-01 3.954907953739166260e-01 -1.893224418163299561e-01 -3.254899680614471436e-01 -7.280039042234420776e-02 -1.068295165896415710e-02 -6.545310467481613159e-02 3.180873692035675049e-01 1.922079920768737793e-02 -2.044431567192077637e-01 -1.360370516777038574e-01 -1.203175485134124756e-01 1.479857414960861206e-01 1.730484068393707275e-01 4.249463230371475220e-02 1.445872187614440918e-01 -3.320211172103881836e-01 1.053707599639892578e-01 -4.970375820994377136e-02 1.060711443424224854e-01 1.220752522349357605e-01 2.325616329908370972e-01 2.627856843173503876e-02
1.841490268707275391e-01 9.672948718070983887e-02 1.784037053585052490e-01 1.740536242723464966e-01 1.823838204145431519e-01 -4.887980595231056213e-02 -2.493890225887298584e-01 1.784842088818550110e-02 -1.372077763080596924e-01 2.479034811258316040e-01 1.742735654115676880e-01 2.445840835571289062e-01 -2.518257498741149902e-01 4.162064194679260254e-02 8.538873493671417236e-02 -5.447523668408393860e-02 1.438927799463272095e-01 -6.852874904870986938e-02 1.960786432027816772e-01 -2.907512784004211426e-01 -3.515852615237236023e-02 -3.707821965217590332e-01 1.409752666950225830e-01 7.931027561426162720e-02 1.228087171912193298e-01 -7.795210927724838257e-02 -1.021088883280754089e-01 -3.089104294776916504e-01 -3.746306896209716797e-02 9.470485150814056396e-02 1.888918280601501465e-01 2.534448802471160889e-01
-1.183092892169952393e-01 3.107840120792388916e-01 -1.281199306249618530e-01 -8.141814917325973511e-02 4.256748780608177185e-02 7.643978297710418701e-02 -1.857175230979919434e-01 -2.790252864360809326e-01 -9.249696880578994751e-02 -2.240968495607376099e-01 4.786186814308166504e-01 5.401212349534034729e-02 -2.325571626424789429e-01 -5.121601745486259460e-02 1.321926265954971313e-01 -9.312856197357177734e-02 1.303928792476654053e-01 2.028270252048969269e-02 2.621269226074218750e-02 5.790036916732788086e-02 -1.545352637767791748e-01 -2.024275809526443481e-01 2.128754258155822754e-01 3.692941740155220032e-02 -6.722065806388854980e-02 1.709202378988265991e-01 -1.145891994237899780e-01 -2.385035157203674316e-01 2.570371031761169434e-01 5.277810990810394287e-02 1.121488586068153381e-01 -2.336248457431793213e-01
3.550361394882202148e-01 2.285273671150207520e-01 3.066205084323883057e-01 -1.795195341110229492e-01 9.824496507644653320e-02 2.229564040899276733e-01 -1.612105593085289001e-02 -1.786339133977890015e-01 -2.255643755197525024e-01 2.688202261924743652e-01 2.214218527078628540e-01 -2.324872463941574097e-01 -3.264822438359260559e-02 -1.198155134916305542e-01 7.722335308790206909e-02 -2.718741595745086670e-01 -3.629819452762603760e-01 8.981713652610778809e-02 1.142628416419029236e-01 -2.131989300251007080e-01 -6.092747673392295837e-02 -2.760819531977176666e-02 3.244211897253990173e-02 1.293995082378387451e-01 2.941247634589672089e-02 -7.177084684371948242e-02 1.695202477276325226e-02 -2.274052798748016357e-01 1.992021221667528152e-03 5.165688693523406982e-03 5.723432451486587524e-02 2.236707694828510284e-02
1.513541042804718018e-01 1.174566149711608887e-01 8.386691659688949585e-02 1.903601437807083130e-01 -5.102508515119552612e-02 1.316122859716415405e-01 -1.256016492843627930e-01 5.157747119665145874e-02 7.174970954656600952e-02 4.515837412327528000e-03 1.072109565138816833e-01 7.689721882343292236e-02 5.172456800937652588e-02 -2.395454794168472290e-01 2.138580232858657837e-01 -2.923645675182342529e-01 2.952118217945098877e-01 1.131891384720802307e-01 -1.335335522890090942e-01 3.597502037882804871e-02 7.265244424343109131e-02 -2.699615657329559326e-01 3.088329434394836426e-01 4.623315110802650452e-02 -6.630638986825942993e-02 -1.650223135948181152e-01 -2.291991710662841797e-01 -4.282478094100952148e-01 2.017523534595966339e-02 -2.764260470867156982e-01 1.153399571776390076e-01 -1.240132749080657959e-01
1.301196068525314331e-01 8.028936386108398438e-02 8.870393037796020508e-02 1.658750772476196289e-01 3.029687404632568359e-01 -1.744563877582550049e-01 -1.725818961858749390e-01 1.648677140474319458e-01 -2.819944620132446289e-01 1.578454114496707916e-02 3.351415991783142090e-01 6.024764478206634521e-02 1.597571000456809998e-02 3.740499168634414673e-02 -2.400094568729400635e-01 -3.870129287242889404e-01 1.061621606349945068e-01 3.517520725727081299e-01 1.808480769395828247e-01 -4.167929291725158691e-02 4.672506824135780334e-02 -1.109130913391709328e-03 3.597637414932250977e-01 1.834855787456035614e-02 1.059796363115310669e-01 -6.184929981827735901e-02 7.579190284013748169e-02 -1.604081094264984131e-01 -9.572435519658029079e-04 7.235752791166305542e-02 -6.175953149795532227e-02 1.771760359406471252e-02
2.766041159629821777e-01 6.909590959548950195e-02 1.410921216011047363e-01 2.177140414714813232e-01 -8.240786939859390259e-02 -2.004832178354263306e-01 -1.256486475467681885e-01 -7.566490769386291504e-02 -3.849957585334777832e-01 1.893108487129211426e-01 2.050449252128601074e-01 -4.801487177610397339e-02 -1.977461427450180054e-01 -3.223668634891510010e-01 -2.584429383277893066e-01 -1.104705408215522766e-01 2.410690486431121826e-01 2.407284080982208252e-01 -5.460090935230255127e-02 1.936235576868057251e-01 -1.146504506468772888e-01 1.830154061317443848e-01 5.640225019305944443e-03 5.341998487710952759e-02 1.617381423711776733e-01 8.920576423406600952e-02 -5.062143504619598389e-02 -1.479963213205337524e-01 2.481469511985778809e-01 -3.390079736709594727e-02 1.126816682517528534e-02 -7.061353325843811035e-02
2.984137535095214844e-01 3.445282578468322754e-01 4.622333496809005737e-02 1.762350946664810181e-01 -1.391197890043258667e-01 9.723229706287384033e-02 -8.966924995183944702e-02 1.003792416304349899e-02 -4.923323914408683777e-02 2.074024826288223267e-01 2.532767951488494873e-01 8.187805116176605225e-02 1.355005521327257156e-02 -2.316447943449020386e-01 -2.698881924152374268e-01 -2.077403515577316284e-01 1.802085041999816895e-01 2.378589063882827759e-01 3.200716152787208557e-02 1.014768239110708237e-02 6.211728230118751526e-02 -5.255776643753051758e-02 1.961677521467208862e-01 -2.047300189733505249e-01 4.494727775454521179e-02 -6.439915299415588379e-02 -2.265081852674484253e-01 -3.592699170112609863e-01 4.115778952836990356e-02 2.448682337999343872e-01 -4.059116914868354797e-02 -9.447793662548065186e-02
1.780739426612854004e-01 1.846925914287567139e-01 1.382351219654083252e-01 1.906552314758300781e-01 1.374390255659818649e-02 5.070767179131507874e-02 -2.813655138015747070e-01 -6.591793894767761230e-02 -1.190145779401063919e-02 1.930672228336334229e-01 2.930418215692043304e-02 2.911584638059139252e-02 -3.795023560523986816e-01 -1.414016932249069214e-01 -1.544146388769149780e-01 -9.909828007221221924e-02 2.633385658264160156e-01 2.045900821685791016e-01 -2.418367415666580200e-01 -1.441009691916406155e-03 5.691228061914443970e-02 -2.390452623367309570e-01 1.133076176047325134e-01 6.520119309425354004e-02 2.419713437557220459e-01 -8.559975773096084595e-02 1.464648824185132980e-02 -2.506800591945648193e-01 -1.282577365636825562e-01 2.252131104469299316e-01 2.952796518802642822e-01 1.587067544460296631e-01
9.539870172739028931e-02 1.860391348600387573e-01 2.456733882427215576e-01 -1.432535704225301743e-02 3.130231499671936035e-01 1.708428317215293646e-05 -3.132753968238830566e-01 -1.183375567197799683e-01 1.636590957641601562e-01 4.262479022145271301e-02 1.737408936023712158e-01 -2.418191581964492798e-01 -1.413592696189880371e-01 -2.233035117387771606e-01 -1.026221662759780884e-01 -4.399240314960479736e-01 3.176252841949462891e-01 8.540371060371398926e-02 -1.722670346498489380e-02 -1.153572723269462585e-01 1.461856216192245483e-01 8.383560925722122192e-02 1.476711332798004150e-01 -9.659799933433532715e-02 2.252782583236694336e-01 1.172825694084167480e-01 -1.676034182310104370e-01 9.430835396051406860e-02 5.884682387113571167e-02 5.887040495872497559e-02 3.973375633358955383e-02 5.573333054780960083e-02
3.575390577316284180e-01 1.267763972282409668e-02 1.237865164875984192e-01 4.043252170085906982e-01 2.040543407201766968e-02 4.536675289273262024e-02 -2.877062261104583740e-01 -1.429262161254882812e-01 -2.768480181694030762e-01 9.259667992591857910e-02 1.116825565695762634e-01 -1.226002424955368042e-01 -3.042651414871215820e-01 -2.623177766799926758e-01 -2.258702367544174194e-01 -4.065413773059844971e-02 4.704236518591642380e-03 3.532551825046539307e-01 -2.413161471486091614e-02 1.009514778852462769e-01 4.452724754810333252e-02 -1.468384712934494019e-01 1.203643437474966049e-02 -4.370837286114692688e-02 1.945288181304931641e-01 1.405892968177795410e-01 -7.918224483728408813e-02 -4.913743212819099426e-02 8.411622792482376099e-02 6.591401994228363037e-02 -1.363896876573562622e-01 -5.698380991816520691e-02
3.597991466522216797e-01 -7.889065891504287720e-02 -6.332741677761077881e-02 4.298406839370727539e-02 3.788457065820693970e-02 2.220946550369262695e-01 -4.442033767700195312e-01 -1.649351269006729126e-01 -4.555075243115425110e-02 9.470352530479431152e-02 2.568021416664123535e-01 -1.493747830390930176e-01 -7.134576141834259033e-02 -1.848356723785400391e-01 2.765681147575378418e-01 -6.841930747032165527e-02 1.048214510083198547e-01 1.224801987409591675e-01 -3.594319224357604980e-01 2.008053660392761230e-02 8.305253833532333374e-02 1.519267410039901733e-01 1.915490031242370605e-01 1.526400595903396606e-01 -5.213593691587448120e-02 4.652223363518714905e-02 -6.510595232248306274e-02 -2.209195941686630249e-01 -1.159430742263793945e-01 -2.532744593918323517e-02 4.350666701793670654e-02 -2.097502201795578003e-01
2.302652299404144287e-01 -1.512523889541625977e-01 -5.251294001936912537e-02 -4.518917412497103214e-04 -8.252147585153579712e-02 1.169961038976907730e-02 -5.347675830125808716e-02 -5.901930853724479675e-02 -8.144479244947433472e-03 1.644163280725479126e-01 3.065122067928314209e-01 1.034972593188285828e-01 -6.785477697849273682e-02 1.722520291805267334e-01 1.489750295877456665e-01 -5.175284296274185181e-02 2.679802179336547852e-01 1.722706705331802368e-01 -1.918607950210571289e-01 -1.992602199316024780e-01 2.191680297255516052e-02 2.171838730573654175e-01 3.813308477401733398e-01 -3.280270472168922424e-02 1.288908869028091431e-01 -1.869886666536331177e-01 1.804715842008590698e-01 -2.748588025569915771e-01 2.872903645038604736e-01 5.250369198620319366e-03 2.249985635280609131e-01 2.282961755990982056e-01
6.176523491740226746e-02 7.647252827882766724e-02 1.221911758184432983e-01 2.285651266574859619e-01 -1.042981371283531189e-01 2.955438196659088135e-01 -3.249197304248809814e-01 -7.310156524181365967e-02 -2.369880527257919312e-01 1.359421759843826294e-01 4.761911183595657349e-02 -2.021782845258712769e-01 -5.331695079803466797e-02 -1.020955145359039307e-01 9.059877693653106689e-02 -3.419553339481353760e-01 1.939013600349426270e-01 7.661972939968109131e-02 2.478203270584344864e-03 5.010964348912239075e-02 2.615829929709434509e-02 8.727782219648361206e-02 2.970568239688873291e-01 1.645017862319946289e-01 3.369649052619934082e-01 1.024761348962783813e-01 2.212343961000442505e-01 -2.890590578317642212e-02 -4.115377366542816162e-02 -5.073300749063491821e-02 -2.803575396537780762e-01 1.776031702756881714e-01
-7.998849451541900635e-02 1.359278857707977295e-01 1.578448861837387085e-01 8.817282505333423615e-03 8.007045090198516846e-02 -1.131239011883735657e-01 2.920700609683990479e-02 -3.979345411062240601e-02 -3.653716668486595154e-02 3.674970939755439758e-03 5.356538891792297363e-01 -1.260352283716201782e-01 1.039282679557800293e-01 -1.242490187287330627e-01 -8.033668622374534607e-03 -3.084525167942047119e-01 -5.663493275642395020e-02 4.597835615277290344e-02 1.078581809997558594e-01 -1.472168266773223877e-01 -1.327261477708816528e-01 -1.006955951452255249e-01 2.769677042961120605e-01 -1.981955915689468384e-01 3.251751661300659180e-01 3.194790780544281006e-01 -8.039332181215286255e-02 -8.342815935611724854e-02 2.527150213718414307e-01 7.890514284372329712e-02 1.818355731666088104e-02 -1.698708981275558472e-01
1.834667474031448364e-01 2.069240361452102661e-01 5.172632262110710144e-02 5.969861149787902832e-02 6.890244036912918091e-02 1.763712614774703979e-01 -2.575454302132129669e-03 1.153690069913864136e-01 -2.999482154846191406e-01 -3.507251664996147156e-02 3.585969507694244385e-01 -1.908416152000427246e-01 -1.698717772960662842e-01 2.051821947097778320e-01 -8.562207221984863281e-02 -2.844955921173095703e-01 5.500968918204307556e-02 1.940308511257171631e-02 2.392625212669372559e-01 -3.096529245376586914e-01 -1.974731683731079102e-01 -3.188267052173614502e-01 9.983836114406585693e-02 1.935857534408569336e-01 -1.592970825731754303e-02 -1.625555194914340973e-02 -2.507887408137321472e-02 -1.286764442920684814e-01 2.148177921772003174e-01 -1.537374854087829590e-01 -5.874421074986457825e-02 1.308242976665496826e-01
1.845629960298538208e-01 9.146513789892196655e-02 -3.056739270687103271e-02 3.626500964164733887e-01 1.953696757555007935e-01 1.082694306969642639e-01 -2.616764791309833527e-02 -2.372310310602188110e-02 2.338181808590888977e-02 1.143158599734306335e-01 4.022991061210632324e-01 1.938909143209457397e-01 -3.056445717811584473e-01 -3.347551077604293823e-02 1.079423353075981140e-02 -6.023695692420005798e-02 3.980926573276519775e-01 -2.694552764296531677e-02 -6.980483233928680420e-02 -1.425982713699340820e-01 4.764275252819061279e-02 -1.126735657453536987e-01 2.694037556648254395e-01 -3.428443148732185364e-02 2.073153406381607056e-01 -7.995010167360305786e-02 -2.221602387726306915e-02 -2.006749957799911499e-01 1.934885680675506592e-01 2.316433936357498169e-02 2.193556278944015503e-01 1.152729019522666931e-01
1.637562513351440430e-01 4.728977382183074951e-02 -7.560470700263977051e-02 2.276357263326644897e-01 1.428340971469879150e-01 -6.302825361490249634e-02 4.722442850470542908e-02 1.086973771452903748e-01 1.540215685963630676e-02 4.649187624454498291e-02 -2.656944270711392164e-04 5.931012332439422607e-02 9.009180217981338501e-02 1.790566369891166687e-02 7.040609419345855713e-02 -2.432227432727813721e-01 -5.184073746204376221e-02 4.235572814941406250e-01 9.430117160081863403e-02 -1.911330968141555786e-01 -3.636243566870689392e-02 -2.801630087196826935e-02 3.436741530895233154e-01 1.627023220062255859e-01 2.330618053674697876e-01 -7.987742125988006592e-02 9.603939950466156006e-02 -2.170900106430053711e-01 4.124380946159362793e-01 3.423967957496643066e-01 -1.309588998556137085e-01 -2.795173786580562592e-02
3.517433404922485352e-01 -5.443931743502616882e-02 3.845684826374053955e-01 -2.179273217916488647e-02 2.398896962404251099e-01 -2.346970438957214355e-01 -2.741951048374176025e-01 6.008475273847579956e-02 -9.576851874589920044e-02 1.454498916864395142e-01 -2.294079400599002838e-02 -1.968212574720382690e-01 -6.543124467134475708e-02 -8.570931851863861084e-02 3.612321987748146057e-02 -4.328727722167968750e-01 2.011414617300033569e-01 1.659196019172668457e-01 2.307814173400402069e-02 -7.453858107328414917e-02 7.262678351253271103e-03 -1.701080650091171265e-01 1.368907690048217773e-01 5.524514615535736084e-02 1.546540483832359314e-02 1.161092445254325867e-01 1.139759272336959839e-02 -8.345215022563934326e-02 -4.231956973671913147e-02 3.124828934669494629e-01 -5.886321514844894409e-02 1.226649060845375061e-01
1.913747936487197876e-01 -8.903466910123825073e-02 4.495619982481002808e-02 4.406955242156982422e-01 -4.301569610834121704e-02 -7.566355913877487183e-02 -3.397641777992248535e-01 -1.099916025996208191e-01 -1.842024475336074829e-01 1.701485961675643921e-01 1.050232276320457458e-01 -1.422717869281768799e-01 8.878863602876663208e-02 -3.992939591407775879e-01 -2.799910493195056915e-02 -2.915049493312835693e-01 -3.886014595627784729e-02 2.645179331302642822e-01 4.429585114121437073e-02 1.986785233020782471e-01 -5.255940929055213928e-02 1.479180455207824707e-01 -4.293430224061012268e-02 -7.699714507907629013e-03 9.510087966918945312e-02 9.642995893955230713e-02 -7.688309252262115479e-02 -2.235999554395675659e-01 2.257882058620452881e-01 7.452848553657531738e-02 7.585624605417251587e-02 -2.952189184725284576e-02
3.092254512012004852e-02 -1.275871843099594116e-01 -6.144958548247814178e-03 2.472808025777339935e-02 1.602641493082046509e-01 1.654643118381500244e-01 -1.019625887274742126e-01 -1.176446303725242615e-01 1.636531502008438110e-01 1.550213247537612915e-01 1.769379675388336182e-01 6.796945235691964626e-04 -3.485550880432128906e-01 -1.353219002485275269e-01 -7.506784051656723022e-02 -2.446646988391876221e-01 9.619553387165069580e-02 8.512572944164276123e-02 -3.391786813735961914e-01 -2.897084057331085205e-01 -2.046306282281875610e-01 -1.651965081691741943e-01 2.703946828842163086e-01 2.684138342738151550e-02 1.397191733121871948e-01 -7.030173391103744507e-02 1.126392111182212830e-01 -3.450794219970703125e-01 1.566673666238784790e-01 2.177538573741912842e-01 1.167599577456712723e-03 1.753051728010177612e-01
4.256054759025573730e-01 7.686526328325271606e-02 2.190102934837341309e-01 -4.058169946074485779e-02 3.364037349820137024e-02 -1.454589664936065674e-01 -1.117699444293975830e-01 1.363652795553207397e-01 1.317862719297409058e-01 1.016035005450248718e-01 -2.396691590547561646e-02 5.340388417243957520e-02 -2.647862136363983154e-01 -2.586803138256072998e-01 -6.924612075090408325e-02 -2.894365489482879639e-01 2.975211739540100098e-01 2.543016374111175537e-01 -3.413074649870395660e-03 8.572185784578323364e-02 5.690760910511016846e-02 -1.131730154156684875e-01 1.344793140888214111e-01 -1.202625036239624023e-01 2.393196374177932739e-01 7.779264450073242188e-02 -1.145784184336662292e-01 -2.691405415534973145e-01 1.744197309017181396e-01 1.104658544063568115e-01 2.108997702598571777e-01 -9.006507694721221924e-02
2.168129384517669678e-01 4.112605750560760498e-02 -5.288728699088096619e-02 1.597322076559066772e-01 -2.591351568698883057e-01 6.432294100522994995e-02 -4.154981672763824463e-01 -2.042082697153091431e-01 -1.871803551912307739e-01 3.395231813192367554e-02 3.592427074909210205e-01 -5.376062542200088501e-02 -1.593459397554397583e-01 -5.612566694617271423e-02 2.499228417873382568e-01 7.431812584400177002e-03 -6.040946021676063538e-02 3.081180751323699951e-01 -2.046707868576049805e-01 -3.391155507415533066e-03 1.687832176685333252e-01 9.325132519006729126e-02 1.239970698952674866e-01 3.468848764896392822e-01 5.453729629516601562e-02 6.775351613759994507e-02 -1.071793586015701294e-01 -1.807281374931335449e-01 -3.209894895553588867e-02 1.744658104144036770e-03 4.929498210549354553e-02 -9.805425256490707397e-02
8.743780851364135742e-02 -3.762001544237136841e-02 1.511882245540618896e-01 -2.650121040642261505e-02 -2.195506244897842407e-01 1.777666360139846802e-01 -1.614504307508468628e-01 -6.884629838168621063e-03 5.684704333543777466e-02 1.255125552415847778e-01 2.389172762632369995e-01 -1.323772370815277100e-01 -1.409818381071090698e-01 5.360483378171920776e-02 4.507683813571929932e-01 -1.094910949468612671e-01 -1.116253584623336792e-01 1.734251976013183594e-01 -6.920913001522421837e-04 -1.462322175502777100e-01 1.165571287274360657e-01 -1.267895251512527466e-01 4.109935462474822998e-01 1.852821372449398041e-02 3.877735137939453125e-02 -3.310256898403167725e-01 9.937437251210212708e-03 -3.730394840240478516e-01 2.019969187676906586e-02 -1.381095498800277710e-02 -1.237272173166275024e-01 2.924184128642082214e-02
3.148056101053953171e-03 -1.829808354377746582e-01 2.634217739105224609e-01 2.357385121285915375e-02 1.445895433425903320e-01 -5.614338442683219910e-02 -3.718160986900329590e-01 -1.090236306190490723e-01 -9.981454908847808838e-02 -6.547298282384872437e-02 1.614138633012771606e-01 -2.681552767753601074e-01 -2.155228853225708008e-01 -2.584323845803737640e-02 6.362549960613250732e-03 1.397624313831329346e-01 -1.230040099471807480e-02 3.544395267963409424e-01 -1.737720370292663574e-01 -1.368747651576995850e-01 1.359406560659408569e-01 -2.225346714258193970e-01 2.277557700872421265e-01 -8.618810214102268219e-03 1.144298817962408066e-02 -3.011425733566284180e-01 3.365288674831390381e-02 -2.139479666948318481e-01 2.170399427413940430e-01 -7.309564948081970215e-02 -2.402705997228622437e-01 -3.007393702864646912e-02
1.759057492017745972e-01 -3.123124539852142334e-01 3.846594318747520447e-02 1.499415040016174316e-01 -5.565818026661872864e-02 -4.758495837450027466e-02 -1.004025489091873169e-01 9.072709083557128906e-02 -7.427832484245300293e-02 2.975984215736389160e-01 2.198789566755294800e-01 -5.695816501975059509e-02 -2.134095430374145508e-01 1.444161385297775269e-01 -1.558686792850494385e-02 -1.306621730327606201e-01 1.224994286894798279e-01 1.933531463146209717e-01 -3.016451299190521240e-01 -2.613016590476036072e-02 1.651748716831207275e-01 1.181988194584846497e-01 5.485496520996093750e-01 -4.164622630923986435e-03 -1.879444718360900879e-02 -7.974001765251159668e-02 4.967389255762100220e-02 -1.694214493036270142e-01 1.508529335260391235e-01 1.028274223208427429e-01 1.709333993494510651e-02 -1.916940361261367798e-01
4.127548038959503174e-01 1.296078711748123169e-01 1.711379587650299072e-01 2.423053979873657227e-01 1.711038351058959961e-01 -2.701869793236255646e-02 -2.011065185070037842e-01 -9.589886665344238281e-02 1.131832152605056763e-01 -2.230771631002426147e-02 2.975758910179138184e-01 1.355965137481689453e-01 -1.660163104534149170e-01 2.636327035725116730e-02 1.396869271993637085e-01 3.974493965506553650e-02 5.126808956265449524e-02 2.823354490101337433e-02 1.867817193269729614e-01 -3.717117011547088623e-01 -1.853593736886978149e-01 -3.356260955333709717e-01 1.590540260076522827e-02 6.291977595537900925e-03 9.361105971038341522e-03 1.130123957991600037e-01 6.050794851034879684e-03 -2.478473931550979614e-01 1.860511451959609985e-01 7.818837650120258331e-03 2.026182115077972412e-01 -4.196258261799812317e-02
2.934407889842987061e-01 1.674962788820266724e-02 1.008766591548919678e-01 3.237565159797668457e-01 -5.747861042618751526e-02 2.392395138740539551e-01 -2.491395324468612671e-01 -1.552639305591583252e-01 -1.106513515114784241e-01 -8.586462587118148804e-03 2.612166404724121094e-01 -2.074621915817260742e-01 -4.428793191909790039e-01 -8.292680978775024414e-02 -1.245492696762084961e-01 -9.211711585521697998e-02 -3.699900954961776733e-02 3.160258829593658447e-01 9.344577789306640625e-02 -2.533709816634654999e-02 8.961579203605651855e-02 4.479094874113798141e-03 6.731892377138137817e-02 5.339670181274414062e-02 1.458179950714111328e-01 3.300633430480957031e-01 -3.368945792317390442e-02 -1.176978498697280884e-01 2.503308653831481934e-02 -9.423479437828063965e-02 -5.420323833823204041e-02 -1.326828896999359131e-01
2.965994775295257568e-01 -1.759859919548034668e-01 -5.863306298851966858e-02 8.448985964059829712e-02 3.922836780548095703e-01 6.158053129911422729e-02 5.581538379192352295e-02 -3.890829384326934814e-01 -1.362904608249664307e-01 1.685795634984970093e-01 1.799475215375423431e-02 1.695544272661209106e-02 -2.788324467837810516e-02 -1.285682618618011475e-01 5.492210388183593750e-02 -3.290850520133972168e-01 4.261605069041252136e-02 4.198462665081024170e-01 -1.084149535745382309e-02 1.078168079257011414e-01 -1.289102733135223389e-01 -2.122602313756942749e-01 8.702259510755538940e-02 2.153294533491134644e-01 1.117445230484008789e-01 4.675059765577316284e-02 1.298428922891616821e-01 -1.729990541934967041e-01 7.434842735528945923e-02 6.711734086275100708e-02 5.711549520492553711e-02 4.335426166653633118e-02
1.710550189018249512e-01 -3.938805311918258667e-02 2.464392594993114471e-02 3.947171196341514587e-02 1.172318905591964722e-01 -1.027034893631935120e-01 -2.041233032941818237e-01 -2.276017069816589355e-01 -1.046395748853683472e-01 -7.263682037591934204e-02 -1.018661167472600937e-02 -1.469537913799285889e-01 -4.610034823417663574e-01 -9.357325732707977295e-02 2.731889113783836365e-02 -1.575118899345397949e-01 -3.890549018979072571e-02 -2.363859117031097412e-01 1.013007238507270813e-01 -9.953260421752929688e-02 -2.381503582000732422e-01 -6.977622956037521362e-02 3.496161699295043945e-01 6.865855306386947632e-02 2.837710268795490265e-02 -1.194921359419822693e-01 -3.459511995315551758e-01 -1.265485584735870361e-01 2.034348100423812866e-01 -1.056505739688873291e-01 -2.148613929748535156e-01 -2.211744934320449829e-01
7.653349637985229492e-02 -9.904004633426666260e-02 1.519799139350652695e-02 -6.079257279634475708e-02 -2.161533981561660767e-01 1.024529454298317432e-03 -2.029160559177398682e-01 -6.947381794452667236e-02 -2.220888584852218628e-01 -1.690908521413803101e-01 2.018889486789703369e-01 -3.326219022274017334e-01 -5.728638768196105957e-01 -9.569755196571350098e-02 1.736499965190887451e-01 -1.530159860849380493e-01 -9.277939796447753906e-03 9.679850190877914429e-02 -1.413845866918563843e-01 -8.162014931440353394e-02 -1.523591578006744385e-01 -1.353174895048141479e-01 2.708325684070587158e-01 6.890443712472915649e-02 -2.891105785965919495e-02 -1.751343905925750732e-01 5.223531741648912430e-03 -2.644498273730278015e-02 5.720646306872367859e-02 1.942912638187408447e-01 -1.300827413797378540e-01 1.468459367752075195e-01
-1.564564406871795654e-01 5.780782923102378845e-02 -1.286982893943786621e-01 5.080445110797882080e-02 -2.203662097454071045e-01 -2.899711765348911285e-02 -1.423322856426239014e-01 2.220610156655311584e-02 -9.546457231044769287e-02 6.253076344728469849e-02 3.035027980804443359e-01 -1.400458440184593201e-02 -3.078652024269104004e-01 9.809636510908603668e-03 3.116786777973175049e-01 -3.628514707088470459e-01 3.108702003955841064e-01 -4.135310277342796326e-02 -3.863724321126937866e-02 -2.303465306758880615e-01 -1.398513019084930420e-01 -1.954847574234008789e-01 2.110879123210906982e-01 6.855066120624542236e-02 -3.979782387614250183e-02 1.220099776983261108e-01 -3.015170395374298096e-01 -1.868530958890914917e-01 9.440907742828130722e-04 1.262727379798889160e-01 2.946891263127326965e-02 1.866073608398437500e-01
1.190831437706947327e-01 1.361772119998931885e-01 1.230324581265449524e-01 9.817655384540557861e-02 3.973088786005973816e-02 9.449248015880584717e-02 -1.171162649989128113e-01 -3.351241052150726318e-01 -3.315353393554687500e-02 -2.382001467049121857e-02 2.587891519069671631e-01 1.535787582397460938e-01 5.835073813796043396e-02 1.687776744365692139e-01 -2.290260791778564453e-01 -3.220939934253692627e-01 -1.818959265947341919e-01 1.936926692724227905e-01 6.823585927486419678e-02 -2.088875472545623779e-01 -1.664192378520965576e-01 9.181116521358489990e-02 1.666073948144912720e-01 -2.119072377681732178e-01 2.416841089725494385e-01 -1.456005722284317017e-01 1.570521891117095947e-01 -2.009475529193878174e-01 3.394452333450317383e-01 1.445618420839309692e-01 8.496468514204025269e-02 -9.988888353109359741e-02
3.287323117256164551e-01 2.604165375232696533e-01 -3.625475242733955383e-02 1.518240272998809814e-01 -1.138782426714897156e-01 1.728958263993263245e-02 -1.243724375963211060e-01 -7.568981498479843140e-02 5.321552976965904236e-02 1.087897494435310364e-01 2.253666967153549194e-01 7.286833971738815308e-02 -1.858066185377538204e-03 -3.077230155467987061e-01 -2.180733382701873779e-01 -4.261632263660430908e-01 5.178805813193321228e-02 1.772845387458801270e-01 -1.572745293378829956e-01 3.912690095603466034e-03 2.442885190248489380e-01 -2.219016104936599731e-01 1.367971897125244141e-01 -4.897897690534591675e-02 5.442590638995170593e-02 1.439776085317134857e-02 -1.796471327543258667e-01 -2.502948045730590820e-01 7.036179304122924805e-02 1.618090718984603882e-01 -2.292024046182632446e-01 -2.195429988205432892e-03
4.756418466567993164e-01 1.989978998899459839e-01 6.495839357376098633e-02 -3.043753206729888916e-01 -5.780379753559827805e-03 1.080144867300987244e-01 -3.319252282381057739e-02 -1.380016505718231201e-01 -1.991723030805587769e-01 1.494726166129112244e-02 3.463396131992340088e-01 -3.831255808472633362e-02 -5.066760629415512085e-02 -3.070898950099945068e-01 8.221340924501419067e-02 -2.333315461874008179e-01 -1.638784557580947876e-01 5.705599486827850342e-02 1.171597838401794434e-01 -9.730149060487747192e-02 -6.037809699773788452e-02 -1.669007241725921631e-01 -5.339512601494789124e-02 -2.039952427148818970e-01 1.661086678504943848e-01 -5.400062724947929382e-02 -1.790813505649566650e-01 -1.223472654819488525e-01 1.892434656620025635e-01 1.090642213821411133e-01 9.529040008783340454e-02 1.498680561780929565e-01
-5.857439339160919189e-02 -1.814934164285659790e-01 2.942979522049427032e-02 3.402814641594886780e-02 2.380514442920684814e-01 3.587248502299189568e-03 -7.267457991838455200e-02 -4.717667028307914734e-02 -1.090391725301742554e-01 1.139898225665092468e-01 6.256494671106338501e-02 2.230733819305896759e-02 -4.029037058353424072e-01 -1.094467416405677795e-01 1.300264894962310791e-01 -3.574180901050567627e-01 4.887177795171737671e-02 1.929046213626861572e-01 -1.453773677349090576e-01 -1.855924129486083984e-01 -1.517462581396102905e-01 -8.393885195255279541e-02 4.322552084922790527e-01 1.631105691194534302e-01 2.258766889572143555e-01 1.357194036245346069e-01 -2.416593767702579498e-02 -1.052829623222351074e-02 1.311904042959213257e-01 3.335207998752593994e-01 -1.089560538530349731e-01 -1.099064713343977928e-03
-1.636623591184616089e-01 8.023050427436828613e-02 1.492327600717544556e-01 -1.327715069055557251e-01 -2.800751626491546631e-01 -2.012463957071304321e-01 -3.599270060658454895e-02 -9.435210376977920532e-02 -9.674564749002456665e-02 7.643023133277893066e-02 2.674795389175415039e-01 -9.097574651241302490e-02 -7.485002279281616211e-02 -3.189716860651969910e-02 1.901677697896957397e-01 -1.219410225749015808e-01 1.468423604965209961e-01 1.795414537191390991e-01 -1.343341618776321411e-01 2.335616648197174072e-01 -8.046456426382064819e-02 9.014557301998138428e-02 3.609150946140289307e-01 2.352526485919952393e-01 3.695327937602996826e-01 -1.930330842733383179e-01 -1.760741323232650757e-01 -4.651398211717605591e-02 2.239536792039871216e-01 6.597960740327835083e-02 8.144742995500564575e-02 -2.243650257587432861e-01
1.420967280864715576e-01 7.078894227743148804e-02 2.968197166919708252e-01 1.774095743894577026e-01 1.942978650331497192e-01 9.607113152742385864e-02 -7.691062986850738525e-02 -2.729006484150886536e-02 -1.959298104047775269e-01 2.306352406740188599e-01 2.343724370002746582e-01 -2.446752637624740601e-01 -9.647443890571594238e-02 -2.361133694648742676e-01 -1.922995150089263916e-01 -2.521957159042358398e-01 -4.612588509917259216e-02 3.801352679729461670e-01 8.521734178066253662e-02 1.759330183267593384e-01 -1.664813421666622162e-02 -5.160733312368392944e-02 2.220243662595748901e-01 1.298539787530899048e-01 -3.200779110193252563e-02 2.452692836523056030e-01 8.809856325387954712e-02 -2.175140380859375000e-01 2.359152585268020630e-02 -2.180339395999908447e-01 -1.059207990765571594e-01 -7.200614549219608307e-03
1.440427154302597046e-01 3.421750292181968689e-02 2.566639184951782227e-01 3.583328723907470703e-01 -7.978194206953048706e-02 8.132199198007583618e-02 -2.261499315500259399e-01 8.082381635904312134e-02 1.405407637357711792e-01 1.234848871827125549e-01 2.524740062654018402e-02 -6.912124156951904297e-02 -2.834866642951965332e-01 -2.444269061088562012e-01 -1.718291193246841431e-01 -2.896242737770080566e-01 3.124232590198516846e-01 1.763869524002075195e-01 -5.600392818450927734e-02 -1.054709255695343018e-01 -1.600573211908340454e-02 -4.223204404115676880e-02 -4.757724702358245850e-02 1.451594084501266479e-01 3.813543915748596191e-01 -1.748757511377334595e-01 9.439762681722640991e-02 -5.753042921423912048e-02 1.384553909301757812e-01 4.045560956001281738e-02 6.746324151754379272e-02 -1.930500566959381104e-01
2.382314056158065796e-01 9.432727843523025513e-02 2.528000771999359131e-01 9.961140900850296021e-02 1.039635110646486282e-02 5.634681135416030884e-02 -1.776674836874008179e-01 5.216892063617706299e-02 8.306501805782318115e-02 -2.389156259596347809e-02 3.436486423015594482e-02 -6.173227354884147644e-02 -4.606402665376663208e-02 -2.868856191635131836e-01 8.789006620645523071e-02 -3.870613873004913330e-01 1.854776442050933838e-01 -1.753349006175994873e-01 -1.642259508371353149e-01 -3.701511397957801819e-02 3.222614526748657227e-01 -3.478474169969558716e-02 2.621910870075225830e-01 4.739067703485488892e-02 1.063031703233718872e-01 -1.599647998809814453e-01 -2.888520061969757080e-01 -2.717204988002777100e-01 -7.980421185493469238e-02 -1.130336001515388489e-01 -1.206430792808532715e-01 -2.666924297809600830e-01
3.566871285438537598e-01 1.040438562631607056e-01 1.961164772510528564e-01 5.026751384139060974e-02 2.543286979198455811e-01 1.128221601247787476e-01 -2.981787621974945068e-01 -1.045694574713706970e-01 -1.622109711170196533e-01 7.984743267297744751e-02 -4.224048927426338196e-02 -2.781117260456085205e-01 1.805625706911087036e-01 1.690427809953689575e-01 -1.301717013120651245e-01 -1.789920181035995483e-01 5.549047887325286865e-02 2.556067109107971191e-01 1.435538977384567261e-01 -2.136481851339340210e-01 -1.069821417331695557e-02 -1.981592923402786255e-02 2.267373502254486084e-01 1.210977416485548019e-02 2.176751345396041870e-01 -2.734656631946563721e-01 5.961553007364273071e-02 -1.398041844367980957e-01 1.579429358243942261e-01 7.973238080739974976e-02 2.187726050615310669e-01 -1.027773320674896240e-01
8.017780631780624390e-02 1.417878568172454834e-01 1.424119770526885986e-01 -1.372027248144149780e-01 -5.182358622550964355e-02 -1.241863816976547241e-01 6.741242855787277222e-02 7.006250321865081787e-02 -6.567893177270889282e-02 1.650478094816207886e-01 3.973122537136077881e-01 1.699309200048446655e-01 -4.327291250228881836e-02 -1.650602072477340698e-01 1.328032016754150391e-01 2.526026777923107147e-02 3.958581760525703430e-02 2.178761363029479980e-01 -2.809748947620391846e-01 2.116207480430603027e-01 -1.726912334561347961e-02 -1.005617976188659668e-01 3.332653045654296875e-01 2.309717684984207153e-01 3.739224374294281006e-01 -6.895622611045837402e-02 -7.040240615606307983e-02 -8.578965812921524048e-02 2.372786700725555420e-01 2.357620447874069214e-01 7.740802597254514694e-03 1.571452915668487549e-01
3.442841470241546631e-01 2.876365482807159424e-01 5.637588445097208023e-03 -3.394719660282135010e-01 2.171320468187332153e-02 -7.886392623186111450e-02 -2.124717384576797485e-01 -7.573436014354228973e-03 -2.398467659950256348e-01 -1.030789222568273544e-02 3.439893126487731934e-01 -8.793386816978454590e-02 -9.888309240341186523e-02 -1.377342939376831055e-01 -1.589870899915695190e-01 -1.283185631036758423e-01 1.787472367286682129e-01 3.945323526859283447e-01 9.248693287372589111e-02 -2.130130082368850708e-01 -2.806362509727478027e-02 -4.427680745720863342e-02 -8.228296786546707153e-02 1.487659960985183716e-01 7.448545098304748535e-02 1.076978892087936401e-01 -1.464152187108993530e-01 -9.146726131439208984e-02 1.733334660530090332e-01 8.125372231006622314e-02 1.406730860471725464e-01 -2.850535325706005096e-02
3.413952589035034180e-01 -1.947790533304214478e-01 -1.763099804520606995e-02 3.744716569781303406e-02 -2.674475871026515961e-02 2.333987206220626831e-01 -3.583917319774627686e-01 -2.131150513887405396e-01 -1.969269961118698120e-01 3.560986369848251343e-02 1.253638118505477905e-01 -6.552287936210632324e-02 3.349652141332626343e-02 -2.718770503997802734e-01 2.381379455327987671e-01 -3.469451516866683960e-02 -7.426599971950054169e-03 2.814148068428039551e-01 -3.834231197834014893e-01 -8.595581166446208954e-03 3.626629710197448730e-02 8.187407255172729492e-02 2.885415554046630859e-01 1.719487160444259644e-01 1.431341618299484253e-01 -1.031655818223953247e-02 4.271566495299339294e-02 -1.114536896347999573e-01 -3.042513877153396606e-02 -3.680801764130592346e-02 -1.308944076299667358e-01 -1.424851715564727783e-01
2.317899167537689209e-01 -4.549870640039443970e-02 7.421309500932693481e-02 2.362732738256454468e-01 8.926090598106384277e-02 -3.554755076766014099e-02 8.068212866783142090e-02 -1.309030652046203613e-01 -7.058677822351455688e-02 2.077236175537109375e-01 3.796276748180389404e-01 1.587299257516860962e-01 -1.941600292921066284e-01 -3.996283188462257385e-02 1.919572651386260986e-01 -6.470367312431335449e-02 1.830911785364151001e-01 -2.390605062246322632e-01 -9.492059051990509033e-02 -2.323684394359588623e-01 -2.562533831223845482e-03 -1.966798454523086548e-01 3.145540952682495117e-01 -1.787467859685420990e-02 2.823832333087921143e-01 -7.575726509094238281e-02 -9.232134371995925903e-02 -1.411940008401870728e-01 1.282896548509597778e-01 3.212071061134338379e-01 1.030293181538581848e-01 1.280806958675384521e-01
3.499536812305450439e-01 2.372046411037445068e-01 -1.548362523317337036e-02 2.050099968910217285e-01 -2.408908680081367493e-03 -6.777945905923843384e-02 1.681427359580993652e-01 -1.286171749234199524e-02 -1.361067444086074829e-01 1.662573665380477905e-01 3.044244945049285889e-01 -2.157520204782485962e-01 -7.390107959508895874e-02 -7.550903409719467163e-02 1.810335218906402588e-01 -4.086873531341552734e-01 -1.780112981796264648e-01 -6.997826509177684784e-03 -3.515160828828811646e-02 -3.216192424297332764e-01 -8.716829866170883179e-02 -2.932268679141998291e-01 -9.499583393335342407e-02 -7.006805390119552612e-02 2.130424231290817261e-02 -2.556726150214672089e-02 -9.481898695230484009e-02 -2.572255395352840424e-02 1.662593483924865723e-01 -4.015988484025001526e-02 1.055221632122993469e-01 -2.335244417190551758e-01
3.436242938041687012e-01 2.300058454275131226e-01 1.013631075620651245e-01 1.879707872867584229e-01 -2.389725595712661743e-01 -9.509355574846267700e-02 -2.340090721845626831e-01 -4.656609613448381424e-03 4.258017614483833313e-02 1.974881589412689209e-01 1.322927176952362061e-01 -2.257683575153350830e-01 5.446062609553337097e-02 -2.153587639331817627e-01 -3.138375580310821533e-01 -4.695447906851768494e-02 -7.133890688419342041e-02 3.262352049350738525e-01 -4.052692651748657227e-02 -1.724936515092849731e-01 5.841180682182312012e-02 -1.942514777183532715e-01 4.195338860154151917e-02 2.327631264925003052e-01 2.632422000169754028e-02 -2.384956739842891693e-02 -3.757245093584060669e-02 -3.220672905445098877e-01 2.152712643146514893e-01 3.632577508687973022e-02 8.775076270103454590e-02 3.723514080047607422e-02
2.152130603790283203e-01 2.345447987318038940e-01 1.544628143310546875e-01 -1.111753061413764954e-01 2.152446657419204712e-01 1.529737859964370728e-01 -1.416797656565904617e-02 3.814061929006129503e-04 -1.809483021497726440e-01 1.708375513553619385e-01 3.123776018619537354e-01 -1.634311974048614502e-01 5.404794588685035706e-02 -1.020927205681800842e-01 1.143051460385322571e-01 -2.281947582960128784e-01 -4.027248620986938477e-01 1.109089888632297516e-02 -1.958601325750350952e-01 -3.398858010768890381e-01 -1.253993511199951172e-01 -7.088542729616165161e-02 1.941175945103168488e-02 9.629555046558380127e-02 1.903025954961776733e-01 -1.360434740781784058e-01 -5.983845889568328857e-02 -2.803209125995635986e-01 7.768974453210830688e-02 -4.553106799721717834e-02 1.881111562252044678e-01 -2.915751561522483826e-02
7.183205336332321167e-02 2.818853557109832764e-01 -1.046696454286575317e-01 -1.340019255876541138e-01 -9.054863452911376953e-02 -2.505155466496944427e-02 -1.915592998266220093e-01 -2.575368806719779968e-02 6.679409742355346680e-02 -6.500904262065887451e-02 1.364545077085494995e-01 -3.383357450366020203e-02 -2.030636221170425415e-01 2.616187371313571930e-02 1.164791584014892578e-01 -2.753699719905853271e-01 8.775285445153713226e-03 -2.960416674613952637e-02 -1.709147691726684570e-01 -3.038878785446286201e-03 -1.994270682334899902e-01 -2.389830201864242554e-01 3.622383773326873779e-01 -1.208491548895835876e-01 2.330009639263153076e-02 -1.728654503822326660e-01 -1.503511369228363037e-01 -1.820336095988750458e-02 4.760407805442810059e-01 -1.348379999399185181e-01 -1.234733536839485168e-01 -3.069735467433929443e-01
-2.176100620999932289e-03 2.085812687873840332e-01 -1.473564207553863525e-01 1.976283490657806396e-01 -3.304432705044746399e-02 7.240560650825500488e-02 -2.327293455600738525e-01 1.002106163650751114e-02 -1.287286132574081421e-01 8.430350571870803833e-02 3.671799302101135254e-01 -1.165497824549674988e-01 -6.873571872711181641e-02 3.596665337681770325e-03 5.940321087837219238e-02 -2.559534609317779541e-01 -8.104488253593444824e-02 -4.854515567421913147e-02 1.001912057399749756e-01 -3.821539878845214844e-02 -2.823497056961059570e-01 -1.250035017728805542e-01 2.058653384447097778e-01 -5.413698405027389526e-02 1.406138837337493896e-01 8.794617652893066406e-02 -3.197676837444305420e-01 -3.239948749542236328e-01 -8.355161547660827637e-02 2.448358237743377686e-01 -2.203245013952255249e-01 2.792441844940185547e-01
8.140374720096588135e-02 -4.636616446077823639e-03 8.593270927667617798e-02 8.935822546482086182e-02 -1.862211972475051880e-01 2.311384677886962891e-01 -2.120252549648284912e-01 -1.119482144713401794e-01 -1.521724462509155273e-01 2.707759439945220947e-01 7.601714879274368286e-02 6.586150079965591431e-02 6.140383332967758179e-02 -3.467691540718078613e-01 1.105903461575508118e-02 -1.255691200494766235e-01 3.210870921611785889e-01 1.684060990810394287e-01 -1.386707276105880737e-01 -2.116231769323348999e-01 -8.869870007038116455e-02 -1.942130625247955322e-01 3.075741231441497803e-02 -1.680361181497573853e-01 3.360966145992279053e-01 1.255394518375396729e-01 1.615573614835739136e-01 -3.095607459545135498e-01 1.687702238559722900e-01 4.400577023625373840e-02 -1.817269027233123779e-01 3.945230320096015930e-02
4.082467872649431229e-03 1.601002067327499390e-01 2.976704537868499756e-01 1.022801250219345093e-01 6.307943910360336304e-02 8.993083238601684570e-02 -3.951663076877593994e-01 -7.277855183929204941e-03 6.064362451434135437e-02 1.255491077899932861e-01 3.368438780307769775e-01 -1.710152775049209595e-01 -2.865357697010040283e-01 -2.226331233978271484e-01 -1.817683428525924683e-01 -1.102649345993995667e-01 2.695171535015106201e-01 4.747272655367851257e-02 -2.100756615400314331e-01 2.330223470926284790e-02 -7.521157711744308472e-02 -1.327115595340728760e-01 6.079404801130294800e-02 1.401468366384506226e-01 5.055508390069007874e-02 -2.424068748950958252e-01 1.325919777154922485e-01 -1.310918778181076050e-01 1.985955089330673218e-01 1.678162813186645508e-01 1.797505319118499756e-01 7.629153877496719360e-02
5.506007745862007141e-02 -8.673285692930221558e-02 5.661113536916673183e-04 3.581464290618896484e-01 3.431311622262001038e-02 -1.349400281906127930e-01 -3.853345289826393127e-02 7.574965059757232666e-02 -2.671751976013183594e-01 1.492898166179656982e-01 2.040821462869644165e-01 1.533857583999633789e-01 -1.793288737535476685e-01 -1.601472944021224976e-01 -2.025964856147766113e-01 -9.294086694717407227e-02 1.006705760955810547e-01 1.013298705220222473e-01 -2.491056174039840698e-01 -1.349325776100158691e-01 8.196161687374114990e-02 2.202819883823394775e-01 4.532871544361114502e-01 2.818259000778198242e-01 3.690751269459724426e-02 -8.107475005090236664e-03 6.322310119867324829e-02 -1.684129983186721802e-01 1.758665740489959717e-01 -1.807928234338760376e-01 -4.750241711735725403e-02 -1.666501909494400024e-01
2.903819084167480469e-01 -1.832561790943145752e-01 1.022414267063140869e-01 3.948443233966827393e-01 9.049452096223831177e-02 4.598458856344223022e-02 -2.343483716249465942e-01 1.789537519216537476e-01 -5.914161354303359985e-02 2.933787703514099121e-01 2.239344269037246704e-01 7.844688743352890015e-02 -2.699745595455169678e-01 1.079532727599143982e-01 7.256410270929336548e-02 -5.628826096653938293e-02 2.568685114383697510e-01 1.107892096042633057e-01 -3.781648352742195129e-02 -1.139279752969741821e-01 6.169493775814771652e-03 9.227937459945678711e-02 2.737423181533813477e-01 4.248576238751411438e-02 -4.560783132910728455e-02 -2.016983926296234131e-01 -1.297737807035446167e-01 -3.084333837032318115e-01 2.234404347836971283e-02 1.673528999090194702e-01 -1.318529546260833740e-01 -3.262154385447502136e-02
3.128910958766937256e-01 9.489274770021438599e-02 3.277526497840881348e-01 3.433974832296371460e-02 3.095657825469970703e-01 -2.171852439641952515e-01 -1.770917028188705444e-01 -3.774757962673902512e-03 -6.048180907964706421e-02 7.984586805105209351e-02 3.094491660594940186e-01 -4.724007844924926758e-02 3.199945669621229172e-03 -3.895729780197143555e-02 1.549793779850006104e-01 -3.610832691192626953e-01 3.160182535648345947e-01 -1.185282915830612183e-01 4.514261335134506226e-02 -9.463397413492202759e-02 2.077138870954513550e-01 5.369051545858383179e-02 2.009396702051162720e-01 -2.583220899105072021e-01 1.261908710002899170e-01 1.123755276203155518e-01 6.226633489131927490e-02 -1.094598844647407532e-01 1.167133376002311707e-01 8.105107396841049194e-02 1.224410720169544220e-02 -5.804194137454032898e-02
3.554419577121734619e-01 1.676867008209228516e-01 2.168992459774017334e-01 -1.088846921920776367e-01 9.534449875354766846e-02 -3.494397737085819244e-03 -1.385766863822937012e-01 -2.937235236167907715e-01 -1.577560752630233765e-01 2.621482312679290771e-01 2.800565361976623535e-01 1.187702640891075134e-01 -1.212531328201293945e-01 -7.042604684829711914e-02 -4.788957070559263229e-03 -2.037442773580551147e-01 8.192153275012969971e-02 9.387074410915374756e-02 4.609393700957298279e-02 -1.268284767866134644e-01 -7.411830872297286987e-02 -4.262986481189727783e-01 -2.154040522873401642e-02 -7.582733035087585449e-02 -5.616331472992897034e-03 5.142612382769584656e-02 2.673136889934539795e-01 -1.996792852878570557e-01 5.851522460579872131e-02 -4.727217182517051697e-02 1.324803233146667480e-01 2.456268072128295898e-01
-5.358565971255302429e-02 2.180418223142623901e-01 4.967430233955383301e-02 -7.990689016878604889e-03 -1.279794573783874512e-01 1.623603999614715576e-01 -3.448749482631683350e-01 8.821196854114532471e-03 -2.303991913795471191e-01 -1.571604050695896149e-03 1.974302679300308228e-01 -2.762630581855773926e-01 -4.814059436321258545e-01 -3.750895708799362183e-02 3.381595015525817871e-02 -2.014962285757064819e-01 1.478749066591262817e-01 4.944951087236404419e-02 -2.212782353162765503e-01 -3.475148603320121765e-02 -3.122578607872128487e-03 2.589936256408691406e-01 7.996567338705062866e-02 -1.014216095209121704e-01 -1.394098699092864990e-01 -1.360008418560028076e-01 1.500521302223205566e-01 -1.944193243980407715e-01 2.607019543647766113e-01 3.946235030889511108e-02 6.003684829920530319e-03 -1.263045519590377808e-01
-1.566689163446426392e-01 2.029618918895721436e-01 2.306559383869171143e-01 1.914012283086776733e-01 -6.994806230068206787e-02 -2.797769382596015930e-02 -4.056766331195831299e-01 4.901097342371940613e-02 3.929095715284347534e-02 7.307078689336776733e-02 3.127767443656921387e-01 -1.646964699029922485e-01 -3.429572880268096924e-01 -1.840179860591888428e-01 -5.402684584259986877e-02 -1.808663159608840942e-01 1.885335594415664673e-01 4.161950200796127319e-04 -1.749164313077926636e-01 8.160914148902520537e-05 4.165133088827133179e-02 -5.281792208552360535e-02 2.530746459960937500e-01 9.554380923509597778e-02 8.173240721225738525e-02 -3.338835239410400391e-01 1.751266121864318848e-01 -9.365030378103256226e-02 1.759387254714965820e-01 -1.216534990817308426e-02 1.082956418395042419e-01 9.248328953981399536e-02
2.233069986104965210e-01 1.658336669206619263e-01 1.848207414150238037e-01 7.333284616470336914e-02 -2.306503951549530029e-01 -6.152824033051729202e-03 -2.958558499813079834e-01 -2.847289144992828369e-01 -1.221906095743179321e-01 1.604532450437545776e-01 2.626155316829681396e-01 -7.530075311660766602e-02 -1.056668683886528015e-01 -1.274948120117187500e-01 2.314885407686233521e-01 -2.564261853694915771e-02 -2.383171394467353821e-02 2.727063894271850586e-01 -3.169991672039031982e-01 -1.212915331125259399e-01 2.303327023983001709e-01 1.974853426218032837e-01 2.718764245510101318e-01 2.774222493171691895e-01 1.087928488850593567e-01 -1.045062113553285599e-02 6.718220654875040054e-03 -4.544284194707870483e-02 -6.212341412901878357e-02 9.210668504238128662e-02 5.134983733296394348e-02 -4.663654789328575134e-02
7.533425092697143555e-02 -2.041329443454742432e-01 -1.466356664896011353e-01 -3.530943393707275391e-02 1.002483367919921875e-01 1.949066817760467529e-01 -1.560171246528625488e-01 7.405456621199846268e-03 -1.194157171994447708e-02 1.479232460260391235e-01 -3.179274126887321472e-02 -1.235082149505615234e-01 -2.458555996417999268e-01 -2.668931335210800171e-02 1.442097425460815430e-01 -2.427004277706146240e-01 6.326539814472198486e-02 2.983208894729614258e-01 -1.513607949018478394e-01 -2.591462731361389160e-01 -1.182560548186302185e-01 3.207068145275115967e-02 2.953099012374877930e-01 8.260603994131088257e-02 1.530892550945281982e-01 -1.546724736690521240e-01 1.248373687267303467e-01 -4.638804197311401367e-01 1.580509096384048462e-01 2.830857932567596436e-01 4.476539418101310730e-02 -3.105977736413478851e-02
4.983674585819244385e-01 5.399999767541885376e-02 -8.437104523181915283e-02 -7.514635473489761353e-02 -1.652430593967437744e-01 -2.587219774723052979e-01 -2.321736365556716919e-01 -6.417360156774520874e-02 -3.059224970638751984e-02 1.123755201697349548e-01 2.207973897457122803e-01 3.184633329510688782e-02 -1.435452103614807129e-01 -1.618326306343078613e-01 -4.109131917357444763e-02 -4.521512985229492188e-01 -1.285112202167510986e-01 1.842157542705535889e-01 -6.858471035957336426e-02 -1.182649657130241394e-01 -8.282417058944702148e-02 -7.877036929130554199e-02 -2.400588095188140869e-01 -4.211056232452392578e-02 1.292667724192142487e-02 -5.305409803986549377e-02 -2.114570587873458862e-01 -2.525703310966491699e-01 6.269177794456481934e-02 -1.627041585743427277e-02 -3.800863865762948990e-03 -1.006220504641532898e-01
1.761476695537567139e-01 -2.391971834003925323e-02 9.064044058322906494e-02 1.030763909220695496e-01 2.421259135007858276e-01 -6.076503172516822815e-02 -3.135578334331512451e-02 -7.460782770067453384e-03 -9.543556720018386841e-02 -4.306302592158317566e-02 2.020735442638397217e-01 7.696434110403060913e-02 -1.031050831079483032e-01 -4.763438925147056580e-02 -2.168622910976409912e-01 -1.984687298536300659e-01 8.317527174949645996e-02 3.751637339591979980e-01 2.433355301618576050e-01 -1.474604606628417969e-01 1.161076128482818604e-01 7.000434398651123047e-02 4.305067658424377441e-01 -1.028142590075731277e-02 4.377152621746063232e-01 -1.146022602915763855e-01 4.308974742889404297e-02 -1.113985404372215271e-01 1.597001701593399048e-01 1.821346133947372437e-01 -9.123387746512889862e-03 -1.377090811729431152e-01
2.329384088516235352e-01 6.371403485536575317e-02 -2.648467011749744415e-02 1.215960383415222168e-01 2.291772142052650452e-02 -4.110169038176536560e-02 -9.307414293289184570e-02 -2.476694881916046143e-01 -3.432273864746093750e-01 4.890265874564647675e-03 1.950523257255554199e-01 -7.591828703880310059e-02 -9.895578026771545410e-02 -2.943687140941619873e-01 1.304514557123184204e-01 5.748640745878219604e-02 -1.438823807984590530e-02 1.006972417235374451e-01 -1.487839035689830780e-02 -2.925733327865600586e-01 -1.831612139940261841e-01 7.311752438545227051e-02 2.598726153373718262e-01 -1.376367509365081787e-01 -1.600890755653381348e-01 1.992964893579483032e-01 1.917312620207667351e-03 4.234297946095466614e-02 4.432928562164306641e-01 -1.015012413263320923e-01 9.874994307756423950e-02 -2.651870846748352051e-01
1.906768232583999634e-01 4.495973885059356689e-02 -4.237799718976020813e-02 8.519116789102554321e-02 -1.166561618447303772e-02 2.269722819328308105e-01 -3.274460434913635254e-01 -1.297553777694702148e-01 5.388174206018447876e-02 1.013225615024566650e-01 1.651289314031600952e-01 -7.583258301019668579e-02 -9.038225561380386353e-02 -1.439150124788284302e-01 9.150159358978271484e-02 -3.026402890682220459e-01 -1.443381235003471375e-02 1.408034414052963257e-01 2.772200852632522583e-02 4.125301167368888855e-02 1.073621138930320740e-01 1.043532267212867737e-01 4.402242004871368408e-01 2.620909810066223145e-01 2.685033977031707764e-01 1.235803216695785522e-01 2.880305349826812744e-01 -1.426591724157333374e-01 2.496440149843692780e-02 -3.768996894359588623e-02 -2.038137763738632202e-01 2.452614903450012207e-01
3.050207793712615967e-01 1.077267602086067200e-01 1.336915493011474609e-01 3.425868451595306396e-01 8.182239532470703125e-02 2.356692999601364136e-01 -2.009050399065017700e-01 -3.896925970911979675e-02 -3.248833715915679932e-01 1.356194615364074707e-01 2.084176838397979736e-01 -1.714009642601013184e-01 -3.152628540992736816e-01 -1.893641054630279541e-01 4.891588911414146423e-02 -6.033260747790336609e-02 1.290273517370223999e-01 1.586425900459289551e-01 2.827934548258781433e-02 1.341539621353149414e-01 1.408827006816864014e-01 2.295082621276378632e-02 -2.906948328018188477e-02 3.390642255544662476e-02 1.868683099746704102e-01 2.992717027664184570e-01 -2.031189948320388794e-01 8.201596885919570923e-02 5.155164003372192383e-02 1.019753515720367432e-01 -1.313691288232803345e-01 -1.794381141662597656e-01
2.454558759927749634e-01 2.594957500696182251e-02 1.518160402774810791e-01 2.204830348491668701e-01 1.585371792316436768e-02 1.127184331417083740e-01 -1.077339500188827515e-01 1.286879926919937134e-01 1.301590800285339355e-01 -9.937036037445068359e-02 2.643177807331085205e-01 -8.398801833391189575e-02 1.142419576644897461e-01 -3.470483124256134033e-01 -1.824715137481689453e-01 -1.359836757183074951e-01 1.273010224103927612e-01 2.153822928667068481e-01 4.454761743545532227e-02 -1.807138323783874512e-01 -1.166642457246780396e-01 -1.075303764082491398e-03 -7.927441038191318512e-03 3.102996051311492920e-01 3.780893385410308838e-01 1.035178080201148987e-02 -1.108100935816764832e-01 -2.493652105331420898e-01 3.046023547649383545e-01 -2.175712957978248596e-03 -3.980259597301483154e-02 -1.348649561405181885e-01
3.715212047100067139e-01 3.008598983287811279e-01 -3.619433194398880005e-02 -1.589283943176269531e-01 9.967335313558578491e-02 -1.567879170179367065e-01 -3.735747039318084717e-01 -8.156821131706237793e-03 -1.002019196748733521e-01 1.498794648796319962e-02 2.570192217826843262e-01 -4.215624555945396423e-02 -2.490730732679367065e-01 -1.923123300075531006e-01 -2.306638360023498535e-01 -2.674922905862331390e-02 1.257819533348083496e-01 3.437537550926208496e-01 6.895089894533157349e-02 -8.413111418485641479e-02 7.168012112379074097e-02 -1.733682602643966675e-01 -4.591859877109527588e-02 -8.943656831979751587e-02 2.021029442548751831e-01 4.301102086901664734e-02 -1.124843023717403412e-02 -1.301757693290710449e-01 1.053025424480438232e-01 2.660596072673797607e-01 8.189187198877334595e-02 1.513426098972558975e-02
2.642947435379028320e-01 7.115094363689422607e-02 -8.609865605831146240e-02 2.412640955299139023e-03 3.049961291253566742e-03 1.579368859529495239e-02 -3.501567840576171875e-01 -2.154479473829269409e-01 2.116238623857498169e-01 1.183287724852561951e-01 2.492433786392211914e-01 -8.281032554805278778e-03 1.607682108879089355e-01 -3.584821522235870361e-01 2.591781318187713623e-01 -1.000312790274620056e-01 1.715020984411239624e-01 2.152592688798904419e-01 1.298319697380065918e-01 -4.074736312031745911e-02 -4.598158597946166992e-02 -2.963681519031524658e-01 7.594601809978485107e-02 -3.427894786000251770e-02 3.581071496009826660e-01 -1.888154260814189911e-02 2.418267354369163513e-02 -1.211936399340629578e-01 9.551902860403060913e-02 2.150874733924865723e-01 -7.311876863241195679e-02 -1.038732286542654037e-02
2.522013783454895020e-01 1.396399289369583130e-01 -7.713998667895793915e-03 -2.661846876144409180e-01 -1.408285498619079590e-01 -1.289144456386566162e-01 -2.809398174285888672e-01 -8.753985166549682617e-02 1.918226480484008789e-01 -1.119027473032474518e-02 4.074909090995788574e-01 1.355107724666595459e-01 5.972085520625114441e-02 -2.035548239946365356e-01 1.049135401844978333e-01 -8.453528583049774170e-02 3.634729981422424316e-01 1.812282502651214600e-01 1.452603489160537720e-01 -8.872813731431961060e-02 -5.470777675509452820e-02 -2.526913583278656006e-02 1.763041019439697266e-01 1.086323037743568420e-01 1.840769350528717041e-01 6.424065679311752319e-02 -2.250691875815391541e-03 -2.333036065101623535e-01 1.444320827722549438e-01 2.465690225362777710e-01 -1.319784075021743774e-01 8.052909374237060547e-02
3.554480671882629395e-01 1.821211129426956177e-01 7.422542572021484375e-02 3.681951016187667847e-02 -2.043766230344772339e-01 -7.726149260997772217e-02 -4.141196012496948242e-01 1.737056076526641846e-01 -5.889648571610450745e-02 1.775770932435989380e-01 3.166651427745819092e-01 -1.553637981414794922e-01 7.308237254619598389e-02 -3.028481006622314453e-01 -1.508374363183975220e-01 -1.269295960664749146e-01 1.697354204952716827e-02 1.235978901386260986e-01 4.733956232666969299e-02 -1.638532578945159912e-01 -3.858700394630432129e-02 1.383087337017059326e-01 -9.034795314073562622e-02 1.816545985639095306e-02 6.934236735105514526e-02 -2.774589322507381439e-02 -2.201975733041763306e-01 -3.104235827922821045e-01 2.427277117967605591e-01 5.086223781108856201e-02 -1.085574645549058914e-02 -5.534921213984489441e-02
3.854430615901947021e-01 8.023207634687423706e-02 1.712479740381240845e-01 6.737197283655405045e-03 -3.968772664666175842e-02 -1.103627402335405350e-02 -2.967249453067779541e-01 6.803968548774719238e-02 1.295513287186622620e-02 -2.743672579526901245e-02 3.626063838601112366e-02 -2.402332127094268799e-01 -1.772240549325942993e-01 -3.049720823764801025e-01 -7.559751719236373901e-02 -1.424944102764129639e-01 -3.673631930723786354e-03 2.674489915370941162e-01 -2.111730128526687622e-01 3.189035132527351379e-02 1.336581110954284668e-01 -1.619662195444107056e-01 1.955825835466384888e-01 1.477501392364501953e-01 -3.387065976858139038e-02 4.372395575046539307e-02 -4.395185708999633789e-01 -1.724927872419357300e-01 3.180928528308868408e-02 1.266203224658966064e-01 1.069155782461166382e-01 -1.872728168964385986e-01
9.722346812486648560e-02 1.094762012362480164e-01 1.270510107278823853e-01 5.136582627892494202e-02 6.923782825469970703e-02 -1.153520122170448303e-01 -3.406128883361816406e-01 -9.902475774288177490e-02 -9.642346948385238647e-02 -1.585457846522331238e-02 5.023591220378875732e-03 -2.198433578014373779e-01 -4.618184268474578857e-01 -6.052039191126823425e-02 -8.637020736932754517e-02 -2.018848955631256104e-01 4.152266681194305420e-02 -1.034479215741157532e-01 -5.604520067572593689e-02 -1.365582793951034546e-01 -3.660098314285278320e-01 4.591894894838333130e-02 1.580022275447845459e-01 2.505258023738861084e-01 4.394605010747909546e-02 1.845533996820449829e-01 -3.430946171283721924e-01 5.520502477884292603e-02 2.531702518463134766e-01 1.985379727557301521e-03 -9.951066225767135620e-02 6.347511708736419678e-02
1.973451860249042511e-02 9.777721762657165527e-02 3.192772269248962402e-01 1.201314385980367661e-02 -8.147592097520828247e-02 1.278722137212753296e-01 -2.961904704570770264e-01 -1.261202841997146606e-01 1.392577737569808960e-01 -7.939978688955307007e-02 1.493716835975646973e-01 3.132177144289016724e-02 -4.446222484111785889e-01 -2.510460317134857178e-01 -7.513112574815750122e-02 -3.350304961204528809e-01 8.328804373741149902e-02 5.037295445799827576e-02 7.614678889513015747e-02 -1.489678621292114258e-01 1.087030842900276184e-01 -3.748965635895729065e-02 -1.091970596462488174e-02 1.902760118246078491e-01 5.513681098818778992e-02 1.656990796327590942e-01 -3.121773600578308105e-01 -5.901074782013893127e-02 5.750565230846405029e-02 9.843858331441879272e-02 1.253801733255386353e-01 -2.942608594894409180e-01
7.921210676431655884e-02 -2.436876893043518066e-01 1.563701778650283813e-01 2.399199306964874268e-01 -5.981318280100822449e-02 6.142420694231987000e-02 -7.245637476444244385e-02 -3.914586454629898071e-02 -3.281601667404174805e-01 4.530385881662368774e-02 2.421822398900985718e-01 -2.340842932462692261e-01 -3.207176327705383301e-01 8.288615196943283081e-02 8.739645034074783325e-02 4.052745550870895386e-02 -4.250150546431541443e-02 1.422046422958374023e-01 -2.971385717391967773e-01 -3.573072254657745361e-01 3.944898769259452820e-02 -1.134115308523178101e-01 3.018592894077301025e-01 -1.283580660820007324e-01 1.107502505183219910e-01 -3.967059776186943054e-02 -1.318863779306411743e-01 -2.784851491451263428e-01 -3.775051608681678772e-02 1.175161227583885193e-01 -3.523258864879608154e-02 1.035887300968170166e-01
3.099678158760070801e-01 3.246898949146270752e-01 1.300579160451889038e-01 -5.692206323146820068e-02 1.050639804452657700e-02 -8.811483159661293030e-03 -1.624925434589385986e-01 -2.556545436382293701e-01 -2.551744282245635986e-01 1.943697929382324219e-01 1.849015206098556519e-01 -2.380287647247314453e-01 -7.251569628715515137e-02 -1.991362869739532471e-01 -2.091378867626190186e-01 -2.492548227310180664e-01 2.187120467424392700e-01 1.805575215257704258e-03 5.164060369133949280e-02 -9.927406907081604004e-02 7.500325143337249756e-02 -1.055921688675880432e-01 -1.624866575002670288e-02 1.838879734277725220e-01 6.202687695622444153e-02 2.053104043006896973e-01 -2.671563327312469482e-01 -2.157912589609622955e-02 1.336021274328231812e-01 -2.544846236705780029e-01 -5.396156758069992065e-02 -1.652084439992904663e-01
9.154634922742843628e-02 -8.977962285280227661e-02 2.251513898372650146e-01 2.710865139961242676e-01 -2.433633245527744293e-02 -6.960459798574447632e-02 8.112403005361557007e-02 -2.742167115211486816e-01 -2.442844212055206299e-01 -1.278888434171676636e-01 2.023892700672149658e-01 1.211067382246255875e-02 -3.907576203346252441e-01 1.242906972765922546e-01 -2.243121853098273277e-03 -5.902965366840362549e-02 -6.128957122564315796e-02 3.842533333227038383e-03 -1.262828260660171509e-01 -3.619567751884460449e-01 1.853201724588871002e-02 -1.470746248960494995e-01 4.355292320251464844e-01 -5.048014968633651733e-02 5.886126309633255005e-02 -9.624858200550079346e-02 -7.243201136589050293e-02 -2.461328655481338501e-01 1.307839155197143555e-01 1.078824847936630249e-01 -5.450734868645668030e-02 9.048371016979217529e-02
2.206415235996246338e-01 1.329148113727569580e-01 1.130341738462448120e-01 1.349065154790878296e-01 -9.082973748445510864e-02 1.025230344384908676e-02 2.909101732075214386e-02 6.873128563165664673e-02 -3.408632278442382812e-01 -3.700001165270805359e-02 3.914520144462585449e-01 2.632089257240295410e-01 -2.169227600097656250e-01 -1.220424324274063110e-01 -5.290186405181884766e-02 -1.390954107046127319e-02 1.047394871711730957e-01 -2.902930974960327148e-02 6.601981818675994873e-02 -2.385251671075820923e-01 -1.341844499111175537e-01 -2.647308409214019775e-01 1.991679668426513672e-01 3.064682185649871826e-01 1.435028165578842163e-01 -8.864808082580566406e-02 -1.267810016870498657e-01 -2.122300118207931519e-01 -3.674495220184326172e-02 -1.204374432563781738e-01 -2.357009798288345337e-01 -1.673783957958221436e-01
1.280090808868408203e-01 1.462933123111724854e-01 2.789457142353057861e-01 8.380416780710220337e-02 1.100602746009826660e-01 1.497981846332550049e-01 -1.726876497268676758e-01 8.617214113473892212e-02 -1.400863751769065857e-02 3.808690980076789856e-02 4.399595782160758972e-02 4.713880270719528198e-02 -6.640214473009109497e-02 -4.387187063694000244e-01 6.361804157495498657e-02 -3.331581652164459229e-01 2.588495612144470215e-01 -4.319460317492485046e-02 -1.691079586744308472e-01 1.043549180030822754e-02 1.429598033428192139e-01 -2.285801619291305542e-01 4.047341942787170410e-01 -2.725227549672126770e-02 -5.463462695479393005e-02 -1.203060597181320190e-01 -1.863630264997482300e-01 -1.105997338891029358e-01 -7.752518355846405029e-02 -5.447768419981002808e-02 -1.053161770105361938e-01 -2.618087828159332275e-01
4.270099699497222900e-01 2.113010734319686890e-02 5.166723579168319702e-02 -2.286573052406311035e-01 -2.772029936313629150e-01 -7.053065299987792969e-02 -1.621994674205780029e-01 4.465346410870552063e-02 -1.196182891726493835e-01 1.405948102474212646e-01 1.381839364767074585e-01 2.337664738297462463e-02 -9.972715377807617188e-02 -1.986402720212936401e-01 -9.474027156829833984e-02 -3.386596143245697021e-01 5.036127404309809208e-04 2.361243069171905518e-01 -9.166365116834640503e-02 -2.603155188262462616e-02 -2.169660925865173340e-01 2.807177416980266571e-02 5.983236432075500488e-02 1.317539960145950317e-01 -1.003731638193130493e-01 1.066643651574850082e-02 -2.159523665904998779e-01 -3.441110849380493164e-01 1.639408171176910400e-01 -7.316313683986663818e-02 2.897333204746246338e-01 -1.760929636657238007e-02
1.362952962517738342e-02 -1.447778940200805664e-01 2.656573057174682617e-01 6.779884546995162964e-02 5.167646333575248718e-02 2.734996080398559570e-01 3.431099280714988708e-02 -5.175148695707321167e-02 -1.685361862182617188e-01 1.527446955442428589e-01 2.120206952095031738e-01 -6.324871629476547241e-02 -3.400059640407562256e-01 -2.463947087526321411e-01 2.441794723272323608e-01 -1.014433801174163818e-01 -1.279890686273574829e-01 2.105580717325210571e-01 -3.409568220376968384e-02 7.538273930549621582e-02 -1.441728025674819946e-01 2.449467778205871582e-01 3.827275633811950684e-01 -1.392462700605392456e-01 4.008319228887557983e-02 1.345824152231216431e-01 3.203212842345237732e-02 -7.801935821771621704e-02 3.326093256473541260e-01 8.822114765644073486e-02 -1.081405878067016602e-01 6.545097380876541138e-02
2.148913294076919556e-01 -2.274548411369323730e-01 1.737852394580841064e-01 3.316060304641723633e-01 -1.892657279968261719e-01 7.268356531858444214e-02 2.820337004959583282e-02 -3.702988848090171814e-02 -2.742482721805572510e-01 -1.839120090007781982e-01 2.182307690382003784e-01 -9.143810719251632690e-02 -8.350428938865661621e-02 -1.079954057931900024e-01 1.116541400551795959e-01 5.473347380757331848e-02 1.070593520998954773e-01 3.987713903188705444e-02 -1.206954121589660645e-01 -3.209478855133056641e-01 -2.965939790010452271e-02 1.644079685211181641e-01 3.255648314952850342e-01 -6.042242422699928284e-02 1.882504969835281372e-01 -1.410157978534698486e-01 -3.198856115341186523e-01 -2.116175740957260132e-01 1.210567802190780640e-01 1.308903694152832031e-01 1.949610188603401184e-02 1.294297277927398682e-01
2.042356431484222412e-01 5.759560316801071167e-02 1.226378306746482849e-01 9.740079194307327271e-02 -5.898471176624298096e-02 -2.175997644662857056e-01 -8.913937211036682129e-02 -2.294457890093326569e-02 -3.085660934448242188e-01 1.585285365581512451e-01 3.463236987590789795e-01 -2.606479823589324951e-01 -1.284960061311721802e-01 -2.156034708023071289e-01 -2.301715612411499023e-01 -1.860132962465286255e-01 3.593202233314514160e-01 1.825290620326995850e-01 9.996675699949264526e-02 2.659593708813190460e-02 -5.606530234217643738e-02 6.946966052055358887e-02 -2.508047968149185181e-03 1.878603249788284302e-01 -7.036836445331573486e-02 1.469121575355529785e-01 -9.938715398311614990e-02 -3.937980830669403076e-01 2.997841127216815948e-02 1.406477577984333038e-02 -8.409334346652030945e-03 -5.737591162323951721e-02
-1.126681920140981674e-02 -5.340956896543502808e-02 -3.649824112653732300e-02 5.805091001093387604e-03 1.865783892571926117e-02 4.794286191463470459e-02 -4.018764197826385498e-01 -1.020423993468284607e-01 -2.334679812192916870e-01 3.617413938045501709e-01 2.354175150394439697e-01 -2.599132806062698364e-02 -1.437147110700607300e-01 -1.217156574130058289e-01 1.283449083566665649e-01 2.450492046773433685e-02 -1.808079332113265991e-01 -1.934752427041530609e-02 -2.188461273908615112e-01 -1.066340729594230652e-01 -1.493821889162063599e-01 3.686610609292984009e-02 2.168063372373580933e-01 -2.568585872650146484e-01 -6.046308670192956924e-03 -4.783468320965766907e-02 -2.843628525733947754e-01 5.955670028924942017e-02 3.324040472507476807e-01 1.700643450021743774e-01 3.546560928225517273e-02 -2.658875584602355957e-01
1.774410754442214966e-01 1.113184168934822083e-01 1.000273674726486206e-01 1.594316065311431885e-01 -1.659224927425384521e-01 -3.413575887680053711e-02 -5.137914046645164490e-02 -1.713114082813262939e-01 1.277452409267425537e-01 -1.768099218606948853e-01 2.772198021411895752e-01 1.661913655698299408e-02 8.195613510906696320e-03 -3.616741299629211426e-01 3.498076461255550385e-03 -2.188592702150344849e-01 1.355743855237960815e-01 2.573374211788177490e-01 -1.490955054759979248e-01 1.678218841552734375e-01 7.729465514421463013e-02 1.309484522789716721e-02 9.291663020849227905e-02 1.391573995351791382e-01 1.433849483728408813e-01 1.253270450979471207e-02 -2.854816317558288574e-01 -1.858317404985427856e-01 2.030873149633407593e-01 2.258504778146743774e-01 -3.885420858860015869e-01 -8.610049635171890259e-02
1.739379316568374634e-01 -1.231702119112014771e-01 3.534057736396789551e-02 -3.551422804594039917e-02 -2.163935080170631409e-02 1.782459765672683716e-01 -1.131440550088882446e-01 -1.067871749401092529e-01 1.985583603382110596e-01 2.612021267414093018e-01 1.836049556732177734e-01 -1.178996488451957703e-01 -2.410455644130706787e-01 -1.978407949209213257e-01 -1.435764729976654053e-01 -3.087087869644165039e-01 2.026390433311462402e-01 1.861428171396255493e-01 -3.261651098728179932e-01 -1.348567381501197815e-02 1.436636745929718018e-01 -2.777066081762313843e-02 2.816709280014038086e-01 -1.901700198650360107e-01 1.863304376602172852e-01 2.695834636688232422e-01 -1.997666656970977783e-01 -9.933879226446151733e-02 7.153746485710144043e-02 6.304524838924407959e-02 -1.635189652442932129e-01 -1.225001364946365356e-01
-1.018713191151618958e-01 -2.086695283651351929e-02 1.814523935317993164e-01 3.354183435440063477e-01 2.715316228568553925e-02 -2.284067869186401367e-01 -3.941125273704528809e-01 -4.665885493159294128e-02 1.294106096029281616e-01 2.625757083296775818e-02 1.632361412048339844e-01 1.092367619276046753e-01 -2.547075748443603516e-01 -9.020502865314483643e-02 1.295108646154403687e-01 -2.249021381139755249e-01 -1.275203227996826172e-01 7.625206839293241501e-03 -6.926857680082321167e-02 -1.336384266614913940e-01 3.845521435141563416e-02 -9.614256024360656738e-02 9.956715255975723267e-02 7.738664001226425171e-02 -1.544601917266845703e-01 -1.432677507400512695e-01 -2.582105100154876709e-01 -3.209480345249176025e-01 2.066806256771087646e-01 1.947442144155502319e-01 -4.213809221982955933e-02 2.736460864543914795e-01
1.177306398749351501e-01 -1.783224754035472870e-02 1.943385750055313110e-01 -8.572851121425628662e-02 -1.321671605110168457e-01 2.296147431479766965e-04 -3.616703152656555176e-01 -1.137433350086212158e-01 -2.774534523487091064e-01 2.608318924903869629e-01 1.696294918656349182e-02 1.159163340926170349e-01 -1.203987970948219299e-01 -1.877792030572891235e-01 1.172601655125617981e-01 -1.707022935152053833e-01 1.951999962329864502e-01 -6.562784314155578613e-02 -4.654332995414733887e-02 -5.373202264308929443e-02 1.850132644176483154e-02 -2.824463546276092529e-01 1.020007133483886719e-01 -8.787056803703308105e-02 3.123050630092620850e-01 4.531563073396682739e-02 1.409681439399719238e-01 -3.115248680114746094e-01 1.367195695638656616e-01 -9.073761105537414551e-02 -3.498964607715606689e-01 1.286134719848632812e-01
1.544621139764785767e-01 6.296815723180770874e-02 -1.528578996658325195e-01 -9.458892047405242920e-03 9.613937884569168091e-02 -9.102656692266464233e-02 -9.093945473432540894e-02 -7.831969857215881348e-02 -2.414092719554901123e-01 3.198773562908172607e-01 4.891351163387298584e-01 -2.060370147228240967e-01 -1.493360102176666260e-01 -2.142403125762939453e-01 1.911656111478805542e-01 -2.107155770063400269e-01 -8.189816959202289581e-03 1.834696084260940552e-01 8.855410665273666382e-02 2.902727127075195312e-01 1.581147611141204834e-01 -9.981054812669754028e-02 5.607405211776494980e-03 1.036130413413047791e-01 7.497701793909072876e-02 -1.938539892435073853e-01 -2.841627597808837891e-01 1.469108462333679199e-02 1.597426533699035645e-01 -4.900210723280906677e-02 -8.711877278983592987e-03 4.026482626795768738e-02
-4.554522782564163208e-02 2.091309130191802979e-01 8.208981715142726898e-03 3.203944861888885498e-01 -2.516377018764615059e-03 -2.377504017204046249e-03 -5.343989655375480652e-02 9.452257305383682251e-02 -4.465850815176963806e-02 3.266695886850357056e-02 3.393045365810394287e-01 3.320788964629173279e-02 -3.949912637472152710e-02 -1.159660145640373230e-01 1.617192327976226807e-01 -3.282058238983154297e-01 -4.467160999774932861e-02 1.033591926097869873e-01 3.497331216931343079e-02 -1.454006433486938477e-01 -2.326671481132507324e-01 1.136902943253517151e-01 1.587375700473785400e-01 3.003597855567932129e-01 7.975921034812927246e-02 1.104896888136863708e-01 -3.168287873268127441e-01 -2.120261639356613159e-01 -1.685415655374526978e-01 3.259242177009582520e-01 1.679662317037582397e-01 -1.650104075670242310e-01
2.158951163291931152e-01 7.337408605962991714e-03 1.859218925237655640e-01 1.473524570465087891e-01 -3.009946644306182861e-01 2.115333080291748047e-02 -4.288716316223144531e-01 -2.431991249322891235e-01 -1.422806233167648315e-01 1.319024264812469482e-01 2.115949392318725586e-01 -9.291005134582519531e-02 -5.669922754168510437e-02 -1.637248545885086060e-01 2.330819517374038696e-01 1.905631506815552711e-03 -4.030055552721023560e-02 2.535056471824645996e-01 -1.423354297876358032e-01 -5.134307220578193665e-02 2.140123546123504639e-01 2.137418687343597412e-01 2.039329558610916138e-01 3.022831380367279053e-01 1.479983180761337280e-01 -3.356749191880226135e-02 -4.594021663069725037e-02 -1.215600743889808655e-01 3.470862284302711487e-02 3.708265349268913269e-02 3.050399012863636017e-02 -1.757054477930068970e-01
1.364724785089492798e-01 -2.522863447666168213e-01 2.571102082729339600e-01 1.037065982818603516e-01 2.017443180084228516e-01 -6.962302327156066895e-02 -1.475491672754287720e-01 1.943132877349853516e-01 -1.344754546880722046e-01 1.584630906581878662e-01 2.487105578184127808e-01 5.352715775370597839e-02 -1.862949281930923462e-01 3.391737863421440125e-02 1.437901556491851807e-01 -1.337607651948928833e-01 1.458252817392349243e-01 1.260522846132516861e-02 -1.167458295822143555e-01 -1.279318332672119141e-01 3.494336828589439392e-02 6.034369394183158875e-02 4.098725914955139160e-01 -1.047993153333663940e-01 -3.869101172313094139e-03 -1.953092813491821289e-01 -4.229519143700599670e-02 -4.711476862430572510e-01 6.490348279476165771e-02 2.035193294286727905e-01 -1.068838406354188919e-02 -1.025281623005867004e-01
3.095861673355102539e-01 -2.689992189407348633e-01 1.559873223304748535e-01 7.680282741785049438e-02 1.688244938850402832e-01 -3.955123573541641235e-02 -2.763025462627410889e-01 -2.058002650737762451e-01 1.820190846920013428e-01 -6.132176890969276428e-02 2.133969664573669434e-01 -1.759270578622817993e-01 -3.557828962802886963e-01 1.761513799428939819e-01 1.291991323232650757e-01 -3.775137662887573242e-02 -4.159361869096755981e-02 1.289942264556884766e-01 -1.320923026651144028e-02 -8.221613615751266479e-02 4.108335822820663452e-02 -3.043362312018871307e-02 9.331322461366653442e-02 6.549216061830520630e-02 3.223340213298797607e-01 3.524763137102127075e-02 -1.128136590123176575e-01 -1.302646696567535400e-01 2.482313364744186401e-01 9.673026204109191895e-02 -2.488978058099746704e-01 -2.345562279224395752e-01
1.337974518537521362e-01 1.500294059514999390e-01 -1.127707213163375854e-02 -5.038842558860778809e-02 3.753063082695007324e-02 9.330196678638458252e-02 6.920262426137924194e-02 -1.196220070123672485e-01 -1.752233654260635376e-01 3.776863217353820801e-01 3.620137572288513184e-01 -1.972392946481704712e-01 -2.991605103015899658e-01 8.158332109451293945e-02 2.427054494619369507e-01 -3.641110956668853760e-01 -2.198288589715957642e-02 4.444159567356109619e-02 1.493993848562240601e-01 1.157456170767545700e-02 -2.146782875061035156e-01 -7.806529849767684937e-02 2.982345223426818848e-01 4.671499133110046387e-02 -1.915783435106277466e-01 -3.621550649404525757e-02 8.666726946830749512e-02 -2.729929983615875244e-02 2.998429164290428162e-02 -8.311831951141357422e-02 6.634508073329925537e-02 -2.647052407264709473e-01
1.238372474908828735e-01 2.466803938150405884e-01 -8.770527690649032593e-02 -1.822103001177310944e-02 -4.295899998396635056e-03 2.618131041526794434e-02 -1.800590008497238159e-01 5.841407924890518188e-02 -5.880981311202049255e-02 3.412479534745216370e-02 2.609139680862426758e-01 -1.547338515520095825e-01 -2.665195167064666748e-01 -1.506217755377292633e-02 -2.412795787677168846e-03 -2.255167514085769653e-01 4.239357262849807739e-02 -2.663240432739257812e-01 -3.590479791164398193e-01 -4.081169515848159790e-02 -4.963887855410575867e-02 -1.054994389414787292e-01 3.137052953243255615e-01 -2.088518440723419189e-01 8.349080383777618408e-02 -1.269182711839675903e-01 -2.509559690952301025e-01 6.999561935663223267e-02 3.586808443069458008e-01 1.739611965604126453e-03 -1.137213185429573059e-01 -2.626991271972656250e-01
-3.575570508837699890e-02 -1.439423114061355591e-01 -2.991905994713306427e-02 1.080731451511383057e-01 1.230048686265945435e-01 -3.470117598772048950e-02 1.179287955164909363e-02 -1.749709695577621460e-01 9.583003073930740356e-02 3.304598927497863770e-01 4.773719012737274170e-01 -4.435267299413681030e-02 -6.777431070804595947e-02 -1.450398117303848267e-01 -1.718083471059799194e-01 -7.982028275728225708e-02 3.886853531002998352e-02 2.402283847332000732e-01 2.825248055160045624e-03 -7.086495868861675262e-03 -2.157817631959915161e-01 1.042135357856750488e-01 3.231957554817199707e-01 8.226449042558670044e-02 2.076736092567443848e-01 2.803219854831695557e-01 -1.078041717410087585e-01 -1.601414531469345093e-01 2.328347414731979370e-01 -9.330617636442184448e-02 -1.459030956029891968e-01 -1.935870498418807983e-01
3.797698318958282471e-01 7.710403203964233398e-02 2.307589799165725708e-01 -7.357847690582275391e-02 -9.704443812370300293e-02 9.970839601010084152e-04 -2.551086544990539551e-01 1.118110269308090210e-01 -6.959760934114456177e-02 3.855420276522636414e-02 3.051963634788990021e-02 -1.864171475172042847e-01 -3.019218444824218750e-01 -2.842057049274444580e-01 -3.158201649785041809e-02 -4.068394750356674194e-02 1.986376345157623291e-01 1.354600489139556885e-01 -1.157084032893180847e-01 -3.487258777022361755e-02 9.620749950408935547e-02 -6.945511698722839355e-02 2.035927474498748779e-01 1.627278625965118408e-01 5.778077617287635803e-02 -1.710197515785694122e-02 -4.475863277912139893e-01 -2.269051373004913330e-01 -1.063391566276550293e-02 5.901057273149490356e-02 2.581545114517211914e-01 -8.636898547410964966e-02
1.111126244068145752e-01 5.321557447314262390e-02 2.467220127582550049e-01 -2.718156762421131134e-02 -8.647827059030532837e-02 1.698721200227737427e-02 -4.004648923873901367e-01 -1.028448492288589478e-01 1.010861061513423920e-02 3.906583040952682495e-02 1.476104706525802612e-01 -1.735253781080245972e-01 -1.438246369361877441e-01 -1.654803305864334106e-01 -2.204452604055404663e-01 -2.757506072521209717e-01 1.033515706658363342e-01 2.130925096571445465e-02 -1.556159555912017822e-02 -1.730734109878540039e-01 1.358928084373474121e-01 -1.616961359977722168e-01 4.837815463542938232e-02 1.073353365063667297e-01 7.649197429418563843e-02 1.415026932954788208e-01 -5.746496319770812988e-01 -1.350163221359252930e-01 1.005265787243843079e-01 -3.719064220786094666e-02 1.012673228979110718e-01 -1.496252864599227905e-01
-4.928756132721900940e-02 1.090059652924537659e-01 1.533309072256088257e-01 5.069481134414672852e-01 5.473292246460914612e-02 8.874288201332092285e-02 -2.969049513339996338e-01 -8.388526737689971924e-02 1.793428137898445129e-02 5.504627898335456848e-02 1.120679005980491638e-01 -1.370840240269899368e-02 -3.879126310348510742e-01 -1.538433432579040527e-01 -5.198758840560913086e-02 -6.266656517982482910e-02 1.724075525999069214e-01 1.186843141913414001e-01 -8.280958235263824463e-02 -8.953516930341720581e-02 -3.124816156923770905e-02 5.214948952198028564e-02 2.683911919593811035e-01 6.269883364439010620e-02 9.894133359193801880e-02 -3.334061801433563232e-01 1.153039559721946716e-01 -1.734661757946014404e-01 2.300149947404861450e-01 1.390475332736968994e-01 6.416754424571990967e-02 1.523497253656387329e-01
3.398393690586090088e-01 -1.459996700286865234e-01 1.260370165109634399e-01 3.472347259521484375e-01 4.991422221064567566e-02 -8.045890927314758301e-02 -1.486688107252120972e-01 1.556984633207321167e-01 5.224876478314399719e-02 2.719358503818511963e-01 4.354396834969520569e-02 -1.642002537846565247e-02 -3.125366270542144775e-01 1.565659940242767334e-01 1.101719737052917480e-01 -1.316358447074890137e-01 2.160844206809997559e-01 2.777935937047004700e-02 -1.079134792089462280e-01 -2.053845077753067017e-01 4.546640068292617798e-02 1.059041395783424377e-01 3.218542039394378662e-01 -6.692452728748321533e-02 -1.504888981580734253e-01 -1.516700088977813721e-01 1.210935413837432861e-02 -3.748874962329864502e-01 9.568332135677337646e-02 5.156905204057693481e-02 6.564000993967056274e-02 -1.257712841033935547e-01
2.884778678417205811e-01 1.661569327116012573e-01 2.125562131404876709e-01 1.968291550874710083e-01 1.271677166223526001e-01 -1.959397690370678902e-03 -1.508114859461784363e-02 6.756922602653503418e-02 -3.665826320648193359e-01 2.097475826740264893e-01 3.618797957897186279e-01 -1.151280552148818970e-01 -1.704859081655740738e-03 5.172729492187500000e-02 -1.201951876282691956e-01 -3.203808665275573730e-01 -3.121515363454818726e-02 2.010074853897094727e-01 4.998843371868133545e-02 4.432961344718933105e-02 1.486597359180450439e-01 -3.263795748353004456e-02 1.758875101804733276e-01 1.023986414074897766e-01 -3.538769111037254333e-02 4.195690751075744629e-01 1.468751765787601471e-02 -1.200700476765632629e-01 6.829074770212173462e-02 -1.179520636796951294e-01 8.847973495721817017e-02 -1.147483810782432556e-01
9.063328802585601807e-02 -2.303413748741149902e-01 1.618439108133316040e-01 3.159477114677429199e-01 3.092163801193237305e-01 -1.422668397426605225e-01 -1.266113221645355225e-01 -2.058981917798519135e-02 -2.144984751939773560e-01 -4.799361340701580048e-03 1.241827756166458130e-01 -1.234420165419578552e-01 -7.025300059467554092e-03 -6.965629011392593384e-02 9.110964089632034302e-02 -7.984184473752975464e-02 1.972219496965408325e-01 2.355643808841705322e-01 -5.185924097895622253e-02 1.705971360206604004e-02 -1.419461518526077271e-01 1.670108884572982788e-01 3.808790445327758789e-01 2.199196368455886841e-01 2.781559824943542480e-01 1.496522128582000732e-01 5.611364915966987610e-02 -3.092389106750488281e-01 9.115756303071975708e-02 1.863432824611663818e-01 5.653030425310134888e-02 2.277548611164093018e-02
2.002779692411422729e-01 -2.397439479827880859e-01 7.975547760725021362e-02 2.677030563354492188e-01 2.109226733446121216e-01 -1.077793911099433899e-01 -1.574309617280960083e-01 1.781838834285736084e-01 -1.500219553709030151e-01 1.348290294408798218e-01 1.870704293251037598e-01 5.256190896034240723e-03 -2.265599668025970459e-01 9.508044272661209106e-02 3.057874441146850586e-01 -1.879217475652694702e-01 1.461319476366043091e-01 -6.347998976707458496e-02 -3.653695806860923767e-02 -1.947382390499114990e-01 4.547739773988723755e-02 1.002617478370666504e-01 2.470593750476837158e-01 9.388937801122665405e-02 2.322296500205993652e-01 -1.358221024274826050e-01 -1.511885523796081543e-01 -3.631843328475952148e-01 2.514876127243041992e-01 3.927665948867797852e-02 6.262433528900146484e-02 6.619918346405029297e-02
2.303258478641510010e-01 -1.565474122762680054e-01 -6.080532819032669067e-02 1.353980004787445068e-01 1.013874039053916931e-01 1.758599132299423218e-01 -2.923582196235656738e-01 -5.999620258808135986e-02 -1.049629226326942444e-01 1.532752811908721924e-01 3.232082128524780273e-01 4.502845555543899536e-02 -8.489611744880676270e-02 3.950626414734870195e-04 1.884156912565231323e-01 -1.754030436277389526e-01 -1.277534216642379761e-01 3.189163804054260254e-01 -2.352271527051925659e-01 -1.014860421419143677e-01 2.102951556444168091e-01 2.439435869455337524e-01 4.157201051712036133e-01 1.458178907632827759e-01 -2.240465022623538971e-02 -1.086174994707107544e-01 6.631686538457870483e-02 -1.404448300600051880e-01 -1.849070377647876740e-02 1.133649945259094238e-01 -8.366791903972625732e-02 -1.325278133153915405e-01
1.516589969396591187e-01 4.970721155405044556e-02 -3.540161252021789551e-02 2.890132069587707520e-01 4.061107337474822998e-02 5.060366354882717133e-03 -1.080778166651725769e-01 1.547545790672302246e-01 6.790094077587127686e-03 8.278012275695800781e-02 3.206772506237030029e-01 3.180571198463439941e-01 -1.755897700786590576e-01 -1.156724244356155396e-01 3.528165072202682495e-02 3.981489688158035278e-02 3.439955413341522217e-01 3.141332045197486877e-02 -1.345575451850891113e-01 -1.918251067399978638e-01 1.622556708753108978e-03 1.645696014165878296e-01 3.074142932891845703e-01 -7.472328096628189087e-02 3.205144107341766357e-01 -9.332555532455444336e-02 -6.989751756191253662e-02 -2.870570719242095947e-01 2.601831555366516113e-01 -3.810947388410568237e-02 1.531079113483428955e-01 -4.237881675362586975e-02
-1.125499382615089417e-01 8.339310437440872192e-02 1.784549951553344727e-01 -3.279390977695584297e-03 1.207137554883956909e-01 -3.984506428241729736e-02 1.628487110137939453e-01 -9.556836634874343872e-02 -2.105615735054016113e-01 1.371271256357431412e-02 9.238563477993011475e-02 -8.571942150592803955e-02 -1.552689820528030396e-01 -3.601326346397399902e-01 -2.028370797634124756e-01 -4.122988283634185791e-01 1.387637555599212646e-01 -8.367277681827545166e-02 -5.556825920939445496e-02 -6.247273832559585571e-02 -5.767870321869850159e-02 6.605928391218185425e-02 2.053654938936233521e-01 -2.541709691286087036e-02 9.435392171144485474e-02 -3.161001205444335938e-02 1.987194418907165527e-01 -2.376043349504470825e-01 5.080913901329040527e-01 9.053748846054077148e-02 -2.854540012776851654e-02 -1.207878291606903076e-01
2.960761785507202148e-01 1.895820796489715576e-01 3.101466894149780273e-01 -2.090948373079299927e-01 1.701332926750183105e-01 9.147311002016067505e-02 -1.606241613626480103e-02 -3.208636119961738586e-02 -1.000140607357025146e-01 2.389456778764724731e-01 4.054091572761535645e-01 -3.356866165995597839e-02 8.091008663177490234e-02 -3.292487859725952148e-01 1.517110317945480347e-01 -1.826444715261459351e-01 -2.690717875957489014e-01 1.207698285579681396e-01 -1.471629273146390915e-02 -6.041675806045532227e-02 4.638821631669998169e-02 -2.135846912860870361e-01 -4.465572535991668701e-02 2.407317310571670532e-01 -2.790374308824539185e-02 2.602628804743289948e-02 9.404601156711578369e-02 -6.888799369335174561e-02 2.112500816583633423e-01 1.665844768285751343e-01 7.747139781713485718e-02 -4.455434903502464294e-02
1.792230457067489624e-01 -3.726562857627868652e-02 1.650056689977645874e-01 3.947413265705108643e-01 7.486670464277267456e-02 1.118933856487274170e-01 -1.153195723891258240e-01 -6.605209782719612122e-03 3.045436926186084747e-02 2.719301879405975342e-01 3.537146151065826416e-01 2.527720332145690918e-01 -2.375257164239883423e-01 4.401130974292755127e-02 5.862107500433921814e-02 -7.276415824890136719e-02 2.353475689888000488e-01 -2.345871776342391968e-01 -1.272059828042984009e-01 -2.276071459054946899e-01 7.219725102186203003e-02 -1.941992342472076416e-01 2.551377415657043457e-01 -6.740751117467880249e-02 2.709881663322448730e-01 -4.082696884870529175e-02 -2.126011997461318970e-02 -1.858705095946788788e-02 2.161283940076828003e-01 8.048854023218154907e-02 2.304288931190967560e-02 -2.042522281408309937e-02
3.587577939033508301e-01 1.336113214492797852e-01 2.313966006040573120e-01 2.169298194348812103e-02 -2.999383024871349335e-02 -8.965038508176803589e-02 -4.022331908345222473e-02 1.370870321989059448e-01 -1.899839043617248535e-01 8.659667521715164185e-02 3.612815737724304199e-01 -5.614952743053436279e-02 -6.333479285240173340e-02 -7.399593293666839600e-02 1.282867640256881714e-01 -2.681863307952880859e-01 2.305528968572616577e-01 6.983339786529541016e-02 4.590110480785369873e-02 3.597386926412582397e-02 8.278191834688186646e-02 -3.672375380992889404e-01 1.472927331924438477e-01 2.800391614437103271e-01 3.838424384593963623e-02 3.017608523368835449e-01 2.120387852191925049e-01 -1.332121938467025757e-01 1.226765289902687073e-01 -1.246644109487533569e-01 -3.866914287209510803e-02 -6.595142185688018799e-02
3.536714017391204834e-01 -1.056452319025993347e-01 -2.100733369588851929e-01 1.144229397177696228e-01 1.861847750842571259e-02 1.550862193107604980e-01 -3.754087388515472412e-01 -2.489767223596572876e-01 -1.626584678888320923e-01 1.235627681016921997e-01 3.194261193275451660e-01 -1.103112995624542236e-01 -2.631774917244911194e-02 -2.187704294919967651e-01 1.673912554979324341e-01 2.499977499246597290e-02 -3.427410498261451721e-02 2.830271422863006592e-01 -2.880068421363830566e-01 4.755826666951179504e-02 1.308417916297912598e-01 -3.578180680051445961e-03 1.405710428953170776e-01 1.134425774216651917e-01 -7.045890390872955322e-02 -6.324139237403869629e-02 -2.539731375873088837e-02 -2.767565548419952393e-01 -1.329962164163589478e-01 9.491319954395294189e-02 -9.873261302709579468e-02 -8.478928357362747192e-02
2.878997325897216797e-01 1.191290691494941711e-01 9.860468655824661255e-02 7.786179333925247192e-02 2.224147021770477295e-01 -6.173334643244743347e-02 -1.071346253156661987e-01 1.328647322952747345e-02 -1.466950327157974243e-01 4.488830566406250000e-01 1.658794134855270386e-01 -2.411184832453727722e-02 -2.135661095380783081e-01 3.367654047906398773e-03 5.469985306262969971e-02 -2.895425260066986084e-01 9.502370655536651611e-02 6.598848104476928711e-02 9.911773353815078735e-02 -1.771352291107177734e-01 3.750757575035095215e-01 9.002888947725296021e-02 7.894551753997802734e-02 -6.935217976570129395e-02 1.468876898288726807e-01 3.892346918582916260e-01 -1.771887205541133881e-02 -7.208928465843200684e-02 9.037093073129653931e-02 1.207446679472923279e-01 -8.958297967910766602e-02 -1.219245195388793945e-01
2.004380151629447937e-02 1.395723968744277954e-01 -1.568403095006942749e-01 6.412009242922067642e-03 -2.277758866548538208e-01 -9.723951667547225952e-02 -3.233106732368469238e-01 -1.399622708559036255e-01 -1.992602944374084473e-01 4.324190691113471985e-02 2.514994740486145020e-01 -7.343627512454986572e-02 -3.009988963603973389e-01 -2.174950540065765381e-01 -1.541713476181030273e-01 -1.618127971887588501e-01 1.593681573867797852e-01 -5.955434963107109070e-02 -1.495626121759414673e-01 -4.944677278399467468e-02 -2.687413394451141357e-01 -2.907269001007080078e-01 6.797121465206146240e-02 1.653174757957458496e-01 9.392742067575454712e-02 1.665021777153015137e-01 -2.829948663711547852e-01 -1.269023120403289795e-01 2.090129256248474121e-02 3.084385991096496582e-01 3.440532833337783813e-02 1.330408849753439426e-03
-1.938712038099765778e-02 2.826213464140892029e-02 -2.523933053016662598e-01 -6.033208593726158142e-02 -2.330497056245803833e-01 -3.848795965313911438e-02 -1.805780827999114990e-01 -3.919689625035971403e-04 2.243944676592946053e-03 1.172033250331878662e-01 3.574089109897613525e-01 -7.005167659372091293e-03 -2.398110181093215942e-01 -1.216410174965858459e-01 5.091512948274612427e-02 -1.062728166580200195e-01 1.248988583683967590e-01 -1.744490116834640503e-01 -2.907814979553222656e-01 -1.666558347642421722e-02 -3.237507343292236328e-01 -4.170341491699218750e-01 1.928733885288238525e-01 -3.303335234522819519e-02 -4.477647319436073303e-02 -4.765116050839424133e-02 -1.601123064756393433e-01 -2.922369539737701416e-01 2.009416520595550537e-01 -5.940487235784530640e-02 -7.301264256238937378e-02 -5.402353405952453613e-02
1.464264988899230957e-01 -1.842648535966873169e-01 -1.345572471618652344e-01 7.247458398342132568e-02 -2.220231294631958008e-02 1.144223809242248535e-01 -2.323810197412967682e-02 -1.482302248477935791e-01 -3.565196320414543152e-02 2.458325922489166260e-01 7.041599601507186890e-02 -1.230428181588649750e-02 -3.581410050392150879e-01 2.832718007266521454e-02 1.249893382191658020e-01 -2.360490113496780396e-01 1.025329679250717163e-01 1.410261988639831543e-01 -2.364010065793991089e-01 -1.410958617925643921e-01 -2.457915097475051880e-01 9.486433118581771851e-02 2.060470283031463623e-01 2.171526998281478882e-01 1.592229008674621582e-01 -3.149319440126419067e-03 2.641136646270751953e-01 -3.471741974353790283e-01 -3.447923809289932251e-02 2.544990479946136475e-01 2.449214011430740356e-01 -1.054290160536766052e-01
-2.792992163449525833e-04 3.872032165527343750e-01 -1.849519610404968262e-01 7.504682242870330811e-02 1.364518702030181885e-01 -1.385797262191772461e-01 -1.382164210081100464e-01 -1.491266191005706787e-01 -2.287589907646179199e-01 -6.360389292240142822e-02 3.535621166229248047e-01 1.025798022747039795e-01 -1.699366569519042969e-01 -8.646269887685775757e-02 7.845710217952728271e-02 -1.484349966049194336e-01 7.322318851947784424e-02 3.128751516342163086e-01 -1.172675415873527527e-01 -2.190983146429061890e-01 -2.093599550426006317e-02 -1.607090234756469727e-01 1.656646877527236938e-01 -1.707786023616790771e-01 -1.488063037395477295e-01 1.513001173734664917e-01 -4.825579375028610229e-02 -1.210973933339118958e-01 5.230045691132545471e-02 3.453692495822906494e-01 1.570913195610046387e-01 -1.342209428548812866e-01
1.718149632215499878e-01 -1.984318196773529053e-01 2.418445348739624023e-01 2.063246518373489380e-01 1.739304810762405396e-01 -2.128674089908599854e-02 -1.132699251174926758e-01 1.468013674020767212e-01 -5.132104456424713135e-02 1.964105218648910522e-01 5.764384567737579346e-02 -1.001870408654212952e-01 -1.283602267503738403e-01 -3.418519720435142517e-02 2.800408005714416504e-01 -2.968271076679229736e-01 1.369375456124544144e-02 2.457112818956375122e-01 -1.610560715198516846e-02 -3.646141290664672852e-02 5.292380601167678833e-02 5.137461796402931213e-02 4.362468719482421875e-01 -4.690548405051231384e-02 2.034028768539428711e-01 1.708879917860031128e-01 9.065458923578262329e-02 -2.347667962312698364e-01 1.778530627489089966e-01 1.135430708527565002e-01 -1.113147810101509094e-01 2.743878066539764404e-01
-7.231810688972473145e-02 9.060724824666976929e-02 1.835440397262573242e-01 -3.619748353958129883e-02 1.670957505702972412e-01 5.476161837577819824e-02 9.997443109750747681e-02 2.436666786670684814e-01 -2.597537636756896973e-01 1.468313336372375488e-01 3.359809219837188721e-01 -1.622314751148223877e-01 -2.339850813150405884e-01 -9.186083823442459106e-02 1.970187425613403320e-01 -1.869390457868576050e-01 -8.610786497592926025e-02 1.229680627584457397e-01 4.914885759353637695e-02 -1.799249798059463501e-01 -9.648185223340988159e-02 6.978894025087356567e-02 4.399733543395996094e-01 -3.828364983201026917e-02 7.664462924003601074e-02 9.649599343538284302e-02 4.503881186246871948e-02 -1.155817881226539612e-01 3.029036223888397217e-01 -2.633002698421478271e-01 -1.385163366794586182e-01 9.330713748931884766e-02
1.899556815624237061e-01 7.624837756156921387e-02 9.768705815076828003e-02 2.157874554395675659e-01 7.897336035966873169e-02 2.701680362224578857e-01 -2.809364497661590576e-01 -2.053998708724975586e-01 -9.012958407402038574e-02 1.062020659446716309e-01 -4.240734875202178955e-02 3.433414548635482788e-02 1.029163785278797150e-02 -2.897716760635375977e-01 2.205524407327175140e-02 -3.161366879940032959e-01 2.559050321578979492e-01 -2.387493150308728218e-03 -1.946405321359634399e-01 2.037161216139793396e-02 6.601411104202270508e-02 -2.313554286956787109e-01 2.388738840818405151e-01 -1.493356227874755859e-01 6.247182562947273254e-02 -5.700618401169776917e-02 -2.064766585826873779e-01 -2.613545954227447510e-01 -1.516474485397338867e-01 -2.774369716644287109e-01 1.885853856801986694e-01 -1.050399895757436752e-02
6.598276644945144653e-02 2.706370502710342407e-02 -4.779031500220298767e-02 8.931957185268402100e-02 -5.636771023273468018e-02 2.720056176185607910e-01 -2.443579286336898804e-01 -4.007364064455032349e-02 -1.028570681810379028e-01 3.318233191967010498e-01 1.983585655689239502e-01 -2.004158943891525269e-01 1.497950106859207153e-01 -5.583163350820541382e-02 -7.828715443611145020e-02 -3.466827869415283203e-01 4.917966946959495544e-02 1.852605193853378296e-01 6.849419325590133667e-02 -3.238656222820281982e-01 -2.165976166725158691e-02 -2.175011485815048218e-02 2.136959135532379150e-01 6.887394189834594727e-02 3.267119526863098145e-01 1.394005268812179565e-01 1.010343059897422791e-01 -4.368935152888298035e-02 -3.447450231760740280e-03 2.268175929784774780e-01 -3.039628565311431885e-01 -1.195183917880058289e-01
9.838707745075225830e-02 1.252427548170089722e-01 1.508469432592391968e-01 -4.512729123234748840e-02 -1.208567768335342407e-01 4.821763560175895691e-02 -1.642461866140365601e-01 -1.925067901611328125e-01 -2.207230478525161743e-01 3.941807746887207031e-01 1.698020398616790771e-01 -2.074520140886306763e-01 -2.244713455438613892e-01 -5.787224695086479187e-02 8.746143430471420288e-02 -1.296995431184768677e-01 -8.078844100236892700e-02 2.128707021474838257e-01 -1.667093038558959961e-01 -4.950628802180290222e-02 1.047352850437164307e-01 4.091047644615173340e-01 3.790449202060699463e-01 1.970010101795196533e-01 1.549397855997085571e-01 -6.555747240781784058e-02 -5.251951143145561218e-02 9.048308432102203369e-02 9.567257016897201538e-02 2.324056811630725861e-02 1.115294694900512695e-01 -1.020571216940879822e-01
8.008526265621185303e-02 2.334185987710952759e-01 -7.446781545877456665e-02 -1.631823033094406128e-01 -1.332980394363403320e-01 -9.193164110183715820e-02 -3.446045219898223877e-01 -1.529587805271148682e-01 1.393520981073379517e-01 2.425934672355651855e-01 3.045106828212738037e-01 -3.946948423981666565e-02 -1.938527524471282959e-01 1.047803834080696106e-01 -9.331888705492019653e-02 -1.060429736971855164e-01 1.805788464844226837e-02 1.336557120084762573e-01 2.436950104311108589e-03 -2.502875924110412598e-01 6.074338406324386597e-02 3.040064871311187744e-01 2.306531816720962524e-01 -1.970226317644119263e-02 1.383748650550842285e-01 -2.021952569484710693e-01 -1.989135891199111938e-01 -4.772102832794189453e-02 3.458915650844573975e-01 8.080135285854339600e-02 -1.948931962251663208e-01 -3.044997714459896088e-02
3.725960850715637207e-01 1.535945534706115723e-01 3.115374147891998291e-01 9.831137955188751221e-03 -1.131692901253700256e-02 1.365948170423507690e-01 -2.323707789182662964e-01 2.634976208209991455e-01 -9.439252316951751709e-02 1.388291120529174805e-01 5.396138876676559448e-02 -3.248370587825775146e-01 -1.570230871438980103e-01 -2.339999675750732422e-01 -7.301002740859985352e-02 4.899524524807929993e-02 2.520088851451873779e-01 1.712145209312438965e-01 -2.498333342373371124e-02 -1.365195959806442261e-01 -2.839346602559089661e-02 -3.032336831092834473e-01 1.561562567949295044e-01 2.553617395460605621e-02 1.342759132385253906e-01 1.150084659457206726e-01 -1.910651028156280518e-01 5.133570358157157898e-02 2.056651264429092407e-01 1.127688586711883545e-01 -1.338878870010375977e-01 3.521681204438209534e-02
8.165702223777770996e-02 7.980941981077194214e-02 1.991790831089019775e-01 1.729014664888381958e-01 -7.006751000881195068e-02 7.493963092565536499e-02 -2.677522599697113037e-01 5.780187621712684631e-02 1.095821410417556763e-01 9.562963992357254028e-02 -8.043286390602588654e-03 -1.175890211015939713e-03 -1.584928482770919800e-01 -2.689013183116912842e-01 -7.214436680078506470e-02 -1.707381755113601685e-01 1.255817264318466187e-01 1.018854454159736633e-01 1.831118464469909668e-01 -1.491047739982604980e-01 9.560598060488700867e-03 -1.245743259787559509e-01 -5.529953166842460632e-03 3.404603600502014160e-01 3.614842891693115234e-01 -1.332736313343048096e-01 -4.500038176774978638e-02 -3.695428967475891113e-01 2.569328248500823975e-01 -1.198987066745758057e-01 7.145689427852630615e-02 -3.047137558460235596e-01
1.812953054904937744e-01 -3.167741000652313232e-01 -3.842874895781278610e-03 9.649371728301048279e-03 1.124950423836708069e-01 1.944589018821716309e-01 -2.241591215133666992e-01 -3.327112272381782532e-02 -1.605147272348403931e-01 1.928351223468780518e-01 2.766430974006652832e-01 -5.330570787191390991e-02 -2.120659649372100830e-01 -1.998879462480545044e-01 2.135841995477676392e-01 -6.399929523468017578e-02 -3.571980446577072144e-02 1.876360177993774414e-01 -1.078420206904411316e-01 3.365118056535720825e-02 1.775751113891601562e-01 1.512672901153564453e-01 4.816329479217529297e-01 1.539849191904067993e-01 1.229740753769874573e-01 -9.507570415735244751e-02 7.797823846340179443e-02 -2.022616565227508545e-01 -1.797890812158584595e-01 4.476660117506980896e-02 -8.854822814464569092e-02 -1.233969107270240784e-01
2.245198339223861694e-01 1.361085474491119385e-01 3.630068004131317139e-01 3.016484528779983521e-02 1.243311390280723572e-01 1.228526700288057327e-02 -1.041138097643852234e-01 2.518266439437866211e-03 -2.524051368236541748e-01 1.236530542373657227e-01 2.238481491804122925e-01 -2.676408588886260986e-01 -3.066065907478332520e-02 -1.308871656656265259e-01 1.628338992595672607e-01 -2.418793886899948120e-01 -4.061688482761383057e-01 1.293975859880447388e-01 2.409995645284652710e-01 -1.974983960390090942e-01 6.897647865116596222e-03 6.485638767480850220e-02 1.822412759065628052e-01 -8.082180470228195190e-02 1.325127482414245605e-01 -3.263293206691741943e-02 4.346412420272827148e-02 -3.016284108161926270e-01 8.103516884148120880e-03 -1.492794752120971680e-01 8.157446980476379395e-02 -6.926172226667404175e-02
1.344385296106338501e-01 -1.529037486761808395e-02 4.296104907989501953e-01 1.789918392896652222e-01 8.764409273862838745e-02 1.889959573745727539e-01 -1.249788794666528702e-02 1.575142145156860352e-01 -2.295414358377456665e-01 4.738081619143486023e-02 1.617704629898071289e-01 2.022298239171504974e-02 -1.842688322067260742e-01 -9.294379502534866333e-02 2.834653556346893311e-01 -8.316596597433090210e-02 -2.159858867526054382e-02 2.001187503337860107e-01 1.143091022968292236e-01 -2.311110645532608032e-01 2.145388349890708923e-02 1.172088682651519775e-01 3.648436963558197021e-01 -3.205918241292238235e-03 -7.966378703713417053e-03 2.207205742597579956e-01 1.082334592938423157e-01 -2.998243272304534912e-01 1.997736394405364990e-01 -1.100284233689308167e-01 -7.620096206665039062e-02 1.510667204856872559e-01
-4.524572566151618958e-02 1.955170184373855591e-02 1.315077096223831177e-01 7.523771375417709351e-02 -2.850547134876251221e-01 1.331951022148132324e-01 -3.227447569370269775e-01 -9.094966202974319458e-02 -1.166385561227798462e-01 1.152476742863655090e-01 3.280805349349975586e-01 -1.297583617269992828e-02 -1.274870336055755615e-01 -1.165670379996299744e-01 3.746981918811798096e-01 8.197658509016036987e-02 -5.577671900391578674e-02 2.428741902112960815e-01 -1.986421197652816772e-01 7.821816951036453247e-02 -5.360651761293411255e-02 8.705949038267135620e-02 1.700906753540039062e-01 2.597582042217254639e-01 7.418608758598566055e-03 -5.767368897795677185e-02 -9.687182307243347168e-02 -3.071367144584655762e-01 2.294739484786987305e-01 2.006564885377883911e-01 -1.065381616353988647e-01 -1.600841879844665527e-01
-2.097660489380359650e-02 2.743592485785484314e-02 -1.463693827390670776e-01 8.246587961912155151e-02 2.646526992321014404e-01 2.872747480869293213e-01 6.802701205015182495e-02 5.732912197709083557e-02 -1.349488794803619385e-01 1.081202477216720581e-01 3.299337252974510193e-02 4.891797900199890137e-02 -1.141941025853157043e-01 -3.299603760242462158e-01 9.722278267145156860e-02 -2.058880925178527832e-01 1.928886473178863525e-01 1.142021548002958298e-02 -1.890550255775451660e-01 -1.066569387912750244e-01 1.305448859930038452e-01 1.341948006302118301e-02 3.632031381130218506e-01 2.264435142278671265e-01 -2.813486568629741669e-02 -1.367048472166061401e-01 -5.944891646504402161e-02 -4.505573511123657227e-01 2.065008729696273804e-01 -2.257540449500083923e-02 -1.882944554090499878e-01 -1.160572096705436707e-01
2.775109410285949707e-01 7.819957286119461060e-02 -7.638508081436157227e-02 2.680783271789550781e-01 1.967797800898551941e-02 2.498305886983871460e-01 -1.294602602720260620e-01 6.319337338209152222e-02 1.970546692609786987e-02 2.337081581354141235e-01 5.231448635458946228e-02 6.986516714096069336e-02 -2.150828242301940918e-01 -1.541644930839538574e-01 -9.637177735567092896e-02 -1.641918905079364777e-02 2.104495465755462646e-01 2.985628843307495117e-01 -5.004986189305782318e-03 -3.462669253349304199e-02 -1.731485277414321899e-01 4.916955158114433289e-02 6.585679203271865845e-02 1.953693926334381104e-01 4.882039129734039307e-01 -7.422028481960296631e-02 1.278658304363489151e-02 -2.136348932981491089e-01 2.787224054336547852e-01 -1.260781437158584595e-01 -2.359535731375217438e-02 -1.416149288415908813e-01
5.346605926752090454e-02 5.322368070483207703e-02 9.912235289812088013e-02 -6.716106552630662918e-03 -6.137179583311080933e-02 -2.073608189821243286e-01 -3.409003317356109619e-01 -1.230676993727684021e-01 9.615617245435714722e-02 1.921243965625762939e-02 4.303379952907562256e-01 -1.964593827724456787e-01 -6.925152242183685303e-02 -2.239394336938858032e-01 -1.031157970428466797e-01 -4.135218635201454163e-02 2.649488747119903564e-01 -2.631251513957977295e-02 -3.289429098367691040e-02 -1.635715961456298828e-01 9.013034403324127197e-02 -1.328714638948440552e-01 2.332731932401657104e-01 1.904945224523544312e-01 3.895576670765876770e-02 -3.890397250652313232e-01 2.306189835071563721e-01 -1.284101009368896484e-01 6.200565770268440247e-02 1.714847534894943237e-01 1.216428801417350769e-01 -1.407887786626815796e-01
2.072381228208541870e-01 -1.342287808656692505e-01 1.775358021259307861e-01 1.270519942045211792e-01 1.920944899320602417e-01 -1.015354022383689880e-01 -3.748460412025451660e-01 -7.065569609403610229e-02 -4.460285231471061707e-02 1.303040981292724609e-01 1.260888427495956421e-01 -8.975820243358612061e-02 -2.789274454116821289e-01 -9.046091884374618530e-02 -1.526478677988052368e-01 -4.669186472892761230e-01 -3.587554022669792175e-02 9.722777456045150757e-02 6.169148162007331848e-02 1.059663891792297363e-01 1.136306524276733398e-01 -1.002531349658966064e-01 1.730507016181945801e-01 8.585430681705474854e-02 2.934823036193847656e-01 1.549777537584304810e-01 4.119851440191268921e-02 -1.621026396751403809e-01 1.281775981187820435e-01 -8.634533733129501343e-02 -3.081345930695533752e-02 2.818270921707153320e-01
1.523894965648651123e-01 -2.060813903808593750e-01 1.344277262687683105e-01 -1.178310513496398926e-01 -1.197643876075744629e-01 1.714695841073989868e-01 -2.366835922002792358e-01 9.716642089188098907e-03 -2.520399391651153564e-01 1.228503286838531494e-01 3.922652006149291992e-01 1.566195935010910034e-01 -5.745039507746696472e-02 7.385930803138762712e-05 1.808566600084304810e-01 -1.935864388942718506e-01 9.675173461437225342e-02 1.681356132030487061e-01 -1.355936527252197266e-01 -2.199455648660659790e-01 -1.610455685295164585e-03 1.082814559340476990e-01 3.263567984104156494e-01 2.173387855291366577e-01 -2.512626647949218750e-01 -3.315231576561927795e-02 2.305206954479217529e-01 -2.161052674055099487e-01 9.061350673437118530e-02 -1.513435244560241699e-01 -8.048931509256362915e-02 2.141658961772918701e-02
1.107655689120292664e-01 1.283589657396078110e-02 7.013016194105148315e-02 4.231580197811126709e-01 -1.206296980381011963e-01 5.565051734447479248e-02 -2.268431633710861206e-01 -1.582106202840805054e-02 -2.829065620899200439e-01 2.936962544918060303e-01 2.704449594020843506e-01 -8.524762094020843506e-02 -9.312450140714645386e-02 -1.878275126218795776e-01 -1.117658894509077072e-02 -2.611521780490875244e-01 3.997143730521202087e-02 3.153035044670104980e-01 4.721922054886817932e-02 3.416053652763366699e-01 -4.876625537872314453e-02 -7.410445250570774078e-03 -9.661302715539932251e-02 -7.723508775234222412e-02 8.917108178138732910e-02 2.179881781339645386e-01 -5.317218974232673645e-02 -2.388065457344055176e-01 1.269953548908233643e-01 -1.701615867204964161e-03 5.735974386334419250e-02 -5.322947353124618530e-02
7.329671829938888550e-02 -2.526346147060394287e-01 6.797271221876144409e-02 2.232094407081604004e-01 -3.073783963918685913e-02 1.883555501699447632e-01 -5.999801680445671082e-03 -1.912087351083755493e-01 -3.588372766971588135e-01 -6.207701191306114197e-02 3.233300745487213135e-01 -2.202870100736618042e-01 -1.755540519952774048e-01 7.192473858594894409e-02 6.958460807800292969e-02 -1.763897575438022614e-02 9.478831291198730469e-02 3.261842131614685059e-01 -1.344759613275527954e-01 -2.719916701316833496e-01 3.059427440166473389e-02 -7.481513917446136475e-02 2.759958803653717041e-01 -1.844759434461593628e-01 -5.891780555248260498e-02 -1.081357300281524658e-01 -1.370998024940490723e-01 -2.969467043876647949e-01 -3.587485104799270630e-02 1.089101582765579224e-01 -4.165326803922653198e-02 1.237127333879470825e-01
1.054114177823066711e-01 -1.046271845698356628e-01 -1.544111222028732300e-02 1.349287033081054688e-01 3.281146585941314697e-01 -1.724394410848617554e-01 -1.290244609117507935e-01 9.706529974937438965e-02 -2.189682722091674805e-01 -7.218907028436660767e-02 1.909203827381134033e-01 7.967561483383178711e-02 -2.495523393154144287e-01 -1.571702659130096436e-01 -1.147409994155168533e-02 -1.869776248931884766e-01 2.869797684252262115e-02 3.774773776531219482e-01 -5.145768821239471436e-02 -8.341331034898757935e-02 1.637191325426101685e-01 1.164240315556526184e-01 4.293760955333709717e-01 -1.283723022788763046e-02 3.336758613586425781e-01 2.008875757455825806e-01 1.168864369392395020e-01 -5.981828272342681885e-02 1.556657552719116211e-01 -9.380090981721878052e-03 2.235280908644199371e-02 8.027755469083786011e-02
2.097626924514770508e-01 -3.417204022407531738e-01 9.518203139305114746e-02 3.052915818989276886e-02 -6.899352371692657471e-02 2.116370052099227905e-01 -1.145867183804512024e-01 -1.218170821666717529e-01 -2.440583556890487671e-01 8.360054343938827515e-02 4.276837408542633057e-01 -6.178330257534980774e-02 -8.291539549827575684e-02 -1.684763580560684204e-01 1.530377864837646484e-01 -2.437758296728134155e-01 6.922543514519929886e-03 8.485794067382812500e-02 -2.299188226461410522e-01 -2.165473252534866333e-01 -1.701377332210540771e-01 2.410387545824050903e-01 3.183329701423645020e-01 1.379303634166717529e-01 -7.721001654863357544e-02 -8.125054091215133667e-02 8.127325773239135742e-02 5.865305289626121521e-02 8.052845299243927002e-02 -1.447769701480865479e-01 -8.228516578674316406e-02 -9.533366560935974121e-02
7.529920339584350586e-02 -1.561081260442733765e-01 -5.772560089826583862e-02 7.752769440412521362e-02 2.581908367574214935e-03 1.291433423757553101e-01 -2.268183790147304535e-02 -9.992240369319915771e-02 4.906954616308212280e-02 2.627106308937072754e-01 1.530094817280769348e-02 -1.817895025014877319e-01 -2.770836353302001953e-01 -6.257443130016326904e-02 2.279444597661495209e-02 -2.392556369304656982e-01 1.560399234294891357e-01 1.939843297004699707e-01 -1.627283841371536255e-01 -1.607692390680313110e-01 -1.832572072744369507e-01 9.507518261671066284e-02 4.274474978446960449e-01 9.193578362464904785e-02 1.102552004158496857e-02 6.238798052072525024e-02 5.303964391350746155e-02 -4.724338352680206299e-01 1.367400400340557098e-02 3.326213061809539795e-01 3.646069765090942383e-02 -2.856357023119926453e-03
2.659857571125030518e-01 3.801785707473754883e-01 1.975781619548797607e-01 5.155565589666366577e-02 -2.491563558578491211e-01 -7.437947392463684082e-02 1.281535029411315918e-01 3.159448131918907166e-02 -2.231291681528091431e-02 4.055017977952957153e-02 1.974749118089675903e-01 -1.433106511831283569e-01 -7.154078036546707153e-02 -3.822275102138519287e-01 -7.308964431285858154e-02 -1.602011173963546753e-01 -4.643007740378379822e-02 3.093443214893341064e-01 1.721101813018321991e-02 -2.253036797046661377e-01 -9.686627984046936035e-02 -5.102312564849853516e-02 1.826104223728179932e-01 -9.929472580552101135e-03 2.829943411052227020e-02 1.515298485755920410e-01 -1.808631718158721924e-01 -2.388695329427719116e-01 2.667567133903503418e-01 -1.527367234230041504e-01 8.101580291986465454e-02 7.187779992818832397e-02
1.748914271593093872e-01 1.030681952834129333e-01 -4.163196310400962830e-02 1.446475237607955933e-01 -2.896959185600280762e-01 3.154464066028594971e-02 -5.099936723709106445e-01 -2.548073828220367432e-01 -5.163751915097236633e-02 1.374074816703796387e-01 2.554101645946502686e-01 -1.314535140991210938e-01 -1.653569191694259644e-02 -1.005636826157569885e-01 1.650308519601821899e-01 -1.154008805751800537e-01 -7.958522439002990723e-02 2.121619880199432373e-01 -1.957022994756698608e-01 6.011084094643592834e-02 1.906353533267974854e-01 1.254030168056488037e-01 2.509871721267700195e-01 3.210987150669097900e-01 6.396698951721191406e-02 -6.123308464884757996e-02 3.689025342464447021e-02 -1.667747795581817627e-01 -3.098908811807632446e-02 8.853265643119812012e-02 1.154918074607849121e-01 -2.481114678084850311e-02
2.714345455169677734e-01 8.478721231222152710e-02 -6.519701331853866577e-02 -1.974754780530929565e-01 1.339996159076690674e-01 -6.458339095115661621e-02 -2.616414725780487061e-01 -7.364643365144729614e-02 -6.178971752524375916e-02 2.764912545680999756e-01 2.769869267940521240e-01 -1.027858480811119080e-01 -1.180301457643508911e-01 -2.470210343599319458e-01 -1.777990013360977173e-01 -1.553148329257965088e-01 6.583188474178314209e-02 1.665017753839492798e-01 2.002753764390945435e-01 1.295177191495895386e-01 1.175206806510686874e-02 -2.057350724935531616e-01 1.312610954046249390e-01 3.784156870096921921e-03 3.500630855560302734e-01 1.306684035807847977e-02 -1.377942040562629700e-02 -2.110781371593475342e-01 1.044857725501060486e-01 1.168313995003700256e-01 -3.674811124801635742e-01 7.696791738271713257e-02
2.429550588130950928e-01 2.979119122028350830e-02 -6.510017439723014832e-03 1.270078122615814209e-01 2.855688929557800293e-01 3.067342936992645264e-01 3.478365018963813782e-02 -1.234991624951362610e-01 1.021161898970603943e-01 1.555014699697494507e-01 2.234942615032196045e-01 -2.111510783433914185e-01 -2.932301908731460571e-02 -1.838493049144744873e-01 -5.056660622358322144e-02 -2.664838358759880066e-02 1.759851127862930298e-01 -5.805401876568794250e-02 -1.511174887418746948e-01 -1.552767157554626465e-01 1.257153153419494629e-01 2.737281471490859985e-02 3.381530344486236572e-01 3.073620498180389404e-01 1.132901757955551147e-01 -3.863358125090599060e-02 1.383683383464813232e-01 -3.460213840007781982e-01 7.882352918386459351e-02 -1.716985702514648438e-01 -2.374170273542404175e-01 1.132214292883872986e-01
3.691130504012107849e-02 1.025147810578346252e-01 -3.108741715550422668e-02 -1.211527362465858459e-01 -2.655427157878875732e-01 1.303163170814514160e-01 -4.477209448814392090e-01 -1.344786882400512695e-01 2.233764529228210449e-02 1.359268873929977417e-01 2.444557249546051025e-01 3.763758763670921326e-02 -3.772073984146118164e-01 -1.283766478300094604e-01 2.924348711967468262e-01 -1.858268380165100098e-01 -1.655404716730117798e-01 1.047430858016014099e-01 -1.170204803347587585e-01 -3.972762823104858398e-02 1.744592189788818359e-01 4.995546489953994751e-02 5.719836056232452393e-02 -1.224746275693178177e-02 -9.229721128940582275e-02 -2.138211876153945923e-01 1.131311357021331787e-01 -1.559444367885589600e-01 3.301158547401428223e-01 -7.503290474414825439e-02 1.072099432349205017e-01 -5.297122523188591003e-03
2.506625950336456299e-01 9.235136955976486206e-02 3.337111696600914001e-02 7.977011054754257202e-02 2.446871101856231689e-01 1.634198427200317383e-01 -1.293507870286703110e-02 -2.911840975284576416e-01 -4.431753885000944138e-03 -4.436933994293212891e-02 2.456521838903427124e-01 9.030727669596672058e-03 1.572941392660140991e-01 -3.202071040868759155e-02 -8.941912651062011719e-02 -3.522979915142059326e-01 -6.228925287723541260e-02 1.460664123296737671e-01 -9.828938543796539307e-02 -2.949373722076416016e-01 -1.688882261514663696e-01 1.425223350524902344e-01 1.796797364950180054e-01 -2.362696826457977295e-02 1.491152793169021606e-01 1.127314642071723938e-01 2.149415761232376099e-01 -3.615135326981544495e-02 4.042852222919464111e-01 2.061422616243362427e-01 5.869248881936073303e-02 -1.842782050371170044e-01
1.649621874094009399e-01 -5.537654459476470947e-02 2.820582091808319092e-01 5.523495841771364212e-03 -2.512134313583374023e-01 -1.215268447995185852e-01 -1.011128500103950500e-01 -8.755344897508621216e-02 6.657288223505020142e-02 1.505229622125625610e-01 2.226844280958175659e-01 7.431640475988388062e-02 -1.209549456834793091e-01 4.718912020325660706e-02 2.249102145433425903e-01 5.188696831464767456e-02 -8.363264799118041992e-02 1.709057539701461792e-01 -2.036861479282379150e-01 -7.755647599697113037e-02 -1.301332563161849976e-01 1.825242340564727783e-01 4.547152519226074219e-01 1.049987450242042542e-01 3.087261915206909180e-01 1.140870433300733566e-02 9.094644337892532349e-02 -1.200385317206382751e-01 1.445832699537277222e-01 3.822327554225921631e-01 -6.762880831956863403e-02 2.416907064616680145e-02
7.662241905927658081e-02 -2.437562048435211182e-01 5.656440183520317078e-02 2.716575860977172852e-01 4.965798184275627136e-02 1.168671995401382446e-01 -3.399321343749761581e-03 -1.388408094644546509e-01 -4.412497282028198242e-01 -1.045306101441383362e-01 2.531730532646179199e-01 -1.674342751502990723e-01 -2.183984220027923584e-01 4.394678771495819092e-02 -4.823834076523780823e-02 1.076327450573444366e-02 -3.015100955963134766e-02 2.376514673233032227e-01 -1.992610245943069458e-01 -3.631964921951293945e-01 -2.862203400582075119e-03 -5.362820252776145935e-02 2.550054192543029785e-01 -6.553705781698226929e-02 2.079013437032699585e-01 -1.071517243981361389e-01 -1.978994309902191162e-01 -2.127283513545989990e-01 3.696678578853607178e-02 1.112043410539627075e-01 2.310517430305480957e-02 1.336853355169296265e-01
-9.305971860885620117e-02 -5.391262937337160110e-03 -4.150599241256713867e-02 -1.996788382530212402e-01 -9.012748301029205322e-02 -2.924201823770999908e-02 -2.216097563505172729e-01 3.722447529435157776e-02 -5.992334336042404175e-02 6.439494341611862183e-02 3.253575265407562256e-01 -1.242243275046348572e-01 -2.845078706741333008e-01 -5.601697042584419250e-02 1.672676801681518555e-01 -2.245349138975143433e-01 -1.661943048238754272e-01 1.621333807706832886e-01 -3.250908553600311279e-01 -8.882666379213333130e-02 5.343676730990409851e-02 6.585647910833358765e-02 3.299033045768737793e-01 -8.384533226490020752e-02 3.009492456912994385e-01 -2.039759308099746704e-01 -1.732801944017410278e-01 7.726535201072692871e-02 2.200366407632827759e-01 -1.490983217954635620e-01 -1.450386941432952881e-01 -2.198685109615325928e-01
4.104521274566650391e-01 1.343047767877578735e-01 1.178967207670211792e-01 1.164302080869674683e-01 2.944109030067920685e-03 3.118239156901836395e-02 -2.831984125077724457e-02 7.679589837789535522e-02 -1.859488189220428467e-01 -7.070682197809219360e-02 1.097880974411964417e-01 1.004841774702072144e-01 -4.751388356089591980e-02 -1.911687850952148438e-01 1.236846446990966797e-01 -1.760587692260742188e-01 2.095562368631362915e-01 5.762315541505813599e-02 4.751806706190109253e-02 -4.471158236265182495e-02 1.430843919515609741e-01 -4.401589334011077881e-01 1.273617893457412720e-01 1.415373235940933228e-01 1.650304943323135376e-01 2.941881120204925537e-01 1.621361523866653442e-01 -2.144403308629989624e-01 3.349419534206390381e-01 -3.034478425979614258e-02 1.738899797201156616e-01 -1.315629854798316956e-02
2.373610436916351318e-01 8.603942394256591797e-02 2.691556327044963837e-02 2.017370611429214478e-01 -3.249055147171020508e-01 1.107670813798904419e-01 -4.386796057224273682e-01 -3.042903542518615723e-01 -2.087851464748382568e-01 2.338412851095199585e-01 1.702381372451782227e-01 -3.734761476516723633e-02 -2.316655814647674561e-01 -1.729653961956501007e-02 1.429610252380371094e-01 2.405958436429500580e-02 -6.491361558437347412e-02 1.725957393646240234e-01 -1.328133642673492432e-01 -1.295460015535354614e-01 1.717311888933181763e-01 7.042040675878524780e-02 9.585621207952499390e-02 2.718113958835601807e-01 5.611769855022430420e-02 -2.171389013528823853e-02 -4.949285089969635010e-02 -8.348315954208374023e-02 -7.125460356473922729e-02 7.249945402145385742e-02 -1.182782500982284546e-01 -2.550051510334014893e-01
2.365832924842834473e-01 4.589671641588211060e-02 3.430082201957702637e-01 2.311125099658966064e-01 7.508267462253570557e-02 1.223319396376609802e-02 -1.296170353889465332e-01 4.091535136103630066e-02 -2.632832527160644531e-01 2.561509907245635986e-01 2.021427750587463379e-01 -1.489110589027404785e-01 -2.787988819181919098e-02 1.473401188850402832e-01 8.719812147319316864e-03 -3.420273959636688232e-01 -1.663419753313064575e-01 2.363409698009490967e-01 2.176329940557479858e-01 5.515664443373680115e-02 1.007679253816604614e-01 -6.377533823251724243e-02 1.390934139490127563e-01 1.812223643064498901e-01 8.736518770456314087e-02 2.931911945343017578e-01 -2.304747700691223145e-02 -3.001765608787536621e-01 6.566778756678104401e-04 -7.050070166587829590e-02 1.133918669074773788e-02 -1.393072605133056641e-01
4.553420841693878174e-01 -1.081615686416625977e-01 -3.216218948364257812e-02 1.225452870130538940e-02 -4.013340175151824951e-02 8.479863405227661133e-02 -4.680710732936859131e-01 -2.920535206794738770e-01 -5.616494640707969666e-02 2.616576477885246277e-02 2.150720059871673584e-01 -9.599873423576354980e-02 9.497311897575855255e-03 -8.972339332103729248e-02 1.878277659416198730e-01 -8.911610394716262817e-02 -6.508791446685791016e-02 1.870679557323455811e-01 -3.811574280261993408e-01 4.779034294188022614e-03 1.011681184172630310e-01 -4.363528918474912643e-03 1.718466281890869141e-01 1.477282643318176270e-01 9.005066752433776855e-02 5.204509198665618896e-02 5.432019382715225220e-02 -2.150028496980667114e-01 -1.206657141447067261e-01 5.389971658587455750e-02 -3.254460915923118591e-02 -1.767987608909606934e-01
-2.670707926154136658e-02 -1.435921937227249146e-01 -3.457770869135856628e-02 -6.065553752705454826e-04 1.690901517868041992e-01 2.233946323394775391e-01 -7.128296792507171631e-02 -1.630365997552871704e-01 1.531063169240951538e-01 2.203483283519744873e-01 2.790560722351074219e-01 -1.020962074398994446e-01 -2.527214288711547852e-01 -8.819392323493957520e-02 -6.695766001939773560e-02 -1.852258741855621338e-01 1.501323133707046509e-01 6.914243847131729126e-02 -3.279448151588439941e-01 -3.040945529937744141e-01 -7.472476363182067871e-02 -1.413038969039916992e-01 2.421864271163940430e-01 6.679416447877883911e-02 1.841927766799926758e-01 1.114239767193794250e-01 9.707382321357727051e-02 -2.546720504760742188e-01 3.445814847946166992e-01 1.788600832223892212e-01 3.656730055809020996e-02 8.881473541259765625e-02
2.188453227281570435e-01 -6.823474913835525513e-02 -5.870524048805236816e-02 3.012917190790176392e-02 4.640757292509078979e-02 6.035097688436508179e-02 -5.396184977144002914e-03 -6.236629933118820190e-02 -8.256433159112930298e-02 -1.096888482570648193e-01 2.006889134645462036e-01 -4.416863247752189636e-02 -4.531608819961547852e-01 9.473340958356857300e-02 -3.288287296891212463e-02 -1.621935665607452393e-01 -1.697620302438735962e-01 -1.373674124479293823e-01 -1.416891962289810181e-01 -1.340526044368743896e-01 -1.178378239274024963e-01 -1.169427484273910522e-01 4.787783026695251465e-01 -1.764872074127197266e-01 1.647744700312614441e-02 -2.059615254402160645e-01 -3.902594149112701416e-01 -2.651672251522541046e-02 2.063412666320800781e-01 7.018835842609405518e-02 -3.523635119199752808e-02 -1.116908490657806396e-01
1.837514340877532959e-01 1.072107851505279541e-01 2.851380705833435059e-01 1.170438155531883240e-02 1.430245768278837204e-02 -3.694208338856697083e-02 -1.286452114582061768e-01 -1.547298952937126160e-02 -4.241505563259124756e-01 9.168961644172668457e-02 2.015774399042129517e-01 -1.576873809099197388e-01 3.005102276802062988e-02 -1.969369947910308838e-01 -1.213248223066329956e-01 -2.844686210155487061e-01 -6.492926180362701416e-02 6.822891533374786377e-02 1.883113235235214233e-01 2.134628891944885254e-01 8.663851022720336914e-02 9.249128401279449463e-02 4.094576537609100342e-01 1.592953354120254517e-01 1.389605402946472168e-01 2.722247540950775146e-01 -8.420611172914505005e-02 -1.654805988073348999e-01 4.428651183843612671e-02 -1.578095853328704834e-01 1.034017875790596008e-01 -3.695296123623847961e-02
2.013276666402816772e-01 1.010704319924116135e-02 5.090299248695373535e-02 3.672567903995513916e-01 1.440766006708145142e-01 1.962740346789360046e-02 -1.236531734466552734e-01 2.218278869986534119e-02 -7.696820795536041260e-02 -2.374439500272274017e-03 3.574755191802978516e-01 2.592917978763580322e-01 -1.159787997603416443e-01 4.581630229949951172e-02 -8.981256932020187378e-02 3.226755186915397644e-03 2.847850620746612549e-01 9.185948967933654785e-02 -2.422969639301300049e-01 -7.613276690244674683e-02 1.054995357990264893e-01 1.541078537702560425e-01 2.770383358001708984e-01 5.396022927016019821e-03 3.189229965209960938e-01 -1.019008681178092957e-01 3.527837619185447693e-02 -1.941221207380294800e-01 3.145979940891265869e-01 1.351543366909027100e-01 1.477192193269729614e-01 6.787210702896118164e-02
-6.538916379213333130e-02 5.976985767483711243e-02 1.122000589966773987e-01 2.710610926151275635e-01 -8.384617418050765991e-02 1.217340975999832153e-01 -9.954000264406204224e-02 -1.719896644353866577e-01 -4.475292190909385681e-02 6.565317511558532715e-02 3.497697114944458008e-01 5.741685628890991211e-02 -4.920485615730285645e-01 2.072635293006896973e-02 -9.083788096904754639e-02 -2.957278788089752197e-01 7.907520979642868042e-02 -1.102531403303146362e-01 -1.373961474746465683e-02 -1.411899626255035400e-01 -1.037644669413566589e-01 -1.942245215177536011e-01 3.663487732410430908e-01 -2.789623849093914032e-02 2.368570566177368164e-01 -2.789071761071681976e-02 6.924086064100265503e-02 -1.385208219289779663e-01 2.792339958250522614e-02 2.149547040462493896e-01 2.362478151917457581e-02 1.553627103567123413e-01
6.638626754283905029e-02 1.314054429531097412e-01 -3.077781386673450470e-02 2.856418304145336151e-02 -2.730866521596908569e-02 1.062123924493789673e-01 -2.193228900432586670e-01 -3.164407610893249512e-02 -3.367145955562591553e-01 1.933543011546134949e-02 2.753873467445373535e-01 -3.916258215904235840e-01 -2.837888300418853760e-01 7.777465879917144775e-02 -1.810437142848968506e-01 -2.676023244857788086e-01 -3.991309553384780884e-02 2.250162661075592041e-01 6.110063940286636353e-02 -8.998063206672668457e-02 -2.721078097820281982e-01 -1.610464751720428467e-01 -5.963119678199291229e-03 3.245050311088562012e-01 1.161651536822319031e-01 1.857033818960189819e-01 -1.390295624732971191e-01 -4.663476720452308655e-02 1.102920249104499817e-01 -1.409271061420440674e-01 -2.664443477988243103e-02 9.953705221414566040e-02
1.105009242892265320e-01 4.953603819012641907e-02 3.312234207987785339e-02 1.004271730780601501e-01 -1.381660550832748413e-01 -2.470072507858276367e-01 -9.486189112067222595e-03 -1.529501229524612427e-01 -5.322997644543647766e-02 6.790319085121154785e-02 1.435674279928207397e-01 -1.200452521443367004e-01 -3.034628927707672119e-02 -3.876326382160186768e-01 -7.311098277568817139e-02 -2.144864648580551147e-01 3.467237576842308044e-02 2.560474872589111328e-01 5.616766214370727539e-02 -1.543184965848922729e-01 -8.384197205305099487e-02 -2.631593346595764160e-01 7.674408704042434692e-02 2.287234812974929810e-01 1.063941568136215210e-01 9.390521794557571411e-02 1.181272417306900024e-01 -4.722124040126800537e-01 7.480941712856292725e-02 2.568686604499816895e-01 1.945714056491851807e-01 1.756133586168289185e-01
3.842238709330558777e-02 -2.417953759431838989e-01 -3.686080873012542725e-02 -3.167141601443290710e-02 -1.113586053252220154e-01 1.649767011404037476e-01 -8.948444575071334839e-02 -1.425757408142089844e-01 -1.934698373079299927e-01 -3.461621329188346863e-02 4.187812805175781250e-01 -6.653981655836105347e-02 -2.860783338546752930e-01 -1.969381421804428101e-01 1.002075821161270142e-01 -2.326317578554153442e-01 -3.622420504689216614e-02 1.667067557573318481e-01 -1.633344441652297974e-01 -1.963524520397186279e-01 -2.278972268104553223e-01 1.126644834876060486e-01 4.944250881671905518e-01 -3.487376496195793152e-02 3.398165479302406311e-02 -1.216778382658958435e-01 1.343144178390502930e-01 -1.297462731599807739e-02 1.154353469610214233e-01 -5.166574195027351379e-02 -7.941764593124389648e-02 7.359118759632110596e-02
3.194940462708473206e-02 -5.931666120886802673e-02 1.324411481618881226e-02 5.109655484557151794e-02 -4.125162959098815918e-01 -1.251074224710464478e-01 4.087076708674430847e-02 -1.813112795352935791e-01 -1.095264628529548645e-01 -1.283330917358398438e-01 3.448991477489471436e-01 5.019415542483329773e-02 1.525895670056343079e-02 -1.880646049976348877e-01 2.011468410491943359e-01 -2.077216655015945435e-01 4.407246038317680359e-02 2.872947454452514648e-01 -1.737852543592453003e-01 1.637963205575942993e-01 6.794258207082748413e-02 -6.532787531614303589e-02 2.210980653762817383e-01 9.369252622127532959e-02 3.022560775279998779e-01 6.477724760770797729e-02 -4.635169636458158493e-03 -2.105255275964736938e-01 1.410953104496002197e-01 2.183083295822143555e-01 -2.909008562564849854e-01 -5.490118265151977539e-02
1.147849932312965393e-01 -2.689352035522460938e-01 4.941461235284805298e-02 1.706552356481552124e-01 -1.851501315832138062e-01 7.110685855150222778e-02 -1.208619922399520874e-01 -2.910534664988517761e-02 -6.139155477285385132e-02 3.053571879863739014e-01 -5.157694593071937561e-02 2.289117500185966492e-02 -2.409157007932662964e-01 1.056274995207786560e-01 7.546088099479675293e-02 -2.387594431638717651e-01 2.163649499416351318e-01 3.128793835639953613e-01 -2.637948095798492432e-01 -2.604850009083747864e-02 6.513755652122199535e-04 4.029578343033790588e-02 5.171162486076354980e-01 -4.834520816802978516e-02 -1.429376471787691116e-02 5.230163689702749252e-03 -5.671700835227966309e-02 -2.009411454200744629e-01 9.224610030651092529e-02 1.553851962089538574e-01 -1.616534888744354248e-01 -8.421374112367630005e-02
1.594821363687515259e-01 -3.069843053817749023e-01 3.259770199656486511e-02 1.854183971881866455e-01 -4.948220402002334595e-02 7.995495200157165527e-02 -1.566564887762069702e-01 -6.134148687124252319e-03 -1.013421416282653809e-01 4.478648602962493896e-01 -2.491749450564384460e-02 1.150261387228965759e-01 -2.717452943325042725e-01 1.294079720973968506e-01 1.600835472345352173e-01 -2.608558237552642822e-01 1.463754028081893921e-01 1.593852937221527100e-01 -1.906701922416687012e-01 -1.463871896266937256e-01 -7.365863770246505737e-02 6.108152866363525391e-02 3.333561718463897705e-01 3.065997734665870667e-02 1.515930145978927612e-01 8.535367995500564575e-02 2.611069753766059875e-02 -3.685249388217926025e-01 -1.743038417771458626e-03 7.525915652513504028e-02 -2.899256348609924316e-02 5.823807418346405029e-02
3.667104616761207581e-02 -7.461936026811599731e-02 -8.949136734008789062e-02 1.557011902332305908e-01 -4.549841955304145813e-02 1.551287174224853516e-01 -3.717100024223327637e-01 -1.005340591073036194e-01 -1.410364657640457153e-01 1.571732312440872192e-01 1.274230033159255981e-01 -2.078021764755249023e-01 1.196262612938880920e-01 -1.574836820363998413e-01 4.464871808886528015e-02 -9.223179519176483154e-02 1.051898300647735596e-01 2.554449141025543213e-01 -2.046347036957740784e-02 -6.599057465791702271e-02 2.343735843896865845e-02 2.025798335671424866e-02 5.090413689613342285e-01 -1.031833328306674957e-02 3.462132513523101807e-01 -4.430261254310607910e-02 8.775407820940017700e-02 -7.999551296234130859e-02 -9.609466791152954102e-02 7.468070089817047119e-02 -3.169810771942138672e-01 2.007630318403244019e-01
-3.683242946863174438e-03 2.801467292010784149e-02 -2.420941293239593506e-01 1.119654811918735504e-02 -1.971906423568725586e-01 -6.428415328264236450e-02 -3.445978760719299316e-01 -1.301922202110290527e-01 -1.133864298462867737e-01 4.193104058504104614e-02 1.655275821685791016e-01 -1.484863758087158203e-01 -4.552780464291572571e-02 -6.536140292882919312e-02 5.684430152177810669e-02 -4.446497559547424316e-01 1.716938912868499756e-01 2.283046841621398926e-01 -6.464833766222000122e-02 6.719736009836196899e-02 -3.177030682563781738e-01 -2.601605653762817383e-01 9.774807840585708618e-02 1.403812170028686523e-01 -2.199565470218658447e-01 1.355611234903335571e-01 1.143758445978164673e-01 -1.931514963507652283e-02 2.963815927505493164e-01 -9.855320304632186890e-02 6.188671663403511047e-02 -1.436186730861663818e-01
9.510146081447601318e-02 7.505650818347930908e-02 -7.764214277267456055e-02 1.745966970920562744e-01 8.677720092236995697e-03 -2.042783647775650024e-01 1.675172746181488037e-01 -8.775282651185989380e-02 2.317672967910766602e-02 2.382100671529769897e-01 2.964933216571807861e-01 -2.407065220177173615e-02 -3.304778039455413818e-01 -1.006311364471912384e-02 -1.114318296313285828e-01 -1.645645499229431152e-01 -1.270113606005907059e-02 1.440109610557556152e-01 1.426005512475967407e-01 -1.254739314317703247e-01 -1.861221343278884888e-01 -1.672752201557159424e-01 1.939006894826889038e-01 3.524492084980010986e-01 2.914529293775558472e-02 6.473196297883987427e-02 -1.119791641831398010e-01 -3.056794106960296631e-01 1.464216411113739014e-01 2.034961432218551636e-01 2.599892020225524902e-01 2.318951338529586792e-01
2.617043256759643555e-01 -2.167641222476959229e-01 -9.754056110978126526e-03 -3.670300170779228210e-02 -1.838709861040115356e-01 3.041152656078338623e-01 -4.767715036869049072e-01 -1.598182618618011475e-01 -2.429986000061035156e-01 2.815090119838714600e-02 3.524410724639892578e-01 -2.882868610322475433e-02 -2.832948975265026093e-02 -1.202573105692863464e-01 2.164371013641357422e-01 -1.012174338102340698e-01 -2.598779834806919098e-02 1.541793346405029297e-01 -2.751792371273040771e-01 -8.126261830329895020e-02 5.157864093780517578e-02 1.009778380393981934e-01 2.356194406747817993e-01 2.053336203098297119e-01 6.089705973863601685e-02 -6.221318989992141724e-02 -2.258948236703872681e-02 -1.160290092229843140e-01 -3.107766807079315186e-02 -5.878457054495811462e-02 -4.102192446589469910e-02 4.156858474016189575e-02
3.920549154281616211e-01 2.083210498094558716e-01 1.467594653367996216e-01 1.935346573591232300e-01 5.151277780532836914e-02 2.611898817121982574e-02 -3.889353275299072266e-01 -8.893927186727523804e-02 -6.521691381931304932e-02 5.628180503845214844e-02 1.914991140365600586e-01 -2.645950950682163239e-02 1.818503625690937042e-02 2.280528992414474487e-01 1.266597509384155273e-01 -5.135082826018333435e-02 -4.077726602554321289e-02 1.109550818800926208e-01 1.001923605799674988e-01 -4.055856168270111084e-02 -2.541147172451019287e-01 -3.083864450454711914e-01 -1.870270632207393646e-02 5.770197138190269470e-02 2.534046769142150879e-01 2.695167958736419678e-01 -1.397935748100280762e-01 -1.986367702484130859e-01 -5.482237320393323898e-03 4.324466735124588013e-02 1.334118098020553589e-01 -2.470007389783859253e-01
1.687767058610916138e-01 -6.935971975326538086e-02 2.382514029741287231e-01 2.457601577043533325e-01 2.227330803871154785e-01 1.287844777107238770e-01 -6.067812442779541016e-02 8.556764572858810425e-03 -7.136809825897216797e-02 1.129008922725915909e-02 1.544195115566253662e-01 2.293807417154312134e-01 -1.362339109182357788e-01 -7.513122260570526123e-02 8.690741658210754395e-02 -2.717106640338897705e-01 9.992548078298568726e-02 1.416079550981521606e-01 1.854128986597061157e-01 -1.890508979558944702e-01 -1.700869947671890259e-01 -4.629838094115257263e-02 4.690411090850830078e-01 -7.665062695741653442e-02 2.140979766845703125e-01 -2.206482291221618652e-01 -6.406461447477340698e-02 9.999816119670867920e-02 2.385050803422927856e-01 1.198164001107215881e-01 -2.116005867719650269e-01 -1.028516739606857300e-01
4.669896066188812256e-01 1.238840147852897644e-01 2.559714913368225098e-01 2.346521019935607910e-01 2.004359513521194458e-01 -2.323267236351966858e-02 -4.302206262946128845e-02 -2.275752127170562744e-01 1.063079088926315308e-01 -2.145723626017570496e-02 5.491330847144126892e-02 6.830992549657821655e-02 -1.956461220979690552e-01 -2.394788414239883423e-01 2.867034375667572021e-01 -1.034251898527145386e-01 -1.983762979507446289e-01 1.475776433944702148e-01 2.022755891084671021e-02 -2.322735339403152466e-01 -9.748854488134384155e-02 3.444975242018699646e-02 1.095607131719589233e-01 1.759307831525802612e-01 2.907181978225708008e-01 -2.753618061542510986e-01 8.709216490387916565e-03 4.656024649739265442e-02 2.278311364352703094e-02 -8.853404223918914795e-02 3.206543996930122375e-02 5.058961734175682068e-02
2.750782966613769531e-01 7.185275107622146606e-02 -3.616938134655356407e-03 1.889202445745468140e-01 -1.104429885745048523e-01 5.747326463460922241e-02 -4.201166927814483643e-01 -5.381815880537033081e-02 -4.814819619059562683e-02 -7.529851980507373810e-03 3.542250096797943115e-01 -6.096560135483741760e-02 -1.580481678247451782e-01 2.018708139657974243e-01 8.819418400526046753e-02 -1.948396861553192139e-01 3.367187920957803726e-03 8.620171993970870972e-02 2.699435688555240631e-02 -1.391944736242294312e-01 -2.368681728839874268e-01 -2.991195917129516602e-01 1.083204895257949829e-02 1.411405205726623535e-02 2.575367391109466553e-01 2.755967080593109131e-01 -3.003810159862041473e-02 -1.436286568641662598e-01 -7.869096100330352783e-02 3.121933639049530029e-01 6.716065108776092529e-02 1.057908870279788971e-02
7.810910791158676147e-02 6.617555022239685059e-02 2.895870506763458252e-01 1.485672444105148315e-01 4.960008338093757629e-02 1.148589104413986206e-01 4.989634081721305847e-02 -2.456017769873142242e-02 7.759577780961990356e-02 3.700277805328369141e-01 2.448013573884963989e-01 2.742776572704315186e-01 -3.060818612575531006e-01 -9.046809375286102295e-02 1.974646002054214478e-01 -9.517578035593032837e-02 2.209063321352005005e-01 -2.455359697341918945e-01 -1.708877831697463989e-01 -8.276434987783432007e-02 8.666940778493881226e-02 -5.771595612168312073e-02 2.212096154689788818e-01 -4.608668386936187744e-02 3.359210193157196045e-01 -8.415376394987106323e-02 -4.389594495296478271e-02 -1.626280993223190308e-01 2.420860081911087036e-01 -1.376106962561607361e-02 7.562819868326187134e-02 -1.302604824304580688e-01
3.454937040805816650e-01 -1.319423466920852661e-01 -4.857407137751579285e-02 1.251329034566879272e-01 7.150121778249740601e-02 9.821280837059020996e-02 -4.137663841247558594e-01 -2.423686236143112183e-01 -1.517961919307708740e-02 1.237511187791824341e-01 2.116801291704177856e-01 -6.353366374969482422e-02 3.698472864925861359e-03 -2.411396205425262451e-01 2.195368409156799316e-01 2.479909453541040421e-03 -1.253070682287216187e-02 2.703094184398651123e-01 -3.573013842105865479e-01 -8.769275248050689697e-02 1.188619285821914673e-01 5.769738927483558655e-02 1.947719752788543701e-01 1.581142842769622803e-01 1.023334115743637085e-01 -6.625790894031524658e-02 -1.108070313930511475e-01 -1.828618496656417847e-01 -1.896018832921981812e-01 9.941903501749038696e-02 2.708534710109233856e-02 -1.833912730216979980e-01
3.435741066932678223e-01 -1.638679057359695435e-01 -1.473653689026832581e-02 2.274292558431625366e-01 -7.348973304033279419e-02 9.758920967578887939e-02 -4.643917977809906006e-01 -3.425642251968383789e-01 -5.920612812042236328e-02 -4.111488349735736847e-03 2.573170661926269531e-01 -8.962593972682952881e-02 6.568747758865356445e-02 -2.619280815124511719e-01 1.600795537233352661e-01 3.712102025747299194e-02 4.545010998845100403e-02 7.765434682369232178e-02 -1.534480750560760498e-01 4.362405091524124146e-02 3.033923730254173279e-02 9.705956280231475830e-02 2.448692470788955688e-01 2.250050157308578491e-01 7.692064344882965088e-02 -2.724332176148891449e-02 -1.327943652868270874e-01 -2.413350790739059448e-01 -1.816258877515792847e-01 1.331868022680282593e-02 -7.056831568479537964e-02 -4.879406094551086426e-02
7.888174057006835938e-02 1.292655616998672485e-01 1.302686929702758789e-01 1.706460267305374146e-01 6.805868446826934814e-02 -2.907853126525878906e-01 -1.839269101619720459e-01 -1.458546072244644165e-01 -3.705656826496124268e-01 6.431519985198974609e-02 1.860981881618499756e-01 -2.020408660173416138e-01 7.116844505071640015e-02 6.434041075408458710e-03 5.635493621230125427e-02 -2.722502350807189941e-01 2.210490256547927856e-01 -1.942797303199768066e-01 -5.706974305212497711e-03 4.325182363390922546e-02 2.002985179424285889e-01 -2.108689695596694946e-01 1.116277202963829041e-01 -2.639183998107910156e-01 1.570237278938293457e-01 9.355564415454864502e-02 -1.423886865377426147e-01 -2.501409351825714111e-01 1.743597686290740967e-01 1.886996924877166748e-01 -2.188533991575241089e-01 -4.480354860424995422e-02
2.090749144554138184e-01 -2.087806463241577148e-01 7.225600630044937134e-02 1.702671945095062256e-01 1.382979601621627808e-01 -2.342693321406841278e-02 -5.717907845973968506e-02 1.776079833507537842e-01 -1.122900173068046570e-01 6.262445449829101562e-02 2.751750349998474121e-01 -1.328701525926589966e-01 -1.569956243038177490e-01 1.767844855785369873e-01 1.737943589687347412e-01 -6.960412114858627319e-02 3.025003671646118164e-01 1.027362346649169922e-01 -1.207373514771461487e-01 -2.243304438889026642e-02 1.098706647753715515e-01 2.043490111827850342e-01 3.589536547660827637e-01 4.497582092881202698e-02 2.111394852399826050e-01 -1.234318986535072327e-01 -1.292789578437805176e-01 -3.656024336814880371e-01 2.047895193099975586e-01 6.605014204978942871e-02 2.424336820840835571e-01 7.764858007431030273e-02
3.283781409263610840e-01 3.560464978218078613e-01 1.019095852971076965e-01 2.332874983549118042e-01 -1.874916851520538330e-01 9.515099227428436279e-02 -7.612632960081100464e-02 2.073350921273231506e-02 4.709989950060844421e-02 1.597616374492645264e-01 3.781498670578002930e-01 -2.054952979087829590e-01 1.318961083889007568e-01 -1.933832019567489624e-01 -1.976880431175231934e-01 6.730031967163085938e-02 4.659871384501457214e-02 2.783641517162322998e-01 -1.930743269622325897e-02 -2.407695800065994263e-01 -1.039778366684913635e-01 -3.599239513278007507e-02 2.566207647323608398e-01 2.005652189254760742e-01 7.601584494113922119e-02 1.224477440118789673e-01 1.128142997622489929e-01 -1.544641852378845215e-01 -3.134219720959663391e-02 -5.674421787261962891e-02 1.424720436334609985e-01 2.719643898308277130e-02
1.839907467365264893e-01 -1.007987260818481445e-01 3.085356652736663818e-01 1.789802759885787964e-01 2.693407237529754639e-01 -1.069133281707763672e-01 -1.772459894418716431e-01 2.378891408443450928e-02 -2.162637412548065186e-01 1.584456861019134521e-01 1.537643671035766602e-01 -2.334722131490707397e-01 -6.334699690341949463e-02 -2.917869947850704193e-02 4.830534383654594421e-02 3.781701624393463135e-02 1.732332855463027954e-01 4.506598040461540222e-02 -2.694223821163177490e-02 9.810246527194976807e-02 -7.891277223825454712e-02 -8.103671669960021973e-02 2.725725173950195312e-01 -1.904602646827697754e-01 3.301042616367340088e-01 1.026044487953186035e-01 4.906679689884185791e-02 -4.899894446134567261e-02 3.606574535369873047e-01 2.486365437507629395e-01 -1.588070392608642578e-01 2.167304158210754395e-01
9.539151936769485474e-02 -7.419802993535995483e-02 2.016230374574661255e-01 -2.078409940004348755e-01 -1.371856629848480225e-01 -1.971992105245590210e-01 -1.451323479413986206e-01 -1.075252071022987366e-01 3.425309062004089355e-02 -3.041882626712322235e-02 3.623791038990020752e-01 2.121049761772155762e-01 -5.443836376070976257e-02 -1.251525133848190308e-01 2.857079803943634033e-01 -8.195286989212036133e-02 8.797896653413772583e-02 1.673204600811004639e-01 2.615812979638576508e-02 1.021011769771575928e-01 -7.032510638236999512e-02 -1.122191846370697021e-01 9.861558675765991211e-02 3.182231485843658447e-01 2.545605301856994629e-01 -8.650442212820053101e-02 -1.662938296794891357e-01 -3.525912761688232422e-01 2.221136540174484253e-01 9.303008764982223511e-02 -2.467993795871734619e-01 8.545671403408050537e-02
3.645787835121154785e-01 2.834137082099914551e-01 1.671160459518432617e-01 -1.209463179111480713e-01 5.133739672601222992e-03 1.403685361146926880e-01 -3.343556523323059082e-01 1.587799564003944397e-02 -5.125841870903968811e-02 3.911598399281501770e-02 -1.171314418315887451e-01 -8.894954621791839600e-02 -1.528067439794540405e-01 -2.569086551666259766e-01 -5.220825783908367157e-03 -2.521459758281707764e-02 2.486277222633361816e-01 1.476907636970281601e-03 -1.623079925775527954e-01 4.098750278353691101e-02 1.555660516023635864e-01 -2.602424025535583496e-01 2.892436683177947998e-01 1.473186463117599487e-01 -1.233623921871185303e-01 -7.370921969413757324e-02 -2.980587482452392578e-01 -2.037736326456069946e-01 1.715919673442840576e-01 1.865856116637587547e-03 7.039202004671096802e-02 -1.551569253206253052e-01
2.622705698013305664e-01 2.331943958997726440e-01 -1.412970870733261108e-01 1.651124656200408936e-01 3.571297824382781982e-01 -9.550636261701583862e-02 -1.923419237136840820e-01 -3.667310774326324463e-01 -1.563103497028350830e-02 9.647771716117858887e-02 2.659252285957336426e-01 -1.059017777442932129e-01 -2.061280757188796997e-01 6.445080786943435669e-02 1.206653937697410583e-01 -2.005492895841598511e-01 1.503466069698333740e-01 -2.013536244630813599e-01 -3.903697431087493896e-02 6.981428712606430054e-02 -3.568066656589508057e-02 -1.522319018840789795e-01 1.456672102212905884e-01 1.067888289690017700e-01 1.491142902523279190e-02 -1.355912536382675171e-01 -1.292296946048736572e-01 -5.290069803595542908e-02 3.016082346439361572e-01 2.060333192348480225e-01 1.549540162086486816e-01 8.000306785106658936e-02
1.191356480121612549e-01 1.360904276371002197e-01 5.529661197215318680e-03 6.340931355953216553e-02 -2.900206446647644043e-01 1.107617653906345367e-02 -3.103033900260925293e-01 1.138786226511001587e-01 -7.355638779699802399e-03 7.349493354558944702e-02 2.219005823135375977e-01 -2.233758009970188141e-02 -5.228741168975830078e-01 2.141021043062210083e-01 -7.230933755636215210e-02 -2.744822204113006592e-01 -3.307515010237693787e-02 -2.781383097171783447e-01 -3.275081142783164978e-02 -1.467760950326919556e-01 -2.652357704937458038e-02 -2.833948656916618347e-02 1.201269030570983887e-01 2.250717729330062866e-01 2.284300699830055237e-02 5.389585345983505249e-02 9.305006265640258789e-02 -1.770577281713485718e-01 3.045737445354461670e-01 2.272466896101832390e-03 8.190476894378662109e-02 -6.453485786914825439e-02
8.226624131202697754e-02 8.226609230041503906e-02 8.669848740100860596e-02 -4.020266234874725342e-02 -1.381295174360275269e-01 1.315480172634124756e-01 -4.356062710285186768e-01 -5.420598667114973068e-03 -2.085363119840621948e-01 2.719203233718872070e-01 1.674676127731800079e-02 8.367041498422622681e-02 -1.605137735605239868e-01 1.482703909277915955e-02 -4.153766110539436340e-02 -2.563137412071228027e-01 -3.694893419742584229e-02 6.269249133765697479e-03 -1.746652647852897644e-02 -4.740177467465400696e-02 6.252404302358627319e-02 -3.713409602642059326e-01 1.521468609571456909e-01 3.171881288290023804e-02 2.264628559350967407e-01 1.546015888452529907e-01 1.424250304698944092e-01 -3.462826609611511230e-01 3.171035647392272949e-02 1.400714367628097534e-01 -5.387482419610023499e-02 3.524522483348846436e-01
3.690733388066291809e-02 -1.178403198719024658e-01 1.266791522502899170e-01 6.477931141853332520e-02 2.977808117866516113e-01 -8.494391292333602905e-02 -4.078072905540466309e-01 -9.052260965108871460e-02 1.540081202983856201e-01 4.888396337628364563e-02 2.208126932382583618e-01 8.787501603364944458e-02 7.446455210447311401e-02 -9.685893543064594269e-03 1.891566514968872070e-01 -3.494218885898590088e-01 -2.212582826614379883e-01 1.310804337263107300e-01 1.763389110565185547e-01 -2.550019323825836182e-01 -1.937601715326309204e-02 3.785504773259162903e-02 3.293258845806121826e-01 4.512050002813339233e-02 1.881206631660461426e-01 1.418882757425308228e-01 -3.773884475231170654e-02 -7.540994882583618164e-02 2.891014814376831055e-01 9.827289730310440063e-02 -7.861810922622680664e-02 1.067962199449539185e-01
4.744194447994232178e-02 6.866386532783508301e-02 1.433031260967254639e-01 1.014689579606056213e-01 -1.765983700752258301e-01 5.020661652088165283e-02 -2.390963584184646606e-01 -1.953351944684982300e-01 -2.381445467472076416e-01 1.446598172187805176e-01 4.922419488430023193e-01 -5.220075324177742004e-02 -3.522510528564453125e-01 -4.785495251417160034e-02 -6.276407092809677124e-02 -4.643997550010681152e-02 -4.472607374191284180e-02 -1.428277492523193359e-01 -5.671658366918563843e-02 -1.833165585994720459e-01 -8.565154671669006348e-02 -2.182057797908782959e-01 -1.919620484113693237e-01 2.249953895807266235e-02 -1.569376699626445770e-02 1.013016030192375183e-01 -5.129696428775787354e-02 -1.578748673200607300e-01 1.163668259978294373e-01 2.453334815800189972e-02 2.477365881204605103e-01 -3.360517919063568115e-01
9.920794516801834106e-03 1.866156756877899170e-01 1.150120049715042114e-01 -2.066899389028549194e-01 -1.643275469541549683e-01 -1.432988345623016357e-01 -6.458237767219543457e-02 1.991983316838741302e-02 -7.096247375011444092e-02 2.136013656854629517e-02 4.270817637443542480e-01 2.585941739380359650e-02 -2.732377052307128906e-01 -3.351854160428047180e-02 1.824813932180404663e-01 4.664192348718643188e-02 1.513761132955551147e-01 2.885084450244903564e-01 -1.265917271375656128e-01 1.439120024442672729e-01 4.914507269859313965e-02 -7.371433079242706299e-02 1.718564182519912720e-01 2.665390074253082275e-01 3.769237101078033447e-01 -1.263044923543930054e-01 -1.060388088226318359e-01 -7.921502925455570221e-03 2.969021797180175781e-01 1.190191060304641724e-01 1.721395850181579590e-01 -6.790088862180709839e-02
8.681619167327880859e-02 1.226158738136291504e-01 4.194345474243164062e-01 8.838085830211639404e-02 -4.893768578767776489e-02 -1.055269688367843628e-01 3.733922541141510010e-02 -1.714945957064628601e-02 -9.991703927516937256e-02 1.237580254673957825e-01 3.603964149951934814e-01 -8.096995949745178223e-02 -2.858488559722900391e-01 -3.397134542465209961e-01 9.662129729986190796e-02 -2.219538986682891846e-01 -3.078995645046234131e-01 -2.057222882285714149e-03 9.501779824495315552e-02 -1.348098814487457275e-01 -2.205996215343475342e-02 -2.876446545124053955e-01 5.361716449260711670e-02 -1.250151637941598892e-02 2.009527236223220825e-01 -3.727897256612777710e-02 -1.814589649438858032e-01 4.216946661472320557e-02 4.296949505805969238e-02 -9.362450242042541504e-02 8.126796036958694458e-02 -2.430185079574584961e-01
2.514194250106811523e-01 6.420110166072845459e-02 1.835113465785980225e-01 -1.690819114446640015e-01 -5.304994061589241028e-02 -1.484696269035339355e-01 -1.332070976495742798e-01 -3.103243410587310791e-01 -7.613771129399538040e-03 1.326122228056192398e-02 1.024764105677604675e-01 -8.198280632495880127e-02 -1.648048758506774902e-01 -3.351181447505950928e-01 -6.965861469507217407e-02 -3.870176076889038086e-01 -2.202945500612258911e-01 8.362437039613723755e-02 1.750503033399581909e-01 -1.352773606777191162e-01 9.364240616559982300e-02 -1.685369461774826050e-01 -1.533458977937698364e-01 -5.223323032259941101e-02 3.561377525329589844e-02 2.213408425450325012e-02 -2.837147414684295654e-01 -2.892327606678009033e-01 2.212826013565063477e-01 1.954270526766777039e-02 -3.626610711216926575e-02 -1.883854717016220093e-01
2.527458071708679199e-01 8.290161192417144775e-02 2.451012283563613892e-02 -1.469449996948242188e-01 -1.104280501604080200e-01 -9.744988381862640381e-02 -5.403975397348403931e-02 -2.304696738719940186e-01 1.205058544874191284e-01 2.778043970465660095e-02 4.966106712818145752e-01 2.078860998153686523e-01 4.134607315063476562e-02 -3.124462254345417023e-02 -1.231900900602340698e-01 -2.252521812915802002e-01 -4.457004833966493607e-03 2.655629515647888184e-01 -9.337275475263595581e-02 1.316456198692321777e-01 1.418066322803497314e-01 -1.067406237125396729e-01 7.725980132818222046e-02 2.954214811325073242e-01 1.032175421714782715e-01 1.675727963447570801e-02 -2.144736498594284058e-01 -2.139253914356231689e-01 1.094704717397689819e-01 2.800055742263793945e-01 2.635896950960159302e-02 2.011867612600326538e-01
1.704099774360656738e-01 -1.167385205626487732e-01 1.096275821328163147e-01 -4.965611547231674194e-02 -1.460084170103073120e-01 1.192304342985153198e-01 -1.695402562618255615e-01 -1.338052302598953247e-01 -5.683438107371330261e-02 -9.131093975156545639e-04 1.161348521709442139e-01 -1.948177516460418701e-01 -2.072008550167083740e-01 7.340316474437713623e-02 4.264341294765472412e-01 -1.742587536573410034e-01 1.361304149031639099e-02 2.888666689395904541e-01 -8.678841590881347656e-02 -1.048810556530952454e-01 1.838505566120147705e-01 2.829348482191562653e-02 3.371231555938720703e-01 8.267196267843246460e-02 8.910910040140151978e-02 -3.536843061447143555e-01 8.935317397117614746e-02 -3.318591415882110596e-01 1.089416742324829102e-01 8.028589189052581787e-02 -5.203277245163917542e-02 -1.266611963510513306e-01
3.254843056201934814e-01 -1.855551898479461670e-01 8.485546708106994629e-02 9.304626286029815674e-02 2.449327260255813599e-01 9.193940460681915283e-02 -1.697492599487304688e-01 5.218116939067840576e-02 -2.514339424669742584e-02 2.755707316100597382e-02 3.122124075889587402e-01 1.574135944247245789e-02 5.131987109780311584e-02 1.905466020107269287e-01 -8.014750480651855469e-02 -1.979335099458694458e-01 -1.066571548581123352e-01 3.906495571136474609e-01 -3.158766925334930420e-01 -1.278596222400665283e-01 -1.493744105100631714e-01 -1.772028394043445587e-02 1.248383969068527222e-01 2.765848767012357712e-03 -2.226929925382137299e-02 -2.096216827630996704e-01 1.655009835958480835e-01 -2.282927930355072021e-01 1.823827475309371948e-01 5.308903008699417114e-02 5.662377178668975830e-02 -2.803001999855041504e-01
3.036334216594696045e-01 1.309436410665512085e-01 2.561122737824916840e-02 -2.964081056416034698e-02 1.114025339484214783e-01 4.971229285001754761e-02 -2.317879199981689453e-01 1.092874035239219666e-01 -2.705272138118743896e-01 1.582700945436954498e-02 5.293899402022361755e-02 -2.274664044380187988e-01 1.589302420616149902e-01 -2.292639017105102539e-02 -7.975854096002876759e-04 -2.333151549100875854e-01 1.263167113065719604e-01 1.643928885459899902e-01 5.269698053598403931e-02 -2.213212251663208008e-01 -2.602274296805262566e-03 -1.237587109208106995e-01 2.389181256294250488e-01 5.077398568391799927e-02 4.752961397171020508e-01 -2.103747725486755371e-01 1.217002719640731812e-01 -1.767111122608184814e-01 5.226524081081151962e-04 -1.807112097740173340e-01 2.361478656530380249e-01 -1.613271981477737427e-01
1.985534280538558960e-01 6.242236122488975525e-02 1.268377620726823807e-02 5.263604596257209778e-02 -2.507553435862064362e-02 -1.439022570848464966e-01 5.283861607313156128e-02 -1.749262213706970215e-01 -1.586281955242156982e-01 -3.783974424004554749e-02 1.829621642827987671e-01 -5.991946533322334290e-02 -1.661765277385711670e-01 -9.522566944360733032e-02 7.097797840833663940e-02 -2.749211192131042480e-01 1.246917713433504105e-02 -1.417806446552276611e-01 1.086625978350639343e-01 -1.638913601636886597e-01 -1.630248725414276123e-01 -2.731347680091857910e-01 2.501651346683502197e-01 4.228977262973785400e-01 3.608611524105072021e-01 -9.609925001859664917e-02 -1.236679032444953918e-01 -2.211509793996810913e-01 -1.164560168981552124e-01 7.423131167888641357e-02 2.320234626531600952e-01 -1.999095380306243896e-01
-1.409700810909271240e-01 1.366883367300033569e-01 3.198102861642837524e-02 -4.399083554744720459e-02 -3.159883618354797363e-02 1.789749413728713989e-01 -1.711173653602600098e-01 -1.119360625743865967e-01 -5.832399427890777588e-02 -1.724763214588165283e-01 2.065761685371398926e-01 -1.761483727023005486e-03 -1.785820573568344116e-01 -2.595253288745880127e-01 3.964284807443618774e-02 -4.128072559833526611e-01 1.799250543117523193e-01 9.667383879423141479e-02 7.107213884592056274e-02 -4.715721309185028076e-02 -6.393657624721527100e-02 8.673693239688873291e-02 1.347700208425521851e-01 -6.207338534295558929e-03 -4.888009652495384216e-02 -1.005781814455986023e-01 3.104853034019470215e-01 -2.458061873912811279e-01 4.727961719036102295e-01 2.742152288556098938e-02 1.371088176965713501e-01 -2.130043953657150269e-01
1.348901540040969849e-01 1.668523997068405151e-01 1.703251749277114868e-01 1.344956457614898682e-01 2.259665355086326599e-02 -5.907181650400161743e-02 -3.573147952556610107e-01 -1.439155787229537964e-01 -2.704506516456604004e-01 -7.017778605222702026e-02 2.029036134481430054e-01 5.776059627532958984e-02 -2.337924838066101074e-01 -7.455945014953613281e-02 -8.369420468807220459e-02 -4.378122836351394653e-02 2.778748869895935059e-01 9.121147543191909790e-02 -2.624893486499786377e-01 -1.030281651765108109e-02 3.352806344628334045e-02 -6.354446709156036377e-02 1.515805274248123169e-01 -6.651157140731811523e-02 6.706510484218597412e-02 -4.227934181690216064e-01 8.618993312120437622e-02 6.415329873561859131e-03 1.412474662065505981e-01 7.378342002630233765e-02 3.888132572174072266e-01 9.148570150136947632e-02
2.023196965456008911e-01 -3.240857422351837158e-01 2.564982473850250244e-01 2.175417244434356689e-01 1.408883631229400635e-01 -9.244346618652343750e-02 -1.804814040660858154e-01 1.677350252866744995e-01 -3.583875298500061035e-02 1.302110254764556885e-01 2.056362926959991455e-01 -1.258183121681213379e-01 -2.747093141078948975e-01 1.466888934373855591e-01 2.540250420570373535e-01 -2.348566800355911255e-01 1.239439249038696289e-01 1.138347163796424866e-01 -2.411002218723297119e-01 -8.040935546159744263e-02 1.443540770560503006e-02 1.017887145280838013e-01 2.500719428062438965e-01 -9.770657122135162354e-02 4.307768121361732483e-02 -1.548861414194107056e-01 -1.189949456602334976e-03 -3.591076731681823730e-01 1.348157823085784912e-01 -5.159776657819747925e-02 8.548815548419952393e-02 1.649746298789978027e-02
1.812047660350799561e-01 -3.142493963241577148e-01 -2.663247287273406982e-02 2.243710309267044067e-02 7.171802967786788940e-02 -2.704030089080333710e-02 -3.104361593723297119e-01 1.669633015990257263e-02 -1.000582352280616760e-01 1.357620209455490112e-01 1.893188506364822388e-01 -8.308655768632888794e-02 -2.366119176149368286e-01 7.116494816727936268e-04 6.120454147458076477e-02 6.023781839758157730e-03 1.607234179973602295e-01 1.316148191690444946e-01 -2.014932483434677124e-01 -1.485489457845687866e-01 2.501509189605712891e-01 1.245899870991706848e-01 4.373358786106109619e-01 -3.288000077009201050e-02 2.542485892772674561e-01 8.326140791177749634e-02 8.567135035991668701e-02 -2.700021564960479736e-01 1.734219789505004883e-01 -1.706010699272155762e-01 4.114674031734466553e-02 2.115850448608398438e-01
5.092125385999679565e-02 -1.648436188697814941e-01 3.543235734105110168e-02 -3.946235775947570801e-02 5.420009791851043701e-02 1.786451637744903564e-01 -2.435778528451919556e-01 -1.278646290302276611e-02 6.086925044655799866e-02 1.579856574535369873e-01 2.644760310649871826e-01 -9.444639831781387329e-02 -3.632621169090270996e-01 -4.154587537050247192e-02 -2.604515105485916138e-02 -1.590557992458343506e-01 1.510924249887466431e-01 9.320125728845596313e-02 -3.674808517098426819e-02 -2.118740826845169067e-01 -2.977866530418395996e-01 -1.108166575431823730e-01 3.793452382087707520e-01 -5.898633226752281189e-02 2.110580950975418091e-01 1.325358450412750244e-01 2.113101631402969360e-01 -1.905397772789001465e-01 1.332663116045296192e-03 2.211560904979705811e-01 -2.955977618694305420e-01 2.064803615212440491e-02
1.857252120971679688e-01 2.474549971520900726e-02 9.404414892196655273e-02 -5.698890984058380127e-02 1.005502045154571533e-01 1.111902520060539246e-01 -7.710071280598640442e-03 -3.281281590461730957e-01 -5.390232056379318237e-02 -8.101180195808410645e-02 3.620316088199615479e-02 1.714657396078109741e-01 1.157798096537590027e-01 -9.786761552095413208e-02 -8.498204499483108521e-02 -3.399150967597961426e-01 2.614732086658477783e-02 1.194380745291709900e-01 7.834191620349884033e-02 -8.356608450412750244e-02 -3.989250212907791138e-02 3.655535355210304260e-02 5.059926509857177734e-01 4.215309768915176392e-02 2.322116345167160034e-01 2.733390778303146362e-02 -1.383894234895706177e-01 7.059847563505172729e-02 3.786350190639495850e-01 3.448037207126617432e-01 5.382936075329780579e-02 -6.256157159805297852e-02
1.967702805995941162e-01 2.233085408806800842e-02 2.638011872768402100e-01 2.144148200750350952e-01 -4.332780465483665466e-02 1.630634516477584839e-01 9.755994193255901337e-03 1.691414564847946167e-01 -2.162489295005798340e-02 2.451585978269577026e-01 5.245198607444763184e-01 -7.290280610322952271e-02 -2.197901457548141479e-01 2.280116826295852661e-02 3.948963060975074768e-02 1.118050608783960342e-02 3.441982269287109375e-01 -1.053877100348472595e-01 5.607918836176395416e-03 -5.185189098119735718e-02 5.615833774209022522e-02 5.352396983653306961e-03 1.821240037679672241e-01 -3.370683640241622925e-02 9.620374441146850586e-02 -1.858734190464019775e-01 2.862456627190113068e-02 -1.041738241910934448e-01 2.984172105789184570e-01 1.076793447136878967e-01 2.657294869422912598e-01 -2.554201986640691757e-03
1.645576357841491699e-01 3.301259875297546387e-02 1.381285339593887329e-01 2.821083068847656250e-01 3.117655515670776367e-01 -3.966638073325157166e-02 -2.452107220888137817e-01 1.106415316462516785e-01 -3.491108119487762451e-01 -2.085531689226627350e-02 1.035310924053192139e-01 -2.498386502265930176e-01 -9.146507084369659424e-02 2.196514233946800232e-02 1.588869988918304443e-01 -1.512135416269302368e-01 2.194232940673828125e-01 -3.210419416427612305e-02 1.561895161867141724e-01 2.780038677155971527e-02 2.085724286735057831e-02 4.181620851159095764e-02 1.913745850324630737e-01 -1.584116816520690918e-01 1.413193941116333008e-01 3.765742480754852295e-02 7.514970749616622925e-02 -4.568504095077514648e-01 1.638132929801940918e-01 2.079629749059677124e-01 -2.995985560119152069e-02 6.809954345226287842e-02
2.654789090156555176e-01 3.279378116130828857e-01 3.598167374730110168e-02 -2.958821654319763184e-01 1.177516393363475800e-02 -1.143446490168571472e-01 -8.041699230670928955e-02 2.044708095490932465e-02 -4.023376107215881348e-01 1.007988601922988892e-01 3.118120729923248291e-01 -1.085922569036483765e-01 -2.051801830530166626e-01 -9.377703815698623657e-02 -1.868536919355392456e-01 -1.611797660589218140e-01 1.104039512574672699e-02 1.934058815240859985e-01 7.118798792362213135e-02 -1.647810079157352448e-02 8.692879974842071533e-02 -2.418116629123687744e-01 -8.419980108737945557e-02 9.330119192600250244e-02 8.757682144641876221e-02 1.919713057577610016e-02 -1.325771957635879517e-01 -2.554438710212707520e-01 2.490366399288177490e-01 2.017459273338317871e-01 4.182628914713859558e-02 1.301764696836471558e-02
1.094810739159584045e-01 2.749482728540897369e-02 1.945379078388214111e-01 3.623399510979652405e-02 -3.745070397853851318e-01 -1.968662887811660767e-01 8.956448733806610107e-02 1.418398320674896240e-01 -2.128064036369323730e-01 -7.872297614812850952e-02 2.759241163730621338e-01 -1.403149664402008057e-01 -1.997995376586914062e-01 2.228816598653793335e-02 2.886038124561309814e-01 -2.141641825437545776e-01 -2.062294632196426392e-02 2.945012450218200684e-01 -1.320981234312057495e-01 1.567477732896804810e-01 2.662752568721771240e-02 -2.029975317418575287e-02 1.845875233411788940e-01 1.109385192394256592e-01 2.508048117160797119e-01 9.351005405187606812e-02 -1.413149386644363403e-01 -2.042291164398193359e-01 1.492991000413894653e-01 1.446128487586975098e-01 -2.103663980960845947e-01 1.631123125553131104e-01
3.013810515403747559e-01 -2.272984385490417480e-02 -1.704334914684295654e-01 1.227184906601905823e-01 7.921554148197174072e-02 2.965870499610900879e-01 -3.980588614940643311e-01 -2.168344408273696899e-01 2.083913423120975494e-03 3.319264948368072510e-01 1.289984136819839478e-01 -8.184854686260223389e-02 -7.950319349765777588e-02 -1.723792403936386108e-01 2.419648766517639160e-01 -6.028973311185836792e-02 -5.531767383217811584e-02 1.640525013208389282e-01 -3.736882507801055908e-01 3.722698241472244263e-02 -1.469212677329778671e-02 3.297872841358184814e-02 1.866014897823333740e-01 1.419747322797775269e-01 8.305110037326812744e-02 -1.877890527248382568e-02 -6.618246436119079590e-03 -2.740733325481414795e-01 -8.665876090526580811e-02 -6.325319409370422363e-02 -1.090164333581924438e-01 3.775081597268581390e-03
2.546851933002471924e-01 -3.033790178596973419e-02 -5.110364779829978943e-02 2.676510512828826904e-01 -2.786348387598991394e-02 1.832208633422851562e-01 -4.801403880119323730e-01 -2.974767684936523438e-01 1.171750854700803757e-02 1.635038107633590698e-01 1.517037153244018555e-01 -2.020898014307022095e-01 -8.683913201093673706e-02 -2.066382169723510742e-01 2.600086033344268799e-01 -1.111361384391784668e-01 -4.110882058739662170e-03 1.318143755197525024e-01 -3.129880726337432861e-01 4.991757869720458984e-02 5.943186581134796143e-02 9.891612082719802856e-02 2.426923215389251709e-01 2.417890578508377075e-01 1.050289869308471680e-01 -6.647768896073102951e-03 2.131395228207111359e-02 -8.334523439407348633e-02 -1.270296722650527954e-01 -3.167274221777915955e-02 3.620694205164909363e-02 -1.489749737083911896e-02
2.329253256320953369e-01 -2.962152659893035889e-01 2.856942079961299896e-02 1.043657511472702026e-01 1.413529217243194580e-01 -3.465070426464080811e-01 -1.808642148971557617e-01 -8.054592460393905640e-02 -7.749521732330322266e-02 7.616633083671331406e-03 3.299380540847778320e-01 1.156617030501365662e-01 2.622221224009990692e-02 -1.908494830131530762e-01 8.015119284391403198e-02 -2.463040202856063843e-01 3.558294475078582764e-02 4.482564926147460938e-01 6.452809274196624756e-02 3.158594295382499695e-02 -1.189417205750942230e-02 5.115485191345214844e-02 1.310673654079437256e-01 -6.922816485166549683e-02 1.867140829563140869e-01 2.280167788267135620e-01 8.775752037763595581e-03 -2.274412363767623901e-01 2.102477997541427612e-01 4.575560614466667175e-02 1.212919205427169800e-01 -5.276539921760559082e-02
2.071718424558639526e-01 2.354924976825714111e-01 1.234800815582275391e-01 3.113832771778106689e-01 -3.430711627006530762e-01 -2.714491635560989380e-02 -2.134502120316028595e-02 1.526750922203063965e-01 -4.663874208927154541e-02 1.556314527988433838e-01 2.885731160640716553e-01 4.133592173457145691e-02 -1.383177638053894043e-01 -2.671141624450683594e-01 -2.631935179233551025e-01 -2.544084191322326660e-01 5.956391990184783936e-02 3.846295475959777832e-01 -1.964894868433475494e-02 7.957550697028636932e-03 -9.261212497949600220e-02 6.593485176563262939e-02 6.404014676809310913e-02 1.133226081728935242e-01 -6.809964030981063843e-02 -1.512185391038656235e-02 -7.899234443902969360e-02 -1.834649145603179932e-01 2.599408328533172607e-01 -1.018055621534585953e-02 7.571721822023391724e-02 -1.066973209381103516e-01
6.969431787729263306e-02 1.362755894660949707e-01 -5.183841660618782043e-02 1.167210657149553299e-02 2.217819243669509888e-01 -9.337722510099411011e-02 4.133186768740415573e-03 -3.862291574478149414e-01 6.896474957466125488e-02 2.669263184070587158e-01 3.988575935363769531e-01 -2.283879742026329041e-02 8.145217597484588623e-02 -4.715995118021965027e-02 -1.227076500654220581e-01 -1.605225503444671631e-01 2.715947339311242104e-03 3.194205760955810547e-01 5.305219907313585281e-03 1.251814067363739014e-01 1.956539452075958252e-01 -9.036310017108917236e-02 5.641340464353561401e-02 2.049047797918319702e-01 1.138421297073364258e-01 -6.740746647119522095e-02 -2.761110067367553711e-01 -3.076724410057067871e-01 1.253988742828369141e-01 2.556276619434356689e-01 -2.527861110866069794e-02 4.348801821470260620e-02
4.522626996040344238e-01 4.061860740184783936e-01 -6.927453726530075073e-02 -5.575860291719436646e-02 2.157400548458099365e-01 2.906429814174771309e-03 1.810872927308082581e-02 -1.291325241327285767e-01 1.302385032176971436e-01 6.120443716645240784e-02 3.138926029205322266e-01 -4.606736451387405396e-02 9.588640183210372925e-02 -1.951596233993768692e-03 2.148692756891250610e-01 -3.192152678966522217e-01 -3.823674097657203674e-02 3.438738733530044556e-02 2.280233986675739288e-02 -6.194753944873809814e-02 -2.426392287015914917e-01 6.481194496154785156e-02 3.353478014469146729e-01 -3.066838160157203674e-02 1.727609336376190186e-01 -2.310987561941146851e-02 9.405359625816345215e-02 -1.129415333271026611e-01 1.294358521699905396e-01 -8.075460046529769897e-02 5.594247207045555115e-02 -1.360958963632583618e-01
3.386304974555969238e-01 1.473212987184524536e-01 1.982519477605819702e-01 2.945116460323333740e-01 -2.296757847070693970e-01 4.952818527817726135e-02 -1.239086017012596130e-01 -4.425870254635810852e-02 -4.594490304589271545e-02 2.348015755414962769e-01 7.012410461902618408e-02 -1.141039729118347168e-01 -2.217562645673751831e-01 -3.227807581424713135e-01 -1.939979940652847290e-01 -2.729489505290985107e-01 -2.450713701546192169e-02 1.786927729845046997e-01 -3.367647761479020119e-03 1.899500936269760132e-01 8.087223768234252930e-02 9.464662522077560425e-02 2.274400442838668823e-01 -1.699547469615936279e-01 5.869514122605323792e-02 1.586133539676666260e-01 -2.758733630180358887e-01 -6.288520246744155884e-02 1.710641533136367798e-01 4.161817952990531921e-02 1.390839964151382446e-01 -2.549617737531661987e-02
1.267556697130203247e-01 -2.620936632156372070e-01 8.711536228656768799e-02 -1.337141841650009155e-01 -5.067500472068786621e-02 9.969992935657501221e-02 -5.635084211826324463e-02 1.334569696336984634e-02 -1.932808905839920044e-01 8.913410827517509460e-03 3.148398995399475098e-01 -1.040313672274351120e-02 -2.078166007995605469e-01 -2.298520356416702271e-01 6.923530995845794678e-02 -2.612681984901428223e-01 -3.660983592271804810e-02 6.882055103778839111e-02 -1.004693731665611267e-01 -1.459577530622482300e-01 -1.834576427936553955e-01 2.343228012323379517e-01 5.781015753746032715e-01 1.158807650208473206e-01 8.503368496894836426e-02 -1.957706063985824585e-01 8.614278584718704224e-02 4.643615335226058960e-02 1.199461221694946289e-01 -1.481220126152038574e-01 -1.999637112021446228e-03 5.507560446858406067e-02
-3.213847428560256958e-02 -1.534138619899749756e-01 1.067258343100547791e-01 -2.170880697667598724e-02 1.371424049139022827e-01 1.548336446285247803e-01 -1.572914421558380127e-01 -7.059247791767120361e-02 4.028353840112686157e-02 2.473856806755065918e-01 1.314727216958999634e-01 -2.180166542530059814e-01 -3.630748391151428223e-01 -2.137118577957153320e-02 6.901466846466064453e-02 -1.666612476110458374e-01 7.499033119529485703e-03 -1.752387732267379761e-02 -1.535818725824356079e-01 -1.105488762259483337e-01 -1.136489063501358032e-01 -4.298044741153717041e-02 4.218481183052062988e-01 1.516909450292587280e-01 1.665505319833755493e-01 9.352957457304000854e-02 1.240709498524665833e-01 -4.839417636394500732e-01 -5.718500167131423950e-02 2.056163400411605835e-01 -1.118563115596771240e-01 5.064915120601654053e-02
3.371494263410568237e-02 -2.344569563865661621e-01 -1.998648978769779205e-02 3.624048829078674316e-02 2.445812523365020752e-01 1.231285706162452698e-01 8.552555739879608154e-02 -1.732030212879180908e-01 -4.088338837027549744e-02 1.580788642168045044e-01 4.088438451290130615e-01 -5.477984994649887085e-02 -1.836612373590469360e-01 -1.088276356458663940e-01 -1.916373074054718018e-01 -2.353211045265197754e-01 1.343490481376647949e-01 3.338235914707183838e-01 -3.427644073963165283e-02 -1.126042678952217102e-01 -2.985096164047718048e-02 -7.131019234657287598e-02 2.553124725818634033e-01 7.758369902148842812e-04 2.024811506271362305e-01 2.058585882186889648e-01 -8.960195630788803101e-02 -1.066203042864799500e-01 3.719173967838287354e-01 -1.734042614698410034e-01 -6.696869432926177979e-02 -7.240641117095947266e-02
4.751742184162139893e-01 1.125558465719223022e-01 -1.835241541266441345e-02 -8.406265825033187866e-02 -1.877012848854064941e-01 -1.902364939451217651e-01 -1.230016499757766724e-01 -5.926204100251197815e-02 -5.721435323357582092e-02 -3.919889405369758606e-02 2.300505489110946655e-01 -2.078162133693695068e-02 -2.661391533911228180e-02 -1.278415471315383911e-01 4.522202070802450180e-03 -4.175662398338317871e-01 -2.517081238329410553e-02 3.253980278968811035e-01 -3.285753726959228516e-02 -2.537730336189270020e-02 -1.289476454257965088e-01 -1.627725809812545776e-01 -1.283740401268005371e-01 -1.515019983053207397e-01 -2.278324961662292480e-02 -1.777311116456985474e-01 -2.797496318817138672e-01 -2.812837362289428711e-01 1.683541983366012573e-01 -2.176089584827423096e-02 -3.445855528116226196e-02 -6.470954418182373047e-02
4.261715114116668701e-01 2.732359468936920166e-01 2.256210297346115112e-01 7.992238551378250122e-02 -3.634153604507446289e-01 2.113171070814132690e-01 -1.613368690013885498e-01 3.445399180054664612e-02 -1.544760018587112427e-01 7.593185454607009888e-02 6.509687751531600952e-03 -5.317509546875953674e-02 1.525719761848449707e-01 -1.703500896692276001e-01 2.184230089187622070e-02 -1.665000617504119873e-01 1.067331731319427490e-01 2.130681872367858887e-01 1.369284689426422119e-01 -9.857580065727233887e-02 1.187304705381393433e-01 -2.332861423492431641e-01 1.779925972223281860e-01 1.581967771053314209e-01 6.887583434581756592e-02 1.020757853984832764e-01 -1.442607343196868896e-01 -1.445754766464233398e-01 2.676409780979156494e-01 1.006417199969291687e-01 -8.890770375728607178e-02 -1.116465032100677490e-01
9.578179568052291870e-02 1.627606004476547241e-01 2.846425473690032959e-01 3.966838121414184570e-02 7.668215036392211914e-02 -2.190282195806503296e-01 -2.219025194644927979e-01 -5.226584523916244507e-02 1.180118471384048462e-01 -6.707114726305007935e-02 2.465307712554931641e-01 6.687888503074645996e-02 -7.804085314273834229e-02 1.108528394252061844e-02 -5.726841464638710022e-02 -5.506838560104370117e-01 3.143522739410400391e-01 -5.978307127952575684e-02 5.263030529022216797e-02 -3.187609910964965820e-01 7.144030183553695679e-02 -5.227888748049736023e-02 1.952226012945175171e-01 -4.545345529913902283e-02 1.495590806007385254e-01 -2.381035825237631798e-03 -1.897435486316680908e-01 4.346146062016487122e-02 9.317494928836822510e-02 -8.494888246059417725e-02 -5.216965451836585999e-02 -2.140641808509826660e-01
2.684312500059604645e-02 -8.715569227933883667e-02 -2.528257369995117188e-01 6.251748651266098022e-02 -8.928980678319931030e-02 9.562467038631439209e-02 -1.733287274837493896e-01 -9.759365767240524292e-02 1.273980289697647095e-01 2.739536762237548828e-01 3.020819127559661865e-01 -6.237830966711044312e-02 -2.715620994567871094e-01 1.547026727348566055e-02 3.635953366756439209e-02 -8.179739862680435181e-02 1.294431556016206741e-02 1.027028262615203857e-01 -2.302267700433731079e-01 -2.743622362613677979e-01 6.408110260963439941e-02 -9.561367332935333252e-02 1.903947144746780396e-01 1.485986411571502686e-01 -8.792402595281600952e-02 -1.568553447723388672e-01 4.655081778764724731e-02 -9.030612558126449585e-02 3.772570788860321045e-01 1.154053062200546265e-01 -1.750286072492599487e-01 -3.990477025508880615e-01
3.306066691875457764e-01 -2.508899271488189697e-01 -6.381718814373016357e-02 1.409198641777038574e-01 -6.744098663330078125e-02 1.765818744897842407e-01 -4.382518529891967773e-01 -2.801464796066284180e-01 -3.291995823383331299e-02 1.693670153617858887e-01 1.484146416187286377e-01 -9.591458737850189209e-02 -2.762521058320999146e-02 -1.385801732540130615e-01 2.245644181966781616e-01 -8.422014117240905762e-02 -1.260724477469921112e-02 2.118786126375198364e-01 -2.297361642122268677e-01 -2.263993397355079651e-02 1.187476590275764465e-01 1.228703185915946960e-01 3.689040541648864746e-01 1.866547167301177979e-01 1.501577198505401611e-01 -8.540846407413482666e-02 1.122847795486450195e-01 -8.661603182554244995e-02 -3.480519354343414307e-02 -6.295983493328094482e-02 -3.076534904539585114e-02 -6.719920039176940918e-02
3.420350849628448486e-01 -8.007705211639404297e-02 1.394812613725662231e-01 1.300693452358245850e-01 -1.026514917612075806e-01 -2.908217608928680420e-01 -1.734140515327453613e-01 -2.911207964643836021e-03 -3.228340744972229004e-01 1.141686812043190002e-01 1.966245621442794800e-01 5.301198363304138184e-02 -1.211555823683738708e-01 -3.244714438915252686e-01 -1.370104551315307617e-01 -2.986816465854644775e-01 6.792844831943511963e-02 2.397519797086715698e-01 -5.068552121520042419e-02 1.430791914463043213e-01 -9.845212846994400024e-02 2.567711770534515381e-01 -1.770131848752498627e-02 8.760977536439895630e-03 1.349602546542882919e-02 -1.376867741346359253e-01 -1.823155730962753296e-01 -2.226878851652145386e-01 2.375593930482864380e-01 6.246213614940643311e-02 6.629866361618041992e-02 2.258100919425487518e-02
2.219297289848327637e-01 9.534639120101928711e-02 -1.038419678807258606e-01 1.981880515813827515e-01 -3.051846623420715332e-01 6.958095729351043701e-02 -3.154278695583343506e-01 -3.080430030822753906e-01 -1.190216392278671265e-01 1.750820726156234741e-01 2.045965343713760376e-01 -1.362102478742599487e-01 -2.086327522993087769e-01 -8.949459344148635864e-02 3.121573925018310547e-01 -2.929538115859031677e-02 -1.355426013469696045e-02 2.353382408618927002e-01 -1.555329561233520508e-01 -9.044121950864791870e-02 1.799939423799514771e-01 1.016371622681617737e-01 1.876251995563507080e-01 3.028819859027862549e-01 1.154859736561775208e-01 -1.209949254989624023e-01 -1.030132248997688293e-01 -1.035655140876770020e-01 -8.222372084856033325e-02 1.331354230642318726e-01 4.927665740251541138e-02 -1.016122102737426758e-01
2.275794893503189087e-01 -1.572985649108886719e-01 2.257019095122814178e-02 -1.793907284736633301e-01 -1.652262061834335327e-01 5.084922164678573608e-02 -3.173193931579589844e-01 9.071608632802963257e-02 -2.999551594257354736e-01 1.505820751190185547e-01 3.821078538894653320e-01 9.974476695060729980e-02 -2.713136561214923859e-02 -1.075946819037199020e-02 1.289475858211517334e-01 -2.402726411819458008e-01 3.177865222096443176e-02 1.706832945346832275e-01 -2.650634348392486572e-01 -2.878721952438354492e-01 3.533480316400527954e-02 1.175702139735221863e-01 2.203660756349563599e-01 4.876655340194702148e-02 -1.730003207921981812e-02 -2.777884900569915771e-01 1.965525597333908081e-01 7.817998528480529785e-02 1.188907623291015625e-01 -1.341635286808013916e-01 5.073668435215950012e-02 4.418341442942619324e-02
1.890377104282379150e-01 6.919449567794799805e-02 -6.043425202369689941e-02 1.101698800921440125e-01 1.386396884918212891e-01 1.014513075351715088e-01 1.293093618005514145e-02 -1.536765843629837036e-01 1.316868662834167480e-01 1.300420165061950684e-01 4.635336399078369141e-01 4.943351075053215027e-02 -6.237164512276649475e-02 -2.547191977500915527e-01 -5.524631217122077942e-02 -3.880815207958221436e-02 3.560272976756095886e-02 2.514607608318328857e-01 -4.220303893089294434e-02 1.203387696295976639e-02 2.191087305545806885e-01 1.302983909845352173e-01 2.391311079263687134e-01 1.186372712254524231e-02 2.341664582490921021e-01 1.630474776029586792e-01 -3.311438262462615967e-01 -9.294332563877105713e-02 1.906955838203430176e-01 2.354034632444381714e-01 -2.446119040250778198e-01 -1.594867706298828125e-01
3.418582975864410400e-01 1.004195064306259155e-01 7.429113239049911499e-02 6.693684309720993042e-02 8.680067211389541626e-02 -6.549489218741655350e-03 -9.647886455059051514e-02 -2.000794708728790283e-01 -1.725180000066757202e-01 2.014402002096176147e-01 5.092668160796165466e-02 -1.703109890222549438e-01 -8.923634141683578491e-02 -3.299180045723915100e-02 1.271836608648300171e-01 -3.579425513744354248e-01 -2.919678948819637299e-02 1.585098057985305786e-01 2.002215981483459473e-01 6.176946312189102173e-02 3.998244553804397583e-02 -9.181050211191177368e-02 -1.630728840827941895e-01 -7.379332184791564941e-02 4.668628573417663574e-01 -2.827237248420715332e-01 -1.836898922920227051e-01 -2.637411355972290039e-01 -4.363361746072769165e-02 8.385233581066131592e-02 -1.194095239043235779e-02 -1.691779792308807373e-01
3.539523780345916748e-01 -8.833418041467666626e-02 -1.544480323791503906e-01 2.530086413025856018e-02 8.396603167057037354e-02 1.321563124656677246e-01 -1.530271321535110474e-01 -2.279917299747467041e-01 -2.081240862607955933e-01 2.179426997900009155e-01 1.302616149187088013e-01 2.067081257700920105e-02 -1.297161430120468140e-01 -2.610385045409202576e-02 2.332558631896972656e-01 -2.778062522411346436e-01 -1.725722253322601318e-01 2.307492494583129883e-01 1.919673383235931396e-01 -2.572145126760005951e-02 8.542057126760482788e-02 -3.116673529148101807e-01 -2.269664555788040161e-01 2.071814537048339844e-01 2.270672023296356201e-01 1.202339753508567810e-01 -1.996994614601135254e-01 -1.759956181049346924e-01 1.177027821540832520e-01 8.344755321741104126e-02 -8.024616539478302002e-02 -4.083342105150222778e-02
1.035517528653144836e-01 -1.760915517807006836e-01 1.833585351705551147e-01 2.911189198493957520e-01 1.889096796512603760e-01 3.785009309649467468e-02 -1.593122817575931549e-02 1.573407649993896484e-01 -1.398089081048965454e-01 1.609949320554733276e-01 8.685432374477386475e-02 1.688946597278118134e-02 -1.243209987878799438e-01 4.827023670077323914e-02 3.612173795700073242e-01 -1.697424203157424927e-01 1.525327414274215698e-01 2.523918636143207550e-02 -2.934375591576099396e-02 -1.414505839347839355e-01 1.078226938843727112e-01 -4.394895583391189575e-02 3.599689006805419922e-01 1.689141243696212769e-01 1.033282130956649780e-01 -1.355502605438232422e-01 -2.818484306335449219e-01 -3.776807487010955811e-01 3.854738315567374229e-03 1.667130738496780396e-01 1.266290247440338135e-01 -1.896931082010269165e-01
3.277402222156524658e-01 8.782538026571273804e-02 -9.035988710820674896e-03 5.872253794223070145e-03 2.252866774797439575e-01 1.275939494371414185e-01 -2.842572033405303955e-01 1.918576359748840332e-01 -4.541474580764770508e-02 2.896017581224441528e-02 3.055685162544250488e-01 6.207190454006195068e-02 9.350719861686229706e-03 2.129240483045578003e-01 1.197562217712402344e-01 -2.908943295478820801e-01 2.687199972569942474e-03 2.214262932538986206e-01 -1.222346052527427673e-01 -2.505693435668945312e-01 -1.271469891071319580e-01 -5.162775889039039612e-02 3.395882993936538696e-02 1.061334908008575439e-01 1.964436024427413940e-01 -2.263956069946289062e-01 -2.532492578029632568e-01 3.905833512544631958e-02 1.836368590593338013e-01 -3.180836439132690430e-01 -6.561030447483062744e-02 -5.363854020833969116e-02
1.902714073657989502e-01 1.798864603042602539e-01 -2.213061749935150146e-01 -1.491159051656723022e-01 1.810128688812255859e-01 1.202409528195858002e-02 -1.850831061601638794e-01 -5.285736173391342163e-02 -9.582907706499099731e-02 2.819387018680572510e-01 2.033678740262985229e-01 -8.994574844837188721e-02 -2.482715100049972534e-01 7.368755526840686798e-03 1.599263399839401245e-01 -3.777354359626770020e-01 1.917309165000915527e-01 -8.803736418485641479e-03 -7.736869901418685913e-02 5.018641054630279541e-02 -1.622078120708465576e-01 -1.388646215200424194e-01 1.049233376979827881e-01 -7.799170911312103271e-02 -4.311244934797286987e-02 -3.593585789203643799e-01 -1.040811315178871155e-01 -2.725962735712528229e-02 1.130070313811302185e-01 -2.263226062059402466e-01 3.256870508193969727e-01 -3.903708234429359436e-02
3.204250931739807129e-01 -2.858080901205539703e-02 3.199598193168640137e-01 -5.073212459683418274e-02 -1.067523062229156494e-01 -6.159079447388648987e-02 -4.350847601890563965e-01 1.084687262773513794e-01 8.721935003995895386e-02 2.157929539680480957e-02 7.759161293506622314e-02 -3.559981659054756165e-02 -2.080553323030471802e-01 -2.517661452293395996e-01 -5.569360405206680298e-02 -1.983878016471862793e-01 3.013827279210090637e-02 8.913488686084747314e-02 -6.540992110967636108e-02 3.887153044342994690e-02 1.308290362358093262e-01 -2.587104737758636475e-01 1.475824415683746338e-01 2.295088171958923340e-01 8.272279798984527588e-02 7.196377217769622803e-02 -3.794924616813659668e-01 -2.425258457660675049e-01 2.725481800734996796e-02 -5.268475785851478577e-02 1.281458735466003418e-01 5.362585559487342834e-02
1.704865843057632446e-01 -2.660663127899169922e-01 1.021056473255157471e-01 1.964585185050964355e-01 -1.715190261602401733e-01 5.589634180068969727e-02 -1.427075862884521484e-01 -1.109853014349937439e-01 -8.998293429613113403e-02 3.657611608505249023e-01 3.206856548786163330e-02 1.276091039180755615e-01 -1.278258562088012695e-01 2.461303025484085083e-03 7.244465500116348267e-02 -8.521144092082977295e-02 2.411478906869888306e-01 2.729130685329437256e-01 -2.397466897964477539e-01 -1.414486169815063477e-01 3.541289642453193665e-02 1.174293830990791321e-01 4.816037416458129883e-01 1.153289619833230972e-02 7.087651640176773071e-02 1.911678910255432129e-02 -1.049213856458663940e-02 -2.967104613780975342e-01 1.054074391722679138e-01 3.532256698235869408e-03 -1.880873888731002808e-01 -2.396923676133155823e-02
1.670475304126739502e-01 -2.485336922109127045e-02 1.036234721541404724e-01 2.630445063114166260e-01 1.527373343706130981e-01 1.583145000040531158e-02 -3.903269469738006592e-01 1.319362670183181763e-01 -2.753514647483825684e-01 8.706030249595642090e-02 2.894740402698516846e-01 -1.825452595949172974e-01 -1.516612470149993896e-01 2.329385429620742798e-01 -1.388944834470748901e-01 -2.401732057332992554e-01 -1.168010532855987549e-01 1.598658561706542969e-01 2.162218326702713966e-03 2.040785737335681915e-02 -2.130475491285324097e-01 -1.172208636999130249e-01 8.440572768449783325e-02 1.797194331884384155e-01 2.028971165418624878e-02 -2.476978898048400879e-01 3.092068806290626526e-02 -1.049227192997932434e-01 1.959061622619628906e-01 -2.939468622207641602e-01 -7.018225640058517456e-02 -4.288221150636672974e-02
5.220230668783187866e-02 1.040120124816894531e-01 2.039825618267059326e-01 -2.610715851187705994e-02 -1.266666352748870850e-01 -7.832724601030349731e-02 -4.468560218811035156e-02 -1.667614728212356567e-01 -4.238681793212890625e-01 8.597190678119659424e-02 2.419439107179641724e-01 -7.770776003599166870e-02 9.814375638961791992e-02 -2.692274153232574463e-01 -6.928797066211700439e-02 -3.649796247482299805e-01 3.691521286964416504e-02 2.702852487564086914e-01 1.157915815711021423e-01 3.227346390485763550e-02 1.098713278770446777e-01 -2.067219316959381104e-01 2.959509193897247314e-01 -1.676821708679199219e-01 2.259944528341293335e-01 6.190116703510284424e-02 2.899325788021087646e-01 -3.839018940925598145e-02 -3.550556488335132599e-03 3.457263484597206116e-02 -1.114525049924850464e-01 8.353105932474136353e-02
1.656802296638488770e-01 3.219642937183380127e-01 3.022830784320831299e-01 1.258648931980133057e-01 -2.444371283054351807e-01 2.030780315399169922e-01 -2.973917424678802490e-01 1.597613990306854248e-01 -1.839329302310943604e-01 -1.911171525716781616e-02 4.886047169566154480e-02 -4.932800680398941040e-02 6.323776394128799438e-02 -1.271397918462753296e-01 2.838090620934963226e-02 1.920489594340324402e-02 1.654450893402099609e-01 3.668244183063507080e-01 8.220248669385910034e-02 5.965171381831169128e-02 -3.308088704943656921e-02 -2.846109271049499512e-01 3.093982338905334473e-01 9.728118777275085449e-02 1.180255115032196045e-01 -6.803874671459197998e-02 -1.722004562616348267e-01 -5.880436673760414124e-02 2.477829605340957642e-01 4.571319743990898132e-02 -8.167551457881927490e-02 -7.069326192140579224e-02
1.372196972370147705e-01 -2.916025221347808838e-01 -3.140528872609138489e-02 1.652752608060836792e-01 7.089758664369583130e-02 3.669841587543487549e-02 -8.404310792684555054e-02 -7.548288255929946899e-02 -1.875583827495574951e-01 2.440009564161300659e-01 1.868896186351776123e-01 6.444434821605682373e-02 -3.193777799606323242e-01 6.688206642866134644e-02 2.159922868013381958e-01 -2.246267348527908325e-01 1.616818755865097046e-01 -1.128393132239580154e-02 -2.188676446676254272e-01 -1.518112570047378540e-01 1.247063931077718735e-02 1.999215967953205109e-02 1.937831491231918335e-01 1.875725388526916504e-01 1.658445745706558228e-01 -2.218859940767288208e-01 -3.039957955479621887e-02 -4.120741188526153564e-01 -9.352084249258041382e-02 2.196110486984252930e-01 1.877363473176956177e-01 -3.355645388364791870e-02
2.697149515151977539e-01 -2.256982773542404175e-01 6.899525225162506104e-02 -1.953912712633609772e-02 -9.988056123256683350e-02 1.908872723579406738e-01 -2.629165351390838623e-01 -3.868933394551277161e-02 -1.409366279840469360e-01 7.898382842540740967e-02 1.060777381062507629e-01 6.955076754093170166e-02 -9.782554209232330322e-02 -3.197527825832366943e-01 1.940985918045043945e-01 2.808932587504386902e-02 3.264908790588378906e-01 8.465572446584701538e-02 -1.063080281019210815e-01 -3.128516376018524170e-01 6.933685392141342163e-02 2.952394448220729828e-02 2.689231038093566895e-01 1.255865693092346191e-01 1.380400359630584717e-01 1.658300906419754028e-01 2.833027243614196777e-01 -2.719354331493377686e-01 7.541597634553909302e-02 -1.774313151836395264e-01 -5.190514028072357178e-02 -6.580821424722671509e-02
6.122415065765380859e-01 2.680813968181610107e-01 1.980815976858139038e-01 -1.296085566282272339e-01 4.187444224953651428e-03 -5.764020979404449463e-02 -1.095596030354499817e-01 -1.275217276997864246e-03 -1.607750058174133301e-01 1.591966003179550171e-01 9.987975656986236572e-02 7.882811874151229858e-02 -2.620468437671661377e-01 -3.187190368771553040e-02 -4.841005057096481323e-02 -7.056823372840881348e-02 -5.721290782094001770e-02 1.564044356346130371e-01 1.823179125785827637e-01 -2.301313281059265137e-01 -2.167362421751022339e-01 -7.037944346666336060e-02 2.163143269717693329e-02 -6.414142996072769165e-02 8.645175397396087646e-02 1.113370135426521301e-01 -3.693153709173202515e-02 -1.326952874660491943e-01 1.580748111009597778e-01 1.740528941154479980e-01 2.581810355186462402e-01 -7.934886962175369263e-02
2.480162978172302246e-01 1.058428958058357239e-01 1.137803196907043457e-01 -1.813002377748489380e-01 2.346858233213424683e-01 -5.227499082684516907e-02 -1.384074985980987549e-01 -6.927988491952419281e-03 1.726595126092433929e-02 2.969322800636291504e-01 2.469935715198516846e-01 -4.949863255023956299e-02 -4.212863743305206299e-03 8.318162709474563599e-02 1.840952336788177490e-01 -3.455155491828918457e-01 -4.709586501121520996e-03 2.750912867486476898e-02 2.204034775495529175e-01 -6.284903734922409058e-02 -1.046849042177200317e-01 -4.551400244235992432e-02 5.795799493789672852e-01 1.342394016683101654e-02 -2.783001400530338287e-02 -1.255062371492385864e-01 2.288927324116230011e-02 -3.323844447731971741e-02 8.874560892581939697e-02 9.749229252338409424e-02 1.123242452740669250e-01 -2.043051272630691528e-01
3.908573389053344727e-01 -1.301504522562026978e-01 1.386045366525650024e-01 1.686580246314406395e-03 7.581727206707000732e-02 9.603742510080337524e-02 -9.620814770460128784e-02 1.056840121746063232e-01 -1.708130724728107452e-02 3.767620399594306946e-02 1.886477023363113403e-01 2.448899894952774048e-01 -8.433369547128677368e-02 -5.426391586661338806e-02 1.521562784910202026e-01 -2.670531272888183594e-01 -1.697492748498916626e-01 1.579489558935165405e-01 6.443227827548980713e-02 -7.056832313537597656e-02 -2.232472598552703857e-01 -5.974680557847023010e-02 4.782216250896453857e-01 -1.221245303750038147e-01 3.613775372505187988e-01 -1.393792778253555298e-02 -5.279802903532981873e-02 1.031785681843757629e-01 2.300393432378768921e-01 1.257923990488052368e-01 -3.116384893655776978e-02 -6.078490056097507477e-03
3.656032979488372803e-01 1.966352313756942749e-01 2.443547174334526062e-02 7.000452373176813126e-03 -2.095933258533477783e-01 -2.588624693453311920e-02 -4.121983349323272705e-01 1.509065479040145874e-01 -1.123239621520042419e-01 1.222812011837959290e-01 1.514096856117248535e-01 -5.472838878631591797e-02 1.540167629718780518e-02 -3.730535209178924561e-01 -4.892406240105628967e-02 -4.967625811696052551e-02 9.255160577595233917e-03 2.933802902698516846e-01 -3.865590551868081093e-03 -1.959900259971618652e-01 5.425256863236427307e-02 1.453898549079895020e-01 -4.746595397591590881e-02 -4.066862165927886963e-02 1.176006421446800232e-01 8.740184456110000610e-02 -1.834917515516281128e-01 -3.091959357261657715e-01 2.321876585483551025e-01 1.503975838422775269e-01 7.897402346134185791e-02 -7.684490084648132324e-02
2.735940515995025635e-01 1.757245957851409912e-01 5.262999795377254486e-03 1.553968489170074463e-01 1.767708212137222290e-01 -3.421348035335540771e-01 -2.754943668842315674e-01 1.585321277379989624e-01 -2.188531756401062012e-01 -8.794114738702774048e-02 1.940341591835021973e-01 -8.422471582889556885e-02 -1.728014647960662842e-01 -6.058324873447418213e-02 2.772661857306957245e-02 -2.888534665107727051e-01 2.660944461822509766e-01 5.430958420038223267e-02 -1.472526229918003082e-02 -1.399988085031509399e-01 -6.118857301771640778e-03 -1.999616324901580811e-01 1.489612758159637451e-01 1.369956880807876587e-01 -1.446754187345504761e-01 3.431625962257385254e-01 1.347998827695846558e-01 -1.592943370342254639e-01 -2.611503563821315765e-02 -3.176009282469749451e-02 -1.076082512736320496e-01 -1.805251389741897583e-01
2.399490028619766235e-01 1.763550341129302979e-01 1.751455813646316528e-01 2.152087986469268799e-01 1.224761232733726501e-01 4.346777126193046570e-02 -3.662839904427528381e-02 -3.447476029396057129e-02 -3.456031680107116699e-01 4.317586421966552734e-01 1.161977574229240417e-01 -1.020319387316703796e-01 -9.705508500337600708e-02 2.068016119301319122e-02 -4.141047224402427673e-02 -2.922069132328033447e-01 -4.667372256517410278e-02 2.910040616989135742e-01 1.497865915298461914e-01 7.748303562402725220e-02 2.043683081865310669e-01 1.204426959156990051e-01 8.704368025064468384e-02 -1.204026639461517334e-01 1.697275042533874512e-01 2.727277874946594238e-01 -3.124799206852912903e-02 -2.715551555156707764e-01 1.203108578920364380e-01 3.788566589355468750e-02 -2.148262411355972290e-02 1.644134148955345154e-02
4.602712094783782959e-01 1.160747110843658447e-01 1.059032380580902100e-01 1.344415843486785889e-01 -1.724377423524856567e-01 1.555040776729583740e-01 -2.158670574426651001e-01 6.821370124816894531e-02 -7.106190174818038940e-02 1.848458945751190186e-01 3.490740060806274414e-02 -2.469046041369438171e-02 -1.727277636528015137e-01 -9.191640466451644897e-02 -2.642361521720886230e-01 -7.749115675687789917e-02 1.242480948567390442e-01 1.549819111824035645e-01 -1.885379701852798462e-01 -9.538066387176513672e-02 1.679051294922828674e-02 1.405189931392669678e-02 6.362126767635345459e-02 3.152540698647499084e-02 9.646824002265930176e-02 1.128536760807037354e-01 -3.751925826072692871e-01 -1.898628920316696167e-01 1.704626828432083130e-01 2.070752233266830444e-01 3.530205488204956055e-01 4.627459682524204254e-03
[truncated: 3,271,801 more chars]
