# Supplementary material for: The Language of Innovation
Source: PLoS One. 2020 Apr 30;15(4):e0230107. doi: 10.1371/journal.pone.0230107 (PMC7194493; doi:10.1371/journal.pone.0230107)
Supplement: S17 File — (GZ) [file pone.0230107.s017.tar.gz › 1995-1999/V2Run_10_VS_4500_embeddings1995-1999ED32.txt]

-4.969056323170661926e-02 -2.620130479335784912e-01 -7.007592171430587769e-02 1.467483341693878174e-01 -1.589033305644989014e-01 -7.645721733570098877e-02 7.737240195274353027e-02 2.746862769126892090e-01 1.246061772108078003e-01 -2.680354416370391846e-01 4.975954294204711914e-01 -2.480000816285610199e-02 -2.170811742544174194e-01 1.284922212362289429e-01 -5.338753014802932739e-02 -8.617173880338668823e-02 2.325859852135181427e-03 -5.424175411462783813e-02 -1.562828570604324341e-01 1.545667350292205811e-01 -2.138917893171310425e-01 -6.287530064582824707e-02 -1.875221729278564453e-01 1.772785484790802002e-01 5.155002325773239136e-02 -3.981764428317546844e-03 -1.854898184537887573e-01 4.403803870081901550e-02 -1.230088025331497192e-01 -3.214769959449768066e-01 -2.303697913885116577e-01 4.771888256072998047e-02
9.340038895606994629e-02 -2.737204432487487793e-01 -1.207669377326965332e-01 3.133454620838165283e-01 -2.620981037616729736e-01 -2.150006443262100220e-01 -1.612443476915359497e-01 1.541819870471954346e-01 -2.108996063470840454e-01 1.086974069476127625e-01 3.545562326908111572e-01 -5.042987316846847534e-02 -1.758853346109390259e-01 9.244117885828018188e-02 -4.580608382821083069e-02 -2.137763202190399170e-01 1.631363295018672943e-02 -1.936645507812500000e-01 5.312628298997879028e-02 2.075042389333248138e-02 -9.097880125045776367e-02 -3.574244678020477295e-01 -2.733696810901165009e-02 -2.940131425857543945e-01 9.609982371330261230e-02 1.706899404525756836e-01 -1.035822406411170959e-01 -1.783317700028419495e-02 4.231217131018638611e-02 1.615545302629470825e-01 -3.404403477907180786e-02 -1.560517847537994385e-01
-1.089375987648963928e-01 -4.071058630943298340e-01 -3.798701986670494080e-02 -2.115351520478725433e-02 1.603346690535545349e-02 -3.160997852683067322e-02 -3.082535043358802795e-02 2.555426955223083496e-01 3.069341182708740234e-01 1.570553183555603027e-01 3.180663585662841797e-01 1.978680305182933807e-02 -2.574552595615386963e-01 1.205520778894424438e-01 1.825102046132087708e-02 -2.189076244831085205e-01 4.657804369926452637e-01 8.634537458419799805e-02 -1.745897829532623291e-01 2.878206968307495117e-02 -2.971329540014266968e-02 -2.935493886470794678e-01 8.803665637969970703e-03 -2.757838927209377289e-02 -1.139093264937400818e-01 2.168522961437702179e-02 1.493620127439498901e-01 1.282301545143127441e-01 3.911817446351051331e-03 1.438024733215570450e-02 -1.930307783186435699e-02 -8.422894775867462158e-02
2.869134023785591125e-02 -3.199157416820526123e-01 -1.911582499742507935e-01 2.155751287937164307e-01 1.695467084646224976e-01 1.836140155792236328e-01 -1.221737489104270935e-01 2.393310368061065674e-01 2.539675235748291016e-01 2.919061668217182159e-02 3.373969495296478271e-01 1.983321458101272583e-01 -7.159792631864547729e-02 -1.092976555228233337e-01 1.160986497998237610e-01 -5.302766337990760803e-02 -3.174961805343627930e-01 1.585457026958465576e-01 -6.556861847639083862e-02 1.917189210653305054e-01 -1.758021116256713867e-01 7.024034112691879272e-02 -2.014688402414321899e-01 -2.289700657129287720e-01 -1.184608265757560730e-01 1.033201217651367188e-01 -2.054884284734725952e-01 -4.170972481369972229e-02 1.678243726491928101e-01 -1.696809530258178711e-01 -3.981298953294754028e-02 6.477469205856323242e-02
-1.525806635618209839e-01 -3.971648812294006348e-01 -8.287516981363296509e-02 1.405713111162185669e-01 -2.895109541714191437e-02 1.792624294757843018e-01 -5.190022289752960205e-02 1.615416817367076874e-02 1.629897505044937134e-01 1.015299186110496521e-01 3.159679472446441650e-01 -4.017161950469017029e-02 7.165213674306869507e-02 1.827298700809478760e-01 -9.513270854949951172e-02 8.529016375541687012e-02 7.780978828668594360e-02 -9.958175942301750183e-03 -2.979461252689361572e-01 3.529028296470642090e-01 -9.590239822864532471e-02 -4.446810185909271240e-01 -1.278867572546005249e-01 -8.402551710605621338e-02 1.907405816018581390e-02 1.619480401277542114e-01 6.057957559823989868e-02 1.999598294496536255e-01 6.061402335762977600e-02 1.280616223812103271e-01 -8.089359104633331299e-02 -1.287187039852142334e-01
-1.342171337455511093e-02 -3.067564666271209717e-01 1.478485614061355591e-01 2.172120809555053711e-01 3.822672739624977112e-02 5.064209178090095520e-02 -1.108676642179489136e-01 6.061113253235816956e-02 1.530045717954635620e-01 1.545565575361251831e-01 4.159386456012725830e-01 -2.685103118419647217e-01 -1.624430567026138306e-01 1.792531460523605347e-02 -8.983382023870944977e-03 -1.103291064500808716e-01 3.121456205844879150e-01 -8.237558603286743164e-02 -3.395573496818542480e-01 2.904414534568786621e-01 9.006021171808242798e-02 -1.220426782965660095e-01 -2.327847853302955627e-02 1.229607909917831421e-01 -8.938120305538177490e-02 1.259515434503555298e-01 -1.877142041921615601e-01 1.547846645116806030e-01 5.022406950592994690e-02 1.530347168445587158e-01 -9.304720163345336914e-02 1.585421264171600342e-01
-3.774763783439993858e-03 -1.732412725687026978e-01 -2.123423367738723755e-01 -9.727512300014495850e-02 -1.219577714800834656e-02 -1.532596945762634277e-01 -3.244879096746444702e-02 1.549082100391387939e-01 -4.407614842057228088e-02 -7.884410768747329712e-02 2.652877271175384521e-01 2.568557560443878174e-01 -2.547127604484558105e-01 8.086075633764266968e-02 4.058400914072990417e-02 -1.109626740217208862e-01 1.304691880941390991e-01 1.696243695914745331e-02 -2.057846635580062866e-01 2.697573006153106689e-01 -2.791001833975315094e-02 -3.689644038677215576e-01 2.417280897498130798e-02 -2.981190383434295654e-01 1.289355009794235229e-01 6.820396333932876587e-02 -3.983260095119476318e-01 1.853569447994232178e-01 4.762287810444831848e-02 -4.071093350648880005e-02 -2.152372896671295166e-01 1.161800101399421692e-01
-5.420191213488578796e-02 -3.871605396270751953e-01 2.716732323169708252e-01 2.937695980072021484e-01 6.468545645475387573e-02 6.043787673115730286e-02 -3.227192535996437073e-02 4.857285693287849426e-02 2.563033699989318848e-01 -1.027713119983673096e-01 2.199602574110031128e-01 1.530393958091735840e-01 -2.324222773313522339e-01 2.742852866649627686e-01 8.576939254999160767e-02 -2.906042337417602539e-01 -2.421797439455986023e-02 -1.752262711524963379e-01 -1.087452024221420288e-01 3.085022568702697754e-01 9.174396097660064697e-02 -1.975459903478622437e-01 -7.508457452058792114e-02 -3.011901117861270905e-02 -6.202000007033348083e-02 7.821907103061676025e-02 9.716541506350040436e-03 4.721831530332565308e-02 -1.164588630199432373e-01 4.317203164100646973e-02 -2.835882008075714111e-01 7.933417707681655884e-02
-1.193635761737823486e-01 -4.595415294170379639e-01 3.573399037122726440e-02 2.421870827674865723e-01 -2.012107819318771362e-01 4.722234793007373810e-03 -2.013295888900756836e-01 -6.001123785972595215e-02 2.060618549585342407e-01 1.649403199553489685e-02 9.222813695669174194e-02 1.655674278736114502e-01 2.970167621970176697e-02 -3.571471944451332092e-02 -9.104242920875549316e-02 6.282509863376617432e-02 4.583860188722610474e-02 2.387628704309463501e-02 -2.345110327005386353e-01 2.251262515783309937e-01 2.123686112463474274e-02 -4.968407750129699707e-01 -7.094352692365646362e-02 1.139221191406250000e-01 -1.064371201209723949e-03 2.250086218118667603e-01 -8.367663621902465820e-02 -2.072314321994781494e-01 -2.235125899314880371e-01 -8.375161886215209961e-02 8.098106831312179565e-03 7.535185664892196655e-02
3.029203414916992188e-01 -4.513470232486724854e-01 -8.740831166505813599e-02 9.892843663692474365e-02 -2.327055670320987701e-02 -3.725370466709136963e-01 -1.130526736378669739e-01 2.054386883974075317e-01 -1.855446100234985352e-01 -1.586700826883316040e-01 2.376863807439804077e-01 -1.656717620790004730e-02 -2.115298509597778320e-01 1.408621668815612793e-01 1.764069795608520508e-01 5.672139301896095276e-02 1.442940235137939453e-01 -5.619622766971588135e-03 -2.549522519111633301e-01 2.046689689159393311e-01 -4.311653971672058105e-02 -1.667905896902084351e-01 -1.548302173614501953e-01 -1.647113859653472900e-01 -1.426140666007995605e-01 3.610575944185256958e-02 -6.981530785560607910e-02 1.530128270387649536e-01 -1.286153942346572876e-01 1.935173012316226959e-02 -4.136988893151283264e-02 2.026107721030712128e-02
7.073085010051727295e-02 -1.741781085729598999e-01 -4.029652103781700134e-02 6.298438459634780884e-02 2.206920087337493896e-02 1.009794697165489197e-01 3.764691576361656189e-02 1.921363025903701782e-01 9.762130677700042725e-02 -3.725413605570793152e-02 6.227894425392150879e-01 1.071876212954521179e-01 -8.859192579984664917e-02 1.980411410331726074e-01 2.430103160440921783e-02 8.656279742717742920e-02 1.851272583007812500e-01 -7.709961384534835815e-02 -2.358083426952362061e-01 3.159265816211700439e-01 2.214682996273040771e-01 -1.180172339081764221e-01 -2.040241062641143799e-01 -4.664009064435958862e-02 -1.018948033452033997e-01 1.372332423925399780e-01 -8.117765933275222778e-02 -3.074712678790092468e-02 -9.137536399066448212e-03 -1.493624597787857056e-02 -2.729035615921020508e-01 1.751622259616851807e-01
-1.870500668883323669e-02 -5.199283361434936523e-01 1.131449118256568909e-01 -3.622008860111236572e-02 -2.125318907201290131e-02 6.147084012627601624e-02 8.523098379373550415e-02 6.599666923284530640e-02 -3.409186005592346191e-02 -2.142700254917144775e-01 3.330548107624053955e-01 8.203424513339996338e-03 -1.257988512516021729e-01 3.057259023189544678e-01 1.705502346158027649e-02 -1.898531913757324219e-01 2.292919605970382690e-01 -1.090366840362548828e-01 -2.420642971992492676e-01 1.633707582950592041e-01 -4.039002209901809692e-02 -3.771721571683883667e-02 -5.281949788331985474e-02 5.159585550427436829e-02 -9.179352223873138428e-02 2.024381011724472046e-01 1.559685915708541870e-01 3.494632542133331299e-01 -1.640003770589828491e-01 -8.483565598726272583e-02 -8.598081022500991821e-02 8.159342221915721893e-03
8.623249828815460205e-02 -3.999515771865844727e-01 -2.048550695180892944e-01 -6.135964021086692810e-02 -4.870910197496414185e-02 -3.090280294418334961e-01 -1.956519782543182373e-01 3.011183738708496094e-01 6.724449247121810913e-02 -1.277248263359069824e-01 2.211720794439315796e-01 -3.496821224689483643e-02 -2.408692426979541779e-02 3.754958137869834900e-02 -1.135697811841964722e-01 1.230137050151824951e-01 1.056663021445274353e-01 -9.627798199653625488e-02 -6.097931042313575745e-02 2.160177677869796753e-01 -2.524223625659942627e-01 -2.257299572229385376e-01 -6.130586192011833191e-02 -1.116058304905891418e-01 -1.198078468441963196e-01 5.406421795487403870e-02 -2.603861689567565918e-01 -2.936410009860992432e-01 1.833941340446472168e-01 1.451436281204223633e-01 -1.680685728788375854e-01 -5.568808317184448242e-02
-1.896794885396957397e-01 -3.834758698940277100e-01 -1.726775616407394409e-01 1.051335930824279785e-01 1.029596924781799316e-01 -1.737394332885742188e-01 -1.534474939107894897e-01 2.717575430870056152e-01 1.490674465894699097e-01 7.924655824899673462e-02 3.440873026847839355e-01 4.194197058677673340e-02 -9.277043491601943970e-02 1.137671768665313721e-01 -6.322360783815383911e-02 -3.377908840775489807e-02 -9.177190810441970825e-02 1.318499147891998291e-01 4.314110055565834045e-02 1.086337417364120483e-01 -7.790080457925796509e-02 1.697259694337844849e-01 -3.539675176143646240e-01 -2.533487975597381592e-01 -1.396909058094024658e-01 1.561870127916336060e-01 1.271004974842071533e-01 1.459279805421829224e-01 -7.854375243186950684e-02 -1.094113588333129883e-01 3.146940767765045166e-01 1.470654737204313278e-02
-1.295136511325836182e-01 -3.568015694618225098e-01 8.438168466091156006e-02 1.288807392120361328e-01 9.919844567775726318e-02 3.800831735134124756e-02 -1.193485483527183533e-01 2.657822370529174805e-01 1.078985556960105896e-01 2.707904018461704254e-02 4.918085634708404541e-01 -2.114507257938385010e-01 -1.233383119106292725e-01 2.284797281026840210e-01 -1.459097862243652344e-02 -9.496426582336425781e-02 1.890368461608886719e-01 5.704969912767410278e-02 -2.067956700921058655e-02 3.627952337265014648e-01 8.325751125812530518e-02 -1.665361225605010986e-01 -1.003264784812927246e-01 -1.075129583477973938e-02 -4.978503659367561340e-02 -7.857346534729003906e-02 2.427232824265956879e-02 1.307158768177032471e-01 -2.311703115701675415e-01 1.690394990146160126e-02 -2.203916609287261963e-01 1.260932981967926025e-01
-1.837830394506454468e-01 -3.312099277973175049e-01 3.695620968937873840e-02 -1.100942119956016541e-02 -7.336536049842834473e-02 -3.271838724613189697e-01 -2.363447546958923340e-01 3.069842457771301270e-01 -1.131619289517402649e-01 -9.225846827030181885e-02 2.439362108707427979e-01 -2.540602982044219971e-01 -2.712138183414936066e-02 1.574873328208923340e-01 3.642866387963294983e-02 -1.878289580345153809e-01 1.550911366939544678e-01 2.482113614678382874e-02 -2.680747420527040958e-04 1.836085319519042969e-01 1.190434321761131287e-01 -1.710795313119888306e-01 -8.508389443159103394e-02 -3.600256443023681641e-01 5.170515552163124084e-02 1.047956943511962891e-01 -2.075478583574295044e-01 -2.294358909130096436e-01 1.190835684537887573e-01 1.301661580801010132e-01 1.876293448731303215e-03 7.625253498554229736e-02
3.690702617168426514e-01 -4.322201013565063477e-01 -8.609446883201599121e-02 1.088634878396987915e-01 -1.101930215954780579e-01 -2.334651201963424683e-01 -1.125379428267478943e-01 6.075235083699226379e-02 1.113183051347732544e-02 -1.192458420991897583e-01 4.244860708713531494e-01 -2.456379532814025879e-01 -1.158204302191734314e-01 2.787741720676422119e-01 1.061008945107460022e-01 -8.480565994977951050e-02 2.065770626068115234e-01 1.024870276451110840e-01 -2.057635784149169922e-01 -1.643789112567901611e-01 4.553070664405822754e-02 -1.294206827878952026e-01 -8.766935020685195923e-02 -2.356193400919437408e-02 4.785288497805595398e-02 3.141799941658973694e-02 -9.563591331243515015e-02 1.041024625301361084e-01 1.592357754707336426e-01 -2.795022912323474884e-02 4.793577268719673157e-02 9.465778619050979614e-02
-7.777863740921020508e-02 -3.377284705638885498e-01 -5.334868654608726501e-02 1.085151955485343933e-01 7.870657136663794518e-04 7.390151917934417725e-02 2.215254753828048706e-01 1.665952056646347046e-01 4.576279222965240479e-02 -5.201068148016929626e-02 3.272400200366973877e-01 1.590903401374816895e-01 -2.690802216529846191e-01 2.396151572465896606e-01 -3.692823462188243866e-03 -2.927423454821109772e-02 -2.301496863365173340e-01 -4.117399454116821289e-02 -1.345147471874952316e-02 2.771901190280914307e-01 7.864324748516082764e-02 -9.924251586198806763e-03 -2.005116641521453857e-01 -2.496932297945022583e-01 -2.303460799157619476e-02 1.301162987947463989e-01 4.833334311842918396e-02 -7.799223065376281738e-02 -1.597672849893569946e-01 -3.198873102664947510e-01 3.454522490501403809e-01 3.883897140622138977e-02
2.992042899131774902e-02 -4.076769948005676270e-01 -2.520419657230377197e-02 1.536818593740463257e-01 -2.102120406925678253e-02 -2.442564070224761963e-02 -1.930352449417114258e-01 1.418415457010269165e-01 2.024484425783157349e-02 -2.970865964889526367e-01 3.952595889568328857e-01 -1.511176675558090210e-01 -1.245355978608131409e-01 -1.290805935859680176e-01 -1.993102133274078369e-01 2.035624980926513672e-01 -1.579312607645988464e-02 1.196888238191604614e-01 -3.298285901546478271e-01 1.799064129590988159e-01 -3.136302903294563293e-02 -1.805441081523895264e-01 5.051086470484733582e-02 -2.469752728939056396e-02 1.604226678609848022e-01 2.723894417285919189e-01 -6.051797419786453247e-02 8.060137927532196045e-02 -2.439635545015335083e-01 8.537626708857715130e-04 3.904277691617608070e-03 -8.406333625316619873e-02
-1.152788847684860229e-02 -4.236834645271301270e-01 -1.921899318695068359e-01 2.079675495624542236e-01 2.212901562452316284e-01 -3.615117445588111877e-02 2.147215418517589569e-02 2.107318043708801270e-01 2.214625626802444458e-01 -2.450864389538764954e-02 3.691227436065673828e-01 5.085329711437225342e-02 -1.541489809751510620e-01 -1.980479806661605835e-01 -1.432154793292284012e-02 1.292123794555664062e-01 -1.076126173138618469e-01 2.206017728894948959e-03 -1.160885989665985107e-01 1.029932051897048950e-01 -1.198529601097106934e-01 1.514838784933090210e-01 -3.337639868259429932e-01 -2.717726631090044975e-03 -7.264269143342971802e-02 4.074754938483238220e-02 -7.598802447319030762e-02 1.479954272508621216e-01 -4.801960289478302002e-02 -3.578143417835235596e-01 1.468414813280105591e-01 7.586851716041564941e-02
-1.205393522977828979e-01 -4.677916467189788818e-01 -7.582037150859832764e-02 1.613731682300567627e-01 2.328031212091445923e-01 -1.091376617550849915e-01 4.921502619981765747e-02 5.561061203479766846e-02 1.622325181961059570e-01 -6.169640272855758667e-02 4.073417484760284424e-01 -2.707923576235771179e-02 -2.575455904006958008e-01 2.768725901842117310e-02 -1.685844548046588898e-02 -1.234468370676040649e-01 -9.670389443635940552e-02 1.227238029241561890e-01 4.011056572198867798e-02 2.377132177352905273e-01 -2.775984406471252441e-01 2.919363975524902344e-01 -1.691118627786636353e-01 -1.134673282504081726e-01 -9.993899613618850708e-02 -5.049147643148899078e-03 2.179748378694057465e-02 4.419066384434700012e-02 1.507247537374496460e-01 -1.414961516857147217e-01 1.986778378486633301e-01 5.364992097020149231e-02
-3.084209561347961426e-01 -3.175268471240997314e-01 -2.745589315891265869e-01 2.932079136371612549e-01 -1.894930563867092133e-02 1.979148834943771362e-01 -1.767866909503936768e-01 5.621369183063507080e-02 2.202465832233428955e-01 -1.483462899923324585e-01 2.773425877094268799e-01 1.772633641958236694e-01 -3.628340736031532288e-02 -1.301617827266454697e-02 -1.012801155447959900e-01 6.168562546372413635e-02 -3.067290596663951874e-02 -1.262628734111785889e-01 -2.510946244001388550e-02 -2.162449061870574951e-03 1.953724175691604614e-01 5.855147168040275574e-02 -2.829487323760986328e-01 -2.851462662220001221e-01 1.910681277513504028e-01 8.307161927223205566e-02 -6.294243037700653076e-02 -6.254547834396362305e-02 1.580187082290649414e-01 -2.068548053503036499e-01 -6.301782280206680298e-02 1.756553351879119873e-01
5.856268852949142456e-02 -4.045848250389099121e-01 -3.064781129360198975e-01 -1.295379642397165298e-02 -7.660263031721115112e-02 -1.926594227552413940e-01 1.795184612274169922e-02 7.621649652719497681e-02 1.872557913884520531e-03 1.885013282299041748e-01 3.362650871276855469e-01 -9.377603232860565186e-02 -8.227679133415222168e-02 -5.746762827038764954e-02 -4.992159456014633179e-02 -1.820668764412403107e-02 5.615138635039329529e-02 -1.664339303970336914e-01 -4.660765528678894043e-01 1.915182769298553467e-01 -3.994008153676986694e-02 -3.943946212530136108e-02 1.087676286697387695e-01 -2.343896180391311646e-01 2.448437660932540894e-01 8.972975611686706543e-02 -1.572236716747283936e-01 2.114460617303848267e-02 -1.195676922798156738e-01 -2.805521711707115173e-02 -1.600333303213119507e-01 1.755795329809188843e-01
-1.452495902776718140e-01 -2.867177128791809082e-01 -7.794688642024993896e-02 6.017914041876792908e-02 1.043221354484558105e-01 1.998604089021682739e-02 3.062169067561626434e-02 1.452454775571823120e-01 -2.029788121581077576e-02 -5.036127753555774689e-03 6.390452384948730469e-01 -3.107125684618949890e-02 -5.683777853846549988e-02 1.088791117072105408e-01 -1.285235304385423660e-02 -3.025408387184143066e-01 2.144379615783691406e-01 -2.521083503961563110e-02 -2.794567048549652100e-01 2.187963873147964478e-01 1.213765218853950500e-01 -1.079222112894058228e-01 -3.484688326716423035e-02 -2.651940472424030304e-02 5.111661180853843689e-02 2.669001221656799316e-01 7.738547027111053467e-02 -6.368683185428380966e-03 -1.523064970970153809e-01 3.632438182830810547e-02 1.606414914131164551e-01 7.768273353576660156e-02
1.103614047169685364e-01 -5.720764398574829102e-01 2.170469425618648529e-02 -2.200228720903396606e-02 3.067795932292938232e-01 -2.116942219436168671e-02 -4.739504307508468628e-02 1.592165082693099976e-01 2.206787280738353729e-02 -3.187440335750579834e-02 1.631680727005004883e-01 1.241521388292312622e-01 -1.204096525907516479e-01 2.316567301750183105e-01 9.165897965431213379e-02 -1.089330241084098816e-01 1.897425055503845215e-01 1.980188637971878052e-01 -9.585230797529220581e-02 1.958006620407104492e-01 -2.935925684869289398e-02 -1.544130444526672363e-01 -2.394688427448272705e-01 1.514753550291061401e-01 -1.949359774589538574e-01 1.289445161819458008e-01 -6.715116649866104126e-02 -1.812246739864349365e-01 -7.720176875591278076e-02 5.283062532544136047e-02 -2.752093970775604248e-01 -3.549288958311080933e-02
-2.401733547449111938e-01 -3.347395360469818115e-01 -2.293216437101364136e-01 -7.221388630568981171e-03 -1.928672641515731812e-01 -3.403798341751098633e-01 6.552392989397048950e-02 1.662553846836090088e-01 2.339137941598892212e-01 3.025859296321868896e-01 1.742054820060729980e-01 4.734928905963897705e-02 4.703488945960998535e-02 -8.249092102050781250e-02 1.772391051054000854e-01 -4.752108082175254822e-02 -5.696918815374374390e-02 2.021200954914093018e-01 4.469811450690031052e-03 7.071804255247116089e-03 1.506484746932983398e-01 -2.465354055166244507e-01 -1.205678507685661316e-01 -4.650902468711137772e-03 5.992748215794563293e-02 2.681327164173126221e-01 -3.153100907802581787e-01 -8.239864557981491089e-02 8.100070804357528687e-02 -1.165140196681022644e-01 -1.166700869798660278e-01 -1.159178018569946289e-01
-1.270311027765274048e-01 -2.729573547840118408e-01 -2.863661646842956543e-01 2.109387069940567017e-01 -3.873858749866485596e-01 -1.278458088636398315e-01 -6.566466391086578369e-02 1.116404086351394653e-01 1.296862661838531494e-01 2.002375423908233643e-01 -4.543792083859443665e-02 1.396653652191162109e-01 -1.227233111858367920e-01 7.384421676397323608e-02 5.907511711120605469e-02 -2.531015872955322266e-02 -2.113007903099060059e-01 8.601996302604675293e-02 -1.988883614540100098e-01 1.362950354814529419e-01 1.129727959632873535e-01 -5.457233637571334839e-02 -2.412141412496566772e-01 -1.236035116016864777e-02 -1.552027612924575806e-01 1.430148780345916748e-01 -1.764337867498397827e-01 1.633467376232147217e-01 1.773849874734878540e-01 2.731182798743247986e-02 3.097880780696868896e-01 2.859180271625518799e-01
-2.829632759094238281e-01 -3.784647285938262939e-01 2.078405814245343208e-03 9.382247179746627808e-02 -1.318855285644531250e-01 -1.587498635053634644e-01 -4.417609423398971558e-02 1.611588150262832642e-01 -2.263170182704925537e-01 1.577169448137283325e-01 -1.580028980970382690e-02 2.233603894710540771e-01 -1.186613813042640686e-01 -7.510045170783996582e-02 -4.234135895967483521e-02 -9.595149010419845581e-02 1.381104160100221634e-02 1.500684767961502075e-01 -2.701719403266906738e-01 1.860066950321197510e-01 -1.347918212413787842e-01 9.064868092536926270e-02 -2.474102079868316650e-01 1.268460880964994431e-02 1.489859167486429214e-02 8.146254718303680420e-02 2.840114384889602661e-02 8.772473037242889404e-02 2.992896735668182373e-01 -2.190739661455154419e-01 -3.024163544178009033e-01 -2.792334854602813721e-01
1.076831370592117310e-01 -4.194162786006927490e-01 7.987865060567855835e-02 1.265543252229690552e-01 -2.041168324649333954e-02 -7.071989774703979492e-02 -1.198263168334960938e-01 1.768525838851928711e-01 1.644715219736099243e-01 -7.113300263881683350e-02 3.393176496028900146e-01 -1.506456136703491211e-01 -3.845228850841522217e-01 6.278687715530395508e-02 1.136104539036750793e-01 -2.475355751812458038e-02 4.675651341676712036e-02 1.349625289440155029e-01 -3.991748671978712082e-03 3.607918322086334229e-01 1.109175160527229309e-01 -2.389995902776718140e-01 -1.510866582393646240e-01 5.152828525751829147e-03 -6.016470864415168762e-02 5.689320713281631470e-02 1.290243119001388550e-01 1.983669213950634003e-02 -8.055587857961654663e-02 3.262325227260589600e-01 -1.515639275312423706e-01 3.365121781826019287e-02
1.265185885131359100e-02 -3.757568001747131348e-01 -1.328505426645278931e-01 1.686300635337829590e-01 -1.505326032638549805e-01 -1.948864310979843140e-01 -1.626373678445816040e-01 1.602434217929840088e-01 3.833555877208709717e-01 -1.815449818968772888e-02 1.093476116657257080e-01 -1.027716621756553650e-01 -1.570224575698375702e-02 1.606056280434131622e-02 -3.932043164968490601e-02 -3.613138943910598755e-02 -2.266182899475097656e-01 6.213288381695747375e-02 -4.763231799006462097e-02 1.275946348905563354e-01 2.369677573442459106e-01 4.938689060509204865e-03 -1.340854912996292114e-01 -3.220779597759246826e-01 -3.149247542023658752e-02 2.485518902540206909e-01 -3.298856914043426514e-01 3.152348101139068604e-02 6.697019189596176147e-02 -1.713397800922393799e-01 -2.227518111467361450e-01 -1.375509649515151978e-01
3.912725299596786499e-02 -4.102740585803985596e-01 8.019370725378394127e-04 6.631921231746673584e-02 3.288295567035675049e-01 -8.003846555948257446e-02 -8.430302888154983521e-02 1.673786789178848267e-01 1.118534803390502930e-01 9.791459143161773682e-02 3.073260486125946045e-01 5.515747144818305969e-02 6.489493697881698608e-02 4.062986373901367188e-01 1.719023138284683228e-01 -3.501932024955749512e-01 -7.983212172985076904e-02 3.138243779540061951e-02 -1.907106637954711914e-01 2.165035009384155273e-01 1.492204815149307251e-01 -6.033646315336227417e-02 -1.217119097709655762e-01 -3.931589052081108093e-02 -1.521747708320617676e-01 1.137645319104194641e-01 -3.105891495943069458e-02 2.174096181988716125e-02 -1.064328327775001526e-01 5.039343144744634628e-03 -1.852519661188125610e-01 -1.376381069421768188e-01
-2.333070524036884308e-02 -4.664193987846374512e-01 -1.182562485337257385e-01 -7.416081428527832031e-02 -1.477960962802171707e-02 -2.946408689022064209e-01 -1.722119003534317017e-01 2.544206380844116211e-02 -2.273990362882614136e-01 -1.666497588157653809e-01 2.424208521842956543e-01 -8.739852905273437500e-02 -1.721775978803634644e-01 8.061204105615615845e-02 -7.330030947923660278e-02 -4.652664437890052795e-02 2.455480843782424927e-01 -5.467791482806205750e-02 -2.010944038629531860e-01 5.563604645431041718e-03 9.764580428600311279e-02 -2.428286969661712646e-01 -7.967342436313629150e-02 -1.675179302692413330e-01 -1.925732046365737915e-01 2.906699776649475098e-01 -1.748761236667633057e-01 -1.444106996059417725e-01 3.432369604706764221e-02 -7.067115604877471924e-02 -2.610875964164733887e-01 -3.880431130528450012e-02
-2.024774551391601562e-01 -4.543126821517944336e-01 6.052996963262557983e-02 1.339596658945083618e-01 1.510362029075622559e-01 1.565419882535934448e-01 -1.388353705406188965e-01 2.132220566272735596e-01 2.001073360443115234e-01 -6.554615497589111328e-02 1.372388154268264771e-01 -3.085745684802532196e-02 -1.839537024497985840e-01 2.169175148010253906e-01 7.691495865583419800e-02 -9.385766834020614624e-02 1.531337052583694458e-01 8.241317421197891235e-02 -2.320013642311096191e-01 1.295130699872970581e-01 3.293351233005523682e-01 -1.390510201454162598e-01 -3.810064494609832764e-02 -1.041250973939895630e-01 -2.958356738090515137e-01 -1.199392974376678467e-01 -1.847700476646423340e-01 -3.415733203291893005e-02 -8.498597890138626099e-02 -1.082907915115356445e-01 -1.974227130413055420e-01 -1.520781666040420532e-01
-4.844097420573234558e-03 -2.255366146564483643e-01 8.207559585571289062e-02 5.265397951006889343e-02 -8.423935621976852417e-03 -2.065419554710388184e-01 -1.586575619876384735e-02 1.597709357738494873e-01 1.315411273390054703e-02 -1.065447777509689331e-01 3.456424176692962646e-01 -2.029526084661483765e-01 -7.160091400146484375e-02 3.813380841165781021e-03 1.605091989040374756e-02 -1.250477731227874756e-01 2.484261840581893921e-01 1.924022734165191650e-01 -2.444633841514587402e-01 3.711031973361968994e-01 1.208218112587928772e-01 -3.745542168617248535e-01 -2.211796045303344727e-01 7.931450754404067993e-02 -2.287183403968811035e-01 -9.490791708230972290e-02 2.709028311073780060e-02 -1.074544503353536129e-03 -5.580009892582893372e-02 -1.004016697406768799e-01 -2.983801960945129395e-01 -8.531794697046279907e-02
-2.642279565334320068e-01 -3.791808784008026123e-01 -1.395799219608306885e-01 3.546804785728454590e-01 -6.358408834785223007e-03 1.101733595132827759e-01 -1.968165040016174316e-01 1.697598099708557129e-01 2.477623671293258667e-01 -2.073611021041870117e-01 1.893187761306762695e-01 -9.289777278900146484e-02 3.146683098748326302e-03 4.799723997712135315e-02 -1.111137494444847107e-01 7.679930329322814941e-02 1.037502437829971313e-01 -8.054357767105102539e-02 -2.558252513408660889e-01 1.070024892687797546e-01 9.335429966449737549e-02 -4.237430691719055176e-01 -4.266733676195144653e-02 9.418120980262756348e-02 1.665488332509994507e-01 4.253324121236801147e-02 1.469228789210319519e-02 -1.787255406379699707e-01 -1.138754040002822876e-01 -8.455754071474075317e-02 -3.507405519485473633e-02 -1.257420629262924194e-01
-1.535112857818603516e-01 -3.617197871208190918e-01 -2.492542266845703125e-01 3.784616589546203613e-01 -3.150372207164764404e-02 1.173360943794250488e-01 -2.343061007559299469e-02 2.604940533638000488e-01 1.919412910938262939e-01 8.480262011289596558e-02 3.574442267417907715e-01 -3.223530575633049011e-02 -1.662143692374229431e-02 7.230552285909652710e-02 1.862410828471183777e-02 -6.775744259357452393e-02 -2.387054413557052612e-01 -5.117467604577541351e-03 1.947407275438308716e-01 -4.421323910355567932e-02 -1.012868583202362061e-01 2.351263910531997681e-02 -1.696078665554523468e-02 -2.060876637697219849e-01 1.010883226990699768e-01 4.503208771347999573e-02 -6.876245886087417603e-02 1.597158908843994141e-01 1.066211834549903870e-01 -3.806688487529754639e-01 1.252406984567642212e-01 -9.424386173486709595e-02
1.647583097219467163e-01 -3.597493171691894531e-01 -4.634643718600273132e-02 7.647526450455188751e-03 9.893023222684860229e-02 -3.877418041229248047e-01 -1.413831114768981934e-01 1.319377869367599487e-01 6.045745685696601868e-02 3.125487565994262695e-01 3.201551735401153564e-01 -9.594660997390747070e-02 -1.610699594020843506e-01 9.930396080017089844e-02 4.530044971033930779e-04 -2.174271941184997559e-01 1.836384534835815430e-01 -2.040947824716567993e-01 -1.823132336139678955e-01 6.523092836141586304e-02 2.769469618797302246e-01 -6.111206859350204468e-02 -1.879910677671432495e-01 -1.215870380401611328e-01 -2.421496361494064331e-01 6.838453002274036407e-03 -5.686907097697257996e-02 -7.761070877313613892e-02 -9.189987927675247192e-02 1.426954716444015503e-01 1.945528388023376465e-02 8.377616107463836670e-02
8.101187646389007568e-02 -2.158313691616058350e-01 7.321220636367797852e-02 1.407124549150466919e-01 5.824141576886177063e-02 -1.406954880803823471e-02 -2.766964733600616455e-01 8.822416514158248901e-02 1.198841631412506104e-01 -3.756744787096977234e-02 6.157792806625366211e-01 -1.056935265660285950e-01 -1.694585829973220825e-01 1.251125782728195190e-01 8.831548690795898438e-02 -5.577063187956809998e-02 3.763654083013534546e-02 -6.501489132642745972e-02 -2.419837713241577148e-01 3.962981402873992920e-01 1.052616313099861145e-01 -8.246938139200210571e-02 -1.350114047527313232e-01 -1.572240591049194336e-01 -1.599051654338836670e-01 -1.550562120974063873e-02 6.126013770699501038e-02 1.557913273572921753e-01 1.654081605374813080e-02 1.284907162189483643e-01 -1.389699727296829224e-01 -1.818612031638622284e-02
-7.556153088808059692e-02 -1.767591238021850586e-01 -8.082960546016693115e-02 2.486364394426345825e-01 -9.375926107168197632e-02 7.410903275012969971e-02 -1.048788875341415405e-01 1.078839898109436035e-01 1.069919671863317490e-02 3.149136155843734741e-02 4.775922000408172607e-01 -9.509718418121337891e-02 -3.194009065628051758e-01 1.371374130249023438e-01 1.579802483320236206e-01 -9.255184978246688843e-02 -1.257301494479179382e-02 -1.222524940967559814e-01 -1.661599576473236084e-01 3.766965270042419434e-01 1.593400090932846069e-01 -2.260307967662811279e-01 -1.142647862434387207e-01 2.416113205254077911e-02 -9.317280352115631104e-02 -3.604863211512565613e-02 -5.393579974770545959e-02 1.342847347259521484e-01 -2.457993477582931519e-01 1.202128306031227112e-01 -2.848128676414489746e-01 5.948945879936218262e-02
2.459367504343390465e-03 -4.611887633800506592e-01 3.061116039752960205e-01 4.899972584098577499e-03 4.124930500984191895e-02 -1.703508645296096802e-01 -8.161362260580062866e-02 1.520074903964996338e-03 6.322555989027023315e-02 1.373901218175888062e-01 1.714792698621749878e-01 2.596639692783355713e-01 -1.480035185813903809e-01 6.297165900468826294e-02 -2.185503691434860229e-01 -1.978366076946258545e-01 1.884572654962539673e-01 8.284353464841842651e-02 -1.614261418581008911e-01 -8.324532955884933472e-02 -1.757284402847290039e-01 -2.591030597686767578e-01 -1.214601844549179077e-02 -1.993863433599472046e-01 1.311153620481491089e-01 1.885806471109390259e-01 -2.381330728530883789e-01 1.739261671900749207e-02 1.184961050748825073e-01 -1.032489165663719177e-01 -1.234357133507728577e-01 2.464183270931243896e-01
-1.528473347425460815e-01 -4.946554899215698242e-01 1.572886854410171509e-01 1.421287357807159424e-01 1.706871390342712402e-01 -5.092796683311462402e-02 -1.473012715578079224e-01 3.031947836279869080e-02 7.659599930047988892e-02 5.605803802609443665e-02 3.403995633125305176e-01 -8.302290737628936768e-02 -2.221119254827499390e-01 3.344445824623107910e-01 8.805465698242187500e-02 -5.813308060169219971e-02 7.475414872169494629e-02 -5.496399477124214172e-02 -1.806181520223617554e-01 2.277682721614837646e-01 1.870353668928146362e-01 -1.095285490155220032e-01 -1.272976845502853394e-01 -2.031912654638290405e-02 -3.348300606012344360e-02 1.796594448387622833e-02 2.256724536418914795e-01 3.064332343637943268e-02 -1.186644658446311951e-01 4.361948743462562561e-02 -3.170546889305114746e-01 4.526619240641593933e-02
5.016453191637992859e-02 -3.747214376926422119e-01 -4.433743059635162354e-01 -6.576779484748840332e-02 -1.020954102277755737e-01 -2.688262462615966797e-01 -1.041356325149536133e-01 -1.816921532154083252e-01 -5.191840603947639465e-02 -8.878868073225021362e-02 1.475682556629180908e-01 1.263957917690277100e-01 -2.371003031730651855e-01 8.482691645622253418e-02 -1.694927066564559937e-01 1.030915603041648865e-02 -2.224556729197502136e-02 2.828681170940399170e-01 -3.353315219283103943e-02 1.201507747173309326e-01 1.000488474965095520e-01 -1.500629931688308716e-01 -3.238751590251922607e-01 1.371950507164001465e-01 1.774985790252685547e-01 -5.357956513762474060e-02 -4.836295731365680695e-03 -2.748928032815456390e-02 1.848683506250381470e-01 -5.839012935757637024e-02 1.257327198982238770e-01 2.194773703813552856e-01
-3.626209124922752380e-02 -4.279538989067077637e-01 -9.875089675188064575e-02 3.139108419418334961e-01 -2.278001457452774048e-01 -3.593681454658508301e-01 -1.607872992753982544e-01 3.274328634142875671e-02 2.018860727548599243e-01 1.765612661838531494e-01 9.985214471817016602e-02 -1.346505433320999146e-01 -1.560777612030506134e-02 -7.821305841207504272e-02 -1.573979705572128296e-01 -1.250568032264709473e-01 -1.648813299834728241e-02 6.883050501346588135e-02 -6.585230678319931030e-02 6.368372589349746704e-02 2.011503130197525024e-01 -2.746861800551414490e-02 4.638345446437597275e-03 -2.653535306453704834e-01 -1.012957766652107239e-01 2.474743127822875977e-01 -7.911034673452377319e-02 3.285079449415206909e-02 1.750222221016883850e-02 -2.547973990440368652e-01 -2.868068516254425049e-01 3.314721956849098206e-02
3.151630051434040070e-03 -3.076446056365966797e-01 1.650631874799728394e-01 9.190598875284194946e-02 4.851379990577697754e-02 -1.814379543066024780e-01 2.507061064243316650e-01 2.089529335498809814e-01 6.237348169088363647e-02 -1.042461991310119629e-01 3.487845957279205322e-01 1.610325127840042114e-01 -1.418877542018890381e-01 -3.658730164170265198e-02 -1.665849983692169189e-01 5.329992272891104221e-04 1.123104840517044067e-01 -2.938123047351837158e-01 -3.666022717952728271e-01 2.303255647420883179e-01 -1.182777434587478638e-01 -1.298462152481079102e-01 -2.922133505344390869e-01 -1.170300021767616272e-01 1.201692000031471252e-01 1.533125787973403931e-01 3.413943946361541748e-02 -1.358342729508876801e-02 6.683722604066133499e-03 -1.149070411920547485e-01 1.483207494020462036e-01 1.594964861869812012e-01
-8.846649527549743652e-02 -1.975307762622833252e-01 -2.253216803073883057e-01 4.004665911197662354e-01 -1.839809119701385498e-02 -7.876131683588027954e-02 -3.872059658169746399e-02 2.628297805786132812e-01 -7.720727007836103439e-03 -1.046730354428291321e-01 4.087096750736236572e-01 1.879474520683288574e-01 -1.094548702239990234e-01 -6.527805328369140625e-02 -1.013382524251937866e-01 -1.130081266164779663e-01 -2.070913165807723999e-01 3.366775810718536377e-01 1.403750479221343994e-01 -3.531679138541221619e-02 -9.352542459964752197e-03 -7.898959517478942871e-02 -2.261336594820022583e-01 -3.697504289448261261e-03 2.669744789600372314e-01 8.627869933843612671e-02 8.110443502664566040e-02 2.655577361583709717e-01 1.255832985043525696e-02 1.214139442890882492e-02 4.582016170024871826e-02 1.390491873025894165e-01
-3.889185143634676933e-03 -3.831291198730468750e-01 -2.376417666673660278e-01 1.980683952569961548e-01 1.655208021402359009e-01 8.493813872337341309e-02 -1.411105841398239136e-01 1.291626989841461182e-01 2.052550762891769409e-01 -6.620743125677108765e-02 3.923018872737884521e-01 2.242028415203094482e-01 -5.917099863290786743e-02 3.500723466277122498e-02 2.168282121419906616e-02 -4.531952366232872009e-02 -3.759108781814575195e-01 -1.110905036330223083e-01 -1.423725038766860962e-01 9.338588267564773560e-02 -1.784866750240325928e-01 1.527452170848846436e-01 -1.698912531137466431e-01 -1.540764123201370239e-01 7.621601223945617676e-02 1.291540414094924927e-01 -1.453849673271179199e-01 2.285405248403549194e-01 1.097786985337734222e-02 -1.923736035823822021e-01 2.729404345154762268e-02 6.474363058805465698e-02
-2.171206623315811157e-01 -1.346962600946426392e-01 -1.523125022649765015e-01 5.179952830076217651e-02 -6.253643333911895752e-02 -3.481068611145019531e-01 -5.578197166323661804e-02 1.636125706136226654e-02 -1.277300268411636353e-01 -7.909989356994628906e-02 1.549726575613021851e-01 -8.293141424655914307e-02 -3.349581956863403320e-01 6.944492459297180176e-02 -2.171665877103805542e-01 -4.500499367713928223e-01 4.409002140164375305e-02 -3.098019026219844818e-02 -5.371315404772758484e-02 7.644290477037429810e-02 -1.394431591033935547e-01 -1.971771866083145142e-01 -2.343214154243469238e-01 -4.933397844433784485e-02 -1.944790035486221313e-01 -8.859287016093730927e-03 -2.128695547580718994e-01 2.895910665392875671e-02 -3.019671142101287842e-01 -1.838140487670898438e-01 -1.382772773504257202e-01 -6.878962367773056030e-02
-2.214225381612777710e-01 -4.288417696952819824e-01 1.619682312011718750e-01 8.133384585380554199e-02 2.034933567047119141e-01 1.415957231074571609e-02 -1.259297430515289307e-01 9.001430124044418335e-02 1.663449555635452271e-01 9.140173345804214478e-02 3.600660562515258789e-01 1.327309012413024902e-01 -2.048225253820419312e-01 1.664789766073226929e-01 1.533499062061309814e-01 -1.351110190153121948e-01 -1.246946863830089569e-02 -1.458991914987564087e-01 -1.848836988210678101e-01 1.028211414813995361e-01 7.354059815406799316e-02 -1.337862163782119751e-01 -1.523338258266448975e-01 1.355778723955154419e-01 -2.441122233867645264e-01 1.485782414674758911e-01 -7.893953472375869751e-03 1.072895675897598267e-01 -3.349378407001495361e-01 1.226363256573677063e-01 -1.342279613018035889e-01 6.594052165746688843e-02
-4.140847548842430115e-02 -4.266520142555236816e-01 -4.317701607942581177e-02 -2.149748615920543671e-02 1.251156181097030640e-01 -1.916313916444778442e-01 1.028775330632925034e-02 1.261017769575119019e-01 1.136142984032630920e-01 -1.749109029769897461e-01 3.263856172561645508e-01 1.894914507865905762e-01 -2.593969702720642090e-01 -6.343545019626617432e-02 5.728650465607643127e-02 -4.001690074801445007e-02 1.537212431430816650e-01 -1.494944468140602112e-02 -6.847483664751052856e-02 7.489851675927639008e-03 1.686487197875976562e-01 -2.669017910957336426e-01 -1.289749443531036377e-01 -2.244536876678466797e-01 6.397807598114013672e-02 9.479080885648727417e-02 -2.014359980821609497e-01 2.267622649669647217e-01 1.386445462703704834e-01 3.197950124740600586e-01 -1.434781849384307861e-01 -2.024051994085311890e-01
-2.498542517423629761e-02 -4.024991989135742188e-01 -1.150089129805564880e-01 1.212319657206535339e-01 -1.137450560927391052e-01 -1.333238631486892700e-01 1.146001070737838745e-01 2.397413365542888641e-02 -3.920791787095367908e-04 -5.499768536537885666e-03 5.066442489624023438e-01 -4.395980015397071838e-02 -1.789794713258743286e-01 1.192541643977165222e-01 8.994433283805847168e-02 5.611132830381393433e-02 -7.804550975561141968e-02 8.970408141613006592e-02 -1.833883300423622131e-02 1.953065991401672363e-01 -2.229301780462265015e-01 2.088728994131088257e-01 -2.531923651695251465e-01 -1.639159321784973145e-01 -1.131214797496795654e-01 1.927543580532073975e-01 -6.020009145140647888e-02 8.732613921165466309e-02 -2.544955015182495117e-01 -1.397973299026489258e-01 1.850010007619857788e-01 1.795080453157424927e-01
-2.339247614145278931e-01 -3.856177628040313721e-01 1.223299056291580200e-01 -6.286948174238204956e-02 1.884497255086898804e-01 -3.489577502477914095e-04 -1.304831057786941528e-01 1.870520263910293579e-01 1.757366806268692017e-01 1.018141061067581177e-01 1.915649324655532837e-01 9.246589988470077515e-02 -1.208489909768104553e-01 2.167108207941055298e-01 8.869432657957077026e-02 -1.053521558642387390e-01 -7.200606912374496460e-02 1.206409465521574020e-02 -2.241422086954116821e-01 3.535498678684234619e-01 1.977605074644088745e-01 -1.291202604770660400e-01 -2.528304159641265869e-01 -2.105778902769088745e-01 -2.028618901968002319e-01 -3.749366849660873413e-02 5.697266384959220886e-02 1.158919036388397217e-01 -8.047063648700714111e-02 7.018611580133438110e-02 -3.026362657546997070e-01 1.275219619274139404e-01
2.459322288632392883e-02 -3.607656359672546387e-01 -1.074594929814338684e-01 9.118458256125450134e-03 -2.390056997537612915e-01 -3.393365303054451942e-03 -5.870851222425699234e-03 9.966215491294860840e-02 -1.469057798385620117e-01 -1.608515679836273193e-01 1.079075857996940613e-01 -2.013099491596221924e-01 -3.399790525436401367e-01 1.633944362401962280e-01 6.615593284368515015e-02 -1.168174445629119873e-01 1.578422486782073975e-01 -1.329385191202163696e-01 1.261090636253356934e-01 2.324650585651397705e-01 -1.067475304007530212e-01 -2.908962368965148926e-01 3.028573393821716309e-01 -9.316365420818328857e-02 -7.727599143981933594e-02 3.251133561134338379e-01 -6.219882518053054810e-02 1.225426271557807922e-01 -1.091077327728271484e-01 -2.264199554920196533e-01 -1.601587235927581787e-01 -4.748670011758804321e-02
-5.694496631622314453e-02 -1.457642167806625366e-01 1.342813372611999512e-01 2.896512746810913086e-01 -1.047664359211921692e-01 -7.798912376165390015e-02 -1.036436855792999268e-02 2.950980961322784424e-01 1.528505235910415649e-01 2.237894088029861450e-01 5.167158842086791992e-01 2.135415934026241302e-02 -1.173031255602836609e-01 3.470286726951599121e-01 1.642138212919235229e-01 2.624288946390151978e-02 -1.496416423469781876e-02 -1.053046584129333496e-01 -1.242185607552528381e-01 2.173914015293121338e-01 1.768114566802978516e-01 -1.040525548160076141e-02 -2.085858397185802460e-02 8.970971405506134033e-02 -8.372263610363006592e-02 1.965884715318679810e-01 5.911096557974815369e-02 2.905874252319335938e-01 -7.629413157701492310e-02 4.942541196942329407e-02 -9.531127661466598511e-02 -4.238855093717575073e-02
-8.345471322536468506e-02 -5.317292213439941406e-01 1.279288623481988907e-02 -1.659267246723175049e-01 -3.317671641707420349e-02 -2.253481596708297729e-01 4.394142702221870422e-02 1.622250676155090332e-01 1.111608445644378662e-01 -1.806951314210891724e-01 2.840063869953155518e-01 1.551967561244964600e-01 -1.431309580802917480e-01 5.243758857250213623e-02 8.805665187537670135e-03 -1.794667392969131470e-01 1.870827078819274902e-01 1.722607179544866085e-03 5.109147168695926666e-04 5.988619290292263031e-03 -9.069105982780456543e-02 -2.823504805564880371e-01 2.307655215263366699e-01 -2.035485655069351196e-01 1.769728511571884155e-01 2.736872136592864990e-01 -1.401648670434951782e-01 2.146942913532257080e-01 -1.139506045728921890e-02 -6.019217148423194885e-02 3.245063498616218567e-02 -5.251927673816680908e-02
-4.591955244541168213e-02 -5.124903917312622070e-01 -2.092504948377609253e-01 8.448529988527297974e-02 -8.656463027000427246e-02 -3.614111244678497314e-01 -5.363377556204795837e-02 9.816509485244750977e-02 2.668652534484863281e-01 9.197440743446350098e-02 1.137016341090202332e-01 -1.822742819786071777e-01 -1.706997863948345184e-02 3.373367711901664734e-02 -2.040186077356338501e-01 6.412017345428466797e-02 8.805670589208602905e-02 1.168294548988342285e-01 5.659357085824012756e-02 -5.134409293532371521e-02 2.409235090017318726e-01 -1.143220365047454834e-01 -5.685073509812355042e-02 -2.729964256286621094e-02 5.987028032541275024e-02 2.479332834482192993e-01 -3.237977921962738037e-01 -3.140851855278015137e-02 2.087353169918060303e-02 -2.345593869686126709e-01 -1.699396073818206787e-01 -5.613625049591064453e-02
3.356927037239074707e-01 -2.793514430522918701e-01 3.230576217174530029e-02 8.221761323511600494e-03 -1.753755062818527222e-01 5.732560157775878906e-02 1.001951321959495544e-01 2.090903371572494507e-01 1.325188279151916504e-01 -2.055647969245910645e-02 2.746919989585876465e-01 -1.506718844175338745e-01 -3.490238487720489502e-01 -7.058610022068023682e-02 1.458696573972702026e-01 -2.372471541166305542e-01 -1.001375317573547363e-01 1.158431991934776306e-01 -4.188349004834890366e-03 2.040358036756515503e-01 -1.540574133396148682e-01 -3.200294673442840576e-01 1.932176202535629272e-01 -1.420409977436065674e-01 5.168526992201805115e-02 1.147751063108444214e-01 -1.019866317510604858e-01 3.314699232578277588e-02 -1.727529466152191162e-01 -2.085524350404739380e-01 -1.462171524763107300e-01 -1.704028099775314331e-01
-4.321594256907701492e-03 -4.464479088783264160e-01 6.503217667341232300e-02 -2.670550644397735596e-01 -6.149276718497276306e-02 -1.495326496660709381e-02 -1.286751823499798775e-03 2.282609492540359497e-01 -8.462821692228317261e-02 1.364462226629257202e-01 5.210301280021667480e-01 1.371428668498992920e-01 -1.865856051445007324e-01 1.378945261240005493e-01 -2.825177833437919617e-02 1.126846745610237122e-01 2.193993516266345978e-02 -1.104045882821083069e-01 -2.163241654634475708e-01 -5.026675295084714890e-03 6.968324631452560425e-02 -2.119181454181671143e-01 -1.279166936874389648e-01 -7.611153274774551392e-02 1.866633892059326172e-01 2.329387068748474121e-01 1.224944069981575012e-01 -1.387518048286437988e-01 8.839647471904754639e-02 -8.381321094930171967e-03 1.150631010532379150e-01 9.862127155065536499e-02
9.279064834117889404e-02 -2.912618219852447510e-01 -1.419760435819625854e-01 -1.673293672502040863e-02 2.306210696697235107e-01 6.438680738210678101e-02 -9.561667218804359436e-03 1.050788089632987976e-01 3.334646299481391907e-02 5.006706714630126953e-02 2.870599925518035889e-01 2.654051035642623901e-02 -3.020282983779907227e-01 3.599577024579048157e-02 2.303570359945297241e-01 -3.229705244302749634e-02 1.553052514791488647e-01 -8.573247492313385010e-02 8.589651435613632202e-02 3.812031149864196777e-01 1.451033204793930054e-01 -3.773609697818756104e-01 -1.643591672182083130e-01 -3.133291378617286682e-02 -1.320104748010635376e-01 2.382660359144210815e-01 1.896206885576248169e-01 1.586040705442428589e-01 -1.274937950074672699e-02 -2.106265276670455933e-01 -1.658351421356201172e-01 3.676715865731239319e-02
-1.125380396842956543e-01 -3.216740489006042480e-01 -1.907109916210174561e-01 1.972316056489944458e-01 -7.154114544391632080e-02 1.067147776484489441e-01 -6.844796240329742432e-02 2.927439510822296143e-01 1.480273306369781494e-01 -1.530308872461318970e-01 1.571258157491683960e-01 1.135161146521568298e-03 -2.354842573404312134e-01 1.444965600967407227e-01 -9.786564623937010765e-04 -3.929224610328674316e-02 -1.624157279729843140e-01 1.106932908296585083e-01 -2.397742494940757751e-02 1.202277988195419312e-01 -2.210427075624465942e-01 2.657012045383453369e-01 -4.022141993045806885e-01 5.576552450656890869e-02 -1.060383319854736328e-01 2.182805240154266357e-01 6.142587587237358093e-02 1.587872803211212158e-01 -1.075671426951885223e-02 -2.238052189350128174e-01 1.738462895154953003e-01 2.179308086633682251e-01
-2.179927229881286621e-01 -3.595782518386840820e-01 6.214495748281478882e-02 -5.928941816091537476e-02 -7.827457040548324585e-03 -1.632241308689117432e-01 -2.698481976985931396e-01 7.600219547748565674e-02 -1.885027587413787842e-01 2.844275208190083504e-03 2.989512085914611816e-01 -5.608587339520454407e-02 -3.586625680327415466e-02 8.674611151218414307e-02 1.903506554663181305e-02 -1.395419538021087646e-01 8.558214455842971802e-02 -2.495437711477279663e-01 7.195956259965896606e-02 1.977561861276626587e-01 7.869195938110351562e-02 -2.131938487291336060e-01 1.066711638122797012e-02 -1.955349147319793701e-01 -4.027636945247650146e-01 8.280923217535018921e-02 -3.837306499481201172e-01 1.866011135280132294e-02 4.781903699040412903e-02 -7.900381088256835938e-02 -5.226032063364982605e-02 -1.483123749494552612e-01
1.742951422929763794e-01 -4.766256511211395264e-01 1.222825646400451660e-01 -6.415677070617675781e-02 6.480678915977478027e-02 -1.329411417245864868e-01 -9.917745366692543030e-03 2.205673605203628540e-01 1.693432033061981201e-01 -1.488074660301208496e-02 2.626845240592956543e-01 -3.492149524390697479e-03 -7.683236896991729736e-02 -1.872109770774841309e-01 -3.911887109279632568e-02 -4.050446674227714539e-02 1.688963919878005981e-02 1.824888214468955994e-02 -5.452795326709747314e-02 1.377220600843429565e-01 5.076557397842407227e-01 -1.188128963112831116e-01 -3.097365237772464752e-02 -2.812837995588779449e-02 1.164493560791015625e-01 1.760613173246383667e-01 -4.983633384108543396e-02 -2.181793451309204102e-01 2.290973067283630371e-01 -2.322709411382675171e-01 -8.941204845905303955e-02 -7.421993464231491089e-02
3.520277887582778931e-02 -3.312134444713592529e-01 -2.005961909890174866e-02 2.169047892093658447e-01 3.477964922785758972e-02 5.248638615012168884e-02 -1.329952478408813477e-01 8.416858315467834473e-02 1.854615509510040283e-01 -1.135476157069206238e-01 4.461905062198638916e-01 -2.185827493667602539e-01 -2.740155756473541260e-01 3.175696432590484619e-01 9.922187775373458862e-02 -5.647058784961700439e-02 8.175727725028991699e-02 -1.321431696414947510e-01 7.512480020523071289e-03 1.022412851452827454e-01 2.795645296573638916e-01 -3.075738847255706787e-01 -1.593298465013504028e-01 -3.764871135354042053e-02 2.812367118895053864e-02 -9.955193847417831421e-02 5.215372145175933838e-02 -1.115179359912872314e-01 6.783364713191986084e-02 1.574132144451141357e-01 -1.995087414979934692e-01 2.214035578072071075e-02
-9.829681366682052612e-03 -2.000263333320617676e-01 -4.389908537268638611e-02 1.991665661334991455e-01 1.271341145038604736e-01 1.487586796283721924e-01 -1.182056590914726257e-01 2.093967944383621216e-01 1.529592573642730713e-01 -1.326349675655364990e-01 3.937604725360870361e-01 8.385621011257171631e-02 -2.482481598854064941e-01 9.727971255779266357e-02 3.967684879899024963e-02 -2.449426651000976562e-01 2.012021094560623169e-01 7.867894321680068970e-02 -1.858830153942108154e-01 2.085030227899551392e-01 2.459506690502166748e-01 -2.900848388671875000e-01 -1.084712818264961243e-01 -1.543132215738296509e-01 -3.302898630499839783e-02 2.078653573989868164e-01 -2.399093471467494965e-02 3.202343881130218506e-01 5.095374211668968201e-02 1.481441706418991089e-01 7.818113267421722412e-02 5.881613865494728088e-02
-1.524747759103775024e-01 -2.483912855386734009e-01 2.788770757615566254e-02 9.341163933277130127e-02 -6.297227740287780762e-02 7.256668806076049805e-02 -2.596990466117858887e-01 2.240691930055618286e-01 2.127724736928939819e-01 -9.863487631082534790e-02 3.592945039272308350e-01 -4.283678904175758362e-02 -1.101169064640998840e-01 -9.583106637001037598e-02 3.646133095026016235e-02 7.047276943922042847e-02 -9.426908195018768311e-02 -8.465660735964775085e-03 -1.991455703973770142e-01 4.512728154659271240e-01 1.607636809349060059e-01 -4.629922509193420410e-01 -5.757619068026542664e-02 -6.018901243805885315e-02 -1.023062542080879211e-01 3.806944563984870911e-02 -1.101112961769104004e-01 9.067448228597640991e-02 -1.151005849242210388e-01 1.003352776169776917e-01 7.232622802257537842e-02 -7.011869549751281738e-02
-6.661858409643173218e-02 -4.882188141345977783e-01 1.132733970880508423e-01 2.658832073211669922e-01 -1.879286468029022217e-01 2.168888598680496216e-01 3.189888224005699158e-02 1.446095556020736694e-01 2.660328708589076996e-02 1.623799055814743042e-01 4.022703468799591064e-01 -6.083545833826065063e-02 -5.627065151929855347e-02 2.427880614995956421e-01 -1.352923810482025146e-01 4.234564490616321564e-03 2.490739822387695312e-01 4.171822220087051392e-02 -2.220356650650501251e-02 -2.911108545958995819e-02 -9.650862216949462891e-02 6.836868822574615479e-03 -4.337674006819725037e-02 -4.919245466589927673e-02 -2.662625014781951904e-01 2.435376308858394623e-02 -1.061362251639366150e-01 -1.688290983438491821e-01 -1.657088845968246460e-02 -5.420538410544395447e-02 2.262302339076995850e-01 2.278806567192077637e-01
-2.013501822948455811e-01 -2.404678463935852051e-01 1.563982218503952026e-01 -1.439764499664306641e-01 -2.223263233900070190e-01 2.337649166584014893e-01 -4.144287109375000000e-02 1.745628416538238525e-01 1.966602355241775513e-01 -6.843818724155426025e-02 4.294867515563964844e-01 -5.029283836483955383e-02 -2.965938448905944824e-01 2.703849673271179199e-01 6.956554949283599854e-02 -2.783731818199157715e-01 1.675205677747726440e-01 1.238369196653366089e-01 -2.143483310937881470e-01 9.808959811925888062e-02 -7.698225323110818863e-03 9.885141998529434204e-02 -2.232988476753234863e-01 3.607469052076339722e-02 -6.841064989566802979e-02 9.274819493293762207e-02 -1.794829368591308594e-01 8.844713866710662842e-02 4.144380241632461548e-02 1.159859150648117065e-01 4.254028201103210449e-02 -1.271433383226394653e-01
-2.251031547784805298e-01 -3.889622986316680908e-01 -9.947838634252548218e-02 -1.346798520535230637e-02 4.802180826663970947e-02 4.630672931671142578e-02 1.174127161502838135e-01 2.514325678348541260e-01 1.246925294399261475e-01 -2.184296846389770508e-01 1.643850654363632202e-01 -1.771861910820007324e-01 2.088832668960094452e-02 8.137854933738708496e-02 1.190370172262191772e-01 1.119888946413993835e-01 -3.045554645359516144e-02 -1.730345375835895538e-02 -2.168561704456806183e-02 1.741744875907897949e-01 -1.682861894369125366e-01 -2.297433763742446899e-01 7.041031122207641602e-02 -1.123397201299667358e-01 6.274636089801788330e-02 5.279163122177124023e-01 -2.108330726623535156e-01 9.705884754657745361e-02 9.003144502639770508e-02 -7.980284094810485840e-02 -1.026473715901374817e-01 2.425479590892791748e-01
-1.675531119108200073e-01 -4.204202592372894287e-01 -1.335878521203994751e-01 4.238067194819450378e-02 -3.101726248860359192e-02 -1.086022928357124329e-01 -1.929910294711589813e-02 1.137339398264884949e-01 2.841144800186157227e-01 -4.077255725860595703e-02 2.952439188957214355e-01 2.562805451452732086e-02 -2.398756518959999084e-02 1.100461035966873169e-01 -1.912625692784786224e-02 8.397533744573593140e-02 -2.739354372024536133e-01 1.559949219226837158e-01 -1.222324445843696594e-01 2.093217074871063232e-01 -2.076983749866485596e-01 2.721852660179138184e-01 -3.543865978717803955e-01 -7.465118169784545898e-02 -5.699396878480911255e-02 1.172912046313285828e-01 1.674090772867202759e-01 1.693331599235534668e-01 2.289181575179100037e-03 -2.591772079467773438e-01 5.742633715271949768e-03 1.082614138722419739e-01
6.190409883856773376e-03 -4.969223737716674805e-01 -3.183333575725555420e-02 7.098971307277679443e-02 -1.017132475972175598e-01 -1.345180273056030273e-01 3.824480995535850525e-02 2.906700074672698975e-01 3.535594940185546875e-01 -3.124608891084790230e-03 -8.684585988521575928e-02 1.568279117345809937e-01 -3.698846697807312012e-02 2.589786984026432037e-02 -7.117576152086257935e-02 -1.192404180765151978e-01 2.917636558413505554e-02 1.763569749891757965e-02 5.392800271511077881e-02 1.567764282226562500e-01 3.507193177938461304e-02 1.490046037361025810e-03 -7.062929868698120117e-02 -7.557702809572219849e-02 -6.824705749750137329e-02 2.893966138362884521e-01 -2.646969556808471680e-01 7.155590504407882690e-02 1.356129627674818039e-02 -3.303472101688385010e-01 -3.746969103813171387e-01 -1.497847866266965866e-02
-1.077928990125656128e-01 -3.581998646259307861e-01 -8.336510509252548218e-02 1.574392765760421753e-01 2.291632741689682007e-01 -2.004136443138122559e-01 -6.059681181795895100e-04 1.532241106033325195e-01 8.920643478631973267e-02 -1.194728910923004150e-01 4.109234213829040527e-01 3.034732118248939514e-02 -8.514997363090515137e-02 9.040154516696929932e-02 -7.929167896509170532e-02 -5.701619386672973633e-02 3.019223548471927643e-02 2.515107691287994385e-01 5.127681419253349304e-02 1.016038656234741211e-01 -2.567202448844909668e-01 1.901689916849136353e-01 -2.600714862346649170e-01 1.814332604408264160e-02 8.401621133089065552e-02 2.582376599311828613e-01 1.919924095273017883e-02 6.673750281333923340e-02 -3.154906257987022400e-02 -3.253863453865051270e-01 2.322180718183517456e-01 9.318314492702484131e-02
5.879992246627807617e-02 -2.324671298265457153e-01 1.526006013154983521e-01 3.524754345417022705e-01 2.251784875988960266e-02 8.994052559137344360e-02 -8.027727715671062469e-03 4.714140594005584717e-01 8.804591745138168335e-02 8.001436479389667511e-03 4.516826570034027100e-01 -6.560715287923812866e-02 -2.472457010298967361e-03 1.758549511432647705e-01 1.768570691347122192e-01 -1.298708617687225342e-01 4.795734584331512451e-02 -4.335952177643775940e-02 -1.995967030525207520e-01 2.553842067718505859e-01 2.212562412023544312e-01 -2.243260852992534637e-02 -1.898639202117919922e-01 -2.089159190654754639e-02 -1.480007469654083252e-01 1.592255383729934692e-01 5.346498638391494751e-02 1.263464689254760742e-01 -3.558101505041122437e-02 2.077275328338146210e-02 4.253704100847244263e-03 7.676758617162704468e-02
-2.692956328392028809e-01 -3.493026793003082275e-01 -5.468131974339485168e-02 2.544181346893310547e-01 -1.378942728042602539e-01 -2.791074812412261963e-01 4.805486649274826050e-02 6.800727546215057373e-02 2.915435433387756348e-01 5.735287442803382874e-02 -1.483554020524024963e-02 -1.534404307603836060e-01 -1.976562887430191040e-01 -5.058019235730171204e-02 2.968420088291168213e-01 -9.263430535793304443e-02 -6.430545449256896973e-02 -1.913744024932384491e-02 -1.287210881710052490e-01 1.925613135099411011e-01 -7.334709912538528442e-02 8.046922832727432251e-02 -1.381476968526840210e-01 -2.619820833206176758e-01 9.474138915538787842e-02 3.432604670524597168e-01 -1.642348617315292358e-01 9.281901270151138306e-02 2.068775296211242676e-01 1.442568656057119370e-02 -1.406672149896621704e-01 -2.478402107954025269e-02
1.073906347155570984e-01 -2.972936034202575684e-01 -1.249249130487442017e-01 9.091117233037948608e-02 -1.587238609790802002e-01 -7.544911932200193405e-03 -1.672281920909881592e-01 -1.633822172880172729e-01 1.806600093841552734e-01 4.169393181800842285e-01 3.666066527366638184e-01 -2.392715960741043091e-01 -3.167620003223419189e-01 2.491102665662765503e-01 -1.560849044471979141e-02 -3.553906083106994629e-02 -1.097139045596122742e-01 1.479552388191223145e-01 -4.141199216246604919e-02 1.730061471462249756e-01 -2.977414429187774658e-02 -3.823487833142280579e-02 -2.018684446811676025e-01 1.150606051087379456e-01 2.801647037267684937e-02 4.503676667809486389e-02 -2.524480521678924561e-01 -2.409444656223058701e-03 -1.285449564456939697e-01 1.681130193173885345e-02 2.419291250407695770e-02 -1.685882806777954102e-01
-1.633991450071334839e-01 -4.037412106990814209e-01 -2.580145001411437988e-01 1.968787312507629395e-01 1.898757368326187134e-01 6.329736858606338501e-02 2.598674409091472626e-02 1.671585440635681152e-01 1.537002176046371460e-01 -3.136428073048591614e-02 3.350827693939208984e-01 -2.625167667865753174e-01 -1.056700125336647034e-01 1.273201256990432739e-01 -1.267280429601669312e-01 -6.327223777770996094e-02 -1.987721174955368042e-01 7.657328248023986816e-02 -6.719960272312164307e-02 1.902318000793457031e-01 -1.189630851149559021e-01 2.489757835865020752e-01 -2.197854965925216675e-01 -1.590038686990737915e-01 1.807747781276702881e-02 1.756868660449981689e-01 1.961151361465454102e-01 6.340859085321426392e-02 7.985647022724151611e-02 -2.360648512840270996e-01 2.004472725093364716e-02 1.051413789391517639e-01
-1.873761974275112152e-02 -5.101567506790161133e-01 3.876477479934692383e-02 -3.939175233244895935e-02 1.520058363676071167e-01 -2.893410809338092804e-02 -2.348952889442443848e-01 -1.128264218568801880e-01 1.513988673686981201e-01 -1.941655389964580536e-02 3.614251911640167236e-01 1.185835078358650208e-01 -5.778060480952262878e-02 4.492491185665130615e-01 -6.825494766235351562e-02 4.227781295776367188e-02 1.797362603247165680e-02 -1.989384740591049194e-02 -1.891368255019187927e-02 2.099466472864151001e-01 6.987421959638595581e-02 -7.211862504482269287e-02 -2.882367931306362152e-02 -1.159066259860992432e-01 -5.541335046291351318e-02 9.374736249446868896e-02 -7.638426125049591064e-02 1.012995466589927673e-01 -1.846756935119628906e-01 -9.496203623712062836e-03 -3.518247306346893311e-01 9.722863882780075073e-02
-6.475880742073059082e-02 -3.560513257980346680e-01 -2.018064260482788086e-01 2.040301710367202759e-01 -1.530062705278396606e-01 -3.554734885692596436e-01 2.178788371384143829e-02 2.276828289031982422e-01 2.785672545433044434e-01 -7.326037436723709106e-02 1.979299932718276978e-01 1.059726029634475708e-01 -9.060361236333847046e-02 5.862824153155088425e-03 -1.211626157164573669e-01 -1.531550008803606033e-02 -5.948530882596969604e-02 7.602445781230926514e-02 -2.227935707196593285e-03 1.932756602764129639e-02 1.105053573846817017e-01 -9.655640274286270142e-02 -1.600480526685714722e-01 -2.725731432437896729e-01 -2.728096395730972290e-02 3.374143540859222412e-01 -2.442272156476974487e-01 1.013184115290641785e-01 3.968374058604240417e-02 -2.802998423576354980e-01 -1.783034503459930420e-01 2.188424952328205109e-02
-6.495725363492965698e-02 -5.147440433502197266e-01 -3.847691416740417480e-01 2.581289410591125488e-01 8.951591700315475464e-02 -3.819966688752174377e-02 -1.295762658119201660e-01 9.117842465639114380e-02 2.321229428052902222e-01 -1.053751111030578613e-01 4.569735229015350342e-01 4.519518092274665833e-02 1.119612902402877808e-02 -3.342254459857940674e-02 -1.433174461126327515e-01 8.546874672174453735e-02 -1.338422298431396484e-01 7.905315607786178589e-02 1.089853122830390930e-01 2.496357262134552002e-02 -1.433522552251815796e-01 1.660380214452743530e-01 8.526239544153213501e-03 -3.239828720688819885e-02 9.192957542836666107e-03 1.528352946043014526e-01 -1.810614615678787231e-01 1.660035923123359680e-02 -2.717510424554347992e-02 -1.288867145776748657e-01 1.023692339658737183e-01 7.993313670158386230e-02
3.481604531407356262e-02 -3.806464970111846924e-01 -2.080996930599212646e-01 2.926122546195983887e-01 2.136204838752746582e-01 3.728605573996901512e-03 -1.267608106136322021e-01 1.819181740283966064e-01 2.198748886585235596e-01 -6.339089572429656982e-02 4.227760434150695801e-01 1.177015453577041626e-01 -5.550810694694519043e-02 1.619575917720794678e-01 2.001256197690963745e-01 7.790517061948776245e-02 -2.125349044799804688e-01 1.930260471999645233e-02 1.692616567015647888e-02 1.855509579181671143e-01 -1.107928156852722168e-01 2.214460670948028564e-01 -1.442570686340332031e-01 -1.271067857742309570e-01 -1.147535219788551331e-01 4.570162668824195862e-02 -1.180929541587829590e-01 1.519627124071121216e-01 1.338062994182109833e-02 -2.326932847499847412e-01 6.846386939287185669e-02 1.411524564027786255e-01
1.240879446268081665e-01 -4.231129586696624756e-01 -1.416787654161453247e-01 1.117655634880065918e-01 5.001628771424293518e-02 -6.108327955007553101e-02 -1.561004817485809326e-01 1.439941674470901489e-01 1.120759397745132446e-01 -1.264935880899429321e-01 3.490980267524719238e-01 2.684924900531768799e-01 -1.596108525991439819e-01 6.533683836460113525e-02 -3.059632331132888794e-02 -5.824436247348785400e-02 2.313642054796218872e-01 -1.844299025833606720e-02 -8.560935407876968384e-02 -1.746192127466201782e-01 9.080083668231964111e-02 -2.638996839523315430e-01 -2.058601081371307373e-01 -1.083992049098014832e-02 8.607128262519836426e-02 7.903682440519332886e-02 -1.567519307136535645e-01 3.162138760089874268e-01 -1.965986043214797974e-01 2.329573631286621094e-01 -1.471667140722274780e-01 -1.471985690295696259e-02
4.849299322813749313e-03 -4.976699054241180420e-01 -2.451426833868026733e-01 2.500505447387695312e-01 2.436576634645462036e-01 -5.999480839818716049e-03 -3.856476768851280212e-02 1.036134213209152222e-01 1.492056399583816528e-01 -6.443408131599426270e-02 3.597380220890045166e-01 2.553855776786804199e-01 -7.519192993640899658e-02 9.865153580904006958e-02 1.385543048381805420e-01 1.025838702917098999e-01 -1.169491410255432129e-01 -7.739526778459548950e-02 1.358536928892135620e-01 9.943136572837829590e-02 -1.700998395681381226e-01 2.106960713863372803e-01 -2.415166199207305908e-01 -1.626989990472793579e-01 -3.801792114973068237e-02 1.578683406114578247e-01 -6.668175011873245239e-02 1.582397073507308960e-01 1.725147292017936707e-02 -1.443802118301391602e-01 -8.622489869594573975e-02 3.645496442914009094e-02
1.659633517265319824e-01 -2.860060334205627441e-01 -3.949774429202079773e-02 3.335544466972351074e-01 -1.801561713218688965e-01 -2.260349690914154053e-01 -1.207140162587165833e-01 -4.170792177319526672e-02 7.270625326782464981e-03 -1.840899139642715454e-01 2.010960131883621216e-02 -3.327878937125205994e-02 -2.958638370037078857e-01 1.156113594770431519e-01 -6.794143933802843094e-03 8.394660800695419312e-02 9.822581708431243896e-02 9.267190098762512207e-02 -2.288979589939117432e-01 9.338617324829101562e-02 1.885298788547515869e-01 -1.190147101879119873e-01 -3.125206828117370605e-01 -1.843049377202987671e-01 -3.635814785957336426e-02 1.635605990886688232e-01 5.192872136831283569e-02 -1.754862070083618164e-01 2.393313795328140259e-01 -3.835790753364562988e-01 -1.096956524997949600e-02 -8.794559538364410400e-02
-2.112051099538803101e-02 -3.579390347003936768e-01 -1.050372868776321411e-01 2.468392997980117798e-01 2.231346070766448975e-02 -7.640102412551641464e-03 -3.075139224529266357e-01 8.821390569210052490e-02 2.651095092296600342e-01 1.451695114374160767e-01 6.196019053459167480e-02 -4.394723474979400635e-02 -2.024746239185333252e-01 8.862853795289993286e-02 6.806910037994384766e-02 -5.341930780559778214e-03 -1.080305576324462891e-01 2.479193657636642456e-01 -9.929516911506652832e-02 2.630618512630462646e-01 -3.428582102060317993e-02 1.677891798317432404e-02 -1.904129534959793091e-01 -3.162719607353210449e-01 1.476764827966690063e-01 -1.356312334537506104e-01 -1.402793824672698975e-01 7.253684848546981812e-02 -1.493555214256048203e-02 -2.421547845005989075e-02 -1.200984269380569458e-01 4.190617799758911133e-01
-2.328391522169113159e-01 -4.972023665904998779e-01 -2.573577761650085449e-01 2.198524177074432373e-01 -1.167014315724372864e-01 9.817111492156982422e-02 -2.219125330448150635e-01 1.413470804691314697e-01 2.035915255546569824e-01 -1.056968569755554199e-01 2.617737948894500732e-01 2.081318199634552002e-01 -2.492053955793380737e-01 -1.621583849191665649e-01 -3.652798756957054138e-02 1.340212821960449219e-01 -1.353890895843505859e-01 -1.371254865080118179e-02 7.683184742927551270e-02 -8.884248882532119751e-02 9.229896962642669678e-02 1.537515074014663696e-01 -2.894723601639270782e-02 -2.127412855625152588e-01 1.082820966839790344e-01 3.767964988946914673e-02 5.647920444607734680e-02 1.018401980400085449e-01 7.346213608980178833e-02 -2.230763584375381470e-01 -1.632264256477355957e-02 1.632917374372482300e-01
2.828140929341316223e-02 -2.899447083473205566e-01 9.012100286781787872e-03 -1.123554073274135590e-02 -1.773393899202346802e-01 1.095087230205535889e-01 -7.216498255729675293e-02 1.739030927419662476e-01 -5.789775028824806213e-02 2.142115682363510132e-01 4.336078763008117676e-01 1.394555866718292236e-01 -2.448409199714660645e-01 3.846906591206789017e-03 1.362656205892562866e-01 -1.563231050968170166e-01 2.004806250333786011e-01 -1.880926452577114105e-02 -3.769756853580474854e-01 3.096466362476348877e-01 6.248703226447105408e-02 -7.703230530023574829e-02 -7.524099200963973999e-02 -5.290164798498153687e-02 -9.351818263530731201e-02 3.368673324584960938e-01 5.628305301070213318e-02 -6.055236980319023132e-02 -7.883082330226898193e-02 7.874572649598121643e-03 1.044414564967155457e-01 1.824371367692947388e-01
-2.334033325314521790e-02 -5.746623873710632324e-01 -7.535438984632492065e-02 5.189090222120285034e-02 7.719070464372634888e-02 -6.506093591451644897e-02 -1.156937405467033386e-01 1.891814619302749634e-01 -2.135103382170200348e-02 1.392765790224075317e-01 3.116607069969177246e-01 3.107572495937347412e-01 1.590621620416641235e-01 1.330276876688003540e-01 5.816772952675819397e-02 -1.126993969082832336e-01 5.875671654939651489e-02 -9.860468655824661255e-02 -1.445980072021484375e-01 -7.138579338788986206e-02 4.164082929491996765e-02 1.003579348325729370e-01 2.469742298126220703e-01 3.730937466025352478e-02 -8.572351187467575073e-02 1.087265368551015854e-02 -5.511759594082832336e-02 -3.239158168435096741e-02 2.715555019676685333e-02 -3.928034901618957520e-01 1.804813146591186523e-01 1.277118772268295288e-01
1.500026583671569824e-01 -3.504246175289154053e-01 -1.168502271175384521e-01 3.034482002258300781e-01 -1.819184422492980957e-01 -4.676721990108489990e-01 9.813894517719745636e-03 1.467133760452270508e-01 9.292598068714141846e-02 1.541829407215118408e-01 1.510312855243682861e-01 -1.672406047582626343e-01 -2.252822518348693848e-01 -1.345471292734146118e-01 1.878016591072082520e-01 5.353700742125511169e-02 2.312565892934799194e-01 -9.541339427232742310e-02 -1.309463828802108765e-01 1.429541707038879395e-01 -5.157328210771083832e-03 -1.160531938076019287e-01 9.840688854455947876e-02 -1.354227066040039062e-01 6.300203502178192139e-02 2.458377741277217865e-02 -1.099671348929405212e-01 5.030604824423789978e-02 1.438463330268859863e-01 -2.966988384723663330e-01 1.228640973567962646e-01 -2.563407272100448608e-02
-8.629804849624633789e-02 -2.486364096403121948e-01 -1.813718974590301514e-01 2.597202062606811523e-01 2.168765962123870850e-01 -8.802386373281478882e-02 -9.479591250419616699e-02 1.056421771645545959e-01 1.621447503566741943e-01 -3.382492286618798971e-04 5.262906551361083984e-01 -2.451966749504208565e-03 -1.916434168815612793e-01 1.217635869979858398e-01 -8.072332292795181274e-02 2.472206484526395798e-03 -1.500627100467681885e-01 1.379007995128631592e-01 1.422616560012102127e-02 1.888516843318939209e-01 -8.599815517663955688e-02 2.489497810602188110e-01 -3.356487452983856201e-01 -7.809938490390777588e-02 -5.327083915472030640e-02 1.859189569950103760e-02 -1.806654334068298340e-01 -5.670020527759334072e-06 -5.617430433630943298e-02 -2.603569924831390381e-01 1.430799663066864014e-01 -3.642297908663749695e-02
-1.272675991058349609e-01 -3.480154275894165039e-01 8.381050080060958862e-02 2.644076943397521973e-01 -1.597235798835754395e-01 1.066462043672800064e-02 -7.857188582420349121e-02 2.558495104312896729e-01 9.903377294540405273e-02 6.349533796310424805e-02 5.170335173606872559e-01 5.805177986621856689e-02 -8.008761703968048096e-02 1.618731468915939331e-01 1.614676862955093384e-01 1.184374615550041199e-01 1.421544104814529419e-01 -9.808317571878433228e-02 -5.428779870271682739e-02 3.187026977539062500e-01 2.145037800073623657e-01 1.021852195262908936e-01 -1.567493230104446411e-01 6.021171808242797852e-02 -1.220618039369583130e-01 7.551768422126770020e-02 7.027401030063629150e-02 5.927143245935440063e-02 -7.647723704576492310e-02 2.062439918518066406e-01 -1.566089540719985962e-01 -1.014102399349212646e-01
-1.798120290040969849e-01 -8.780253678560256958e-02 -1.455749869346618652e-01 3.307723701000213623e-01 -9.404182434082031250e-02 -2.700785398483276367e-01 -1.905104815959930420e-01 2.133878022432327271e-01 1.287050247192382812e-01 6.141870282590389252e-03 -7.667171955108642578e-02 -1.208951175212860107e-01 -3.076252937316894531e-01 -1.113658919930458069e-01 -1.049628853797912598e-02 -3.390909731388092041e-01 2.470442801713943481e-01 8.093011379241943359e-02 -1.200789362192153931e-01 7.190180569887161255e-02 1.387542784214019775e-01 -1.977865993976593018e-01 -2.329815328121185303e-01 6.556771695613861084e-02 -1.178667843341827393e-01 -5.535043030977249146e-02 -1.381298750638961792e-01 -9.432157129049301147e-02 -1.132003031671047211e-02 -2.529904842376708984e-01 -5.631446465849876404e-02 3.002631962299346924e-01
1.014515832066535950e-01 -3.213918507099151611e-01 -2.157953977584838867e-01 1.653025150299072266e-01 3.759005665779113770e-02 -1.894083321094512939e-01 1.223103404045104980e-01 3.808415532112121582e-01 1.192574724555015564e-01 1.823912709951400757e-01 2.726654410362243652e-01 9.594772011041641235e-02 2.958169765770435333e-02 -3.418996930122375488e-01 1.104787737131118774e-01 -1.024124994874000549e-01 1.596710085868835449e-01 -1.049090772867202759e-01 7.018329203128814697e-02 1.310470551252365112e-01 1.630704253911972046e-01 -1.296938806772232056e-01 -4.545771703124046326e-02 2.024227827787399292e-01 -6.936403363943099976e-02 2.792822755873203278e-02 -5.628133937716484070e-02 -9.969476610422134399e-03 2.273461669683456421e-01 -1.181191951036453247e-02 -3.041668236255645752e-01 2.132430821657180786e-01
-1.739930957555770874e-01 -3.921460211277008057e-01 -3.151199519634246826e-01 9.710855782032012939e-02 1.805256009101867676e-01 1.222348026931285858e-02 4.971200134605169296e-03 2.054805755615234375e-01 1.042527332901954651e-01 -9.081239812076091766e-03 4.471794664859771729e-01 -6.711830198764801025e-02 -1.354302465915679932e-01 -6.118116434663534164e-03 -6.771864742040634155e-02 2.571002393960952759e-02 -3.830305486917495728e-02 1.157358940690755844e-02 1.309196557849645615e-02 3.312674462795257568e-01 -2.142623662948608398e-01 2.263079881668090820e-01 -3.422795534133911133e-01 -8.480246365070343018e-02 -9.784460067749023438e-02 7.634858787059783936e-02 -8.311729133129119873e-02 1.160119399428367615e-01 -5.846936255693435669e-02 -8.918260782957077026e-02 1.123722791671752930e-01 2.072681486606597900e-02
4.555467143654823303e-02 -3.966104686260223389e-01 -7.518612593412399292e-02 2.223516106605529785e-01 1.153067573904991150e-01 1.382760703563690186e-01 4.321179911494255066e-02 8.271271735429763794e-02 1.584018170833587646e-01 -6.190502643585205078e-02 3.036070764064788818e-01 4.959741234779357910e-02 -2.419283092021942139e-01 -5.364413931965827942e-02 2.402107976377010345e-02 -2.138772308826446533e-01 4.290575385093688965e-01 5.474866926670074463e-02 -3.485572338104248047e-01 -4.759825393557548523e-02 -9.218320995569229126e-02 -2.592161297798156738e-01 -1.170578300952911377e-01 -8.732017874717712402e-02 2.822198346257209778e-02 1.503144055604934692e-01 6.506716459989547729e-02 1.950360238552093506e-01 1.148838177323341370e-01 -1.351459026336669922e-01 -6.105530261993408203e-02 6.634238362312316895e-02
1.348864734172821045e-01 -4.016009271144866943e-01 -1.576730757951736450e-01 3.711105287075042725e-01 1.323558688163757324e-01 5.114464461803436279e-02 -1.445759236812591553e-01 6.861545890569686890e-02 2.636951804161071777e-01 -1.392908990383148193e-01 3.402945995330810547e-01 1.500106304883956909e-01 1.799874007701873779e-02 5.324497446417808533e-02 1.877048611640930176e-01 -4.791268333792686462e-02 -2.833451330661773682e-01 1.001233514398336411e-02 1.107621472328901291e-02 2.153075486421585083e-01 6.164672970771789551e-02 8.095470815896987915e-02 -1.470880806446075439e-01 -1.434569209814071655e-01 -1.568859517574310303e-01 2.072659879922866821e-02 -1.196926608681678772e-01 2.469376772642135620e-01 -5.541220307350158691e-03 -2.151226848363876343e-01 3.057833202183246613e-02 1.313070356845855713e-01
2.239088714122772217e-01 -2.775906622409820557e-01 -1.153754368424415588e-01 3.392271101474761963e-01 -3.148566484451293945e-01 -3.170238733291625977e-01 -1.072320528328418732e-02 1.801906228065490723e-01 1.829409003257751465e-01 -9.990989230573177338e-03 1.902302354574203491e-01 6.021566223353147507e-03 -2.201597392559051514e-01 6.794021278619766235e-02 3.108257353305816650e-01 1.605814397335052490e-01 1.435870490968227386e-02 2.047813683748245239e-02 -1.603637486696243286e-01 1.078481823205947876e-01 2.752943895757198334e-02 -2.491024285554885864e-01 -2.915857359766960144e-02 -1.116590648889541626e-01 1.688236296176910400e-01 -6.572168320417404175e-02 -1.244801133871078491e-01 -1.373824775218963623e-01 2.011211365461349487e-01 -2.010350227355957031e-01 6.478076428174972534e-02 2.388343401253223419e-02
-1.002087816596031189e-01 -4.352473616600036621e-01 -1.034177467226982117e-01 1.863616704940795898e-01 9.810795634984970093e-02 5.591592937707901001e-02 4.364221170544624329e-02 1.236589476466178894e-01 1.239834502339363098e-01 1.303000152111053467e-01 3.686769306659698486e-01 3.070674277842044830e-02 -2.066086828708648682e-01 1.192583590745925903e-01 -8.047772198915481567e-02 -8.585724979639053345e-02 -8.241824060678482056e-02 1.134095191955566406e-01 -1.368399150669574738e-02 1.684633493423461914e-01 -2.785530984401702881e-01 2.324538528919219971e-01 -2.746503651142120361e-01 -1.085778474807739258e-01 -2.361815422773361206e-01 1.584794074296951294e-01 3.958833869546651840e-03 2.114025205373764038e-01 -2.173623815178871155e-02 -2.926849126815795898e-01 6.875229626893997192e-02 4.040499404072761536e-02
-2.382465004920959473e-01 -3.469890058040618896e-01 -1.114475727081298828e-02 1.012999340891838074e-01 1.681013703346252441e-01 8.595580235123634338e-03 -3.155579790472984314e-02 4.728597030043601990e-02 1.438008844852447510e-01 1.153656095266342163e-02 2.449290603399276733e-01 6.759787350893020630e-02 -7.113138586282730103e-02 3.491607010364532471e-01 4.690848290920257568e-02 -1.377400159835815430e-01 9.253948181867599487e-02 2.624027989804744720e-02 -3.069392144680023193e-01 2.661204040050506592e-01 9.603546001017093658e-03 -2.581585347652435303e-01 -2.859514951705932617e-01 1.424027141183614731e-02 -2.002895176410675049e-01 1.649060547351837158e-01 -1.269138157367706299e-01 9.302224963903427124e-03 -1.915450766682624817e-02 4.583601653575897217e-02 -3.421596288681030273e-01 -1.460582166910171509e-01
1.419562846422195435e-01 -4.843087494373321533e-01 3.331964462995529175e-02 1.258641332387924194e-01 -7.814035750925540924e-03 -3.679903447628021240e-01 8.080981671810150146e-02 7.978632114827632904e-03 -1.963314116001129150e-01 -2.059525810182094574e-02 2.093420326709747314e-01 6.386727839708328247e-02 -3.033003956079483032e-02 1.818091571331024170e-01 1.257743090391159058e-01 -2.601370513439178467e-01 7.086133211851119995e-02 -3.420120850205421448e-02 -2.990624606609344482e-01 4.414580762386322021e-02 7.509040087461471558e-02 -2.983340919017791748e-01 8.764015883207321167e-02 -1.506961882114410400e-01 -1.894863694906234741e-02 -1.021604984998703003e-01 -1.404770016670227051e-01 1.938915997743606567e-01 2.712655961513519287e-01 -1.142365708947181702e-01 -2.940719574689865112e-02 -6.080882251262664795e-02
1.686024107038974762e-02 -2.702725529670715332e-01 2.665328383445739746e-01 4.649308696389198303e-02 -1.808374524116516113e-01 8.429782837629318237e-02 -3.574746847152709961e-01 2.946307361125946045e-01 3.577666729688644409e-02 -6.044319598004221916e-04 4.614168703556060791e-01 -1.546882688999176025e-01 -4.559993371367454529e-02 2.307902425527572632e-01 2.155141532421112061e-01 -6.238587200641632080e-02 1.332745403051376343e-01 -1.410712599754333496e-01 -6.467838585376739502e-02 2.560575008392333984e-01 1.926278620958328247e-01 -8.103719353675842285e-02 -7.250549644231796265e-02 -8.755452930927276611e-02 1.600780189037322998e-01 -9.644721448421478271e-02 -6.650725007057189941e-02 -6.057871505618095398e-02 1.295283343642950058e-02 1.080836206674575806e-01 -1.535902917385101318e-02 1.901420801877975464e-01
-1.194576993584632874e-01 -3.783461451530456543e-01 6.384609639644622803e-02 -1.430199891328811646e-01 -1.933668404817581177e-01 1.875376850366592407e-01 -2.056808024644851685e-01 1.979302316904067993e-01 8.825998008251190186e-02 -7.421310991048812866e-02 3.194581270217895508e-01 1.214891523122787476e-01 -5.516125261783599854e-02 3.091373145580291748e-01 -1.331505030393600464e-01 -1.522159427404403687e-01 -2.152703935280442238e-03 2.414098381996154785e-01 -1.191444396972656250e-01 1.184154897928237915e-01 2.538497149944305420e-01 9.989477694034576416e-03 3.517781943082809448e-02 1.111670434474945068e-01 6.051318719983100891e-02 -1.297280341386795044e-01 -2.386602610349655151e-01 -2.140575945377349854e-01 2.824710309505462646e-01 1.738742366433143616e-02 3.153179585933685303e-02 -1.593738943338394165e-01
3.897671028971672058e-02 -2.449799478054046631e-01 4.069435410201549530e-03 3.803513199090957642e-02 -1.753359846770763397e-02 -3.610408306121826172e-01 1.313266903162002563e-01 1.916452497243881226e-01 2.798892855644226074e-01 1.722450181841850281e-02 3.246542513370513916e-01 7.364434003829956055e-02 -3.512547314167022705e-01 2.344579845666885376e-01 -2.949340343475341797e-01 -4.592252522706985474e-02 1.387675255537033081e-01 -5.851387977600097656e-02 -4.230117797851562500e-02 2.377320677042007446e-01 1.236099377274513245e-02 2.211877889931201935e-02 -2.096150219440460205e-01 -2.054533548653125763e-02 -8.433924056589603424e-03 5.178538151085376740e-03 -1.418525576591491699e-01 -1.577115505933761597e-01 4.664320498704910278e-02 5.058569833636283875e-03 3.116058707237243652e-01 1.583812087774276733e-01
-4.516912251710891724e-02 -4.845370948314666748e-01 1.424646824598312378e-01 -1.465852558612823486e-02 2.016549855470657349e-01 -1.298319548368453979e-02 9.910563938319683075e-03 2.063113451004028320e-01 1.231607347726821899e-01 5.841821059584617615e-02 2.523144483566284180e-01 8.160267770290374756e-02 -1.711345314979553223e-01 2.872198224067687988e-01 6.094228476285934448e-02 5.700251832604408264e-02 -8.450797200202941895e-02 -1.881476938724517822e-01 -2.117592394351959229e-01 -1.052650213241577148e-01 -2.007939070463180542e-01 -4.379701614379882812e-01 -1.074531078338623047e-01 -1.346535533666610718e-01 -1.792018068954348564e-03 -4.191470146179199219e-02 -9.698344022035598755e-02 9.257435798645019531e-02 -6.248124875128269196e-03 -8.562406152486801147e-02 -1.445733606815338135e-01 -2.079488039016723633e-01
1.557768043130636215e-02 -4.147004187107086182e-01 -2.483631074428558350e-01 2.723185122013092041e-01 2.054490000009536743e-01 6.116912513971328735e-02 -1.677116751670837402e-01 1.443615108728408813e-01 1.805643290281295776e-01 -2.442518435418605804e-02 3.729079961776733398e-01 2.512276172637939453e-01 6.195238232612609863e-02 4.285444039851427078e-03 1.773792654275894165e-01 -3.559282794594764709e-02 -2.897696793079376221e-01 -6.466120481491088867e-02 -7.681085914373397827e-02 2.149305194616317749e-01 -1.297399699687957764e-01 1.107909679412841797e-01 -1.505457758903503418e-01 -1.544066369533538818e-01 -1.294260006397962570e-02 4.878831561654806137e-03 -3.289848193526268005e-02 1.616781204938888550e-01 1.078474801033735275e-02 -2.459230720996856689e-01 -3.862069547176361084e-02 1.403705328702926636e-01
-9.824693948030471802e-02 -7.051895558834075928e-02 -3.606213629245758057e-01 5.240501463413238525e-02 -2.244703471660614014e-01 -3.329787552356719971e-01 -1.485755145549774170e-01 2.419086098670959473e-01 -3.580978512763977051e-02 -1.190769746899604797e-01 2.027449160814285278e-01 2.231632769107818604e-01 -5.223966389894485474e-02 3.734857439994812012e-01 -1.473722904920578003e-01 -1.780313700437545776e-01 -2.450670748949050903e-01 1.270969510078430176e-01 1.143085286021232605e-01 2.356955260038375854e-01 1.508092582225799561e-01 -5.174221470952033997e-02 -2.883028090000152588e-01 -2.608522959053516388e-02 7.649378478527069092e-02 7.731361687183380127e-02 1.139261573553085327e-01 4.261809214949607849e-02 9.344439208507537842e-02 -1.287566423416137695e-01 -4.496077448129653931e-02 -2.674459107220172882e-02
1.807705126702785492e-02 -3.020811378955841064e-01 -3.155779540538787842e-01 1.303128302097320557e-01 -1.850511580705642700e-01 -2.520937025547027588e-01 -7.795924320816993713e-03 2.649728208780288696e-02 3.516404628753662109e-01 1.960328547284007072e-03 1.662378758192062378e-01 -7.588791102170944214e-02 -7.828348129987716675e-02 -5.581375956535339355e-02 -4.733578860759735107e-02 7.466035336256027222e-02 -6.305971741676330566e-02 -8.098670840263366699e-02 -2.336911410093307495e-01 -5.179540067911148071e-02 -1.624925881624221802e-01 -2.681083790957927704e-02 -9.451521188020706177e-02 -7.621436566114425659e-02 2.019074410200119019e-01 1.386963576078414917e-01 -2.058419436216354370e-01 7.545167207717895508e-02 2.892962396144866943e-01 -3.801842331886291504e-01 -2.702834904193878174e-01 1.172402594238519669e-02
-8.354668319225311279e-02 -3.848776221275329590e-01 -3.358377814292907715e-01 3.517526760697364807e-02 -9.791850298643112183e-02 -1.486396510154008865e-02 -5.930356308817863464e-02 2.725724279880523682e-01 2.790238857269287109e-01 1.017634123563766479e-01 1.000701915472745895e-02 -5.441889911890029907e-02 -1.388327628374099731e-01 4.210282862186431885e-02 -1.314528193324804306e-02 -3.184548020362854004e-01 4.985345527529716492e-02 1.095564011484384537e-02 -6.943932920694351196e-02 8.666463196277618408e-02 2.128124795854091644e-02 2.858005464076995850e-02 -1.723574101924896240e-01 -3.536176383495330811e-01 2.404032051563262939e-01 2.613386213779449463e-01 -2.164477109909057617e-01 6.031169556081295013e-03 -3.670248761773109436e-02 -2.390973269939422607e-01 -1.473207585513591766e-02 1.633055061101913452e-01
1.389001458883285522e-01 -2.629761397838592529e-01 -2.321310341358184814e-01 1.670307964086532593e-01 3.726598620414733887e-02 -2.390892058610916138e-01 -1.631685048341751099e-01 -6.749792490154504776e-03 -3.523448854684829712e-02 -6.511916965246200562e-02 4.156125485897064209e-01 1.478947326540946960e-02 -3.835508823394775391e-01 1.716917902231216431e-01 1.706993430852890015e-01 1.040146946907043457e-01 1.173663213849067688e-01 -5.165184661746025085e-02 -3.383139520883560181e-02 1.955984383821487427e-01 5.678218603134155273e-02 -3.345316052436828613e-01 7.106757164001464844e-02 2.571451105177402496e-02 -1.470613479614257812e-01 -1.415843367576599121e-01 4.006930440664291382e-02 2.973683550953865051e-02 2.031127512454986572e-01 9.652548469603061676e-04 -2.374057620763778687e-01 1.763216406106948853e-01
-7.885876297950744629e-02 -3.140497505664825439e-01 1.318727582693099976e-01 2.754944264888763428e-01 1.302168816328048706e-01 -1.959592252969741821e-01 -1.230113655328750610e-01 -1.965302042663097382e-03 6.361448671668767929e-03 -4.936690628528594971e-02 5.203758552670478821e-02 7.075069844722747803e-02 -4.248382151126861572e-01 -1.093985661864280701e-01 1.624316871166229248e-01 -1.773888804018497467e-02 2.668353021144866943e-01 -7.545085996389389038e-02 -4.964999109506607056e-02 2.680853307247161865e-01 -1.116919070482254028e-01 8.966336399316787720e-02 -1.931937932968139648e-01 7.993488758802413940e-02 1.622297912836074829e-01 1.710040718317031860e-01 1.660777069628238678e-02 -2.523433864116668701e-01 -7.501050084829330444e-02 -3.949534296989440918e-01 -7.342804223299026489e-02 -7.204913068562746048e-03
7.729725539684295654e-02 -4.340830743312835693e-01 -8.902025967836380005e-02 -1.185196917504072189e-02 -8.657702803611755371e-02 -1.614633798599243164e-01 -2.038882225751876831e-01 2.191648334264755249e-01 5.783402174711227417e-02 -8.473553508520126343e-02 1.031388491392135620e-01 1.174979358911514282e-01 1.118813231587409973e-01 1.247235089540481567e-01 -5.286830291152000427e-02 -1.468147337436676025e-01 -1.342114061117172241e-01 2.746529877185821533e-01 -5.222274363040924072e-02 9.173370897769927979e-02 2.500412166118621826e-01 -2.225250899791717529e-01 6.277474015951156616e-02 2.275268584489822388e-01 8.901457488536834717e-02 3.035852015018463135e-01 -2.044548392295837402e-01 -1.100222095847129822e-01 1.448341906070709229e-01 -3.588015735149383545e-01 -1.043279841542243958e-01 -6.362872198224067688e-03
-4.901941493153572083e-02 -2.827315926551818848e-01 1.545540173538029194e-03 6.921702623367309570e-02 4.611219465732574463e-02 -9.655840694904327393e-02 -2.917233407497406006e-01 -9.985964000225067139e-02 -1.948918551206588745e-01 2.790846526622772217e-01 2.535372972488403320e-01 -1.132709085941314697e-01 -1.261993590742349625e-02 -8.385410904884338379e-02 1.857971996068954468e-01 -9.582661092281341553e-02 1.650202423334121704e-01 -2.536387881264090538e-03 -9.802612662315368652e-02 2.785012125968933105e-01 1.328444629907608032e-01 -2.918365597724914551e-01 -1.572697907686233521e-01 -1.370033472776412964e-01 -8.317364007234573364e-02 1.693765446543693542e-02 -3.839668035507202148e-01 -6.783864647150039673e-02 2.501974403858184814e-01 9.887435287237167358e-02 -2.646952867507934570e-01 7.725907955318689346e-03
5.706956237554550171e-02 -4.046058654785156250e-01 4.280968755483627319e-02 1.171920523047447205e-01 2.133886516094207764e-02 -6.675313413143157959e-02 2.384755201637744904e-02 1.782179772853851318e-01 5.932456627488136292e-02 5.238740518689155579e-02 4.567252397537231445e-01 -9.459298104047775269e-02 -7.081542164087295532e-02 5.442758649587631226e-02 2.874273061752319336e-01 2.685263566672801971e-02 7.246764004230499268e-02 -1.036975812166929245e-02 -2.685039862990379333e-02 1.163158565759658813e-01 2.217464148998260498e-01 -1.651446223258972168e-01 -2.056469582021236420e-02 -1.011816412210464478e-01 -2.442209571599960327e-01 4.104170799255371094e-01 -5.760097131133079529e-02 -2.203142791986465454e-01 1.755242608487606049e-02 6.035427004098892212e-02 -1.895928978919982910e-01 -1.963511556386947632e-01
-2.439805120229721069e-01 -2.874406874179840088e-01 -1.942567378282546997e-01 1.279681269079446793e-02 -1.220432743430137634e-01 -2.452951520681381226e-01 9.553914517164230347e-02 1.907044351100921631e-01 5.563624203205108643e-02 1.131794750690460205e-01 2.120476514101028442e-01 -1.714211553335189819e-01 -1.363628506660461426e-01 -3.308712318539619446e-02 -9.066548198461532593e-02 -8.288750424981117249e-03 1.477663964033126831e-02 3.010367453098297119e-01 -2.594444751739501953e-01 5.933132395148277283e-02 1.491649150848388672e-01 -1.061692610383033752e-01 3.151321318000555038e-03 2.962033450603485107e-01 2.743191830813884735e-02 1.592158675193786621e-01 -3.269107043743133545e-01 -1.507282350212335587e-02 2.281345725059509277e-01 -2.802762687206268311e-01 -1.375957429409027100e-01 -1.244365051388740540e-01
-1.951850354671478271e-01 -5.343609452247619629e-01 -1.710086166858673096e-01 1.028024852275848389e-01 -1.467626839876174927e-01 -3.982264399528503418e-01 -1.948838122189044952e-02 5.985450744628906250e-02 -3.042988292872905731e-02 -7.049824297428131104e-02 -7.060912251472473145e-02 -1.943853199481964111e-01 -1.826294064521789551e-01 -2.877325378358364105e-02 2.846010923385620117e-01 9.876940399408340454e-03 -1.461903154850006104e-01 -8.217903971672058105e-02 -1.676459610462188721e-01 1.619015038013458252e-01 5.022743716835975647e-02 -4.530910030007362366e-02 5.347032099962234497e-02 -7.059492915868759155e-02 1.577107012271881104e-01 2.891412675380706787e-01 -2.022408992052078247e-01 6.158211827278137207e-02 3.672179207205772400e-02 -1.562049686908721924e-01 5.842506419867277145e-03 -1.212714463472366333e-01
-1.332613825798034668e-01 -4.004717767238616943e-01 -1.947205513715744019e-01 1.024472340941429138e-01 8.721573278307914734e-03 -1.522890031337738037e-01 3.392725810408592224e-02 2.142364233732223511e-01 1.339523047208786011e-01 -2.282609045505523682e-01 1.131201162934303284e-01 1.729594767093658447e-01 -2.784251570701599121e-01 -1.903566569089889526e-01 -2.243717759847640991e-01 5.512252822518348694e-02 -1.300469487905502319e-01 -2.262187600135803223e-01 -1.073397547006607056e-01 1.638483107089996338e-01 2.284027189016342163e-01 9.061643481254577637e-02 -2.859016954898834229e-01 -2.866311073303222656e-01 8.777111768722534180e-02 -6.218709424138069153e-02 6.571323424577713013e-02 1.394867599010467529e-01 2.110625207424163818e-01 7.221324741840362549e-02 -8.603089302778244019e-02 -5.226422799751162529e-04
-7.406384497880935669e-02 -1.969927102327346802e-01 -3.069742619991302490e-01 4.762803390622138977e-02 -1.547150313854217529e-01 -4.070435836911201477e-02 -9.331560134887695312e-02 2.268898487091064453e-02 2.114413976669311523e-01 -8.694036304950714111e-02 5.250636115670204163e-02 -6.145114079117774963e-02 -4.080878794193267822e-01 2.862799167633056641e-01 2.825864963233470917e-02 6.828010827302932739e-02 -1.288010329008102417e-01 1.265222430229187012e-01 1.067151799798011780e-01 2.389820963144302368e-01 -1.477325409650802612e-01 -2.095686942338943481e-01 -3.144906461238861084e-01 -2.011179029941558838e-01 9.980443865060806274e-02 -1.888889968395233154e-01 -2.214531004428863525e-01 5.524128675460815430e-02 1.049680411815643311e-01 -2.402660399675369263e-01 -1.378320604562759399e-01 1.413045674562454224e-01
-1.401459872722625732e-01 -3.924393355846405029e-01 -2.209007292985916138e-01 4.693979918956756592e-01 -5.377664044499397278e-02 -7.889346033334732056e-02 1.720626801252365112e-01 2.418150156736373901e-01 6.479570176452398300e-03 1.888865977525711060e-01 1.062687709927558899e-01 3.303207922726869583e-03 -5.690947547554969788e-02 -1.457232534885406494e-01 9.573107957839965820e-02 -1.761981993913650513e-01 -7.979804277420043945e-02 1.666810512542724609e-01 9.476662427186965942e-02 1.845581978559494019e-01 1.610849648714065552e-01 -9.862678498029708862e-02 6.006018444895744324e-02 1.788709312677383423e-01 1.049012392759323120e-01 1.635981053113937378e-01 -2.443946301937103271e-01 -1.100340485572814941e-01 1.349953860044479370e-01 1.975863240659236908e-02 -1.746216565370559692e-01 2.028110772371292114e-01
-1.298941373825073242e-01 -4.583386182785034180e-01 -1.582997888326644897e-01 2.558102309703826904e-01 1.889149546623229980e-01 1.387547999620437622e-01 -1.242477968335151672e-01 1.877360939979553223e-01 1.214449480175971985e-01 7.813634583726525307e-04 3.509972095489501953e-01 1.413337290287017822e-01 -5.784045532345771790e-02 7.301725447177886963e-02 1.051844060420989990e-01 5.919812992215156555e-02 -3.245031833648681641e-01 3.613775968551635742e-02 1.797643862664699554e-02 1.518974453210830688e-01 -2.116475552320480347e-01 1.811702102422714233e-01 -1.878020465373992920e-01 -1.126360595226287842e-01 -4.319962486624717712e-02 1.401333659887313843e-01 -6.179483234882354736e-02 1.608688384294509888e-01 -6.189428735524415970e-03 -2.262776941061019897e-01 -6.064987275749444962e-03 1.941825449466705322e-01
-2.034673988819122314e-01 -4.503085911273956299e-01 -1.167550161480903625e-01 -2.918088808655738831e-02 5.616172030568122864e-02 2.626645751297473907e-02 6.842682510614395142e-02 2.688276767730712891e-01 -3.771442174911499023e-02 1.324042230844497681e-01 1.814859956502914429e-01 -9.692987054586410522e-02 -2.120758593082427979e-01 -3.416288197040557861e-01 1.733845621347427368e-01 -1.409692168235778809e-01 1.324701905250549316e-01 -1.421660035848617554e-01 -2.566861808300018311e-01 1.260389685630798340e-01 -3.963078930974006653e-02 -2.359507232904434204e-01 -2.371966540813446045e-01 -1.415266096591949463e-01 -1.453529000282287598e-01 -7.300423830747604370e-02 8.023341000080108643e-02 1.502600461244583130e-01 -1.728825718164443970e-01 -4.794099181890487671e-02 6.106027588248252869e-02 -2.078040540218353271e-01
-4.008549731224775314e-03 -4.849125146865844727e-01 4.691378027200698853e-02 -1.397244632244110107e-01 5.083524435758590698e-02 4.567919671535491943e-02 -6.161210313439369202e-02 2.061204612255096436e-01 2.325250394642353058e-02 1.019752323627471924e-01 3.760325908660888672e-01 7.745337486267089844e-02 -1.082316190004348755e-01 9.475664049386978149e-02 2.496748417615890503e-01 -1.522615700960159302e-01 1.267701238393783569e-01 1.021332442760467529e-01 -1.379337310791015625e-01 8.896935731172561646e-03 -9.320827573537826538e-02 -2.415623664855957031e-01 1.183617115020751953e-01 -1.395491510629653931e-01 3.004188835620880127e-01 1.444581896066665649e-01 -1.908422410488128662e-01 3.477608263492584229e-01 3.205464780330657959e-02 7.219940423965454102e-02 2.776789478957653046e-02 7.742434740066528320e-02
-8.082698285579681396e-02 -1.657800525426864624e-01 -1.770897358655929565e-01 4.476086050271987915e-02 -1.458700597286224365e-01 -1.486891359090805054e-01 -1.215205118060112000e-01 9.510050714015960693e-02 5.488245189189910889e-02 -2.333142012357711792e-01 2.581926882266998291e-01 2.600853443145751953e-01 -2.059338390827178955e-01 1.745957583189010620e-01 1.288397759199142456e-01 -4.679291695356369019e-02 2.897794544696807861e-01 -1.600737720727920532e-01 -1.618587970733642578e-01 -3.764120489358901978e-02 -5.182399973273277283e-02 -1.570459753274917603e-01 -2.395101934671401978e-01 -1.791120022535324097e-01 2.631631493568420410e-01 4.011839330196380615e-01 -1.623836755752563477e-01 1.192436963319778442e-01 -1.473151594400405884e-01 -1.477581113576889038e-01 1.095823943614959717e-01 -4.055732861161231995e-02
-6.068875640630722046e-02 -4.689567685127258301e-01 -3.715853989124298096e-01 1.036333516240119934e-01 5.017398297786712646e-02 8.468606323003768921e-02 -1.778225600719451904e-02 1.635893583297729492e-01 6.635887175798416138e-02 3.178229555487632751e-02 4.539302587509155273e-01 1.260066330432891846e-01 -1.180056482553482056e-01 -1.677474975585937500e-01 -1.042650565505027771e-01 -1.023109257221221924e-01 -2.870540916919708252e-01 5.151326209306716919e-02 6.760348379611968994e-02 5.838446319103240967e-02 -8.396131545305252075e-02 1.810830235481262207e-01 -9.412735700607299805e-02 1.180921029299497604e-02 -9.172977507114410400e-02 7.095588743686676025e-02 3.693936765193939209e-02 -9.479128569364547729e-02 -1.794956251978874207e-02 -2.923819422721862793e-01 1.934892386198043823e-01 1.055818274617195129e-01
-1.166327446699142456e-01 -3.016613423824310303e-01 -1.526189595460891724e-01 1.592028141021728516e-01 -3.820513188838958740e-02 -2.505342103540897369e-02 -2.302911430597305298e-01 -1.576960086822509766e-01 7.860090583562850952e-02 1.713947802782058716e-01 9.035435318946838379e-02 5.861504375934600830e-02 -2.892997860908508301e-01 1.162190884351730347e-01 7.507064938545227051e-02 -3.022239506244659424e-01 1.487296074628829956e-01 2.117586135864257812e-02 -2.954384498298168182e-02 -7.130119204521179199e-02 6.651115417480468750e-02 -3.461715281009674072e-01 -4.115872383117675781e-01 5.020644515752792358e-02 -1.214188486337661743e-01 -6.932417303323745728e-02 -2.597361803054809570e-01 -1.874525994062423706e-01 -2.153785675764083862e-01 1.502487063407897949e-01 -9.410399943590164185e-02 -2.762501873075962067e-02
-1.255769934505224228e-02 -3.493368029594421387e-01 1.436066720634698868e-02 -6.857244670391082764e-02 -8.301455527544021606e-02 5.856431671418249607e-04 6.081444397568702698e-02 1.071108356118202209e-01 5.432683229446411133e-02 5.964830890297889709e-02 4.795728325843811035e-01 -3.302135737612843513e-03 -1.075187623500823975e-01 2.467161864042282104e-01 -4.362142458558082581e-02 -3.980080485343933105e-01 -5.996546894311904907e-02 1.089518219232559204e-01 -3.279232978820800781e-01 1.785055249929428101e-01 4.679935425519943237e-02 1.008350551128387451e-01 7.853655517101287842e-02 1.203165054321289062e-01 -2.035554051399230957e-01 -2.336500398814678192e-02 -1.325771212577819824e-01 4.460854455828666687e-02 1.382954716682434082e-01 2.716443240642547607e-01 -1.961168795824050903e-01 -2.811552770435810089e-02
3.274225816130638123e-02 -4.012808203697204590e-01 6.302729994058609009e-02 5.509736388921737671e-02 1.408481448888778687e-01 7.850618660449981689e-02 -2.472068741917610168e-02 -2.915166132152080536e-02 3.071350418031215668e-02 -1.552679948508739471e-02 3.608718216419219971e-01 -1.844649314880371094e-01 -3.357973396778106689e-01 -2.610054910182952881e-01 8.202467113733291626e-03 -1.157823950052261353e-01 -6.077592726796865463e-03 -2.402679473161697388e-01 8.571863919496536255e-02 2.516224086284637451e-01 5.639355629682540894e-02 -3.457152545452117920e-01 -1.763459108769893646e-02 -5.398336425423622131e-02 -1.092194914817810059e-01 1.673836857080459595e-01 1.900274157524108887e-01 1.941263489425182343e-02 3.282382339239120483e-02 -1.341833919286727905e-01 -1.315940618515014648e-01 -2.764956951141357422e-01
-1.375899612903594971e-01 -5.540443062782287598e-01 2.970296703279018402e-02 -1.304028779268264771e-01 2.550802007317543030e-02 1.764732450246810913e-01 5.029384046792984009e-02 1.990713030099868774e-01 -1.261040419340133667e-01 3.395602852106094360e-02 2.202903479337692261e-01 -2.043438553810119629e-01 -2.638466656208038330e-02 9.461404383182525635e-02 1.126944869756698608e-01 -2.349269986152648926e-01 2.343484014272689819e-01 6.198483332991600037e-02 -1.786948442459106445e-01 1.026313006877899170e-01 -7.378295809030532837e-02 -3.030107021331787109e-01 -5.454238504171371460e-02 -1.484238058328628540e-01 2.880880236625671387e-01 1.485844608396291733e-02 -1.213912516832351685e-01 2.821861393749713898e-02 1.635206490755081177e-02 -2.206837832927703857e-01 1.616838723421096802e-01 6.170095410197973251e-03
-6.784521788358688354e-02 -2.294051200151443481e-01 1.425016969442367554e-01 -2.321454733610153198e-01 -2.913000807166099548e-02 -1.146626994013786316e-01 -2.387484759092330933e-01 3.147988766431808472e-02 9.699249267578125000e-02 7.222398370504379272e-02 3.772332370281219482e-01 -5.449144542217254639e-02 -1.217412725090980530e-01 2.113138437271118164e-01 -7.766988873481750488e-02 -2.226626574993133545e-01 2.106243073940277100e-01 2.164838463068008423e-02 -8.787473291158676147e-02 1.787106543779373169e-01 3.695166110992431641e-01 -9.804052114486694336e-02 -3.240526318550109863e-01 7.782591879367828369e-02 -1.341204345226287842e-01 -9.916326403617858887e-02 -1.945855915546417236e-01 8.853333443403244019e-02 1.139554902911186218e-01 -4.153195396065711975e-02 -1.772698163986206055e-01 -2.454169839620590210e-01
-5.747547373175621033e-02 -3.575305342674255371e-01 -1.103796586394309998e-01 5.132117122411727905e-02 -1.479935199022293091e-01 -1.010642498731613159e-01 -1.098515242338180542e-01 8.278565108776092529e-02 -1.370334625244140625e-01 1.177339926362037659e-01 1.823091134428977966e-02 -1.522655878216028214e-02 -2.462043017148971558e-01 1.723778783343732357e-03 2.579888328909873962e-02 -3.444906175136566162e-01 2.158075124025344849e-01 2.051115930080413818e-01 1.104688718914985657e-01 5.929005891084671021e-02 1.702508628368377686e-01 -8.943370543420314789e-03 -2.341414541006088257e-01 -4.858628287911415100e-02 -1.575575619935989380e-01 2.633393555879592896e-02 -4.530361294746398926e-01 -2.173024117946624756e-01 -2.621657252311706543e-01 -4.304328188300132751e-02 -2.217038869857788086e-01 3.904824331402778625e-02
-8.382909744977951050e-02 -2.858606278896331787e-01 -1.335998624563217163e-02 1.676006764173507690e-01 -1.183036491274833679e-01 -2.525730989873409271e-02 -2.474016398191452026e-01 7.863926142454147339e-02 1.548196375370025635e-01 2.412580698728561401e-01 1.525220274925231934e-01 -1.209159344434738159e-01 -6.452069431543350220e-02 7.487299293279647827e-02 5.137255787849426270e-02 -8.462511003017425537e-02 -1.398783922195434570e-01 -2.739145457744598389e-01 2.882086858153343201e-02 3.431862294673919678e-01 1.684891581535339355e-01 2.014214359223842621e-02 -2.620280385017395020e-01 -5.651397164911031723e-03 1.124310195446014404e-01 -6.167113780975341797e-02 -2.259362936019897461e-01 2.569433152675628662e-01 2.896358445286750793e-02 3.886313736438751221e-02 3.897941112518310547e-01 -2.506942152976989746e-01
-1.077188253402709961e-01 -3.013637065887451172e-01 -5.204155668616294861e-02 -2.277985960245132446e-02 9.686978161334991455e-02 2.245263904333114624e-01 1.816094107925891876e-02 1.295824795961380005e-01 -4.115596041083335876e-02 5.299337208271026611e-02 3.605590462684631348e-01 -2.618013024330139160e-01 -4.067684710025787354e-01 3.491485491394996643e-02 2.585722804069519043e-01 -1.927888095378875732e-01 1.341640204191207886e-01 -3.578346222639083862e-02 -3.554437682032585144e-02 1.950921118259429932e-01 1.192765384912490845e-01 -3.425435721874237061e-01 -9.495311230421066284e-02 7.719324436038732529e-03 4.299902543425559998e-02 1.536024510860443115e-01 1.595737487077713013e-01 2.826564610004425049e-01 5.911337584257125854e-02 -4.900548607110977173e-02 -8.309979736804962158e-02 -2.888201177120208740e-02
-1.046272888779640198e-01 -2.659601569175720215e-01 -2.787638269364833832e-02 7.381485402584075928e-02 -5.935512483119964600e-02 -1.015391871333122253e-01 1.615864336490631104e-01 3.247173726558685303e-01 1.249259039759635925e-01 -6.615193933248519897e-02 3.940839469432830811e-01 -2.227747291326522827e-01 -4.003375768661499023e-02 -4.212079942226409912e-02 2.859958410263061523e-01 1.106092631816864014e-01 1.366987228393554688e-01 2.253834307193756104e-01 -3.745948895812034607e-02 2.786206901073455811e-01 5.080968141555786133e-03 -2.212257236242294312e-01 -9.117536991834640503e-02 2.046297118067741394e-02 -8.025581389665603638e-02 3.768801987171173096e-01 -1.177089512348175049e-01 -6.236968934535980225e-02 -1.911559551954269409e-01 -7.111899554729461670e-02 -1.292563974857330322e-01 -1.168068796396255493e-01
-3.640972077846527100e-01 -3.310986757278442383e-01 -1.750218719244003296e-01 2.911742627620697021e-01 -4.471211135387420654e-02 9.106971323490142822e-02 -2.039535939693450928e-01 1.625172644853591919e-01 1.186594516038894653e-01 -5.718919055652804673e-05 3.270584642887115479e-01 2.621765434741973877e-01 -2.454815506935119629e-01 -8.180373162031173706e-02 -2.247994244098663330e-01 1.047259755432605743e-02 -1.696723103523254395e-01 -6.398642808198928833e-02 -4.122795164585113525e-02 7.938053458929061890e-02 7.971279323101043701e-02 8.502494543790817261e-02 7.002978026866912842e-02 -3.562674224376678467e-01 2.938318438827991486e-02 5.345544964075088501e-02 -4.461897164583206177e-02 2.218087390065193176e-02 1.220304816961288452e-01 -9.793300926685333252e-02 -1.572736203670501709e-01 1.224321722984313965e-01
8.828669041395187378e-02 -3.992637991905212402e-01 2.191132754087448120e-01 2.051892429590225220e-01 1.039430797100067139e-01 -2.042621076107025146e-01 -1.592008024454116821e-02 3.397037684917449951e-01 4.620120674371719360e-02 4.254001751542091370e-02 2.005536705255508423e-01 4.802074655890464783e-02 -4.282676056027412415e-02 2.156956344842910767e-01 8.959437906742095947e-02 7.835745811462402344e-02 9.636694937944412231e-02 5.086239427328109741e-02 -1.093384250998497009e-01 6.760679185390472412e-02 -2.253840714693069458e-01 -4.399846792221069336e-01 -6.766816228628158569e-02 -2.103644460439682007e-01 1.159896031022071838e-01 8.213941007852554321e-02 -1.500955373048782349e-01 1.220049485564231873e-01 1.794377863407135010e-01 -1.572630554437637329e-01 -3.696054965257644653e-02 1.672659963369369507e-01
-1.078462675213813782e-01 -3.555635213851928711e-01 -1.375799179077148438e-01 2.388803660869598389e-01 1.989311128854751587e-01 9.038939327001571655e-02 -1.271534562110900879e-01 1.435488164424896240e-01 1.370750069618225098e-01 -1.607982516288757324e-01 5.019198060035705566e-01 1.689573228359222412e-01 -4.531506448984146118e-02 -8.197535574436187744e-02 -1.079389527440071106e-01 -5.134811252355575562e-02 -3.324603736400604248e-01 -3.069737553596496582e-02 7.824641652405261993e-03 7.367081195116043091e-02 2.266506478190422058e-02 8.007046580314636230e-02 -3.048911131918430328e-02 -1.888436526060104370e-01 -4.183307662606239319e-02 1.399628221988677979e-01 -1.144657433032989502e-01 1.283140033483505249e-01 2.002377361059188843e-01 -2.771616876125335693e-01 -2.996290661394596100e-02 1.551188975572586060e-01
4.458680748939514160e-02 -4.427732229232788086e-01 9.303981810808181763e-02 2.234260439872741699e-01 -8.836027234792709351e-02 1.933087110519409180e-01 -1.496657878160476685e-01 6.975308060646057129e-02 1.406479924917221069e-01 2.542603760957717896e-03 5.304455757141113281e-01 -2.078549414873123169e-01 -7.224699109792709351e-02 8.720722049474716187e-02 1.491202116012573242e-01 -9.790092706680297852e-02 6.694753468036651611e-02 4.856475815176963806e-02 -1.272964384406805038e-02 1.955391019582748413e-01 -8.327723294496536255e-02 -1.869709193706512451e-01 -7.641836255788803101e-02 -4.487782344222068787e-02 -2.740629315376281738e-01 5.191438272595405579e-02 4.490653425455093384e-02 -5.912521108984947205e-02 -7.065061479806900024e-02 1.078098192811012268e-01 -2.832967340946197510e-01 8.222945034503936768e-02
4.069948568940162659e-02 -2.631748318672180176e-01 1.069390997290611267e-01 -3.206401690840721130e-02 -1.632548868656158447e-01 -1.615155488252639771e-01 -2.666838467121124268e-01 3.127811253070831299e-01 2.675506174564361572e-01 -1.352801024913787842e-01 2.225870043039321899e-01 -3.238242119550704956e-02 -7.472606003284454346e-02 -1.723603308200836182e-01 5.362399294972419739e-02 -1.137341633439064026e-01 6.679511070251464844e-02 7.842832058668136597e-02 1.148539930582046509e-01 1.299676597118377686e-01 3.935984373092651367e-01 -2.439681738615036011e-01 4.790040478110313416e-02 6.254775077104568481e-02 1.481731534004211426e-01 1.059230193495750427e-01 -1.988504827022552490e-01 -1.302308142185211182e-01 1.808572709560394287e-01 -3.070052564144134521e-01 -1.030690222978591919e-02 1.589318811893463135e-01
-1.795499622821807861e-01 -3.262166380882263184e-01 -1.854152828454971313e-01 1.174124330282211304e-01 8.167708665132522583e-02 -1.588655412197113037e-01 -1.041306257247924805e-01 4.850415885448455811e-02 3.321454226970672607e-01 -2.051986306905746460e-01 8.406645059585571289e-02 1.177926138043403625e-01 2.094678208231925964e-02 1.791422218084335327e-01 8.405163139104843140e-02 -1.872386783361434937e-01 6.524561345577239990e-02 2.602376937866210938e-01 -2.189656049013137817e-01 2.579337544739246368e-02 -1.118400599807500839e-02 3.016089275479316711e-02 4.615875706076622009e-02 -1.203622445464134216e-01 2.599506974220275879e-01 2.676708400249481201e-01 -1.467132568359375000e-01 -3.353368863463401794e-02 1.631540805101394653e-01 -3.344374299049377441e-01 -2.803441286087036133e-01 5.362319201231002808e-02
5.788642913103103638e-02 -4.621058106422424316e-01 2.159503847360610962e-02 4.758341610431671143e-02 -1.625209301710128784e-01 -3.601815104484558105e-01 -1.752199046313762665e-02 3.161552846431732178e-01 2.335529178380966187e-01 4.320678859949111938e-02 4.530995711684226990e-02 4.240836203098297119e-02 -2.296595275402069092e-02 5.318601056933403015e-02 -1.983561217784881592e-01 -1.201547905802726746e-01 -1.447049081325531006e-01 1.685669412836432457e-03 5.765851237811148167e-04 -1.519720628857612610e-02 2.785745561122894287e-01 -1.683920770883560181e-01 5.836744979023933411e-02 2.121422588825225830e-01 1.514567732810974121e-01 2.200990468263626099e-01 -2.191051393747329712e-01 5.182626843452453613e-02 3.976741805672645569e-02 -3.045889139175415039e-01 -1.166781857609748840e-01 -3.127993270754814148e-02
-3.777987882494926453e-02 -3.859511911869049072e-01 -6.069416925311088562e-02 -1.799014657735824585e-01 9.365233033895492554e-02 1.573019777424633503e-03 -2.844741046428680420e-01 -1.038004271686077118e-02 -4.224857687950134277e-02 3.154614567756652832e-01 1.851810961961746216e-01 -4.048312008380889893e-01 9.274473041296005249e-02 -1.506171748042106628e-02 8.709317073225975037e-03 -1.035371050238609314e-01 3.088929131627082825e-02 8.761195093393325806e-02 -2.389134764671325684e-01 -9.539647959172725677e-03 7.027088105678558350e-02 -1.925312355160713196e-02 -7.173874229192733765e-02 1.086193174123764038e-01 -1.280477363616228104e-02 3.787665069103240967e-01 -3.477478772401809692e-02 1.203264892101287842e-01 6.177325733006000519e-03 -3.962371051311492920e-01 -1.001727581024169922e-02 -1.192019321024417877e-02
-1.400374714285135269e-02 -3.867157697677612305e-01 -1.122271418571472168e-01 1.510048508644104004e-01 3.345007076859474182e-02 -2.465474456548690796e-01 -5.026479363441467285e-01 -3.207591921091079712e-02 -2.208290062844753265e-02 -6.497512571513652802e-03 1.994363218545913696e-01 7.912114262580871582e-02 -1.076621748507022858e-02 1.714793443679809570e-01 3.724614903330802917e-02 -2.063424736261367798e-01 1.498224139213562012e-01 1.151225864887237549e-01 -7.579704374074935913e-02 1.643424481153488159e-01 8.411120623350143433e-02 -3.415920436382293701e-01 -1.619190275669097900e-01 -7.591330260038375854e-02 -1.106632426381111145e-01 -2.325949668884277344e-01 -5.594409629702568054e-02 -7.618042081594467163e-02 -1.338786780834197998e-01 -3.910147119313478470e-03 2.129260897636413574e-01 -1.283290237188339233e-01
-2.067949473857879639e-01 -4.812375307083129883e-01 -1.132657900452613831e-01 1.491231173276901245e-01 -1.545564681291580200e-01 -3.459530174732208252e-01 1.706752032041549683e-01 1.947860419750213623e-01 8.955304324626922607e-02 1.573825478553771973e-01 2.209674865007400513e-01 -5.307630449533462524e-02 -4.207997769117355347e-02 -2.238822877407073975e-01 1.631502062082290649e-01 -6.039352715015411377e-02 1.225006505846977234e-01 1.556753367185592651e-01 -9.191000461578369141e-02 -1.533304527401924133e-02 1.115369051694869995e-01 -1.182738989591598511e-01 -8.873858302831649780e-02 2.454299712553620338e-03 1.406998783349990845e-01 2.056001722812652588e-01 -3.242905437946319580e-01 2.134581096470355988e-03 9.112967550754547119e-02 -2.750088647007942200e-02 -1.265990585088729858e-01 -1.969415843486785889e-01
3.412817418575286865e-02 -3.039174079895019531e-01 -2.178972363471984863e-01 2.312311828136444092e-01 2.116015553474426270e-01 1.591351479291915894e-01 -2.219360768795013428e-01 1.559276729822158813e-01 2.149088680744171143e-01 -1.617642045021057129e-01 3.865695595741271973e-01 2.049381583929061890e-01 -1.109771654009819031e-01 -2.325069159269332886e-03 1.245141178369522095e-01 -4.871598631143569946e-02 -2.790292501449584961e-01 -1.597411185503005981e-02 -1.005518361926078796e-01 1.195448264479637146e-01 -1.133246719837188721e-01 4.794381931424140930e-02 -1.564973294734954834e-01 -1.921762228012084961e-01 -2.187442183494567871e-01 -2.828320860862731934e-02 -1.662876456975936890e-01 1.532090008258819580e-01 4.108792543411254883e-02 -2.805906534194946289e-01 -5.271610803902149200e-03 9.256198257207870483e-02
-1.212717890739440918e-01 -5.267556309700012207e-01 3.189637791365385056e-03 -1.254097372293472290e-01 2.285284250974655151e-01 -1.272722780704498291e-01 -3.466900810599327087e-02 1.836521737277507782e-02 2.618364095687866211e-01 4.526548460125923157e-02 2.897998690605163574e-01 5.361818522214889526e-02 -1.246967390179634094e-01 3.132191300392150879e-01 2.854394726455211639e-02 1.785027608275413513e-02 6.480144709348678589e-02 -2.160113155841827393e-01 -1.052789911627769470e-01 3.903115391731262207e-01 -5.373912677168846130e-02 -1.181194558739662170e-01 3.269801149144768715e-03 -6.752649694681167603e-02 1.424233522266149521e-02 -1.258141845464706421e-01 -3.451812267303466797e-02 3.627920895814895630e-02 -2.824442274868488312e-02 -1.317332312464714050e-02 -2.788212597370147705e-01 -1.300628632307052612e-01
5.510705336928367615e-02 -3.691179752349853516e-01 -3.351513445377349854e-01 3.023253679275512695e-01 2.080521285533905029e-01 1.408679634332656860e-01 -4.718998074531555176e-02 1.853455752134323120e-01 2.585333585739135742e-01 -2.901601418852806091e-02 3.333894908428192139e-01 1.785253286361694336e-01 -7.993376255035400391e-02 6.335414201021194458e-02 1.081834211945533752e-01 -1.263697594404220581e-01 -3.617002069950103760e-01 4.347794875502586365e-02 -4.583956301212310791e-02 8.721967041492462158e-02 -4.737631976604461670e-02 5.555624887347221375e-02 -1.194657608866691589e-01 -1.086834594607353210e-01 -7.669802010059356689e-02 6.113473698496818542e-02 -3.919021040201187134e-02 1.748106777667999268e-01 -6.010327860713005066e-02 -2.261949032545089722e-01 -2.915450185537338257e-02 1.931819319725036621e-01
-1.226453036069869995e-01 -3.456731438636779785e-01 1.489818394184112549e-01 9.653584659099578857e-02 1.033462025225162506e-02 -1.068499237298965454e-01 -2.359551191329956055e-01 1.978337615728378296e-01 -1.317537724971771240e-01 1.312000304460525513e-01 1.393498927354812622e-01 1.415987610816955566e-01 -1.256832033395767212e-01 3.114449083805084229e-01 2.937971614301204681e-02 -3.634211421012878418e-01 5.833585932850837708e-02 2.551488280296325684e-01 -4.741507768630981445e-02 2.028430998325347900e-01 -1.818647831678390503e-01 3.675577696412801743e-03 1.117738429456949234e-02 -1.163139641284942627e-01 -2.440426498651504517e-01 2.243207544088363647e-01 -1.949687004089355469e-01 -1.175485644489526749e-02 1.726497411727905273e-01 1.113231852650642395e-01 -1.574934422969818115e-01 -1.848541498184204102e-01
-1.886308789253234863e-01 -2.170247882604598999e-01 9.113282710313796997e-02 1.739576905965805054e-01 -4.589783400297164917e-02 -2.295864559710025787e-02 -5.424812063574790955e-02 3.446125388145446777e-01 1.757945865392684937e-01 -5.006280913949012756e-02 4.027309417724609375e-01 -6.964830309152603149e-02 -1.108156070113182068e-01 1.887390315532684326e-01 3.432156741619110107e-01 -7.159202545881271362e-02 1.334332972764968872e-01 -1.729471608996391296e-02 -7.931463420391082764e-02 3.025663197040557861e-01 2.130157947540283203e-01 2.575314231216907501e-02 -2.543795406818389893e-01 6.384887546300888062e-02 -2.060949355363845825e-01 9.630130231380462646e-02 5.223225802183151245e-02 2.102673202753067017e-01 2.313396520912647247e-02 1.939136832952499390e-01 -1.240167394280433655e-01 1.292152516543865204e-02
-5.070891976356506348e-02 -5.294943451881408691e-01 1.721808873116970062e-02 1.264792680740356445e-01 2.819077372550964355e-01 1.047686561942100525e-01 -3.567878529429435730e-02 5.755659565329551697e-02 6.496449559926986694e-02 4.429208859801292419e-02 3.051628470420837402e-01 4.348262771964073181e-02 -2.515228390693664551e-01 2.659241259098052979e-01 2.418811619281768799e-02 -1.023963540792465210e-01 1.150557864457368851e-02 -1.091513782739639282e-01 -1.820077449083328247e-01 1.362319886684417725e-01 -1.158771216869354248e-01 -1.285587698221206665e-01 -6.703715771436691284e-02 1.550889573991298676e-02 6.071580573916435242e-02 -1.848502159118652344e-01 5.602897703647613525e-02 -1.217579543590545654e-01 -6.633048504590988159e-02 -7.661356031894683838e-02 -4.320777654647827148e-01 9.103493392467498779e-02
-2.639813534915447235e-02 -4.422977268695831299e-01 -2.379685491323471069e-01 3.295558393001556396e-01 1.536389291286468506e-01 1.682439446449279785e-02 -6.913378834724426270e-02 1.629945933818817139e-01 1.764668822288513184e-01 -8.047583699226379395e-02 4.099245369434356689e-01 7.848156243562698364e-02 -2.944883890450000763e-02 -8.189019747078418732e-03 -1.660292409360408783e-02 -2.671663183718919754e-03 -1.889301538467407227e-01 -5.699142441153526306e-02 1.687203943729400635e-01 1.854260265827178955e-01 -1.124007627367973328e-01 1.014614850282669067e-01 -1.183787211775779724e-01 -1.585730314254760742e-01 -1.900654435157775879e-01 1.372269690036773682e-01 -9.628179669380187988e-02 8.031775057315826416e-02 6.142526492476463318e-02 -2.908589243888854980e-01 1.842699944972991943e-01 1.152810752391815186e-01
-2.623437345027923584e-01 -2.501604259014129639e-01 1.160209923982620239e-01 4.449085146188735962e-02 -1.796275191009044647e-02 -2.236707657575607300e-01 1.122408080846071243e-02 7.952015101909637451e-02 -1.695040464401245117e-01 1.466383486986160278e-01 2.287233918905258179e-01 1.769329607486724854e-01 -9.216913580894470215e-02 -1.325080811511725187e-04 3.114947676658630371e-01 -1.005354896187782288e-01 -7.033228408545255661e-03 2.086993157863616943e-01 -6.744270771741867065e-02 6.352725625038146973e-02 7.645346224308013916e-02 -1.354876607656478882e-01 -2.054654359817504883e-01 1.598194688558578491e-01 6.875576823949813843e-02 1.411676704883575439e-01 2.069305926561355591e-01 2.112513780593872070e-01 2.714959383010864258e-01 -4.395311474800109863e-01 -1.508596390485763550e-01 -3.098294138908386230e-02
-1.741155385971069336e-01 -3.293347358703613281e-01 -2.199072092771530151e-01 1.502523720264434814e-01 -6.749688833951950073e-02 -8.335240930318832397e-02 -1.238550394773483276e-01 2.920958995819091797e-01 -1.025765016674995422e-01 8.309707045555114746e-02 3.067968487739562988e-01 2.917417585849761963e-01 -4.496113955974578857e-02 8.912136405706405640e-02 -1.975884884595870972e-01 -1.252959817647933960e-01 2.952345088124275208e-02 3.615261614322662354e-02 4.664130136370658875e-02 2.338062971830368042e-01 3.987661749124526978e-02 1.099235489964485168e-01 1.731363534927368164e-01 -4.468723013997077942e-02 7.562484592199325562e-02 -6.398325413465499878e-02 -3.637147247791290283e-01 7.151099853217601776e-03 -1.145662441849708557e-01 -2.912992238998413086e-01 2.248827666044235229e-01 -1.462309211492538452e-01
-6.897291541099548340e-02 -2.775971591472625732e-01 -2.078931033611297607e-02 5.847124382853507996e-02 -4.245129972696304321e-02 7.086543738842010498e-02 -9.208718687295913696e-02 2.023798674345016479e-01 7.810477912425994873e-02 9.558842331171035767e-02 3.872059285640716553e-01 -1.339108943939208984e-01 -5.294137448072433472e-02 1.327726691961288452e-01 4.244258999824523926e-01 -4.621875472366809845e-03 8.299881964921951294e-02 4.791404306888580322e-02 -6.445510685443878174e-02 9.929994493722915649e-02 1.426986455917358398e-01 -3.450416922569274902e-01 -1.886303424835205078e-01 -3.642010316252708435e-02 -3.530953228473663330e-01 3.384124636650085449e-01 -5.650070682168006897e-02 -5.756625160574913025e-02 2.388793975114822388e-02 1.126538068056106567e-01 -1.260479539632797241e-01 -1.545571722090244293e-03
-1.240984648466110229e-01 -4.805461168289184570e-01 -9.639088809490203857e-02 4.842203482985496521e-02 -1.333189662545919418e-02 -4.165924787521362305e-01 -7.384379953145980835e-02 2.304025441408157349e-01 3.360414803028106689e-01 -9.316589683294296265e-02 8.921155333518981934e-02 1.596410721540451050e-01 -1.041328832507133484e-01 1.830718666315078735e-02 -8.072821050882339478e-02 2.890302985906600952e-02 -3.499332349747419357e-03 4.400802031159400940e-02 4.447767883539199829e-02 1.131007075309753418e-01 2.489240765571594238e-01 -6.462191231548786163e-03 9.929534792900085449e-02 -1.140540614724159241e-01 -1.182095557451248169e-01 3.276191651821136475e-01 -1.823236048221588135e-01 3.177827969193458557e-02 -3.544514626264572144e-02 -1.482845693826675415e-01 -2.350251376628875732e-01 2.370703779160976410e-02
8.973552030511200428e-04 -4.095135629177093506e-01 -2.375378608703613281e-01 3.026542961597442627e-01 6.793859601020812988e-02 1.765584796667098999e-01 -7.498636096715927124e-02 2.498429268598556519e-01 1.059375852346420288e-01 -9.806482493877410889e-02 3.795145750045776367e-01 1.241324916481971741e-01 2.314937673509120941e-02 2.585685998201370239e-02 1.197507083415985107e-01 -7.179462164640426636e-02 -3.216212987899780273e-01 7.976174354553222656e-02 -4.960108920931816101e-02 5.807564780116081238e-02 -6.536651402711868286e-02 1.590379923582077026e-01 -2.015247792005538940e-01 -1.526837646961212158e-01 -8.202309906482696533e-02 6.899262964725494385e-02 -1.161491125822067261e-01 2.160878181457519531e-01 9.526344388723373413e-02 -2.265063375234603882e-01 6.873244047164916992e-02 1.831935942173004150e-01
-6.297563761472702026e-02 -3.122145533561706543e-01 -1.301863938570022583e-01 1.112329587340354919e-01 2.604770660400390625e-01 2.812157571315765381e-01 -2.637720704078674316e-01 2.066072225570678711e-01 1.169166415929794312e-01 3.795655444264411926e-02 2.834451496601104736e-01 -5.873525980859994888e-03 -4.386503994464874268e-01 1.669062525033950806e-01 1.595239937305450439e-01 -7.318068295717239380e-02 1.505751460790634155e-01 -1.776532679796218872e-01 -1.867475658655166626e-01 2.428956031799316406e-01 -8.919322490692138672e-02 -5.747535079717636108e-02 4.838415235280990601e-02 -1.018800660967826843e-01 1.960504427552223206e-02 1.865029633045196533e-01 1.696069538593292236e-01 8.509454876184463501e-02 -3.086801618337631226e-02 1.839806325733661652e-02 -3.589140623807907104e-02 1.328173875808715820e-01
2.076693624258041382e-01 -3.419141769409179688e-01 -6.070154160261154175e-02 1.199686974287033081e-01 -1.214160546660423279e-01 -1.730018407106399536e-01 2.309970408678054810e-01 9.021386504173278809e-02 5.356401577591896057e-02 2.635066509246826172e-01 3.750429153442382812e-01 1.529551148414611816e-01 -1.724287718534469604e-01 3.202988579869270325e-02 -2.998032793402671814e-02 9.379459917545318604e-02 -8.548944443464279175e-02 -1.245912387967109680e-01 -7.049462944269180298e-02 4.759451746940612793e-01 -1.018041223287582397e-01 -4.707923531532287598e-02 -1.989700198173522949e-01 -7.912144809961318970e-02 3.637807071208953857e-02 9.626631438732147217e-02 -9.945495426654815674e-02 -1.678861230611801147e-01 -3.564306069165468216e-03 -1.391980350017547607e-01 1.134171187877655029e-01 2.126864492893218994e-01
-1.251139789819717407e-01 -3.879701197147369385e-01 -1.663653403520584106e-01 1.129501014947891235e-01 -4.857408627867698669e-02 -3.421298861503601074e-01 9.092964231967926025e-03 1.895579099655151367e-01 7.864057086408138275e-03 8.871737867593765259e-02 -7.364857941865921021e-03 8.021357655525207520e-02 -2.219142615795135498e-01 -1.043247207999229431e-01 2.788687646389007568e-01 -7.537153363227844238e-02 1.001049205660820007e-01 1.272047013044357300e-01 3.706799075007438660e-02 1.571941226720809937e-01 -4.326719790697097778e-02 -1.984627172350883484e-02 -7.526180148124694824e-02 1.065770070999860764e-02 1.576330065727233887e-01 3.623077571392059326e-01 -3.634961545467376709e-01 -2.427075952291488647e-01 1.249546259641647339e-01 -1.301664859056472778e-01 -1.846612095832824707e-01 -7.632789015769958496e-02
-2.225814312696456909e-01 -3.157710134983062744e-01 -1.504290997982025146e-01 2.376799732446670532e-01 -6.588094681501388550e-02 7.650091499090194702e-02 -1.224259138107299805e-01 5.001732334494590759e-02 1.931353658437728882e-01 3.526989370584487915e-02 5.382832288742065430e-01 2.798877656459808350e-01 -2.939854934811592102e-02 -1.991387009620666504e-01 -2.528867498040199280e-02 -1.417597383260726929e-01 -2.550838291645050049e-01 3.924546763300895691e-02 -1.440940774045884609e-03 -1.401939690113067627e-01 -1.163647696375846863e-01 6.649098545312881470e-02 -2.375647276639938354e-01 -1.615978479385375977e-01 -1.509936302900314331e-01 1.082656998187303543e-02 4.896878823637962341e-02 -2.596072107553482056e-02 9.210345149040222168e-02 -1.797815561294555664e-01 1.246508024632930756e-02 1.494348347187042236e-01
5.899010226130485535e-02 -3.072884976863861084e-01 -5.651187896728515625e-02 1.628925204277038574e-01 3.288768529891967773e-01 -3.023091144859790802e-02 -1.533361822366714478e-01 1.995302736759185791e-01 2.407573163509368896e-01 8.679535984992980957e-02 2.320360988378524780e-01 3.925918787717819214e-02 -2.787492275238037109e-01 1.698844283819198608e-01 1.740995347499847412e-01 -1.319181621074676514e-01 9.038667380809783936e-02 -1.809746325016021729e-01 -1.999082118272781372e-01 2.195784896612167358e-01 -1.099917963147163391e-01 -1.586896777153015137e-01 -1.047514006495475769e-01 1.336866468191146851e-01 1.254383325576782227e-01 -2.199499309062957764e-02 -2.180145867168903351e-02 4.947721958160400391e-02 3.551651909947395325e-02 1.033480018377304077e-01 -4.358512461185455322e-01 -9.240211546421051025e-02
-4.629470407962799072e-02 -4.074430465698242188e-01 1.748614311218261719e-01 -7.872189581394195557e-02 3.841388970613479614e-02 4.386335983872413635e-02 -1.262209862470626831e-01 1.996661126613616943e-01 2.240865528583526611e-01 3.603168949484825134e-02 1.518832147121429443e-01 -8.818007260560989380e-02 -8.510355651378631592e-02 -3.801630064845085144e-02 7.020246982574462891e-02 -1.713436096906661987e-01 1.271055638790130615e-01 -1.758303493261337280e-01 -3.546768724918365479e-01 2.801374793052673340e-01 -2.108604907989501953e-01 -3.446131646633148193e-01 1.485620141029357910e-01 -6.480594724416732788e-02 1.397286802530288696e-01 6.310117244720458984e-02 -2.677161693572998047e-01 1.307636648416519165e-01 -1.191611215472221375e-02 -1.493716537952423096e-01 1.808457076549530029e-01 4.766090586781501770e-02
-6.632097996771335602e-03 -5.002213120460510254e-01 -1.008247882127761841e-01 2.262056767940521240e-01 1.458433419466018677e-01 1.548296492546796799e-02 -8.359662257134914398e-03 1.293928325176239014e-01 1.966921836137771606e-01 1.337266433984041214e-02 3.333161473274230957e-01 9.944200515747070312e-02 -1.152079924941062927e-01 7.765770703554153442e-02 -6.763172335922718048e-03 -1.021656244993209839e-01 -6.034165993332862854e-02 1.227223128080368042e-01 2.085864692926406860e-01 1.513208895921707153e-01 -1.824231892824172974e-01 3.115934133529663086e-01 -3.139575123786926270e-01 -8.361671864986419678e-02 -3.415522724390029907e-02 1.022898703813552856e-01 -1.504738777875900269e-01 1.622590273618698120e-01 -1.226041764020919800e-01 -2.410746067762374878e-01 7.461670041084289551e-02 -8.991847746074199677e-03
1.176727041602134705e-01 -3.015164732933044434e-01 -3.416743278503417969e-01 -1.026198640465736389e-01 -1.248682215809822083e-01 -7.225434482097625732e-02 -7.169035077095031738e-02 2.576672136783599854e-01 -8.968614041805267334e-02 -9.352881461381912231e-02 3.199879825115203857e-01 1.247860789299011230e-01 -3.331261277198791504e-01 1.410887688398361206e-01 1.729319095611572266e-01 -1.905350200831890106e-02 6.642626971006393433e-02 -9.026342630386352539e-02 -1.823151670396327972e-02 8.919025212526321411e-02 1.357970684766769409e-01 -2.379823476076126099e-01 -1.409831196069717407e-01 -2.431996762752532959e-01 1.547142714262008667e-01 -2.540832199156284332e-02 3.097739256918430328e-02 -8.294904977083206177e-02 1.777026951313018799e-01 -1.162498071789741516e-01 3.532832264900207520e-01 -4.951607808470726013e-02
-3.832556307315826416e-02 -4.216849505901336670e-01 -6.434495002031326294e-02 2.075218409299850464e-01 -1.582050770521163940e-01 -1.322914510965347290e-01 -1.449043899774551392e-01 5.305615440011024475e-02 3.488636910915374756e-01 -9.877061843872070312e-02 2.088432461023330688e-01 1.407691538333892822e-01 1.008612066507339478e-01 -8.710595220327377319e-02 -1.906088292598724365e-01 -4.329752549529075623e-02 -1.376856677234172821e-02 -6.163831800222396851e-02 -1.668799072504043579e-01 3.055052831768989563e-02 -8.545225113630294800e-02 3.141393885016441345e-02 6.790237873792648315e-02 -2.834580540657043457e-01 9.649492800235748291e-02 2.256853282451629639e-01 -4.975007846951484680e-02 6.722701340913772583e-02 3.760204613208770752e-01 -2.421842366456985474e-01 -2.349210083484649658e-01 -8.839736878871917725e-02
-1.937528327107429504e-02 -4.457179605960845947e-01 -3.983940184116363525e-01 -4.038328304886817932e-02 1.010189726948738098e-01 7.844435423612594604e-02 -9.973043948411941528e-02 2.362773269414901733e-01 2.716554701328277588e-01 -8.498759567737579346e-02 -7.682200521230697632e-02 -1.626892238855361938e-01 7.148434221744537354e-02 1.156304776668548584e-01 -1.179583966732025146e-01 -3.269461095333099365e-01 -2.944911643862724304e-02 6.551615148782730103e-02 -1.399484574794769287e-01 8.911567926406860352e-02 -2.569890581071376801e-02 -1.004500091075897217e-01 -2.312022745609283447e-01 -1.625062376260757446e-01 2.304842919111251831e-01 -3.758649108931422234e-03 -2.119912207126617432e-01 -1.299588233232498169e-01 -3.177510108798742294e-03 -1.539673209190368652e-01 -1.955436766147613525e-01 7.471536844968795776e-02
1.395079493522644043e-01 -3.957670629024505615e-01 1.914406195282936096e-02 -3.841201076284050941e-03 -2.129668891429901123e-01 -1.963495910167694092e-01 -2.422818243503570557e-01 -1.050717476755380630e-02 1.052745208144187927e-01 6.417694687843322754e-02 2.519853115081787109e-01 2.201152890920639038e-01 -1.429881304502487183e-01 1.122208237648010254e-01 2.143530994653701782e-01 1.881122887134552002e-01 1.156506836414337158e-01 4.918356984853744507e-02 -2.452512532472610474e-01 5.383605509996414185e-02 -6.199243664741516113e-02 -3.828849494457244873e-01 1.530715376138687134e-01 -7.083534449338912964e-02 -1.169045418500900269e-01 4.509687889367341995e-03 -3.405937850475311279e-01 6.298638880252838135e-02 3.791292384266853333e-02 -3.234703838825225830e-02 -7.292557856999337673e-04 2.130930721759796143e-01
-3.842438384890556335e-02 -2.007317841053009033e-01 -8.432427793741226196e-02 9.610130637884140015e-02 -1.027713119983673096e-01 1.377984043210744858e-02 -1.549307405948638916e-01 -2.765723168849945068e-01 2.215894311666488647e-01 3.417010605335235596e-01 4.281692206859588623e-01 -2.406354062259197235e-02 -4.010162651538848877e-01 2.331349998712539673e-01 -1.586572527885437012e-01 -4.842950776219367981e-02 -2.973514981567859650e-02 -9.931296855211257935e-02 -1.025684922933578491e-01 2.278461605310440063e-01 7.773134112358093262e-02 -1.729798465967178345e-01 -2.553628981113433838e-01 1.703350991010665894e-01 -1.037566736340522766e-02 -6.729208678007125854e-02 -1.326928287744522095e-01 -9.276312775909900665e-03 -4.099894315004348755e-02 -1.653772592544555664e-02 -1.477576419711112976e-02 -1.015474200248718262e-01
-2.727498710155487061e-01 -4.213039577007293701e-01 -2.604723870754241943e-01 9.080045856535434723e-03 -1.766298115253448486e-01 1.951349340379238129e-02 1.921676695346832275e-01 1.845893859863281250e-01 -1.353223472833633423e-01 -8.052324503660202026e-02 4.146602749824523926e-01 1.444345563650131226e-01 -6.511793285608291626e-02 -8.340808004140853882e-02 -2.109343558549880981e-01 -1.440536379814147949e-01 -1.500428915023803711e-01 8.220112323760986328e-02 1.830220920965075493e-03 6.674080342054367065e-02 -1.408090442419052124e-01 2.491590753197669983e-02 1.149622499942779541e-01 8.537266403436660767e-02 -1.151806022971868515e-02 -1.311323326081037521e-02 -1.936135739088058472e-01 -2.381335645914077759e-01 -8.727729320526123047e-02 -2.712987959384918213e-01 -1.730217635631561279e-01 -5.677375197410583496e-02
-9.082735329866409302e-02 -1.836914122104644775e-01 2.835716679692268372e-02 -3.179998835548758507e-03 4.125878587365150452e-02 -2.488410770893096924e-01 -2.359482049942016602e-01 3.323414921760559082e-01 5.988653283566236496e-03 3.070815503597259521e-01 2.811278104782104492e-01 1.359888464212417603e-01 -2.620626986026763916e-01 -3.069631010293960571e-02 9.575951844453811646e-02 9.991328418254852295e-02 1.371870785951614380e-01 -3.870734572410583496e-02 -2.728342115879058838e-01 5.391590762883424759e-03 2.124917320907115936e-02 -3.146521449089050293e-01 -1.958018727600574493e-02 -9.018940478563308716e-02 2.813422977924346924e-01 1.847214996814727783e-01 -1.865519732236862183e-01 -1.819127947092056274e-01 1.874071662314236164e-03 -2.256119847297668457e-01 8.653403073549270630e-02 6.701933592557907104e-02
-7.429882884025573730e-02 -1.881734877824783325e-01 -1.436886489391326904e-01 1.622667014598846436e-01 -7.409547269344329834e-02 9.029570966958999634e-02 -6.815609522163867950e-04 3.787080049514770508e-01 1.885970532894134521e-01 -9.055847674608230591e-02 4.725896716117858887e-01 4.798506200313568115e-02 -2.515878677368164062e-01 6.912749260663986206e-02 -6.149071827530860901e-02 -1.564030945301055908e-01 1.328767538070678711e-01 -9.551434218883514404e-02 -2.235131412744522095e-01 1.882399618625640869e-01 4.307485371828079224e-02 -9.993541240692138672e-02 -1.114953607320785522e-01 1.615528017282485962e-01 2.563655562698841095e-02 2.375556975603103638e-01 5.896526388823986053e-03 2.622258067131042480e-01 -1.720815300941467285e-01 2.258581668138504028e-01 9.629590809345245361e-02 1.047358289361000061e-01
4.284812137484550476e-02 -2.738898396492004395e-01 -1.921078711748123169e-01 1.804273724555969238e-01 -3.246192932128906250e-01 -3.139744699001312256e-01 2.788890525698661804e-02 2.875902652740478516e-01 1.578378081321716309e-01 -3.676627203822135925e-02 1.196355074644088745e-01 -2.053774148225784302e-01 -1.392420232295989990e-01 2.258035689592361450e-01 -1.653725095093250275e-02 4.843938350677490234e-02 -9.936320781707763672e-02 7.556978613138198853e-02 -7.649340480566024780e-02 3.663857579231262207e-01 -1.038298755884170532e-01 -9.553463757038116455e-02 -1.412865221500396729e-01 -1.494224518537521362e-01 1.905099302530288696e-01 -1.400940716266632080e-01 -3.532644733786582947e-02 2.775959484279155731e-02 9.322450496256351471e-03 -2.185548692941665649e-01 2.700321674346923828e-01 1.179552972316741943e-01
-2.505263388156890869e-01 -3.625627160072326660e-01 2.854103744029998779e-01 -6.446237117052078247e-02 1.305697392672300339e-02 -1.260940879583358765e-01 -1.362879127264022827e-01 1.747703552246093750e-01 -1.110128089785575867e-01 7.388115674257278442e-02 3.370495513081550598e-02 7.282446324825286865e-02 -1.826899796724319458e-01 -6.445492058992385864e-02 -2.794476971030235291e-02 -1.320360898971557617e-01 -5.216835066676139832e-02 -5.033652484416961670e-02 3.323012590408325195e-02 2.265177220106124878e-01 1.168606281280517578e-01 -1.632045656442642212e-01 -2.410263568162918091e-01 -3.122130408883094788e-02 -3.097645938396453857e-01 -2.641507796943187714e-02 -3.562005460262298584e-01 -1.037135869264602661e-01 4.168671667575836182e-01 -1.711759105091914535e-04 -9.351629018783569336e-02 -3.425909951329231262e-02
-3.558329865336418152e-02 -3.385150730609893799e-01 -1.489473693072795868e-02 -6.468974053859710693e-03 1.477300226688385010e-01 5.798395350575447083e-02 -1.154130697250366211e-01 1.962352991104125977e-01 1.669027507305145264e-01 -8.537421002984046936e-03 2.636956274509429932e-01 -3.323045000433921814e-02 -3.485125005245208740e-01 3.518789112567901611e-01 2.960170805454254150e-01 -2.786608040332794189e-01 9.223102033138275146e-02 -2.087562829256057739e-01 -5.146266147494316101e-02 2.342219650745391846e-01 -3.774510696530342102e-02 -9.177406877279281616e-02 -1.433332860469818115e-01 2.936646156013011932e-02 1.904527656733989716e-02 -3.843139857053756714e-02 -5.096590518951416016e-02 2.665798366069793701e-02 -1.617528051137924194e-01 4.195928573608398438e-03 -3.538230359554290771e-01 1.918276771903038025e-02
-8.619334548711776733e-02 -4.232642352581024170e-01 8.415925502777099609e-02 6.863981485366821289e-02 1.471352726221084595e-01 3.971721976995468140e-02 1.192681491374969482e-03 -1.390402466058731079e-01 -5.747443810105323792e-02 1.646379083395004272e-01 6.114948540925979614e-02 5.901309847831726074e-02 -9.429164230823516846e-02 -8.260670304298400879e-02 7.672176510095596313e-02 -1.303524374961853027e-01 -1.123576089739799500e-01 9.397528320550918579e-02 -4.892072454094886780e-02 1.630650609731674194e-01 -2.421150803565979004e-01 -2.215242087841033936e-01 -3.697305619716644287e-01 2.547065019607543945e-01 1.655266880989074707e-01 1.520326584577560425e-01 -2.420186847448348999e-01 -6.029553711414337158e-02 4.459479153156280518e-01 -9.111488610506057739e-02 3.342897817492485046e-02 -4.606552049517631531e-02
-2.378277629613876343e-01 -2.778038382530212402e-01 -6.444789469242095947e-02 4.509766399860382080e-02 2.734598517417907715e-02 3.203278407454490662e-02 -5.285964533686637878e-02 2.627112865447998047e-01 -8.655121177434921265e-02 3.501568920910358429e-03 5.369232296943664551e-01 -4.034561663866043091e-02 -1.546213477849960327e-01 1.161029785871505737e-01 5.368903279304504395e-02 -9.341147541999816895e-02 8.521070331335067749e-02 -3.705529030412435532e-03 -3.499795794486999512e-01 2.294996976852416992e-01 3.871311992406845093e-02 -2.186472862958908081e-01 -8.028227835893630981e-02 -4.296441003680229187e-02 -2.559380829334259033e-01 2.152158766984939575e-01 1.819120496511459351e-01 1.221039984375238419e-02 -1.504726260900497437e-01 -7.032105233520269394e-03 1.734421253204345703e-01 -4.704166203737258911e-02
-6.511370092630386353e-02 -1.977520883083343506e-01 -5.560188740491867065e-02 1.217382922768592834e-01 -2.880802750587463379e-02 -1.978737860918045044e-01 -1.739661842584609985e-01 4.196001589298248291e-01 6.237194687128067017e-02 2.433508485555648804e-01 2.394099980592727661e-01 -5.217602476477622986e-03 1.467483937740325928e-01 4.757078364491462708e-03 1.002346351742744446e-01 -2.070087641477584839e-01 1.352418065071105957e-01 -3.532434701919555664e-01 3.947330638766288757e-02 1.587678343057632446e-01 4.059650003910064697e-02 -1.156985387206077576e-01 -3.097587525844573975e-01 8.484876155853271484e-02 4.312314093112945557e-03 3.144480884075164795e-01 1.177784949541091919e-01 -1.112553179264068604e-01 -1.263304334133863449e-02 6.809715926647186279e-02 -6.550266593694686890e-02 2.743440270423889160e-01
-2.372511625289916992e-01 -1.852151006460189819e-01 -1.986780464649200439e-01 4.977675154805183411e-02 -7.680561393499374390e-02 -9.382360428571701050e-02 -1.685126125812530518e-01 -2.316210716962814331e-01 6.852293014526367188e-02 2.337092161178588867e-01 1.498047560453414917e-01 -6.853688508272171021e-02 -3.423133194446563721e-01 2.556056678295135498e-01 7.788616418838500977e-02 -3.373007774353027344e-01 -1.408386230468750000e-01 2.074503302574157715e-01 2.734620682895183563e-02 1.617189049720764160e-01 1.426831334829330444e-01 -1.601140350103378296e-01 -3.200107067823410034e-02 1.287551522254943848e-01 3.040377497673034668e-01 -6.773827970027923584e-02 -1.073271036148071289e-01 -1.981987059116363525e-01 1.252614706754684448e-01 -1.506612747907638550e-01 9.840152412652969360e-02 1.806507557630538940e-01
8.172785490751266479e-02 -3.131075799465179443e-01 -1.209413409233093262e-01 5.235355347394943237e-02 2.063799947500228882e-01 1.105737388134002686e-01 -6.019126996397972107e-02 2.227273136377334595e-01 1.765467673540115356e-01 6.626792252063751221e-02 1.513373404741287231e-01 1.403117626905441284e-01 -8.848838508129119873e-02 4.382694065570831299e-01 1.490294337272644043e-01 -2.539052963256835938e-01 1.719500869512557983e-01 -1.714531630277633667e-01 -5.125832557678222656e-02 1.870067119598388672e-01 -2.031369656324386597e-01 -1.995994597673416138e-01 -1.172457486391067505e-01 4.271314665675163269e-02 -1.959216594696044922e-01 1.018880531191825867e-01 -9.786097798496484756e-04 -2.917854115366935730e-02 9.901493042707443237e-02 -1.593097001314163208e-01 -3.547203838825225830e-01 3.552237153053283691e-02
2.383069396018981934e-01 -3.498129844665527344e-01 6.432709842920303345e-02 1.822656393051147461e-02 1.941922754049301147e-01 6.383840739727020264e-02 -3.497753664851188660e-02 4.148867428302764893e-01 1.405653357505798340e-01 5.435754079371690750e-03 1.456176936626434326e-01 1.233134195208549500e-01 -9.239997714757919312e-02 2.277494370937347412e-01 -2.993147820234298706e-02 -4.101569652557373047e-01 8.247200399637222290e-02 2.093078792095184326e-01 -2.691690921783447266e-01 1.520661264657974243e-01 7.925746589899063110e-02 -3.051271289587020874e-02 -1.551043093204498291e-01 1.043920665979385376e-01 5.796727910637855530e-02 1.790885478258132935e-01 -4.025675728917121887e-02 -2.139671146869659424e-02 1.361496299505233765e-01 3.374222293496131897e-02 2.430737763643264771e-01 -1.042699292302131653e-01
-2.035063803195953369e-01 -4.047610163688659668e-01 -1.941738128662109375e-01 3.026775121688842773e-01 5.383818596601486206e-02 -4.431890323758125305e-02 3.180669993162155151e-02 1.585203558206558228e-01 -3.155579417943954468e-02 -1.969666182994842529e-01 1.859581097960472107e-02 1.928457170724868774e-01 -1.612666100263595581e-01 2.561425268650054932e-01 1.039715632796287537e-01 8.527543395757675171e-02 -3.935874104499816895e-01 -1.499990075826644897e-01 -6.744125485420227051e-02 1.617317348718643188e-01 -5.307301506400108337e-02 4.688524082303047180e-02 -2.645079791545867920e-01 -2.091908454895019531e-01 -1.246730461716651917e-01 1.293286234140396118e-01 -2.244275361299514771e-01 4.651704430580139160e-02 -1.890990510582923889e-02 -1.096914634108543396e-01 -1.503168791532516479e-01 2.768566645681858063e-02
-5.983271077275276184e-02 -3.552419841289520264e-01 -1.887217313051223755e-01 2.276895195245742798e-01 -2.392553538084030151e-01 -2.154529243707656860e-01 -1.282319575548171997e-01 2.117059230804443359e-01 3.259727060794830322e-01 -3.543342277407646179e-02 1.290429681539535522e-01 2.126320451498031616e-02 -5.759095028042793274e-02 2.890572510659694672e-02 -1.850665211677551270e-01 -1.906774789094924927e-01 -1.935318410396575928e-01 2.882892452180385590e-02 -9.836100041866302490e-02 3.614490106701850891e-02 1.715942323207855225e-01 2.627763152122497559e-02 5.320971831679344177e-02 -9.538602083921432495e-02 3.234291821718215942e-02 3.165407180786132812e-01 -2.732080221176147461e-01 4.638832807540893555e-02 5.015341192483901978e-02 -3.612186014652252197e-01 -9.648781269788742065e-02 8.238066732883453369e-02
-2.017712593078613281e-01 -2.878385186195373535e-01 -2.697923183441162109e-01 4.289252683520317078e-02 -2.926371693611145020e-01 -1.196581199765205383e-01 1.009918004274368286e-01 1.397891491651535034e-01 3.462308645248413086e-02 8.482107520103454590e-02 1.194365769624710083e-01 -1.550706177949905396e-01 -1.110011860728263855e-01 1.353761255741119385e-01 4.527423903346061707e-02 -2.421558648347854614e-01 -5.869628489017486572e-02 -8.028880506753921509e-02 2.159975767135620117e-01 1.290606856346130371e-01 4.550337046384811401e-02 1.035394985228776932e-02 -3.203552663326263428e-01 7.423424720764160156e-02 -1.547947973012924194e-01 1.169606670737266541e-01 2.262989878654479980e-01 1.913494169712066650e-01 -2.632883377373218536e-02 -3.117593526840209961e-01 2.027249187231063843e-01 2.934309840202331543e-01
-2.292315661907196045e-01 -3.793360292911529541e-01 2.032799422740936279e-01 -7.502927631139755249e-02 2.638848032802343369e-03 -1.352941989898681641e-01 -2.664358019828796387e-01 1.541055142879486084e-01 -3.130982816219329834e-02 3.027997724711894989e-02 1.908055692911148071e-01 -8.247205615043640137e-02 -1.244096979498863220e-01 -2.115586586296558380e-02 4.396579042077064514e-02 2.948930487036705017e-02 1.896869540214538574e-01 -1.971112787723541260e-01 -1.342892497777938843e-01 8.247253298759460449e-02 1.318221241235733032e-01 -5.297443270683288574e-02 -3.628217279911041260e-01 -2.569373548030853271e-01 -3.327717781066894531e-01 1.263840943574905396e-01 -3.086694180965423584e-01 -1.035648211836814880e-01 1.160594522953033447e-01 -1.252485662698745728e-01 -1.856497302651405334e-02 -5.405631964094936848e-04
5.518427863717079163e-02 -5.934897661209106445e-01 -2.246904373168945312e-01 -6.088698282837867737e-02 -4.046869277954101562e-02 -5.082377418875694275e-02 9.807112067937850952e-02 1.712670177221298218e-01 4.205658659338951111e-02 -6.768322736024856567e-02 -3.026670590043067932e-02 2.370584383606910706e-02 -1.254228651523590088e-01 -1.645902544260025024e-01 1.488692015409469604e-01 2.694899216294288635e-02 -2.200449705123901367e-01 8.108697086572647095e-02 -1.444012671709060669e-01 2.747905850410461426e-01 1.265719830989837646e-01 -2.455699443817138672e-01 -2.580912038683891296e-02 -2.040343135595321655e-01 -1.074934005737304688e-01 3.765567243099212646e-01 -2.264181151986122131e-02 1.355231553316116333e-01 -1.367639303207397461e-01 -2.541955187916755676e-02 1.016199812293052673e-01 4.404300451278686523e-02
-7.782941311597824097e-02 -4.738802909851074219e-01 4.605094715952873230e-02 -1.162230074405670166e-01 1.404361873865127563e-01 -2.798209488391876221e-01 1.243726387619972229e-01 2.807424962520599365e-01 2.341717295348644257e-02 2.419628761708736420e-02 2.430119216442108154e-01 4.104619100689888000e-02 9.187287092208862305e-02 -1.823212355375289917e-01 7.809063047170639038e-02 -1.330760717391967773e-01 -1.687893122434616089e-01 -4.370978847146034241e-02 1.762435398995876312e-02 9.761039912700653076e-02 1.347163617610931396e-01 -3.146596252918243408e-01 -8.495002239942550659e-02 1.455829739570617676e-01 1.880612373352050781e-01 1.880903244018554688e-01 -1.997055858373641968e-01 -1.899730712175369263e-01 -2.195898443460464478e-02 -3.031105101108551025e-01 -9.535239636898040771e-02 1.030111405998468399e-02
-2.476747781038284302e-01 -3.854971528053283691e-01 -1.847859025001525879e-01 -1.393848657608032227e-01 -1.606654971837997437e-01 -2.135396748781204224e-01 7.330799847841262817e-02 2.328059375286102295e-01 1.025089994072914124e-01 -7.777795195579528809e-02 4.114930033683776855e-01 -8.831042051315307617e-02 1.004323735833168030e-01 -2.102053165435791016e-01 1.734012365341186523e-01 2.366154827177524567e-02 1.277559846639633179e-01 -4.834160953760147095e-02 -8.989101648330688477e-02 9.479605406522750854e-02 3.240940719842910767e-02 1.060878857970237732e-01 -1.313553005456924438e-01 -1.016862541437149048e-01 1.315071433782577515e-01 9.903772175312042236e-02 -2.428532391786575317e-01 -1.583848707377910614e-02 -4.228834994137287140e-03 -9.168444573879241943e-02 -3.738730847835540771e-01 -1.294055879116058350e-01
2.063627541065216064e-01 -3.760365247726440430e-01 -2.225982099771499634e-01 -2.477545849978923798e-02 -1.382402479648590088e-01 1.157195195555686951e-01 -2.540590465068817139e-01 -2.788940444588661194e-02 3.255054950714111328e-01 9.492363780736923218e-02 2.367656379938125610e-01 2.166789025068283081e-01 -2.273060828447341919e-01 7.359237223863601685e-02 5.459577962756156921e-02 -2.245949953794479370e-02 1.018746718764305115e-01 -3.378501534461975098e-02 -1.092822998762130737e-01 2.553832828998565674e-01 2.008143365383148193e-01 1.217439398169517517e-01 -2.133807986974716187e-01 2.410106360912322998e-01 -8.336567133665084839e-02 -9.017961472272872925e-02 -1.948575973510742188e-01 -6.382779031991958618e-02 -7.744681090116500854e-02 -9.697069972753524780e-02 2.580741047859191895e-02 -2.623727619647979736e-01
-1.436896026134490967e-01 -3.664703667163848877e-01 -9.180781245231628418e-02 3.838129043579101562e-01 1.924567073583602905e-01 -4.304481297731399536e-02 -1.305114179849624634e-01 -5.936157703399658203e-02 -5.842931196093559265e-02 -1.417862176895141602e-01 2.940537929534912109e-01 1.353677362203598022e-01 5.384928360581398010e-02 -6.890339404344558716e-02 1.206064671277999878e-01 -2.120801806449890137e-01 -2.503362596035003662e-01 -3.654378280043601990e-02 -1.388796418905258179e-01 2.293948382139205933e-01 -2.092807888984680176e-01 -1.373519748449325562e-01 -1.835272759199142456e-01 -2.445219308137893677e-01 -8.153294026851654053e-02 5.826336890459060669e-02 -1.380035877227783203e-01 9.120943397283554077e-02 -7.900149561464786530e-03 -3.146390318870544434e-01 -7.185430824756622314e-02 2.648697420954704285e-02
1.759408041834831238e-02 -4.002814590930938721e-01 -1.549573987722396851e-01 -3.135935962200164795e-01 -1.564958542585372925e-01 -1.008410099893808365e-02 -4.162709712982177734e-01 4.594012349843978882e-02 2.776204049587249756e-01 -3.620943427085876465e-02 7.989583164453506470e-02 2.325046993792057037e-02 -3.181852698326110840e-01 -1.258536428213119507e-01 2.740779332816600800e-02 -6.045262143015861511e-02 8.613627403974533081e-02 -1.763605773448944092e-01 5.943467468023300171e-02 1.389426290988922119e-01 -6.921516358852386475e-02 -2.181199938058853149e-01 6.144245713949203491e-02 1.435047984123229980e-01 4.353027045726776123e-02 2.573776543140411377e-01 5.962996184825897217e-02 -3.905855119228363037e-02 2.268850058317184448e-01 -2.180131077766418457e-01 2.285076770931482315e-03 2.426118124276399612e-03
-9.346599876880645752e-02 -4.934036731719970703e-01 2.685198485851287842e-01 8.684629946947097778e-02 4.853171855211257935e-02 1.198516562581062317e-01 -5.069889500737190247e-02 -1.686019822955131531e-02 -4.979335144162178040e-02 8.042965829372406006e-02 2.548804581165313721e-01 -1.660273224115371704e-02 -1.468913108110427856e-01 3.353714942932128906e-01 2.564820051193237305e-01 -1.340262293815612793e-01 6.350330263376235962e-02 -1.177687644958496094e-01 -1.204026266932487488e-01 1.649633795022964478e-01 2.009001970291137695e-01 -3.124313056468963623e-01 -2.398902028799057007e-01 1.736174672842025757e-01 -4.100601375102996826e-02 -3.036346845328807831e-02 -1.615874767303466797e-01 1.807368993759155273e-01 -2.700348943471908569e-02 5.029179155826568604e-02 -7.906610518693923950e-02 -2.112209983170032501e-02
-2.763599902391433716e-02 -3.537340462207794189e-01 -2.540185153484344482e-01 -4.206385090947151184e-02 5.935425311326980591e-02 -1.891438663005828857e-01 -1.947290301322937012e-01 8.312671631574630737e-02 2.129637151956558228e-01 -1.383867859840393066e-01 3.140234947204589844e-01 -1.266400367021560669e-01 -1.538089662790298462e-01 -8.246003836393356323e-02 1.849536085501313210e-03 -1.070547625422477722e-01 -3.331172168254852295e-01 1.509839445352554321e-01 -1.132843643426895142e-01 4.788020625710487366e-02 5.133148655295372009e-02 -3.504670411348342896e-02 -8.272943645715713501e-02 -4.058791100978851318e-01 2.000177055597305298e-01 -1.459183096885681152e-01 -2.575165033340454102e-02 1.809374541044235229e-01 5.820856988430023193e-02 -1.499011218547821045e-01 -1.069902330636978149e-01 2.151077240705490112e-01
-1.168751195073127747e-01 -3.734729886054992676e-01 -7.369717210531234741e-02 1.430332660675048828e-01 -1.811107248067855835e-01 -1.597222089767456055e-01 1.151016652584075928e-01 1.335515975952148438e-01 -1.544129848480224609e-02 -1.707876622676849365e-01 1.011914089322090149e-01 -1.126257926225662231e-01 -1.363083422183990479e-01 3.481341991573572159e-03 4.090572297573089600e-01 -7.836212217807769775e-02 -9.313009679317474365e-02 -1.726645231246948242e-01 -2.330648005008697510e-01 5.940389633178710938e-02 2.097182869911193848e-01 -1.166831105947494507e-01 -9.861224889755249023e-02 -1.306995153427124023e-01 3.386473357677459717e-01 2.892676889896392822e-01 -1.847631186246871948e-01 -5.553587526082992554e-02 8.088237047195434570e-02 -2.411741614341735840e-01 2.069299109280109406e-02 7.568241655826568604e-02
-3.140851855278015137e-02 -2.224278897047042847e-01 1.023342832922935486e-01 2.712748348712921143e-01 -8.407083153724670410e-02 -8.014778047800064087e-02 -4.445683211088180542e-02 1.521701514720916748e-01 1.784946769475936890e-01 -1.145955733954906464e-02 4.954894185066223145e-01 9.006682038307189941e-02 -2.440528012812137604e-03 6.352411955595016479e-02 3.266662359237670898e-01 -9.737525880336761475e-02 -4.061582684516906738e-02 5.472035333514213562e-02 8.224859833717346191e-02 1.969013065099716187e-01 -8.414816856384277344e-02 -2.055158019065856934e-01 -2.171168923377990723e-01 -2.544824201322626323e-05 -2.605229914188385010e-01 3.286097049713134766e-01 6.913935393095016479e-02 9.043899923563003540e-02 -1.200259402394294739e-01 9.084703028202056885e-02 -2.085951268672943115e-01 -1.392200589179992676e-01
-1.960624158382415771e-01 -1.606928706169128418e-01 -3.855319917201995850e-01 2.841955423355102539e-01 -1.953677684068679810e-01 -1.262442320585250854e-01 1.755940020084381104e-01 7.769482582807540894e-02 1.019882112741470337e-01 3.797291964292526245e-02 1.690085083246231079e-01 -2.725603245198726654e-02 -1.708257347345352173e-01 1.644106805324554443e-01 -2.535596787929534912e-01 -6.229484081268310547e-02 4.945259541273117065e-03 1.073830872774124146e-01 1.412079781293869019e-01 3.286248445510864258e-01 -7.177387829869985580e-03 -1.189726218581199646e-01 -3.502843677997589111e-01 -1.042130589485168457e-01 7.211514562368392944e-02 -8.234046399593353271e-02 -2.403149157762527466e-01 -8.770687505602836609e-03 1.649411916732788086e-01 -2.215924113988876343e-01 -2.249300107359886169e-02 1.262737363576889038e-01
1.574529707431793213e-01 -4.529706537723541260e-01 9.093524888157844543e-03 -6.001778692007064819e-02 -5.301795527338981628e-02 1.192122995853424072e-01 -3.939836621284484863e-01 -1.610582619905471802e-01 1.997960358858108521e-01 1.484086960554122925e-01 1.340363621711730957e-01 -1.174499839544296265e-01 -2.874171175062656403e-02 -6.019173189997673035e-02 1.258886009454727173e-01 -3.139626085758209229e-01 5.379810184240341187e-02 -1.454406082630157471e-01 -2.259531170129776001e-01 3.880332037806510925e-02 -5.777723714709281921e-02 -3.211463689804077148e-01 -2.106044292449951172e-01 7.450244575738906860e-02 7.590187247842550278e-03 7.578799128532409668e-02 -1.268224567174911499e-01 6.592249125242233276e-02 4.549689963459968567e-02 -2.997249662876129150e-01 -3.143359348177909851e-02 -5.892857909202575684e-02
-2.536002397537231445e-01 -3.478800952434539795e-01 1.247928738594055176e-01 2.434311360120773315e-01 -1.762766987085342407e-01 -1.431460976600646973e-01 -3.539654016494750977e-01 7.409931719303131104e-02 -6.249801442027091980e-02 -5.290353298187255859e-02 -3.312081098556518555e-02 2.548098564147949219e-01 -3.387185335159301758e-01 6.607461720705032349e-02 3.024887740612030029e-01 2.173045091331005096e-02 5.890458822250366211e-02 -1.584230065345764160e-01 -1.735633797943592072e-02 3.676028549671173096e-01 -4.938874393701553345e-02 -2.160673961043357849e-02 8.153393119573593140e-02 1.498884856700897217e-01 1.186707615852355957e-02 9.638131409883499146e-02 -4.095335304737091064e-02 -1.072001159191131592e-01 -2.121755480766296387e-02 -2.319281101226806641e-01 1.306242495775222778e-02 2.565743587911128998e-02
5.489211529493331909e-02 -2.094638645648956299e-01 -2.427308112382888794e-01 2.411268502473831177e-01 -8.494304120540618896e-02 -3.995066136121749878e-02 -1.362839620560407639e-02 2.230185866355895996e-01 -1.703686714172363281e-01 -1.477885544300079346e-01 4.884520918130874634e-02 -4.996386170387268066e-02 -1.866260468959808350e-01 9.701521694660186768e-02 8.317067287862300873e-03 -1.762969195842742920e-01 -1.266544964164495468e-02 2.040000706911087036e-01 -1.836223304271697998e-01 2.625688910484313965e-01 1.114190295338630676e-01 4.694265499711036682e-02 -1.275435388088226318e-01 -1.203706339001655579e-01 -4.157796874642372131e-02 3.329501152038574219e-01 1.158065646886825562e-01 2.054158449172973633e-01 3.542119264602661133e-01 -3.461261689662933350e-01 -1.951931715011596680e-01 -6.932081282138824463e-02
1.407444477081298828e-01 -2.678357064723968506e-01 9.436609596014022827e-02 -9.977723658084869385e-02 -1.620813608169555664e-01 -2.780817747116088867e-01 -1.223736479878425598e-01 2.840510308742523193e-01 2.281458973884582520e-01 -3.900905698537826538e-02 2.742509245872497559e-01 -4.077517241239547729e-02 1.066344529390335083e-01 -1.368139684200286865e-02 7.952791452407836914e-02 -2.900362387299537659e-02 1.178367715328931808e-02 7.112371921539306641e-02 -1.600607931613922119e-01 2.471327334642410278e-01 2.987896800041198730e-01 -1.747674494981765747e-01 6.595975253731012344e-03 1.885596066713333130e-01 7.963571697473526001e-02 1.003856211900711060e-01 -2.798172831535339355e-01 -8.940070867538452148e-02 1.747952997684478760e-01 -3.376546800136566162e-01 -1.623241603374481201e-01 -1.422356665134429932e-01
2.937691286206245422e-02 -3.358338475227355957e-01 -2.080756723880767822e-01 9.980222582817077637e-02 5.187031254172325134e-02 -2.276833653450012207e-01 -3.417352139949798584e-01 1.516256332397460938e-01 -1.712107099592685699e-03 -2.891575917601585388e-02 1.342345774173736572e-01 8.995908312499523163e-03 -1.217385530471801758e-01 1.761852204799652100e-01 2.935647591948509216e-02 -6.602703779935836792e-02 -6.313332170248031616e-02 8.784532546997070312e-02 -3.753516823053359985e-02 1.199199631810188293e-01 1.215951866470277309e-03 5.920336768031120300e-02 3.454748168587684631e-02 -3.901063799858093262e-01 1.543923169374465942e-01 3.137590587139129639e-01 -3.556295335292816162e-01 7.020749151706695557e-02 1.273794565349817276e-03 -8.827773481607437134e-02 -3.500752449035644531e-01 -1.912199147045612335e-02
-1.501152515411376953e-01 -4.381214976310729980e-01 2.741052508354187012e-01 2.941659688949584961e-01 5.874805897474288940e-02 1.216910779476165771e-01 -2.842004299163818359e-01 -5.150238424539566040e-02 -1.173971742391586304e-01 6.028855592012405396e-02 2.412815093994140625e-01 -1.096207946538925171e-01 -1.874965578317642212e-01 -1.255671307444572449e-02 1.340834498405456543e-01 1.152782365679740906e-01 -2.189791202545166016e-01 8.071477711200714111e-02 -6.410340219736099243e-02 1.394721418619155884e-01 1.468861401081085205e-01 -1.106016486883163452e-01 -1.743138283491134644e-01 3.358923196792602539e-01 -1.033363118767738342e-01 3.829259052872657776e-02 -1.890050247311592102e-02 3.193835541605949402e-02 2.019846439361572266e-01 2.114648185670375824e-02 -1.901137381792068481e-01 -1.482531279325485229e-01
-5.825610831379890442e-02 -4.575831592082977295e-01 3.093111142516136169e-02 1.196928769350051880e-01 9.896019101142883301e-02 4.717094078660011292e-02 -3.305421024560928345e-02 1.326931733638048172e-02 9.372107684612274170e-02 4.013110324740409851e-02 4.702798128128051758e-01 -1.485113054513931274e-01 -5.583282932639122009e-02 1.221772655844688416e-01 3.319673836231231689e-01 -1.389976888895034790e-01 -1.200306322425603867e-02 8.241584151983261108e-02 -1.740498244762420654e-01 3.823231756687164307e-01 -5.774946510791778564e-02 -4.664869233965873718e-02 2.145863138139247894e-03 1.093903630971908569e-01 -2.323507368564605713e-01 4.107199981808662415e-02 1.321368813514709473e-01 -8.747626841068267822e-02 -1.203651949763298035e-01 5.726091563701629639e-02 -2.403736710548400879e-01 -1.609046757221221924e-02
-3.383379876613616943e-01 -4.498443901538848877e-01 -1.681622415781021118e-01 -2.781655639410018921e-02 -1.344397477805614471e-02 -2.134279608726501465e-01 -9.626266360282897949e-02 1.967751085758209229e-01 -2.202460318803787231e-01 5.276456102728843689e-02 1.034544482827186584e-01 2.018762566149234772e-02 -4.318396002054214478e-02 5.995339900255203247e-02 1.546215415000915527e-01 -7.545880228281021118e-02 2.514399401843547821e-02 2.150889635086059570e-01 3.103323979303240776e-03 -6.238764151930809021e-02 5.349201336503028870e-02 3.388959169387817383e-02 -1.670182347297668457e-01 -7.756443228572607040e-04 1.524681299924850464e-01 3.475273251533508301e-01 -7.859451323747634888e-02 1.055345609784126282e-01 4.261788129806518555e-01 -7.809703052043914795e-02 -1.621336042881011963e-01 -6.984153389930725098e-02
-2.814413607120513916e-01 -2.381596267223358154e-01 -1.794650852680206299e-01 1.827168166637420654e-01 -3.843577578663825989e-02 -3.744401633739471436e-01 1.905118115246295929e-02 1.137481778860092163e-01 2.778929769992828369e-01 -4.033695161342620850e-02 1.674576848745346069e-01 -1.061259657144546509e-01 1.428997796028852463e-02 -7.362344302237033844e-03 -1.960616409778594971e-01 -2.800875306129455566e-01 -6.293876562267541885e-03 3.368225693702697754e-02 5.326522514224052429e-02 7.716453820466995239e-02 1.318362802267074585e-01 3.284860169515013695e-03 -2.098084241151809692e-01 6.840056926012039185e-02 1.662833541631698608e-01 1.533834338188171387e-01 -3.663680255413055420e-01 -1.464864909648895264e-01 6.797422468662261963e-02 -2.608037590980529785e-01 -2.087955623865127563e-01 9.507367014884948730e-02
1.128634735941886902e-01 -2.832875251770019531e-01 1.865694075822830200e-01 -1.313422024250030518e-01 7.919519394636154175e-02 -1.348781287670135498e-01 -2.439317852258682251e-01 1.052300557494163513e-01 2.874923311173915863e-02 1.106761246919631958e-01 4.731124639511108398e-01 -1.569700390100479126e-01 -3.515999913215637207e-01 9.624600410461425781e-02 -1.096534654498100281e-01 -3.118149340152740479e-01 2.627159841358661652e-02 -1.470562517642974854e-01 -1.954503506422042847e-01 1.073284447193145752e-01 -8.056233078241348267e-02 -2.360961139202117920e-01 9.695100784301757812e-02 1.142748072743415833e-01 -3.069831989705562592e-02 7.202918827533721924e-02 -2.307827770709991455e-02 4.004859551787376404e-02 1.141057386994361877e-01 -9.017436206340789795e-02 2.631936371326446533e-01 2.840500324964523315e-02
-2.552901804447174072e-01 -1.521468758583068848e-01 -3.000859171152114868e-02 1.483842879533767700e-01 -2.212560735642910004e-02 -4.996087551116943359e-01 -2.104430645704269409e-02 2.357252091169357300e-01 4.108507186174392700e-02 -2.145456671714782715e-01 2.644366323947906494e-01 -9.160241484642028809e-02 4.267370700836181641e-02 3.423436358571052551e-02 -2.821780974045395851e-03 -4.299845546483993530e-02 3.323298692703247070e-02 -1.255278289318084717e-01 -1.761709004640579224e-01 2.720284461975097656e-01 7.265254110097885132e-02 -2.912825047969818115e-01 -5.872659385204315186e-02 1.426145136356353760e-01 6.251618266105651855e-02 -1.201199963688850403e-01 -9.308457374572753906e-02 -5.686107277870178223e-02 2.595646083354949951e-01 -1.501020342111587524e-01 2.867272496223449707e-01 -1.166437789797782898e-01
-1.662399023771286011e-01 -3.110021054744720459e-01 -1.862346827983856201e-01 1.101885512471199036e-01 -1.679424755275249481e-02 2.139142453670501709e-01 3.852548450231552124e-02 1.445389091968536377e-01 1.404500305652618408e-01 -1.326104402542114258e-01 4.226496815681457520e-01 -7.597438525408506393e-03 -1.361345499753952026e-01 1.423949450254440308e-01 5.836010724306106567e-02 -1.775881052017211914e-01 2.780262827873229980e-01 -4.813820123672485352e-02 -3.540073037147521973e-01 2.570081949234008789e-01 6.436664611101150513e-02 -2.306110858917236328e-01 -6.022589653730392456e-02 8.019665628671646118e-02 1.598093062639236450e-01 1.795825958251953125e-01 3.542576357722282410e-02 -2.079933136701583862e-02 -6.281284987926483154e-02 -6.648660451173782349e-02 2.221764326095581055e-01 1.227483674883842468e-01
-2.710883319377899170e-01 -3.391144275665283203e-01 -9.450245648622512817e-02 2.410527616739273071e-01 1.070963665843009949e-01 -6.171526387333869934e-02 -1.775542050600051880e-01 1.398598253726959229e-01 3.130411505699157715e-01 -9.439207613468170166e-02 4.013098031282424927e-02 -1.815196312963962555e-02 -2.817619740962982178e-01 -1.373735517263412476e-01 -2.381397932767868042e-01 -1.902534812688827515e-02 -1.361323148012161255e-01 -1.780853271484375000e-01 -2.456453293561935425e-01 -5.961963534355163574e-02 1.358318179845809937e-01 9.375778585672378540e-02 -1.857862770557403564e-01 -1.618472337722778320e-01 -4.439549148082733154e-02 1.902978308498859406e-02 -9.550899267196655273e-02 1.218759417533874512e-01 3.553312420845031738e-01 -4.218380153179168701e-02 7.278024405241012573e-02 2.284564822912216187e-01
-1.671115607023239136e-01 -5.787040591239929199e-01 2.357098013162612915e-01 -2.367802150547504425e-02 -7.220757752656936646e-02 -2.299411892890930176e-01 -1.911826133728027344e-01 4.122533649206161499e-02 -1.661472916603088379e-01 3.062442503869533539e-02 1.189226731657981873e-01 -2.550185471773147583e-02 -5.488215014338493347e-02 -9.686123579740524292e-02 8.702062070369720459e-02 1.294372379779815674e-01 -1.039703264832496643e-01 2.097129523754119873e-01 -5.174092948436737061e-03 -6.434876471757888794e-02 -1.139963120222091675e-01 -8.143609017133712769e-02 -2.223088145256042480e-01 7.537339627742767334e-02 2.962775826454162598e-01 1.132587715983390808e-01 -8.709549903869628906e-03 2.383131086826324463e-01 7.995243370532989502e-02 -1.701465547084808350e-01 -2.756678760051727295e-01 -4.651414975523948669e-02
1.356001794338226318e-01 -5.274842381477355957e-01 -1.225190460681915283e-01 1.499778181314468384e-01 -1.449273824691772461e-01 -1.259140968322753906e-01 4.418524913489818573e-03 2.440751791000366211e-01 4.647358879446983337e-02 6.717960536479949951e-02 7.341018319129943848e-02 3.850151970982551575e-02 -1.772921979427337646e-01 -8.618527650833129883e-02 -1.073422506451606750e-01 -2.977813361212611198e-03 1.850129477679729462e-02 -3.160067498683929443e-01 -3.021248877048492432e-01 -1.018582209944725037e-01 1.150421500205993652e-01 -1.036698147654533386e-01 -7.821258157491683960e-02 1.658898293972015381e-01 2.399300187826156616e-01 1.772201433777809143e-02 7.566897571086883545e-02 -8.837118744850158691e-03 2.886178195476531982e-01 2.185866236686706543e-03 3.038130141794681549e-02 3.131998181343078613e-01
-2.498900294303894043e-01 -4.594666659832000732e-01 -1.102276239544153214e-02 -3.285371139645576477e-02 -8.508531004190444946e-02 -3.598505556583404541e-01 -4.118308797478675842e-02 2.297679781913757324e-01 -2.345142215490341187e-01 1.795345991849899292e-01 6.842425465583801270e-02 -1.191192418336868286e-01 -4.726637899875640869e-02 -2.851629257202148438e-02 -2.424918301403522491e-02 3.687211498618125916e-02 -4.208606109023094177e-02 2.471008747816085815e-01 -1.331449151039123535e-01 6.483327597379684448e-02 7.098691165447235107e-02 -3.539158776402473450e-02 -2.761660516262054443e-01 5.170382931828498840e-02 6.508798897266387939e-02 2.395960539579391479e-01 1.122197210788726807e-01 7.972117513418197632e-02 3.294691741466522217e-01 -2.167858034372329712e-01 -1.256058514118194580e-01 -3.193087875843048096e-02
-3.011443279683589935e-02 -3.592525422573089600e-01 -2.421964854001998901e-01 -5.151069723069667816e-03 1.297807553783059120e-03 -5.109245702624320984e-02 -1.836176961660385132e-01 1.449970155954360962e-01 3.150831162929534912e-01 1.946436800062656403e-02 5.015201866626739502e-02 -6.989072263240814209e-02 -2.320971339941024780e-01 2.242026776075363159e-01 -2.801610529422760010e-02 -2.168355509638786316e-02 -2.414152622222900391e-01 1.232265457510948181e-01 4.983545467257499695e-02 1.483257114887237549e-01 -2.292968630790710449e-01 -1.985703259706497192e-01 -2.251307517290115356e-01 -2.927184998989105225e-01 3.846471011638641357e-02 -9.117468446493148804e-02 -2.119344770908355713e-01 4.632507637143135071e-02 1.077933236956596375e-01 -2.327631711959838867e-01 -2.215987294912338257e-01 2.084758281707763672e-01
-1.074030995368957520e-01 -4.797011315822601318e-01 -3.039767444133758545e-01 1.922582089900970459e-01 -1.399067193269729614e-01 -3.456050753593444824e-01 1.950066387653350830e-01 2.058206647634506226e-01 2.026890814304351807e-01 -3.510512784123420715e-02 3.780717030167579651e-02 2.234238758683204651e-02 -1.146648377180099487e-01 -7.634315639734268188e-02 4.617080837488174438e-02 -9.749731421470642090e-02 -1.746802218258380890e-02 3.880764171481132507e-02 -3.790118172764778137e-02 1.476114988327026367e-01 7.122116535902023315e-02 -1.889213472604751587e-01 -1.272169128060340881e-02 -8.748109638690948486e-02 1.290890723466873169e-01 2.610360383987426758e-01 -3.542777001857757568e-01 -6.997022777795791626e-02 -7.557221222668886185e-03 -1.816006451845169067e-01 -1.266414206475019455e-02 -1.126873418688774109e-01
-1.784476041793823242e-01 -2.864256501197814941e-01 5.766243115067481995e-02 -2.835863456130027771e-02 -1.256815902888774872e-02 1.645386517047882080e-01 -6.470785592682659626e-04 7.586890459060668945e-02 9.848091751337051392e-02 -1.617426574230194092e-01 3.291263878345489502e-01 1.668793261051177979e-01 -2.647790871560573578e-02 2.628429234027862549e-01 5.046292766928672791e-02 -9.992577880620956421e-02 -6.919760257005691528e-02 -1.780625283718109131e-01 9.345124661922454834e-02 1.112770289182662964e-02 -3.349209949374198914e-02 -2.409086972475051880e-01 -1.402125358581542969e-01 3.234419524669647217e-01 -7.372102141380310059e-02 1.229642033576965332e-01 -9.586899727582931519e-02 -7.992038130760192871e-02 2.631403505802154541e-01 -3.189246058464050293e-01 -8.140528947114944458e-02 -3.900626003742218018e-01
1.079104021191596985e-01 -4.044725298881530762e-01 -2.561227381229400635e-01 1.461834609508514404e-01 1.716488897800445557e-01 -2.786709070205688477e-01 -2.907328605651855469e-01 -6.782290339469909668e-02 -2.146525681018829346e-02 5.815671011805534363e-02 1.941824853420257568e-01 -1.881224215030670166e-01 -1.178707405924797058e-01 1.464057862758636475e-01 -5.530909448862075806e-02 -6.041171029210090637e-02 2.303827106952667236e-01 3.015912370756268501e-03 -2.239895612001419067e-01 2.771100103855133057e-01 1.494010090827941895e-01 -2.732900381088256836e-01 -1.087471246719360352e-01 5.573910102248191833e-02 -4.907494038343429565e-02 -8.507046848535537720e-02 -2.544508576393127441e-01 1.241768300533294678e-01 -1.667306274175643921e-01 1.644030958414077759e-02 1.005436778068542480e-01 -5.088782310485839844e-02
-4.453713446855545044e-02 -5.000653266906738281e-01 -2.461061440408229828e-02 -3.520646598190069199e-03 -1.221023499965667725e-01 1.557920500636100769e-02 -2.256468981504440308e-01 3.214057981967926025e-01 5.881739035248756409e-02 -1.736504435539245605e-01 2.233220636844635010e-01 -5.146893113851547241e-02 5.386829376220703125e-02 -1.794596910476684570e-01 6.113597005605697632e-02 -1.475012898445129395e-01 1.046319156885147095e-01 -1.152593642473220825e-01 -3.578245639801025391e-01 1.621634364128112793e-01 3.642189130187034607e-02 -3.668796718120574951e-01 9.615027159452438354e-02 -1.429041326045989990e-01 -8.710719645023345947e-03 9.871414303779602051e-02 8.747279644012451172e-02 2.134537696838378906e-01 6.393778137862682343e-03 2.186876349151134491e-02 1.223538592457771301e-01 9.241120517253875732e-02
1.176497191190719604e-01 -2.291976064443588257e-01 1.171704977750778198e-01 -1.453237682580947876e-01 -3.190341964364051819e-02 -1.498869061470031738e-01 -1.637174040079116821e-01 2.407012432813644409e-01 2.660290710628032684e-02 1.255281418561935425e-01 7.006203532218933105e-01 -4.435924440622329712e-02 -2.872598469257354736e-01 -4.559522122144699097e-02 2.074783667922019958e-02 -1.227915734052658081e-01 -2.747280709445476532e-02 -1.422547996044158936e-01 -1.345734745264053345e-01 7.943458110094070435e-02 1.304259896278381348e-02 -6.393177062273025513e-02 -5.812942609190940857e-02 -3.754922375082969666e-02 1.480180919170379639e-01 1.800562292337417603e-01 9.113175421953201294e-02 -7.350426167249679565e-02 1.241609156131744385e-01 -1.029585748910903931e-01 1.632703393697738647e-01 7.732504606246948242e-02
2.569457292556762695e-01 -1.961812376976013184e-01 6.500045210123062134e-02 1.419444084167480469e-01 1.457013934850692749e-01 -1.031144484877586365e-01 4.244599118828773499e-02 6.410475820302963257e-02 2.205396294593811035e-01 9.884733706712722778e-02 3.730781376361846924e-01 3.663895279169082642e-02 -2.232539355754852295e-01 6.752996891736984253e-02 2.322921007871627808e-01 3.897425159811973572e-02 1.567799746990203857e-01 -1.903936117887496948e-01 -6.669133156538009644e-02 2.320933192968368530e-01 -3.838717937469482422e-02 -1.384571492671966553e-01 -7.901515066623687744e-02 9.841015189886093140e-02 -3.304267525672912598e-01 1.757430732250213623e-01 -1.146492287516593933e-01 3.852025792002677917e-02 2.696002423763275146e-01 -2.176976501941680908e-01 3.064727485179901123e-01 -1.058286707848310471e-02
-2.070126533508300781e-01 -1.796995103359222412e-01 9.675862267613410950e-03 1.630689352750778198e-01 -4.320162162184715271e-02 1.121039837598800659e-01 -1.892266422510147095e-01 2.688902616500854492e-01 1.317387968301773071e-01 -2.366881370544433594e-01 4.219087362289428711e-01 -1.499109249562025070e-02 -2.135836035013198853e-01 4.445473849773406982e-02 -1.277261823415756226e-01 4.769949615001678467e-02 1.490404903888702393e-01 -8.608711883425712585e-03 -1.249259114265441895e-01 2.421728670597076416e-01 6.016524508595466614e-02 -4.006091654300689697e-01 -7.208302617073059082e-02 1.559603363275527954e-01 2.028873004019260406e-02 3.185131847858428955e-01 -5.348637700080871582e-02 1.479860693216323853e-01 -2.626804821193218231e-02 1.041977480053901672e-01 -9.039641916751861572e-02 1.460300236940383911e-01
8.211991935968399048e-02 -4.995670020580291748e-01 1.174785941839218140e-01 8.853501640260219574e-03 1.405954807996749878e-01 -2.093212157487869263e-01 -1.110774278640747070e-01 2.970691956579685211e-02 -1.262615900486707687e-02 7.433155179023742676e-02 2.405770868062973022e-01 1.077858135104179382e-01 -1.848463714122772217e-01 2.654310166835784912e-01 -6.015024334192276001e-02 -8.545296639204025269e-02 5.195523425936698914e-02 -1.512575745582580566e-01 -1.964818090200424194e-01 1.374432444572448730e-02 -1.642208099365234375e-01 -1.712909638881683350e-01 2.329008579254150391e-01 -1.446698904037475586e-01 2.999988496303558350e-01 1.214125901460647583e-01 -3.128940761089324951e-01 1.474714875221252441e-01 7.202432304620742798e-02 -5.945923924446105957e-02 6.968893855810165405e-02 1.687029749155044556e-01
-1.022313609719276428e-01 -2.883273065090179443e-01 -2.627382278442382812e-01 1.407811641693115234e-01 -1.457437593489885330e-02 -1.287246346473693848e-01 -2.866394817829132080e-01 1.621412783861160278e-01 1.377341449260711670e-01 -5.582810193300247192e-02 4.362025111913681030e-02 3.647507429122924805e-01 -1.231837943196296692e-01 2.155922353267669678e-02 2.762227952480316162e-01 -7.822855375707149506e-03 4.066447913646697998e-01 4.698706045746803284e-02 -1.310312300920486450e-01 2.398205250501632690e-01 1.104949861764907837e-01 -1.645575314760208130e-01 -8.785257488489151001e-02 -2.019336074590682983e-01 1.594871133565902710e-01 1.503548026084899902e-01 -9.375002980232238770e-02 1.403386294841766357e-01 5.692234728485345840e-03 -3.950857743620872498e-02 6.445997953414916992e-02 -1.760365664958953857e-01
4.371665045619010925e-02 -4.409047663211822510e-01 -1.587902605533599854e-01 -1.728999912738800049e-01 -1.020167022943496704e-01 -1.770688891410827637e-01 -2.438843697309494019e-01 -5.881108343601226807e-02 4.599384218454360962e-02 1.161457039415836334e-03 1.452202796936035156e-01 -6.774061173200607300e-02 -7.153364270925521851e-02 -3.919889628887176514e-01 1.461040079593658447e-01 -1.802306026220321655e-01 -5.300886929035186768e-02 -1.095794141292572021e-01 1.141471415758132935e-01 6.767795979976654053e-02 -8.102634549140930176e-02 -2.531803548336029053e-01 -4.187375009059906006e-01 1.716266423463821411e-01 7.104989141225814819e-02 -1.309347599744796753e-01 6.178334355354309082e-02 8.725416846573352814e-03 1.071984320878982544e-01 -2.046547979116439819e-01 1.263631433248519897e-01 1.302731875330209732e-02
-2.322941124439239502e-01 -4.339055716991424561e-01 -1.680561341345310211e-02 5.523487553000450134e-02 -7.684220094233751297e-03 2.639520168304443359e-02 -2.557098567485809326e-01 1.456451565027236938e-01 -1.399616524577140808e-02 8.283012360334396362e-02 1.586990207433700562e-01 1.526127308607101440e-01 -2.365758121013641357e-01 -3.199221193790435791e-02 1.237317770719528198e-01 -9.248971939086914062e-03 1.427315622568130493e-01 6.630072742700576782e-02 1.736082951538264751e-03 -8.295901119709014893e-03 2.156877219676971436e-01 -9.234498441219329834e-02 -7.339522987604141235e-02 -2.955204248428344727e-02 -6.906256824731826782e-02 1.261685341596603394e-01 -3.876083791255950928e-01 3.589480519294738770e-01 2.455194443464279175e-01 1.013375818729400635e-01 2.874917685985565186e-01 -5.936793517321348190e-03
-3.532485365867614746e-01 -3.875698745250701904e-01 -3.375470042228698730e-01 3.824817240238189697e-01 1.707052579149603844e-03 -1.694724261760711670e-01 3.831314668059349060e-02 1.482755094766616821e-01 -8.022116869688034058e-02 -1.823699772357940674e-01 9.599490463733673096e-02 1.538008004426956177e-01 -1.940562129020690918e-01 7.577981799840927124e-02 -8.305890113115310669e-02 1.289927065372467041e-01 -2.565393149852752686e-01 5.145644396543502808e-02 3.680964186787605286e-02 8.620227128267288208e-02 -8.129143714904785156e-02 8.507258445024490356e-02 -1.513752788305282593e-01 -4.904825985431671143e-02 -7.541465759277343750e-02 1.801696568727493286e-01 -1.699438840150833130e-01 -7.970964908599853516e-02 1.824210435152053833e-01 -1.326672881841659546e-01 -1.681741178035736084e-01 -6.433982402086257935e-02
-2.005870454013347626e-02 -3.507636785507202148e-01 -8.949159085750579834e-02 7.330173254013061523e-02 1.105063855648040771e-01 1.613192260265350342e-01 -2.951074577867984772e-02 8.342977613210678101e-02 -2.597312815487384796e-02 2.245898991823196411e-01 1.801957488059997559e-01 -2.514451742172241211e-01 -2.717290818691253662e-01 -2.671173810958862305e-01 6.721746176481246948e-02 -5.130081623792648315e-02 1.988956183195114136e-01 8.435169607400894165e-02 1.786844730377197266e-01 2.270737439393997192e-01 8.896358311176300049e-02 -4.514948427677154541e-01 -1.755737066268920898e-01 1.713675074279308319e-02 -8.801364898681640625e-02 9.079792350530624390e-02 -1.041742414236068726e-01 -6.246349960565567017e-02 -5.192027427256107330e-03 -1.811093240976333618e-01 -2.633889317512512207e-01 -1.094158738851547241e-01
-2.604200541973114014e-01 -4.556747674942016602e-01 -7.557912031188607216e-04 6.899003684520721436e-02 1.312846094369888306e-01 4.146407917141914368e-02 3.461071476340293884e-02 -3.744289651513099670e-02 9.594651311635971069e-02 1.152718663215637207e-01 2.279972285032272339e-01 -4.115310683846473694e-02 -4.832092300057411194e-02 3.498213589191436768e-01 1.593724936246871948e-01 -2.086111754179000854e-01 -4.624508321285247803e-02 5.108538642525672913e-02 -1.984246820211410522e-01 3.220964074134826660e-01 1.540420055389404297e-01 -1.041305139660835266e-01 -2.183120995759963989e-01 -5.608711391687393188e-02 -2.140904963016510010e-02 1.703399419784545898e-01 -1.030136868357658386e-01 -9.142450243234634399e-02 -2.064463496208190918e-01 8.187949657440185547e-02 -3.083786666393280029e-01 -4.814775288105010986e-02
-2.548762857913970947e-01 -4.610232412815093994e-01 -2.621969021856784821e-02 9.060558676719665527e-02 -4.156335070729255676e-02 -8.847417682409286499e-02 -3.140035569667816162e-01 3.295624554157257080e-01 1.667200624942779541e-01 2.839178591966629028e-02 2.077784389257431030e-01 1.038115099072456360e-01 2.169635295867919922e-01 -2.855797065421938896e-03 -9.113258123397827148e-02 8.313965797424316406e-02 -3.571772947907447815e-02 -1.693746298551559448e-01 -3.423791825771331787e-01 2.157228589057922363e-01 6.521745771169662476e-02 -2.499365508556365967e-01 2.725683897733688354e-02 7.534979283809661865e-02 3.992906771600246429e-03 2.682161033153533936e-01 4.424397647380828857e-02 -1.634720340371131897e-02 -9.351692348718643188e-02 3.026455454528331757e-02 1.866131275892257690e-02 3.048413991928100586e-02
2.162050902843475342e-01 -3.240128457546234131e-01 -3.988357260823249817e-02 2.088934630155563354e-01 2.067913711071014404e-01 -2.316175401210784912e-01 -9.407266229391098022e-02 1.516662836074829102e-01 7.188546005636453629e-03 3.445397317409515381e-02 3.550698161125183105e-01 -8.400411903858184814e-02 -2.286006808280944824e-01 2.247177660465240479e-01 1.268708407878875732e-01 -1.204460579901933670e-02 1.577157080173492432e-01 -8.957055211067199707e-02 -1.723389178514480591e-01 2.013196498155593872e-01 5.804206058382987976e-02 -3.248919844627380371e-01 -9.022919088602066040e-02 1.737578213214874268e-01 -4.552131891250610352e-02 -1.234992817044258118e-01 -2.801062464714050293e-01 7.006879150867462158e-02 7.484735548496246338e-02 9.161347895860671997e-02 6.375188473612070084e-03 -2.372787594795227051e-01
-2.982910871505737305e-01 -4.345733523368835449e-01 -2.671341300010681152e-01 4.723157733678817749e-03 -1.868521720170974731e-01 -1.973011344671249390e-01 -4.727457091212272644e-02 1.726094074547290802e-02 -2.260198071599006653e-02 -4.900205507874488831e-02 -7.568426430225372314e-02 -1.607929915189743042e-01 -2.875463664531707764e-01 1.790722459554672241e-01 -4.610309377312660217e-02 1.318087726831436157e-01 7.984590530395507812e-02 2.219280302524566650e-01 9.553638845682144165e-02 2.313469499349594116e-01 -7.657928019762039185e-02 -1.275227963924407959e-01 -2.382962703704833984e-01 -1.206815615296363831e-01 2.046667188405990601e-01 -8.928564190864562988e-02 -1.114608645439147949e-01 4.519468545913696289e-02 2.324009239673614502e-01 -1.959450244903564453e-01 -1.211428735405206680e-02 1.924538016319274902e-01
1.464303433895111084e-01 -4.222631156444549561e-01 2.285629045218229294e-03 -2.264487743377685547e-01 4.648725688457489014e-02 4.553602263331413269e-02 -2.882867753505706787e-01 -8.536373078823089600e-02 1.618666350841522217e-01 8.456289768218994141e-02 9.066791087388992310e-02 -2.138554453849792480e-01 -1.237617731094360352e-01 -1.132616326212882996e-01 -6.131656840443611145e-02 -3.143289685249328613e-01 3.038380667567253113e-02 -1.236023604869842529e-01 -1.515204906463623047e-01 2.948026955127716064e-01 -6.966268271207809448e-02 -2.593653500080108643e-01 -2.403289824724197388e-01 -9.010966867208480835e-02 -9.589745313860476017e-04 -1.548480242490768433e-02 -1.649141311645507812e-01 -3.944366797804832458e-02 2.211001962423324585e-01 -2.535055875778198242e-01 -1.330972611904144287e-01 -1.113359406590461731e-01
4.414840415120124817e-02 -4.005232751369476318e-01 -2.641267180442810059e-01 1.200008392333984375e-01 -6.006855145096778870e-02 -2.316356748342514038e-01 -2.742249071598052979e-01 1.494011841714382172e-02 1.522563546895980835e-01 -7.811952382326126099e-02 2.415384948253631592e-01 -1.059201136231422424e-01 -3.728395327925682068e-02 1.707870066165924072e-01 2.024420350790023804e-02 -1.444016546010971069e-01 5.241537094116210938e-02 1.015307977795600891e-01 2.266686782240867615e-02 6.393398623913526535e-03 1.975169926881790161e-01 2.458134852349758148e-02 5.280269309878349304e-02 -2.937405109405517578e-01 4.273778945207595825e-02 3.491209745407104492e-01 -1.877160668373107910e-01 -5.431745946407318115e-02 1.396322995424270630e-01 -9.843831509351730347e-02 -3.585664927959442139e-01 -9.034505486488342285e-02
-1.061298027634620667e-01 -3.384492397308349609e-01 -2.597812712192535400e-01 1.376671940088272095e-01 -8.813198655843734741e-02 -2.116958647966384888e-01 7.491040229797363281e-02 2.677259147167205811e-01 3.040337264537811279e-01 -6.101825740188360214e-03 1.375936567783355713e-01 4.576325044035911560e-02 -1.844799071550369263e-01 -5.954775959253311157e-02 -1.474875062704086304e-01 -2.741472721099853516e-01 -7.924676872789859772e-03 -2.195348031818866730e-03 -1.689426451921463013e-01 3.158178925514221191e-02 9.896024316549301147e-02 7.444782555103302002e-02 -4.598955810070037842e-02 -2.722178995609283447e-01 5.806116387248039246e-02 3.832360506057739258e-01 -1.653928756713867188e-01 3.482646122574806213e-02 6.158740073442459106e-02 -2.460457682609558105e-01 -1.880141794681549072e-01 -1.011997461318969727e-01
-5.687412247061729431e-02 -2.217769473791122437e-01 9.337098896503448486e-02 1.365767419338226318e-01 -9.950380027294158936e-02 1.427265852689743042e-01 -4.357570111751556396e-01 -1.150891035795211792e-01 3.666725158691406250e-01 1.527722477912902832e-01 1.820167303085327148e-01 1.447539962828159332e-02 -3.103080689907073975e-01 9.711264073848724365e-02 -6.602651625871658325e-02 -1.043002009391784668e-01 -3.994609788060188293e-02 2.248536199331283569e-01 -3.659893572330474854e-02 2.705561518669128418e-01 -7.949975878000259399e-02 4.882321134209632874e-02 -1.979736983776092529e-01 9.772595763206481934e-02 2.908894717693328857e-01 1.654078513383865356e-01 1.186362132430076599e-01 1.404981911182403564e-01 -4.235433414578437805e-02 -2.066579163074493408e-01 -4.963104613125324249e-03 1.612826064229011536e-02
-3.745838999748229980e-02 -4.256253540515899658e-01 -8.502990007400512695e-02 2.479874789714813232e-01 1.327663660049438477e-01 -1.958096027374267578e-01 6.212364882230758667e-02 2.204679548740386963e-01 2.162254303693771362e-01 7.069249171763658524e-03 3.293287456035614014e-01 -5.007650703191757202e-02 -2.402712106704711914e-01 2.112603783607482910e-01 7.153414189815521240e-02 -6.872476078569889069e-03 -8.862159401178359985e-02 1.772056668996810913e-01 1.103879958391189575e-01 1.842293441295623779e-01 -2.481325715780258179e-01 1.650545150041580200e-01 -2.571730613708496094e-01 -2.101606279611587524e-01 -6.524317711591720581e-02 4.686817899346351624e-02 7.382444292306900024e-02 7.141137123107910156e-02 -1.877038776874542236e-01 -1.832769364118576050e-01 2.238309755921363831e-02 6.447681784629821777e-02
-3.898621201515197754e-01 -1.331378519535064697e-01 -3.947836905717849731e-02 1.922973692417144775e-01 -2.135178893804550171e-01 -5.133359879255294800e-02 -1.091090664267539978e-01 1.406727880239486694e-01 3.738443851470947266e-01 7.873000204563140869e-02 1.979991197586059570e-01 -9.987112879753112793e-02 -1.655797511339187622e-01 -4.076135903596878052e-02 1.671505421400070190e-01 -1.072945594787597656e-01 -6.492647528648376465e-02 3.775294870138168335e-02 -1.978390216827392578e-01 9.882301092147827148e-02 -1.044465005397796631e-01 -9.733140468597412109e-02 7.323350291699171066e-03 -2.864998579025268555e-01 3.235944360494613647e-02 3.603732287883758545e-01 -3.389987945556640625e-01 6.943681091070175171e-02 -1.004605665802955627e-01 -1.141216140240430832e-02 -5.118219181895256042e-02 1.661199778318405151e-01
6.979067623615264893e-02 -5.311481356620788574e-01 3.555512800812721252e-02 8.836161345243453979e-02 -1.095306593924760818e-03 2.602432668209075928e-01 -8.364153094589710236e-03 2.274948656558990479e-01 3.211486851796507835e-03 4.174593463540077209e-02 2.638591229915618896e-01 3.793700039386749268e-01 -8.581133186817169189e-02 8.068604767322540283e-02 5.762523412704467773e-02 -1.556271612644195557e-01 2.815687060356140137e-01 -6.855066865682601929e-02 7.856442034244537354e-02 2.498778402805328369e-01 2.248623967170715332e-02 -9.098483622074127197e-02 5.962566286325454712e-02 -1.284546703100204468e-01 2.191299945116043091e-02 -1.562082171440124512e-01 -1.579667776823043823e-01 4.390900582075119019e-02 1.918297447264194489e-02 -2.199476510286331177e-01 2.134865820407867432e-01 1.270274445414543152e-02
6.782410293817520142e-02 -2.872720956802368164e-01 -1.236446108669042587e-02 -7.347085326910018921e-02 -1.562333106994628906e-01 1.721075028181076050e-01 -1.632759869098663330e-01 2.655582129955291748e-01 -1.394134759902954102e-01 -4.109833389520645142e-02 2.271451205015182495e-01 1.221235916018486023e-01 -2.296676635742187500e-01 3.381973803043365479e-01 1.560567468404769897e-01 -2.776014804840087891e-01 -2.073590904474258423e-01 1.153999492526054382e-01 -2.863887250423431396e-01 2.231241315603256226e-01 -4.645114392042160034e-02 -3.711863234639167786e-02 -2.251690067350864410e-02 1.005241051316261292e-01 -2.170896977186203003e-01 1.457160413265228271e-01 -2.500115633010864258e-01 -4.721452295780181885e-02 -4.266940522938966751e-03 6.989002227783203125e-02 1.117865368723869324e-01 -2.172044813632965088e-01
-1.929632127285003662e-01 -3.878094255924224854e-01 2.057747542858123779e-01 1.261987239122390747e-01 1.682917326688766479e-01 -9.797511994838714600e-02 -2.098595350980758667e-01 3.092578426003456116e-02 -1.724177598953247070e-01 1.499133408069610596e-01 2.743619978427886963e-01 -3.835701942443847656e-02 -3.990691155195236206e-02 -1.721043884754180908e-01 4.839801788330078125e-02 -1.474279314279556274e-01 1.893746405839920044e-01 8.151561766862869263e-02 -1.411382704973220825e-01 2.014040499925613403e-01 1.195708885788917542e-01 -3.973076641559600830e-01 -1.081346496939659119e-01 2.059143036603927612e-02 -1.278447359800338745e-01 6.915012001991271973e-02 -2.370569556951522827e-01 -1.053272113204002380e-01 7.333415001630783081e-02 -5.613148212432861328e-02 -3.120133876800537109e-01 -7.340156286954879761e-02
-2.094540148973464966e-01 -2.651157379150390625e-01 -2.164504677057266235e-01 2.243422418832778931e-01 -1.842576712369918823e-01 4.201360419392585754e-02 1.602668911218643188e-01 3.616203367710113525e-01 1.033330932259559631e-01 6.816846132278442383e-02 3.191459178924560547e-01 -2.428829073905944824e-01 -1.030961796641349792e-01 6.056682765483856201e-02 -5.467391014099121094e-02 -9.355868399143218994e-02 -4.141507297754287720e-02 -4.430105164647102356e-02 -6.644376553595066071e-03 -1.213135495781898499e-01 8.554626256227493286e-02 -6.658329069614410400e-02 1.201418489217758179e-01 1.831410527229309082e-01 -8.766338974237442017e-02 -1.090609729290008545e-01 -3.274237513542175293e-01 3.023582044988870621e-03 2.073038928210735321e-02 -4.134504795074462891e-01 1.013953909277915955e-01 -8.757556974887847900e-02
6.168451532721519470e-02 -1.381333470344543457e-01 -1.512857526540756226e-01 7.779881358146667480e-02 -9.904126077890396118e-02 -4.469991475343704224e-02 -1.495619416236877441e-01 3.688327223062515259e-02 -9.717207401990890503e-02 -2.095629274845123291e-02 7.155085913836956024e-03 7.699202746152877808e-02 9.595831856131553650e-03 -2.275633066892623901e-02 2.387338578701019287e-01 -2.252234667539596558e-01 -5.361945182085037231e-02 2.203575372695922852e-01 -1.898819953203201294e-01 3.292233943939208984e-01 -1.648436188697814941e-01 -2.382289767265319824e-01 -3.534728586673736572e-01 3.052655160427093506e-01 -1.139803789556026459e-02 -1.253790920600295067e-03 -3.804923892021179199e-01 1.282569319009780884e-01 3.339697122573852539e-01 -1.101140081882476807e-01 -4.041109979152679443e-02 6.217603385448455811e-02
1.500565111637115479e-01 -2.614533603191375732e-01 -3.974595293402671814e-02 5.474792420864105225e-02 4.900342971086502075e-02 6.484484672546386719e-02 6.930933892726898193e-02 6.964016705751419067e-02 1.229000389575958252e-01 2.739613652229309082e-01 3.949924409389495850e-01 -4.024771451950073242e-01 -2.336775064468383789e-01 -1.188861355185508728e-01 1.443507820367813110e-01 -2.038661390542984009e-01 1.776737123727798462e-01 -1.511493027210235596e-01 5.221810564398765564e-02 1.984149068593978882e-01 8.383180946111679077e-02 -2.526991963386535645e-01 -8.801661431789398193e-02 -4.055187478661537170e-02 5.795795470476150513e-02 2.161322832107543945e-01 1.951283030211925507e-02 6.203948333859443665e-02 1.167464703321456909e-01 -2.767912149429321289e-01 -1.237180605530738831e-01 -1.111220270395278931e-01
-2.939027845859527588e-01 -5.438221096992492676e-01 -2.430580109357833862e-01 4.983552396297454834e-01 -3.166037844493985176e-03 -1.825717091560363770e-01 1.114527434110641479e-01 1.399932354688644409e-01 -6.040014326572418213e-02 -4.061059653759002686e-02 5.888443812727928162e-02 1.887993365526199341e-01 -1.599676348268985748e-02 1.153468117117881775e-01 -1.374732255935668945e-01 5.135153606534004211e-02 9.728789329528808594e-02 -3.493196517229080200e-02 3.355212882161140442e-02 -4.800342023372650146e-02 -7.488404214382171631e-02 -8.504964411258697510e-03 -1.566320508718490601e-01 2.231000550091266632e-02 1.755404323339462280e-01 -3.111981227993965149e-02 -3.580002859234809875e-02 -5.202081520110368729e-03 2.279011160135269165e-01 -6.489326059818267822e-02 1.651852726936340332e-01 6.496264040470123291e-02
-9.080532193183898926e-02 -2.723014652729034424e-01 -1.455326844006776810e-02 4.545830935239791870e-02 -7.375606149435043335e-02 8.630012720823287964e-02 -4.856414347887039185e-02 2.024645954370498657e-01 -3.007081896066665649e-02 2.121292799711227417e-02 4.079064130783081055e-01 1.999704390764236450e-01 -3.139667510986328125e-01 9.431718289852142334e-02 -7.226213067770004272e-02 -6.112991645932197571e-02 -1.874955371022224426e-02 2.405324727296829224e-01 -3.449892401695251465e-01 2.003787010908126831e-01 1.897832602262496948e-01 1.772081553936004639e-01 -1.540801674127578735e-01 7.872640341520309448e-02 6.403046846389770508e-02 1.540538817644119263e-01 -7.284998148679733276e-02 4.627022147178649902e-02 1.124892681837081909e-01 3.285877406597137451e-01 -2.382376939058303833e-01 -8.679466694593429565e-02
-1.647239625453948975e-01 -3.726124465465545654e-01 -1.774819940328598022e-01 4.034108221530914307e-01 -8.201719820499420166e-02 1.278490871191024780e-01 -2.818500064313411713e-02 2.585688531398773193e-01 5.844304338097572327e-02 -1.194396056234836578e-02 1.480373740196228027e-01 -9.902178496122360229e-02 1.162980347871780396e-01 -1.526165404357016087e-03 1.208342909812927246e-01 1.347768306732177734e-01 -5.485599860548973083e-02 -1.198996677994728088e-01 5.247575044631958008e-02 3.743731975555419922e-01 3.056333959102630615e-01 8.553988300263881683e-03 1.397492885589599609e-01 9.420671314001083374e-02 2.262320369482040405e-01 -8.580084890127182007e-02 -3.687442839145660400e-02 2.540858983993530273e-01 1.875158399343490601e-01 -9.845693409442901611e-02 -5.930626392364501953e-02 1.116708144545555115e-01
1.034714747220277786e-03 -3.109894096851348877e-01 -2.074913382530212402e-01 2.874805778264999390e-02 -3.477827832102775574e-02 7.000824809074401855e-02 -2.151728272438049316e-01 -2.122696936130523682e-01 2.330709844827651978e-01 6.995869427919387817e-02 2.753325700759887695e-01 -5.176133010536432266e-03 -3.015458881855010986e-01 2.036461383104324341e-01 -7.571618258953094482e-02 -2.868876159191131592e-01 2.114196866750717163e-02 -1.862330734729766846e-02 -2.450096458196640015e-01 9.397590160369873047e-02 2.923435866832733154e-01 7.155209779739379883e-02 -3.269473612308502197e-01 1.231648623943328857e-01 6.815958023071289062e-02 4.410691559314727783e-02 -5.836624652147293091e-02 4.939351975917816162e-02 -3.980194032192230225e-02 -3.662883071228861809e-03 6.558978557586669922e-02 -3.252781331539154053e-01
-1.446107327938079834e-01 -4.698418080806732178e-01 -2.595095336437225342e-01 1.893407553434371948e-01 -4.402246326208114624e-02 -4.462670534849166870e-02 1.327603403478860855e-02 2.909965217113494873e-01 -2.801446057856082916e-02 3.292328417301177979e-01 1.989309340715408325e-01 -3.796620294451713562e-02 1.506798900663852692e-02 -2.668247818946838379e-01 1.203814148902893066e-01 -3.675410524010658264e-02 -3.936509788036346436e-02 9.760785102844238281e-02 1.478305608034133911e-01 2.325187325477600098e-01 2.045594006776809692e-01 -2.417286932468414307e-01 4.512898623943328857e-02 1.925357282161712646e-01 1.031256020069122314e-01 -3.173527494072914124e-02 -1.503311544656753540e-01 1.179052740335464478e-01 -2.794745564460754395e-02 3.225691244006156921e-02 -1.969339400529861450e-01 1.173460409045219421e-01
-8.527530729770660400e-02 -3.715751767158508301e-01 -1.366696357727050781e-01 2.101968675851821899e-01 -1.772843152284622192e-01 1.600931882858276367e-01 8.990963548421859741e-02 3.957085311412811279e-01 -1.570779234170913696e-01 1.007059961557388306e-01 3.499564826488494873e-01 2.404210269451141357e-01 3.399470821022987366e-02 1.002693027257919312e-01 8.298332802951335907e-03 -1.058139353990554810e-01 2.537908256053924561e-01 7.660473138093948364e-02 -3.969503566622734070e-02 1.721427589654922485e-01 3.111950494349002838e-02 -1.163178533315658569e-01 9.548210352659225464e-02 1.284719165414571762e-02 -2.231629192829132080e-02 -7.312366366386413574e-02 -2.206790298223495483e-01 2.307132259011268616e-02 -4.088366776704788208e-02 -3.021432459354400635e-01 1.945322453975677490e-01 1.461501866579055786e-01
-1.810077577829360962e-01 -2.653492093086242676e-01 1.165902614593505859e-01 1.396844834089279175e-01 -8.763564378023147583e-02 -6.781069189310073853e-02 -1.589514911174774170e-01 4.179639518260955811e-01 -3.606327176094055176e-01 8.385705202817916870e-02 1.794380545616149902e-01 -4.553913325071334839e-02 -6.373402476310729980e-02 4.403646290302276611e-02 2.037252634763717651e-01 -2.866516411304473877e-01 -7.649385184049606323e-02 3.181926161050796509e-02 -1.217120513319969177e-01 -1.716549694538116455e-01 2.889785766601562500e-01 -4.476015456020832062e-03 -2.385487407445907593e-01 -7.834322750568389893e-02 -4.067117348313331604e-02 1.319717913866043091e-01 1.509912610054016113e-01 1.511193364858627319e-01 1.539142429828643799e-01 -2.504003643989562988e-01 -4.021694138646125793e-02 4.550707992166280746e-03
2.064151912927627563e-01 -3.675584793090820312e-01 -3.364261239767074585e-02 2.835987508296966553e-01 -2.047471702098846436e-01 -2.363296300172805786e-01 -2.012641727924346924e-01 3.447565734386444092e-01 1.766119748353958130e-01 -1.880901306867599487e-02 -4.070859402418136597e-03 4.538659472018480301e-03 -3.123357892036437988e-01 1.939705908298492432e-01 -5.324798077344894409e-02 2.015354484319686890e-01 2.056452929973602295e-01 4.507859051227569580e-02 -1.765562891960144043e-01 -9.389714151620864868e-02 1.329449005424976349e-02 -2.816147506237030029e-01 -1.217065379023551941e-01 -1.191715821623802185e-01 2.993827685713768005e-03 -3.478337451815605164e-02 3.151529282331466675e-02 1.079786270856857300e-01 1.410658359527587891e-01 -1.891872435808181763e-01 1.042907387018203735e-01 1.161522697657346725e-02
1.366009712219238281e-01 -4.267579317092895508e-01 6.194406747817993164e-02 -8.656724542379379272e-02 1.540019642561674118e-02 1.292201131582260132e-01 -1.072289496660232544e-01 -7.590959966182708740e-02 2.700985670089721680e-01 9.231784939765930176e-02 4.632210135459899902e-01 -2.424790710210800171e-01 -2.234512269496917725e-01 2.413398399949073792e-02 3.452368453145027161e-02 -2.906430363655090332e-01 9.026365727186203003e-02 -7.994180172681808472e-02 1.091419458389282227e-01 -5.169687792658805847e-02 4.430428147315979004e-02 1.911744177341461182e-01 -2.778393030166625977e-01 2.734097652137279510e-02 4.344395361840724945e-03 -1.924759335815906525e-02 -1.358057111501693726e-01 -1.777283400297164917e-01 2.458611130714416504e-01 8.999302983283996582e-03 3.778987005352973938e-02 -6.867106258869171143e-02
2.003998309373855591e-01 -2.680309116840362549e-01 -1.675809174776077271e-01 1.347428709268569946e-01 4.314818978309631348e-02 -1.570825725793838501e-01 -2.556955814361572266e-01 2.759150862693786621e-01 4.127597063779830933e-02 4.346418753266334534e-02 1.715129315853118896e-01 -1.120186820626258850e-01 -2.123356908559799194e-01 2.845683097839355469e-01 7.533679902553558350e-02 -1.124088838696479797e-01 1.230868175625801086e-01 -4.516220465302467346e-02 -1.748546063899993896e-01 2.821066081523895264e-01 -2.558134682476520538e-02 -4.483263492584228516e-01 -1.113019138574600220e-01 6.929517537355422974e-02 -2.169898003339767456e-01 -1.860485970973968506e-01 -3.302515670657157898e-02 3.549696505069732666e-02 1.738317012786865234e-01 9.807356446981430054e-02 -7.530353218317031860e-02 8.963684737682342529e-02
-2.414404302835464478e-01 -2.694282531738281250e-01 1.836807578802108765e-01 -2.586227655410766602e-01 -3.272508829832077026e-02 -1.104632616043090820e-01 -2.748731076717376709e-01 2.148184776306152344e-01 2.888627946376800537e-01 8.085458539426326752e-03 1.459376811981201172e-01 -6.565445661544799805e-02 -1.734484732151031494e-01 2.023067176342010498e-01 5.431942269206047058e-02 -2.191108465194702148e-01 -1.964298337697982788e-01 -6.385865807533264160e-02 -3.139697015285491943e-02 2.962207607924938202e-02 -2.269040606915950775e-02 1.173875629901885986e-01 -4.226368665695190430e-02 3.324849009513854980e-01 -7.216496393084526062e-03 6.940794736146926880e-02 -2.866291999816894531e-01 8.607192337512969971e-02 1.669018268585205078e-01 -1.562619656324386597e-01 -8.816324919462203979e-02 -2.771164476871490479e-01
-2.144868299365043640e-02 -4.506910443305969238e-01 -1.502399444580078125e-01 -1.718630548566579819e-03 -4.468935728073120117e-02 -2.532868683338165283e-01 7.269354909658432007e-02 1.750949472188949585e-01 1.038383021950721741e-01 -9.443150460720062256e-02 1.221858486533164978e-01 1.877585202455520630e-01 -2.210618853569030762e-01 2.081107161939144135e-02 1.101608946919441223e-02 -1.543784290552139282e-01 1.739718914031982422e-01 1.300918608903884888e-01 -7.635320723056793213e-02 1.469243168830871582e-01 -3.601917997002601624e-02 -2.178163677453994751e-01 1.259688436985015869e-01 -3.275699317455291748e-01 3.305855393409729004e-01 6.183012947440147400e-02 -2.085367590188980103e-01 2.267485558986663818e-01 4.832837358117103577e-02 -2.393113672733306885e-01 -7.248395681381225586e-02 -9.602405130863189697e-02
1.604278087615966797e-01 -2.753306329250335693e-01 8.247874677181243896e-02 -1.486930847167968750e-01 3.971639648079872131e-02 -6.111728772521018982e-02 -1.217620149254798889e-01 1.059480160474777222e-01 -7.144021987915039062e-02 1.270885765552520752e-01 6.553004384040832520e-01 -4.710860550403594971e-02 -3.477041423320770264e-01 3.712819889187812805e-02 -7.677364349365234375e-02 4.728823900222778320e-02 5.932489410042762756e-02 -1.858992725610733032e-01 -5.306049808859825134e-02 1.324325948953628540e-01 2.832413092255592346e-02 -1.595149934291839600e-01 -1.027543768286705017e-01 9.461090713739395142e-02 1.875585131347179413e-02 2.486418187618255615e-01 -6.081895902752876282e-02 -7.693896442651748657e-02 1.095663085579872131e-01 -1.467534452676773071e-01 2.048186659812927246e-01 -5.835999548435211182e-02
8.726175129413604736e-02 -5.029457211494445801e-01 2.093956470489501953e-01 -2.122826576232910156e-01 -2.648771703243255615e-01 -1.681130677461624146e-01 -1.311169862747192383e-01 5.469723045825958252e-02 1.086002215743064880e-01 -2.926342375576496124e-02 5.219415575265884399e-02 -4.144665598869323730e-02 -1.571527570486068726e-01 -9.120424091815948486e-02 6.368172168731689453e-02 -6.551878154277801514e-02 -3.205094113945960999e-02 -1.456624269485473633e-01 1.114302799105644226e-01 2.601643204689025879e-01 3.460253402590751648e-02 1.765182316303253174e-01 -1.698274910449981689e-01 1.397846732288599014e-02 2.001360207796096802e-01 7.481659948825836182e-02 1.278761401772499084e-02 7.175956666469573975e-02 1.966530680656433105e-01 -4.042832553386688232e-01 -3.249353542923927307e-02 -2.357576489448547363e-01
2.814467847347259521e-01 -4.308996796607971191e-01 -1.539883166551589966e-01 2.919319868087768555e-01 1.942986398935317993e-01 -1.489510387182235718e-01 -3.634752240031957626e-03 5.604146793484687805e-02 -1.688851974904537201e-02 1.232530400156974792e-01 7.587417215108871460e-02 8.674211055040359497e-02 -3.162531554698944092e-01 3.291616737842559814e-01 1.258371323347091675e-01 -3.822000697255134583e-02 1.547698974609375000e-01 -4.341403022408485413e-02 -1.675861477851867676e-01 9.261327981948852539e-02 1.255173832178115845e-01 -3.458300828933715820e-01 5.822033435106277466e-02 1.311307251453399658e-01 -1.143033653497695923e-01 1.202069669961929321e-01 -1.778510808944702148e-01 1.040513534098863602e-02 9.623504430055618286e-02 -7.833220064640045166e-02 -1.223296374082565308e-01 -2.475160546600818634e-02
-2.460765242576599121e-01 -3.425480425357818604e-01 2.870430797338485718e-02 2.302442789077758789e-01 1.022706031799316406e-01 -1.263693422079086304e-01 -6.392177939414978027e-02 6.661129742860794067e-02 -1.822636723518371582e-01 2.660680748522281647e-02 9.146554023027420044e-02 -2.415300160646438599e-02 -1.535471677780151367e-01 1.243510246276855469e-01 6.365908682346343994e-02 -1.034634709358215332e-01 4.774505496025085449e-01 1.519946902990341187e-01 -6.399302929639816284e-02 2.920912764966487885e-02 9.328749030828475952e-02 -3.062268197536468506e-01 -2.414147406816482544e-01 -1.470553427934646606e-01 -4.606024920940399170e-02 2.148656100034713745e-01 -1.645433753728866577e-01 -1.258221864700317383e-01 1.023408919572830200e-01 -2.062131613492965698e-01 -2.194103151559829712e-01 -7.693231105804443359e-02
-7.056796550750732422e-02 -4.720987975597381592e-01 -1.671244949102401733e-01 2.901324629783630371e-01 -1.789667606353759766e-01 -9.163965284824371338e-02 1.692610559985041618e-03 2.545466721057891846e-01 -2.647414803504943848e-03 1.492831110954284668e-01 -5.868287757039070129e-02 1.739653497934341431e-01 1.555941160768270493e-02 -1.072187349200248718e-01 9.085868299007415771e-02 4.170686472207307816e-03 -4.043417796492576599e-02 4.209537059068679810e-03 2.458112090826034546e-01 3.049087524414062500e-01 3.537544310092926025e-01 -1.511653810739517212e-01 -2.252248302102088928e-02 8.735798299312591553e-02 -2.444863505661487579e-02 1.317634135484695435e-01 -2.605446279048919678e-01 1.941007934510707855e-02 5.354044213891029358e-02 -8.928157389163970947e-02 -2.176408618688583374e-01 1.523125320672988892e-01
-2.566566765308380127e-01 -5.018058419227600098e-01 6.936345249414443970e-02 -2.857033610343933105e-01 -1.191894561052322388e-01 -1.817404031753540039e-01 -1.339600533246994019e-01 1.128277704119682312e-01 -3.797696530818939209e-02 -1.614216864109039307e-01 1.496148556470870972e-01 1.967668086290359497e-01 -1.107700988650321960e-01 -1.667412742972373962e-02 1.945990487001836300e-03 -5.383427441120147705e-02 -1.268436759710311890e-01 9.780726581811904907e-02 6.082246452569961548e-02 -4.847361240535974503e-03 1.015885546803474426e-01 -6.537119299173355103e-02 -9.600313007831573486e-02 2.434784322977066040e-01 1.466498337686061859e-02 2.160499542951583862e-01 -2.503562271595001221e-01 -1.850680820643901825e-02 -4.281268641352653503e-02 -1.430403292179107666e-01 -1.055014804005622864e-01 -3.976312577724456787e-01
-2.035066187381744385e-01 -4.105646014213562012e-01 8.618665486574172974e-02 -1.048924252390861511e-01 1.570663065649569035e-03 -1.414854824542999268e-01 1.545104682445526123e-01 6.644020229578018188e-02 2.357557043433189392e-02 7.277347147464752197e-02 9.020979702472686768e-02 3.350450396537780762e-01 -1.162931416183710098e-02 -7.143089920282363892e-02 1.467901319265365601e-01 -8.724349737167358398e-02 -1.256851130165159702e-03 -1.959742307662963867e-01 1.313230246305465698e-01 1.203368455171585083e-01 2.164458483457565308e-01 -7.987394183874130249e-02 -3.700085878372192383e-01 2.593305706977844238e-01 1.028911247849464417e-01 1.083232983946800232e-01 6.495749950408935547e-02 1.132050305604934692e-01 2.714694440364837646e-01 -2.530439198017120361e-01 1.448752433061599731e-01 1.924813240766525269e-01
-1.859077252447605133e-02 -2.352676391601562500e-01 -2.392699271440505981e-01 4.214916005730628967e-02 -1.979243010282516479e-01 1.606208235025405884e-01 -2.748340964317321777e-01 -1.681965142488479614e-01 2.438886910676956177e-01 7.611227035522460938e-02 3.464071452617645264e-01 2.713712304830551147e-02 -2.282184958457946777e-01 1.670367419719696045e-01 -1.235650572925806046e-02 -2.396632283926010132e-01 -7.271327078342437744e-03 -6.960493326187133789e-02 -1.962915956974029541e-01 2.388989366590976715e-02 2.486135363578796387e-01 5.538348108530044556e-02 -3.222630918025970459e-01 1.354420334100723267e-01 -1.603901386260986328e-01 7.890392839908599854e-02 -1.894169896841049194e-01 2.741973660886287689e-02 -1.143590658903121948e-01 -1.123395040631294250e-01 9.552651643753051758e-02 -2.416956275701522827e-01
-2.534931302070617676e-01 -2.025162279605865479e-01 -7.955329865217208862e-02 3.522915840148925781e-01 -1.011607646942138672e-01 7.464534789323806763e-02 -4.346289932727813721e-01 1.790717244148254395e-01 1.855809539556503296e-01 3.941880911588668823e-02 3.082174360752105713e-01 3.417573124170303345e-02 1.362823531962931156e-03 -2.210259735584259033e-01 -8.165387064218521118e-02 6.816167384386062622e-02 -5.738001689314842224e-02 -2.034307569265365601e-01 -1.921938210725784302e-01 1.555068939924240112e-01 1.705312984995543957e-03 -3.391868770122528076e-01 -3.012705035507678986e-02 7.271662354469299316e-02 3.862741286866366863e-04 2.639962136745452881e-01 -6.482785940170288086e-02 1.183202415704727173e-01 -1.247294470667839050e-01 6.089188903570175171e-02 -2.014069072902202606e-02 -2.402403019368648529e-02
-2.066969275474548340e-01 -2.925566434860229492e-01 3.478585183620452881e-02 2.305915802717208862e-01 1.548016518354415894e-01 -2.240779846906661987e-01 -2.866586446762084961e-01 -4.133218526840209961e-02 -7.393254432827234268e-03 -1.119111105799674988e-01 1.246334686875343323e-01 -9.711316227912902832e-02 -7.422389835119247437e-02 1.913921684026718140e-01 7.358550280332565308e-02 -2.365266233682632446e-01 3.473999500274658203e-01 -2.412612289190292358e-01 9.543298184871673584e-02 2.750003039836883545e-01 2.071478962898254395e-02 -1.794295161962509155e-01 -1.795923113822937012e-01 -2.245642393827438354e-01 -7.042693346738815308e-02 1.851368993520736694e-01 -1.475639939308166504e-01 1.654878444969654083e-02 1.254749596118927002e-01 -2.217226028442382812e-01 5.812005698680877686e-02 -9.851289540529251099e-02
8.907961845397949219e-02 -3.906929790973663330e-01 -4.293850436806678772e-02 6.211384013295173645e-02 2.396315932273864746e-01 -3.736975789070129395e-02 -8.408716320991516113e-02 2.141838520765304565e-01 9.759473800659179688e-02 -4.129030741751194000e-03 2.191197723150253296e-01 -8.364639244973659515e-03 -3.768694102764129639e-01 4.737602472305297852e-01 2.008945867419242859e-02 -1.758316159248352051e-01 7.103959470987319946e-02 -1.151224821805953979e-01 2.391812764108181000e-02 2.216903120279312134e-01 7.304006814956665039e-02 -3.294733464717864990e-01 1.906747743487358093e-02 9.283360838890075684e-02 1.128953788429498672e-02 1.423306018114089966e-02 -2.608032897114753723e-02 7.850198075175285339e-03 -2.297617308795452118e-02 -2.961963182315230370e-03 -2.705816924571990967e-01 -2.865882031619548798e-02
-2.544599771499633789e-01 -3.380814790725708008e-01 -1.509475558996200562e-01 8.434236049652099609e-02 8.533580601215362549e-02 1.643363088369369507e-01 1.624350086785852909e-03 1.150940880179405212e-01 1.151609346270561218e-01 -1.360127180814743042e-01 3.594852089881896973e-01 1.197609081864356995e-01 -2.190604805946350098e-01 5.170712992548942566e-02 3.565523400902748108e-02 -3.519321382045745850e-01 2.142743170261383057e-01 -1.865229457616806030e-01 -1.980723291635513306e-01 2.812339663505554199e-01 -5.188943445682525635e-02 -1.910452544689178467e-01 -9.335094131529331207e-03 7.873722165822982788e-02 3.783320775255560875e-03 2.048974931240081787e-01 2.737322449684143066e-01 -2.111479267477989197e-02 6.441920250654220581e-02 4.349637031555175781e-02 1.062599383294582367e-02 1.560707837343215942e-01
-1.618388146162033081e-01 -2.678526341915130615e-01 -2.699245465919375420e-03 1.234150454401969910e-01 -2.450711876153945923e-01 -2.011742070317268372e-02 7.576040923595428467e-02 3.514378070831298828e-01 6.455172598361968994e-02 3.312464803457260132e-02 2.706430256366729736e-01 1.399470716714859009e-01 -5.507316440343856812e-02 -2.580193579196929932e-01 2.122268974781036377e-01 2.059365436434745789e-02 7.664491981267929077e-02 1.900421082973480225e-01 -1.703008264303207397e-02 2.788285315036773682e-01 1.827874034643173218e-02 -1.092822849750518799e-01 -5.782762914896011353e-02 8.311499655246734619e-02 -1.357081979513168335e-01 2.916215062141418457e-01 -3.391430675983428955e-01 1.501867622137069702e-01 -2.108098715543746948e-01 -3.813029453158378601e-02 -1.738215833902359009e-01 -1.557121127843856812e-01
-1.330952644348144531e-01 -3.155297040939331055e-01 5.766557902097702026e-02 1.505041271448135376e-01 -3.022835254669189453e-01 -2.835067175328731537e-02 -1.173507645726203918e-01 1.137793660163879395e-01 -2.798350453376770020e-01 3.007440268993377686e-01 3.236826062202453613e-01 -6.362361460924148560e-02 4.845412820577621460e-02 -7.387297227978706360e-03 -1.025046408176422119e-01 7.023617625236511230e-02 2.371915876865386963e-01 -3.169064819812774658e-01 -1.045276038348674774e-02 2.660818397998809814e-01 -8.115472272038459778e-03 -1.679740697145462036e-01 -2.263133674860000610e-01 -1.898678392171859741e-01 4.180478304624557495e-02 1.116172075271606445e-01 -1.365879327058792114e-01 -1.429713815450668335e-01 5.578030645847320557e-02 1.726553402841091156e-02 -1.498843878507614136e-01 1.418203115463256836e-01
1.198685094714164734e-01 -4.108342230319976807e-01 -2.355564236640930176e-01 1.994273066520690918e-01 1.068998351693153381e-01 -2.192627042531967163e-01 -8.247493952512741089e-02 1.354971230030059814e-01 9.502699226140975952e-02 -1.217247396707534790e-01 3.135587275028228760e-01 -1.788588911294937134e-01 -2.068459540605545044e-01 1.032503321766853333e-01 1.705267727375030518e-01 4.643660411238670349e-02 1.922386884689331055e-01 -1.572603881359100342e-01 -5.915429815649986267e-02 3.817631602287292480e-01 -6.366785615682601929e-02 -2.344944924116134644e-01 2.209816826507449150e-03 8.912035822868347168e-02 -1.909065991640090942e-01 -4.415397346019744873e-02 2.229950204491615295e-02 8.350583910942077637e-02 6.950592994689941406e-02 1.871618479490280151e-01 -1.817929148674011230e-01 -3.732293844223022461e-02
-1.388601511716842651e-01 -3.781239986419677734e-01 -2.064647525548934937e-01 2.935477495193481445e-01 2.248416543006896973e-01 -5.811695754528045654e-02 -2.906543910503387451e-01 5.482103303074836731e-02 1.035520061850547791e-02 -2.147349417209625244e-01 2.145644724369049072e-01 1.212619394063949585e-01 -2.223487012088298798e-02 -6.334377825260162354e-02 2.137809544801712036e-01 -5.405730009078979492e-02 -3.227504491806030273e-01 -1.603726297616958618e-02 -6.596992164850234985e-02 1.967407613992691040e-01 -1.275486946105957031e-01 -7.445554435253143311e-02 -1.449681818485260010e-01 -2.191674709320068359e-01 2.737626992166042328e-02 7.316644489765167236e-02 -2.276999056339263916e-01 1.394137442111968994e-01 -1.439924985170364380e-01 -1.943592429161071777e-01 1.788495690561830997e-03 1.821761131286621094e-01
-1.359946429729461670e-01 -3.545585870742797852e-01 -2.035532146692276001e-01 9.167496860027313232e-02 -2.268064394593238831e-02 -2.466123253107070923e-01 -2.559602027758955956e-03 1.738148927688598633e-01 3.304252624511718750e-01 -1.593748927116394043e-01 1.564766764640808105e-01 5.118393152952194214e-02 -1.872375421226024628e-02 2.748730480670928955e-01 1.311108320951461792e-01 1.022791396826505661e-02 -8.690126985311508179e-02 7.976974546909332275e-02 1.373061388731002808e-01 8.218716084957122803e-02 2.580581307411193848e-01 4.493410512804985046e-02 2.218513488769531250e-01 -1.822318434715270996e-01 5.451865866780281067e-02 2.150968164205551147e-01 -2.134172767400741577e-01 3.046018816530704498e-02 7.270310074090957642e-02 -2.819637060165405273e-01 -9.396655112504959106e-02 2.821770906448364258e-01
1.079876944422721863e-01 -3.961308300495147705e-01 -1.459491699934005737e-01 9.268380701541900635e-02 -1.745489537715911865e-01 -8.642467111349105835e-02 4.522722959518432617e-02 -7.435568422079086304e-02 3.122830688953399658e-01 -2.856526076793670654e-01 2.565131187438964844e-01 1.884245872497558594e-01 -4.849909339100122452e-03 9.938189387321472168e-02 1.959197670221328735e-01 -3.941109403967857361e-02 1.370163112878799438e-01 3.314698487520217896e-02 -2.496019937098026276e-02 2.481340616941452026e-02 -1.338938921689987183e-01 -3.729201555252075195e-01 -7.432063668966293335e-02 -1.192264780402183533e-01 -1.836457997560501099e-01 -3.726196475327014923e-03 -4.243328571319580078e-01 1.109905168414115906e-01 1.389807648956775665e-02 1.156398374587297440e-02 -2.981793321669101715e-02 -2.405184507369995117e-02
-1.720107048749923706e-01 -8.703356981277465820e-02 -8.542663604021072388e-02 6.162385642528533936e-02 1.456512808799743652e-01 -2.497372180223464966e-01 -3.979364335536956787e-01 2.225444614887237549e-01 -3.182238638401031494e-01 1.675487309694290161e-01 2.141316980123519897e-01 1.051347479224205017e-01 -3.216212987899780273e-01 1.560799777507781982e-01 2.038916200399398804e-01 -2.027709484100341797e-01 5.228012800216674805e-02 6.086095422506332397e-02 -7.837335765361785889e-02 1.513939052820205688e-01 2.029109150171279907e-01 -1.195782050490379333e-01 -7.566114515066146851e-02 5.679558217525482178e-02 1.883048862218856812e-01 5.094537511467933655e-02 -1.183445081114768982e-01 -1.770221740007400513e-01 -2.638702094554901123e-02 -1.410660892724990845e-01 1.954604685306549072e-01 1.463791728019714355e-01
-8.658052235841751099e-02 -2.081895768642425537e-01 -5.995903536677360535e-02 -1.800433546304702759e-01 -1.690728962421417236e-01 -9.780815243721008301e-02 -3.339347541332244873e-01 1.297158934175968170e-02 1.033428609371185303e-01 -8.729244023561477661e-02 2.196497768163681030e-01 -1.907445676624774933e-02 7.349031418561935425e-02 2.605248242616653442e-02 7.929261773824691772e-02 -2.933015227317810059e-01 -9.766577929258346558e-02 2.116180807352066040e-01 -7.008858770132064819e-02 2.224551439285278320e-01 -6.630473583936691284e-02 -2.381511628627777100e-01 -3.579058945178985596e-01 3.179832100868225098e-01 1.172408163547515869e-01 2.702153520658612251e-03 -3.135902285575866699e-01 2.490397309884428978e-03 2.878920361399650574e-02 4.529709741473197937e-02 2.246281057596206665e-01 -1.831313222646713257e-01
-4.987626522779464722e-02 -3.282440900802612305e-01 -3.766250237822532654e-02 -4.147841408848762512e-02 -3.488447889685630798e-02 -3.067812621593475342e-01 3.716422244906425476e-02 1.788423359394073486e-01 7.477835565805435181e-02 -2.397822029888629913e-02 2.034273892641067505e-01 2.108716219663619995e-02 7.054004073143005371e-02 -7.947972626425325871e-04 4.779415205121040344e-03 -1.488938778638839722e-01 -2.196493186056613922e-02 4.992788285017013550e-02 5.865414161235094070e-03 2.320754677057266235e-01 2.597373425960540771e-01 -2.120965868234634399e-01 -6.855737417936325073e-02 2.157410830259323120e-01 2.176360785961151123e-01 4.277748763561248779e-01 -3.457543849945068359e-01 -3.751293197274208069e-02 -2.424114942550659180e-02 -2.766871750354766846e-01 -1.480430811643600464e-01 -1.087998375296592712e-01
-1.391782611608505249e-01 -1.263632178306579590e-01 -1.661179773509502411e-02 3.263600170612335205e-01 3.577303513884544373e-02 -1.582358181476593018e-01 -1.890843063592910767e-01 9.093254059553146362e-02 2.338091135025024414e-01 -3.548249974846839905e-02 7.441071327775716782e-03 -7.923579216003417969e-02 -2.774098515510559082e-01 1.392444074153900146e-01 5.598897859454154968e-02 -1.303897649049758911e-01 2.421139925718307495e-01 -1.893227100372314453e-01 -1.164008080959320068e-01 2.603529393672943115e-01 -3.229912519454956055e-01 -1.972912102937698364e-01 2.395081706345081329e-02 -2.215008810162544250e-02 -1.283992826938629150e-01 3.310705125331878662e-01 -8.896386623382568359e-02 -1.442834734916687012e-01 6.259647756814956665e-02 -3.480775356292724609e-01 6.534486263990402222e-02 -6.719502061605453491e-02
-1.382544636726379395e-01 -3.631236851215362549e-01 7.872669398784637451e-02 -5.628941953182220459e-02 -8.028522878885269165e-02 -1.328095793724060059e-01 -3.108085393905639648e-01 1.766945123672485352e-01 5.696483328938484192e-02 1.324749141931533813e-01 3.374394178390502930e-01 -6.263169925659894943e-03 -1.414470467716455460e-02 1.122625917196273804e-02 -9.631834924221038818e-03 -2.895654365420341492e-02 2.873990535736083984e-01 -1.502941250801086426e-01 -1.164781376719474792e-01 1.029187366366386414e-01 -6.005652248859405518e-02 -1.203798353672027588e-01 -1.615735292434692383e-01 -9.536949545145034790e-02 -3.235531449317932129e-01 2.592047154903411865e-01 -3.057419359683990479e-01 -2.472122162580490112e-01 1.260574162006378174e-01 2.052337490022182465e-02 -1.509135514497756958e-01 -5.999453365802764893e-02
2.029371559619903564e-01 -2.135785669088363647e-01 -1.202640309929847717e-01 2.802866995334625244e-01 3.728511631488800049e-01 -1.096504554152488708e-02 -1.379210203886032104e-01 1.083894222974777222e-01 5.769334733486175537e-02 -3.003256767988204956e-02 2.707919478416442871e-01 -1.022361814975738525e-01 -3.154266774654388428e-01 1.054994463920593262e-01 8.761681616306304932e-02 -3.540062010288238525e-01 1.743478029966354370e-01 8.708380162715911865e-02 -2.300388514995574951e-01 2.489028722047805786e-01 -1.731530427932739258e-01 -1.825928241014480591e-01 -2.834688685834407806e-02 -1.062649022787809372e-02 1.051155328750610352e-01 1.929202489554882050e-02 -1.102226674556732178e-01 -6.603471189737319946e-02 8.218009769916534424e-02 -5.109852179884910583e-03 -2.550234496593475342e-01 4.240559414029121399e-02
-1.859709322452545166e-01 -3.781444132328033447e-01 -1.824964582920074463e-01 2.179104685783386230e-01 -3.047695159912109375e-01 -2.579824924468994141e-01 -3.147002309560775757e-02 1.213610842823982239e-01 1.820199489593505859e-01 -6.815452128648757935e-02 -3.744952008128166199e-02 -9.934538602828979492e-02 -2.139035761356353760e-01 -7.443344593048095703e-02 2.970231473445892334e-01 1.591312512755393982e-02 -5.030696839094161987e-02 1.243648678064346313e-01 -2.323784828186035156e-01 4.830739274621009827e-02 8.014882355928421021e-02 -9.801136702299118042e-02 -1.395228654146194458e-01 1.754914596676826477e-02 2.742964029312133789e-01 2.838828563690185547e-01 -2.985001504421234131e-01 6.131711602210998535e-02 4.127411171793937683e-02 -8.422208577394485474e-02 -2.616278082132339478e-02 -9.667949378490447998e-02
-4.549301788210868835e-02 -3.946895003318786621e-01 1.117657944560050964e-01 4.454996064305305481e-02 8.353137969970703125e-02 6.085044145584106445e-02 -4.749226570129394531e-02 2.656588554382324219e-01 9.649646282196044922e-02 9.160425513982772827e-02 4.084172844886779785e-01 -1.830712556838989258e-01 -6.926865875720977783e-02 7.905988395214080811e-02 1.934911757707595825e-01 7.452051341533660889e-02 1.858047395944595337e-01 9.350213408470153809e-02 -4.688016697764396667e-02 8.626852929592132568e-02 -5.397361237555742264e-03 -3.829281926155090332e-01 -1.576412767171859741e-01 2.949917502701282501e-02 -1.432060003280639648e-01 4.227568507194519043e-01 -1.078518852591514587e-02 -1.895288974046707153e-01 -6.986377388238906860e-02 5.468364059925079346e-02 1.743003726005554199e-02 -5.802103504538536072e-02
3.664261102676391602e-02 -3.354039192199707031e-01 -2.396929264068603516e-01 2.692717015743255615e-01 2.146035432815551758e-01 8.972175419330596924e-02 -1.212282031774520874e-01 8.121864497661590576e-02 1.797605752944946289e-01 -8.464646339416503906e-02 4.101700186729431152e-01 1.317329704761505127e-01 -4.570929333567619324e-02 -1.182701322250068188e-03 1.007038578391075134e-01 3.138999221846461296e-03 -3.543206453323364258e-01 1.100532338023185730e-01 5.740062519907951355e-02 1.632022410631179810e-01 -2.916673943400382996e-02 1.371512655168771744e-02 -1.101592928171157837e-01 -3.733668103814125061e-02 -1.724728047847747803e-01 3.940252959728240967e-02 -2.092090696096420288e-01 2.525038123130798340e-01 3.473597764968872070e-02 -3.201388418674468994e-01 2.678038924932479858e-02 1.345329880714416504e-01
-3.416382670402526855e-01 -2.285727709531784058e-01 -2.649648189544677734e-01 3.267099857330322266e-01 -2.027175426483154297e-01 1.205663532018661499e-01 -1.879226863384246826e-01 1.466437429189682007e-01 2.170818448066711426e-01 -2.336066812276840210e-01 3.334727287292480469e-01 2.321276813745498657e-01 -1.940842717885971069e-01 -4.183417186141014099e-02 -1.295076012611389160e-01 8.259397000074386597e-03 -5.568848922848701477e-02 -1.554404348134994507e-01 -4.438243061304092407e-02 1.006152853369712830e-01 8.877374231815338135e-02 6.526449322700500488e-02 6.225465238094329834e-02 -2.421570867300033569e-01 -1.403331384062767029e-02 4.521154612302780151e-02 -6.780365109443664551e-02 -3.943427000194787979e-03 1.465532332658767700e-01 -2.038680464029312134e-01 -1.228864714503288269e-01 1.399708837270736694e-01
-1.798678189516067505e-01 -5.567103028297424316e-01 -1.348467618227005005e-01 2.711941897869110107e-01 9.478785097599029541e-02 -1.429344713687896729e-01 -5.654976889491081238e-02 9.548126161098480225e-02 1.634504795074462891e-01 1.170142204500734806e-03 1.456327736377716064e-01 6.978133320808410645e-02 -2.639281153678894043e-01 -2.560831420123577118e-02 -2.949257194995880127e-01 5.818224325776100159e-02 -1.062578335404396057e-01 -1.598110347986221313e-01 3.472227230668067932e-02 -1.250502020120620728e-01 1.840138137340545654e-01 -4.318815656006336212e-03 -9.814262390136718750e-02 -1.211025938391685486e-01 6.398177146911621094e-02 9.739606082439422607e-02 1.296793818473815918e-01 -9.688238613307476044e-03 3.714497983455657959e-01 1.254099309444427490e-01 4.019738733768463135e-02 1.145692318677902222e-01
-1.041240766644477844e-01 -3.418177962303161621e-01 -3.880752027034759521e-01 -4.841485992074012756e-02 -1.740196943283081055e-01 -7.435489445924758911e-02 -4.611111059784889221e-02 1.457551717758178711e-01 4.619557261466979980e-01 1.457051783800125122e-01 4.136947542428970337e-02 -1.814429759979248047e-01 -2.781637199223041534e-02 7.490863651037216187e-02 -3.971384093165397644e-02 -2.309014946222305298e-01 -7.377539575099945068e-02 -1.299938280135393143e-02 -1.798290461301803589e-01 1.296074390411376953e-01 1.998540759086608887e-02 7.339394837617874146e-02 -1.116321608424186707e-01 -2.452738732099533081e-01 7.506871223449707031e-02 1.894796341657638550e-01 -2.431434541940689087e-01 6.649179011583328247e-02 7.228907942771911621e-02 -2.225811928510665894e-01 -1.323662996292114258e-01 1.382897645235061646e-01
-3.057202994823455811e-01 -3.570534586906433105e-01 4.015225172042846680e-01 -5.949542392045259476e-04 -4.655432701110839844e-02 -3.111593984067440033e-02 -2.542376816272735596e-01 1.617546528577804565e-01 9.276835620403289795e-02 -1.199457198381423950e-01 1.212643161416053772e-01 -1.677339076995849609e-01 -2.068444490432739258e-01 1.076957657933235168e-01 8.497402817010879517e-02 -1.372623741626739502e-01 -2.660297453403472900e-01 -1.030567735433578491e-01 2.865521237254142761e-02 -4.991360008716583252e-02 9.177555143833160400e-02 -1.503206044435501099e-01 -7.580308616161346436e-02 1.650420129299163818e-01 -2.802224131301045418e-03 3.039093688130378723e-02 -1.811967939138412476e-01 1.050847768783569336e-01 -4.681501537561416626e-02 -2.349566221237182617e-01 -1.032938137650489807e-01 -3.406343758106231689e-01
1.012348830699920654e-01 -2.297100871801376343e-01 -3.066958189010620117e-01 4.349876567721366882e-02 -1.022608429193496704e-01 -2.920562922954559326e-01 -1.017020940780639648e-01 1.829780936241149902e-01 4.325941577553749084e-02 -8.108660578727722168e-02 4.232549667358398438e-01 -1.282924562692642212e-01 -2.412088364362716675e-01 2.397999167442321777e-01 1.673313230276107788e-01 1.226323470473289490e-01 1.911513209342956543e-01 2.466671168804168701e-02 4.732045903801918030e-02 2.131755203008651733e-01 4.625294357538223267e-02 -3.040126562118530273e-01 -1.238684505224227905e-01 -3.613905236124992371e-02 -1.867167651653289795e-01 -1.881185472011566162e-01 7.490498572587966919e-02 1.634622514247894287e-01 9.060138463973999023e-02 5.748230218887329102e-02 -1.664103418588638306e-01 -2.910736016929149628e-02
1.076035723090171814e-01 7.212989777326583862e-02 -2.823583409190177917e-02 5.195615440607070923e-02 -1.161465235054492950e-02 -1.168896928429603577e-01 -2.780140638351440430e-01 2.100646495819091797e-01 1.605674922466278076e-01 4.450270533561706543e-02 3.030216097831726074e-01 -1.862890869379043579e-01 -2.120765671133995056e-02 2.697050571441650391e-01 -7.820951577741652727e-05 -1.038021147251129150e-01 2.637475430965423584e-01 1.496315151453018188e-01 -1.765778958797454834e-01 1.530377417802810669e-01 -1.205597743391990662e-01 -3.509084284305572510e-01 -2.413335740566253662e-01 -7.200410217046737671e-02 1.309171319007873535e-01 1.550183892250061035e-01 -1.741465777158737183e-01 7.697653025388717651e-02 1.955574154853820801e-01 -2.993500828742980957e-01 2.303444445133209229e-01 1.632865890860557556e-02
-5.472628399729728699e-02 -3.052592575550079346e-01 -2.718569934368133545e-01 8.313143253326416016e-02 -1.847061812877655029e-01 -9.241044521331787109e-02 1.452170163393020630e-01 -6.925395876169204712e-02 -1.417793333530426025e-01 4.787834361195564270e-03 1.105150729417800903e-01 -6.203237175941467285e-02 -2.433310449123382568e-01 9.607297927141189575e-02 -2.606197297573089600e-01 -2.197381407022476196e-01 1.044034585356712341e-02 4.874130338430404663e-02 -1.027446314692497253e-01 3.342120647430419922e-01 3.528158180415630341e-03 -2.499473541975021362e-01 -2.493713200092315674e-01 3.208801448345184326e-01 2.527866363525390625e-01 8.944984525442123413e-03 -3.796058520674705505e-02 -9.298244863748550415e-02 3.010375797748565674e-01 -1.210567802190780640e-01 -2.143567195162177086e-03 4.365046322345733643e-02
-2.368885278701782227e-01 -3.098463118076324463e-01 -3.568858504295349121e-01 3.359196782112121582e-01 -2.195405960083007812e-01 3.223669901490211487e-02 1.409846544265747070e-01 -3.743275254964828491e-02 -2.021712437272071838e-02 8.528706431388854980e-02 2.105449736118316650e-01 1.094024106860160828e-01 -1.930756121873855591e-01 -1.111816149204969406e-02 -7.666470855474472046e-02 7.926942408084869385e-02 -1.184803619980812073e-01 2.158004939556121826e-01 6.002426519989967346e-02 6.106220558285713196e-02 -1.457519680261611938e-01 -1.546265184879302979e-01 -1.322588920593261719e-01 4.661875963211059570e-02 1.493398845195770264e-01 -4.884256049990653992e-02 -2.805478572845458984e-01 -3.192814439535140991e-02 4.206484854221343994e-01 -6.332711875438690186e-02 -6.416245549917221069e-02 -3.696358948945999146e-02
-4.096295535564422607e-01 -4.641541242599487305e-01 -3.110437467694282532e-02 -1.988024115562438965e-01 -7.846461236476898193e-02 -2.011600136756896973e-01 1.496066600084304810e-01 1.862579137086868286e-01 -1.257695406675338745e-01 1.066633388400077820e-01 7.668712642043828964e-03 -1.243997514247894287e-01 7.217031717300415039e-02 5.472787842154502869e-02 1.338589042425155640e-01 -1.554386466741561890e-01 7.079614442773163319e-04 5.734839662909507751e-02 -1.853445470333099365e-01 1.676526963710784912e-01 9.016891568899154663e-02 -5.402677878737449646e-02 -2.457781881093978882e-01 1.340431254357099533e-02 5.918157473206520081e-02 1.624421477317810059e-01 5.239223316311836243e-02 1.124359667301177979e-01 1.915591955184936523e-01 -3.440364599227905273e-01 -1.727465987205505371e-01 -1.095767542719841003e-01
-1.519669592380523682e-01 -4.237390160560607910e-01 1.551383826881647110e-02 3.218108117580413818e-01 2.453945390880107880e-02 -2.382203787565231323e-01 -3.496417999267578125e-01 1.479732394218444824e-01 -8.393970318138599396e-03 1.352324709296226501e-02 -3.417436033487319946e-02 7.967572659254074097e-02 -4.562877714633941650e-01 8.451711386442184448e-02 3.466437011957168579e-02 5.281468108296394348e-02 1.489840596914291382e-01 -1.504321992397308350e-01 1.124857738614082336e-01 2.109291404485702515e-01 -1.551050096750259399e-01 1.828230768442153931e-01 9.276991337537765503e-02 1.730698645114898682e-01 6.808806210756301880e-02 8.229792118072509766e-02 -5.760988593101501465e-02 -5.515585094690322876e-02 -7.086504995822906494e-02 -1.905179470777511597e-01 2.968941815197467804e-02 -8.347381651401519775e-02
-1.045169904828071594e-01 -2.830263376235961914e-01 -1.588888168334960938e-01 1.722089946269989014e-01 -4.495644941926002502e-02 2.312530279159545898e-01 -2.424549870193004608e-02 1.992900073528289795e-01 1.398522406816482544e-01 -1.848730295896530151e-01 4.985196590423583984e-01 5.046799406409263611e-02 -2.217445075511932373e-01 1.339704636484384537e-02 2.117197960615158081e-02 -1.818481981754302979e-01 2.479215562343597412e-01 7.256409153342247009e-03 -3.532693386077880859e-01 2.395515143871307373e-01 -6.129315495491027832e-02 -1.955682784318923950e-01 -1.169326249510049820e-02 8.426355570554733276e-02 1.356578916311264038e-01 1.250797361135482788e-01 4.157114401459693909e-02 1.201547533273696899e-01 -5.775856226682662964e-02 6.536909192800521851e-02 1.196551844477653503e-01 7.424215972423553467e-02
-1.266590207815170288e-01 -2.664520740509033203e-01 -1.661503165960311890e-01 2.313704043626785278e-02 -1.018761470913887024e-01 1.718296408653259277e-01 -1.398897320032119751e-01 -8.366788923740386963e-02 2.734454721212387085e-02 -3.859747201204299927e-02 4.432209432125091553e-01 2.224603444337844849e-01 -2.929366528987884521e-01 2.359663844108581543e-01 -8.882445842027664185e-02 -3.098092675209045410e-01 5.431042239069938660e-02 -1.061463281512260437e-01 -2.637943625450134277e-01 2.402127161622047424e-02 -1.394425425678491592e-02 1.918508484959602356e-02 -6.850985437631607056e-02 1.826177388429641724e-01 5.712665617465972900e-02 1.551466584205627441e-01 -4.916685819625854492e-02 -1.428782241418957710e-03 2.041100412607192993e-01 1.222325712442398071e-01 1.293346285820007324e-01 -3.142331838607788086e-01
-7.924646884202957153e-02 -2.694681882858276367e-01 -2.203206717967987061e-01 1.546626091003417969e-01 -2.883881032466888428e-01 -3.030028641223907471e-01 -9.317732602357864380e-02 3.154622018337249756e-02 -1.293033361434936523e-01 7.850272208452224731e-02 1.096144616603851318e-01 -1.651561073958873749e-02 -2.667900323867797852e-01 2.586110495030879974e-02 1.292171627283096313e-01 3.521753475069999695e-02 1.023829877376556396e-01 1.139543354511260986e-01 -2.145879715681076050e-01 1.287649273872375488e-01 -6.266999989748001099e-04 -8.803661912679672241e-02 -5.247472599148750305e-02 -2.428694516420364380e-01 7.261835038661956787e-02 3.240298628807067871e-01 -9.038406610488891602e-02 4.471245035529136658e-02 4.525693953037261963e-01 -2.412097007036209106e-01 -2.762826392427086830e-03 -2.049921546131372452e-03
3.288403153419494629e-02 -5.061916708946228027e-01 -1.081132814288139343e-01 1.056204289197921753e-01 -1.232831925153732300e-01 2.352020889520645142e-02 1.499219387769699097e-01 -2.351341769099235535e-02 3.415200486779212952e-02 1.004531010985374451e-01 1.945506483316421509e-01 2.619508504867553711e-01 4.916518554091453552e-02 2.157137691974639893e-01 2.198740281164646149e-02 -1.764433085918426514e-01 -2.345127053558826447e-02 4.233209043741226196e-02 1.087766215205192566e-01 1.186893954873085022e-01 4.843275621533393860e-02 1.037754341959953308e-01 -4.179053381085395813e-02 9.911559522151947021e-02 -2.049745060503482819e-02 -3.605799376964569092e-02 -3.904951512813568115e-01 4.946338385343551636e-02 -7.905963808298110962e-03 -3.856968283653259277e-01 2.429074943065643311e-01 2.556239962577819824e-01
3.350735083222389221e-02 -3.006534576416015625e-01 -9.087238460779190063e-02 2.526596784591674805e-01 1.573472321033477783e-01 -2.699674963951110840e-01 -2.556956112384796143e-01 1.048729196190834045e-01 8.690418303012847900e-02 -3.053652308881282806e-02 1.714597195386886597e-01 -2.039167284965515137e-01 -8.833628892898559570e-02 2.771137654781341553e-01 1.594807803630828857e-01 -8.640259504318237305e-02 7.156199961900711060e-02 -1.354557834565639496e-02 -1.887265592813491821e-01 1.416627466678619385e-01 6.762559711933135986e-02 -4.368804991245269775e-01 -1.990406066179275513e-01 3.087081946432590485e-02 -1.185596212744712830e-01 -2.277591526508331299e-01 -2.314198464155197144e-01 6.413009762763977051e-02 -1.452910751104354858e-01 9.154161438345909119e-03 1.128778979182243347e-01 -1.043020039796829224e-01
-7.124516367912292480e-02 -3.157486617565155029e-01 -5.462145432829856873e-02 2.236194014549255371e-01 -4.969220981001853943e-02 4.014529660344123840e-02 2.474002540111541748e-02 2.020112574100494385e-01 -4.322090372443199158e-02 2.242171466350555420e-01 2.485264241695404053e-01 -3.221072554588317871e-01 -2.719672620296478271e-01 -1.534186452627182007e-01 6.511933356523513794e-02 -1.625020503997802734e-01 1.002055406570434570e-01 -1.516236457973718643e-02 2.073843777179718018e-01 2.087993323802947998e-01 1.160691231489181519e-01 -4.642322063446044922e-01 7.821602374315261841e-02 2.831300348043441772e-02 1.646402105689048767e-02 2.488507181406021118e-01 -4.180996492505073547e-02 6.458891928195953369e-02 5.777701735496520996e-03 -6.671678274869918823e-02 -2.117537111043930054e-01 2.653875946998596191e-02
-1.262925714254379272e-01 -2.567653954029083252e-01 -9.325199574232101440e-02 8.521398901939392090e-02 3.845763951539993286e-02 -6.225614249706268311e-02 -3.884360790252685547e-01 2.826745510101318359e-01 2.955639660358428955e-01 2.057418227195739746e-01 3.680161833763122559e-01 -1.374570932239294052e-02 1.248681619763374329e-01 -6.040596589446067810e-02 -1.766230911016464233e-02 3.075718693435192108e-02 -9.226936101913452148e-02 -2.004309147596359253e-01 -2.953181862831115723e-01 5.715564265847206116e-02 2.306707352399826050e-01 -1.774329245090484619e-01 6.413742154836654663e-02 1.132756695151329041e-01 7.360913604497909546e-02 2.408752739429473877e-01 1.510858833789825439e-01 5.513576045632362366e-02 -1.360068172216415405e-01 -8.861915767192840576e-02 -8.739881962537765503e-02 1.269350647926330566e-01
1.007509380578994751e-01 -3.650153577327728271e-01 -1.135392487049102783e-01 -1.714105606079101562e-01 5.888003855943679810e-02 -8.797572553157806396e-02 -3.279695212841033936e-01 -1.064620763063430786e-01 1.745581626892089844e-01 1.227818056941032410e-01 -2.776417694985866547e-02 -5.428339913487434387e-02 -1.466119140386581421e-01 -4.728694260120391846e-02 1.929340511560440063e-01 -2.189328819513320923e-01 -9.092234075069427490e-02 -1.758687347173690796e-01 -6.598215550184249878e-02 3.868067264556884766e-01 -4.784590378403663635e-02 -3.048480153083801270e-01 -2.020671367645263672e-01 -9.744872152805328369e-02 -1.550560444593429565e-01 1.874132454395294189e-01 -2.097994983196258545e-01 -9.371222555637359619e-02 -1.226691678166389465e-01 -2.286415994167327881e-01 7.931373268365859985e-02 -4.228205606341362000e-02
-2.334621921181678772e-02 -3.772649466991424561e-01 -1.388941109180450439e-01 1.269128322601318359e-01 9.992621093988418579e-02 -8.670608699321746826e-02 -2.661036700010299683e-02 3.073661029338836670e-01 -7.118147611618041992e-02 6.820072978734970093e-02 3.175605237483978271e-01 3.983418270945549011e-02 1.357443183660507202e-01 1.166718751192092896e-01 -8.163774758577346802e-02 -3.046107590198516846e-01 -4.573035612702369690e-02 -1.691760122776031494e-01 -7.780426647514104843e-03 8.093383908271789551e-02 -6.316298991441726685e-02 9.934160858392715454e-03 2.116605341434478760e-01 2.124064415693283081e-01 7.111886143684387207e-02 9.142723679542541504e-02 -4.008950591087341309e-01 -9.870646521449089050e-03 -1.633451431989669800e-01 -2.798362672328948975e-01 1.970466077327728271e-01 1.265916228294372559e-01
-2.766009867191314697e-01 -3.477052450180053711e-01 3.120847046375274658e-01 9.850993007421493530e-02 1.838176995515823364e-01 2.302897395566105843e-03 -2.435943111777305603e-02 -1.790171302855014801e-02 -2.134007029235363007e-02 4.641136899590492249e-02 3.122068643569946289e-01 1.142098903656005859e-01 -2.198147773742675781e-01 3.491883873939514160e-01 3.226745724678039551e-01 -1.986943632364273071e-01 -4.366072639822959900e-02 1.004431322216987610e-01 -2.027742564678192139e-01 2.403426468372344971e-01 1.116263270378112793e-01 -1.209336668252944946e-01 -1.854362189769744873e-01 1.719342172145843506e-01 -9.604949504137039185e-02 -3.449736861512064934e-03 -2.933383733034133911e-02 8.865758776664733887e-02 1.906158030033111572e-02 -3.464566916227340698e-02 8.786794543266296387e-02 6.822905689477920532e-02
-1.704243719577789307e-01 -4.138976335525512695e-01 -2.646141052246093750e-01 3.173182606697082520e-01 1.536001414060592651e-01 -3.917807713150978088e-02 -1.876394301652908325e-01 -3.101719357073307037e-02 6.360644847154617310e-02 -6.574810296297073364e-02 1.929661780595779419e-01 -2.594495564699172974e-02 -1.190604418516159058e-01 3.177597373723983765e-02 1.805269122123718262e-01 -1.475588679313659668e-01 -3.349385857582092285e-01 1.176037341356277466e-01 -1.916170418262481689e-01 -7.361209485679864883e-03 -9.468995034694671631e-02 -1.521356403827667236e-01 -1.211087107658386230e-01 -2.425608783960342407e-01 -8.269231766462326050e-02 2.137522678822278976e-03 -1.874439120292663574e-01 1.917013823986053467e-01 -5.816547665745019913e-03 -2.445869147777557373e-01 1.038610818795859814e-03 2.117137759923934937e-01
-4.130881745368242264e-03 -3.621168136596679688e-01 3.628556802868843079e-02 -1.433810777962207794e-02 -2.262696325778961182e-01 -2.519198954105377197e-01 -1.112833172082901001e-01 1.384404301643371582e-01 -4.944069311022758484e-02 -9.387785568833351135e-03 2.873880565166473389e-01 5.543945729732513428e-02 -7.210623472929000854e-02 2.219411917030811310e-02 -9.741788357496261597e-02 -2.555530704557895660e-02 -9.951119869947433472e-02 1.506224721670150757e-01 -8.859162777662277222e-02 3.634853288531303406e-02 2.714570760726928711e-01 -4.160381481051445007e-02 2.302396669983863831e-02 1.385751962661743164e-01 1.715398281812667847e-01 2.064759880304336548e-01 -2.994849085807800293e-01 -1.358259916305541992e-01 1.813247948884963989e-01 -4.763811230659484863e-01 -1.903206855058670044e-01 -6.274954974651336670e-02
1.136905103921890259e-01 -2.428748905658721924e-01 4.811568185687065125e-02 -6.739064306020736694e-02 -1.763400137424468994e-01 5.250931903719902039e-02 -2.705180346965789795e-01 1.994842141866683960e-01 -5.596941336989402771e-03 5.717196688055992126e-02 2.498034536838531494e-01 1.302195638418197632e-01 -1.019570976495742798e-01 2.047181129455566406e-01 1.157106682658195496e-01 -2.181584835052490234e-01 8.211899548768997192e-03 -1.246561259031295776e-01 6.208778545260429382e-02 3.313457071781158447e-01 -1.453864737413823605e-03 2.417896389961242676e-01 -3.416059613227844238e-01 3.970491588115692139e-01 -2.336430363357067108e-03 -2.673922106623649597e-02 -1.356071829795837402e-01 5.152659863233566284e-02 -6.395284831523895264e-02 -1.468864977359771729e-01 -1.340014338493347168e-01 -2.258575558662414551e-01
5.152444168925285339e-02 -3.834683597087860107e-01 6.287933886051177979e-02 1.207075864076614380e-01 1.113202124834060669e-01 2.670947611331939697e-01 8.924730122089385986e-02 1.305433660745620728e-01 1.466373801231384277e-01 9.650480747222900391e-02 2.020852714776992798e-01 -6.843189895153045654e-02 -3.948804438114166260e-01 1.545937508344650269e-01 1.173092573881149292e-01 2.766182459890842438e-02 1.801845580339431763e-01 1.576120704412460327e-01 -1.328581869602203369e-01 2.242545038461685181e-01 1.766869127750396729e-01 -2.029106169939041138e-01 -1.591723412275314331e-01 1.490555703639984131e-01 -2.299501597881317139e-01 9.721875190734863281e-02 -8.031313866376876831e-02 2.732017934322357178e-01 1.146950647234916687e-01 3.838765993714332581e-02 -2.055973261594772339e-01 8.264898508787155151e-02
6.506551802158355713e-02 -3.656670451164245605e-01 -2.681420743465423584e-01 -4.627766832709312439e-02 8.670008927583694458e-02 2.964742854237556458e-02 -4.886912107467651367e-01 -1.393816769123077393e-01 2.607865035533905029e-01 1.128877848386764526e-01 1.852582842111587524e-01 1.346922665834426880e-01 -8.120266348123550415e-02 -4.672814160585403442e-02 2.428669296205043793e-02 -2.368327677249908447e-01 7.936112582683563232e-03 -1.147839874029159546e-01 -1.788748651742935181e-01 1.964134909212589264e-02 1.645851582288742065e-01 1.640242636203765869e-01 -9.329891949892044067e-02 2.664798498153686523e-01 1.915154047310352325e-02 1.429289728403091431e-01 -1.318167001008987427e-01 1.404980421066284180e-01 -3.701865905895829201e-03 -2.151452898979187012e-01 -1.029681041836738586e-01 -1.689791530370712280e-01
-1.167945638298988342e-01 -4.277626872062683105e-01 -6.325891613960266113e-02 1.867558248341083527e-02 -3.082883656024932861e-01 -2.198013067245483398e-01 1.239508092403411865e-01 7.644242048263549805e-02 1.956416815519332886e-01 2.386233359575271606e-01 1.491906121373176575e-03 4.162007197737693787e-02 -1.587817966938018799e-01 -7.734823226928710938e-02 5.343427881598472595e-03 -1.284940987825393677e-01 -1.183973178267478943e-01 -1.677192151546478271e-01 1.272184308618307114e-02 2.019562125205993652e-01 -2.753206789493560791e-01 -7.916410267353057861e-02 -2.124368995428085327e-01 3.625315129756927490e-01 2.958536148071289062e-02 1.537208110094070435e-01 -7.858416438102722168e-02 1.903104484081268311e-01 -1.468516886234283447e-02 -1.377378702163696289e-01 2.420479059219360352e-01 5.817962065339088440e-02
9.933487325906753540e-02 -4.860881567001342773e-01 3.057235479354858398e-02 -7.372303307056427002e-02 -6.471565365791320801e-02 -1.961279213428497314e-01 -1.348192058503627777e-02 -4.511537775397300720e-02 -7.773783802986145020e-02 2.528089582920074463e-01 1.610817909240722656e-01 2.489825934171676636e-01 2.500093728303909302e-02 -7.422258704900741577e-02 2.010515779256820679e-01 -9.464427083730697632e-02 -1.482877284288406372e-01 1.022096872329711914e-01 -2.379188090562820435e-01 -2.524148821830749512e-01 -8.905238658189773560e-02 -9.081692993640899658e-02 -4.080257415771484375e-01 5.095277354121208191e-02 1.054430380463600159e-01 9.518958628177642822e-02 -6.033363565802574158e-02 1.692233793437480927e-02 3.038208782672882080e-01 -9.173739701509475708e-02 -1.238103061914443970e-01 -1.050223335623741150e-01
-1.230505630373954773e-01 -4.933611750602722168e-01 -1.289857551455497742e-02 -5.249274894595146179e-03 -5.137270316481590271e-02 4.435550048947334290e-02 -6.577926129102706909e-02 4.671144858002662659e-02 6.151162832975387573e-02 -7.316716015338897705e-02 2.844780981540679932e-01 1.086323410272598267e-01 -1.755007058382034302e-01 -1.989915221929550171e-01 -4.618129506707191467e-02 -2.275484502315521240e-01 2.213372141122817993e-01 3.248072043061256409e-02 -1.997388154268264771e-01 -3.014653222635388374e-03 1.201307699084281921e-01 -3.386671245098114014e-01 -8.100494742393493652e-02 -1.265955269336700439e-01 2.428049296140670776e-01 -3.659271635115146637e-03 -1.495608389377593994e-01 4.040104448795318604e-01 -1.129743605852127075e-01 -9.644643403589725494e-03 -6.456142663955688477e-02 -2.681900188326835632e-02
-2.429817058145999908e-02 -4.551546871662139893e-01 -1.732740253210067749e-01 2.954716682434082031e-01 -9.411713480949401855e-02 -1.129487305879592896e-01 4.210206866264343262e-02 2.548888921737670898e-01 -2.022856846451759338e-02 9.371838718652725220e-02 2.440364956855773926e-01 5.180818960070610046e-02 4.205472767353057861e-02 -1.904902756214141846e-01 1.856831461191177368e-01 5.586068704724311829e-02 -2.488013543188571930e-02 -2.167847752571105957e-02 2.392574548721313477e-01 2.838585674762725830e-01 3.772164285182952881e-01 -1.145773604512214661e-01 1.529479771852493286e-02 2.318942099809646606e-01 -8.257656358182430267e-03 1.192040089517831802e-02 -1.786906570196151733e-01 1.260962486267089844e-01 3.620417043566703796e-02 -1.398657541722059250e-02 -1.840344667434692383e-01 8.787674456834793091e-02
8.059275895357131958e-02 -6.303592920303344727e-01 -3.774481415748596191e-01 -6.744869798421859741e-02 -1.323191523551940918e-01 -1.531741674989461899e-02 -1.888786703348159790e-01 3.101074695587158203e-01 6.217867136001586914e-02 3.790193796157836914e-02 -1.107021719217300415e-01 -1.457760930061340332e-01 1.316022407263517380e-02 4.497090727090835571e-02 -6.387304514646530151e-02 -1.804736405611038208e-01 -1.572011262178421021e-01 4.941152036190032959e-02 2.240192145109176636e-02 1.271956264972686768e-01 -4.659737274050712585e-02 5.380570143461227417e-02 -2.711675502359867096e-02 -6.929726898670196533e-02 2.184983901679515839e-02 -1.396986991167068481e-01 -3.120042979717254639e-01 3.533994406461715698e-02 -7.606289535760879517e-02 -1.085401549935340881e-01 -1.553076058626174927e-01 8.474980294704437256e-02
4.554776009172201157e-03 -2.940939664840698242e-01 -1.799947768449783325e-01 1.024332344532012939e-01 -1.116930842399597168e-01 -2.004581093788146973e-01 -6.523560732603073120e-03 3.742767274379730225e-01 3.412867784500122070e-01 9.027057886123657227e-02 1.551560163497924805e-01 3.189247846603393555e-02 -1.332589238882064819e-01 6.285943090915679932e-02 -2.294687628746032715e-01 -2.752012312412261963e-01 -5.933443829417228699e-02 8.791957050561904907e-02 -4.681058693677186966e-03 2.584462761878967285e-01 1.525548696517944336e-01 -8.018392324447631836e-02 4.861424863338470459e-02 -2.137080878019332886e-01 -3.910662978887557983e-02 2.565098404884338379e-01 -8.613242208957672119e-02 1.375895738601684570e-02 -1.124368980526924133e-01 -1.980807781219482422e-01 -2.830455899238586426e-01 -1.235503256320953369e-01
-1.994737982749938965e-01 -2.747999429702758789e-01 2.050598561763763428e-01 -8.876027911901473999e-02 -1.863520145416259766e-01 -7.681282609701156616e-02 -3.483903110027313232e-01 7.999703288078308105e-02 9.119116514921188354e-02 -8.907607756555080414e-03 3.457148075103759766e-01 4.269743338227272034e-02 -1.033383235335350037e-01 2.502360753715038300e-02 8.661700785160064697e-02 -2.161907404661178589e-02 1.085746437311172485e-01 -2.744782269001007080e-01 -2.856669947504997253e-02 -3.216468915343284607e-02 1.428991407155990601e-01 -1.526588052511215210e-01 -1.943775862455368042e-01 -1.812676936388015747e-01 -1.412391960620880127e-01 6.253743171691894531e-02 -3.345183134078979492e-01 -3.296719789505004883e-01 2.139771133661270142e-01 -1.383726000785827637e-01 -6.068937852978706360e-02 3.078905679285526276e-02
-2.203691005706787109e-01 -3.982407152652740479e-01 6.954810023307800293e-02 -1.017998009920120239e-01 -1.831681840121746063e-02 1.428538095206022263e-02 -3.386416435241699219e-01 3.726114332675933838e-02 -2.658533491194248199e-02 -1.073514148592948914e-01 2.464647442102432251e-01 1.646783798933029175e-01 -3.295120596885681152e-01 8.503000438213348389e-02 7.550797611474990845e-02 -1.753824055194854736e-01 9.573227167129516602e-02 1.643851846456527710e-01 -2.244111597537994385e-01 1.935594528913497925e-02 2.118980735540390015e-01 -3.405025601387023926e-02 5.982018634676933289e-02 1.449944823980331421e-01 -4.379609599709510803e-02 4.652912542223930359e-02 -3.757336139678955078e-01 9.538184851408004761e-02 1.779985129833221436e-01 8.547673374414443970e-02 2.051347941160202026e-01 -1.251453012228012085e-01
-4.553723707795143127e-02 -4.167251288890838623e-01 -3.138009905815124512e-01 3.013907074928283691e-01 4.627262242138385773e-03 -2.459771484136581421e-01 1.706973612308502197e-01 1.478116810321807861e-01 1.084853522479534149e-02 -6.929527968168258667e-02 2.866998910903930664e-01 9.831764549016952515e-02 -4.267506301403045654e-02 -1.689258813858032227e-01 -2.159925363957881927e-02 -2.352635562419891357e-01 -2.789427340030670166e-01 1.560712754726409912e-01 6.216741632670164108e-03 1.581332534551620483e-01 -3.349247947335243225e-02 7.631418853998184204e-02 -1.522109359502792358e-01 9.415515512228012085e-02 1.297863423824310303e-01 6.714325398206710815e-02 1.369806122966110706e-04 -6.204392015933990479e-02 2.340228259563446045e-01 2.657848298549652100e-01 -7.379167713224887848e-03 1.537397801876068115e-01
-5.850076675415039062e-02 -4.100631177425384521e-01 -1.972548961639404297e-01 3.901302814483642578e-01 5.149597674608230591e-02 -7.722966372966766357e-02 2.017950415611267090e-01 2.436591833829879761e-01 5.615310370922088623e-02 2.547424733638763428e-01 2.178865820169448853e-01 3.319174051284790039e-02 -4.390523768961429596e-03 -1.661325097084045410e-01 3.799744322896003723e-02 -7.007413357496261597e-02 -2.021426409482955933e-01 -1.084787920117378235e-01 1.308059096336364746e-01 3.038983047008514404e-01 1.398953199386596680e-01 -1.090044379234313965e-01 7.408052682876586914e-02 1.799917072057723999e-01 1.092469990253448486e-01 1.445573866367340088e-01 -1.832786500453948975e-01 -2.796068415045738220e-02 1.737723797559738159e-01 5.496585741639137268e-02 -2.132828831672668457e-01 2.583547681570053101e-02
3.196112066507339478e-02 -4.725621044635772705e-01 -2.022058814764022827e-01 3.551546633243560791e-01 1.273082643747329712e-01 5.697251483798027039e-02 -1.183418557047843933e-01 7.260415703058242798e-02 1.542919874191284180e-01 1.076941285282373428e-02 3.362910747528076172e-01 8.727482706308364868e-02 -9.755923412740230560e-03 2.844326198101043701e-02 1.696064323186874390e-01 -1.021547913551330566e-01 -2.486831545829772949e-01 1.105872020125389099e-01 -7.118764519691467285e-02 1.668352484703063965e-01 -6.220220401883125305e-02 2.852696478366851807e-01 -1.185402274131774902e-01 -1.389665901660919189e-01 -2.010975033044815063e-02 4.807066172361373901e-02 -1.468954831361770630e-01 1.975712180137634277e-01 -6.282597780227661133e-02 -2.587228119373321533e-01 7.906592637300491333e-02 1.382960677146911621e-01
-2.038132548332214355e-01 -3.278871774673461914e-01 -1.165409013628959656e-01 2.467102706432342529e-01 -2.650871276855468750e-01 -1.284043639898300171e-01 -3.979455307126045227e-02 8.359069377183914185e-02 2.946535348892211914e-01 -9.917959570884704590e-02 -2.832442335784435272e-02 -3.450326621532440186e-02 -2.515351772308349609e-01 6.869467347860336304e-02 2.253226041793823242e-01 5.648593977093696594e-02 5.745207890868186951e-02 -2.322742901742458344e-02 -1.420432031154632568e-01 6.181852519512176514e-02 -1.776182651519775391e-01 -3.237335011363029480e-02 -1.319300383329391479e-01 -2.120122462511062622e-01 9.950726479291915894e-02 4.391093850135803223e-01 -2.080775648355484009e-01 1.691966503858566284e-01 1.197431609034538269e-01 -1.385854929685592651e-01 -1.665186733007431030e-01 4.322299733757972717e-02
4.877002909779548645e-02 -3.240009546279907227e-01 1.275009959936141968e-01 5.531860888004302979e-02 3.898838907480239868e-02 1.748947650194168091e-01 -2.843633107841014862e-02 1.692320406436920166e-01 -3.002255223691463470e-02 2.328475937247276306e-02 4.023048281669616699e-01 1.001629903912544250e-01 -2.026147097349166870e-01 2.162470817565917969e-01 1.142045110464096069e-02 -3.851131200790405273e-01 -1.980985254049301147e-01 5.795380845665931702e-02 -3.844080865383148193e-01 7.283389568328857422e-02 4.801130667328834534e-02 1.031108871102333069e-01 -1.217496916651725769e-01 5.436941981315612793e-02 -8.118594996631145477e-03 1.372063308954238892e-01 -2.037558108568191528e-01 -7.192435860633850098e-02 2.610666863620281219e-02 1.646241694688796997e-01 -2.848092913627624512e-01 3.628277033567428589e-02
-4.436564818024635315e-02 -2.325784862041473389e-01 -4.483735933899879456e-02 9.720516949892044067e-02 8.866541087627410889e-03 -1.855115443468093872e-01 -1.742182374000549316e-01 1.785679310560226440e-01 1.773413717746734619e-01 -1.299368590116500854e-01 3.297249600291252136e-02 -1.066528186202049255e-01 -2.847501933574676514e-01 1.290190666913986206e-01 -2.622805163264274597e-02 -7.718323264271020889e-03 3.432703316211700439e-01 -3.667961657047271729e-01 1.717459410429000854e-01 3.138782083988189697e-01 6.921149790287017822e-02 -2.685468494892120361e-01 -1.446662396192550659e-01 -5.754330754280090332e-02 -5.510423332452774048e-02 3.100294768810272217e-01 -1.187992542982101440e-01 -7.280308008193969727e-02 1.006903499364852905e-01 -1.841695606708526611e-01 1.226310357451438904e-01 -1.314367204904556274e-01
3.399804234504699707e-02 -1.045257151126861572e-01 -3.336564600467681885e-01 1.535915881395339966e-01 -8.793922513723373413e-02 -1.617359071969985962e-01 -2.652382552623748779e-01 7.526636123657226562e-02 2.671952359378337860e-02 -2.470528632402420044e-01 2.448799163103103638e-01 3.125877305865287781e-02 -2.012531757354736328e-01 2.607973515987396240e-01 2.631533145904541016e-01 1.985915732802823186e-04 -9.220184385776519775e-02 4.911512136459350586e-02 2.112878710031509399e-01 3.581929802894592285e-01 8.843245357275009155e-02 -1.723774969577789307e-01 -2.065874189138412476e-01 2.569196522235870361e-01 6.365473568439483643e-02 8.475282043218612671e-02 1.454759389162063599e-01 -1.938101276755332947e-02 2.005815953016281128e-01 -4.404047131538391113e-02 4.241175577044487000e-02 1.892336010932922363e-01
1.866690665483474731e-01 -1.914274543523788452e-01 -1.934185177087783813e-01 2.025815844535827637e-01 -7.791674137115478516e-02 -2.839247286319732666e-01 -3.647429496049880981e-02 -3.452149778604507446e-02 2.533467113971710205e-01 1.232647616416215897e-02 2.750634551048278809e-01 2.087970525026321411e-01 -2.545791678130626678e-02 7.513435930013656616e-02 2.967443466186523438e-01 -1.519228368997573853e-01 5.752357840538024902e-02 1.073913052678108215e-01 -2.976091392338275909e-02 1.047972217202186584e-02 -9.554134309291839600e-02 -4.018555581569671631e-01 -7.443302869796752930e-02 -1.848823279142379761e-01 -1.637858599424362183e-01 1.387529969215393066e-01 -3.192475438117980957e-01 2.464997470378875732e-01 7.317404448986053467e-02 -6.387757509946823120e-02 1.853464916348457336e-02 1.229524835944175720e-01
1.702572256326675415e-01 -1.970191150903701782e-01 -1.677545607089996338e-01 8.892057836055755615e-02 -6.171939428895711899e-03 -3.161987364292144775e-01 -7.082049548625946045e-02 6.532014161348342896e-02 4.670185595750808716e-02 -2.373003959655761719e-01 4.398972988128662109e-01 -1.681223511695861816e-01 -2.652125954627990723e-01 1.727901101112365723e-01 9.528038650751113892e-02 -5.064219981431961060e-02 1.402001082897186279e-01 -1.130034178495407104e-01 1.139293760061264038e-01 2.064618170261383057e-01 4.179198003839701414e-04 -3.166281580924987793e-01 -2.684162259101867676e-01 8.950501214712858200e-04 -1.664613634347915649e-01 3.384846821427345276e-02 1.639659702777862549e-02 9.254106134176254272e-02 1.635420881211757660e-02 5.986596271395683289e-02 -2.020152956247329712e-01 2.281619757413864136e-01
6.779570877552032471e-02 -3.830320537090301514e-01 5.641929339617490768e-03 1.169002503156661987e-01 6.607176363468170166e-02 1.688681691884994507e-01 5.596840754151344299e-02 8.766958862543106079e-02 6.800581514835357666e-02 2.401105314493179321e-01 2.366807609796524048e-01 -1.254431903362274170e-01 -3.290493190288543701e-01 -2.055512666702270508e-01 6.469543278217315674e-02 -1.239507645368576050e-01 3.237551450729370117e-01 -1.985334306955337524e-01 1.277871243655681610e-02 3.307656645774841309e-01 -1.845121569931507111e-02 -2.721232771873474121e-01 -1.641778647899627686e-01 1.459405869245529175e-01 4.520912095904350281e-02 1.949683129787445068e-01 -5.056078732013702393e-02 4.063218832015991211e-02 -5.493456125259399414e-02 -9.552672505378723145e-02 -1.757587790489196777e-01 -1.531077474355697632e-01
-1.802433133125305176e-01 -4.647312760353088379e-01 3.134759366512298584e-01 2.558909356594085693e-01 5.253506824374198914e-02 1.671133488416671753e-01 -9.138582646846771240e-02 2.478975057601928711e-02 -1.753333806991577148e-01 1.267158985137939453e-01 2.853457629680633545e-01 1.496784240007400513e-01 -2.153918743133544922e-01 1.677713841199874878e-01 2.275538295507431030e-01 -5.858919769525527954e-02 3.174543380737304688e-02 2.395754754543304443e-01 9.775627404451370239e-03 1.857762485742568970e-01 -4.552502930164337158e-02 -2.464915513992309570e-01 -9.528053551912307739e-02 3.262854646891355515e-03 -3.013407811522483826e-02 1.493635326623916626e-01 -8.187642693519592285e-02 6.189875770360231400e-03 5.486262589693069458e-02 5.167758092284202576e-02 1.585403084754943848e-01 -2.050635367631912231e-01
9.812624007463455200e-02 -4.791771769523620605e-01 -1.044211313128471375e-01 -7.028574496507644653e-02 3.184520453214645386e-02 9.246614575386047363e-02 -1.292102634906768799e-01 3.336209654808044434e-01 -3.503780439496040344e-02 2.971200644969940186e-01 1.775332987308502197e-01 -2.946092747151851654e-02 -8.982002735137939453e-02 -1.193163618445396423e-01 7.687448989599943161e-03 -3.168005645275115967e-01 2.109118998050689697e-01 1.189795359969139099e-01 -1.307436078786849976e-01 1.676943898200988770e-01 -2.551313862204551697e-02 -5.975249782204627991e-02 -2.744530141353607178e-01 -1.829046756029129028e-01 1.614073663949966431e-01 9.199570119380950928e-02 -4.691078886389732361e-02 2.148518711328506470e-01 -1.875688433647155762e-01 2.925597503781318665e-02 1.580484956502914429e-01 -4.454987868666648865e-02
-1.354986429214477539e-01 -4.941580891609191895e-01 4.511572420597076416e-02 6.325531005859375000e-02 7.165840268135070801e-02 1.004456803202629089e-01 -6.604170054197311401e-02 2.673014104366302490e-01 -5.938083305954933167e-02 4.038119018077850342e-01 2.214582860469818115e-01 1.937501728534698486e-01 -1.811426505446434021e-02 1.028365194797515869e-01 -2.081436850130558014e-02 -1.605378836393356323e-01 3.750762939453125000e-01 -1.762962550856173038e-03 -7.093653082847595215e-02 6.771280616521835327e-02 -1.763848513364791870e-01 -6.887275725603103638e-02 -4.854226857423782349e-02 -1.223065853118896484e-01 1.287339776754379272e-01 9.381121397018432617e-02 -1.024327129125595093e-01 2.405474632978439331e-01 1.154457405209541321e-01 -9.137818962335586548e-02 7.370849698781967163e-02 1.605657935142517090e-01
-2.583275362849235535e-02 -3.952757120132446289e-01 1.438029110431671143e-02 7.278832793235778809e-02 5.304318293929100037e-02 1.571884900331497192e-01 -4.068364575505256653e-02 1.116517707705497742e-01 6.716988980770111084e-02 2.681039646267890930e-02 2.528560757637023926e-01 1.801841706037521362e-01 -3.064321577548980713e-01 2.041115015745162964e-01 2.209967374801635742e-01 -2.820622920989990234e-01 2.016490697860717773e-01 8.637097477912902832e-02 -1.789926439523696899e-01 2.661398947238922119e-01 5.957200005650520325e-02 4.419533908367156982e-02 -8.446694165468215942e-02 2.528641000390052795e-02 -5.744139850139617920e-02 1.010668352246284485e-01 1.527715772390365601e-01 2.051237374544143677e-01 5.803798884153366089e-02 4.261164739727973938e-02 -4.104937314987182617e-01 -1.160269379615783691e-01
-2.403086870908737183e-01 -2.295640707015991211e-01 9.066203236579895020e-02 3.259801864624023438e-01 -8.791363239288330078e-02 -6.438364088535308838e-02 -2.057423740625381470e-01 1.862677037715911865e-01 1.620903909206390381e-01 7.484389841556549072e-02 5.030526518821716309e-01 6.834910064935684204e-02 7.933713495731353760e-02 2.434024959802627563e-01 1.259988099336624146e-01 1.007951572537422180e-01 1.274208277463912964e-01 9.417184442281723022e-02 -1.076351553201675415e-01 2.548455297946929932e-01 7.355923950672149658e-02 -1.020350605249404907e-01 -1.229075267910957336e-01 1.252913028001785278e-01 -2.849966585636138916e-01 1.987715810537338257e-01 1.272092163562774658e-01 1.404418703168630600e-02 8.888402022421360016e-03 3.845385834574699402e-02 -1.019797399640083313e-01 8.748876303434371948e-02
9.338169544935226440e-02 -2.279684394598007202e-01 -5.569441244006156921e-02 1.504139900207519531e-01 -3.617506101727485657e-02 -1.451447159051895142e-01 6.365524977445602417e-02 3.011753223836421967e-02 -7.368412613868713379e-02 9.952098876237869263e-02 7.815901190042495728e-02 7.090028375387191772e-02 -9.455215930938720703e-02 9.720915555953979492e-02 2.263740003108978271e-01 -2.051535844802856445e-01 5.349123477935791016e-02 1.592928469181060791e-01 -1.027532741427421570e-01 1.312064379453659058e-01 -1.372540444135665894e-01 -3.622651696205139160e-01 -4.078066051006317139e-01 3.017661273479461670e-01 7.387631386518478394e-02 -7.175666093826293945e-02 -1.928243637084960938e-01 6.245459616184234619e-02 4.481506645679473877e-01 -1.283346414566040039e-01 -5.465832725167274475e-02 1.123368814587593079e-01
-8.294344693422317505e-02 -2.882165312767028809e-01 7.180214673280715942e-02 -7.607659697532653809e-02 -2.738961875438690186e-01 -2.273050248622894287e-01 -8.969836682081222534e-02 3.234614729881286621e-01 -1.795094227418303490e-03 2.123611569404602051e-01 4.232176542282104492e-01 -9.160589426755905151e-02 2.173102647066116333e-01 8.123224973678588867e-02 2.079520374536514282e-01 -9.133565425872802734e-02 2.144334018230438232e-01 -1.182713210582733154e-01 1.986675895750522614e-02 -8.141643367707729340e-03 1.371949538588523865e-02 -1.116100400686264038e-01 -2.310363799333572388e-01 2.484345734119415283e-01 -1.065371781587600708e-01 -3.079430013895034790e-02 1.155401393771171570e-01 1.045284345746040344e-01 7.352385204285383224e-03 6.548554450273513794e-02 -2.254460006952285767e-01 2.044963836669921875e-01
-5.186971426010131836e-01 -3.430530428886413574e-01 -1.384225636720657349e-01 1.998174190521240234e-02 -1.815229803323745728e-01 -1.095763221383094788e-01 5.323344841599464417e-02 1.820197403430938721e-01 1.596122682094573975e-01 -9.242983162403106689e-02 2.289838790893554688e-01 -4.627885296940803528e-02 -2.081741690635681152e-01 1.463625729084014893e-01 -1.934309303760528564e-01 -8.691944926977157593e-02 -2.067381888628005981e-01 1.338376998901367188e-01 -8.655545860528945923e-02 -5.624709278345108032e-02 1.329740732908248901e-01 -9.732113778591156006e-02 -7.744415849447250366e-02 -2.503882348537445068e-01 5.940752476453781128e-02 2.333362214267253876e-02 -4.595147073268890381e-02 -4.172996804118156433e-02 2.213657647371292114e-01 -1.029897630214691162e-01 -2.502216100692749023e-01 -1.309972107410430908e-01
1.354997456073760986e-01 -2.484125941991806030e-01 1.746840924024581909e-01 3.506948798894882202e-02 -1.119757071137428284e-01 1.194180687889456749e-03 -2.428554147481918335e-01 2.045566588640213013e-01 9.909918159246444702e-02 1.411678493022918701e-01 4.059278070926666260e-01 1.308870911598205566e-01 -2.312362939119338989e-01 1.374223977327346802e-01 1.595070064067840576e-01 -6.086884438991546631e-02 -1.055606268346309662e-02 -7.264821976423263550e-02 -1.033203974366188049e-01 1.967568695545196533e-01 2.758765816688537598e-01 -2.208063453435897827e-01 -3.551977872848510742e-01 1.533992141485214233e-01 1.095443591475486755e-01 -1.751915067434310913e-01 -4.990807548165321350e-02 1.057307273149490356e-01 -1.906805932521820068e-01 1.831959187984466553e-01 3.045907244086265564e-02 7.153108716011047363e-02
-3.353676795959472656e-01 -3.448680341243743896e-01 -2.746360599994659424e-01 -2.978745847940444946e-02 -2.450515031814575195e-01 -1.524161547422409058e-01 1.686457693576812744e-01 1.444642245769500732e-01 1.394509822130203247e-01 4.208054021000862122e-02 3.238347172737121582e-01 -7.269704341888427734e-02 -2.139430940151214600e-01 1.493161730468273163e-02 -2.250058650970458984e-01 -5.604435130953788757e-02 -1.913749799132347107e-02 2.149363011121749878e-01 -8.981423825025558472e-02 -1.458202600479125977e-01 1.906178146600723267e-01 -1.359771341085433960e-01 -7.977016270160675049e-02 1.144753769040107727e-01 2.952555753290653229e-02 4.260292649269104004e-02 -1.558457314968109131e-01 -6.217228248715400696e-02 1.376899182796478271e-01 -3.285895287990570068e-01 -1.072393134236335754e-01 -9.539005160331726074e-02
-3.514724075794219971e-01 -3.254192173480987549e-01 6.334142386913299561e-02 1.007276847958564758e-01 -1.577277332544326782e-01 1.604318618774414062e-01 2.387768775224685669e-02 1.354345083236694336e-01 4.447900503873825073e-02 -2.904675304889678955e-01 2.110789120197296143e-01 -5.765891447663307190e-02 1.383469998836517334e-01 1.459669619798660278e-01 9.025697410106658936e-02 -3.438329398632049561e-01 1.062709540128707886e-01 -1.230581775307655334e-01 1.189752444624900818e-01 2.139047682285308838e-01 8.343469351530075073e-02 -6.403236091136932373e-02 2.889755414798855782e-03 1.428201347589492798e-01 -6.812351942062377930e-02 7.467482984066009521e-02 -8.646865189075469971e-02 1.833605766296386719e-02 2.926072478294372559e-01 -3.119646608829498291e-01 -6.433149427175521851e-02 -2.508296966552734375e-01
-3.940674960613250732e-01 -2.234498113393783569e-01 -6.686150282621383667e-02 1.486260443925857544e-01 7.290721684694290161e-02 -1.301190555095672607e-01 -3.317873477935791016e-01 3.103500902652740479e-01 1.694750040769577026e-01 1.205528602004051208e-01 2.311396449804306030e-01 1.134933233261108398e-01 4.141251370310783386e-02 1.742078550159931183e-02 7.638196647167205811e-02 6.165104731917381287e-02 -9.523663669824600220e-02 -1.589090377092361450e-01 -2.518706917762756348e-01 2.532469928264617920e-01 6.601896136999130249e-02 -3.378167450428009033e-01 1.015626192092895508e-01 8.931042253971099854e-02 7.000951468944549561e-02 1.762865632772445679e-01 2.202355265617370605e-01 7.605319470167160034e-02 1.853382773697376251e-02 4.906483367085456848e-02 -6.735453754663467407e-02 1.487992256879806519e-01
-1.626032143831253052e-01 -5.010932087898254395e-01 7.391191273927688599e-02 1.216019168496131897e-01 6.773193925619125366e-02 5.236869305372238159e-02 -1.537777576595544815e-02 7.793930917978286743e-02 2.413191795349121094e-01 3.685380518436431885e-02 2.234044522047042847e-01 9.634348005056381226e-02 -1.376527249813079834e-01 3.234516084194183350e-01 1.614100188016891479e-01 -7.654496282339096069e-02 -1.410268098115921021e-01 -5.441378429532051086e-02 -1.920913457870483398e-01 2.615605890750885010e-01 6.451470404863357544e-02 7.246853411197662354e-02 -1.929488778114318848e-01 6.590898334980010986e-02 -1.073728650808334351e-01 1.304552108049392700e-01 -1.587548255920410156e-01 1.265238672494888306e-01 -1.853450238704681396e-01 2.447454929351806641e-01 -2.258116006851196289e-01 -1.419720649719238281e-01
1.299572587013244629e-01 -2.084899246692657471e-01 -3.700852990150451660e-01 2.265911400318145752e-01 -4.160615205764770508e-01 -2.403165698051452637e-01 -7.355638593435287476e-02 -1.910175010561943054e-02 6.708852481096982956e-03 -1.069489791989326477e-01 2.107065618038177490e-01 3.529705479741096497e-02 -3.764921724796295166e-01 1.270051300525665283e-01 2.368468604981899261e-02 -2.639765441417694092e-01 1.858296096324920654e-01 1.966871023178100586e-01 3.546850988641381264e-03 -1.939185708761215210e-02 1.267071813344955444e-01 -1.673768088221549988e-02 -1.327326148748397827e-01 -1.487356871366500854e-01 -1.359975785017013550e-01 2.340130135416984558e-02 -8.667972683906555176e-02 -8.912765979766845703e-02 9.525670111179351807e-02 -1.606476157903671265e-01 -4.454002529382705688e-02 1.685424149036407471e-01
-3.037043213844299316e-01 -4.113355875015258789e-01 -4.059858992695808411e-02 5.771098285913467407e-02 -1.932323724031448364e-01 -2.203305661678314209e-01 1.078946739435195923e-01 3.551791608333587646e-02 1.254898309707641602e-01 -1.431484818458557129e-01 1.803438067436218262e-01 -1.119043529033660889e-01 -2.075961828231811523e-01 2.480119019746780396e-01 -2.820275127887725830e-01 -2.453915216028690338e-02 -1.496560126543045044e-01 1.530599594116210938e-01 8.545733243227005005e-02 4.447088390588760376e-02 3.739700913429260254e-01 -7.946237176656723022e-02 -2.775005809962749481e-02 -1.202398017048835754e-01 -1.167943701148033142e-01 -2.728525362908840179e-02 -2.181107699871063232e-01 1.432910859584808350e-01 -4.340810701251029968e-02 -1.795805692672729492e-01 -1.791791021823883057e-01 5.948382988572120667e-02
-9.774927049875259399e-02 -3.381031155586242676e-01 3.875931352376937866e-02 7.352545112371444702e-02 3.620656728744506836e-01 -4.495238512754440308e-02 -8.275379240512847900e-02 7.839176803827285767e-02 4.760111868381500244e-02 1.854706406593322754e-01 2.000175565481185913e-01 9.938377887010574341e-02 -2.212205678224563599e-01 3.845497071743011475e-01 9.406789392232894897e-02 -9.767121821641921997e-02 2.603674829006195068e-01 -2.191404402256011963e-01 -3.634060174226760864e-02 1.563328504562377930e-01 -2.936862222850322723e-02 -2.442155480384826660e-01 -1.799630224704742432e-01 1.448179930448532104e-01 -1.291482448577880859e-01 1.341445595026016235e-01 -1.331168860197067261e-01 1.241204813122749329e-01 -1.447004824876785278e-01 -1.309425383806228638e-01 -1.963082402944564819e-01 1.466437876224517822e-01
1.763115637004375458e-02 -3.539519608020782471e-01 -4.101682007312774658e-01 7.687053084373474121e-02 -3.461996316909790039e-01 -2.391785234212875366e-01 -8.882852643728256226e-02 1.558356583118438721e-01 8.355118334293365479e-02 4.634386673569679260e-02 2.710857614874839783e-02 1.011756584048271179e-01 -5.822097882628440857e-02 1.599080562591552734e-01 -1.222990453243255615e-01 -1.248977184295654297e-01 -1.315142661333084106e-01 -9.797186404466629028e-02 9.787587076425552368e-02 1.408094018697738647e-01 5.175027996301651001e-02 3.452401980757713318e-02 -3.867866694927215576e-01 8.788733184337615967e-02 -1.441211849451065063e-01 1.833878755569458008e-01 2.965973913669586182e-01 1.099910289049148560e-01 7.585356384515762329e-02 -1.215298622846603394e-01 4.483081772923469543e-02 1.300189346075057983e-01
4.049320518970489502e-02 -3.871411085128784180e-01 -2.348777800798416138e-01 1.981387734413146973e-01 -2.682940289378166199e-02 7.776229828596115112e-02 1.672903308644890785e-03 1.821676343679428101e-01 -7.829293608665466309e-02 -1.943847686052322388e-01 4.874647855758666992e-01 3.606174588203430176e-01 -5.651463754475116730e-03 8.138239383697509766e-03 3.924133256077766418e-02 -2.148540504276752472e-02 3.355367481708526611e-01 1.412382628768682480e-02 -1.416960358619689941e-01 2.794697284698486328e-01 4.292330518364906311e-02 -7.943873852491378784e-02 -1.573346182703971863e-02 2.820897474884986877e-02 -1.380480974912643433e-01 -2.043684758245944977e-02 5.335403233766555786e-02 -8.579578995704650879e-02 6.980260461568832397e-02 -7.046415656805038452e-02 1.999062597751617432e-01 -2.783531509339809418e-02
6.640534102916717529e-02 -4.157162904739379883e-01 -1.795209795236587524e-01 8.785718120634555817e-03 -2.458950877189636230e-01 -9.761983901262283325e-02 -2.597239986062049866e-02 3.466363549232482910e-01 2.289270237088203430e-02 6.550320982933044434e-02 3.513402938842773438e-01 -8.782816678285598755e-02 -2.260473072528839111e-01 9.955558180809020996e-02 8.757881075143814087e-02 -7.209455221891403198e-02 -2.863906323909759521e-03 -2.077893726527690887e-02 -3.259683251380920410e-01 1.860107183456420898e-01 1.574332416057586670e-01 -1.835368722677230835e-01 7.258556783199310303e-02 -3.111716210842132568e-01 1.615375578403472900e-01 1.538116782903671265e-01 2.248052507638931274e-02 -7.252533733844757080e-02 5.447404459118843079e-02 1.142899766564369202e-01 1.025129631161689758e-01 7.665707916021347046e-02
-2.272133231163024902e-01 -3.263572454452514648e-01 -2.485459148883819580e-01 3.903483971953392029e-02 -3.123252093791961670e-02 -3.149586319923400879e-01 9.842649102210998535e-02 2.335766702890396118e-01 -2.556078322231769562e-02 1.264155656099319458e-01 5.378608405590057373e-02 -5.233527347445487976e-02 -1.123396307229995728e-01 5.189371854066848755e-02 -9.663458913564682007e-02 1.452276110649108887e-01 2.116668783128261566e-02 -1.159313470125198364e-01 1.073704734444618225e-01 1.309807896614074707e-01 1.781180351972579956e-01 8.493331819772720337e-02 -2.460166513919830322e-01 2.211531847715377808e-01 -1.583783924579620361e-01 1.649754196405410767e-01 -1.504316627979278564e-01 4.251644313335418701e-01 -1.557784155011177063e-02 -9.428018331527709961e-02 -2.915852069854736328e-01 -7.310225814580917358e-02
-1.892729699611663818e-01 -4.826813042163848877e-01 1.839070767164230347e-01 -1.164431646466255188e-01 -1.226146370172500610e-01 -1.634335517883300781e-01 -4.658871144056320190e-02 1.453323364257812500e-01 2.300522178411483765e-01 -7.435447722673416138e-02 2.799950540065765381e-01 1.609609127044677734e-01 -1.024423465132713318e-01 -4.302166402339935303e-03 8.338912576436996460e-02 -3.217429667711257935e-02 1.655773371458053589e-01 -1.315229684114456177e-01 -7.791436463594436646e-02 -1.610159277915954590e-01 3.819501772522926331e-02 -2.191169708967208862e-01 -2.086675958707928658e-03 -5.718688946217298508e-03 6.635840237140655518e-02 -8.122827112674713135e-02 -3.385317325592041016e-01 3.799240887165069580e-01 -2.948890998959541321e-02 -9.797449409961700439e-02 1.728484183549880981e-01 3.169691935181617737e-02
1.161948293447494507e-01 -3.382895290851593018e-01 6.915923207998275757e-02 5.438508465886116028e-02 1.790900230407714844e-01 -6.173729896545410156e-02 -4.559706896543502808e-02 4.978758841753005981e-02 2.404595538973808289e-02 1.321120709180831909e-01 2.368140518665313721e-01 -1.085692495107650757e-01 -2.254793643951416016e-01 3.457183539867401123e-01 -8.935100585222244263e-02 3.201436623930931091e-02 -1.801870465278625488e-01 -1.003897190093994141e-01 -2.379584163427352905e-01 1.438972651958465576e-01 2.494423836469650269e-01 -1.314476132392883301e-01 -2.185767292976379395e-01 2.422891110181808472e-01 5.318241938948631287e-02 3.813452646136283875e-02 -9.832552075386047363e-02 8.224896341562271118e-02 1.050603017210960388e-01 -1.162334457039833069e-01 3.750079870223999023e-01 2.585634291172027588e-01
-8.927125483751296997e-02 -2.903692722320556641e-01 -2.317422032356262207e-01 -5.290810763835906982e-02 1.647507213056087494e-02 -6.939025968313217163e-02 -2.749816477298736572e-01 1.678382754325866699e-01 -2.076710015535354614e-01 1.747855246067047119e-01 2.334519624710083008e-01 -1.231364160776138306e-01 -4.055162146687507629e-02 -8.438534289598464966e-02 2.313085086643695831e-02 -8.613181859254837036e-02 9.618250280618667603e-02 1.823267638683319092e-01 -1.502079814672470093e-01 7.261136174201965332e-02 1.921085566282272339e-01 5.940471962094306946e-02 -1.941647082567214966e-01 -1.860993541777133942e-02 5.391474440693855286e-02 -3.229897469282150269e-02 1.205803528428077698e-01 3.356502652168273926e-01 2.672565281391143799e-01 -3.688675761222839355e-01 -1.360248122364282608e-02 -3.076491653919219971e-01
9.208832681179046631e-02 -4.010109305381774902e-01 -1.607640683650970459e-01 2.995397150516510010e-01 2.053377181291580200e-01 5.154751986265182495e-02 -1.851415932178497314e-01 6.678261607885360718e-02 1.491679549217224121e-01 7.013552635908126831e-02 4.307068884372711182e-01 2.692642211914062500e-01 -2.737224474549293518e-02 2.621072530746459961e-02 6.630238145589828491e-02 -8.944421261548995972e-02 -2.774289548397064209e-01 1.738501042127609253e-01 -2.985971234738826752e-02 1.457615196704864502e-01 -5.252170935273170471e-02 1.706060022115707397e-01 -1.068596243858337402e-01 -1.512826979160308838e-01 -5.039566755294799805e-02 1.870255731046199799e-02 -4.781166464090347290e-02 1.229411885142326355e-01 -7.514085620641708374e-02 -3.215279877185821533e-01 -3.374437987804412842e-02 8.132895082235336304e-02
-6.774766743183135986e-02 -3.575470447540283203e-01 -1.490058898925781250e-01 1.221632137894630432e-01 -2.076682001352310181e-01 -2.899731695652008057e-01 -5.747374147176742554e-02 1.168176606297492981e-01 3.017681539058685303e-01 -4.389488697052001953e-02 -4.585235565900802612e-02 8.564475923776626587e-02 -8.886408805847167969e-02 -4.623699188232421875e-02 -1.672559380531311035e-01 -1.564338058233261108e-01 4.925922676920890808e-02 -4.568760469555854797e-02 -1.800600290298461914e-01 1.510012596845626831e-01 1.054498478770256042e-01 3.195374459028244019e-02 -1.733339875936508179e-01 -1.503832042217254639e-01 -3.877994045615196228e-02 2.477734535932540894e-01 -2.506284415721893311e-01 1.500877290964126587e-01 -1.204051673412322998e-01 -3.673679232597351074e-01 -2.962314486503601074e-01 -1.067290529608726501e-01
9.053927659988403320e-02 -2.496308982372283936e-01 -1.625040918588638306e-01 -1.008271872997283936e-01 -3.925353288650512695e-01 -4.994721710681915283e-02 -7.054197043180465698e-02 3.426049649715423584e-01 2.490442246198654175e-01 9.169729053974151611e-02 2.157014012336730957e-01 -1.459413617849349976e-01 -4.405079782009124756e-01 1.413044929504394531e-01 1.628183871507644653e-01 4.278916120529174805e-02 1.317636668682098389e-01 -1.191682741045951843e-01 2.196539752185344696e-02 -1.903433538973331451e-02 -4.056599736213684082e-02 1.105854287743568420e-01 -1.295462101697921753e-01 -1.358454078435897827e-01 1.736546307802200317e-01 2.582083083689212799e-02 -8.766900748014450073e-02 2.236530557274818420e-02 2.122253626585006714e-01 1.228068694472312927e-01 -2.183363288640975952e-01 7.105521857738494873e-02
-1.328953355550765991e-01 -2.914239764213562012e-01 5.888063833117485046e-02 -9.698425978422164917e-02 -1.371068358421325684e-01 -1.842015087604522705e-01 -1.640041023492813110e-01 -2.131745368242263794e-01 3.172232806682586670e-01 1.946902722120285034e-01 2.569038867950439453e-01 -1.896602809429168701e-01 -2.150095552206039429e-01 3.362509906291961670e-01 -6.981915235519409180e-02 -1.225681826472282410e-01 -1.856738179922103882e-01 2.801795117557048798e-02 -4.438892006874084473e-02 1.109312325716018677e-01 1.272410005331039429e-01 -5.548877641558647156e-02 -3.260716497898101807e-01 1.767891496419906616e-01 2.821400761604309082e-01 9.041468799114227295e-02 1.523716934025287628e-02 2.870602719485759735e-02 -7.457639276981353760e-02 -1.383480280637741089e-01 5.522370710968971252e-02 1.296302676200866699e-01
-8.155637234449386597e-02 -3.103100061416625977e-01 -1.344386041164398193e-01 -2.171663567423820496e-02 -3.126788735389709473e-01 -2.204527705907821655e-01 8.791951835155487061e-02 1.879674196243286133e-01 1.153500676155090332e-01 2.894264757633209229e-01 5.895761772990226746e-02 9.417305886745452881e-02 -1.999579370021820068e-01 -6.494718044996261597e-02 -2.217022478580474854e-01 -2.582269906997680664e-01 -3.152484893798828125e-01 -2.442513592541217804e-02 1.311846226453781128e-01 2.993651330471038818e-01 -1.281547099351882935e-01 -1.598532050848007202e-01 -2.671092934906482697e-02 1.990807056427001953e-01 -2.769844722934067249e-04 9.514188021421432495e-02 4.516758397221565247e-02 2.044461667537689209e-01 1.416791081428527832e-01 -1.495013833045959473e-01 1.810845881700515747e-01 4.892486333847045898e-02
2.744210362434387207e-01 -3.556047379970550537e-01 -3.208533525466918945e-01 1.489020287990570068e-01 -1.849742233753204346e-01 -1.165362522006034851e-01 -6.133641302585601807e-02 2.179609090089797974e-01 -4.257736355066299438e-02 9.109701216220855713e-02 2.587474696338176727e-02 1.158957555890083313e-01 -2.543333172798156738e-01 1.911079883575439453e-01 1.806595921516418457e-01 -7.929052412509918213e-02 -1.465160632506012917e-03 -7.658290117979049683e-02 -3.151494860649108887e-01 2.540147006511688232e-01 3.821210237219929695e-03 -1.782892048358917236e-01 -4.911717772483825684e-02 -1.236939206719398499e-01 1.481523662805557251e-01 -7.999318093061447144e-02 -1.161716803908348083e-01 -2.139350026845932007e-01 9.117512032389640808e-03 -2.707339823246002197e-01 1.318460702896118164e-01 -1.100427061319351196e-01
-3.683407232165336609e-02 -2.444008886814117432e-01 4.974216222763061523e-02 2.417668998241424561e-01 1.405792403966188431e-02 -3.030560910701751709e-02 -9.894192963838577271e-02 2.815450131893157959e-01 3.684588670730590820e-01 5.692254379391670227e-02 4.228618443012237549e-01 3.787335753440856934e-02 3.705604933202266693e-03 1.147118136286735535e-01 2.703154981136322021e-01 1.331415921449661255e-01 1.121652200818061829e-01 1.871620863676071167e-01 -6.423201411962509155e-02 2.940358221530914307e-01 1.100935712456703186e-01 3.373634070158004761e-02 -1.954112350940704346e-01 1.855249702930450439e-01 -1.896908581256866455e-01 1.580301374197006226e-01 7.605537027120590210e-02 -3.693018108606338501e-02 -8.525177836418151855e-02 9.203708916902542114e-02 -2.371758073568344116e-01 -2.101602405309677124e-02
-1.589389145374298096e-01 -1.424895077943801880e-01 7.963787019252777100e-02 1.448364108800888062e-01 -2.203301638364791870e-01 -9.999625384807586670e-02 -6.712324917316436768e-02 2.778812944889068604e-01 2.311236783862113953e-02 1.889186948537826538e-01 4.454087913036346436e-01 6.380720436573028564e-02 3.840078413486480713e-02 2.001215517520904541e-01 2.715424895286560059e-01 1.419516559690237045e-02 1.885648518800735474e-01 -1.911651194095611572e-01 -1.135062426328659058e-01 2.750101685523986816e-01 2.604438960552215576e-01 -1.580547168850898743e-02 -3.117634057998657227e-01 9.827713668346405029e-02 2.571011707186698914e-02 1.731511354446411133e-01 -8.396834135055541992e-03 1.213644519448280334e-01 -5.413800105452537537e-02 7.271529734134674072e-02 -2.079807072877883911e-01 1.532809901982545853e-02
-1.647158563137054443e-01 -5.059554576873779297e-01 -3.228568136692047119e-01 1.514830589294433594e-01 -3.561247140169143677e-03 -2.031552642583847046e-01 2.007988244295120239e-01 3.449997603893280029e-01 1.565434485673904419e-01 1.742612421512603760e-01 5.590227618813514709e-02 -6.046450883150100708e-02 -1.690553734079003334e-03 -2.604181468486785889e-01 -1.064260117709636688e-02 -2.766342833638191223e-02 -1.893606223165988922e-02 1.446491628885269165e-01 1.232074275612831116e-01 2.361762523651123047e-01 1.422960758209228516e-01 -5.503773689270019531e-03 -6.901481002569198608e-02 1.243310496211051941e-01 4.311623424291610718e-02 2.590847909450531006e-01 -7.721951603889465332e-02 -8.775632083415985107e-02 4.240550845861434937e-02 -2.942788042128086090e-02 -1.999639719724655151e-01 2.593926712870597839e-02
-2.449277937412261963e-01 -4.396322965621948242e-01 -1.702139973640441895e-01 -4.103992506861686707e-02 -6.479312479496002197e-02 -2.341530323028564453e-01 -6.626079976558685303e-02 2.288211435079574585e-01 4.387938380241394043e-01 1.834137178957462311e-02 -1.150495465844869614e-02 1.003673672676086426e-01 -1.397441774606704712e-01 -5.103215575218200684e-02 -7.249800115823745728e-02 -2.194608300924301147e-01 -4.349740967154502869e-02 -1.287571042776107788e-01 1.116987913846969604e-01 2.293842434883117676e-01 1.101887375116348267e-01 7.785542402416467667e-03 3.093051910400390625e-02 -1.585057824850082397e-01 -2.412428520619869232e-02 2.384808659553527832e-01 -1.329709142446517944e-01 -8.629024773836135864e-02 -1.784170120954513550e-01 -1.721791476011276245e-01 -1.739582717418670654e-01 -1.596811711788177490e-01
3.576733171939849854e-02 -2.426616400480270386e-01 1.101578846573829651e-01 2.158335298299789429e-01 2.158287316560745239e-01 -3.509881198406219482e-01 -3.055086433887481689e-01 5.294036492705345154e-02 7.769042253494262695e-02 -1.518344581127166748e-01 2.807529270648956299e-01 1.375026553869247437e-01 -1.158623471856117249e-01 8.362808078527450562e-02 -2.828497812151908875e-02 -2.368806302547454834e-01 1.007209420204162598e-01 -2.448401004076004028e-01 -4.689128138124942780e-03 1.188796162605285645e-01 1.803133934736251831e-01 -3.554209470748901367e-01 -2.862785756587982178e-01 1.277548521757125854e-01 -2.030664831399917603e-01 -6.430450011976063251e-04 -9.759919345378875732e-02 2.783311530947685242e-02 -1.261384785175323486e-01 -2.377263037487864494e-03 -8.074686862528324127e-03 4.666341841220855713e-02
4.851057659834623337e-03 -3.012073338031768799e-01 -9.235549718141555786e-02 1.034764647483825684e-01 -1.836513131856918335e-01 -3.780086636543273926e-01 -1.303314864635467529e-01 -3.788566682487726212e-03 2.130059450864791870e-01 8.281979709863662720e-02 3.370649181306362152e-03 1.964146271347999573e-02 5.854074656963348389e-02 1.164571195840835571e-01 -1.793769448995590210e-01 -2.147012054920196533e-01 2.978185415267944336e-01 -1.270714104175567627e-01 -9.614165872335433960e-02 2.771037518978118896e-01 -9.021000564098358154e-02 -1.150125116109848022e-01 -9.370444715023040771e-02 -1.730674505233764648e-01 -9.776079654693603516e-02 2.695492506027221680e-01 -2.410524785518646240e-01 5.593432113528251648e-02 3.100529313087463379e-01 -1.319216787815093994e-01 -1.990488022565841675e-01 3.046670742332935333e-02
-5.601409822702407837e-02 -3.338046371936798096e-01 -1.306219100952148438e-01 1.380066871643066406e-01 -1.156570836901664734e-01 -3.276950716972351074e-01 -1.185050159692764282e-01 9.727165102958679199e-02 2.858068645000457764e-01 -7.814733684062957764e-02 1.918949633836746216e-01 -8.112458139657974243e-02 -1.659326106309890747e-01 2.396591193974018097e-02 -1.282267868518829346e-01 -7.223153859376907349e-02 -6.214182451367378235e-02 4.295561462640762329e-02 1.387069076299667358e-01 1.741513609886169434e-01 2.994718849658966064e-01 -6.957942247390747070e-02 3.654392436146736145e-02 -1.545172482728958130e-01 -9.357423335313796997e-02 2.961272299289703369e-01 -2.326204478740692139e-01 -2.592010423541069031e-02 9.231241047382354736e-02 -2.564831078052520752e-01 -3.290115594863891602e-01 -1.237013787031173706e-01
-2.506362088024616241e-02 -4.727011322975158691e-01 -2.946995794773101807e-01 3.614047765731811523e-01 3.723260760307312012e-02 -6.613495200872421265e-02 -9.347441047430038452e-02 1.580536514520645142e-01 1.991278827190399170e-01 -2.052152901887893677e-02 8.386789262294769287e-02 -8.794917166233062744e-02 -7.632105052471160889e-02 7.931672967970371246e-03 -1.019583567976951599e-01 -1.016283631324768066e-01 -1.108361259102821350e-01 7.086546719074249268e-02 5.175173282623291016e-02 1.219398900866508484e-01 -2.169614732265472412e-01 -6.951379776000976562e-02 -8.482809364795684814e-02 -4.051713645458221436e-01 -1.292443424463272095e-01 6.306521594524383545e-03 -8.038243651390075684e-02 9.078680723905563354e-02 1.481725648045539856e-02 -3.428249061107635498e-01 -1.736601889133453369e-01 7.747273426502943039e-03
-1.164682656526565552e-01 -2.655970156192779541e-01 -7.274904847145080566e-02 -1.222227439284324646e-01 3.132906928658485413e-02 -3.269864022731781006e-01 1.200535669922828674e-01 1.880779266357421875e-01 1.451337188482284546e-01 -3.446639329195022583e-02 1.566888540983200073e-01 8.678217232227325439e-02 -2.180463820695877075e-02 2.855814248323440552e-02 -7.179167866706848145e-02 -2.124189734458923340e-01 -3.292217478156089783e-02 1.917372643947601318e-01 3.120993264019489288e-02 2.290758788585662842e-01 3.495694696903228760e-01 -2.176114320755004883e-01 -1.402359157800674438e-01 8.365371078252792358e-02 1.111046597361564636e-01 3.685249090194702148e-01 -2.822329401969909668e-01 7.579321973025798798e-03 -1.691528707742691040e-01 -2.320140749216079712e-01 -1.186261028051376343e-01 1.420426070690155029e-01
-2.074014991521835327e-01 -1.386809200048446655e-01 3.238339349627494812e-02 2.696309089660644531e-01 1.432316005229949951e-01 -4.477457106113433838e-01 -8.367103338241577148e-02 2.779284417629241943e-01 -6.079804617911577225e-03 -3.194251954555511475e-01 2.061900496482849121e-01 1.168721821159124374e-02 2.921873144805431366e-02 8.385881036520004272e-02 3.637101128697395325e-02 -9.214752167463302612e-02 2.312421984970569611e-02 -5.620879679918289185e-02 2.250873483717441559e-02 3.677684962749481201e-01 9.244089573621749878e-02 -2.033889442682266235e-01 -1.328631024807691574e-02 9.541337937116622925e-02 1.907468140125274658e-01 -1.118542999029159546e-01 -5.819733440876007080e-02 -2.083349972963333130e-01 2.023832350969314575e-01 -1.378252506256103516e-01 1.943128854036331177e-01 6.557568162679672241e-02
-7.821088284254074097e-02 -1.726136654615402222e-01 -2.560876011848449707e-01 1.688389852643013000e-02 -1.088609918951988220e-01 2.887293994426727295e-01 -2.439096271991729736e-01 -9.454044699668884277e-02 1.199337393045425415e-01 1.990059614181518555e-01 3.749173581600189209e-01 4.461901634931564331e-02 -3.273104131221771240e-01 -5.683834850788116455e-02 1.492401063442230225e-01 -2.380363345146179199e-01 -7.253655046224594116e-02 -1.176683790981769562e-02 -5.693914368748664856e-02 2.261562794446945190e-01 2.370294034481048584e-01 -9.662361443042755127e-02 -6.698932498693466187e-02 2.622238397598266602e-01 -1.057761237025260925e-01 2.247097529470920563e-02 -2.933270931243896484e-01 -1.074929013848304749e-01 6.035241112112998962e-02 -4.777990281581878662e-02 1.341012213379144669e-02 -1.865146011114120483e-01
-1.232415437698364258e-02 -4.314154684543609619e-01 -8.110175281763076782e-02 -1.099457615055143833e-03 -6.992930173873901367e-02 -1.918638497591018677e-01 -8.005282282829284668e-02 3.073036372661590576e-01 9.017598628997802734e-02 3.150547621771693230e-03 2.280288487672805786e-01 5.919476971030235291e-02 -3.597414866089820862e-02 -6.982690095901489258e-02 -1.103913858532905579e-01 -5.341554060578346252e-02 2.979727834463119507e-02 1.414418518543243408e-01 -6.097844615578651428e-02 -3.338969871401786804e-02 2.956089377403259277e-01 -1.644165366888046265e-01 -2.419491484761238098e-02 1.705158054828643799e-01 2.066038995981216431e-01 3.518169820308685303e-01 -1.296587586402893066e-01 -2.298864424228668213e-01 7.430181652307510376e-02 -3.963707983493804932e-01 -5.133809149265289307e-02 -9.252431243658065796e-02
-8.485826849937438965e-02 -2.120894491672515869e-01 2.450021505355834961e-01 1.859742254018783569e-01 1.769041270017623901e-01 -8.305801451206207275e-02 -2.753392159938812256e-01 1.186035051941871643e-01 1.428029686212539673e-01 7.271694019436836243e-03 4.083418548107147217e-01 6.595239043235778809e-02 -7.268747687339782715e-02 -2.211418002843856812e-01 -1.390447020530700684e-01 -1.799432337284088135e-01 2.539719939231872559e-01 -1.143029481172561646e-01 -7.853932678699493408e-02 7.136603444814682007e-02 8.739500492811203003e-02 -2.378423511981964111e-01 -3.233951628208160400e-01 1.504311859607696533e-01 -1.130937710404396057e-01 -4.178962111473083496e-02 -3.489098548889160156e-01 1.743615046143531799e-02 6.960138678550720215e-02 -2.431648410856723785e-02 -1.306684501469135284e-02 -7.252437621355056763e-02
2.264918573200702667e-02 -4.716195762157440186e-01 -1.026925221085548401e-01 3.706255555152893066e-01 2.419211417436599731e-01 -7.090146839618682861e-02 -8.942399173974990845e-02 1.586612313985824585e-01 -3.984746336936950684e-02 -1.679705381393432617e-01 2.029233872890472412e-01 5.547122284770011902e-02 -4.895988479256629944e-02 -4.816016182303428650e-02 1.795905679464340210e-01 -9.900317341089248657e-02 -3.895761370658874512e-01 -3.057237342000007629e-02 -1.455655097961425781e-01 5.510947480797767639e-02 -1.072917059063911438e-01 -1.661649197340011597e-01 -1.202269345521926880e-01 -2.073049396276473999e-01 -1.204558238387107849e-01 1.087070330977439880e-01 -6.720197200775146484e-02 2.001003175973892212e-01 -6.333305966109037399e-03 -2.434921562671661377e-01 3.154599666595458984e-02 8.314277976751327515e-02
1.332681328058242798e-01 -2.690892815589904785e-01 9.535121731460094452e-03 -8.298579603433609009e-02 9.807778894901275635e-02 -1.726367026567459106e-01 -1.652895510196685791e-01 2.045449018478393555e-01 -1.089868322014808655e-01 -5.530335381627082825e-02 3.349877297878265381e-01 -5.269650369882583618e-02 -2.231065332889556885e-01 1.659269183874130249e-01 1.172875016927719116e-01 -8.924569934606552124e-02 1.493388861417770386e-01 -2.243647426366806030e-01 -7.228523492813110352e-02 -8.064444363117218018e-02 6.067418679594993591e-02 -2.639480829238891602e-01 -3.464034497737884521e-01 -1.682754606008529663e-01 -2.133470475673675537e-01 8.711706846952438354e-02 -2.519839704036712646e-01 -1.053601354360580444e-01 1.859758496284484863e-01 -2.731309458613395691e-02 4.866324597969651222e-04 3.102304339408874512e-01
-3.689876496791839600e-01 -3.779288530349731445e-01 3.950514644384384155e-02 6.549856811761856079e-02 -4.845106601715087891e-02 6.828911136835813522e-03 7.604085654020309448e-02 1.045074760913848877e-01 -1.208950206637382507e-01 2.899526953697204590e-01 2.555448710918426514e-01 -1.217180043458938599e-01 -7.932543009519577026e-02 8.371131867170333862e-02 8.530567586421966553e-02 -2.467400627210736275e-03 3.057093173265457153e-02 1.359310150146484375e-01 -8.070201426744461060e-02 -1.592295318841934204e-01 -2.457572147250175476e-02 -1.452367007732391357e-01 -3.887366056442260742e-01 1.002509146928787231e-01 -1.411344110965728760e-02 1.198473647236824036e-01 1.262286603450775146e-01 2.860378921031951904e-01 3.844723701477050781e-01 -3.704447764903306961e-03 4.326937720179557800e-02 2.274700254201889038e-02
-4.149237275123596191e-01 -3.760435879230499268e-01 1.588146090507507324e-01 1.257417798042297363e-01 -1.589347720146179199e-01 -2.567336261272430420e-01 9.552914649248123169e-02 -6.362386792898178101e-02 7.390342652797698975e-02 8.104508370161056519e-02 1.635287106037139893e-01 -7.396447658538818359e-02 4.079103097319602966e-02 2.010487765073776245e-02 3.535501658916473389e-02 7.391416281461715698e-02 -3.827074170112609863e-02 -2.718758881092071533e-01 -8.927748352289199829e-02 -4.136652871966362000e-02 6.281205266714096069e-02 -6.060890108346939087e-02 -6.726530194282531738e-02 2.793407738208770752e-01 6.413739174604415894e-02 -1.882166974246501923e-02 -3.699101507663726807e-02 1.156610026955604553e-01 4.233052134513854980e-01 -2.331703454256057739e-01 7.543644309043884277e-02 2.330856472253799438e-01
-3.894684612751007080e-01 -2.103079110383987427e-01 -7.697860896587371826e-02 2.583120763301849365e-01 -2.119230572134256363e-03 -3.691373765468597412e-01 1.361805386841297150e-02 1.134622171521186829e-01 2.800436913967132568e-01 2.101968973875045776e-02 5.753189907409250736e-04 -1.776579320430755615e-01 -1.082455590367317200e-01 1.292573958635330200e-01 2.543888688087463379e-01 -1.753979623317718506e-01 7.642999757081270218e-03 -9.214368462562561035e-02 -6.752461940050125122e-02 2.368973381817340851e-02 -6.421690434217453003e-02 6.263386458158493042e-02 -8.772826939821243286e-02 -1.235010772943496704e-01 2.647743225097656250e-01 2.858968675136566162e-01 -2.241149842739105225e-01 1.832139939069747925e-01 4.162890464067459106e-02 -1.842056214809417725e-01 -1.751241236925125122e-01 3.377553075551986694e-02
-8.697297424077987671e-02 -1.093474328517913818e-01 1.120743155479431152e-02 -1.124779507517814636e-02 -1.838829815387725830e-01 -1.946985125541687012e-01 -3.841325640678405762e-02 1.876253932714462280e-01 -2.052350491285324097e-01 1.965797692537307739e-01 3.031924068927764893e-01 2.191096544265747070e-01 -3.190253078937530518e-01 -2.247809618711471558e-01 4.397493600845336914e-02 -2.524595558643341064e-01 -1.761817634105682373e-01 -8.018728345632553101e-02 -1.002890244126319885e-02 3.635803237557411194e-02 1.544706523418426514e-01 8.395995944738388062e-02 -3.018794655799865723e-01 9.224275499582290649e-02 -9.365659207105636597e-02 4.927973076701164246e-02 -9.322090074419975281e-03 2.951022982597351074e-01 2.971027493476867676e-01 -1.750004738569259644e-01 -2.153445929288864136e-01 -8.401425555348396301e-03
-1.070748642086982727e-01 -1.712772846221923828e-01 -2.083672732114791870e-01 3.080075681209564209e-01 -1.354606449604034424e-01 -3.227714598178863525e-01 -1.951131373643875122e-01 1.275942474603652954e-01 1.635200381278991699e-01 -1.974885351955890656e-02 6.013966724276542664e-02 4.944147542119026184e-03 -1.226429268717765808e-01 4.237877950072288513e-02 1.495853252708911896e-02 -1.447266638278961182e-01 2.539150118827819824e-01 -6.088492926210165024e-03 -2.265465259552001953e-01 1.003454774618148804e-01 2.806895039975643158e-02 -1.545764058828353882e-01 -1.372977197170257568e-01 -2.645793259143829346e-01 -2.052500993013381958e-01 2.493163794279098511e-01 -4.518793821334838867e-01 -3.114227205514907837e-02 3.789883106946945190e-02 -1.266152858734130859e-01 -9.415557235479354858e-02 5.925918929278850555e-03
-5.004521831870079041e-02 -2.134377956390380859e-01 -2.842577397823333740e-01 -7.088548690080642700e-02 -2.840763032436370850e-01 -5.522648692131042480e-01 -2.130869477987289429e-01 -9.336135536432266235e-02 -7.506460417062044144e-03 8.886990696191787720e-02 8.201624453067779541e-02 6.511554121971130371e-02 -2.891141772270202637e-01 1.613709181547164917e-01 -3.486598283052444458e-02 -3.552369475364685059e-01 4.442160576581954956e-02 1.771866716444492340e-02 -4.106103256344795227e-02 1.156140416860580444e-01 2.460541017353534698e-02 -8.225596509873867035e-03 -1.919128000736236572e-01 -1.503094285726547241e-02 -1.131869927048683167e-01 -5.108287557959556580e-02 -2.902173399925231934e-01 4.701163992285728455e-02 -4.400214925408363342e-02 -7.139136642217636108e-02 -1.517764478921890259e-02 7.840394973754882812e-02
-1.751321256160736084e-01 -1.547670364379882812e-01 -5.307415965944528580e-03 2.532259188592433929e-02 -4.004801064729690552e-02 6.823880970478057861e-02 -4.762959480285644531e-01 3.673878312110900879e-01 2.448745816946029663e-01 -1.407854724675416946e-02 3.411454260349273682e-01 -3.382439166307449341e-02 -2.942687273025512695e-02 -1.609219312667846680e-01 -3.189874812960624695e-02 1.194031238555908203e-01 -8.292075246572494507e-02 8.229769766330718994e-02 -1.494159996509552002e-01 2.510388791561126709e-01 7.889598608016967773e-03 -3.006820082664489746e-01 4.462589696049690247e-02 1.552552580833435059e-01 1.130456700921058655e-01 2.121154814958572388e-01 -1.529226452112197876e-01 8.077210932970046997e-02 -2.172038890421390533e-02 9.185069799423217773e-02 -1.676605828106403351e-02 2.108528763055801392e-01
5.782426800578832626e-03 -2.090588659048080444e-01 -2.538735270500183105e-01 2.188796550035476685e-01 -2.200275845825672150e-02 -7.588966935873031616e-02 -6.772772222757339478e-02 1.554405875504016876e-02 2.261623442173004150e-01 -7.449226081371307373e-02 3.042771220207214355e-01 2.847415208816528320e-01 -2.282827049493789673e-01 4.443234205245971680e-02 3.013950288295745850e-01 -6.772058457136154175e-02 3.564184606075286865e-01 -4.456971585750579834e-02 -8.090745657682418823e-02 1.473421007394790649e-01 1.982199260964989662e-03 -4.706694930791854858e-02 -1.908927559852600098e-01 -1.407158672809600830e-01 2.880315184593200684e-01 -1.877186633646488190e-02 -1.828241348266601562e-01 2.443300187587738037e-01 6.126815825700759888e-02 5.335724353790283203e-02 -1.249092258512973785e-02 -2.324352860450744629e-01
-5.871726945042610168e-02 -4.416806101799011230e-01 -3.124347031116485596e-01 2.990326285362243652e-01 1.327564120292663574e-01 8.855488151311874390e-03 8.579756133258342743e-03 3.932965919375419617e-02 1.648099273443222046e-01 8.831442892551422119e-02 2.674050927162170410e-01 -1.293026143684983253e-03 -2.015563249588012695e-01 1.409953534603118896e-01 3.705245628952980042e-02 -1.775623112916946411e-02 -1.475626230239868164e-02 1.882594525814056396e-01 -2.621780037879943848e-01 1.762175261974334717e-01 -1.189361661672592163e-01 2.169823944568634033e-01 -2.823437154293060303e-01 -2.516180276870727539e-01 -1.641847006976604462e-02 5.858768150210380554e-02 2.776364050805568695e-02 7.703121006488800049e-02 -5.603059381246566772e-02 -1.351750046014785767e-01 1.738056242465972900e-01 1.572161614894866943e-01
1.196205094456672668e-01 -3.728586137294769287e-01 -1.345219612121582031e-01 3.258209675550460815e-02 -1.025065556168556213e-01 -2.341820448637008667e-01 2.526482045650482178e-01 3.271729946136474609e-01 1.203540619462728500e-02 2.055010646581649780e-01 2.397575825452804565e-01 2.095124311745166779e-02 -1.181460916996002197e-01 1.683721840381622314e-01 -3.151091560721397400e-02 -5.172463506460189819e-02 -1.604638695716857910e-01 9.046117216348648071e-02 6.201799586415290833e-02 3.356196582317352295e-01 -1.442104429006576538e-01 1.159935146570205688e-01 -1.696026623249053955e-01 -5.165715515613555908e-02 2.370635047554969788e-02 1.366683840751647949e-01 1.409195661544799805e-01 1.016586199402809143e-01 -4.023071750998497009e-02 -3.276974558830261230e-01 1.781302243471145630e-01 1.968310475349426270e-01
-1.370748281478881836e-01 -2.335717231035232544e-01 7.792983949184417725e-02 2.091547399759292603e-01 -7.159819453954696655e-02 1.869332231581211090e-02 -4.475660994648933411e-02 1.000651493668556213e-01 1.227757986634969711e-02 -9.116941690444946289e-02 4.732429385185241699e-01 -6.282218266278505325e-03 -1.335640847682952881e-01 6.201817467808723450e-02 2.549720406532287598e-01 -9.068202227354049683e-02 2.596112787723541260e-01 1.442958861589431763e-01 6.282247602939605713e-02 -1.188894882798194885e-01 1.723021566867828369e-01 -3.622773885726928711e-01 -1.939442753791809082e-01 1.698601543903350830e-01 -6.776131689548492432e-02 1.815287619829177856e-01 1.696030944585800171e-01 -1.830533444881439209e-01 2.040878534317016602e-01 3.206749632954597473e-02 -1.962178796529769897e-01 1.313909590244293213e-01
3.104039095342159271e-02 -2.281117439270019531e-01 -4.644069820642471313e-02 7.958491146564483643e-02 7.765108346939086914e-02 1.569461673498153687e-01 -1.072602048516273499e-01 1.169242933392524719e-01 -1.268809573957696557e-04 8.407018333673477173e-02 3.318575322628021240e-01 -2.148429155349731445e-01 -1.571620851755142212e-01 -1.785395443439483643e-01 1.666211187839508057e-01 -2.043819874525070190e-01 1.403389871120452881e-01 -1.718448847532272339e-01 1.932473480701446533e-02 2.345066815614700317e-01 2.084844857454299927e-01 -3.336764574050903320e-01 4.483916983008384705e-02 1.612267941236495972e-01 -1.902668327093124390e-01 2.695072293281555176e-01 8.239617198705673218e-02 -2.228111401200294495e-02 9.823427349328994751e-02 -3.883914351463317871e-01 -1.680851578712463379e-01 3.054420463740825653e-02
-6.663697212934494019e-02 -4.588371813297271729e-01 -2.060459107160568237e-01 2.254111468791961670e-01 4.957086639478802681e-04 -8.669349551200866699e-02 -2.870241105556488037e-01 2.402243167161941528e-01 1.902558803558349609e-01 -1.006000861525535583e-01 3.708383999764919281e-03 -5.308989062905311584e-02 4.256747663021087646e-02 1.092215701937675476e-01 -6.462616380304098129e-03 -5.076052621006965637e-02 -5.273732915520668030e-02 9.721938520669937134e-02 3.705506771802902222e-02 -2.192309685051441193e-02 -1.100159287452697754e-01 -1.550308316946029663e-01 -1.350285112857818604e-01 -4.267337918281555176e-01 4.796127602458000183e-02 -8.953183144330978394e-02 -2.230940759181976318e-01 1.805644780397415161e-01 2.332897186279296875e-01 -2.745758593082427979e-01 -3.027193434536457062e-02 6.829714030027389526e-02
2.733446098864078522e-02 -2.405857145786285400e-01 -2.189608812332153320e-01 3.541418537497520447e-02 -8.734600991010665894e-02 -8.485454320907592773e-02 -2.512416541576385498e-01 -1.447927951812744141e-01 2.308310568332672119e-01 -7.539050281047821045e-02 3.565135002136230469e-01 -2.159242145717144012e-02 -1.250246912240982056e-01 1.598950326442718506e-01 1.076567731797695160e-02 -4.278904795646667480e-01 1.601211726665496826e-01 1.080689206719398499e-02 -5.250157415866851807e-02 1.092247199267148972e-02 9.139292687177658081e-02 -1.172461509704589844e-01 -3.668305277824401855e-01 1.873861849308013916e-01 -1.415397077798843384e-01 -1.121485456824302673e-01 -8.392673730850219727e-02 -1.253044754266738892e-01 -8.441824465990066528e-02 -2.423410862684249878e-01 -1.625270396471023560e-01 -1.195100173354148865e-01
-1.657992750406265259e-01 -2.003181725740432739e-01 -2.504017949104309082e-01 4.819733276963233948e-02 -3.712761029601097107e-02 -3.985729813575744629e-01 -9.939883649349212646e-02 1.973955333232879639e-01 7.689382135868072510e-02 -1.460579782724380493e-01 9.196603298187255859e-02 4.531605169177055359e-02 -3.029275238513946533e-01 1.529835443943738937e-02 -1.991406828165054321e-01 -5.059973597526550293e-01 1.335414201021194458e-01 4.792371392250061035e-02 -1.352317780256271362e-01 -7.944969832897186279e-02 9.005085378885269165e-02 -9.637159854173660278e-02 -2.229386866092681885e-01 -4.409961774945259094e-02 -2.889793515205383301e-01 4.758744314312934875e-02 -1.030582413077354431e-01 -6.303170323371887207e-02 -5.874780938029289246e-02 -3.264997527003288269e-02 -6.756663322448730469e-02 9.800805896520614624e-02
-3.443499654531478882e-02 -4.537212848663330078e-01 -2.609487175941467285e-01 3.775902688503265381e-01 -7.139650732278823853e-02 6.839125603437423706e-02 -8.260367065668106079e-02 9.824079275131225586e-02 9.374548494815826416e-02 -4.439401254057884216e-02 4.087629318237304688e-01 2.685623168945312500e-01 -4.165601357817649841e-02 -9.472271427512168884e-03 4.107203707098960876e-02 -9.492413699626922607e-02 -2.079280167818069458e-01 4.521617665886878967e-02 1.157790943980216980e-01 -2.134337723255157471e-01 -1.471640765666961670e-01 3.549934178590774536e-02 -1.656090617179870605e-01 -3.389858081936836243e-02 -7.250183075666427612e-02 3.095461986958980560e-02 -5.870686471462249756e-02 -2.005191706120967865e-02 1.235004663467407227e-01 -2.724853157997131348e-01 1.735052466392517090e-01 9.022460132837295532e-02
-1.339098662137985229e-01 -2.795923650264739990e-01 -1.217222586274147034e-01 3.252541422843933105e-01 -1.104959174990653992e-01 -1.354957520961761475e-01 -2.641423940658569336e-01 2.638069987297058105e-01 2.523357868194580078e-01 -8.667224645614624023e-02 4.349439404904842377e-03 -1.857758015394210815e-01 -7.051446288824081421e-02 2.400571703910827637e-01 -1.477606892585754395e-01 1.081521213054656982e-01 -1.662001460790634155e-01 1.005781143903732300e-01 -2.291191369295120239e-01 1.591949760913848877e-01 1.374702900648117065e-01 -2.517790198326110840e-01 1.232304498553276062e-01 -1.163299009203910828e-01 1.199130192399024963e-01 2.420060932636260986e-01 4.855131357908248901e-02 1.292604804039001465e-01 -8.949304372072219849e-02 -2.615959346294403076e-01 1.281059235334396362e-01 -7.679373491555452347e-03
1.340197026729583740e-02 -3.412181735038757324e-01 -3.375512734055519104e-02 -6.843695789575576782e-02 -8.531589061021804810e-03 -3.183226287364959717e-02 1.147748082876205444e-01 4.126494377851486206e-02 8.687747269868850708e-02 -7.001844048500061035e-02 3.626343011856079102e-01 -3.054153919219970703e-01 -4.400629401206970215e-01 -8.778482675552368164e-02 -2.496718987822532654e-02 -8.550194650888442993e-02 1.929443031549453735e-01 -3.555221110582351685e-02 1.078578829765319824e-01 1.830266565084457397e-01 -1.796988248825073242e-01 -3.861853480339050293e-01 2.840013429522514343e-02 -1.158636286854743958e-01 1.252237558364868164e-01 1.492396891117095947e-01 4.077281802892684937e-02 -4.075187724083662033e-03 7.106812298297882080e-02 -2.678197920322418213e-01 -1.333205997943878174e-01 4.008835554122924805e-02
-2.489493973553180695e-02 -4.650567471981048584e-01 -1.981020420789718628e-01 3.684395253658294678e-01 -9.381909668445587158e-02 8.021518588066101074e-02 2.210705541074275970e-02 -2.745688706636428833e-02 6.591306626796722412e-02 9.104248881340026855e-02 1.944906115531921387e-01 1.977180093526840210e-01 1.115181967616081238e-01 2.321549877524375916e-02 1.940159648656845093e-01 2.201009392738342285e-01 -1.010944042354822159e-02 -1.670452505350112915e-01 1.177481114864349365e-01 2.593310773372650146e-01 2.396825402975082397e-01 -1.081963256001472473e-01 -8.795657008886337280e-02 1.881003975868225098e-01 2.560341656208038330e-01 -4.932521376758813858e-03 -2.006280869245529175e-01 -1.292518107220530510e-03 4.138834774494171143e-02 -8.251383155584335327e-02 -2.012288570404052734e-01 1.636320948600769043e-01
1.697645932435989380e-01 -4.531960487365722656e-01 -1.278031319379806519e-01 9.606424719095230103e-02 1.012779772281646729e-02 -2.391360402107238770e-01 -2.025704234838485718e-01 -2.426240220665931702e-02 -2.092964798212051392e-01 -4.567429795861244202e-02 4.035898149013519287e-01 -6.715842336416244507e-02 -8.508189022541046143e-02 1.425391882658004761e-01 1.604644209146499634e-01 2.007813602685928345e-01 2.395391911268234253e-01 1.061116307973861694e-01 -9.880135208368301392e-02 6.662438809871673584e-02 7.107026129961013794e-02 -2.094773203134536743e-01 -1.162653639912605286e-01 -1.398311555385589600e-01 -5.607344210147857666e-02 9.832812845706939697e-02 -3.265149593353271484e-01 -1.025158818811178207e-02 1.719288080930709839e-01 -1.476222416386008263e-03 -1.281371116638183594e-01 -6.374175101518630981e-02
-1.587537527084350586e-01 -2.941751182079315186e-01 -3.483123481273651123e-01 -8.530673384666442871e-02 7.910097390413284302e-02 -1.871153712272644043e-01 -2.824094891548156738e-01 2.136753648519515991e-01 2.821657657623291016e-01 -9.309078752994537354e-02 1.642400473356246948e-01 -7.014028728008270264e-02 -1.825770884752273560e-01 -8.121537044644355774e-03 7.449930906295776367e-02 2.807952463626861572e-02 -2.476337552070617676e-01 1.381884813308715820e-01 -5.889058485627174377e-02 2.405561879277229309e-02 -5.549092963337898254e-02 -8.967522531747817993e-02 -1.396695077419281006e-01 -1.291078478097915649e-01 -7.564416155219078064e-03 -2.119993045926094055e-02 -1.323327124118804932e-01 -6.184182595461606979e-03 1.055490374565124512e-01 -1.783280074596405029e-01 -1.060156598687171936e-01 4.786031246185302734e-01
2.232697457075119019e-01 -2.316990643739700317e-01 -1.873835325241088867e-01 2.087086439132690430e-01 3.523436486721038818e-01 -1.050174534320831299e-01 -2.969596683979034424e-01 2.978220880031585693e-01 7.320750504732131958e-02 8.745007216930389404e-04 2.854554057121276855e-01 6.870615761727094650e-03 -3.121368288993835449e-01 1.360152810811996460e-01 1.282106488943099976e-01 -1.887443214654922485e-01 1.628856360912322998e-01 -9.281755983829498291e-02 -1.422692984342575073e-01 1.773250550031661987e-01 -1.542972773313522339e-01 -2.685510814189910889e-01 2.731391973793506622e-02 6.290872395038604736e-02 -1.056310683488845825e-01 -9.139677882194519043e-02 -9.924547374248504639e-02 -2.287024259567260742e-02 5.878323689103126526e-03 6.925554573535919189e-02 -1.425483524799346924e-01 9.140624105930328369e-02
-2.652310431003570557e-01 -5.514609813690185547e-01 -2.125404179096221924e-01 6.360544264316558838e-02 -1.068424209952354431e-01 -3.861876577138900757e-02 8.452944457530975342e-02 -2.196239493787288666e-02 1.339425146579742432e-01 -1.778743565082550049e-01 2.150404155254364014e-01 -1.256490945816040039e-01 -1.680261194705963135e-01 1.304022669792175293e-01 -2.556578814983367920e-01 4.840905219316482544e-02 -2.825611233711242676e-01 1.080024242401123047e-01 -9.941469877958297729e-02 -3.523822501301765442e-02 1.278604716062545776e-01 -3.486248105764389038e-02 -6.193123757839202881e-02 -2.262520194053649902e-01 4.181608185172080994e-02 -8.007327094674110413e-03 5.669893696904182434e-02 2.134406007826328278e-02 2.054172754287719727e-01 -1.590195298194885254e-01 -1.805310249328613281e-01 -2.246343195438385010e-01
5.733143538236618042e-03 -4.057975113391876221e-01 -1.740342825651168823e-01 9.369476884603500366e-02 -9.248597174882888794e-02 -4.337033033370971680e-01 -4.504498094320297241e-02 -3.270040079951286316e-02 -9.369386732578277588e-02 -9.879083186388015747e-02 1.808610409498214722e-01 -9.073169529438018799e-02 -1.296818703413009644e-01 2.518447637557983398e-01 -1.643019914627075195e-01 -1.906274557113647461e-01 4.404678642749786377e-01 -1.329209804534912109e-01 -3.180117532610893250e-02 1.869201809167861938e-01 4.524521529674530029e-02 -4.880649968981742859e-02 -3.739511221647262573e-02 -8.427412807941436768e-02 -2.348153293132781982e-02 2.278439253568649292e-01 -1.565418392419815063e-01 -1.400692462921142578e-01 7.656853646039962769e-02 -1.185979992151260376e-01 -1.233006417751312256e-01 -3.376087918877601624e-02
-2.694912627339363098e-02 -3.011962771415710449e-01 -2.288907319307327271e-01 4.437018558382987976e-02 -5.702370405197143555e-02 -1.387969553470611572e-01 -2.130793333053588867e-01 -3.391437977552413940e-02 1.450791954994201660e-01 -1.190512552857398987e-01 1.203958615660667419e-01 -7.641887664794921875e-02 -2.543821632862091064e-01 1.890287846326828003e-01 -4.870750755071640015e-02 1.386274676769971848e-02 -2.252788394689559937e-01 1.471568346023559570e-01 7.979550212621688843e-02 1.744116246700286865e-01 -1.831768602132797241e-01 -1.470313966274261475e-01 -3.503924012184143066e-01 -2.600205242633819580e-01 1.742104291915893555e-01 -5.174157395958900452e-02 -1.771164685487747192e-01 7.566521875560283661e-03 1.473724842071533203e-01 -1.480689942836761475e-01 -2.855612933635711670e-01 2.866540551185607910e-01
-3.025033175945281982e-01 -4.013546109199523926e-01 -2.779407203197479248e-01 2.096220403909683228e-01 -2.051309943199157715e-01 -2.297537922859191895e-01 -4.947625473141670227e-02 1.561815440654754639e-01 2.396815866231918335e-01 6.319848448038101196e-02 -8.599251508712768555e-02 -3.628433123230934143e-02 -9.363621473312377930e-02 5.142887309193611145e-02 2.199922353029251099e-01 -1.188275665044784546e-01 -2.778725139796733856e-02 -2.802838012576103210e-02 -2.540230751037597656e-01 1.004074513912200928e-01 3.332623466849327087e-02 1.318765282630920410e-01 -1.098338235169649124e-02 -1.974497139453887939e-01 1.567827016115188599e-01 3.235651552677154541e-01 -1.380141377449035645e-01 1.584147810935974121e-01 -1.121164206415414810e-02 -1.204333081841468811e-01 -1.660994142293930054e-01 -1.049400418996810913e-01
-1.871535032987594604e-01 -4.272691905498504639e-01 -2.252987772226333618e-02 1.022812053561210632e-01 1.248471811413764954e-01 2.779601216316223145e-01 -8.807684481143951416e-02 1.619765460491180420e-01 -1.251450181007385254e-01 -3.453038260340690613e-02 3.561201691627502441e-01 -2.315845713019371033e-02 -2.935033142566680908e-01 1.940513700246810913e-01 -1.715361475944519043e-01 -1.317617595195770264e-01 -6.459712982177734375e-02 -8.040992915630340576e-02 2.368660410866141319e-03 3.098807036876678467e-01 2.175366580486297607e-01 -7.360683381557464600e-02 -7.180625945329666138e-02 3.747225552797317505e-02 -2.609517276287078857e-01 1.777639538049697876e-01 -1.570457778871059418e-02 1.070038750767707825e-01 -4.227265343070030212e-02 2.207440584897994995e-01 2.356738038361072540e-02 3.704339638352394104e-02
1.306236982345581055e-01 -4.180661737918853760e-01 -1.557542383670806885e-01 3.593618869781494141e-01 1.713009923696517944e-01 9.514931589365005493e-02 -2.554798126220703125e-01 1.991940438747406006e-01 1.569832414388656616e-01 -9.967192262411117554e-02 3.232538700103759766e-01 1.583932042121887207e-01 1.809648983180522919e-02 -1.266869157552719116e-02 -5.826059263199567795e-03 -6.677546352148056030e-02 -3.380072414875030518e-01 -2.127941697835922241e-02 -1.083932891488075256e-01 2.160928398370742798e-01 -1.879942715167999268e-01 4.222454503178596497e-02 -1.671281754970550537e-01 -1.166282519698143005e-01 -1.163754165172576904e-01 4.178427904844284058e-02 4.528255760669708252e-02 1.347491890192031860e-01 -1.020598225295543671e-02 -2.273681610822677612e-01 -2.535454370081424713e-02 -5.025518313050270081e-02
6.525462865829467773e-02 -5.676068067550659180e-01 1.638701707124710083e-01 2.572947181761264801e-02 7.143670320510864258e-02 -2.156731933355331421e-01 1.603440344333648682e-01 5.085133761167526245e-02 -7.834810763597488403e-02 1.151422336697578430e-01 3.630876839160919189e-01 8.407124876976013184e-02 -1.679947227239608765e-01 9.177475422620773315e-02 1.421861499547958374e-01 -8.407908678054809570e-02 1.412036120891571045e-01 -2.799271233379840851e-02 -1.682079285383224487e-01 1.178111508488655090e-01 -2.571129202842712402e-01 -3.101751804351806641e-01 -1.169946417212486267e-01 -1.454883255064487457e-02 1.460877805948257446e-02 1.488375365734100342e-01 -1.526913493871688843e-01 -2.158968709409236908e-02 1.599468849599361420e-02 1.136670485138893127e-01 2.132250517606735229e-01 2.961947117000818253e-03
1.127810329198837280e-01 -3.356197774410247803e-01 -3.682963177561759949e-02 1.718340367078781128e-01 -1.252088546752929688e-01 -3.298157751560211182e-01 -1.400149315595626831e-01 1.803872138261795044e-01 2.407807707786560059e-01 -1.264369487762451172e-01 3.072477318346500397e-02 1.526592415757477283e-03 4.000525549054145813e-02 1.236730515956878662e-01 1.150952577590942383e-01 9.002139419317245483e-02 -2.571772634983062744e-01 -8.491483330726623535e-02 -3.715875446796417236e-01 1.294220983982086182e-01 -5.288807675242424011e-02 -3.359813988208770752e-01 1.648755818605422974e-01 -1.120617240667343140e-01 8.549464493989944458e-02 1.185896694660186768e-01 7.921677082777023315e-03 1.992060840129852295e-01 -1.750384867191314697e-01 -2.778973877429962158e-01 3.210740536451339722e-02 -1.968363299965858459e-02
-8.094763755798339844e-02 -3.072385191917419434e-01 -3.331549465656280518e-01 2.928571999073028564e-01 -2.854032814502716064e-02 7.193966303020715714e-03 6.434806436300277710e-02 1.034360080957412720e-01 2.009253501892089844e-01 5.566337332129478455e-02 3.718485236167907715e-01 2.030867487192153931e-01 -1.306408345699310303e-01 -3.279956802725791931e-02 3.601835668087005615e-02 -2.806273400783538818e-01 -3.439532816410064697e-01 4.193265363574028015e-02 1.306590884923934937e-01 -4.979362338781356812e-02 2.607054635882377625e-02 3.033994510769844055e-02 -3.268697857856750488e-01 -3.712860494852066040e-02 1.649870723485946655e-01 5.279753357172012329e-02 -1.477365847676992416e-02 1.184526309370994568e-01 8.783179521560668945e-02 1.012524813413619995e-01 1.181826516985893250e-01 1.994603425264358521e-01
-1.276136785745620728e-01 -3.564442694187164307e-01 1.068486571311950684e-01 2.097280025482177734e-01 -6.524174660444259644e-02 -3.086877465248107910e-01 -2.181153148412704468e-01 4.994070157408714294e-02 9.587393142282962799e-03 -1.249012053012847900e-01 6.122026219964027405e-02 2.330688387155532837e-01 -3.026959002017974854e-01 4.963522031903266907e-02 2.206306904554367065e-01 -2.182262539863586426e-01 -2.619568957015872002e-03 -2.331003248691558838e-01 -7.031519897282123566e-03 2.185939550399780273e-01 -1.702963262796401978e-01 1.291444152593612671e-02 1.575630456209182739e-01 1.316134184598922729e-01 1.684857755899429321e-01 3.865106776356697083e-02 1.161637380719184875e-01 -2.155390381813049316e-01 4.557175189256668091e-02 -3.354693651199340820e-01 9.355128556489944458e-02 2.836424857378005981e-02
-7.585675269365310669e-02 -3.371399343013763428e-01 -7.239954173564910889e-02 2.324884235858917236e-01 -6.753164529800415039e-02 -2.716042101383209229e-01 -8.675977587699890137e-03 3.370659649372100830e-01 7.216151058673858643e-02 -1.194077283143997192e-01 2.065719515085220337e-01 8.842234313488006592e-02 -9.337591379880905151e-02 -2.725357003509998322e-02 1.980115473270416260e-02 -2.830242812633514404e-01 -6.431214511394500732e-03 1.015413701534271240e-01 -2.959700534120202065e-03 7.189977914094924927e-02 4.636788368225097656e-02 3.619917333126068115e-01 4.654172062873840332e-02 -1.732646673917770386e-01 8.507708087563514709e-03 5.593476444482803345e-02 -2.659574747085571289e-01 1.665827445685863495e-02 6.434141844511032104e-02 -3.606417775154113770e-01 2.825175821781158447e-01 1.494775060564279556e-02
-2.779698669910430908e-01 -3.452822864055633545e-01 -9.559626877307891846e-02 1.108588799834251404e-01 -3.030552566051483154e-01 -5.197241157293319702e-02 1.981596648693084717e-01 5.499823391437530518e-02 1.793410032987594604e-01 -2.267601937055587769e-01 2.352146804332733154e-01 -1.095850369893014431e-03 -2.592349946498870850e-01 1.550007611513137817e-01 -6.838615238666534424e-02 -1.736799031496047974e-01 -2.416112422943115234e-01 1.988511234521865845e-01 -1.864778101444244385e-01 -1.220589876174926758e-01 1.448572576045989990e-01 -1.462168097496032715e-01 -1.200567334890365601e-01 -1.632448583841323853e-01 -1.205605193972587585e-01 3.349484503269195557e-02 -5.088001489639282227e-02 1.260075718164443970e-02 2.012511640787124634e-01 -1.423034071922302246e-01 -2.368212491273880005e-01 -1.183744445443153381e-01
-2.372558601200580597e-02 -4.593410491943359375e-01 -2.820150256156921387e-01 2.037023939192295074e-02 -2.152836471796035767e-01 -2.381448000669479370e-01 1.584553569555282593e-01 -4.962360858917236328e-02 1.408892273902893066e-01 7.917578518390655518e-02 5.539448931813240051e-02 1.015640571713447571e-01 -1.235203817486763000e-01 6.873532384634017944e-02 -8.436017483472824097e-02 -1.079732403159141541e-01 -2.083508521318435669e-01 -1.643633097410202026e-01 1.402250379323959351e-01 1.322478950023651123e-01 -4.091199114918708801e-02 -1.791114360094070435e-01 -2.822777628898620605e-01 2.168938703835010529e-02 -1.173006668686866760e-01 1.091646179556846619e-01 -1.835311651229858398e-01 6.511747837066650391e-02 -6.096774339675903320e-02 -1.947265416383743286e-01 1.895645856857299805e-01 3.700697422027587891e-01
-2.600789815187454224e-02 -1.774211823940277100e-01 1.340326964855194092e-01 6.268920749425888062e-02 1.106677278876304626e-01 -3.809002414345741272e-02 -2.406113892793655396e-01 1.666429489850997925e-01 3.421955928206443787e-02 -9.518232196569442749e-02 4.921596050262451172e-01 1.694550961256027222e-01 -1.180022805929183960e-01 -2.031471431255340576e-01 -1.918030232191085815e-01 -1.025369614362716675e-01 1.044652517884969711e-02 7.346260547637939453e-02 -7.331939786672592163e-02 2.535539269447326660e-01 1.132187768816947937e-01 -2.965472042560577393e-01 -8.421788364648818970e-02 1.212858408689498901e-01 -1.459426730871200562e-01 -7.037431001663208008e-03 -4.090580940246582031e-01 3.296708315610885620e-02 1.067911013960838318e-01 5.359730124473571777e-02 -8.305182307958602905e-02 -2.329269647598266602e-01
1.352267991751432419e-02 -4.599300026893615723e-01 -2.734320759773254395e-01 2.152430713176727295e-01 2.457175850868225098e-01 1.914334297180175781e-01 -2.163828760385513306e-01 1.749435365200042725e-01 5.564041808247566223e-02 -1.202177535742521286e-02 3.276081681251525879e-01 1.753900349140167236e-01 8.924122899770736694e-03 -1.075191702693700790e-02 1.659045219421386719e-01 -1.295152865350246429e-02 -2.701924145221710205e-01 3.928579762578010559e-02 -2.208128385245800018e-02 1.798078715801239014e-01 -1.690051145851612091e-02 1.408471316099166870e-01 -2.436892241239547729e-01 -8.803337812423706055e-02 -2.907309448346495628e-03 -7.332087308168411255e-02 -1.883779466152191162e-01 1.541256457567214966e-01 -4.194210469722747803e-02 -1.828546524047851562e-01 5.318275094032287598e-02 1.620099246501922607e-01
1.785387247800827026e-01 -2.487946152687072754e-01 1.781029254198074341e-02 1.870937198400497437e-01 8.990936726331710815e-02 -2.724750339984893799e-01 -3.469777703285217285e-01 -7.203519344329833984e-02 7.898041047155857086e-03 -1.450162231922149658e-01 3.287587761878967285e-01 3.824705630540847778e-02 -5.413474515080451965e-02 2.063161283731460571e-01 7.831582427024841309e-02 -3.493418097496032715e-01 2.528683282434940338e-02 -7.651929557323455811e-02 -3.011660836637020111e-02 3.490353003144264221e-02 3.137668073177337646e-01 -3.028604388236999512e-01 -2.634119391441345215e-01 3.200767189264297485e-02 -8.572476357221603394e-02 -1.561354845762252808e-01 -1.993752866983413696e-01 8.224382996559143066e-02 4.195647686719894409e-02 -7.310310751199722290e-02 -2.190976170822978020e-03 -6.428435444831848145e-02
-1.003541052341461182e-02 -4.507494270801544189e-01 -1.574113965034484863e-01 2.870665788650512695e-01 2.389293611049652100e-01 -6.141607835888862610e-02 -9.069931507110595703e-02 -3.229998983442783356e-03 4.960240051150321960e-02 -2.713104486465454102e-01 1.790979057550430298e-01 2.482688613235950470e-02 -4.310139268636703491e-02 -1.177121251821517944e-01 3.645245432853698730e-01 -5.456234142184257507e-02 -2.878015637397766113e-01 -4.016580432653427124e-02 -1.561555173248052597e-02 9.628351777791976929e-02 -2.077210098505020142e-01 -1.823252439498901367e-01 -1.684309542179107666e-01 -2.028658837080001831e-01 -1.550668478012084961e-01 1.782741583883762360e-02 -8.396028727293014526e-02 8.516576141119003296e-02 9.956783056259155273e-02 -2.621440589427947998e-01 -4.651265591382980347e-02 2.787999995052814484e-02
-8.884188532829284668e-02 -4.597848355770111084e-01 -1.313611268997192383e-01 1.524628251791000366e-01 -2.427224069833755493e-01 -2.975720763206481934e-01 5.315912142395973206e-02 1.157208383083343506e-01 -4.222676530480384827e-02 -1.242159605026245117e-01 6.408057361841201782e-02 6.253162864595651627e-03 -9.351264685392379761e-02 9.434544295072555542e-02 3.120652437210083008e-01 -1.207900419831275940e-01 -8.047083020210266113e-02 -5.734409391880035400e-02 -2.356936186552047729e-01 9.004963934421539307e-02 3.416531160473823547e-02 -1.389737278223037720e-01 -8.550547063350677490e-02 -7.855691760778427124e-02 4.150762259960174561e-01 3.509280383586883545e-01 -1.232202723622322083e-01 -1.326019037514925003e-02 3.917172178626060486e-02 -5.733497068285942078e-02 1.755349338054656982e-02 4.722309112548828125e-02
-2.007980793714523315e-01 -4.042907059192657471e-01 -2.648898065090179443e-01 3.278664872050285339e-02 -3.422954082489013672e-01 -1.969108879566192627e-01 2.214395403861999512e-01 1.317142229527235031e-02 -5.019874498248100281e-02 1.192276105284690857e-01 5.068662762641906738e-02 -1.002298444509506226e-01 -2.700968682765960693e-01 -3.422893211245536804e-02 -2.591281235218048096e-01 -1.351341158151626587e-01 -1.488904058933258057e-01 9.328126162290573120e-02 -2.262366004288196564e-02 2.239645719528198242e-01 -1.317629665136337280e-01 -1.699738800525665283e-01 -2.044842988252639771e-01 2.066953927278518677e-01 -4.559828341007232666e-02 2.943992242217063904e-02 -2.212154492735862732e-02 -9.266761690378189087e-02 1.626706421375274658e-01 -2.693534195423126221e-01 6.602215766906738281e-02 -5.683441087603569031e-02
2.175256796181201935e-02 -3.130583465099334717e-01 1.844603568315505981e-02 3.297542035579681396e-01 2.459913641214370728e-01 -1.943664699792861938e-01 -2.236314862966537476e-01 -1.148993819952011108e-01 3.996318206191062927e-02 6.363412737846374512e-02 2.519117295742034912e-01 -5.893265828490257263e-02 -1.608675345778465271e-02 1.665559113025665283e-01 -1.431686896830797195e-02 -9.168932586908340454e-02 1.990506649017333984e-01 4.141845554113388062e-02 -1.525728404521942139e-01 5.171469971537590027e-02 3.528034389019012451e-01 -2.887383401393890381e-01 -4.036442935466766357e-01 1.040751561522483826e-01 -3.051353618502616882e-02 -1.496937721967697144e-01 -9.099128842353820801e-02 3.207849338650703430e-03 -9.943272173404693604e-02 -4.160525277256965637e-02 8.930686861276626587e-03 1.718519926071166992e-01
2.216895297169685364e-02 -4.329503178596496582e-01 -1.482686996459960938e-01 -1.393645107746124268e-01 6.506753712892532349e-02 -3.420604765415191650e-01 2.002610862255096436e-01 1.641087234020233154e-01 2.284918278455734253e-01 1.437563598155975342e-01 1.840693205595016479e-01 -2.566293813288211823e-02 4.144758358597755432e-02 4.419929161667823792e-02 -1.111868396401405334e-02 -1.227865964174270630e-01 -2.131018415093421936e-02 9.225132316350936890e-02 2.641914784908294678e-02 8.818461000919342041e-02 2.176970988512039185e-01 -1.852267980575561523e-01 -4.528069496154785156e-02 1.120043396949768066e-01 1.037746965885162354e-01 4.143945276737213135e-01 -2.758131325244903564e-01 -5.890491302125155926e-04 -7.434467971324920654e-02 -2.385386824607849121e-01 -7.782254368066787720e-02 1.237343028187751770e-01
-2.445876300334930420e-01 -3.004378080368041992e-01 -1.708603352308273315e-01 -1.886305585503578186e-02 1.853287778794765472e-02 -2.404428422451019287e-01 1.315713226795196533e-01 2.884077429771423340e-01 1.413055229932069778e-02 2.035230845212936401e-01 2.156809717416763306e-01 -7.217537611722946167e-02 -1.384409815073013306e-01 -1.748403161764144897e-02 9.852433204650878906e-02 4.997306317090988159e-02 -3.542644158005714417e-02 2.592056095600128174e-01 -2.382793277502059937e-02 9.352812916040420532e-02 -1.023968867957592010e-02 -1.623962670564651489e-01 -1.653890241868793964e-03 2.507361769676208496e-01 1.942002624273300171e-01 1.594770997762680054e-01 -2.998447120189666748e-01 -1.432422399520874023e-01 3.129925727844238281e-01 -2.344517260789871216e-01 -1.979373991489410400e-01 -6.248164549469947815e-02
3.531562536954879761e-02 -2.777041494846343994e-01 4.580248147249221802e-02 2.648426890373229980e-01 -3.625753521919250488e-02 4.397987388074398041e-03 -4.947083070874214172e-02 -8.131696283817291260e-02 -9.919799864292144775e-03 -4.636726900935173035e-02 1.922276020050048828e-01 6.611309200525283813e-02 8.491879701614379883e-02 4.975167289376258850e-02 1.247975900769233704e-01 -2.823486924171447754e-01 2.668161131441593170e-02 1.445636004209518433e-01 -2.056821882724761963e-01 3.407363891601562500e-01 -7.251056283712387085e-02 -3.062328100204467773e-01 -5.400405526161193848e-01 1.914920657873153687e-01 1.068356409668922424e-01 -1.468210667371749878e-01 -1.945991814136505127e-01 -3.955652005970478058e-03 4.920218884944915771e-02 4.211723431944847107e-02 8.114350587129592896e-02 -3.804887831211090088e-02
-6.580247730016708374e-02 -3.493676483631134033e-01 6.299600470811128616e-03 1.109168753027915955e-01 2.735196053981781006e-01 2.420771569013595581e-01 3.389855846762657166e-02 2.491788864135742188e-01 -1.370163559913635254e-01 1.869329661130905151e-01 1.673031896352767944e-01 1.517484057694673538e-02 -2.144141197204589844e-01 2.178104594349861145e-02 -1.840542554855346680e-01 -2.254545092582702637e-01 1.079310029745101929e-01 2.534231841564178467e-01 -5.771950259804725647e-02 2.061944454908370972e-01 1.015585009008646011e-02 -2.551952004432678223e-01 -2.114943265914916992e-01 1.611122116446495056e-02 -2.887348830699920654e-01 1.197095662355422974e-01 -2.829807400703430176e-01 8.927301317453384399e-02 4.605995118618011475e-02 -1.693901419639587402e-01 -4.951897263526916504e-02 -2.398056723177433014e-02
-2.492908090353012085e-01 -4.003710150718688965e-01 -2.793409824371337891e-01 5.613843724131584167e-02 -2.794201374053955078e-01 -1.664703488349914551e-01 -1.337016075849533081e-01 3.908797726035118103e-02 -8.950627408921718597e-03 -9.667900390923023224e-03 -3.207184746861457825e-02 3.447828069329261780e-02 -2.639216482639312744e-01 1.720003038644790649e-01 -1.042569056153297424e-01 7.566250115633010864e-02 -3.849785774946212769e-02 2.375959455966949463e-01 2.631811052560806274e-02 2.107491046190261841e-01 -1.887836754322052002e-01 -2.196227610111236572e-01 -2.019777745008468628e-01 -1.513759791851043701e-01 1.780042946338653564e-01 -3.346105292439460754e-02 -1.104271337389945984e-01 8.397512137889862061e-02 2.484630048274993896e-01 -2.057111263275146484e-01 -2.103833667933940887e-02 2.139828056097030640e-01
-1.868125200271606445e-01 -4.359608888626098633e-01 -3.181687891483306885e-01 1.399619877338409424e-01 -6.823299080133438110e-02 7.777748256921768188e-02 4.950914531946182251e-02 1.767429262399673462e-01 -7.158851623535156250e-02 -9.001662582159042358e-02 3.432292640209197998e-01 3.374573290348052979e-01 1.871797628700733185e-02 2.179512530565261841e-01 1.952271014451980591e-01 -3.801362216472625732e-02 1.056885793805122375e-01 -9.361947327852249146e-02 4.445866495370864868e-02 -6.304366886615753174e-02 -1.337372362613677979e-01 -1.042129993438720703e-01 7.618062943220138550e-02 -7.139686495065689087e-02 -1.034023538231849670e-01 -3.009390272200107574e-02 -2.591823935508728027e-01 -2.719533443450927734e-02 1.258127838373184204e-01 -1.556723117828369141e-01 3.034858703613281250e-01 -1.698984205722808838e-02
-2.038139551877975464e-01 -4.066095948219299316e-01 -3.561469316482543945e-01 -4.388709366321563721e-02 1.596255972981452942e-02 -1.252800077199935913e-01 8.685673773288726807e-02 3.199067413806915283e-01 2.919870913028717041e-01 -1.003223285079002380e-01 9.486657567322254181e-03 -3.107159771025180817e-02 -2.587299942970275879e-01 -1.141880676150321960e-01 -2.351761795580387115e-02 -3.052965104579925537e-01 -2.003550156950950623e-02 -7.072523981332778931e-02 -1.484093070030212402e-01 3.228107467293739319e-02 -3.406867757439613342e-02 4.610740020871162415e-02 -3.902713535353541374e-03 -2.875236570835113525e-01 1.566246747970581055e-01 1.497134715318679810e-01 -1.689622700214385986e-01 1.048827022314071655e-01 8.161055296659469604e-02 -2.406154274940490723e-01 5.029245093464851379e-02 -1.975150965154170990e-02
-2.385969012975692749e-01 -3.040705621242523193e-01 -2.487110644578933716e-01 6.475763022899627686e-02 6.579818576574325562e-02 -1.330586224794387817e-01 -8.829703927040100098e-02 3.081847727298736572e-01 2.547703981399536133e-01 -1.004174947738647461e-01 8.197621256113052368e-02 -1.001842785626649857e-02 -1.571116894483566284e-01 3.710636496543884277e-02 1.941222883760929108e-02 -3.331434130668640137e-01 4.383444041013717651e-02 1.998110115528106689e-02 -1.900483220815658569e-01 9.659002721309661865e-02 5.956029519438743591e-02 2.975182235240936279e-02 2.329929545521736145e-02 -4.128601849079132080e-01 2.347466051578521729e-01 2.326696068048477173e-01 -1.500909924507141113e-01 1.263427827507257462e-02 1.834632754325866699e-01 -1.911093592643737793e-01 -1.218811571598052979e-01 -1.888595893979072571e-02
1.458726823329925537e-01 -3.834710121154785156e-01 -1.778933107852935791e-01 2.299528867006301880e-01 -1.659885942935943604e-01 -2.580203115940093994e-01 3.083996288478374481e-02 -1.055955514311790466e-01 2.649009823799133301e-01 -1.068212836980819702e-01 2.070610374212265015e-01 2.911388576030731201e-01 -9.846958518028259277e-02 2.507241256535053253e-02 1.138953492045402527e-01 -9.065232425928115845e-02 8.260362595319747925e-02 -7.182679139077663422e-03 -1.739564239978790283e-01 2.379935234785079956e-03 -1.602736711502075195e-01 -1.674493551254272461e-01 -1.138282343745231628e-01 -2.060467153787612915e-01 -1.263502985239028931e-01 2.768447995185852051e-01 -1.967411190271377563e-01 3.450998067855834961e-01 -1.336613018065690994e-02 1.152892597019672394e-02 5.522250384092330933e-02 1.158234477043151855e-02
-3.567408323287963867e-01 -3.750326335430145264e-01 9.980262070894241333e-02 4.854498058557510376e-02 -1.979084759950637817e-01 -2.488842755556106567e-01 -3.698439896106719971e-02 7.712442427873611450e-02 1.378997713327407837e-01 1.240742132067680359e-01 -8.378901518881320953e-03 -2.524678409099578857e-02 -2.597111091017723083e-02 2.960219979286193848e-01 2.814990580081939697e-01 -1.563169807195663452e-01 -1.198505461215972900e-01 -3.856805339455604553e-02 -1.987975537776947021e-01 2.265154421329498291e-01 -4.689917713403701782e-02 -1.754415333271026611e-01 -2.502466738224029541e-01 1.440033763647079468e-01 9.142391383647918701e-03 -1.765554845333099365e-01 -5.814507603645324707e-02 7.426400482654571533e-02 1.681830734014511108e-01 6.078041717410087585e-02 2.621080577373504639e-01 1.427963823080062866e-01
-1.589400321245193481e-01 -1.373887807130813599e-01 -5.600644648075103760e-02 -3.922561928629875183e-02 2.061739116907119751e-01 1.414996534585952759e-01 5.819038674235343933e-02 2.312870770692825317e-01 -6.473314017057418823e-02 1.585405617952346802e-01 7.650168240070343018e-02 -8.073454350233078003e-02 -1.894919872283935547e-01 1.910147070884704590e-01 -1.289887428283691406e-01 -3.375843763351440430e-01 2.200344204902648926e-01 3.455231785774230957e-01 -1.497482657432556152e-01 2.032185047864913940e-01 1.538152545690536499e-01 -1.318122595548629761e-01 -2.042081952095031738e-01 1.523745059967041016e-01 1.830949783325195312e-01 1.275859028100967407e-01 -2.195705622434616089e-01 -4.342349618673324585e-02 9.766639769077301025e-02 -3.727415502071380615e-01 -3.110439889132976532e-02 -1.638739742338657379e-02
-2.862099930644035339e-02 -3.410629928112030029e-01 -3.178315162658691406e-01 2.457682937383651733e-01 1.596143245697021484e-01 -1.676070392131805420e-01 -1.983169168233871460e-01 -3.987137600779533386e-02 4.099012166261672974e-02 -6.973136961460113525e-02 3.884799778461456299e-01 9.768434800207614899e-03 -1.460813134908676147e-01 -3.488406538963317871e-02 1.155049726366996765e-01 -1.203196942806243896e-01 -4.040748178958892822e-01 1.302154958248138428e-01 -1.104952841997146606e-01 1.269815117120742798e-01 -8.436489105224609375e-02 -5.415311455726623535e-02 -2.070524729788303375e-02 -2.416419684886932373e-01 -8.316022902727127075e-02 -7.206712034530937672e-04 -6.869427114725112915e-02 7.384327054023742676e-02 -6.121834740042686462e-03 -2.022402286529541016e-01 -1.137075424194335938e-01 2.657605707645416260e-01
-8.217662572860717773e-02 -3.814927339553833008e-01 2.319240272045135498e-01 4.011224955320358276e-02 2.984107099473476410e-02 -1.042741239070892334e-01 -4.098615944385528564e-01 -2.268793433904647827e-02 -1.703370809555053711e-01 2.704486437141895294e-02 2.784881889820098877e-01 -1.409084629267454147e-02 -1.522972732782363892e-01 5.405840277671813965e-02 4.409052804112434387e-02 -2.562010288238525391e-02 -1.889864355325698853e-01 -5.040828138589859009e-02 -3.133197724819183350e-01 -4.806270077824592590e-02 8.458280935883522034e-03 -2.856653928756713867e-01 -1.767010688781738281e-01 2.297304719686508179e-01 1.934502124786376953e-01 -1.711285561323165894e-01 -7.299932837486267090e-02 2.514231204986572266e-02 7.822383195161819458e-02 -6.869903206825256348e-02 -4.993985965847969055e-02 -2.922619581222534180e-01
2.297113649547100067e-02 -2.279317378997802734e-01 3.236305713653564453e-02 2.460762709379196167e-01 -1.274273991584777832e-01 -1.128207966685295105e-01 -2.171084135770797729e-01 2.457472980022430420e-01 3.988030552864074707e-02 3.593052178621292114e-02 -2.731148898601531982e-02 -1.771812438964843750e-01 -3.585934638977050781e-01 -5.575405806303024292e-02 1.756850071251392365e-02 -1.264685541391372681e-01 5.609837174415588379e-02 -2.664650790393352509e-02 8.550657331943511963e-02 2.258334904909133911e-01 1.423711515963077545e-02 -3.730196505784988403e-02 -7.563024759292602539e-02 -2.871287427842617035e-02 -1.497995853424072266e-01 2.108294963836669922e-01 -1.252287179231643677e-01 -3.076604306697845459e-01 2.613928616046905518e-01 -4.742398262023925781e-01 1.600552201271057129e-01 -4.697724245488643646e-03
-1.155138597823679447e-03 -4.677671492099761963e-01 -6.127317249774932861e-02 8.902443200349807739e-02 -2.274301797151565552e-01 3.092625178396701813e-02 -3.233465850353240967e-01 1.995062828063964844e-01 1.323856562376022339e-01 -2.639048919081687927e-02 8.743882179260253906e-02 -3.572708964347839355e-01 -2.916621267795562744e-01 -2.408102899789810181e-01 -3.613045066595077515e-02 -2.139154225587844849e-01 2.162960357964038849e-02 1.124976843129843473e-04 6.233900040388107300e-02 9.440587460994720459e-02 1.379089206457138062e-01 1.746515482664108276e-01 -5.565019324421882629e-02 -6.353274732828140259e-02 -1.345648020505905151e-01 -3.594256564974784851e-02 6.964684277772903442e-02 -1.073733903467655182e-02 8.270246535539627075e-02 -6.522155553102493286e-02 1.581797450780868530e-01 -3.137550950050354004e-01
-2.297007441520690918e-01 -5.266388654708862305e-01 2.183023095130920410e-01 1.190807521343231201e-01 2.528114710003137589e-03 -1.714822202920913696e-01 -4.070502892136573792e-02 -1.511213835328817368e-02 -9.664025157690048218e-02 9.102416038513183594e-02 2.147078663110733032e-01 -5.569467321038246155e-02 -1.548686474561691284e-01 -5.916782096028327942e-02 -5.914972722530364990e-02 -4.706795513629913330e-02 1.017159149050712585e-01 1.407621949911117554e-01 -1.484724134206771851e-01 -1.527197062969207764e-01 -3.488659486174583435e-02 -2.107508331537246704e-01 -2.418903857469558716e-01 1.381275206804275513e-01 2.798534035682678223e-01 -9.103401005268096924e-02 -8.941885828971862793e-02 2.244061231613159180e-01 1.772888749837875366e-02 -1.388177126646041870e-01 -2.246929258108139038e-01 -2.508958280086517334e-01
-3.440683335065841675e-02 -4.223195314407348633e-01 1.645238101482391357e-01 -9.720602631568908691e-02 -1.160051599144935608e-01 -2.234504669904708862e-01 -1.690208613872528076e-01 1.706750839948654175e-01 5.268609523773193359e-02 -1.195082366466522217e-01 2.976868748664855957e-01 1.051296368241310120e-01 4.240979440510272980e-03 -5.605643242597579956e-02 -1.172856837511062622e-01 -7.744336873292922974e-02 -1.502185016870498657e-01 1.294509917497634888e-01 -8.739869296550750732e-02 1.355748772621154785e-01 3.066638112068176270e-01 -1.539200246334075928e-01 1.205139458179473877e-01 1.624742150306701660e-02 1.704845130443572998e-01 2.459096163511276245e-01 -2.389447987079620361e-01 -1.789239495992660522e-01 5.627904459834098816e-02 -3.353596627712249756e-01 7.201842218637466431e-02 1.609024703502655029e-01
-1.519521921873092651e-01 -3.729135096073150635e-01 -1.858014613389968872e-01 3.775780498981475830e-01 2.057001292705535889e-01 6.756334751844406128e-02 -1.678421199321746826e-01 7.596244663000106812e-02 5.938395857810974121e-02 -8.748639374971389771e-02 2.036258131265640259e-01 -1.187418848276138306e-01 9.290896356105804443e-02 -1.175720393657684326e-01 2.284764945507049561e-01 -1.441058218479156494e-01 -2.830928862094879150e-01 -7.836675643920898438e-02 -5.640787258744239807e-02 1.861119866371154785e-01 -1.868804730474948883e-02 -2.858262695372104645e-02 -2.330593913793563843e-01 -2.324769347906112671e-01 -7.965447753667831421e-02 5.344428122043609619e-02 -2.533299624919891357e-01 7.441586256027221680e-02 -4.443708062171936035e-02 -2.797313630580902100e-01 -8.893431723117828369e-02 1.307442635297775269e-01
-5.888430401682853699e-02 -3.404430150985717773e-01 -2.553462982177734375e-01 2.697344720363616943e-01 1.618611812591552734e-01 -1.217893660068511963e-01 -1.269552409648895264e-01 5.753775686025619507e-02 -4.160474985837936401e-02 -1.501541584730148315e-01 3.029181659221649170e-01 1.638457626104354858e-01 -1.935124583542346954e-02 -9.622362256050109863e-02 2.179715633392333984e-01 -1.482820659875869751e-01 -3.869528770446777344e-01 -1.076854020357131958e-01 -7.919996976852416992e-02 2.579850852489471436e-01 -9.969574958086013794e-02 -1.601716727018356323e-01 -1.544262915849685669e-01 -2.637011408805847168e-01 -1.396438479423522949e-01 5.941886082291603088e-02 -1.751516461372375488e-01 1.217839047312736511e-01 -2.263854257762432098e-02 -1.285268813371658325e-01 -6.072482466697692871e-02 8.832205086946487427e-02
-1.895655244588851929e-01 -2.162627875804901123e-01 3.177043199539184570e-01 -9.687154740095138550e-02 -1.759102791547775269e-01 -1.474099904298782349e-01 -1.735994219779968262e-01 3.466098010540008545e-01 4.772994667291641235e-02 1.636779904365539551e-01 2.278000414371490479e-01 1.882940381765365601e-01 7.561090751551091671e-04 1.870895028114318848e-01 -1.247074753046035767e-01 -1.582326740026473999e-01 -1.133434921503067017e-01 -3.482653498649597168e-01 2.830639947205781937e-03 -2.458057366311550140e-02 7.061824947595596313e-02 -1.968180835247039795e-01 -1.428565680980682373e-01 -1.679650098085403442e-01 -1.766783446073532104e-01 7.552389800548553467e-02 -2.290993183851242065e-01 1.195629835128784180e-01 1.733787208795547485e-01 -2.096419632434844971e-01 -8.386217802762985229e-02 1.346303801983594894e-02
-1.028026863932609558e-01 -3.508996367454528809e-01 -1.394590586423873901e-01 7.058811187744140625e-02 -2.270984835922718048e-02 -2.872743904590606689e-01 6.847765296697616577e-03 1.334160417318344116e-01 3.947219550609588623e-01 -1.134938001632690430e-01 2.520152330398559570e-01 -1.324059534817934036e-02 2.319879567949101329e-04 1.371390819549560547e-01 -9.714850783348083496e-02 -4.488605260848999023e-02 -9.077873080968856812e-02 -1.075990498065948486e-01 1.385125815868377686e-01 1.585048735141754150e-01 2.541004121303558350e-01 -4.528474435210227966e-02 2.563290856778621674e-02 -1.564237624406814575e-01 -1.353265196084976196e-01 2.700250148773193359e-01 -2.704679965972900391e-01 -7.723467797040939331e-02 2.173888497054576874e-02 -3.146289288997650146e-01 -2.002263218164443970e-01 -1.121482327580451965e-01
2.110144682228565216e-02 -1.868343502283096313e-01 -7.400769740343093872e-02 1.137338504195213318e-01 4.012987613677978516e-01 1.421093940734863281e-01 1.253411406651139259e-03 2.217321991920471191e-01 1.628175079822540283e-01 5.254463478922843933e-02 2.993677258491516113e-01 -1.330508440732955933e-01 -3.422582745552062988e-01 -9.918680787086486816e-02 5.972247943282127380e-02 -1.289921253919601440e-01 -5.073104053735733032e-02 -3.066546097397804260e-02 -1.622979789972305298e-01 3.336966335773468018e-01 1.931566894054412842e-01 -1.158133670687675476e-01 -2.117710746824741364e-02 2.009408324956893921e-01 -9.671840816736221313e-02 6.509089469909667969e-02 1.197515428066253662e-02 3.541796207427978516e-01 2.017564922571182251e-01 8.557251095771789551e-02 -8.849579095840454102e-02 -6.527135521173477173e-02
-1.867286711931228638e-01 -2.847612202167510986e-01 2.281678766012191772e-01 -6.965234875679016113e-02 -3.383492827415466309e-01 -3.083569109439849854e-01 -2.242476344108581543e-01 2.250662446022033691e-01 9.655608981847763062e-02 -1.116258352994918823e-01 -2.832194976508617401e-02 2.957019507884979248e-01 -1.983615458011627197e-01 7.226611673831939697e-02 -5.128761380910873413e-02 -2.399386912584304810e-01 2.111307233572006226e-01 -1.436821818351745605e-01 -1.068802028894424438e-01 1.456799358129501343e-01 1.796408891677856445e-01 -1.462838500738143921e-01 -1.034081503748893738e-01 -2.632883489131927490e-01 -7.717648893594741821e-02 7.434584200382232666e-02 -1.436379700899124146e-01 -7.433541119098663330e-02 1.687374114990234375e-01 -2.846373058855533600e-02 -5.688159912824630737e-02 1.094282697886228561e-02
-7.115306705236434937e-02 -3.280134499073028564e-01 -1.750138700008392334e-01 -2.829604595899581909e-02 -6.601763516664505005e-02 1.450720708817243576e-02 -1.498218923807144165e-01 2.093477100133895874e-01 3.271387517452239990e-02 2.713039219379425049e-01 4.043331742286682129e-01 2.827399373054504395e-01 -9.984312579035758972e-03 1.701184213161468506e-01 1.080108061432838440e-01 -8.048588782548904419e-02 1.920562982559204102e-01 -1.010727807879447937e-01 -4.644203931093215942e-02 6.608580797910690308e-02 -1.368947625160217285e-01 -3.622394800186157227e-02 1.167042180895805359e-01 -8.675504475831985474e-02 -5.946503207087516785e-02 -1.869924217462539673e-01 -3.840536475181579590e-01 -8.554224856197834015e-03 -3.450246900320053101e-02 -3.062404990196228027e-01 1.751656532287597656e-01 1.150259226560592651e-01
-2.195518612861633301e-01 -2.014768123626708984e-01 4.370253905653953552e-02 2.090386152267456055e-01 2.575879730284214020e-02 -1.959622949361801147e-01 -4.154448211193084717e-02 1.012244150042533875e-01 1.882356405258178711e-01 4.704828187823295593e-02 4.977898895740509033e-01 1.579409837722778320e-01 -1.393226720392704010e-02 -1.440443843603134155e-01 1.422277390956878662e-01 2.198521643877029419e-01 -7.468170672655105591e-02 -1.429341640323400497e-02 -8.478010445833206177e-02 1.662971526384353638e-01 1.416113227605819702e-01 -1.639722138643264771e-01 -2.748911380767822266e-01 2.147564291954040527e-01 -2.437043786048889160e-01 2.385606467723846436e-01 2.598229646682739258e-01 6.467083585448563099e-04 -8.486307412385940552e-02 -2.658082917332649231e-02 -1.140723824501037598e-01 -2.616795152425765991e-02
6.247145682573318481e-02 -3.142699897289276123e-01 1.381684988737106323e-01 -2.577522955834865570e-02 -1.108232662081718445e-01 -4.270133003592491150e-02 -3.043818520382046700e-03 9.707814455032348633e-02 -1.540941596031188965e-01 2.009366005659103394e-01 8.021084219217300415e-02 2.528330683708190918e-01 -1.326185166835784912e-01 4.863511025905609131e-02 2.718792995437979698e-03 -1.980182379484176636e-01 -2.797912955284118652e-01 -1.960265487432479858e-01 -3.353308653458952904e-03 3.027351796627044678e-01 7.208538055419921875e-02 2.988699078559875488e-02 -2.225854992866516113e-01 1.284196376800537109e-01 2.402741611003875732e-01 2.752183675765991211e-01 -3.486630022525787354e-01 1.312862783670425415e-01 1.874621063470840454e-01 -2.454884797334671021e-01 1.026205252856016159e-02 -1.100090220570564270e-01
-3.257625102996826172e-01 -4.464018046855926514e-01 1.560323387384414673e-01 2.727841734886169434e-01 -3.536451607942581177e-02 -1.409155726432800293e-01 -1.862439364194869995e-01 -1.700037270784378052e-01 -3.415592759847640991e-02 -3.634477034211158752e-02 1.302094906568527222e-01 2.437988854944705963e-02 2.026312053203582764e-01 -1.151917427778244019e-01 4.998093470931053162e-02 -2.489079982042312622e-01 1.701816450804471970e-03 1.854949593544006348e-01 1.087880209088325500e-01 5.564527213573455811e-02 2.668083412572741508e-03 -1.885278709232807159e-02 -1.954542547464370728e-01 2.141224741935729980e-01 1.687007099390029907e-01 6.992712616920471191e-02 -1.296360790729522705e-01 4.538053646683692932e-02 2.875305414199829102e-01 2.489075250923633575e-02 -1.831970065832138062e-01 2.636433541774749756e-01
-1.782093048095703125e-01 -2.985090613365173340e-01 4.789638146758079529e-02 -1.278179138898849487e-01 -1.482001598924398422e-02 -2.577932775020599365e-01 2.592992968857288361e-02 1.501474380493164062e-01 1.148580387234687805e-01 -1.332149505615234375e-01 4.485903382301330566e-01 2.262107580900192261e-01 -8.845545351505279541e-02 -3.071356751024723053e-02 1.571536064147949219e-01 1.507367938756942749e-02 5.697356164455413818e-02 2.228799313306808472e-01 -7.569658011198043823e-02 -5.542123690247535706e-02 4.635838419198989868e-02 -2.230442911386489868e-01 -1.330643892288208008e-01 4.579613357782363892e-02 -6.763247400522232056e-02 6.740459054708480835e-02 -3.496826589107513428e-01 3.796034753322601318e-01 8.915712684392929077e-02 1.451620459556579590e-01 9.878072887659072876e-03 -1.246443167328834534e-01
-1.468028128147125244e-01 -2.344711422920227051e-01 -8.335037529468536377e-02 -5.652333423495292664e-02 -1.021850705146789551e-01 -3.108416199684143066e-01 -3.285500705242156982e-01 2.245556563138961792e-02 -1.973918229341506958e-01 1.002004742622375488e-01 2.123671025037765503e-01 -7.639282941818237305e-02 -4.973978400230407715e-01 -5.897096544504165649e-02 1.797541081905364990e-01 9.885208308696746826e-02 6.948954612016677856e-02 -1.252990067005157471e-01 -2.689345180988311768e-01 1.958033591508865356e-01 -6.162843480706214905e-02 1.492275297641754150e-01 -1.435962617397308350e-01 -1.320630311965942383e-01 3.702216967940330505e-02 1.250549107789993286e-01 -2.171259671449661255e-01 -1.891337782144546509e-01 8.994240313768386841e-03 -6.893101334571838379e-02 -5.087170377373695374e-02 4.738839715719223022e-02
-2.405443787574768066e-01 -3.558790087699890137e-01 7.976353168487548828e-03 1.956053078174591064e-01 -1.411895900964736938e-01 -1.745004653930664062e-01 -1.825883686542510986e-01 1.867930144071578979e-01 -8.834129571914672852e-02 3.680548444390296936e-02 2.022219896316528320e-01 -6.262708455324172974e-02 -6.291265785694122314e-02 1.351381987333297729e-01 4.875593632459640503e-02 -2.699724137783050537e-01 -2.346933931112289429e-01 -3.963273018598556519e-02 1.341303586959838867e-01 7.591540366411209106e-02 3.447089716792106628e-02 1.288878023624420166e-01 -6.458489596843719482e-02 3.904068171977996826e-01 -5.815125629305839539e-02 1.683120615780353546e-02 -5.453210696578025818e-02 2.557842135429382324e-01 3.118058443069458008e-01 1.540696173906326294e-01 -2.307328768074512482e-02 -2.423622757196426392e-01
-1.399460993707180023e-02 -4.651462733745574951e-01 -5.385392531752586365e-02 3.126592636108398438e-01 -1.431822963058948517e-02 -9.768581949174404144e-03 7.243942469358444214e-02 1.130472198128700256e-01 2.945383451879024506e-02 1.324095726013183594e-01 3.697327375411987305e-01 2.196037620306015015e-01 2.226731479167938232e-01 2.182577550411224365e-01 -4.279717057943344116e-02 -1.538291424512863159e-01 5.515314638614654541e-02 -1.101851277053356171e-02 2.456076592206954956e-01 2.217777073383331299e-01 1.518268585205078125e-01 -2.833187580108642578e-02 -4.209126532077789307e-02 4.271178320050239563e-02 -2.279002778232097626e-02 -2.034141309559345245e-02 -2.716990113258361816e-01 5.137725919485092163e-02 4.310381191316992044e-04 -2.477365434169769287e-01 2.337635457515716553e-01 6.987705826759338379e-02
-3.199461475014686584e-02 -2.871036529541015625e-01 -1.781375557184219360e-01 7.583411037921905518e-02 -5.901165772229433060e-03 -6.287281215190887451e-02 -2.506106793880462646e-01 1.911013275384902954e-01 -1.615729629993438721e-01 3.008672222495079041e-02 3.853544592857360840e-01 -1.488619595766067505e-01 -1.637746393680572510e-02 5.672098696231842041e-02 5.382163822650909424e-02 -1.989176422357559204e-01 8.929769694805145264e-02 -3.364680707454681396e-01 1.156952530145645142e-01 9.209813922643661499e-02 2.847276441752910614e-02 4.390970990061759949e-02 -2.516124248504638672e-01 4.470294415950775146e-01 -8.860307931900024414e-02 1.276945620775222778e-01 -2.851037122309207916e-02 1.219136342406272888e-01 -3.717223182320594788e-02 2.532591298222541809e-02 -2.358052507042884827e-02 -2.842265367507934570e-01
-1.940903253853321075e-02 -4.042445421218872070e-01 -1.010454595088958740e-01 -6.667428463697433472e-02 -1.565596163272857666e-01 5.824453011155128479e-02 -6.818379461765289307e-02 2.003007382154464722e-01 -1.406603306531906128e-01 1.017425768077373505e-02 4.631904959678649902e-01 -1.145203486084938049e-01 -4.226171597838401794e-02 2.551200091838836670e-01 7.434134185314178467e-02 -3.914133310317993164e-01 1.663801074028015137e-01 -1.152757182717323303e-01 -2.109017223119735718e-01 2.082349359989166260e-01 3.888905420899391174e-02 2.214091420173645020e-01 -5.996576324105262756e-02 2.190027534961700439e-01 4.235637560486793518e-02 -2.833736129105091095e-02 -6.583956629037857056e-02 -6.269744038581848145e-02 6.909839808940887451e-02 1.365886181592941284e-01 -9.191181510686874390e-02 -4.563434049487113953e-02
-7.914912700653076172e-02 -2.550290226936340332e-01 -1.526366919279098511e-01 2.114737480878829956e-01 7.789684832096099854e-02 2.063190639019012451e-01 -8.118989318609237671e-02 3.440086841583251953e-01 2.286307979375123978e-03 1.137220486998558044e-01 2.937235236167907715e-01 2.747358679771423340e-01 -9.795805811882019043e-02 2.468944042921066284e-01 -1.567260324954986572e-01 5.810202285647392273e-02 2.449325025081634521e-01 1.358065307140350342e-01 -2.869822680950164795e-01 5.570843070745468140e-02 -4.838806763291358948e-02 -1.297913491725921631e-01 -1.921298205852508545e-01 1.576006710529327393e-01 -8.069325238466262817e-02 -5.055441707372665405e-02 -1.125366017222404480e-01 -6.760627031326293945e-02 1.171328723430633545e-01 -2.103402167558670044e-01 2.597326338291168213e-01 1.317628473043441772e-01
-2.876779735088348389e-01 -3.302968144416809082e-01 -1.711988747119903564e-01 2.674255967140197754e-01 -1.796872168779373169e-01 -1.577578857541084290e-02 -2.237671464681625366e-01 -5.758820846676826477e-02 1.942353099584579468e-01 -1.216734722256660461e-01 4.410547316074371338e-01 1.406569331884384155e-01 -1.552285999059677124e-01 -9.721953421831130981e-02 3.843228146433830261e-02 7.043401896953582764e-02 -1.617401540279388428e-01 -1.168228983879089355e-01 1.173850223422050476e-01 2.280339039862155914e-02 5.078158527612686157e-02 1.644932776689529419e-01 -7.177417725324630737e-02 -3.328783810138702393e-01 -1.034395862370729446e-02 7.022281736135482788e-02 -9.832317382097244263e-02 -3.768876427784562111e-03 2.648944556713104248e-01 -9.546864777803421021e-02 -6.784506887197494507e-02 1.274962872266769409e-01
2.388889901340007782e-02 -3.202956318855285645e-01 -1.527399867773056030e-01 3.494146466255187988e-02 -1.023638062179088593e-02 -1.378190424293279648e-02 -1.002716794610023499e-01 -3.147229552268981934e-02 2.916345000267028809e-01 -1.164164021611213684e-01 -2.106967195868492126e-02 -1.217695772647857666e-01 -3.931187093257904053e-01 -2.191407829523086548e-01 3.065186552703380585e-02 4.171154461801052094e-03 -1.524463444948196411e-01 -2.439421713352203369e-01 -2.642367482185363770e-01 3.620935082435607910e-01 -4.573882371187210083e-02 -4.417048301547765732e-03 -1.089762598276138306e-01 5.360937491059303284e-02 -1.257119178771972656e-01 1.729203909635543823e-01 -9.053532779216766357e-02 -1.331938207149505615e-01 1.005845442414283752e-01 -1.657450050115585327e-01 -2.697952985763549805e-01 2.469627559185028076e-01
1.301393657922744751e-01 -4.685996770858764648e-01 -4.294622689485549927e-02 -1.182855293154716492e-01 1.322866380214691162e-01 -7.529639452695846558e-02 -2.705900967121124268e-01 -2.583146989345550537e-01 1.523976176977157593e-01 6.966271996498107910e-02 6.893547624349594116e-02 -1.083268001675605774e-01 -6.432470679283142090e-02 -6.851662695407867432e-02 1.399493962526321411e-01 -4.555021524429321289e-01 -6.516732275485992432e-02 -2.091609388589859009e-01 -1.918409466743469238e-01 2.323188781738281250e-01 1.030355393886566162e-01 -2.762508988380432129e-01 -6.701067090034484863e-02 1.950944587588310242e-02 -1.030744761228561401e-01 1.058430075645446777e-01 6.390585750341415405e-02 2.391883358359336853e-02 7.984834909439086914e-02 -1.918245106935501099e-01 -6.044572591781616211e-02 1.345873996615409851e-02
-1.036465615034103394e-01 -4.156593680381774902e-01 9.497959911823272705e-02 -2.050355542451143265e-03 1.950740516185760498e-01 6.894836202263832092e-03 -1.441479027271270752e-01 8.514285087585449219e-02 1.029895693063735962e-01 3.069212436676025391e-01 3.594984412193298340e-01 -2.245508879423141479e-01 7.435724884271621704e-02 -1.301971822977066040e-01 5.086119845509529114e-02 -1.527681350708007812e-01 -2.674032188951969147e-02 -3.506923466920852661e-02 5.016331747174263000e-02 -8.635348826646804810e-02 -2.443639636039733887e-01 1.245575677603483200e-02 -7.541491836309432983e-02 1.238880157470703125e-01 1.921734958887100220e-01 2.232376486063003540e-01 -5.010613426566123962e-02 -3.765969350934028625e-02 2.136297225952148438e-01 -2.796034216880798340e-01 -4.322348907589912415e-02 -3.150453269481658936e-01
-1.256795674562454224e-01 -3.729045689105987549e-01 -2.608626708388328552e-02 2.491683810949325562e-01 -1.445910036563873291e-01 -3.328499495983123779e-01 1.256926953792572021e-01 1.685311049222946167e-01 2.194295972585678101e-01 -9.447005391120910645e-02 2.835462987422943115e-01 -5.358352512121200562e-02 -3.336713090538978577e-02 -1.636884063482284546e-01 2.077527940273284912e-01 -3.397194743156433105e-01 -1.636095643043518066e-01 -1.312431842088699341e-01 1.963647603988647461e-01 2.216944703832268715e-03 7.311679422855377197e-03 -1.986552625894546509e-01 -9.469466656446456909e-02 1.665389239788055420e-01 8.512870408594608307e-03 -8.285450190305709839e-02 1.115706264972686768e-01 -2.777164876461029053e-01 5.050077661871910095e-02 9.849029779434204102e-02 1.000251397490501404e-01 -4.603298008441925049e-02
-2.454837560653686523e-01 -2.857322692871093750e-01 -1.642929315567016602e-01 2.740265429019927979e-01 1.173265427350997925e-01 1.303583104163408279e-02 1.331653147935867310e-01 2.669407129287719727e-01 1.937136799097061157e-01 2.729969620704650879e-01 2.369004786014556885e-01 -1.020101010799407959e-01 1.061117053031921387e-01 -8.606770634651184082e-02 4.444219544529914856e-02 -2.315118610858917236e-01 -3.954849764704704285e-02 1.625156998634338379e-01 1.335486620664596558e-01 2.808920443058013916e-01 2.799013853073120117e-01 -1.281381249427795410e-01 -8.371069282293319702e-02 1.236606836318969727e-01 2.119133025407791138e-01 -8.103843778371810913e-02 -2.561485022306442261e-02 -2.748187445104122162e-02 1.255123913288116455e-01 -1.363419741392135620e-01 -2.665762007236480713e-01 1.414027530699968338e-02
-1.091333031654357910e-01 -2.808367908000946045e-01 -2.366035580635070801e-01 1.808241605758666992e-01 -1.260301098227500916e-02 -2.878881394863128662e-01 -1.390874534845352173e-01 1.069564819335937500e-01 4.736170768737792969e-01 -2.348574250936508179e-02 1.739825159311294556e-01 -1.108522526919841766e-02 -1.740762889385223389e-01 -5.315808951854705811e-02 -1.402094960212707520e-01 -1.312644034624099731e-01 2.353226952254772186e-02 -8.928549289703369141e-02 -1.249291896820068359e-01 8.102298527956008911e-02 2.657653391361236572e-01 4.980745166540145874e-02 -3.664568811655044556e-02 -2.039402872323989868e-01 -4.376703873276710510e-02 2.923400104045867920e-01 -1.431187391281127930e-01 -9.930514544248580933e-02 6.917008012533187866e-02 -2.198732495307922363e-01 -2.432651966810226440e-01 6.833919137716293335e-02
-8.962176740169525146e-02 -3.806805312633514404e-01 -1.816652268171310425e-01 8.446775376796722412e-02 8.528209477663040161e-02 -2.647245228290557861e-01 3.099877759814262390e-02 5.641652271151542664e-02 2.144848257303237915e-01 -1.169308051466941833e-01 2.161611467599868774e-01 -1.241382062435150146e-01 -9.565114229917526245e-02 1.845854222774505615e-01 1.701606623828411102e-02 -5.919383093714714050e-02 -4.946852475404739380e-02 -1.441052258014678955e-01 2.719672583043575287e-02 -1.104703322052955627e-01 1.514080315828323364e-01 -1.093015298247337341e-01 -9.400895237922668457e-02 -4.002318680286407471e-01 4.757806658744812012e-02 2.237423062324523926e-01 -4.191066920757293701e-01 9.987466968595981598e-03 1.968527138233184814e-01 -9.041320532560348511e-02 -1.110661178827285767e-01 1.708903610706329346e-01
-6.831377744674682617e-02 -3.494364321231842041e-01 -9.751223772764205933e-02 1.954908818006515503e-01 -2.897084355354309082e-01 -3.025772869586944580e-01 -7.105273008346557617e-02 -1.388193108141422272e-02 6.759099662303924561e-02 -4.768657684326171875e-02 1.210233047604560852e-01 7.403320819139480591e-02 -2.674862742424011230e-01 -7.950111478567123413e-02 1.255687624216079712e-01 4.520649462938308716e-02 1.631055027246475220e-01 1.959219574928283691e-01 -1.055876165628433228e-01 1.043989509344100952e-01 1.720333658158779144e-02 -1.311994940042495728e-01 -1.590560972690582275e-01 -2.501662969589233398e-01 3.659207224845886230e-01 9.748803824186325073e-02 -2.361198514699935913e-01 2.321516275405883789e-01 2.185889780521392822e-01 -6.427761167287826538e-02 -3.320216014981269836e-02 -1.537342816591262817e-01
-7.366618514060974121e-02 -2.486710995435714722e-01 8.219353854656219482e-02 1.409557461738586426e-01 -1.561903357505798340e-01 -3.090223371982574463e-01 -3.383412063121795654e-01 1.388635635375976562e-01 -3.844750300049781799e-02 -9.356582164764404297e-02 2.093171924352645874e-01 1.751800924539566040e-01 -4.629023075103759766e-01 -7.344108819961547852e-02 -6.465931981801986694e-02 2.523305453360080719e-02 6.390412896871566772e-02 -1.151860058307647705e-01 -1.239448860287666321e-01 3.103523552417755127e-01 -1.942773908376693726e-02 2.298810519278049469e-02 9.455838054418563843e-02 1.843722164630889893e-02 -2.000602334737777710e-01 1.881823092699050903e-01 2.096474319696426392e-01 2.554321102797985077e-02 -6.982090417295694351e-03 -2.416456937789916992e-01 1.524156183004379272e-01 4.803137108683586121e-02
2.490482479333877563e-02 -4.495345950126647949e-01 -5.219905823469161987e-02 5.184277519583702087e-02 -4.181390628218650818e-02 -2.058555781841278076e-01 -2.409390732645988464e-02 2.737339138984680176e-01 9.997841715812683105e-02 -1.272311620414257050e-02 1.457192450761795044e-01 1.878823339939117432e-01 1.676289178431034088e-02 -1.045491024851799011e-01 -2.108895964920520782e-02 -1.326632797718048096e-01 -8.619743585586547852e-02 4.693799093365669250e-02 1.848175078630447388e-01 3.613858520984649658e-01 5.401660203933715820e-01 5.265676602721214294e-02 -2.126532234251499176e-02 1.462256163358688354e-02 3.872061893343925476e-02 1.430961489677429199e-01 -1.780498027801513672e-01 -9.093853645026683807e-03 -7.235537469387054443e-02 -1.937012523412704468e-01 -4.302920773625373840e-02 -9.125602245330810547e-02
-2.484242469072341919e-01 -3.169481754302978516e-01 2.553603053092956543e-01 9.831751137971878052e-02 -2.312488257884979248e-01 -2.436247766017913818e-01 -1.098477616906166077e-01 3.075183555483818054e-02 1.878573000431060791e-01 4.476064443588256836e-02 2.457395195960998535e-02 1.001742389053106308e-02 -4.266421124339103699e-02 1.271218210458755493e-01 -8.209003508090972900e-02 -1.820914745330810547e-01 1.086295321583747864e-01 -2.282226085662841797e-01 -9.106955677270889282e-02 1.962159872055053711e-01 8.290138840675354004e-02 -8.770357072353363037e-02 -1.717784404754638672e-01 -2.101013362407684326e-01 -1.152770221233367920e-01 8.765970915555953979e-02 -4.338541030883789062e-01 -2.815039083361625671e-02 1.431113295257091522e-02 -2.088125050067901611e-01 -2.438370287418365479e-01 -1.705414503812789917e-01
-6.974351406097412109e-02 -4.127247035503387451e-01 2.297133356332778931e-01 3.761688247323036194e-02 7.907682657241821289e-02 1.033830121159553528e-01 1.459665447473526001e-01 -3.239725017920136452e-03 7.849259302020072937e-03 9.118497371673583984e-02 4.102973043918609619e-01 2.274699360132217407e-01 -1.857662945985794067e-01 1.905191838741302490e-01 1.717984974384307861e-01 -2.416072487831115723e-01 -8.685145527124404907e-02 -3.121865680441260338e-03 -1.955267637968063354e-01 1.401895135641098022e-01 1.697682291269302368e-01 -9.481802582740783691e-02 -3.082080483436584473e-01 6.959104537963867188e-02 -2.360195368528366089e-01 -1.001012697815895081e-02 -1.580960154533386230e-01 7.123379618860781193e-04 -1.616325578652322292e-03 -6.492091715335845947e-02 2.048331201076507568e-01 -1.230320930480957031e-01
-9.910475462675094604e-02 -3.346910476684570312e-01 -1.372978687286376953e-01 2.261641621589660645e-01 1.104970052838325500e-01 -5.460924655199050903e-02 1.931322067975997925e-01 1.368008106946945190e-01 1.845252513885498047e-02 1.149148959666490555e-02 3.892223238945007324e-01 1.404550671577453613e-01 -5.592894740402698517e-03 9.807573258876800537e-02 1.726771146059036255e-01 -1.817241460084915161e-01 1.313505023717880249e-01 -1.137420721352100372e-02 -2.213772758841514587e-02 7.233874499797821045e-02 5.257532373070716858e-02 -6.176446005702018738e-02 -4.848853684961795807e-03 -1.210159361362457275e-01 -4.127392470836639404e-01 -5.486835166811943054e-02 -3.189899921417236328e-01 -2.770909965038299561e-01 1.795981377363204956e-01 -2.140058279037475586e-01 1.175681278109550476e-01 6.812077015638351440e-02
-1.483745425939559937e-01 -3.579060733318328857e-01 -2.040448337793350220e-01 3.405494093894958496e-01 7.219528406858444214e-02 -5.194763839244842529e-02 -6.989809870719909668e-02 -3.258338570594787598e-02 1.028606742620468140e-01 -6.134446337819099426e-02 3.423828482627868652e-01 3.096908330917358398e-02 -1.075795367360115051e-01 -1.004184037446975708e-01 1.858965754508972168e-01 -7.891087979078292847e-02 -1.718668341636657715e-01 -4.973762109875679016e-02 7.483346760272979736e-02 1.445274651050567627e-01 -3.325123190879821777e-01 -2.495295703411102295e-01 -1.965700648725032806e-02 -3.827874958515167236e-01 -3.658357262611389160e-02 1.682881861925125122e-01 -2.178619429469108582e-02 8.770142495632171631e-02 -1.502880901098251343e-01 -1.971513479948043823e-01 -1.762747019529342651e-02 7.495503872632980347e-02
-9.402079880237579346e-02 -4.517509341239929199e-01 -1.989145874977111816e-01 3.796087205410003662e-01 1.385230720043182373e-01 -1.335327513515949249e-02 -2.036385238170623779e-01 1.134781762957572937e-01 1.045961007475852966e-01 -1.070136874914169312e-01 2.373853623867034912e-01 -3.232028707861900330e-02 9.176532924175262451e-02 -1.062869802117347717e-01 1.604192852973937988e-01 -1.840363293886184692e-01 -1.991377919912338257e-01 4.320888221263885498e-02 3.453653678297996521e-02 1.715843230485916138e-01 -1.857374459505081177e-01 -1.898980885744094849e-01 -2.089282274246215820e-01 -3.221192359924316406e-01 -1.076387241482734680e-01 1.876972429454326630e-02 -8.555988967418670654e-02 1.890279650688171387e-01 -9.672152996063232422e-02 -1.127881631255149841e-01 5.206914991140365601e-02 2.611803635954856873e-02
5.648319795727729797e-02 -3.547416925430297852e-01 -7.964172959327697754e-02 3.058259487152099609e-01 1.828637868165969849e-01 -9.374338388442993164e-02 -3.016932606697082520e-01 4.376133903861045837e-02 -1.413528919219970703e-01 1.933529973030090332e-01 9.526287019252777100e-02 6.639661639928817749e-02 -1.417281180620193481e-01 3.046807050704956055e-01 -6.788136065006256104e-02 -1.204027906060218811e-01 2.314442098140716553e-01 -1.412498056888580322e-01 -1.451945602893829346e-01 2.297862768173217773e-01 -8.013287931680679321e-02 -1.294000297784805298e-01 -5.470761656761169434e-02 -1.116242334246635437e-01 -4.069049656391143799e-02 2.130798548460006714e-01 -1.250157803297042847e-01 -5.055972933769226074e-02 3.884047567844390869e-01 7.752771675586700439e-02 -8.713287860155105591e-02 -1.316773593425750732e-01
-1.992276608943939209e-01 -3.742041885852813721e-01 -1.863011866807937622e-01 5.114522576332092285e-02 2.581403255462646484e-01 1.141897663474082947e-01 -1.122156456112861633e-01 1.682941988110542297e-02 4.912199918180704117e-03 3.646748885512351990e-02 3.107457756996154785e-01 -1.042613238096237183e-01 -3.258137702941894531e-01 2.498962581157684326e-01 -8.326151967048645020e-02 -2.020819485187530518e-01 7.957510650157928467e-02 -4.535300657153129578e-02 -8.015836030244827271e-02 3.178940713405609131e-01 1.994437538087368011e-02 -1.956395655870437622e-01 1.093606874346733093e-01 1.461184024810791016e-01 -2.088548690080642700e-01 2.064795494079589844e-01 1.497062146663665771e-01 1.455919444561004639e-01 1.253155469894409180e-01 1.041633710265159607e-01 -1.424019485712051392e-01 2.636120468378067017e-02
1.263815760612487793e-01 -1.688605695962905884e-01 3.093582578003406525e-02 -2.359304949641227722e-02 1.217705979943275452e-01 1.317331288009881973e-02 -8.412395417690277100e-02 3.682020902633666992e-01 3.296291083097457886e-02 2.458719313144683838e-01 2.637565433979034424e-01 2.464717328548431396e-01 -1.576619595289230347e-01 1.997782140970230103e-01 -2.173272669315338135e-01 -1.208644583821296692e-01 4.972524568438529968e-02 9.476817399263381958e-02 -3.083858191967010498e-01 5.500845983624458313e-02 3.404472721740603447e-03 -1.057337075471878052e-01 -3.586464226245880127e-01 3.646088019013404846e-02 -4.358620569109916687e-02 1.185067966580390930e-01 -8.460530638694763184e-02 -1.707763969898223877e-01 -1.160440221428871155e-02 -2.538452148437500000e-01 2.254337072372436523e-01 2.439214587211608887e-01
-1.645845323801040649e-01 -2.217352986335754395e-01 -3.843073546886444092e-02 7.297611236572265625e-02 -6.572530418634414673e-02 1.109724268317222595e-01 -2.839377224445343018e-01 -4.705045744776725769e-02 1.496082842350006104e-01 3.543127179145812988e-01 2.026336938142776489e-01 1.197441145777702332e-01 -4.182434380054473877e-01 1.567236781120300293e-01 8.005762845277786255e-02 -1.667321920394897461e-01 -1.125315278768539429e-01 -3.507969435304403305e-03 7.716169953346252441e-02 1.771645247936248779e-01 -1.019620243459939957e-02 -6.653748452663421631e-02 -5.408209934830665588e-02 9.527826309204101562e-02 3.470636308193206787e-01 2.442601621150970459e-01 1.432493180036544800e-01 -1.199996396899223328e-01 -5.350098945200443268e-03 -2.274093478918075562e-01 9.974532574415206909e-02 -1.928102970123291016e-01
7.843900471925735474e-02 -2.304626256227493286e-01 -2.125634998083114624e-02 3.307693302631378174e-01 1.054796054959297180e-01 3.767778724431991577e-02 -2.309343665838241577e-01 1.946566849946975708e-01 3.428451344370841980e-02 -2.014951780438423157e-02 3.891889154911041260e-01 -1.642782092094421387e-01 -2.929035127162933350e-01 2.545042634010314941e-01 3.265398554503917694e-03 -2.135131061077117920e-01 2.000797837972640991e-01 1.737565360963344574e-02 -1.201455891132354736e-01 3.713025450706481934e-01 3.377097845077514648e-02 -9.608164429664611816e-02 -1.358437538146972656e-01 5.208162590861320496e-02 -1.090860292315483093e-01 5.409797653555870056e-02 2.325885891914367676e-01 -4.317056387662887573e-02 6.741517782211303711e-02 1.276260912418365479e-01 -1.564983874559402466e-01 1.030620932579040527e-01
-9.999546408653259277e-02 -3.100678324699401855e-01 -1.698264032602310181e-01 -2.528808079659938812e-02 -1.723273992538452148e-01 -1.285574734210968018e-01 -1.988224685192108154e-01 4.884316772222518921e-02 1.246309280395507812e-01 -7.404112070798873901e-02 -6.463749706745147705e-02 -2.425850182771682739e-02 -3.928118944168090820e-01 2.331653535366058350e-01 -6.671858578920364380e-02 -5.141738057136535645e-02 -8.702651597559452057e-03 2.855189144611358643e-01 6.136923283338546753e-02 2.613955140113830566e-01 -7.698415964841842651e-02 -1.225011199712753296e-01 -2.551011443138122559e-01 -2.171189337968826294e-01 1.411556005477905273e-01 -1.189828142523765564e-01 -1.553901731967926025e-01 4.220651835203170776e-02 2.723522484302520752e-01 -1.363550275564193726e-01 -5.361697077751159668e-02 3.036466538906097412e-01
-2.892832458019256592e-01 -4.679905474185943604e-01 -2.153953760862350464e-01 1.501891762018203735e-01 -2.716484665870666504e-01 -2.074615657329559326e-01 -1.933306455612182617e-01 9.836833924055099487e-02 2.435291856527328491e-01 -7.664584554731845856e-03 -1.565357856452465057e-02 9.567843377590179443e-02 -4.986028000712394714e-02 4.314328357577323914e-02 1.328766942024230957e-01 9.721837192773818970e-02 1.354596614837646484e-01 -1.474226266145706177e-02 -3.220166862010955811e-01 2.891364879906177521e-02 5.058449879288673401e-02 4.738152772188186646e-02 -2.684962004423141479e-02 -2.621002197265625000e-01 2.199602127075195312e-01 1.051291227340698242e-01 -1.375040262937545776e-01 -1.022712234407663345e-02 2.080706954002380371e-01 -1.744375675916671753e-01 -1.084012314677238464e-01 -5.481386184692382812e-02
1.652806252241134644e-01 -3.283193111419677734e-01 -2.176090180873870850e-01 2.505744397640228271e-01 -8.485390245914459229e-02 -2.256884574890136719e-01 -1.721980720758438110e-01 3.409471213817596436e-01 -9.846912324428558350e-02 -8.088384754955768585e-03 1.919746696949005127e-01 -5.477276444435119629e-02 -3.267451226711273193e-01 1.679831147193908691e-01 1.121592223644256592e-01 2.509575523436069489e-02 6.208913773298263550e-02 -1.519885510206222534e-01 -1.555009931325912476e-01 1.543491184711456299e-01 8.749606460332870483e-02 -1.251066029071807861e-01 5.649043619632720947e-02 -1.173174902796745300e-01 2.789618372917175293e-01 -3.802921250462532043e-02 -1.406008005142211914e-01 -2.752487361431121826e-02 3.185689151287078857e-01 -6.009236350655555725e-02 1.706209182739257812e-01 -6.071479618549346924e-02
-1.466899644583463669e-02 -3.081572651863098145e-01 1.434400826692581177e-01 7.740297913551330566e-02 6.663743406534194946e-02 1.037037298083305359e-01 1.274399552494287491e-02 3.773427009582519531e-01 1.010779738426208496e-01 -1.618299819529056549e-02 3.420053124427795410e-01 1.588172614574432373e-01 -2.131022214889526367e-01 1.970984190702438354e-01 6.953072547912597656e-02 -3.734707236289978027e-01 -1.109150946140289307e-01 1.902843452990055084e-02 -3.624936640262603760e-01 1.394829303026199341e-01 -1.007304117083549500e-01 1.702828407287597656e-01 -1.663869768381118774e-01 7.489407062530517578e-02 -2.570655010640621185e-02 -4.786761105060577393e-02 -1.842063218355178833e-01 2.544170478358864784e-03 -9.163096547126770020e-03 2.207602262496948242e-01 -9.914820641279220581e-02 -8.814876526594161987e-02
-1.276513934135437012e-01 -9.559110552072525024e-02 3.265865892171859741e-02 1.684997081756591797e-01 1.060537770390510559e-01 2.660642862319946289e-01 -1.649777404963970184e-02 1.377137899398803711e-01 2.291232720017433167e-02 -9.336264431476593018e-02 6.809454560279846191e-01 -1.860611699521541595e-02 -2.510638236999511719e-01 4.986698180437088013e-02 1.421865969896316528e-01 4.596316721290349960e-03 1.698148250579833984e-01 1.400255560874938965e-01 -1.391043812036514282e-01 1.059053614735603333e-01 3.357508406043052673e-02 -2.213402986526489258e-01 -1.888491660356521606e-01 1.434223055839538574e-01 -2.479632571339607239e-02 -3.830017521977424622e-02 -3.729459643363952637e-02 2.122633755207061768e-01 1.744827181100845337e-01 -6.377321481704711914e-02 -1.216830983757972717e-01 3.990114852786064148e-02
-2.819916009902954102e-01 -2.029692381620407104e-01 7.464755792170763016e-03 -3.832006454467773438e-02 1.490928083658218384e-01 -1.048830673098564148e-01 -2.756845057010650635e-01 2.172773480415344238e-01 -1.527807414531707764e-01 1.274210810661315918e-01 3.273448050022125244e-01 -6.251320987939834595e-02 9.834040887653827667e-03 -6.800164282321929932e-02 1.050172969698905945e-01 -9.476623684167861938e-02 1.032586321234703064e-01 -3.706691265106201172e-01 -9.606296569108963013e-02 9.865349531173706055e-02 1.556996405124664307e-01 -7.183852046728134155e-02 -3.438498377799987793e-01 -6.217805203050374985e-04 2.479928582906723022e-01 3.120895847678184509e-02 6.145644560456275940e-02 -1.988804787397384644e-01 2.010676264762878418e-01 -2.300890833139419556e-01 -1.789425164461135864e-01 9.981082752346992493e-03
1.304634362459182739e-01 -3.610485196113586426e-01 -4.246540740132331848e-02 3.154366016387939453e-01 -3.366592228412628174e-01 -1.746715754270553589e-01 -1.028474271297454834e-01 1.042452752590179443e-01 1.035950928926467896e-01 -1.208117580972611904e-03 1.266662627458572388e-01 1.735913753509521484e-02 -1.155301928520202637e-01 2.669182419776916504e-02 -8.470359444618225098e-02 -1.809291988611221313e-01 -4.025206565856933594e-01 -7.407590746879577637e-02 -1.422239243984222412e-01 -4.414920508861541748e-02 2.480952069163322449e-02 7.612381875514984131e-02 -1.491748094558715820e-01 4.900289699435234070e-02 2.549033761024475098e-01 1.604264229536056519e-01 -1.142999902367591858e-02 1.979906111955642700e-01 5.475595593452453613e-02 -2.053060680627822876e-01 1.494918614625930786e-01 2.944232225418090820e-01
-3.709525242447853088e-02 -4.727536439895629883e-01 -2.529488205909729004e-01 2.414010912179946899e-01 1.371836960315704346e-01 -8.452694863080978394e-02 -1.602029949426651001e-01 -3.706556186079978943e-02 2.382342517375946045e-01 -5.311071127653121948e-02 2.441480159759521484e-01 1.372217833995819092e-01 -8.500901982188224792e-03 -1.414547581225633621e-02 1.626409739255905151e-01 -1.793181896209716797e-02 -3.223829865455627441e-01 7.214058935642242432e-02 -1.265972852706909180e-01 1.931236982345581055e-01 -1.565465778112411499e-01 -2.198026776313781738e-01 -8.710094541311264038e-02 -2.702165544033050537e-01 1.642014831304550171e-02 1.014047488570213318e-02 -8.147560060024261475e-03 1.303718090057373047e-01 -8.616853505373001099e-02 -2.914555072784423828e-01 -6.927242130041122437e-02 6.572031229734420776e-02
-7.203566282987594604e-02 -3.483411371707916260e-01 -1.042834073305130005e-01 6.398801505565643311e-02 1.465102732181549072e-01 9.635961055755615234e-02 -1.283586919307708740e-01 2.456636428833007812e-01 1.757197529077529907e-01 9.994697570800781250e-02 1.547627747058868408e-01 -6.591750425286591053e-04 -2.493318021297454834e-01 5.337046980857849121e-01 6.721352785825729370e-02 -2.416642755270004272e-01 7.897683233022689819e-02 -4.418137483298778534e-03 -2.521086335182189941e-01 8.274590224027633667e-02 -5.972697958350181580e-02 -1.204138770699501038e-01 -7.198155671358108521e-02 6.132716778665781021e-03 -4.090525617357343435e-04 4.746915027499198914e-02 -8.052686229348182678e-03 -1.312774270772933960e-01 -9.921129047870635986e-02 -1.519090086221694946e-01 -3.348675966262817383e-01 -1.078043952584266663e-01
-4.169580712914466858e-02 -3.706011474132537842e-01 -2.437784224748611450e-01 3.467556536197662354e-01 2.089699506759643555e-01 1.098553985357284546e-01 -2.230578362941741943e-01 1.861509829759597778e-01 2.270565181970596313e-01 -5.266419425606727600e-02 3.589980602264404297e-01 1.360419690608978271e-01 -3.022614307701587677e-02 -2.733243629336357117e-02 9.849746711552143097e-03 -8.772955276072025299e-03 -2.546885311603546143e-01 2.894867584109306335e-02 1.266765780746936798e-02 1.732527613639831543e-01 -1.209398135542869568e-01 9.201153367757797241e-02 -1.009010151028633118e-01 -4.559292644262313843e-02 -1.820319294929504395e-01 -2.889437973499298096e-02 -2.329413294792175293e-01 2.342059910297393799e-01 -2.062469348311424255e-02 -2.064285427331924438e-01 5.154550890438258648e-04 1.421222239732742310e-01
-1.805844949558377266e-04 -3.730691969394683838e-01 -2.558389306068420410e-01 -1.532487571239471436e-02 -3.327796235680580139e-02 -4.449233040213584900e-02 -2.092504948377609253e-01 -2.753009786829352379e-03 2.870558202266693115e-01 -1.622671931982040405e-01 2.193275690078735352e-01 -1.713288128376007080e-01 -1.595818251371383667e-01 1.542132794857025146e-01 4.205292835831642151e-02 4.208087176084518433e-02 -3.311175107955932617e-01 2.381237745285034180e-01 -1.752410680055618286e-01 3.257801756262779236e-02 1.229235380887985229e-01 -7.627492398023605347e-02 -1.408779621124267578e-01 -1.871347725391387939e-01 3.514284268021583557e-02 -1.634594649076461792e-01 5.249336827546358109e-03 -8.542234450578689575e-02 3.225640952587127686e-02 -2.648206651210784912e-01 4.760416597127914429e-02 3.558815121650695801e-01
3.005109727382659912e-01 -3.796474337577819824e-01 -2.670008540153503418e-01 1.330455243587493896e-01 9.273026138544082642e-03 4.777165129780769348e-02 1.026304960250854492e-01 1.542445421218872070e-01 -6.483647972345352173e-02 -5.955110304057598114e-03 4.104100465774536133e-01 2.355412095785140991e-01 -2.899674773216247559e-01 9.340181946754455566e-02 5.591101944446563721e-02 2.926508150994777679e-02 1.106407120823860168e-01 -1.805116832256317139e-01 -3.926547616720199585e-02 2.001617997884750366e-01 9.245728701353073120e-02 -7.609973102807998657e-02 -5.343654379248619080e-02 -6.056202948093414307e-02 -7.942013442516326904e-03 2.858734130859375000e-01 -4.146058857440948486e-02 -1.473383307456970215e-01 1.279155462980270386e-01 6.561472266912460327e-02 2.423524707555770874e-01 1.517338603734970093e-01
2.266442626714706421e-01 -4.023851454257965088e-01 4.625495523214340210e-02 -2.094390243291854858e-01 -3.569574654102325439e-02 9.049820899963378906e-02 -2.841171920299530029e-01 8.430847898125648499e-03 1.922885514795780182e-02 9.725476056337356567e-02 4.398589730262756348e-01 3.300165385007858276e-02 -2.689683735370635986e-01 2.188754677772521973e-01 -8.968726545572280884e-02 -2.858846485614776611e-01 -9.567407891154289246e-03 -5.228637903928756714e-02 -1.452561616897583008e-01 6.071573588997125626e-03 4.397878050804138184e-02 -2.341079115867614746e-01 4.592244327068328857e-02 1.820766329765319824e-01 -6.763554364442825317e-02 1.521283388137817383e-01 2.500648610293865204e-02 -1.452099829912185669e-01 1.969294697046279907e-01 -5.856702476739883423e-02 1.613291352987289429e-01 4.907811060547828674e-02
2.600380182266235352e-01 -1.114574596285820007e-01 7.557406090199947357e-03 -1.406814604997634888e-01 5.040328204631805420e-02 -1.458921879529953003e-01 -1.886247694492340088e-01 1.358350664377212524e-01 5.196441430598497391e-03 -1.027489975094795227e-01 5.484128594398498535e-01 -1.796360360458493233e-03 -2.629814445972442627e-01 2.681643962860107422e-01 -1.417454183101654053e-01 1.559889037162065506e-02 -1.891362369060516357e-01 -6.883621215820312500e-02 -2.788611352443695068e-01 -6.866783648729324341e-02 1.308301929384469986e-02 -8.635455369949340820e-02 -2.797018364071846008e-02 4.299950320273637772e-03 -1.009880974888801575e-01 1.460463404655456543e-01 -2.265880703926086426e-01 1.415731459856033325e-01 1.686054766178131104e-01 -1.970397531986236572e-01 -2.285350486636161804e-02 -2.177066653966903687e-01
-1.270651966333389282e-01 -3.919423818588256836e-01 -3.002347610890865326e-02 1.815154105424880981e-01 -2.800537943840026855e-01 -1.217797547578811646e-01 -2.345422208309173584e-01 7.225003093481063843e-02 2.406527847051620483e-01 -1.153062283992767334e-02 1.132660806179046631e-01 -4.467854648828506470e-02 4.281741753220558167e-02 4.481203109025955200e-02 -1.722882688045501709e-01 -1.991445273160934448e-01 -1.366757750511169434e-01 5.640662740916013718e-03 7.152825593948364258e-02 1.160773709416389465e-01 9.333857335150241852e-03 9.846604429185390472e-03 9.702623635530471802e-02 -9.801163524389266968e-02 -1.986416280269622803e-01 4.168975651264190674e-01 -1.986654251813888550e-01 6.607813388109207153e-02 -2.672399580478668213e-02 -3.006184995174407959e-01 -2.949763834476470947e-01 -7.169842720031738281e-02
7.223716378211975098e-02 -1.391969174146652222e-01 1.329538077116012573e-01 -3.589041996747255325e-03 -2.351758629083633423e-01 1.312347501516342163e-01 -2.200701534748077393e-01 4.692995548248291016e-02 1.666665673255920410e-01 -1.671287044882774353e-02 2.055347412824630737e-01 -1.449352353811264038e-01 -2.454487830400466919e-01 -1.937751173973083496e-01 2.305355817079544067e-01 -4.254984855651855469e-01 -1.945377588272094727e-01 2.563588321208953857e-02 2.416046895086765289e-02 2.296194136142730713e-01 8.887982368469238281e-02 -1.277948021888732910e-01 -4.346561729907989502e-01 -1.032585725188255310e-01 6.877065449953079224e-02 1.393805295228958130e-01 -1.283371169120073318e-02 -1.074795871973037720e-01 8.757755905389785767e-02 -1.302034109830856323e-01 -7.601510733366012573e-02 1.713218688964843750e-01
2.469147928059101105e-02 -3.347454965114593506e-01 -4.914536699652671814e-02 -1.029733046889305115e-01 -2.936128973960876465e-01 -1.402483284473419189e-01 -7.426251471042633057e-02 -3.074273467063903809e-01 1.080369204282760620e-01 1.340177506208419800e-01 2.471859902143478394e-01 3.742518648505210876e-02 -1.294858753681182861e-01 1.378058344125747681e-01 5.318341031670570374e-02 -4.398171231150627136e-02 -3.006213605403900146e-01 -4.054141044616699219e-02 9.849812835454940796e-02 3.445558845996856689e-01 2.174815535545349121e-01 -1.346355676651000977e-01 -1.088395938277244568e-01 1.405172497034072876e-01 4.641735553741455078e-02 3.176229074597358704e-02 2.896192297339439392e-02 3.742666840553283691e-01 3.517884761095046997e-03 -2.156436741352081299e-01 8.121860772371292114e-02 -1.453128755092620850e-01
-8.620892465114593506e-02 -2.618218362331390381e-01 2.424314469099044800e-01 2.330691814422607422e-01 -2.473012953996658325e-01 7.863294333219528198e-02 -9.932894259691238403e-02 2.895602285861968994e-01 2.168968915939331055e-01 2.808977849781513214e-03 3.893622756004333496e-01 -6.706018745899200439e-02 1.496426910161972046e-01 4.754601791501045227e-02 1.476618945598602295e-01 -9.369976818561553955e-03 1.909094154834747314e-01 9.166444838047027588e-02 3.949084877967834473e-02 3.563030064105987549e-01 5.620134249329566956e-02 -8.509722352027893066e-02 -2.034724801778793335e-01 7.404579222202301025e-02 -2.664086520671844482e-01 1.775557398796081543e-01 -4.657180979847908020e-02 2.250912338495254517e-01 -3.934158757328987122e-02 6.019821390509605408e-02 -9.095649421215057373e-02 -2.738299593329429626e-02
-1.520010530948638916e-01 -3.545390069484710693e-01 -3.819141685962677002e-01 -5.265970528125762939e-02 1.300252508372068405e-02 -2.077036350965499878e-01 2.687907963991165161e-02 3.377296626567840576e-01 2.551273405551910400e-01 -5.225748941302299500e-02 6.959824264049530029e-02 -2.235930226743221283e-02 -1.893301308155059814e-01 -1.538286358118057251e-02 8.401360362768173218e-03 -2.957984209060668945e-01 -2.336417138576507568e-02 2.890314906835556030e-02 -1.749571710824966431e-01 8.499800413846969604e-02 2.515335381031036377e-02 -1.180838909931480885e-03 4.188460297882556915e-03 -3.544604480266571045e-01 6.552229821681976318e-02 1.273537129163742065e-01 -2.222578227519989014e-01 1.705022901296615601e-01 7.643269747495651245e-02 -2.254789918661117554e-01 3.671084716916084290e-02 1.585441976785659790e-01
1.000784039497375488e-01 -1.767436265945434570e-01 6.746735423803329468e-02 1.589447110891342163e-01 -9.834276884794235229e-02 1.194060780107975006e-02 -2.722498774528503418e-01 -2.462759763002395630e-01 3.196897357702255249e-02 -1.636040657758712769e-01 1.771138906478881836e-01 -1.122245681472122669e-03 -1.201416328549385071e-01 -1.118721738457679749e-01 1.052232012152671814e-01 -2.922165989875793457e-01 -1.657200604677200317e-01 -1.689588092267513275e-02 -1.904553174972534180e-01 4.550630748271942139e-01 -1.264610886573791504e-01 -1.278330683708190918e-01 -2.424324750900268555e-01 1.547161042690277100e-01 5.303622782230377197e-02 1.002373993396759033e-01 -3.444290459156036377e-01 2.471867948770523071e-02 2.028733044862747192e-01 2.721925079822540283e-02 1.137533262372016907e-01 1.693654507398605347e-01
-1.511716842651367188e-01 -4.099855720996856689e-01 -2.690295875072479248e-01 5.790622904896736145e-02 1.763675808906555176e-01 -1.567440778017044067e-01 -1.042162999510765076e-01 3.371035680174827576e-03 -3.596111899241805077e-03 -7.858385890722274780e-02 2.107256501913070679e-01 -1.980466544628143311e-01 -1.450848132371902466e-01 2.843367867171764374e-02 -1.153115928173065186e-01 1.169572994112968445e-01 3.879583477973937988e-01 -1.987785473465919495e-02 -3.402123972773551941e-02 4.525209590792655945e-02 -2.339884638786315918e-02 -1.576190143823623657e-01 -3.049934208393096924e-01 5.943316221237182617e-02 6.277002394199371338e-02 -9.655142575502395630e-02 -3.662812709808349609e-01 2.038767784833908081e-01 -1.341150403022766113e-01 7.484376430511474609e-02 1.935294568538665771e-01 -4.520903527736663818e-02
-1.899766325950622559e-01 -2.580851614475250244e-01 1.373058855533599854e-01 2.226122766733169556e-01 -8.156011253595352173e-02 1.071009039878845215e-01 5.983718857169151306e-02 1.311127543449401855e-01 -1.333370804786682129e-01 -1.742416322231292725e-01 6.083342432975769043e-01 -3.364479867741465569e-03 -2.527919113636016846e-01 4.686424136161804199e-02 2.199150919914245605e-01 -1.527563929557800293e-01 -5.576499551534652710e-02 1.578610539436340332e-01 3.854315727949142456e-02 -7.843450456857681274e-02 1.892084255814552307e-02 -7.599646598100662231e-02 -9.925398044288158417e-03 7.383809983730316162e-02 -4.044413939118385315e-02 1.940400898456573486e-01 9.303200244903564453e-02 2.636611163616180420e-01 -5.503506958484649658e-02 -5.279016867280006409e-02 -1.582751721143722534e-01 1.957105845212936401e-01
-1.915305405855178833e-01 -1.395669579505920410e-01 -7.256595790386199951e-02 2.882345020771026611e-01 -2.506456337869167328e-03 -2.531784772872924805e-01 -2.192348428070545197e-02 1.043677628040313721e-01 4.013907313346862793e-01 -1.125721260905265808e-01 2.047422826290130615e-01 -8.303046971559524536e-02 -6.425497680902481079e-02 7.941544055938720703e-02 -2.319989912211894989e-02 -1.663970649242401123e-01 -1.603035070002079010e-02 1.011819615960121155e-01 -1.468245089054107666e-01 1.148546710610389709e-01 1.392522733658552170e-02 3.878695890307426453e-02 5.441604554653167725e-02 -1.169960275292396545e-01 2.179960906505584717e-01 2.178268134593963623e-01 -2.070657014846801758e-01 2.087974920868873596e-03 1.314351260662078857e-01 -3.945487141609191895e-01 -3.747576475143432617e-01 -6.262045353651046753e-02
-7.842671126127243042e-02 -3.103102445602416992e-01 -1.289343386888504028e-01 4.813711717724800110e-02 1.961985826492309570e-01 -1.623069494962692261e-01 -1.364881098270416260e-01 1.300761699676513672e-01 2.756406366825103760e-01 -6.755033135414123535e-02 1.513975709676742554e-01 1.147975251078605652e-01 -2.996234595775604248e-01 -9.955946356058120728e-03 1.091011613607406616e-01 -1.815601140260696411e-01 -1.516351401805877686e-01 -5.114570260047912598e-02 -9.977310150861740112e-02 -1.897926479578018188e-01 3.751193406060338020e-03 -1.973777860403060913e-01 -6.225043535232543945e-02 -2.390203177928924561e-01 1.786828041076660156e-01 -5.305246263742446899e-02 -4.568488001823425293e-01 1.772696822881698608e-01 -7.146725058555603027e-02 -5.464402213692665100e-02 -1.928929388523101807e-01 1.873678416013717651e-01
-1.256525069475173950e-01 -4.007876515388488770e-01 2.651951611042022705e-01 7.675027102231979370e-02 -1.446197330951690674e-01 1.316758394241333008e-01 -2.288627922534942627e-01 -1.170702278614044189e-01 -1.074376795440912247e-02 4.002990946173667908e-02 3.274602591991424561e-01 3.920247778296470642e-02 -3.147104084491729736e-01 1.609254181385040283e-01 1.659590899944305420e-01 -7.649673521518707275e-02 -4.634593054652214050e-02 9.011240303516387939e-02 -1.780347526073455811e-01 1.522920280694961548e-01 -1.464787032455205917e-02 -1.171147357672452927e-02 -1.492548137903213501e-01 2.451090514659881592e-01 -2.272611856460571289e-01 8.761289715766906738e-02 -1.596412062644958496e-01 2.775058895349502563e-02 -2.247107215225696564e-02 -2.622432447969913483e-02 -1.273355185985565186e-01 -3.512195348739624023e-01
-1.641434580087661743e-01 -1.213834881782531738e-01 2.863316982984542847e-02 6.557500455528497696e-04 -1.356478184461593628e-01 -2.024608850479125977e-01 -3.587007224559783936e-01 -1.463619172573089600e-01 2.016205936670303345e-01 2.837556600570678711e-01 3.584823310375213623e-01 -2.565436763688921928e-03 -3.588803708553314209e-01 4.300580918788909912e-02 1.432171165943145752e-01 -1.295852214097976685e-01 5.676504597067832947e-02 2.183002233505249023e-01 7.202736288309097290e-02 2.653354704380035400e-01 -2.095917239785194397e-02 9.035731852054595947e-02 -2.996342722326517105e-03 1.963846571743488312e-02 2.005802243947982788e-01 2.966805398464202881e-01 1.035426259040832520e-01 -1.652550511062145233e-02 7.408996671438217163e-02 -2.237480580806732178e-01 1.114837825298309326e-02 -1.507392851635813713e-03
8.606225997209548950e-02 -2.315129339694976807e-01 -1.371302455663681030e-01 1.543934196233749390e-01 -1.177487969398498535e-01 -2.713680863380432129e-01 -2.869417965412139893e-01 2.354491055011749268e-01 8.749768882989883423e-02 -2.131904102861881256e-02 8.913196623325347900e-02 -6.612858921289443970e-02 -4.673673808574676514e-01 -2.470874339342117310e-01 9.272485226392745972e-02 -7.598689198493957520e-02 1.497100889682769775e-01 1.470858305692672729e-01 1.124317105859518051e-02 2.275041937828063965e-01 1.505601801909506321e-03 -1.626180484890937805e-02 -1.610215604305267334e-01 -8.771825581789016724e-02 -2.477681189775466919e-01 2.895473316311836243e-02 5.684903264045715332e-02 -2.468587607145309448e-01 6.937147676944732666e-02 -2.562988996505737305e-01 6.777967512607574463e-02 -1.596133112907409668e-01
-1.337799336761236191e-02 -5.140450000762939453e-01 -7.347158156335353851e-03 7.660412043333053589e-02 1.366675049066543579e-01 6.570456176996231079e-02 9.028521925210952759e-02 3.929014876484870911e-02 1.487005054950714111e-01 1.365894377231597900e-01 2.207932770252227783e-01 1.070835292339324951e-01 -2.401961237192153931e-01 1.784063279628753662e-01 1.558867245912551880e-01 -2.445362806320190430e-01 2.767830491065979004e-01 6.170016527175903320e-02 -1.625943183898925781e-01 1.018970981240272522e-01 1.793674230575561523e-01 1.077913865447044373e-02 -2.251404374837875366e-01 4.719458520412445068e-02 -7.591282576322555542e-02 1.523133069276809692e-01 2.462404668331146240e-01 1.534509658813476562e-01 -9.714607149362564087e-03 6.956575810909271240e-02 -3.175849616527557373e-01 -3.133384138345718384e-02
-1.083059143275022507e-02 -3.669675588607788086e-01 2.759158909320831299e-01 6.127504631876945496e-02 1.102445498108863831e-01 -9.245821088552474976e-02 -3.249431848526000977e-01 1.536222696304321289e-01 -6.278474628925323486e-02 -1.522739976644515991e-01 2.413393706083297729e-01 3.207907825708389282e-02 2.860843902453780174e-03 -1.522041559219360352e-01 1.527369953691959381e-03 -6.940548121929168701e-02 1.716459095478057861e-01 -4.996897652745246887e-02 7.452224940061569214e-02 4.088629037141799927e-02 1.168463006615638733e-01 -2.489174306392669678e-01 -4.263348579406738281e-01 -1.662973873317241669e-02 -2.816236615180969238e-01 -8.396326750516891479e-02 -1.552442163228988647e-01 4.517915099859237671e-02 1.151938214898109436e-01 -2.440581619739532471e-01 -1.739787459373474121e-01 9.276123344898223877e-02
1.437545418739318848e-01 -2.657590508460998535e-01 -4.685384780168533325e-02 1.142563372850418091e-01 2.811235487461090088e-01 -2.281284183263778687e-01 -1.010578423738479614e-01 6.108068302273750305e-02 -1.100066490471363068e-02 1.534637510776519775e-01 3.018057048320770264e-01 -9.052824974060058594e-02 -2.516700327396392822e-01 2.515642940998077393e-01 4.619793221354484558e-02 -2.976799011230468750e-01 1.772230863571166992e-01 -1.167437136173248291e-01 1.151212956756353378e-02 -4.325162619352340698e-02 1.626026034355163574e-01 -3.288284838199615479e-01 -3.254341483116149902e-01 -1.823144778609275818e-02 -2.043887078762054443e-01 -3.359290584921836853e-02 -1.933381259441375732e-01 -2.648512134328484535e-03 5.578607670031487942e-06 -3.883881121873855591e-02 5.945865064859390259e-02 1.869090646505355835e-01
[truncated: 3,276,955 more chars]
