# Supplementary material for: The Language of Innovation
Source: PLoS One. 2020 Apr 30;15(4):e0230107. doi: 10.1371/journal.pone.0230107 (PMC7194493; doi:10.1371/journal.pone.0230107)
Supplement: S17 File — (GZ) [file pone.0230107.s017.tar.gz › 1995-1999/V2Run_1_VS_4500_embeddings1995-1999ED32.txt]

-2.107147574424743652e-01 -1.464980691671371460e-01 -1.690920889377593994e-01 1.023120209574699402e-01 -1.939222812652587891e-01 2.477258257567882538e-02 -1.185220852494239807e-01 2.511752583086490631e-02 7.280199974775314331e-02 5.716015398502349854e-02 -1.102159693837165833e-01 3.682663142681121826e-01 -1.468982845544815063e-01 3.649842143058776855e-01 9.146375954151153564e-02 7.448878139257431030e-02 -4.221156537532806396e-01 5.179918929934501648e-02 2.632691562175750732e-01 -6.142779812216758728e-02 -3.884099423885345459e-02 -8.381222933530807495e-02 1.400599479675292969e-01 7.042626291513442993e-02 2.526587247848510742e-01 1.035572066903114319e-01 3.102250397205352783e-01 2.036269754171371460e-03 -2.262639701366424561e-01 -2.009589038789272308e-02 8.574073761701583862e-02 1.801565103232860565e-02
-2.441971376538276672e-02 -1.467814445495605469e-01 -1.568919867277145386e-01 1.566935889422893524e-02 -9.755660593509674072e-02 -6.076901778578758240e-02 3.408091515302658081e-02 -2.020498216152191162e-01 -5.800586938858032227e-01 1.062959283590316772e-01 4.796251654624938965e-02 6.728821247816085815e-02 -1.538684666156768799e-01 1.300170179456472397e-02 9.399100393056869507e-02 -5.478464532643556595e-03 -2.909877598285675049e-01 -1.024951320141553879e-02 -1.334094814956188202e-02 1.851869374513626099e-01 1.123395115137100220e-01 -9.336083382368087769e-02 1.451728045940399170e-01 -7.566235959529876709e-02 6.889983266592025757e-02 3.602025285363197327e-02 2.174730747938156128e-01 9.453719854354858398e-02 -3.492874205112457275e-01 4.572072625160217285e-02 1.692147701978683472e-01 -3.579231798648834229e-01
-1.016714498400688171e-01 -1.501657813787460327e-01 -2.425060570240020752e-01 -1.080898717045783997e-01 6.657700985670089722e-02 -1.650825291872024536e-01 -2.669796347618103027e-01 9.561791270971298218e-02 -1.657789349555969238e-01 1.866429597139358521e-01 4.060718044638633728e-02 2.644245922565460205e-01 1.107223927974700928e-01 1.359750628471374512e-01 3.698070347309112549e-02 -9.900227934122085571e-02 -4.195496737957000732e-01 -7.423969358205795288e-02 1.882994621992111206e-01 1.602030679350718856e-04 1.711685210466384888e-01 2.343776971101760864e-01 2.015009969472885132e-01 -8.342123776674270630e-02 1.795838475227355957e-01 9.668684005737304688e-02 -1.656221225857734680e-02 -2.123615294694900513e-01 -3.419978022575378418e-01 2.051821798086166382e-01 -2.539757825434207916e-02 1.151018440723419189e-01
-6.525047868490219116e-02 -3.346999883651733398e-01 -7.156028598546981812e-02 -2.126482278108596802e-01 -1.096596792340278625e-01 1.829645633697509766e-01 -2.744465768337249756e-01 -6.515450775623321533e-02 5.846731737256050110e-02 4.477120190858840942e-02 -2.198991775512695312e-01 1.466578245162963867e-01 3.905975818634033203e-02 1.576185077428817749e-01 -9.059561789035797119e-02 7.160659134387969971e-02 -3.795208632946014404e-01 7.300049066543579102e-03 2.270618528127670288e-01 -9.702186286449432373e-02 6.466253846883773804e-02 -1.841767728328704834e-01 2.914291918277740479e-01 -7.064907997846603394e-02 -7.423667609691619873e-02 2.598855197429656982e-01 -1.686884462833404541e-01 -1.648554205894470215e-01 -2.784221060574054718e-02 1.611025631427764893e-01 2.508975565433502197e-01 -2.046260833740234375e-01
-1.094460338354110718e-01 -1.823230832815170288e-01 -1.687277704477310181e-01 -1.156111359596252441e-01 -1.388805732131004333e-02 4.600276052951812744e-02 -4.119341075420379639e-01 -2.526940703392028809e-01 -1.091660559177398682e-01 5.334385856986045837e-02 3.480643406510353088e-02 -1.652617566287517548e-02 -1.221610978245735168e-01 1.099472567439079285e-01 1.889182925224304199e-01 -3.092889674007892609e-02 -3.689996302127838135e-01 1.946558356285095215e-01 2.582333385944366455e-01 -1.390561182051897049e-02 1.455905735492706299e-01 3.810748755931854248e-01 1.533984988927841187e-01 -1.304344683885574341e-01 1.530245393514633179e-01 -7.164531946182250977e-02 7.662815600633621216e-02 6.380739156156778336e-03 -2.211955636739730835e-01 -1.034903451800346375e-01 -8.009196072816848755e-02 -2.208682298660278320e-01
6.416108459234237671e-03 -7.562378048896789551e-02 -4.622717499732971191e-01 -1.345099508762359619e-01 -1.020445525646209717e-01 -9.403546154499053955e-02 -2.601538002490997314e-01 -1.500428467988967896e-01 -9.109508991241455078e-02 -1.645209342241287231e-01 1.462487429380416870e-01 3.171310126781463623e-01 -9.511839598417282104e-02 1.205804049968719482e-01 -8.271179348230361938e-02 4.554965347051620483e-02 -3.280313313007354736e-01 1.799718886613845825e-01 3.601788282394409180e-01 1.354178488254547119e-01 3.510782495141029358e-02 8.373434841632843018e-02 3.289380297064781189e-02 -4.547972977161407471e-02 2.521998248994350433e-02 -7.617387920618057251e-02 2.630124688148498535e-01 -1.272413730621337891e-01 -1.439112126827239990e-01 4.923927038908004761e-02 -2.132830619812011719e-01 -5.734888464212417603e-02
3.123346716165542603e-03 -3.144907355308532715e-01 -1.538777500391006470e-01 2.342427670955657959e-01 -1.589084416627883911e-01 -1.476463116705417633e-02 -1.430155336856842041e-01 -3.642083331942558289e-02 -2.753237187862396240e-01 -5.684012174606323242e-02 4.445579275488853455e-02 -3.706401586532592773e-02 6.699009984731674194e-02 2.893154025077819824e-01 2.250228077173233032e-01 1.540479511022567749e-01 -3.634845614433288574e-01 -1.331994533538818359e-01 2.403158843517303467e-01 -5.086936056613922119e-02 7.944652438163757324e-02 1.840718276798725128e-02 5.019691586494445801e-02 -4.661682993173599243e-02 -1.048686355352401733e-01 2.631577849388122559e-01 -1.586742848157882690e-01 5.540595203638076782e-02 -4.258514642715454102e-01 -2.280801720917224884e-02 -9.652508050203323364e-02 -9.548432379961013794e-02
-7.653968036174774170e-02 -4.447832405567169189e-01 -2.193547189235687256e-01 -3.876069560647010803e-02 4.650062322616577148e-02 -4.153193533420562744e-02 -2.680633366107940674e-01 -2.636673673987388611e-02 -6.868407875299453735e-02 -6.953001022338867188e-02 2.885112166404724121e-01 1.987207829952239990e-01 -3.238995000720024109e-02 1.553398072719573975e-01 1.253817379474639893e-01 3.760310634970664978e-02 -2.715820074081420898e-01 3.832231462001800537e-02 2.337331473827362061e-01 -2.729099057614803314e-02 -2.139630019664764404e-01 1.933834701776504517e-01 1.602435261011123657e-01 -5.797338858246803284e-02 -9.638132154941558838e-02 -8.064050972461700439e-02 2.789636254310607910e-01 -2.449709177017211914e-01 -1.247379407286643982e-01 1.417468041181564331e-01 1.548184752464294434e-01 -1.989821493625640869e-01
-1.277078837156295776e-01 -1.485423743724822998e-01 7.756368070840835571e-02 2.665435522794723511e-02 -1.752201914787292480e-01 2.478868002071976662e-03 -2.149699479341506958e-01 -2.108576595783233643e-01 -9.545430541038513184e-02 3.336737155914306641e-01 -9.935500472784042358e-02 1.909501105546951294e-01 -2.048403024673461914e-01 -7.911076396703720093e-02 -9.794808924198150635e-02 2.702895402908325195e-01 -1.495437473058700562e-01 1.901798695325851440e-01 4.078768789768218994e-01 2.879215478897094727e-01 1.444506645202636719e-01 -1.968896389007568359e-02 7.620802521705627441e-02 4.176998883485794067e-02 9.423743188381195068e-02 -3.267904743552207947e-02 -5.107283126562833786e-03 -2.479174733161926270e-01 -2.252621799707412720e-01 -5.420210957527160645e-02 -1.046015545725822449e-01 -2.514089643955230713e-01
-5.708425864577293396e-02 -1.385956108570098877e-01 -3.678199350833892822e-01 1.717472970485687256e-01 8.432079851627349854e-02 1.382104237563908100e-03 -2.254529111087322235e-02 1.124959439039230347e-01 -1.019246801733970642e-01 4.963433020748198032e-04 -1.052370667457580566e-01 2.371412217617034912e-01 9.542231447994709015e-03 3.084797561168670654e-01 6.870540976524353027e-02 6.248204782605171204e-02 -4.328029453754425049e-01 1.359143555164337158e-01 2.511375956237316132e-02 2.270349264144897461e-01 -1.107182800769805908e-01 -3.356320038437843323e-02 2.273272722959518433e-01 1.594680249691009521e-01 -6.916933227330446243e-03 -8.497903496026992798e-02 -2.702990546822547913e-02 -6.115736067295074463e-02 -3.658517003059387207e-01 -1.790776550769805908e-01 3.122837748378515244e-03 -2.911492884159088135e-01
-1.310394704341888428e-01 -3.613454997539520264e-01 -2.571859359741210938e-01 4.529877007007598877e-02 -8.539447933435440063e-02 -5.963678285479545593e-02 -3.593816161155700684e-01 1.129484698176383972e-01 -5.799367651343345642e-02 -1.895886063575744629e-01 1.253532618284225464e-01 2.788851261138916016e-01 7.542187348008155823e-03 -7.279606908559799194e-02 9.800466895103454590e-02 6.438959389925003052e-02 -4.764478504657745361e-01 -3.775878110900521278e-03 2.054019123315811157e-01 -2.263614088296890259e-01 1.244187727570533752e-01 -3.815999999642372131e-02 1.164017245173454285e-01 1.188503876328468323e-01 -1.189628615975379944e-01 -4.163335636258125305e-02 1.939987689256668091e-01 1.372352242469787598e-01 -1.216728910803794861e-01 -1.628953367471694946e-01 6.471086759120225906e-03 -2.455304749310016632e-02
-2.143466025590896606e-01 -3.857159018516540527e-01 -1.046322062611579895e-01 -2.291534245014190674e-01 5.636625736951828003e-02 -2.366584539413452148e-01 -3.220613598823547363e-01 6.603832542896270752e-02 -9.058625251054763794e-02 1.001460999250411987e-01 1.341033875942230225e-01 2.092694118618965149e-02 -1.075849235057830811e-01 3.021739721298217773e-01 1.554709952324628830e-02 1.655519604682922363e-01 -3.521397709846496582e-01 -8.349855989217758179e-02 2.065206468105316162e-01 2.294552177190780640e-01 5.534254945814609528e-03 5.337010696530342102e-02 8.157555758953094482e-02 1.272938400506973267e-01 -5.434036999940872192e-02 -1.901203989982604980e-01 6.574672181159257889e-03 -9.271761775016784668e-02 -2.905542254447937012e-01 8.462033420801162720e-02 -1.264346390962600708e-01 -6.510977167636156082e-03
-1.867933571338653564e-01 -2.543610632419586182e-01 -9.544110298156738281e-02 3.868765383958816528e-02 -2.537144720554351807e-01 -5.853058770298957825e-02 -1.677348017692565918e-01 5.258487537503242493e-02 -2.443031370639801025e-01 -5.671228095889091492e-02 6.369069963693618774e-02 1.321677211672067642e-02 6.662745028734207153e-02 -1.026196479797363281e-01 4.348763450980186462e-02 2.218779623508453369e-01 -1.474742442369461060e-01 1.767461597919464111e-01 -5.731074512004852295e-02 1.699213534593582153e-01 1.977923810482025146e-01 -9.482015669345855713e-02 1.514996737241744995e-01 1.529155522584915161e-01 -4.653356969356536865e-02 1.427629292011260986e-01 -7.428976893424987793e-02 -1.514151394367218018e-01 -5.610834360122680664e-01 -6.112914904952049255e-02 8.108109980821609497e-02 -3.196437358856201172e-01
-3.239386156201362610e-02 -2.515590488910675049e-01 -2.925198674201965332e-01 -1.776219904422760010e-01 -1.175738172605633736e-03 2.945629060268402100e-01 -1.557347178459167480e-01 -5.440030992031097412e-02 -1.050403621047735214e-02 1.650790683925151825e-02 -7.359077036380767822e-02 -4.357699677348136902e-02 -2.678509354591369629e-01 2.096364051103591919e-01 5.928285419940948486e-02 -7.732819020748138428e-02 -4.930913746356964111e-01 1.327858772128820419e-02 7.121885567903518677e-02 -2.553814090788364410e-02 -4.580952599644660950e-02 1.099408976733684540e-02 4.924065247178077698e-02 -1.204106025397777557e-02 2.135962694883346558e-01 1.588025987148284912e-01 1.836078613996505737e-01 1.646051555871963501e-01 -4.663456231355667114e-02 2.857729792594909668e-01 1.731662005186080933e-01 -2.690393924713134766e-01
-1.047147214412689209e-01 -3.530920743942260742e-01 -2.036597728729248047e-01 1.281078606843948364e-01 -8.259446918964385986e-02 -8.040559291839599609e-02 -2.522220611572265625e-01 -1.426957845687866211e-01 -1.634088307619094849e-01 -9.135668724775314331e-02 4.018491506576538086e-01 1.413413435220718384e-01 -5.586660001426935196e-03 8.998413383960723877e-02 -4.332918301224708557e-02 -2.448591776192188263e-02 -4.494650959968566895e-01 1.216311529278755188e-01 2.310435920953750610e-01 4.155397042632102966e-02 1.200041696429252625e-01 8.145327121019363403e-02 2.188673317432403564e-01 -8.302226662635803223e-02 -1.824962906539440155e-02 -1.838500052690505981e-01 3.224338963627815247e-02 -2.976627647876739502e-01 -6.391102075576782227e-02 -3.604964911937713623e-02 -6.916336715221405029e-02 1.991739869117736816e-02
-2.102669477462768555e-01 -1.790347993373870850e-01 -3.560480102896690369e-02 1.845878362655639648e-01 1.254436075687408447e-01 -6.857898086309432983e-02 -8.564396202564239502e-02 -2.162292152643203735e-01 -3.311704695224761963e-01 -4.963164404034614563e-02 5.986049398779869080e-02 2.606579847633838654e-02 4.510605335235595703e-02 1.282039284706115723e-01 7.894382625818252563e-02 1.897970288991928101e-01 -2.614830434322357178e-01 1.491428613662719727e-01 -8.225557208061218262e-02 2.712953090667724609e-01 2.319070994853973389e-01 -7.176501303911209106e-02 8.352480083703994751e-02 2.384782731533050537e-01 2.196644246578216553e-01 1.599588394165039062e-01 1.804416030645370483e-01 -1.308170258998870850e-01 -4.562635719776153564e-01 -7.723215222358703613e-02 5.556354671716690063e-02 4.728285223245620728e-02
7.738008350133895874e-02 -3.013996183872222900e-01 -3.996681272983551025e-01 -1.084624901413917542e-01 -4.810412880033254623e-03 -1.629098504781723022e-01 -7.525482028722763062e-02 7.085262238979339600e-02 -2.042031288146972656e-01 1.075757443904876709e-01 -1.328569650650024414e-01 1.948379725217819214e-01 5.093879997730255127e-02 1.234059408307075500e-01 -1.663580685853958130e-01 -5.657983198761940002e-02 -3.381628394126892090e-01 1.170896217226982117e-01 -1.490746587514877319e-01 1.264752298593521118e-01 8.955971896648406982e-02 -7.555861771106719971e-02 1.986822932958602905e-01 1.234380342066287994e-02 2.740203402936458588e-02 2.515669465065002441e-01 1.139488965272903442e-01 -1.633701324462890625e-01 -3.258540928363800049e-01 -2.415509670972824097e-01 -1.115152761340141296e-01 -1.911198496818542480e-01
-2.074899226427078247e-01 -1.409475058317184448e-01 -3.887217491865158081e-02 -3.885899484157562256e-02 6.076153833419084549e-03 3.851198554039001465e-01 -9.597232937812805176e-02 -5.374060571193695068e-02 -1.796379983425140381e-01 7.053333520889282227e-02 4.219831526279449463e-02 -4.527823999524116516e-03 -5.443144217133522034e-02 2.623310312628746033e-02 -1.954736560583114624e-01 -6.864642351865768433e-02 -5.348213911056518555e-01 -1.544931232929229736e-01 1.515133231878280640e-01 1.013350412249565125e-01 -6.414367258548736572e-02 -6.703247129917144775e-02 4.166877642273902893e-02 2.860813438892364502e-01 2.196960896253585815e-01 1.732500493526458740e-01 3.328341245651245117e-01 4.944174364209175110e-02 8.709213696420192719e-03 -7.228203862905502319e-02 1.186833083629608154e-01 -2.044101953506469727e-01
-1.338576823472976685e-01 3.935931995511054993e-02 -1.216955576092004776e-02 8.011747151613235474e-02 -2.514068186283111572e-01 1.596585214138031006e-01 -3.740569055080413818e-01 -8.210548013448715210e-02 -2.577080130577087402e-01 2.068267911672592163e-01 5.154024809598922729e-02 2.429354637861251831e-01 1.635124236345291138e-01 1.955095445737242699e-03 2.232181653380393982e-02 1.840003728866577148e-01 -3.587548434734344482e-01 -1.852668635547161102e-02 9.967170655727386475e-02 1.468051075935363770e-01 3.979111462831497192e-02 1.868764609098434448e-01 8.094976097345352173e-02 -3.631873130798339844e-01 -4.188642650842666626e-02 7.565835118293762207e-02 2.104855328798294067e-01 -1.856522560119628906e-01 -1.407306939363479614e-01 -1.821008026599884033e-01 -1.334432959556579590e-01 -1.188677102327346802e-01
-3.917016088962554932e-02 -3.746316134929656982e-01 -1.167450994253158569e-01 -1.894228160381317139e-01 1.728435233235359192e-02 4.065496921539306641e-01 -1.109789311885833740e-01 9.944297373294830322e-02 1.249660402536392212e-01 -4.546183627098798752e-03 5.645626783370971680e-02 9.930613636970520020e-02 -1.539303809404373169e-01 1.576780378818511963e-01 -6.248838454484939575e-02 7.563566416501998901e-02 -3.884471058845520020e-01 1.032751873135566711e-01 1.710125207901000977e-01 1.094337105751037598e-01 1.390164792537689209e-01 -1.800012439489364624e-01 2.489719241857528687e-01 1.659389138221740723e-01 -7.471878081560134888e-02 1.168869957327842712e-01 1.254375427961349487e-01 -6.514364480972290039e-02 1.053248345851898193e-02 1.995695829391479492e-01 3.149652183055877686e-01 -1.075105220079421997e-01
1.146192848682403564e-02 -3.215786516666412354e-01 -1.405448317527770996e-01 -9.558204561471939087e-02 -1.654525548219680786e-01 1.238554269075393677e-01 -3.087755143642425537e-01 4.477998986840248108e-02 7.803432643413543701e-02 -5.229505896568298340e-02 -1.319450587034225464e-01 7.288029789924621582e-02 -2.175004035234451294e-01 1.913906335830688477e-01 6.338787078857421875e-02 1.081719249486923218e-02 -4.906668961048126221e-01 -4.356464743614196777e-02 -4.780391976237297058e-02 -3.864395245909690857e-02 1.516708284616470337e-01 -2.660700380802154541e-01 3.324525058269500732e-02 1.626584976911544800e-01 8.694447576999664307e-02 1.852136701345443726e-01 3.129372894763946533e-01 4.642165731638669968e-03 4.133578762412071228e-02 1.692138165235519409e-01 2.279302626848220825e-01 -1.341194957494735718e-01
9.270229190587997437e-02 -1.818321049213409424e-01 1.704663410782814026e-02 -3.222318589687347412e-01 -3.022238612174987793e-01 4.074731469154357910e-01 -1.047565117478370667e-01 -1.787406355142593384e-01 -7.064773887395858765e-02 -6.952277384698390961e-03 9.296457469463348389e-02 8.525177836418151855e-02 2.050418853759765625e-01 2.883495986461639404e-01 5.643705278635025024e-02 8.438196778297424316e-02 -3.415367007255554199e-01 1.414099149405956268e-02 -1.368419378995895386e-01 -5.705992504954338074e-02 2.483070790767669678e-01 -1.886356435716152191e-02 -9.109356324188411236e-04 -1.184489727020263672e-01 6.220541521906852722e-02 1.637371331453323364e-01 1.039966046810150146e-01 -1.148774772882461548e-01 -2.809033393859863281e-01 1.486785709857940674e-01 1.542698591947555542e-01 -5.573071539402008057e-02
-6.742826104164123535e-02 -3.632211685180664062e-01 5.804740637540817261e-02 1.612085402011871338e-01 -1.262431591749191284e-01 6.035151332616806030e-02 -2.820245921611785889e-01 -3.016002476215362549e-01 -1.817365735769271851e-01 -4.207507148385047913e-02 8.056002855300903320e-02 2.915086448192596436e-01 2.348616719245910645e-02 1.038144305348396301e-01 -8.854100853204727173e-02 -3.492745012044906616e-02 -3.123911619186401367e-01 -6.786808837205171585e-03 1.008997559547424316e-01 7.062634080648422241e-02 3.315939009189605713e-01 2.812382392585277557e-02 2.053350955247879028e-01 2.176409214735031128e-02 -5.626320093870162964e-02 3.463977575302124023e-01 -9.749283641576766968e-02 1.583507210016250610e-01 -2.214090079069137573e-01 -9.493757784366607666e-02 1.585978269577026367e-02 -1.233829110860824585e-01
1.400325540453195572e-02 -1.674068123102188110e-01 -1.551525890827178955e-01 -9.777393192052841187e-02 -6.920852512121200562e-02 -1.348047256469726562e-01 -4.069045782089233398e-01 1.096548289060592651e-01 -1.490997374057769775e-01 9.094363451004028320e-02 1.274438798427581787e-01 1.294370591640472412e-01 -8.905570954084396362e-02 1.316024363040924072e-01 4.153751581907272339e-02 2.788098528981208801e-02 -4.847502112388610840e-01 -1.999119520187377930e-01 3.232174515724182129e-01 2.347104549407958984e-01 8.114300668239593506e-02 -1.061633825302124023e-01 4.110780730843544006e-02 5.992508307099342346e-02 1.353885680437088013e-01 9.387084096670150757e-02 2.686830163002014160e-01 -8.420311659574508667e-02 -9.605634957551956177e-02 -2.336418479681015015e-01 -1.234288141131401062e-01 5.678551271557807922e-02
-2.327536493539810181e-01 -3.723995061591267586e-03 -1.725514233112335205e-01 -4.343342036008834839e-02 -1.380226667970418930e-02 3.472664579749107361e-02 -4.225110709667205811e-01 2.903874032199382782e-02 -1.068597882986068726e-01 -2.116567939519882202e-01 1.826575249433517456e-01 -4.680170863866806030e-02 2.773181796073913574e-01 3.984444737434387207e-01 1.029923856258392334e-01 -1.238255854696035385e-02 -3.238043487071990967e-01 -5.649278406053781509e-03 7.893396168947219849e-02 1.053513735532760620e-01 4.441348573891445994e-05 1.331934481859207153e-01 4.528934508562088013e-02 1.251133233308792114e-01 -2.471455931663513184e-02 6.423343904316425323e-03 1.751075088977813721e-01 -3.603011071681976318e-01 -1.595128923654556274e-01 5.500190705060958862e-02 -1.738523319363594055e-02 -2.182686626911163330e-01
-2.622669339179992676e-01 5.008533596992492676e-02 -1.356984823942184448e-01 1.029446646571159363e-01 -2.725570499897003174e-01 2.524537146091461182e-01 -1.310419440269470215e-01 1.704667806625366211e-01 -2.588344812393188477e-01 -6.711393594741821289e-02 -2.596463561058044434e-01 1.740375012159347534e-01 -1.700287908315658569e-01 1.551578044891357422e-01 1.305940449237823486e-01 3.785324990749359131e-01 -2.725228071212768555e-01 2.135673165321350098e-01 1.547153443098068237e-01 -4.524442926049232483e-02 7.129339128732681274e-02 9.935763478279113770e-02 -2.366017922759056091e-02 1.189955323934555054e-01 5.982136353850364685e-02 2.284048795700073242e-01 -1.042472943663597107e-02 1.828553155064582825e-02 -2.425187826156616211e-01 -1.196644231677055359e-01 1.645964682102203369e-01 3.096881881356239319e-02
-1.696662008762359619e-01 -3.637342154979705811e-01 -9.139687567949295044e-02 -5.084818229079246521e-02 -5.589064955711364746e-02 2.768061161041259766e-01 1.167062949389219284e-02 1.945862323045730591e-01 -6.098519638180732727e-02 -2.538769841194152832e-01 2.098116874694824219e-01 2.312828600406646729e-01 -2.002851665019989014e-01 -2.967494726181030273e-02 -1.112823411822319031e-01 -1.742047965526580811e-01 -3.074096441268920898e-01 2.539587914943695068e-01 -2.181907892227172852e-01 1.274790167808532715e-01 -2.468139119446277618e-02 6.324635818600654602e-03 2.080824822187423706e-01 -2.031338065862655640e-01 1.846695840358734131e-01 1.321205347776412964e-01 4.862038418650627136e-03 -1.993882842361927032e-02 6.398072838783264160e-02 -2.344942241907119751e-01 5.782869458198547363e-02 -1.958198994398117065e-01
-1.387836635112762451e-01 -6.394217908382415771e-02 -9.892600029706954956e-02 9.900291915982961655e-04 -1.372743546962738037e-01 1.297768056392669678e-01 -1.747537218034267426e-02 4.027805477380752563e-02 -3.911539018154144287e-01 -7.861296087503433228e-02 3.029904961585998535e-01 2.709006667137145996e-01 -3.713579848408699036e-02 2.179985791444778442e-01 3.953320905566215515e-02 3.232271671295166016e-01 -1.256720572710037231e-01 1.110458150506019592e-01 -6.523613631725311279e-02 -2.185596972703933716e-01 2.050734609365463257e-01 -2.169203460216522217e-01 2.911631464958190918e-01 -3.819107264280319214e-02 3.621455729007720947e-01 1.434344947338104248e-01 -1.422707643359899521e-02 -7.497528940439224243e-02 1.428338140249252319e-01 9.602484293282032013e-03 -1.138948053121566772e-01 5.857742205262184143e-02
6.774966418743133545e-02 -2.882106602191925049e-01 -2.435958087444305420e-01 5.104053393006324768e-02 5.703885480761528015e-02 3.917181119322776794e-02 -2.995872497558593750e-01 -7.934531569480895996e-02 -3.056556284427642822e-01 3.506696224212646484e-02 7.684329152107238770e-02 1.860414296388626099e-01 -5.856205523014068604e-02 3.901112824678421021e-02 -1.257094889879226685e-01 8.373880386352539062e-02 -5.752365589141845703e-01 8.291054517030715942e-02 2.143462449312210083e-01 -3.681226819753646851e-02 2.805376425385475159e-02 1.585897430777549744e-02 -5.551085993647575378e-02 7.470920681953430176e-02 8.860149979591369629e-02 -2.143448442220687866e-01 -2.249021455645561218e-02 -2.498473227024078369e-01 -1.231869310140609741e-01 3.429046273231506348e-02 1.323179900646209717e-01 -2.031554728746414185e-01
-2.302122563123703003e-01 -1.193894669413566589e-01 -2.926794588565826416e-01 8.634921908378601074e-02 -2.568201422691345215e-01 3.429089486598968506e-01 3.927553538233041763e-03 -1.025648266077041626e-01 -2.281073331832885742e-01 1.569706946611404419e-01 2.807546220719814301e-02 -8.835364133119583130e-02 -3.476602584123611450e-02 5.235061421990394592e-02 -1.626350134611129761e-01 2.452272772789001465e-01 -4.479537904262542725e-01 2.172175198793411255e-01 -6.192769855260848999e-02 -5.392089486122131348e-03 2.322627045214176178e-02 2.978235250338912010e-03 8.501467853784561157e-02 -1.128889713436365128e-02 2.220057323575019836e-02 3.894522190093994141e-01 -1.047618985176086426e-01 -1.245774477720260620e-01 -1.490416377782821655e-01 -2.920380048453807831e-02 7.799521833658218384e-02 -4.822976887226104736e-02
-2.724152505397796631e-01 -1.236723214387893677e-01 -1.327194273471832275e-01 -1.152357459068298340e-01 9.314570575952529907e-03 -4.879621043801307678e-02 -2.797728478908538818e-01 1.342312693595886230e-01 -2.856950163841247559e-01 -1.897027045488357544e-01 3.755136728286743164e-01 -1.474706083536148071e-01 1.189831644296646118e-02 2.704400122165679932e-01 2.342078462243080139e-02 1.197276636958122253e-01 -4.229864180088043213e-01 -6.877733767032623291e-02 1.407614946365356445e-01 -1.325841099023818970e-01 -2.011681906878948212e-02 9.037287533283233643e-02 1.832555830478668213e-01 4.501943662762641907e-02 -4.943139106035232544e-02 -7.299162447452545166e-03 7.502394169569015503e-02 -2.525296807289123535e-01 -5.900795385241508484e-02 1.253728121519088745e-01 2.108286321163177490e-01 -1.074532717466354370e-01
-3.229964673519134521e-01 -2.217650860548019409e-01 -2.852630913257598877e-01 1.681005954742431641e-01 2.523517608642578125e-02 -7.432065159082412720e-02 -1.288058012723922729e-01 5.057392641901969910e-02 -2.320713996887207031e-01 -1.059372797608375549e-01 2.973943650722503662e-01 2.952211499214172363e-01 5.141552910208702087e-02 -1.761760376393795013e-02 -4.032513499259948730e-02 2.733008861541748047e-01 -2.272158861160278320e-01 8.541651070117950439e-02 -5.154822021722793579e-02 1.253063976764678955e-01 2.053017020225524902e-01 1.181600838899612427e-01 1.117807701230049133e-01 9.169570356607437134e-02 -2.938286401331424713e-02 3.078683316707611084e-01 1.286482661962509155e-01 -1.002957448363304138e-01 -2.957421541213989258e-01 3.783157840371131897e-02 1.041745766997337341e-01 -1.236972957849502563e-01
-1.740415543317794800e-01 -5.221176519989967346e-02 -4.449308663606643677e-02 1.418951451778411865e-01 2.987599968910217285e-01 -1.376013457775115967e-01 -3.563843369483947754e-01 4.561952501535415649e-02 -9.630774706602096558e-02 3.419889137148857117e-02 2.603439092636108398e-01 3.376834094524383545e-01 4.325237497687339783e-02 2.851861119270324707e-01 8.239766210317611694e-02 -3.297368809580802917e-02 -3.123605847358703613e-01 2.121654599905014038e-01 1.337374597787857056e-01 -4.869990982115268707e-03 -2.340560592710971832e-02 -2.050892449915409088e-02 2.655440270900726318e-01 -7.990589737892150879e-02 -1.663315594196319580e-01 1.510686278343200684e-01 1.603637635707855225e-01 -2.202925831079483032e-01 2.033116668462753296e-02 1.659078747034072876e-01 1.474150568246841431e-01 -1.071998253464698792e-01
-1.071980316191911697e-02 -1.937156468629837036e-01 -2.122312933206558228e-01 2.233830653131008148e-02 2.876119315624237061e-01 -7.255007326602935791e-02 -4.084095656871795654e-01 -1.883757263422012329e-01 -1.444254219532012939e-01 -1.492620259523391724e-01 1.255310326814651489e-01 1.816255748271942139e-01 -2.245902456343173981e-02 3.671405836939811707e-02 4.239071160554885864e-02 2.722126543521881104e-01 -4.415596425533294678e-01 1.352366432547569275e-02 8.602281101047992706e-03 -1.424093693494796753e-01 1.658160984516143799e-01 -4.273650795221328735e-02 1.132097840309143066e-02 -8.836563676595687866e-02 1.086663603782653809e-01 1.307529509067535400e-01 1.011757329106330872e-01 -3.204593956470489502e-01 -1.949258744716644287e-01 3.949911799281835556e-03 -8.915933221578598022e-02 -1.278705447912216187e-01
8.029051125049591064e-02 -2.148980200290679932e-01 3.765212371945381165e-02 1.886093765497207642e-01 -2.331861108541488647e-01 1.305864453315734863e-01 -3.350949585437774658e-01 -1.013639643788337708e-01 -1.888677030801773071e-01 1.302528828382492065e-01 4.473406076431274414e-02 4.361987859010696411e-02 -1.084271818399429321e-01 -1.291395127773284912e-01 5.638156458735466003e-02 2.569301128387451172e-01 -2.280720025300979614e-01 1.340810060501098633e-01 2.296783626079559326e-01 1.192769408226013184e-01 5.480083823204040527e-02 1.957128345966339111e-01 2.367110550403594971e-01 6.706330180168151855e-02 2.865171134471893311e-01 1.130017042160034180e-01 1.911795735359191895e-01 -3.134409189224243164e-01 -1.986541301012039185e-01 -4.512193799018859863e-02 -1.615508049726486206e-01 -1.617366969585418701e-01
6.340719014406204224e-02 -1.272057741880416870e-01 -4.931648448109626770e-02 -2.073300629854202271e-01 -1.949195414781570435e-01 3.704534471035003662e-01 -2.616379261016845703e-01 4.961416870355606079e-02 4.710748791694641113e-02 -5.965794250369071960e-02 7.319544255733489990e-02 2.246018499135971069e-01 1.001236364245414734e-01 2.495160102844238281e-01 -3.739249706268310547e-02 1.455902606248855591e-01 -3.613452315330505371e-01 1.551789045333862305e-01 -4.667167365550994873e-02 1.460650712251663208e-01 2.108251443132758141e-03 -1.934684440493583679e-02 9.403209388256072998e-02 1.982523128390312195e-03 -5.624864622950553894e-02 3.490099310874938965e-01 1.258220225572586060e-01 -3.551413863897323608e-02 1.382690519094467163e-01 -1.321956068277359009e-01 3.825314640998840332e-01 -1.392762064933776855e-01
-1.091023758053779602e-01 -3.852204233407974243e-02 -2.232450544834136963e-01 6.614566594362258911e-02 9.557998925447463989e-02 -6.915394216775894165e-02 -9.509525448083877563e-02 -1.861503720283508301e-01 -3.234954085201025009e-03 -1.017602458596229553e-01 3.183097243309020996e-01 2.433457672595977783e-01 7.588797598145902157e-04 2.144360691308975220e-01 -2.935512661933898926e-01 -9.032665751874446869e-03 -3.884635567665100098e-01 -6.195969134569168091e-02 6.286816298961639404e-02 6.494878977537155151e-02 1.626799106597900391e-01 -2.336125075817108154e-01 1.061882302165031433e-01 1.010655015707015991e-01 4.846479371190071106e-02 1.180587038397789001e-01 -4.242845624685287476e-02 -1.462007611989974976e-01 -3.489773273468017578e-01 3.362186485901474953e-03 -1.495211124420166016e-01 -3.501244485378265381e-01
-2.282936871051788330e-02 -2.599143683910369873e-01 -3.221037685871124268e-01 -7.653893530368804932e-02 -7.800918072462081909e-02 6.511359661817550659e-02 -3.512874841690063477e-01 7.656408846378326416e-02 -2.232649773359298706e-01 3.705906495451927185e-02 2.862111032009124756e-01 3.247860446572303772e-02 6.222184374928474426e-02 -5.684703215956687927e-02 3.430453687906265259e-02 4.420884698629379272e-02 -4.670007228851318359e-01 1.767542809247970581e-01 1.698166429996490479e-01 -8.685889840126037598e-02 6.666532158851623535e-02 -1.005145758390426636e-01 -1.677910611033439636e-02 -3.362491354346275330e-02 1.050378661602735519e-02 -2.407497465610504150e-01 2.292954623699188232e-01 -1.884927898645401001e-01 -2.418629378080368042e-01 -7.545150816440582275e-02 -9.307113289833068848e-02 -1.326439231634140015e-01
-5.124444887042045593e-02 -3.509435057640075684e-01 -2.901956737041473389e-01 -6.897146999835968018e-02 4.089534282684326172e-03 -2.341237850487232208e-02 -3.138361573219299316e-01 -7.578307390213012695e-02 -2.051364779472351074e-01 -7.881221175193786621e-02 3.574242293834686279e-01 3.314066529273986816e-01 -1.897728294134140015e-01 9.458599239587783813e-02 -7.609163969755172729e-02 3.432439640164375305e-02 -3.099812865257263184e-01 8.231698721647262573e-02 2.944920770823955536e-02 -1.527777034789323807e-02 2.068318054080009460e-02 3.192406147718429565e-02 4.807512462139129639e-02 -2.081225663423538208e-01 -5.315791349858045578e-03 -2.501127719879150391e-01 1.986120045185089111e-01 -1.842295825481414795e-01 -3.942856565117835999e-02 -1.109178140759468079e-01 -6.965423375368118286e-02 -1.921420842409133911e-01
-9.809448570013046265e-02 -3.065572381019592285e-01 -1.114192083477973938e-01 -2.228259742259979248e-01 9.401425719261169434e-02 -8.171164244413375854e-02 -1.429325491189956665e-01 -1.219687387347221375e-01 -4.087722301483154297e-01 2.506134510040283203e-01 -7.643073797225952148e-02 -1.043819189071655273e-01 8.273041248321533203e-02 1.178431212902069092e-01 -3.175179660320281982e-02 -3.211086988449096680e-02 -9.062317013740539551e-02 6.012134626507759094e-02 2.933595776557922363e-01 8.557953685522079468e-02 -1.283741649240255356e-02 4.195209965109825134e-02 3.373672813177108765e-02 6.995459645986557007e-02 -8.938733488321304321e-02 4.196712076663970947e-01 -5.479035433381795883e-03 -1.382754594087600708e-01 -4.037191569805145264e-01 -1.301586776971817017e-01 1.055364385247230530e-01 8.126125484704971313e-02
-1.334137469530105591e-01 -1.254359483718872070e-01 -1.982506960630416870e-01 2.086669206619262695e-03 8.650577813386917114e-02 -2.141098491847515106e-02 -2.868325114250183105e-01 -1.314542442560195923e-01 -7.190340012311935425e-02 -2.149835415184497833e-02 3.408384919166564941e-01 8.956812322139739990e-02 -1.308632940053939819e-01 2.398252934217453003e-01 -6.031679734587669373e-02 3.819335484877228737e-03 -4.348030984401702881e-01 4.341229423880577087e-02 4.181922376155853271e-01 -4.209667444229125977e-02 -9.202770888805389404e-02 -6.569366902112960815e-02 1.051127836108207703e-01 -1.328295916318893433e-01 -5.779675766825675964e-02 -1.706832498311996460e-01 1.427975744009017944e-01 -2.632050216197967529e-01 -2.143240422010421753e-01 5.818930268287658691e-02 1.510443538427352905e-01 -9.052896499633789062e-02
-1.906275600194931030e-01 -1.433519870042800903e-01 -6.020499765872955322e-02 -1.322217583656311035e-01 -2.357408106327056885e-01 1.090172156691551208e-01 1.622852385044097900e-01 3.619212806224822998e-01 -1.910670846700668335e-01 -1.995337754487991333e-01 -8.056657761335372925e-02 3.153249621391296387e-02 -1.998436599969863892e-01 1.300567388534545898e-01 9.111503511667251587e-02 -8.724531531333923340e-02 -3.726047575473785400e-01 2.442402541637420654e-01 -2.199662923812866211e-01 3.371156519278883934e-03 -2.163973264396190643e-02 -2.965985611081123352e-02 -8.782093971967697144e-02 2.331469953060150146e-02 2.839352786540985107e-01 -3.512991359457373619e-03 2.639931738376617432e-01 -1.770906299352645874e-01 -2.223073393106460571e-01 -1.851037144660949707e-01 -2.224471978843212128e-02 -1.352723538875579834e-01
-1.684124171733856201e-01 -1.536460220813751221e-01 -2.847276329994201660e-01 -1.676398813724517822e-01 -1.476712971925735474e-01 2.184043824672698975e-01 1.194383800029754639e-01 -3.372479975223541260e-01 -2.755686342716217041e-01 -9.449171833693981171e-03 -1.156596187502145767e-02 1.107171624898910522e-01 -9.823302924633026123e-02 1.121061071753501892e-01 -2.095019072294235229e-01 2.547246515750885010e-01 -2.212761789560317993e-01 3.948660194873809814e-01 1.140953376889228821e-01 4.004828166216611862e-03 6.421753019094467163e-02 3.910342231392860413e-02 1.958158984780311584e-02 -3.668369352817535400e-02 -4.131940379738807678e-02 3.387007117271423340e-01 -3.050345741212368011e-02 -4.862076416611671448e-02 -2.013079673051834106e-01 2.423511631786823273e-02 1.142599508166313171e-01 -1.508296728134155273e-01
-1.468785852193832397e-01 -2.811120748519897461e-01 -1.085866615176200867e-01 -1.296121925115585327e-01 6.551565974950790405e-02 1.565910428762435913e-01 -2.461267560720443726e-01 1.484008040279150009e-02 -8.204821497201919556e-02 -1.526331305503845215e-01 1.288868207484483719e-02 1.793007999658584595e-01 -9.607795625925064087e-02 1.205021291971206665e-01 5.722690373659133911e-02 1.042804643511772156e-01 -3.190773725509643555e-01 -2.337843179702758789e-01 2.139280140399932861e-01 -3.514913143590092659e-03 -1.852310448884963989e-01 -4.231489077210426331e-02 1.009904369711875916e-01 1.016109883785247803e-01 1.270935535430908203e-01 2.412191927433013916e-01 1.119754165410995483e-01 2.933502793312072754e-01 -2.171870023012161255e-01 -4.048119783401489258e-01 -9.284478425979614258e-02 -1.717338263988494873e-01
-7.567430287599563599e-02 1.783097982406616211e-01 1.487009227275848389e-01 7.458870112895965576e-02 -3.028113842010498047e-01 2.246421426534652710e-01 -2.252778112888336182e-01 3.742088377475738525e-02 1.965111196041107178e-01 -2.101397514343261719e-02 1.205295100808143616e-01 1.184248030185699463e-01 -1.034461557865142822e-01 2.682512998580932617e-01 -1.529868394136428833e-01 -1.738954633474349976e-01 -5.426719188690185547e-01 1.688859164714813232e-01 -5.087586119771003723e-02 3.951797261834144592e-02 1.660953164100646973e-01 -1.683206856250762939e-01 -2.086591412080451846e-04 -7.817273586988449097e-02 1.844335943460464478e-01 5.244233459234237671e-02 2.671181038022041321e-02 -6.755024194717407227e-02 -1.131077036261558533e-01 9.663921594619750977e-02 2.517481446266174316e-01 -1.408260762691497803e-01
9.960833191871643066e-02 -2.403764128684997559e-01 -2.842889353632926941e-02 -1.970123499631881714e-01 -2.239272445440292358e-01 2.463460564613342285e-01 -1.948164254426956177e-01 -4.872793704271316528e-02 1.666135042905807495e-01 4.756849631667137146e-02 6.858050823211669922e-02 1.453809887170791626e-01 -9.581514447927474976e-02 2.650557458400726318e-01 -6.395940482616424561e-02 1.868490874767303467e-01 -4.060270786285400391e-01 4.404705762863159180e-02 2.331337630748748779e-01 9.088644385337829590e-02 8.465738594532012939e-02 -1.474708169698715210e-01 1.952007561922073364e-01 -1.821393147110939026e-02 2.470812760293483734e-02 1.836590021848678589e-01 7.320046424865722656e-02 -2.059637904167175293e-01 9.989880025386810303e-02 8.234309405088424683e-02 1.514454185962677002e-01 -3.855404555797576904e-01
-2.607927620410919189e-01 -1.505151242017745972e-01 1.784527748823165894e-01 1.859177798032760620e-01 -3.075779676437377930e-01 -1.748600453138351440e-01 -1.610573530197143555e-01 -6.859958916902542114e-02 -1.355528980493545532e-01 -9.157102555036544800e-02 8.037552982568740845e-02 -1.916336454451084137e-02 -7.430308312177658081e-02 3.512719571590423584e-01 4.508312791585922241e-02 2.623171545565128326e-02 -2.043596208095550537e-01 2.107235938310623169e-01 -4.359132796525955200e-02 -2.521743476390838623e-01 2.765714228153228760e-01 1.012709662318229675e-01 1.491631418466567993e-01 1.996659636497497559e-01 -5.620216205716133118e-02 1.399354785680770874e-01 1.875098198652267456e-01 -4.102258756756782532e-02 -1.109466403722763062e-01 -6.823417730629444122e-03 9.287871420383453369e-02 -3.752151727676391602e-01
-1.815620511770248413e-01 -2.279707491397857666e-01 -7.001781463623046875e-02 -1.696238964796066284e-01 -4.053196404129266739e-03 -1.428481489419937134e-01 -3.473652601242065430e-01 6.937225162982940674e-02 -7.500720769166946411e-02 -7.987915724515914917e-02 2.904427945613861084e-01 1.563615351915359497e-01 -8.311353623867034912e-02 2.006593942642211914e-01 -1.381053924560546875e-01 5.060356110334396362e-02 -2.417532503604888916e-01 7.271816581487655640e-02 3.966765999794006348e-01 1.122232005000114441e-01 -1.929903030395507812e-02 1.609707325696945190e-01 1.487510651350021362e-01 6.938976235687732697e-03 -2.297206595540046692e-02 -7.023625820875167847e-02 2.613095045089721680e-01 -3.756286203861236572e-01 -5.656959116458892822e-02 -1.471138298511505127e-01 1.550904214382171631e-01 -3.593708097469061613e-04
-1.689760535955429077e-01 -7.182541489601135254e-02 -1.611791551113128662e-01 9.372498840093612671e-02 -1.790380328893661499e-01 -1.973172128200531006e-01 -1.413686722517013550e-01 1.644487231969833374e-01 -1.808935999870300293e-01 1.285860836505889893e-01 1.494965702295303345e-01 2.281017452478408813e-01 -4.527295008301734924e-02 1.818252056837081909e-01 1.231074556708335876e-01 -1.026460528373718262e-01 -3.725603222846984863e-01 1.863351166248321533e-01 1.361395865678787231e-01 8.048503845930099487e-02 1.306191682815551758e-01 9.908766299486160278e-02 -1.776541471481323242e-01 -8.259342610836029053e-02 -2.498815208673477173e-01 2.271447181701660156e-01 -8.734749257564544678e-02 -2.145893573760986328e-01 -3.361135721206665039e-01 -1.414403170347213745e-01 -8.257685601711273193e-02 -2.403395920991897583e-01
-2.283474206924438477e-01 -2.366741597652435303e-01 -1.728108227252960205e-01 -9.275932610034942627e-02 -9.816400706768035889e-03 9.738857299089431763e-02 -4.020279273390769958e-02 -9.246877580881118774e-02 1.521692276000976562e-01 1.249116566032171249e-02 5.167311429977416992e-02 3.614544495940208435e-02 -9.518592059612274170e-02 2.796007394790649414e-01 8.962739259004592896e-03 -7.416809350252151489e-02 -6.360954046249389648e-01 -1.235816925764083862e-01 4.199194908142089844e-02 1.309910565614700317e-01 -5.788195412606000900e-04 -1.776900440454483032e-01 6.195167452096939087e-02 5.574119463562965393e-02 9.310112893581390381e-02 8.505281805992126465e-02 2.187625318765640259e-01 1.611762791872024536e-01 -3.303169040009379387e-03 -6.684169173240661621e-02 2.773302197456359863e-01 -2.550738453865051270e-01
-7.363454438745975494e-03 -1.436367332935333252e-01 -1.995355337858200073e-01 -1.566167324781417847e-01 1.134712621569633484e-02 3.008100017905235291e-02 -3.238112032413482666e-01 -1.505934447050094604e-01 -1.448852866888046265e-01 1.089877709746360779e-01 3.836512863636016846e-01 5.686715245246887207e-02 -5.008544772863388062e-02 2.105825990438461304e-01 -8.200239390134811401e-02 -2.918075211346149445e-02 -3.430697917938232422e-01 1.875775009393692017e-01 3.398402631282806396e-01 -1.114633381366729736e-01 -5.641841329634189606e-03 1.369184553623199463e-01 2.121658325195312500e-01 8.812123537063598633e-02 -2.144527137279510498e-01 -4.629700910300016403e-03 1.424659192562103271e-01 -2.197389155626296997e-01 -5.641631782054901123e-02 -3.240941837430000305e-02 2.743042111396789551e-01 -4.752528294920921326e-02
-1.675352901220321655e-01 -3.235366642475128174e-01 5.961233377456665039e-02 1.933516114950180054e-01 -1.754146516323089600e-01 -7.277664542198181152e-02 -1.741605550050735474e-01 -1.510164439678192139e-01 -4.949645996093750000e-01 3.373855724930763245e-03 -1.246611848473548889e-01 1.078739948570728302e-02 -6.428054720163345337e-02 2.072751671075820923e-01 -2.364861071109771729e-01 6.036627665162086487e-02 -2.295606583356857300e-01 -5.427856743335723877e-02 -8.007074147462844849e-02 2.666698694229125977e-01 6.612155586481094360e-02 2.313351929187774658e-01 -7.087091356515884399e-02 2.906485088169574738e-02 4.110442101955413818e-02 -1.752231568098068237e-01 3.441006690263748169e-02 -2.179341912269592285e-01 -2.295849323272705078e-01 1.894510835409164429e-01 5.355023592710494995e-02 -1.803734898567199707e-02
-9.304890781641006470e-02 -1.504311710596084595e-01 -1.187209635972976685e-01 -1.791061609983444214e-01 -8.084657788276672363e-02 3.383723553270101547e-03 -2.264552563428878784e-01 -5.369322001934051514e-02 -1.401909440755844116e-01 3.089426457881927490e-02 3.899210095405578613e-01 3.893044292926788330e-01 1.051599718630313873e-02 1.990374922752380371e-02 4.304704442620277405e-02 9.119722060859203339e-03 -5.148705840110778809e-01 1.371098756790161133e-01 3.844054788351058960e-02 -6.801197305321693420e-03 -2.115063518285751343e-01 1.019925903528928757e-02 -1.182873025536537170e-01 1.936980932950973511e-01 -5.166041199117898941e-03 -1.417932063341140747e-01 1.394622623920440674e-01 -1.523882299661636353e-01 -1.230594143271446228e-01 -2.323653101921081543e-01 1.446220725774765015e-01 -2.361120842397212982e-02
-1.925241649150848389e-01 -2.654526233673095703e-01 -1.148432493209838867e-01 3.723878646269440651e-03 -1.924716830253601074e-01 -9.481067210435867310e-02 -8.091656863689422607e-02 -3.334853053092956543e-02 -3.257039785385131836e-01 9.354753792285919189e-02 -1.494076661765575409e-02 1.022913530468940735e-01 -1.906784325838088989e-01 2.109869271516799927e-01 7.519913464784622192e-02 2.068081870675086975e-02 -1.940726637840270996e-01 -1.097076013684272766e-01 1.940177828073501587e-01 3.336559832096099854e-01 6.067622080445289612e-02 2.078958302736282349e-01 2.601314336061477661e-03 -3.930121287703514099e-02 -4.459933191537857056e-02 3.442861437797546387e-01 -9.117467701435089111e-02 -1.870615184307098389e-01 -4.164833128452301025e-01 -1.319222599267959595e-01 -7.853992283344268799e-02 7.151950150728225708e-02
-2.959761917591094971e-01 -9.898935258388519287e-02 -2.004833370447158813e-01 3.750006435438990593e-03 -3.266316056251525879e-01 -2.293595671653747559e-02 -8.658321946859359741e-02 -1.327353864908218384e-01 -1.832201480865478516e-01 -8.248016238212585449e-02 -4.155812785029411316e-02 1.022610887885093689e-01 -1.254128366708755493e-01 9.102933853864669800e-02 -1.236925721168518066e-01 2.479520738124847412e-01 -3.111348450183868408e-01 2.948131859302520752e-01 8.243530243635177612e-02 -4.070024564862251282e-02 8.943768218159675598e-03 6.743606179952621460e-02 -7.218892127275466919e-02 -1.405320037156343460e-02 5.288964882493019104e-02 4.952503442764282227e-01 3.030529804527759552e-02 1.176455691456794739e-01 -2.285627275705337524e-01 9.468723833560943604e-02 2.206938713788986206e-01 4.195851460099220276e-02
5.216611921787261963e-02 -1.455263942480087280e-01 -5.663275718688964844e-02 1.470771878957748413e-01 -1.585003584623336792e-01 1.919430866837501526e-02 -2.856855690479278564e-01 -2.280773371458053589e-01 -2.711192965507507324e-01 -6.805416941642761230e-02 -1.345834136009216309e-01 2.121145427227020264e-01 -7.689900696277618408e-02 2.413463890552520752e-01 -7.354944199323654175e-02 1.420739591121673584e-01 -3.005193471908569336e-01 -3.556144237518310547e-01 -5.083136633038520813e-02 1.074882373213768005e-01 -3.288519755005836487e-02 2.075929641723632812e-01 3.864756599068641663e-02 -3.545300662517547607e-02 4.205051809549331665e-02 1.429233402013778687e-01 2.115964144468307495e-01 -1.105031073093414307e-01 -3.742568790912628174e-01 1.894729435443878174e-01 1.649988591670989990e-01 3.044760599732398987e-02
-1.871065944433212280e-01 -2.814944386482238770e-01 -2.312217205762863159e-01 1.050191968679428101e-01 -1.948991119861602783e-01 7.229514420032501221e-02 -2.723299562931060791e-01 -2.583550848066806793e-02 -1.875555664300918579e-01 1.664508581161499023e-01 8.875124901533126831e-02 7.358267903327941895e-02 1.564325243234634399e-01 1.834067255258560181e-01 1.127170324325561523e-01 -1.158046722412109375e-01 -2.716342508792877197e-01 -2.494554370641708374e-01 2.609738707542419434e-01 1.904740482568740845e-01 -2.760012075304985046e-02 -5.424491688609123230e-02 4.009668156504631042e-02 2.802633643150329590e-01 1.685965508222579956e-01 7.837623357772827148e-02 -7.311752438545227051e-02 1.823443919420242310e-01 -3.414905965328216553e-01 -5.903952196240425110e-02 -1.409530043601989746e-01 7.364743202924728394e-02
-1.827898174524307251e-01 -3.238487243652343750e-01 -4.011899828910827637e-01 1.591479331254959106e-01 6.324727088212966919e-03 1.418860107660293579e-01 -3.812134265899658203e-01 -3.125809598714113235e-03 5.455027520656585693e-02 -9.399177134037017822e-02 -8.835830539464950562e-02 4.522662609815597534e-02 -2.283145189285278320e-01 2.501578032970428467e-01 -1.298840492963790894e-01 -5.524817854166030884e-02 -3.322408497333526611e-01 -8.136345446109771729e-02 1.040107086300849915e-01 -1.045948117971420288e-01 2.132002562284469604e-01 1.401717364788055420e-01 5.457800999283790588e-02 8.799274265766143799e-02 -7.320696115493774414e-02 -1.911810040473937988e-01 -4.024726524949073792e-02 -2.265212684869766235e-01 -1.723721027374267578e-01 8.157857507467269897e-02 4.111506789922714233e-02 7.840370386838912964e-02
-2.360716462135314941e-01 -2.428425997495651245e-01 -5.822550877928733826e-02 -2.075393497943878174e-01 9.223380684852600098e-02 3.467824757099151611e-01 -1.512784808874130249e-01 -2.175516486167907715e-01 2.323097735643386841e-01 -1.511189192533493042e-01 -1.321018785238265991e-01 9.168111532926559448e-02 -2.113781720399856567e-01 1.922716796398162842e-01 1.411903947591781616e-01 2.472829446196556091e-02 -4.280134439468383789e-01 -1.955153606832027435e-02 7.037527859210968018e-02 -6.823670864105224609e-02 2.689345739781856537e-03 -6.116246432065963745e-02 2.032012641429901123e-01 -1.850101351737976074e-02 1.773996949195861816e-01 1.547828614711761475e-01 3.319799602031707764e-01 -6.069947779178619385e-02 -7.120300084352493286e-02 5.784418806433677673e-02 6.077813357114791870e-02 -1.224671155214309692e-01
9.256138466298580170e-03 1.293382700532674789e-02 -3.143458366394042969e-01 3.317796885967254639e-01 4.195191711187362671e-02 -5.798099562525749207e-02 -2.987772524356842041e-01 1.311057358980178833e-01 -6.532553583383560181e-02 -1.279608160257339478e-01 3.312582075595855713e-01 5.935643985867500305e-02 -2.007015496492385864e-01 2.384557574987411499e-01 2.288671582937240601e-02 1.325454446487128735e-03 -9.262364357709884644e-02 1.717055439949035645e-01 6.383171677589416504e-02 9.000300616025924683e-02 1.630232930183410645e-01 -1.050156801939010620e-01 8.051490783691406250e-02 8.231380581855773926e-02 -1.310983300209045410e-02 2.558391988277435303e-01 1.258143037557601929e-01 -3.097066581249237061e-01 -3.099402487277984619e-01 -4.313792288303375244e-02 2.666483521461486816e-01 -1.466639526188373566e-02
-2.959085702896118164e-01 -1.800198107957839966e-01 -2.546868324279785156e-01 1.891845464706420898e-01 1.242475397884845734e-02 1.253507882356643677e-01 -2.986726462841033936e-01 -1.150705292820930481e-01 -9.316984564065933228e-02 5.387084558606147766e-03 -1.633768528699874878e-02 1.541652232408523560e-01 -1.701525598764419556e-02 7.101321220397949219e-02 -3.239561617374420166e-01 2.169723212718963623e-01 4.263366386294364929e-02 1.810730099678039551e-01 -7.896790280938148499e-03 1.162755042314529419e-01 -3.138829469680786133e-01 -7.179426494985818863e-03 2.099055796861648560e-01 2.399619109928607941e-02 6.144085153937339783e-02 3.564194738864898682e-01 -1.462927013635635376e-01 -1.582249402999877930e-01 -2.822238206863403320e-01 -7.209145277738571167e-02 1.232291683554649353e-01 4.778628423810005188e-02
1.059855893254280090e-01 -3.785971403121948242e-01 -1.666078567504882812e-01 2.546768635511398315e-02 -1.616917364299297333e-02 -1.146645992994308472e-01 -2.586592733860015869e-01 3.721716627478599548e-02 -1.889885962009429932e-01 -1.198783963918685913e-01 3.264181613922119141e-01 1.920760571956634521e-01 4.759696125984191895e-02 2.088256180286407471e-01 -9.415551275014877319e-02 -4.615192487835884094e-02 -3.425810933113098145e-01 -3.695924207568168640e-02 2.136756479740142822e-01 -1.329642981290817261e-01 5.081872269511222839e-02 -4.920934140682220459e-02 -3.243335522711277008e-03 -2.796242199838161469e-02 2.054570466279983521e-01 -2.487911581993103027e-01 3.995608910918235779e-02 -1.409910470247268677e-01 -3.675110340118408203e-01 -1.029509902000427246e-01 1.517277061939239502e-01 -5.288425087928771973e-02
-1.074701622128486633e-01 -2.685720324516296387e-01 -3.936260044574737549e-01 4.384357854723930359e-02 -1.336071044206619263e-01 -1.490021198987960815e-01 -2.538018226623535156e-01 1.174028888344764709e-01 -1.394151616841554642e-02 1.237409710884094238e-01 3.473404645919799805e-01 2.186670601367950439e-01 -7.718180119991302490e-02 1.044119894504547119e-01 1.267955303192138672e-01 -3.922126069664955139e-02 -4.503646790981292725e-01 5.547464638948440552e-02 1.566848456859588623e-01 1.364693492650985718e-01 1.574361473321914673e-01 2.604795396327972412e-01 -2.710149809718132019e-02 1.255422644317150116e-02 6.222924590110778809e-02 2.456448785960674286e-02 1.512666046619415283e-02 -1.064601019024848938e-01 -6.089371070265769958e-02 -1.111407056450843811e-01 -1.314983218908309937e-01 -1.753987818956375122e-01
-8.908709883689880371e-02 -1.536495834589004517e-01 -1.521897912025451660e-01 1.797430366277694702e-01 -7.632865756750106812e-02 4.529973864555358887e-02 -4.301245808601379395e-01 -4.023789241909980774e-02 -1.929211765527725220e-01 2.379684448242187500e-01 1.120332553982734680e-01 1.950722485780715942e-01 -9.400490671396255493e-02 -8.352012932300567627e-02 1.760278493165969849e-01 2.122015655040740967e-01 -3.285141885280609131e-01 2.885529994964599609e-01 2.973585724830627441e-01 1.929442770779132843e-02 1.475878953933715820e-01 1.849239766597747803e-01 -3.552938997745513916e-02 -1.320097446441650391e-01 1.170263662934303284e-01 -1.037962138652801514e-01 1.429623216390609741e-01 -1.148892045021057129e-01 -4.759142547845840454e-02 -1.740863323211669922e-01 1.265338957309722900e-01 -1.444531083106994629e-01
-1.515626162290573120e-01 -1.628849953413009644e-01 -1.765104234218597412e-01 -3.145775496959686279e-01 -1.097909808158874512e-01 -2.301311586052179337e-03 -3.542907834053039551e-01 9.905339032411575317e-02 -8.528926223516464233e-02 1.386743187904357910e-01 5.019095540046691895e-02 1.827715337276458740e-01 -2.203368991613388062e-01 5.988056957721710205e-02 3.026632964611053467e-02 -2.426033020019531250e-01 -1.972423642873764038e-01 -6.979505531489849091e-03 1.930636465549468994e-01 2.770321071147918701e-01 2.450689226388931274e-01 2.884022146463394165e-02 3.518372774124145508e-02 4.245575368404388428e-01 -9.780938178300857544e-02 -8.525091223418712616e-03 3.477391228079795837e-02 -1.097417785786092281e-03 -1.591126024723052979e-01 6.564275920391082764e-02 1.308808773756027222e-01 -2.137687057256698608e-01
-8.056019991636276245e-02 -1.245487406849861145e-01 -1.968818753957748413e-01 -3.105533719062805176e-01 -2.835430800914764404e-01 -2.007804065942764282e-01 -2.862212657928466797e-01 -1.279319226741790771e-01 -1.821883767843246460e-01 -9.312408417463302612e-02 2.718617022037506104e-01 1.402452886104583740e-01 -2.656046301126480103e-02 2.996058166027069092e-01 1.689831614494323730e-01 -1.218541413545608521e-01 -2.694784998893737793e-01 1.820678077638149261e-02 -5.747113376855850220e-03 -2.145269960165023804e-01 -2.204308807849884033e-01 1.088045835494995117e-01 1.059458777308464050e-01 9.146746248006820679e-02 1.113572269678115845e-01 3.401027247309684753e-02 1.872736066579818726e-01 -1.078196838498115540e-01 -1.531756073236465454e-01 -7.603070884943008423e-02 -2.564812302589416504e-01 -1.320175360888242722e-02
-1.968546062707901001e-01 -1.560433208942413330e-01 -1.083012595772743225e-01 2.408894002437591553e-01 -3.924996554851531982e-01 1.127991378307342529e-01 -2.631126940250396729e-01 2.327343635261058807e-02 -7.713575661182403564e-02 -1.710408776998519897e-01 6.186437606811523438e-02 -5.914939194917678833e-02 3.681105328723788261e-03 7.212501764297485352e-02 -7.536572962999343872e-02 2.359042502939701080e-02 -2.875217497348785400e-01 1.208112910389900208e-01 2.690539360046386719e-01 3.729599118232727051e-01 1.666172295808792114e-01 1.064176112413406372e-01 9.565149247646331787e-02 -2.227772474288940430e-01 -8.070840686559677124e-02 1.502176672220230103e-01 -1.531539708375930786e-01 -2.172078490257263184e-01 -5.366641283035278320e-02 -1.786514520645141602e-01 9.679340571165084839e-02 1.615901887416839600e-01
-1.047298982739448547e-01 -3.333931565284729004e-01 -6.076099723577499390e-02 -3.719408437609672546e-02 3.698854520916938782e-02 3.084300756454467773e-01 -9.298261255025863647e-02 -1.436756104230880737e-01 6.963002681732177734e-02 -7.015036046504974365e-02 -1.889994442462921143e-01 -2.648559398949146271e-02 -2.359626442193984985e-01 2.670819461345672607e-01 2.500648796558380127e-01 3.936523944139480591e-02 -4.413544237613677979e-01 -2.613868098706007004e-03 -8.837469667196273804e-02 1.625919193029403687e-01 -5.663602799177169800e-02 -1.745031177997589111e-01 2.093381881713867188e-01 3.982067108154296875e-02 1.531422734260559082e-01 2.995493263006210327e-02 1.465855091810226440e-01 -1.241048499941825867e-01 -4.779223725199699402e-02 1.639692187309265137e-01 2.096980959177017212e-01 -2.593033909797668457e-01
-1.762904673814773560e-01 -1.862160712480545044e-01 -1.635373830795288086e-01 -2.157905101776123047e-01 -3.670766651630401611e-01 4.526054114103317261e-02 -3.479674085974693298e-02 -7.732973992824554443e-02 -1.593404859304428101e-01 4.588270187377929688e-02 1.405490189790725708e-01 5.030484870076179504e-02 -1.608368903398513794e-01 1.197128146886825562e-01 -2.465819567441940308e-02 5.181663036346435547e-01 -2.664296627044677734e-01 2.438216507434844971e-01 -2.996472828090190887e-02 -8.836188912391662598e-02 -1.073685362935066223e-01 -1.925065740942955017e-02 -6.016682088375091553e-02 -7.438840717077255249e-02 -1.894495189189910889e-01 2.822080850601196289e-01 5.463062599301338196e-02 -1.519645377993583679e-02 -1.717508137226104736e-01 -7.856054604053497314e-02 2.079737782478332520e-01 -2.119548385962843895e-03
-2.286163717508316040e-01 -3.113749921321868896e-01 -1.730292141437530518e-01 -2.067379653453826904e-01 -4.528438299894332886e-02 2.452189624309539795e-01 -2.344008535146713257e-01 1.845954507589340210e-01 1.063055545091629028e-01 -1.102596670389175415e-01 -7.657252997159957886e-02 -4.172670841217041016e-02 -1.125147044658660889e-01 3.001892864704132080e-01 -1.607196778059005737e-02 3.810556232929229736e-02 -4.350880086421966553e-01 2.729895152151584625e-02 -1.584864966571331024e-02 -1.819541119039058685e-02 -9.945563971996307373e-02 -1.738219708204269409e-01 9.161834418773651123e-02 -1.640352979302406311e-02 -1.107993945479393005e-01 6.710961461067199707e-02 3.059332966804504395e-01 1.211777999997138977e-01 -2.709617465734481812e-02 2.398480027914047241e-01 1.053490638732910156e-01 -2.398659437894821167e-01
-1.087560728192329407e-01 -1.636033356189727783e-01 -1.440337300300598145e-01 -1.949659883975982666e-01 -1.307701319456100464e-01 -2.704180777072906494e-02 -4.153415560722351074e-01 -2.657748945057392120e-02 -1.018714904785156250e-01 1.526702661067247391e-03 2.703229784965515137e-01 3.731983602046966553e-01 -1.780769377946853638e-01 -1.269859671592712402e-01 -3.263287991285324097e-02 -2.192918956279754639e-02 -4.813150167465209961e-01 7.161295041441917419e-03 2.481298893690109253e-01 8.369199186563491821e-02 1.619601994752883911e-02 -2.757983207702636719e-01 7.202462852001190186e-02 1.545926332473754883e-01 -7.839134335517883301e-02 -8.230815082788467407e-02 6.553180050104856491e-03 6.417300552129745483e-03 -4.226647317409515381e-02 -4.774824265041388571e-05 1.355046033859252930e-01 -2.517302334308624268e-02
-1.131634190678596497e-01 -1.434733271598815918e-01 -2.006441205739974976e-01 1.132374554872512817e-01 -2.372851669788360596e-01 2.676490545272827148e-01 1.038514226675033569e-01 6.628516316413879395e-02 -3.173690140247344971e-01 -1.082218885421752930e-01 5.471220239996910095e-02 4.474329575896263123e-02 1.959421485662460327e-01 2.471991777420043945e-01 -1.184590533375740051e-01 4.235770553350448608e-02 -4.183631539344787598e-01 1.579406708478927612e-01 1.045712307095527649e-01 -1.845173723995685577e-02 2.066956907510757446e-01 3.082035481929779053e-02 -1.627453267574310303e-01 3.469793871045112610e-02 -6.135256960988044739e-02 3.210341036319732666e-01 1.386603713035583496e-01 -1.112719923257827759e-01 -5.439258366823196411e-02 -9.645459800958633423e-02 2.435772418975830078e-01 2.121631354093551636e-01
-2.728054523468017578e-01 -3.291102945804595947e-01 -4.196206033229827881e-01 -2.954887598752975464e-02 -2.725952565670013428e-01 -7.044351100921630859e-02 -7.399015873670578003e-02 -1.429505199193954468e-01 7.428060472011566162e-02 -2.514944784343242645e-02 1.193934157490730286e-01 -1.804513931274414062e-01 7.478253543376922607e-02 6.828869879245758057e-02 -1.106993705034255981e-01 1.191547606140375137e-02 -1.758854985237121582e-01 1.273239552974700928e-01 3.438037587329745293e-03 -1.496811956167221069e-01 -1.246317028999328613e-01 -2.372741103172302246e-01 2.500137127935886383e-02 3.400284424424171448e-02 4.470100998878479004e-01 -5.252978578209877014e-02 2.140807546675205231e-02 -1.164577081799507141e-01 -2.796430885791778564e-01 -5.195122957229614258e-02 -1.107044667005538940e-01 -8.111722767353057861e-02
1.665505766868591309e-02 -3.387175798416137695e-01 -1.951054087840020657e-03 -8.798250555992126465e-02 -7.787320762872695923e-02 3.406717777252197266e-01 -2.247534841299057007e-01 -1.602939218282699585e-01 2.500974945724010468e-02 -1.581245064735412598e-01 -1.410238295793533325e-01 1.236968785524368286e-01 -1.178399920463562012e-01 3.955152332782745361e-01 1.490171849727630615e-01 2.395362779498100281e-02 -4.756621420383453369e-01 -3.573086485266685486e-02 7.344112545251846313e-02 2.897682599723339081e-02 -3.261559084057807922e-02 -1.469626724720001221e-01 1.218388974666595459e-01 2.636316977441310883e-02 1.802497953176498413e-01 7.898060232400894165e-02 2.461604028940200806e-01 7.846813648939132690e-02 9.826125204563140869e-02 1.497984379529953003e-01 6.389142572879791260e-02 -1.066748052835464478e-01
-8.142489194869995117e-02 -2.349514216184616089e-01 -1.707313209772109985e-01 -3.176613152027130127e-02 9.293596260249614716e-03 -1.729330047965049744e-02 -5.478018522262573242e-02 1.161664165556430817e-02 -1.027709394693374634e-01 -2.330663204193115234e-01 2.635476291179656982e-01 -5.091672390699386597e-02 -2.160763600841164589e-03 3.095550239086151123e-01 -3.224414773285388947e-03 -4.560210183262825012e-02 -3.985203206539154053e-01 2.520972192287445068e-01 4.754281044006347656e-01 7.669939845800399780e-02 -5.609434098005294800e-02 1.809184066951274872e-02 1.169245913624763489e-01 -4.527875036001205444e-02 -1.439227461814880371e-01 -1.255013644695281982e-01 1.168633848428726196e-01 -2.112788408994674683e-01 -7.641619443893432617e-02 -1.641481667757034302e-01 2.288077622652053833e-01 -1.275100558996200562e-01
-3.654109239578247070e-01 -7.754053920507431030e-02 -2.436404675245285034e-01 -5.465635284781455994e-02 -3.011564016342163086e-01 2.226404249668121338e-01 1.025120913982391357e-01 -2.588843703269958496e-01 -1.010469123721122742e-01 -3.360283747315406799e-02 -5.219170451164245605e-02 1.142129600048065186e-01 -9.545139968395233154e-02 1.797684282064437866e-01 -9.608680754899978638e-02 3.023029267787933350e-01 -4.007754921913146973e-01 1.552149206399917603e-01 9.957247972488403320e-02 -5.626986920833587646e-02 8.801576495170593262e-02 -8.102299273014068604e-02 3.657481074333190918e-02 -4.814824834465980530e-02 -4.208402708172798157e-02 3.840491473674774170e-01 -1.581078767776489258e-02 5.244364961981773376e-02 -1.688932776451110840e-01 -4.298482462763786316e-02 9.513784199953079224e-02 -6.094966083765029907e-02
-5.004744231700897217e-02 -2.098353952169418335e-01 -1.771250553429126740e-02 -3.116228580474853516e-01 -7.580286264419555664e-02 2.649066746234893799e-01 -1.201125234365463257e-01 -4.589230567216873169e-02 7.143738865852355957e-02 6.651090085506439209e-02 3.952162340283393860e-02 3.615529462695121765e-02 -1.160049438476562500e-01 3.027073740959167480e-01 -2.299203425645828247e-01 1.203005015850067139e-01 -4.403215646743774414e-01 -9.994410909712314606e-03 1.390705816447734833e-02 2.891117632389068604e-01 1.443500816822052002e-01 -1.198730319738388062e-01 2.856797352433204651e-02 -8.771716803312301636e-02 -5.006649717688560486e-02 2.889780402183532715e-01 1.578743457794189453e-01 -2.006559073925018311e-01 1.741852983832359314e-02 1.977312713861465454e-01 2.416843473911285400e-01 -9.095650911331176758e-02
-1.025438532233238220e-01 -2.585472762584686279e-01 -6.801822781562805176e-02 -1.367742568254470825e-01 -2.600431740283966064e-01 2.286522239446640015e-01 -2.296672761440277100e-01 2.772574662230908871e-04 8.567231148481369019e-02 5.162325128912925720e-02 1.043362393975257874e-01 6.947335600852966309e-02 1.992577686905860901e-02 1.869481503963470459e-01 8.190985023975372314e-02 -9.063776582479476929e-02 -4.052536487579345703e-01 -4.695064201951026917e-02 2.008838206529617310e-01 1.259387582540512085e-01 1.425946950912475586e-01 -1.594997644424438477e-01 2.107611745595932007e-01 2.400923892855644226e-02 4.676429927349090576e-02 2.076940536499023438e-01 9.677679836750030518e-02 -3.796193748712539673e-02 1.359577476978302002e-01 2.520775496959686279e-01 3.535337746143341064e-01 -2.722135186195373535e-01
-6.221144646406173706e-02 -1.568460613489151001e-01 -9.380766004323959351e-02 5.104002729058265686e-02 -6.836916506290435791e-02 -4.109875559806823730e-01 -6.877256929874420166e-02 7.676292676478624344e-03 -1.077118963003158569e-01 9.504103660583496094e-02 -5.003280937671661377e-02 2.073953598737716675e-01 -7.577203214168548584e-02 3.209142088890075684e-01 2.003847509622573853e-01 -1.155312359333038330e-01 -4.929133653640747070e-01 1.428950577974319458e-01 6.638206541538238525e-02 8.624184876680374146e-02 1.594473719596862793e-01 9.744706749916076660e-02 4.027761146426200867e-02 -3.921404853463172913e-02 -2.209717221558094025e-02 9.589330106973648071e-02 5.505159869790077209e-02 -2.990362644195556641e-01 -2.198771536350250244e-01 -2.397610843181610107e-01 -9.430325031280517578e-02 -1.523249298334121704e-01
-3.390567377209663391e-02 -2.222924530506134033e-01 -1.015159115195274353e-01 -2.100464105606079102e-01 -2.005029916763305664e-01 1.749537438154220581e-01 -1.080023124814033508e-01 -1.145394146442413330e-01 3.657020628452301025e-02 -4.196213185787200928e-02 8.686070144176483154e-02 1.590882195159792900e-03 1.905411109328269958e-02 2.877211868762969971e-01 5.151298362761735916e-03 1.434236299246549606e-02 -3.789901733398437500e-01 7.346021942794322968e-03 2.142185568809509277e-01 1.391098201274871826e-01 1.300356537103652954e-01 -2.725506126880645752e-01 2.059292346239089966e-01 -7.414951175451278687e-02 1.481992155313491821e-01 2.934313118457794189e-01 9.052418172359466553e-02 9.652412496507167816e-03 1.699597090482711792e-01 2.332662492990493774e-01 2.507622838020324707e-01 -3.079490959644317627e-01
-3.257345259189605713e-01 -1.504922751337289810e-02 -2.331007122993469238e-01 -2.340795844793319702e-02 -1.709686964750289917e-01 1.300301104784011841e-01 1.863222867250442505e-01 1.775806695222854614e-01 -4.138183221220970154e-02 -2.816406451165676117e-02 1.114161610603332520e-01 2.669008672237396240e-01 2.133003324270248413e-01 3.141528367996215820e-01 -2.545432150363922119e-01 -5.031792074441909790e-02 -2.160783261060714722e-01 3.508934676647186279e-01 -1.346423476934432983e-01 6.333711743354797363e-02 -1.405580434948205948e-02 4.465747252106666565e-02 -3.499708138406276703e-03 -1.083962544798851013e-01 -9.042984806001186371e-03 1.999939605593681335e-02 1.821385174989700317e-01 1.250833421945571899e-01 -3.554294109344482422e-01 -7.071077078580856323e-02 1.577383726835250854e-01 -1.315510123968124390e-01
-1.559225767850875854e-01 -4.800190627574920654e-01 -6.899821013212203979e-02 -7.713656127452850342e-02 -3.216885030269622803e-01 9.843029826879501343e-02 5.558748543262481689e-02 3.912274911999702454e-02 -3.762930398806929588e-03 -5.202013254165649414e-02 9.836536645889282227e-02 -6.618794053792953491e-02 1.132055222988128662e-01 6.344688683748245239e-02 -8.122903853654861450e-02 -1.690822690725326538e-01 -5.421012639999389648e-01 9.429157525300979614e-02 1.577319949865341187e-01 1.155599355697631836e-01 1.861356571316719055e-02 2.959313802421092987e-02 6.747676990926265717e-03 8.978550136089324951e-02 1.810762286186218262e-01 1.489265859127044678e-01 -1.807508170604705811e-01 -1.636595427989959717e-01 -2.956654643639922142e-03 2.331895530223846436e-01 -4.871902242302894592e-02 -1.626395583152770996e-01
1.957920193672180176e-02 -2.553306818008422852e-01 -3.080897592008113861e-02 -3.570596575736999512e-01 -3.071936666965484619e-01 3.139376938343048096e-01 -1.556365489959716797e-01 -1.317338198423385620e-01 1.654535233974456787e-01 2.304598689079284668e-01 4.721432179212570190e-02 5.975610390305519104e-02 1.492535173892974854e-01 1.204342544078826904e-01 -1.364587061107158661e-02 4.577547684311866760e-02 -3.925535082817077637e-01 3.297266066074371338e-01 2.361424267292022705e-03 9.921158850193023682e-02 2.601113617420196533e-01 -6.490309536457061768e-02 9.309939295053482056e-02 -1.871877312660217285e-01 9.172593057155609131e-02 1.415053904056549072e-01 4.378441348671913147e-02 -3.777344012632966042e-03 -5.231798440217971802e-02 -1.637532003223896027e-02 1.557871997356414795e-01 1.562624238431453705e-02
-1.923395544290542603e-01 -1.729918569326400757e-01 -1.599931716918945312e-01 -1.415097527205944061e-02 -1.376595199108123779e-01 -2.377706021070480347e-02 -3.527000546455383301e-01 3.154682368040084839e-02 -1.244645193219184875e-01 3.814175724983215332e-02 1.486033797264099121e-01 2.633809149265289307e-01 -1.119861006736755371e-01 1.482373178005218506e-01 2.073906920850276947e-02 -6.018466129899024963e-02 -5.300107002258300781e-01 -2.569351494312286377e-01 1.452711820602416992e-01 2.279139906167984009e-01 -1.550815999507904053e-01 4.100362211465835571e-02 2.009078264236450195e-01 1.281615644693374634e-01 1.145439073443412781e-01 -5.538890510797500610e-02 7.413773983716964722e-02 -1.999476924538612366e-02 -1.112421378493309021e-01 -2.256988435983657837e-01 -1.641042530536651611e-01 -2.410693466663360596e-02
-1.834741830825805664e-01 -2.430423796176910400e-01 -5.386859923601150513e-02 -2.533370554447174072e-01 7.240232825279235840e-02 2.502560913562774658e-01 -3.994901180267333984e-01 1.524853706359863281e-01 -1.078218743205070496e-01 8.781606703996658325e-02 1.801047027111053467e-01 2.499312162399291992e-01 2.810673043131828308e-02 3.560984730720520020e-01 -5.172434821724891663e-02 7.811905443668365479e-02 6.016522529534995556e-04 -6.022460758686065674e-02 7.046146690845489502e-02 3.932328820228576660e-01 1.073539555072784424e-01 4.246305301785469055e-02 -1.805113106966018677e-01 4.871720075607299805e-02 -9.428067505359649658e-02 2.993611246347427368e-02 5.938851833343505859e-02 4.369086399674415588e-02 1.357100158929824829e-01 3.298778831958770752e-02 4.334627650678157806e-03 -3.043058812618255615e-01
-3.380317687988281250e-01 -2.492807507514953613e-01 -1.195992529392242432e-01 1.461862325668334961e-01 -6.437119096517562866e-02 7.405523210763931274e-02 -6.573868542909622192e-02 1.496427655220031738e-01 -2.292754352092742920e-01 -4.971735924482345581e-02 -1.228177621960639954e-01 2.390743345022201538e-01 -1.140608335845172405e-03 2.378033399581909180e-01 -2.966931462287902832e-01 -4.041069373488426208e-02 -2.744147181510925293e-01 2.113577425479888916e-01 1.598146855831146240e-01 7.872387766838073730e-02 1.858983933925628662e-01 1.906483061611652374e-02 -5.983918439596891403e-03 -1.251655817031860352e-01 -5.187413468956947327e-02 5.954226478934288025e-02 -6.569819152355194092e-02 3.087193667888641357e-01 -3.901921510696411133e-01 1.622769609093666077e-02 3.061274439096450806e-02 -1.282083690166473389e-01
-2.088079787790775299e-02 -2.399989962577819824e-01 -3.560371994972229004e-01 -1.967419832944869995e-01 -1.270975619554519653e-01 2.334384620189666748e-01 -1.392968744039535522e-01 -1.192089077085256577e-02 1.237525790929794312e-02 -6.688269227743148804e-02 -1.799358427524566650e-01 2.081969827413558960e-01 -1.114056333899497986e-01 1.865030974149703979e-01 -6.115322187542915344e-02 1.165340617299079895e-01 -4.691978693008422852e-01 7.832781411707401276e-03 7.943608611822128296e-02 1.487253308296203613e-01 3.233310952782630920e-02 -2.234402447938919067e-01 1.572569459676742554e-01 2.083591558039188385e-02 8.955479413270950317e-02 2.926975721493363380e-03 1.575120985507965088e-01 8.139425516128540039e-02 7.121662795543670654e-02 2.657443583011627197e-01 2.555227577686309814e-01 -1.903107166290283203e-01
-1.865721046924591064e-01 -2.289690971374511719e-01 -2.091844379901885986e-01 3.290368709713220596e-03 -4.985038563609123230e-02 -5.404207110404968262e-02 -3.597094416618347168e-01 -4.187582060694694519e-02 -5.452959984540939331e-02 -1.152074486017227173e-01 2.491681575775146484e-01 2.356644868850708008e-01 -7.222922146320343018e-02 5.408007651567459106e-03 1.300183534622192383e-01 -1.456684172153472900e-01 -5.547077655792236328e-01 2.388738691806793213e-01 1.366488635540008545e-01 7.393836975097656250e-02 -1.285678893327713013e-01 -7.908627390861511230e-02 -1.456353813409805298e-01 2.535436302423477173e-03 1.333416849374771118e-01 -2.170233726501464844e-01 1.474329829216003418e-01 -2.633314020931720734e-02 -5.638481676578521729e-02 -8.926625549793243408e-02 1.474588364362716675e-01 -4.586166515946388245e-02
-1.304320991039276123e-01 -2.973057925701141357e-01 1.804924458265304565e-01 1.964534372091293335e-01 -1.341420263051986694e-01 -9.972830861806869507e-02 4.738108068704605103e-02 -2.240808308124542236e-02 5.150895938277244568e-02 -3.191261887550354004e-01 1.436452418565750122e-01 2.516853064298629761e-02 -1.036415174603462219e-01 5.636691451072692871e-01 -1.733711659908294678e-01 2.173982374370098114e-02 -2.553072869777679443e-01 2.294089794158935547e-01 1.933505758643150330e-02 1.781951449811458588e-02 8.406373113393783569e-02 1.155472919344902039e-01 3.835199400782585144e-02 8.254346251487731934e-02 1.273202896118164062e-01 2.399553358554840088e-01 7.752531021833419800e-02 6.423339247703552246e-02 -2.070287466049194336e-01 9.426259249448776245e-02 -2.962889336049556732e-02 -1.556542217731475830e-01
-1.801959425210952759e-01 -1.305164992809295654e-01 -6.252534687519073486e-02 3.056089393794536591e-02 1.627198159694671631e-01 1.278613954782485962e-01 -3.885589241981506348e-01 -4.122766852378845215e-02 9.954784810543060303e-02 -1.422385722398757935e-01 -1.113491058349609375e-01 1.998697966337203979e-01 -1.767422705888748169e-01 1.723702102899551392e-01 -6.446596235036849976e-02 4.070913791656494141e-01 -3.264223337173461914e-01 7.122872024774551392e-02 -1.013542562723159790e-01 1.067455708980560303e-01 7.951812446117401123e-02 -2.085639387369155884e-01 -1.375378370285034180e-01 -1.371919065713882446e-01 1.629810929298400879e-01 2.859935164451599121e-02 -1.804883033037185669e-01 -7.348172366619110107e-02 -3.848941624164581299e-01 -3.108436428010463715e-02 -3.881232067942619324e-02 2.379922661930322647e-03
-2.703841775655746460e-02 -2.174804955720901489e-01 -2.690411806106567383e-01 -1.645154356956481934e-01 2.998960018157958984e-02 2.818464338779449463e-01 -2.101388871669769287e-01 1.311969757080078125e-02 9.981283545494079590e-02 -1.560190021991729736e-01 -4.982978105545043945e-02 6.509493291378021240e-02 -8.121731132268905640e-02 3.612751066684722900e-01 2.106565237045288086e-02 -9.085398167371749878e-02 -5.139052867889404297e-01 6.863015890121459961e-02 1.189901456236839294e-01 1.715695671737194061e-02 1.032254174351692200e-01 -1.672513335943222046e-01 1.021381914615631104e-01 2.096621096134185791e-01 1.195372939109802246e-01 1.549386084079742432e-01 1.587263345718383789e-01 7.814051350578665733e-04 1.137694641947746277e-01 1.622133105993270874e-01 1.945178657770156860e-01 -1.554098278284072876e-01
-2.268684953451156616e-01 -1.642493158578872681e-01 -3.080831468105316162e-01 -3.745680674910545349e-02 -5.406381189823150635e-02 -1.520504802465438843e-01 -1.470987647771835327e-01 -6.795501708984375000e-02 -7.523947954177856445e-02 2.958141267299652100e-01 4.885366559028625488e-02 7.994344085454940796e-02 1.314313244074583054e-02 2.930994331836700439e-01 4.073264077305793762e-03 9.414132800884544849e-04 -4.767257571220397949e-01 1.146148517727851868e-02 4.192709922790527344e-02 1.141885668039321899e-01 2.462582588195800781e-01 2.641123831272125244e-01 2.114490717649459839e-01 -9.376213699579238892e-02 -5.845530331134796143e-02 3.383025899529457092e-02 1.863212138414382935e-01 -6.054171919822692871e-02 -2.455070167779922485e-01 5.862638726830482483e-02 -2.039624750614166260e-01 1.026847437024116516e-01
-7.781551033258438110e-02 -3.401463329792022705e-01 -1.736191799864172935e-03 -1.735684275627136230e-01 -3.269556462764739990e-01 2.689340710639953613e-01 -2.200222164392471313e-01 1.036251336336135864e-02 7.311005890369415283e-02 -8.515018038451671600e-03 1.585535109043121338e-01 1.438361257314682007e-01 2.051559649407863617e-02 1.422410309314727783e-01 4.118607565760612488e-02 -6.134629622101783752e-02 -3.347023725509643555e-01 -9.933295845985412598e-02 2.353012710809707642e-01 1.484400928020477295e-01 6.088884174823760986e-02 -7.030703127384185791e-02 2.169678062200546265e-01 -6.065120920538902283e-02 8.961202949285507202e-02 8.126483112573623657e-02 -1.787973195314407349e-02 -1.851461231708526611e-01 6.212234869599342346e-02 2.631846070289611816e-01 2.759709358215332031e-01 -2.929137647151947021e-01
-1.021571382880210876e-01 -2.668624520301818848e-01 -3.923763334751129150e-02 1.909728944301605225e-01 -7.731086015701293945e-02 2.716343998908996582e-01 -5.333729833364486694e-02 2.394185066223144531e-01 -2.046827077865600586e-01 -9.072547405958175659e-02 -9.343507885932922363e-02 1.906558573246002197e-01 -4.111089184880256653e-02 1.433253884315490723e-01 -1.726862937211990356e-01 -4.664705693721771240e-02 -2.917201220989227295e-01 1.619331389665603638e-01 -2.064812555909156799e-02 -2.423597127199172974e-02 5.972195789217948914e-02 -2.906877733767032623e-02 2.237559258937835693e-01 -1.699904948472976685e-01 3.607385605573654175e-02 1.878001987934112549e-01 9.090729057788848877e-02 2.425723373889923096e-01 -5.110020041465759277e-01 8.762686699628829956e-02 -6.891842931509017944e-03 -1.507930606603622437e-01
-1.046041324734687805e-01 -3.193268775939941406e-01 -1.757090538740158081e-01 -1.827286928892135620e-01 -1.046585142612457275e-01 1.583069413900375366e-01 -2.103901207447052002e-01 -5.584589671343564987e-03 1.771222054958343506e-02 5.514327064156532288e-02 -1.580808013677597046e-01 -4.628975875675678253e-03 -2.062608599662780762e-01 2.037042230367660522e-01 1.318088918924331665e-01 7.672587782144546509e-02 -4.409342110157012939e-01 -3.598929196596145630e-02 2.418747693300247192e-01 2.818944305181503296e-02 -1.729817315936088562e-02 -1.747442483901977539e-01 2.207036465406417847e-01 1.262660920619964600e-01 7.012604922056198120e-02 1.534330993890762329e-01 2.494487762451171875e-01 1.542702019214630127e-01 1.383334994316101074e-01 2.439878880977630615e-02 3.025302588939666748e-01 -1.749473959207534790e-01
-1.850436180830001831e-01 -1.147399470210075378e-01 -1.626419723033905029e-01 -8.988247066736221313e-02 -8.979872800409793854e-03 -1.789875626564025879e-01 -5.720115900039672852e-01 8.848423510789871216e-02 -2.386571280658245087e-02 -9.105221182107925415e-02 2.976679205894470215e-01 -4.758453741669654846e-02 4.310785606503486633e-02 2.225710153579711914e-01 8.035372197628021240e-02 7.902565412223339081e-03 -2.616592943668365479e-01 2.124852091073989868e-01 2.796774208545684814e-01 -3.527998924255371094e-02 -7.081854343414306641e-02 1.025051102042198181e-01 2.179751843214035034e-01 -3.578307107090950012e-02 3.815589100122451782e-02 5.644982680678367615e-02 1.419829875230789185e-01 -1.586963832378387451e-01 -2.063466310501098633e-01 7.188300043344497681e-02 1.487929672002792358e-01 -1.265113502740859985e-01
-4.240066409111022949e-01 -2.400218248367309570e-01 -1.642112731933593750e-01 1.879948377609252930e-01 1.967966705560684204e-01 2.904158830642700195e-02 -2.736729802563786507e-03 1.729215979576110840e-01 -3.063687086105346680e-01 -1.378166973590850830e-01 -4.385862499475479126e-02 2.456810474395751953e-01 -1.819724589586257935e-01 3.564742207527160645e-02 3.870803862810134888e-02 1.082307472825050354e-01 -2.880838513374328613e-01 -6.715554744005203247e-02 1.874922066926956177e-01 -1.023993715643882751e-01 -6.218993663787841797e-02 -7.069662213325500488e-02 2.722053825855255127e-01 -9.276857972145080566e-02 -5.288722366094589233e-02 2.043981999158859253e-01 -5.255929753184318542e-02 -3.518245741724967957e-02 -2.119074612855911255e-01 -1.616024523973464966e-01 -1.318322271108627319e-01 -2.154052257537841797e-01
-2.207426726818084717e-01 -4.732644557952880859e-01 -1.571075171232223511e-01 4.440548270940780640e-02 -5.401577055454254150e-02 -1.709347069263458252e-01 -2.162690460681915283e-01 -2.615251243114471436e-01 -2.165255993604660034e-01 -3.739019855856895447e-02 2.041697502136230469e-01 2.940221428871154785e-01 9.545400738716125488e-02 -1.717970818281173706e-01 -4.476286470890045166e-02 3.073586709797382355e-02 -1.847249120473861694e-01 -3.880068287253379822e-02 2.949395179748535156e-01 -1.507753971964120865e-02 6.627424154430627823e-03 -2.843647599220275879e-01 -2.658205479383468628e-02 2.473259344696998596e-02 1.316838711500167847e-01 -6.596755236387252808e-02 8.326829224824905396e-02 -2.340545132756233215e-02 -2.603204548358917236e-01 1.429488956928253174e-01 9.858276695013046265e-02 -5.639688298106193542e-02
-1.785136163234710693e-01 -7.791438698768615723e-02 -3.399462997913360596e-01 4.631600528955459595e-02 -2.431345432996749878e-01 -1.287409067153930664e-01 -1.444780081510543823e-01 -2.001783810555934906e-02 -2.330334037542343140e-01 5.490140616893768311e-02 -1.741883158683776855e-01 9.191621094942092896e-02 -2.694251574575901031e-02 -1.428980380296707153e-02 1.522555202245712280e-01 1.227883920073509216e-01 -2.531209588050842285e-01 6.976480782032012939e-02 1.305727064609527588e-01 -1.324326992034912109e-01 -2.508410513401031494e-01 -2.344870567321777344e-01 2.102801054716110229e-01 3.432510495185852051e-01 5.839443951845169067e-02 2.659676074981689453e-01 1.893475502729415894e-01 -1.456845104694366455e-01 -1.121655777096748352e-01 1.915653944015502930e-01 -2.188612967729568481e-01 -1.481150183826684952e-02
-9.003785252571105957e-02 -1.876391768455505371e-01 -1.026859283447265625e-01 -2.002633064985275269e-01 -1.824961155652999878e-01 1.579181402921676636e-01 -4.656463488936424255e-02 1.588346958160400391e-01 -1.227317377924919128e-01 -2.377035319805145264e-01 7.821905612945556641e-02 7.507351785898208618e-02 -1.604927480220794678e-01 2.367765009403228760e-01 -7.993944734334945679e-02 -3.174427151679992676e-02 -2.426563799381256104e-01 -1.526381522417068481e-01 3.386671096086502075e-02 -2.590662986040115356e-02 2.476382255554199219e-01 -1.365889906883239746e-01 -6.988716870546340942e-02 4.047201275825500488e-01 1.890520006418228149e-01 1.391873955726623535e-01 2.548886537551879883e-01 1.112833023071289062e-01 -3.062300384044647217e-01 -2.249908298254013062e-01 9.805970825254917145e-03 -1.955342590808868408e-01
-2.749738693237304688e-01 -1.516134738922119141e-01 -1.480711102485656738e-01 -1.557550281286239624e-01 9.416896104812622070e-02 -1.798408776521682739e-01 -2.782201170921325684e-01 -1.978864073753356934e-01 -1.265766322612762451e-01 3.186012431979179382e-02 6.226090714335441589e-02 1.072717085480690002e-01 -7.169505953788757324e-02 3.196037709712982178e-01 2.288131117820739746e-01 -1.777568310499191284e-01 -6.079146265983581543e-02 -1.332773566246032715e-01 2.777054309844970703e-01 6.387029588222503662e-02 2.618378400802612305e-02 1.999485492706298828e-02 6.266075372695922852e-02 -9.389989823102951050e-02 -1.249869242310523987e-01 3.219773620367050171e-02 -9.182530641555786133e-02 -2.623658776283264160e-01 -3.714631795883178711e-01 -9.506449103355407715e-02 2.898606359958648682e-01 -1.797980219125747681e-01
2.448807284235954285e-02 -3.761671185493469238e-01 -1.958078704774379730e-02 -1.728513389825820923e-01 -1.460647135972976685e-01 2.653736770153045654e-01 -1.570888906717300415e-01 1.399818249046802521e-02 1.550809741020202637e-01 2.166856080293655396e-02 7.544451206922531128e-02 1.692631095647811890e-01 -7.896297611296176910e-03 1.884272396564483643e-01 5.384480580687522888e-03 3.556411340832710266e-02 -4.070401787757873535e-01 -6.366474926471710205e-02 2.682987153530120850e-01 1.248447690159082413e-02 1.379877179861068726e-01 -7.371439039707183838e-02 9.065644443035125732e-02 -5.865548923611640930e-02 6.617314368486404419e-02 1.742939800024032593e-01 1.085010170936584473e-01 -2.459375113248825073e-01 2.268552407622337341e-02 2.447734475135803223e-01 2.841177880764007568e-01 -2.985114753246307373e-01
-3.781891167163848877e-01 -1.921331882476806641e-01 1.211400479078292847e-01 -1.834552884101867676e-01 -1.607549488544464111e-01 1.002473011612892151e-01 1.153447926044464111e-01 -1.622879952192306519e-01 -2.972488403320312500e-01 -2.265835255384445190e-01 1.366747170686721802e-01 2.797803580760955811e-01 -1.698530316352844238e-01 3.440102934837341309e-01 -1.375113893300294876e-02 -1.585493087768554688e-01 -2.329988777637481689e-01 -5.305135995149612427e-02 -1.296725422143936157e-01 2.665627002716064453e-02 -7.633477449417114258e-02 -4.523454979062080383e-02 3.732521086931228638e-02 -1.259139776229858398e-01 2.862833142280578613e-01 -7.861165702342987061e-02 3.860904648900032043e-02 -2.281386032700538635e-02 -1.219502612948417664e-01 2.839588224887847900e-01 1.643037237226963043e-02 3.670113906264305115e-02
-5.655069276690483093e-02 -2.800242006778717041e-01 -1.469973623752593994e-01 -1.244937628507614136e-01 -3.706476688385009766e-01 1.881042420864105225e-01 1.258807331323623657e-01 -3.281255811452865601e-02 -2.094735056161880493e-01 3.801116347312927246e-02 -3.116407692432403564e-01 2.607268989086151123e-01 -8.902597427368164062e-02 1.394873410463333130e-01 -1.285615861415863037e-01 1.809156686067581177e-02 -2.024770081043243408e-01 2.959631681442260742e-01 -9.675061330199241638e-03 -4.420673102140426636e-02 1.057583466172218323e-01 -8.107426017522811890e-02 1.260422617197036743e-01 -7.352270931005477905e-02 -4.042556881904602051e-02 3.061584234237670898e-01 -7.086085528135299683e-02 -8.914540708065032959e-02 -2.360598444938659668e-01 -1.567464321851730347e-01 2.758824229240417480e-01 5.006615072488784790e-02
-9.909426420927047729e-02 -3.257557749748229980e-01 -1.271833479404449463e-01 -6.573092192411422729e-02 -2.492224425077438354e-01 1.955043822526931763e-01 -4.642319865524768829e-03 5.209482088685035706e-02 -1.616605669260025024e-01 2.564544975757598877e-02 1.811562031507492065e-01 1.659273542463779449e-02 -1.776680350303649902e-01 2.325119078159332275e-01 -9.251610934734344482e-02 1.705492138862609863e-01 -3.680741786956787109e-01 -7.201859354972839355e-02 -2.035214453935623169e-01 2.603893578052520752e-01 6.951490044593811035e-02 2.269011288881301880e-01 8.931958116590976715e-03 3.167919814586639404e-02 -6.003898382186889648e-02 3.302780687808990479e-01 -1.186490058898925781e-01 -1.374278962612152100e-01 -1.813408732414245605e-01 -1.975566148757934570e-01 2.042207419872283936e-01 -1.038229390978813171e-01
1.237486675381660461e-01 -2.644741535186767578e-01 -2.478095293045043945e-01 2.123575657606124878e-03 -2.627804689109325409e-02 1.506403535604476929e-01 -2.169991582632064819e-01 2.553859949111938477e-01 -1.513307243585586548e-01 -8.678554743528366089e-02 3.634902089834213257e-02 2.832815051078796387e-01 -6.815443187952041626e-02 1.119083166122436523e-01 -1.234911605715751648e-01 -2.700445614755153656e-02 -2.823703587055206299e-01 4.200203809887170792e-03 -7.779894024133682251e-02 -8.731395751237869263e-02 1.167429909110069275e-01 8.512862771749496460e-02 3.249957263469696045e-01 -8.717885613441467285e-02 1.662944792769849300e-03 -1.652678549289703369e-01 1.371170729398727417e-01 -2.742661535739898682e-01 -3.508814573287963867e-01 -1.582147628068923950e-01 1.044603437185287476e-01 -2.540779709815979004e-01
-1.347030699253082275e-01 -3.982672989368438721e-01 -2.165889441967010498e-01 1.843259036540985107e-01 -1.683937013149261475e-01 1.216561123728752136e-01 3.231764212250709534e-02 1.370185017585754395e-01 1.663183677010238171e-03 6.584747880697250366e-02 -2.211870066821575165e-02 1.262098848819732666e-01 3.262161314487457275e-01 3.560092747211456299e-01 -1.367588192224502563e-01 6.997631490230560303e-02 -5.671660229563713074e-02 3.396073877811431885e-01 2.483834922313690186e-01 1.129618957638740540e-01 1.998287290334701538e-01 4.752950370311737061e-02 -5.566581711173057556e-02 2.219317555427551270e-01 1.142013370990753174e-01 -3.963174670934677124e-02 2.661343514919281006e-01 6.616123765707015991e-02 -9.378326684236526489e-02 1.121630221605300903e-01 5.502333492040634155e-02 9.578173980116844177e-03
-3.136073648929595947e-01 -4.709722846746444702e-02 -1.065504252910614014e-01 3.903285041451454163e-02 -1.877802908420562744e-01 1.337455511093139648e-01 -1.769598871469497681e-01 -1.181862652301788330e-01 -3.640855848789215088e-01 -1.944408752024173737e-02 6.042722961865365505e-04 7.840892672538757324e-02 -1.137627437710762024e-01 1.930622607469558716e-01 1.035678163170814514e-01 1.475837677717208862e-01 -1.436674147844314575e-01 3.885281980037689209e-01 -9.306896477937698364e-02 1.362890303134918213e-01 -3.089102208614349365e-01 -3.993181511759757996e-02 3.712646365165710449e-01 -2.885061688721179962e-02 -1.543658822774887085e-01 2.754457294940948486e-01 1.074864193797111511e-01 4.241865500807762146e-02 -3.268301114439964294e-02 3.701217472553253174e-02 1.267421841621398926e-01 1.556373294442892075e-02
-1.103800013661384583e-01 6.528382003307342529e-02 -4.479422867298126221e-01 1.424214690923690796e-01 1.972046345472335815e-01 -8.017845451831817627e-02 -1.367761939764022827e-01 9.075025469064712524e-02 -1.895657181739807129e-01 -1.473377943038940430e-01 2.267980873584747314e-01 1.632813364267349243e-01 7.295443117618560791e-02 1.604599654674530029e-01 -1.816111989319324493e-02 1.846013963222503662e-01 -1.648444682359695435e-01 3.656654655933380127e-01 1.943359076976776123e-01 7.284843921661376953e-02 -3.772563859820365906e-02 -2.145743072032928467e-01 -6.023484840989112854e-02 -1.507860571146011353e-01 1.568292230367660522e-01 1.361466646194458008e-01 8.182294666767120361e-02 -1.799102425575256348e-01 -3.068343102931976318e-01 8.562517166137695312e-02 6.883864104747772217e-02 -1.514512300491333008e-01
-1.956811994314193726e-01 3.222252428531646729e-02 -2.489443570375442505e-01 1.109061390161514282e-01 2.850734442472457886e-02 9.573543071746826172e-02 -3.420556485652923584e-01 7.957120425999164581e-03 -3.426354825496673584e-01 -2.512235343456268311e-01 9.884459525346755981e-02 1.266634762287139893e-01 2.103260904550552368e-02 -5.181847512722015381e-02 4.369599372148513794e-02 6.576798111200332642e-02 -4.390341043472290039e-01 6.306943297386169434e-02 2.428447455167770386e-02 7.165810465812683105e-02 -1.176214069128036499e-01 -2.052230946719646454e-02 3.946974501013755798e-02 3.698989748954772949e-02 -3.936602547764778137e-02 7.703253626823425293e-02 2.482424974441528320e-01 -2.229573875665664673e-01 -3.424516618251800537e-01 -9.137635678052902222e-02 1.932911872863769531e-01 2.054938971996307373e-01
-4.516369104385375977e-01 5.376667901873588562e-02 -1.337841004133224487e-01 -1.171075329184532166e-01 -2.816972136497497559e-01 1.020729541778564453e-01 -1.858888864517211914e-01 -2.013648487627506256e-02 -3.260098993778228760e-01 -1.783644109964370728e-01 -1.469229310750961304e-01 3.569631278514862061e-01 -8.060470223426818848e-02 1.907895207405090332e-01 9.261032938957214355e-02 2.543435990810394287e-01 -4.966482520103454590e-02 2.714393138885498047e-01 1.288383454084396362e-01 7.677087932825088501e-02 1.453167051076889038e-01 -3.200485557317733765e-02 2.061200328171253204e-02 2.479679509997367859e-02 1.514972448348999023e-01 2.823402881622314453e-01 -1.704608462750911713e-02 2.771005965769290924e-02 6.355782598257064819e-02 2.627645619213581085e-02 -1.606379821896553040e-02 5.462835356593132019e-02
-1.152270212769508362e-01 -2.636901140213012695e-01 1.426987946033477783e-01 1.558422893285751343e-01 -2.089708596467971802e-01 2.088687270879745483e-01 -1.205487772822380066e-01 1.518680527806282043e-02 -5.314422845840454102e-01 -8.942996710538864136e-02 -4.730077832937240601e-02 2.103798836469650269e-01 5.629658699035644531e-02 2.243061959743499756e-01 -8.164933323860168457e-02 1.770871728658676147e-01 -1.832893639802932739e-01 1.992003917694091797e-01 1.149240806698799133e-01 1.301883012056350708e-01 2.588266730308532715e-01 2.779218368232250214e-02 -7.900287210941314697e-02 -6.116270273923873901e-02 2.321453765034675598e-03 2.285298109054565430e-01 9.636640548706054688e-02 -7.696817815303802490e-02 -3.657473996281623840e-02 -1.202745512127876282e-01 2.740358710289001465e-01 5.028453841805458069e-02
9.316585212945938110e-02 -3.486257791519165039e-01 -3.269871696829795837e-02 -1.637141406536102295e-01 -1.752435266971588135e-01 3.826453685760498047e-01 -1.017122995108366013e-02 -6.574189662933349609e-02 -2.607376687228679657e-02 -1.112251505255699158e-01 1.009707106277346611e-03 1.595582515001296997e-01 -6.236019358038902283e-02 1.050153896212577820e-01 1.378873586654663086e-01 -6.119484826922416687e-02 -3.595079183578491211e-01 3.320988714694976807e-01 -6.369289010763168335e-02 2.054060846567153931e-01 1.585497409105300903e-01 -3.016703724861145020e-01 -6.519502401351928711e-02 -3.433171287178993225e-02 -1.057373955845832825e-01 2.809929251670837402e-01 2.575408667325973511e-02 -6.001827865839004517e-02 -1.403746008872985840e-01 2.765550650656223297e-02 -2.023535370826721191e-01 -1.448940038681030273e-01
-2.788614332675933838e-01 -5.723156332969665527e-01 1.720323711633682251e-01 -8.894802629947662354e-02 -2.342448085546493530e-01 6.774319708347320557e-02 5.493166670203208923e-02 1.225220039486885071e-01 8.220036514103412628e-03 -1.028591617941856384e-01 -1.517964899539947510e-01 -4.717496410012245178e-02 6.892037391662597656e-02 2.649358510971069336e-01 -1.811804249882698059e-02 4.959603026509284973e-02 -1.910592168569564819e-01 -3.401776775717735291e-02 2.201653830707073212e-02 -1.271457076072692871e-01 1.225506663322448730e-01 8.484022691845893860e-03 6.222866848111152649e-02 -5.926662124693393707e-03 2.901928126811981201e-01 1.935816407203674316e-01 -1.041069626808166504e-01 -3.113558590412139893e-01 -2.090909034013748169e-01 -1.063052564859390259e-01 -8.668418228626251221e-02 2.721485495567321777e-02
-2.032901644706726074e-01 7.598632574081420898e-02 -3.061052225530147552e-02 -1.444098651409149170e-01 -3.139261528849601746e-02 1.906777024269104004e-01 -3.772554695606231689e-01 7.879117876291275024e-02 -2.772495746612548828e-01 -4.442210483830422163e-04 -9.572990983724594116e-02 8.294699713587760925e-03 -8.062727749347686768e-02 1.410899907350540161e-01 -2.380591817200183868e-02 2.493775188922882080e-01 -3.083373904228210449e-01 1.987601369619369507e-01 2.050651470199227333e-03 1.995578855276107788e-01 -3.150634095072746277e-02 -5.099423974752426147e-02 -3.309123590588569641e-02 -2.514122426509857178e-01 3.349107205867767334e-01 1.805671602487564087e-01 -2.309022843837738037e-01 -8.528834208846092224e-03 -1.303362399339675903e-01 4.139629751443862915e-02 3.003633916378021240e-01 -1.435011029243469238e-01
-3.133365884423255920e-02 -3.547399342060089111e-01 -7.596448808908462524e-02 -1.312111765146255493e-01 -9.689490497112274170e-02 3.340809643268585205e-01 -3.011877834796905518e-01 -7.982613146305084229e-02 1.973997056484222412e-01 9.727551601827144623e-03 1.225066953338682652e-03 6.689773406833410263e-03 -2.855412475764751434e-02 2.109605520963668823e-01 1.731272973120212555e-02 8.939382433891296387e-02 -3.987703621387481689e-01 -2.909588627517223358e-02 1.927495598793029785e-01 1.277428120374679565e-01 1.018095482140779495e-02 -1.873501688241958618e-01 2.252355962991714478e-01 -5.716506764292716980e-02 2.222243547439575195e-01 1.592620760202407837e-01 5.917167291045188904e-02 -1.528404355049133301e-01 1.431624144315719604e-01 1.429529637098312378e-01 2.279803305864334106e-01 -2.057534605264663696e-01
-2.384128719568252563e-01 1.450481917709112167e-02 -1.819738894701004028e-01 6.557592004537582397e-02 2.230720520019531250e-01 -4.139083251357078552e-02 -2.159003019332885742e-01 -3.080573864281177521e-02 -2.153404802083969116e-01 2.007979303598403931e-01 -6.133540533483028412e-03 -5.794096365571022034e-02 -3.976617455482482910e-01 2.049272954463958740e-01 1.183066740632057190e-01 1.473125722259283066e-02 -3.087104260921478271e-01 -4.966021981090307236e-03 2.024020850658416748e-01 9.427911043167114258e-02 1.732024252414703369e-01 1.477634608745574951e-01 9.019810706377029419e-02 -1.433517336845397949e-01 9.682115167379379272e-02 2.642365396022796631e-01 3.156077861785888672e-01 -1.362875849008560181e-01 -1.532631665468215942e-01 2.165013104677200317e-01 -4.472169652581214905e-02 8.141075074672698975e-02
-9.963318705558776855e-02 -2.027459740638732910e-01 -1.993780583143234253e-01 4.493592306971549988e-02 -6.601033359766006470e-02 -1.701510697603225708e-01 -3.952292799949645996e-01 1.730809211730957031e-01 -2.108497172594070435e-01 1.243399977684020996e-01 -1.220522522926330566e-01 -6.581022753380239010e-04 4.297611489892005920e-02 3.255285322666168213e-01 1.715939939022064209e-01 -1.684219092130661011e-01 -2.906940281391143799e-01 -5.044161155819892883e-02 1.345015615224838257e-01 2.246006131172180176e-01 6.927086412906646729e-02 5.077864229679107666e-02 -5.752523243427276611e-02 -2.152856886386871338e-01 -4.259721934795379639e-02 2.856096327304840088e-01 1.243241969496011734e-02 -5.820877104997634888e-02 -2.749329209327697754e-01 -2.228105068206787109e-01 -9.764465689659118652e-02 1.138776838779449463e-01
4.031903296709060669e-02 -2.534541189670562744e-01 1.464850157499313354e-01 -3.169787675142288208e-02 -7.124593853950500488e-02 3.426553308963775635e-02 1.226927861571311951e-01 1.255117207765579224e-01 -3.387142121791839600e-01 1.687350720167160034e-01 1.669615358114242554e-01 1.345588862895965576e-01 -5.246844515204429626e-02 3.406480550765991211e-01 2.514680325984954834e-01 1.207121387124061584e-01 -3.156377375125885010e-01 1.168616041541099548e-01 1.553069800138473511e-01 1.391504257917404175e-01 2.387627959251403809e-01 9.602511674165725708e-02 -7.572231441736221313e-02 9.782315790653228760e-02 -6.438042968511581421e-02 8.540549129247665405e-02 2.203946113586425781e-01 5.270918086171150208e-02 -4.100761711597442627e-01 -8.354692161083221436e-02 -8.198932558298110962e-02 -7.667430490255355835e-02
1.554334443062543869e-02 -2.822880148887634277e-01 9.801287949085235596e-02 -3.729154765605926514e-01 4.982367902994155884e-02 1.979779750108718872e-01 -2.358027100563049316e-01 3.841372951865196228e-02 9.337136894464492798e-02 9.669519215822219849e-02 -1.395664550364017487e-02 1.554460078477859497e-01 -2.265176624059677124e-01 3.539883792400360107e-01 -1.302337646484375000e-01 -1.653193728998303413e-03 -4.107799828052520752e-01 1.121284887194633484e-01 -2.060401067137718201e-02 5.363933742046356201e-02 2.805354818701744080e-02 -8.344032615423202515e-02 2.625956237316131592e-01 8.669235557317733765e-02 8.726003766059875488e-02 2.142608016729354858e-01 1.097211837768554688e-01 -5.895658954977989197e-02 1.323812752962112427e-01 1.296802610158920288e-01 1.936338245868682861e-01 -1.640935391187667847e-01
-1.033860221505165100e-01 -9.983412176370620728e-02 -6.775949895381927490e-02 2.163720428943634033e-01 7.049833983182907104e-02 -1.771232634782791138e-01 -1.329292058944702148e-01 1.070310547947883606e-02 -1.024039387702941895e-01 -6.923662126064300537e-02 7.547288388013839722e-02 7.749676704406738281e-02 -2.919836156070232391e-02 4.318253397941589355e-01 -1.238685026764869690e-01 4.602045286446809769e-03 -2.543838024139404297e-01 3.776206374168395996e-01 1.471356749534606934e-01 -3.615500032901763916e-01 -1.016395986080169678e-01 1.280701905488967896e-01 -9.180228225886821747e-03 1.680021882057189941e-01 2.747560143470764160e-01 2.238329127430915833e-02 1.703702099621295929e-02 -1.253872662782669067e-01 -2.744682431221008301e-01 -6.670980900526046753e-02 1.467987149953842163e-02 -2.396177500486373901e-01
-1.166968047618865967e-02 -2.468874454498291016e-01 -1.387750655412673950e-01 -6.806062161922454834e-02 -1.854238510131835938e-01 -2.308150529861450195e-01 -2.740769982337951660e-01 1.722942292690277100e-01 -2.712989151477813721e-01 -9.217169880867004395e-02 3.223352730274200439e-01 1.671245992183685303e-01 -5.543091800063848495e-03 2.187460958957672119e-01 3.033120930194854736e-02 -1.378975510597229004e-01 -3.822661340236663818e-01 7.322914153337478638e-02 2.357005625963211060e-01 -1.799848228693008423e-01 -2.188791483640670776e-01 2.608513087034225464e-02 -9.119226038455963135e-02 1.268125176429748535e-01 1.170704737305641174e-01 1.828529983758926392e-01 1.607453227043151855e-01 1.024680137634277344e-01 -8.370321593247354031e-04 2.059559375047683716e-01 -3.022260777652263641e-02 3.970216587185859680e-02
-3.274373710155487061e-02 -1.785723119974136353e-01 -3.069960474967956543e-01 1.977345794439315796e-01 -1.159649416804313660e-01 2.273439168930053711e-01 -4.555114805698394775e-01 5.400741845369338989e-02 -3.302994668483734131e-01 4.833565559238195419e-03 2.635563537478446960e-02 1.637544184923171997e-01 -2.160103619098663330e-01 3.144795298576354980e-01 -2.707777619361877441e-01 8.620619191788136959e-04 -1.156980842351913452e-01 -6.931719928979873657e-02 1.265701055526733398e-01 -1.691380292177200317e-01 -5.360440700314939022e-04 2.570948600769042969e-01 -4.676508530974388123e-02 -8.063463866710662842e-02 -5.332947149872779846e-02 -1.426181793212890625e-01 1.075355410575866699e-01 -1.657844185829162598e-01 -2.378252893686294556e-02 3.996106609702110291e-02 1.964209787547588348e-02 1.603347994387149811e-02
-3.057514727115631104e-01 -1.869814395904541016e-01 -5.989683791995048523e-02 2.759571075439453125e-01 -5.834914371371269226e-02 8.810060098767280579e-03 -3.580525219440460205e-01 1.981095671653747559e-01 -1.696438789367675781e-01 2.514874339103698730e-01 -4.006691649556159973e-02 1.712766662240028381e-02 -2.616737186908721924e-01 3.276413679122924805e-01 2.534733153879642487e-02 -1.722070574760437012e-01 -1.136734336614608765e-01 -1.170823425054550171e-01 2.365249693393707275e-01 2.041605561971664429e-01 9.328024834394454956e-02 3.448741883039474487e-02 9.975942224264144897e-02 -1.101047545671463013e-01 6.020912528038024902e-02 1.566302478313446045e-01 -3.060537576675415039e-02 4.292824771255254745e-03 -2.957946360111236572e-01 -2.195756649598479271e-03 -2.179139554500579834e-01 -2.278599329292774200e-02
-1.417515426874160767e-01 -3.275250201113522053e-04 -2.751233279705047607e-01 5.185811314731836319e-03 -5.054330825805664062e-02 -2.369448542594909668e-01 -2.030405849218368530e-01 -1.067722886800765991e-01 -2.285786420106887817e-01 -3.375129401683807373e-02 1.390457600355148315e-01 -2.177070081233978271e-02 -6.540028750896453857e-02 2.601867020130157471e-01 -1.977517642080783844e-02 1.280452907085418701e-01 -1.592078506946563721e-01 3.178095817565917969e-02 2.116716206073760986e-01 -1.933280080556869507e-01 9.237577766180038452e-02 -4.048281013965606689e-01 -7.869123667478561401e-02 1.523817777633666992e-01 1.736560277640819550e-02 1.834831386804580688e-01 2.090369462966918945e-01 -4.334165453910827637e-01 -2.198149114847183228e-01 3.999727219343185425e-02 -6.822065263986587524e-02 -2.125392295420169830e-02
-2.702209055423736572e-01 -6.030967086553573608e-02 -1.769616454839706421e-02 1.898140907287597656e-01 -1.181343011558055878e-02 -2.733025327324867249e-02 -2.760171890258789062e-01 -2.950765751302242279e-02 -1.562428623437881470e-01 -1.924604624509811401e-01 2.085855752229690552e-01 5.540953204035758972e-02 -5.328924953937530518e-02 3.117784261703491211e-01 -2.302148044109344482e-01 2.006674110889434814e-01 -2.338169664144515991e-01 3.856427967548370361e-01 -3.553827479481697083e-02 -2.051013410091400146e-01 8.828047662973403931e-02 -1.823664456605911255e-02 -1.117524653673171997e-01 -2.416566200554370880e-02 -7.384718209505081177e-02 2.445949018001556396e-01 4.190409183502197266e-02 4.352722316980361938e-02 -9.517384320497512817e-02 -7.742303609848022461e-02 -1.707085072994232178e-01 -3.559103906154632568e-01
-5.798944085836410522e-02 -3.589537441730499268e-01 -2.033862173557281494e-01 1.158385351300239563e-01 -1.593079566955566406e-01 1.014846041798591614e-01 -3.220468759536743164e-01 1.529741566628217697e-02 3.114582039415836334e-03 1.639713495969772339e-01 1.896091550588607788e-01 3.075505979359149933e-02 8.983197063207626343e-02 -8.009110391139984131e-02 -2.181065827608108521e-01 -1.400805115699768066e-01 -3.555752336978912354e-02 1.468794643878936768e-01 -3.125219047069549561e-02 -2.541274577379226685e-02 2.994094789028167725e-01 -2.279363572597503662e-01 -1.727250814437866211e-01 -7.330263033509254456e-03 4.069598317146301270e-01 2.961802780628204346e-01 1.015737187117338181e-02 -2.245583832263946533e-01 1.251685712486505508e-02 -6.201833114027976990e-02 1.090262681245803833e-01 -1.104541569948196411e-01
-1.245116740465164185e-01 -1.871122866868972778e-01 -1.916934847831726074e-01 9.584724903106689453e-02 5.670825485140085220e-03 1.464160382747650146e-01 -3.097127676010131836e-01 2.115341834723949432e-02 -7.122127711772918701e-02 6.375712342560291290e-03 -4.966250807046890259e-02 2.102578282356262207e-01 -7.673650234937667847e-02 4.068248867988586426e-01 -8.050622045993804932e-02 -9.955461323261260986e-02 -4.107366502285003662e-01 8.243385702371597290e-03 8.380655199289321899e-02 -4.720472171902656555e-02 1.060038655996322632e-01 1.219152882695198059e-01 -1.509928703308105469e-01 1.079513058066368103e-01 1.578250899910926819e-02 -2.712632119655609131e-01 1.326644569635391235e-01 -3.028741478919982910e-01 -2.292611896991729736e-01 2.318465337157249451e-02 -1.851745247840881348e-01 1.923750340938568115e-01
-1.397049725055694580e-01 8.709061145782470703e-02 -2.898391783237457275e-01 -6.748207658529281616e-02 -1.216199807822704315e-02 4.724280536174774170e-02 -3.377324342727661133e-01 -2.373801916837692261e-01 -2.137794941663742065e-01 -4.084137976169586182e-01 -2.353566139936447144e-02 3.401387631893157959e-01 -2.070299535989761353e-01 4.561276175081729889e-03 -5.853487178683280945e-03 5.554832518100738525e-02 -3.443950414657592773e-01 1.721317768096923828e-01 1.196853891015052795e-01 1.324663013219833374e-01 9.131523966789245605e-02 1.991568692028522491e-02 1.025952026247978210e-01 5.817543715238571167e-02 9.850044548511505127e-02 1.577106118202209473e-01 2.118995971977710724e-02 -1.038076356053352356e-01 -1.457009166479110718e-01 -1.444390565156936646e-01 9.081593900918960571e-02 1.946731358766555786e-01
2.895668148994445801e-02 -2.541755139827728271e-01 -7.918208092451095581e-02 -1.530633568763732910e-01 -3.274839222431182861e-01 5.453872680664062500e-01 -1.402120292186737061e-01 -1.567138433456420898e-01 4.252256825566291809e-02 2.084295004606246948e-01 -9.705892205238342285e-02 -2.956734411418437958e-02 1.595612168312072754e-01 3.262668848037719727e-01 -4.706969857215881348e-02 6.468545645475387573e-02 -3.121495842933654785e-01 1.989924311637878418e-01 3.570666536688804626e-02 1.910775452852249146e-01 1.036985516548156738e-01 -4.509023576974868774e-02 1.096727401018142700e-01 -1.025351956486701965e-01 3.541898354887962341e-02 2.879808284342288971e-02 -9.684264659881591797e-02 -3.414361923933029175e-02 -1.520636230707168579e-01 1.074205562472343445e-01 6.817728281021118164e-02 1.817285665310919285e-03
-1.892659366130828857e-01 -2.687149941921234131e-01 -3.963227570056915283e-01 1.200617030262947083e-01 8.593127131462097168e-02 1.538473814725875854e-01 -9.515083581209182739e-02 -1.569671034812927246e-01 -1.775342524051666260e-01 7.618528604507446289e-02 -7.468435913324356079e-02 1.200728584080934525e-02 1.125751659274101257e-01 1.637639850378036499e-01 7.168226689100265503e-02 -3.085373044013977051e-01 -1.243769228458404541e-01 1.539102941751480103e-01 2.786608934402465820e-01 1.295670568943023682e-01 -1.328299045562744141e-01 8.051750808954238892e-02 1.429154723882675171e-01 -1.461836844682693481e-01 -2.413276815786957741e-04 1.269623041152954102e-01 -8.025826513767242432e-02 -6.875237077474594116e-02 -4.305171966552734375e-01 -1.426464915275573730e-01 2.054119668900966644e-02 -1.998673826456069946e-01
1.108962763100862503e-02 -2.285292297601699829e-01 3.841196885332465172e-03 -3.190582990646362305e-01 -3.478403389453887939e-01 4.064486026763916016e-01 -2.061118334531784058e-01 -2.449695579707622528e-02 1.456540375947952271e-01 4.390599671751260757e-03 -1.091809794306755066e-01 8.732569217681884766e-02 3.588676080107688904e-02 3.498475849628448486e-01 -1.248052492737770081e-01 3.350407257676124573e-02 -2.523515522480010986e-01 1.187376081943511963e-01 2.377765327692031860e-01 7.506605237722396851e-02 2.997902780771255493e-02 -1.197674497961997986e-01 1.235913410782814026e-01 -1.403027474880218506e-01 -8.498484641313552856e-02 1.373980492353439331e-01 7.449628412723541260e-02 -1.505568027496337891e-01 -4.850050900131464005e-03 1.240094080567359924e-01 1.797951757907867432e-01 -2.078484296798706055e-01
8.081398159265518188e-02 -3.794952034950256348e-01 -3.979351222515106201e-01 -5.677775293588638306e-02 -6.615743786096572876e-02 -3.011692315340042114e-02 -3.941090106964111328e-01 3.752759471535682678e-02 -1.478615999221801758e-01 -1.590156257152557373e-01 1.194612532854080200e-01 1.213319972157478333e-01 -4.610331356525421143e-02 5.810849741101264954e-02 -1.006160229444503784e-01 -2.919162437319755554e-02 -3.793669342994689941e-01 2.192844897508621216e-01 1.292777955532073975e-01 7.625013124197721481e-03 -2.696693539619445801e-01 3.596700727939605713e-02 6.945373862981796265e-02 9.553955867886543274e-03 5.466007441282272339e-02 -1.950952261686325073e-01 -5.973207950592041016e-02 -2.675428390502929688e-01 -1.509550213813781738e-01 -5.652675032615661621e-02 -5.389798060059547424e-02 2.126546949148178101e-02
-2.094093114137649536e-01 -6.051997095346450806e-02 -1.252663731575012207e-01 2.032262980937957764e-01 -8.391702920198440552e-02 2.689936161041259766e-01 -1.449674516916275024e-01 -5.933490116149187088e-03 -2.302296608686447144e-01 7.377331703901290894e-02 -3.181035071611404419e-02 3.451261520385742188e-01 -1.225948929786682129e-01 2.396780848503112793e-01 -1.697308570146560669e-01 1.219103038311004639e-01 -8.209093660116195679e-02 2.216202020645141602e-01 1.002315059304237366e-02 2.320740371942520142e-01 -3.951866626739501953e-01 4.757117852568626404e-02 2.070028483867645264e-01 2.074489593505859375e-01 -1.687046885490417480e-01 1.695801317691802979e-01 7.492836564779281616e-02 3.154685348272323608e-02 -1.807387918233871460e-01 7.145494222640991211e-02 2.127338014543056488e-02 -2.100884616374969482e-01
-7.200676947832107544e-02 -8.723162114620208740e-02 -2.398315966129302979e-01 -6.887838244438171387e-02 -5.318187475204467773e-01 8.153327554464340210e-02 -3.418196737766265869e-02 -1.492818742990493774e-01 -3.359364867210388184e-01 -2.968907542526721954e-02 -2.241574823856353760e-01 2.443854659795761108e-01 7.969857752323150635e-02 2.787651121616363525e-01 -3.732505068182945251e-02 4.836216941475868225e-02 -3.037509322166442871e-01 1.030790880322456360e-01 -8.831235021352767944e-02 1.121344268321990967e-01 8.252280205488204956e-02 6.515012681484222412e-02 1.224108785390853882e-01 1.741345226764678955e-01 -5.640324577689170837e-02 2.045166045427322388e-01 -2.723873965442180634e-02 -7.848316431045532227e-02 1.168112829327583313e-01 -1.598028093576431274e-01 1.720178723335266113e-01 -1.426555402576923370e-02
-3.985346257686614990e-01 -8.316583186388015747e-02 1.378981471061706543e-01 -1.700149662792682648e-02 -1.686078161001205444e-01 8.098791539669036865e-02 -1.691016256809234619e-01 -1.506552249193191528e-01 -3.031041324138641357e-01 2.005731873214244843e-02 2.071846462786197662e-02 1.328012198209762573e-01 -3.293127715587615967e-01 1.850737631320953369e-01 -8.356665819883346558e-02 1.974957436323165894e-01 -9.966755658388137817e-02 3.159185945987701416e-01 1.229242235422134399e-02 3.100114129483699799e-02 -1.736454963684082031e-01 9.334417432546615601e-02 4.641415923833847046e-02 7.326343655586242676e-02 -6.525783240795135498e-02 3.108192384243011475e-01 6.629316508769989014e-02 2.256368659436702728e-02 -3.113014101982116699e-01 9.228726476430892944e-02 2.422555983066558838e-01 5.019113048911094666e-02
-1.523968130350112915e-01 4.913874343037605286e-02 -3.282233774662017822e-01 -3.533639013767242432e-02 -1.703166812658309937e-01 -2.986011095345020294e-02 -7.485134899616241455e-02 -1.667878776788711548e-01 -2.220465242862701416e-01 2.325308322906494141e-01 1.200951822102069855e-02 2.009170651435852051e-01 -1.844511367380619049e-02 3.258307576179504395e-01 -2.377587407827377319e-01 1.846684664487838745e-01 -1.283310353755950928e-02 4.573459923267364502e-01 9.761891514062881470e-02 -1.202861294150352478e-01 8.045887202024459839e-02 -2.090359777212142944e-01 -7.964367419481277466e-02 8.983527868986129761e-02 3.711460828781127930e-01 7.595945149660110474e-03 -6.386630237102508545e-03 1.263342946767807007e-01 -1.709680189378559589e-03 7.105653733015060425e-02 6.028520315885543823e-02 -2.510750107467174530e-02
-2.119000405073165894e-01 -9.977920353412628174e-02 -2.357620447874069214e-01 2.420271039009094238e-01 1.778159476816654205e-02 -1.103752404451370239e-01 3.232321515679359436e-02 3.415077924728393555e-02 -2.766233384609222412e-01 2.020704746246337891e-01 1.330583989620208740e-01 8.243754506111145020e-02 -1.488860975950956345e-02 2.400823533535003662e-01 -5.894725769758224487e-02 2.143490463495254517e-01 -2.026730626821517944e-01 6.060646846890449524e-02 1.971228271722793579e-01 -5.268129706382751465e-02 1.785557419061660767e-01 7.052905857563018799e-02 2.041039615869522095e-01 -4.433396831154823303e-02 2.652536332607269287e-01 4.855779989156872034e-04 -1.251456514000892639e-02 -3.013770282268524170e-01 -8.986662328243255615e-02 9.934945404529571533e-02 9.391608089208602905e-02 -4.606116116046905518e-01
-3.913010954856872559e-01 8.114012330770492554e-02 -1.229911148548126221e-01 5.015363916754722595e-02 -1.775012463331222534e-01 -2.597185038030147552e-02 -1.943217217922210693e-01 1.254745125770568848e-01 -3.197480142116546631e-01 -4.131297394633293152e-02 -1.598130613565444946e-01 2.524859905242919922e-01 -1.365201771259307861e-01 1.376093775033950806e-01 5.711656808853149414e-02 2.407098710536956787e-01 -3.115483820438385010e-01 1.746069788932800293e-01 1.500907093286514282e-01 7.101082056760787964e-02 1.546986997127532959e-01 -6.193617358803749084e-02 -4.660611599683761597e-02 -8.225309848785400391e-02 7.512415200471878052e-02 3.834718763828277588e-01 -1.002621278166770935e-01 1.038536801934242249e-01 -1.238154172897338867e-01 -9.729865938425064087e-02 1.813609749078750610e-01 1.480276882648468018e-01
6.109842285513877869e-02 -3.617255687713623047e-01 -4.332113265991210938e-02 -2.711107432842254639e-01 -2.171639353036880493e-01 2.454912513494491577e-01 -1.514570266008377075e-01 -5.921113491058349609e-02 3.155373409390449524e-02 1.208514943718910217e-01 1.002158131450414658e-02 1.423534303903579712e-01 8.712501265108585358e-03 1.947776675224304199e-01 -1.395465433597564697e-01 8.184289932250976562e-02 -3.871707320213317871e-01 9.106179699301719666e-03 2.070564329624176025e-01 -7.857329328544437885e-04 8.705392479896545410e-03 -2.357218414545059204e-01 2.659523785114288330e-01 -5.846975371241569519e-02 6.092478707432746887e-02 2.006724923849105835e-01 7.512757927179336548e-02 -1.322538852691650391e-01 9.368032217025756836e-02 2.218640446662902832e-01 2.340316474437713623e-01 -2.312726974487304688e-01
-1.412533968687057495e-01 -2.693186700344085693e-01 -3.059590756893157959e-01 -1.874166876077651978e-01 1.541045308113098145e-01 3.349468344822525978e-03 -2.305920273065567017e-01 -7.886087149381637573e-02 -1.016349717974662781e-01 -6.967052817344665527e-02 2.875822782516479492e-01 -9.599661082029342651e-02 4.971364140510559082e-02 3.440208435058593750e-01 7.463987916707992554e-02 -6.881857663393020630e-02 -2.907323241233825684e-01 4.545326158404350281e-02 3.389984071254730225e-01 3.761379793286323547e-02 -4.622278362512588501e-02 -6.074611097574234009e-02 2.433460205793380737e-01 -2.719424366950988770e-01 -1.383130699396133423e-01 -6.544194370508193970e-02 -1.680613867938518524e-02 -6.675875931978225708e-02 -1.457944363355636597e-01 -1.348525434732437134e-01 2.063646912574768066e-01 -7.275854796171188354e-02
-4.086987115442752838e-03 -2.596217393875122070e-01 1.776276081800460815e-01 -2.541513144969940186e-01 -2.402095794677734375e-01 1.833861321210861206e-01 -2.302224487066268921e-01 4.434278234839439392e-02 6.314351409673690796e-02 7.072994019836187363e-03 8.901744335889816284e-02 1.138521879911422729e-01 -6.896799802780151367e-02 1.949632912874221802e-01 1.617692038416862488e-02 5.477140471339225769e-02 -5.089573264122009277e-01 1.775447838008403778e-02 1.656816452741622925e-01 7.748848199844360352e-02 2.435361780226230621e-02 -7.069496810436248779e-02 2.893798351287841797e-01 -6.680991500616073608e-02 7.074709981679916382e-02 1.943614333868026733e-01 9.094828367233276367e-02 -8.022662252187728882e-02 1.158985216170549393e-02 1.507167220115661621e-01 3.016522824764251709e-01 -2.474811971187591553e-01
-3.159184455871582031e-01 -1.355304867029190063e-01 -2.523346543312072754e-01 -1.854240745306015015e-01 -1.822919957339763641e-02 -2.285006791353225708e-01 -3.281944394111633301e-01 7.120213657617568970e-02 -3.268309831619262695e-01 -1.937610357999801636e-01 2.183353602886199951e-01 3.817401453852653503e-02 1.919889636337757111e-02 3.404865264892578125e-01 8.247219026088714600e-02 -1.370225101709365845e-01 4.570221062749624252e-03 1.871850788593292236e-01 -4.395197331905364990e-02 -2.476947195827960968e-02 -1.879529468715190887e-02 1.844573616981506348e-01 1.888982392847537994e-02 1.353140920400619507e-01 7.895784080028533936e-02 1.602378338575363159e-01 1.353739351034164429e-01 -4.847097396850585938e-02 -2.052520215511322021e-01 1.745294630527496338e-01 2.580116987228393555e-01 -2.619168534874916077e-02
-1.252414882183074951e-01 -1.924774646759033203e-01 -1.173143610358238220e-01 -1.928514689207077026e-01 -2.072593122720718384e-01 -4.980242345482110977e-03 -3.988914787769317627e-01 -3.818710683844983578e-04 -1.337625831365585327e-01 -1.082806214690208435e-01 2.830830216407775879e-01 2.685742974281311035e-01 -1.036053672432899475e-01 1.003867834806442261e-01 1.754735112190246582e-01 -1.859625726938247681e-01 -3.221085369586944580e-01 2.165235579013824463e-01 2.253696769475936890e-01 1.535963118076324463e-01 -1.675115972757339478e-01 -5.920181795954704285e-02 -9.658753871917724609e-02 -1.008036313578486443e-03 -8.165788650512695312e-02 -2.880048751831054688e-01 4.999292269349098206e-02 -2.208856642246246338e-01 -1.081390604376792908e-01 -3.078300273045897484e-03 4.620646312832832336e-02 -7.408648729324340820e-02
-1.252428442239761353e-01 -2.127612680196762085e-01 -2.448253631591796875e-01 1.820420380681753159e-03 9.564001858234405518e-02 -6.727948784828186035e-02 -2.506596446037292480e-01 -1.661941111087799072e-01 1.742821931838989258e-02 -1.340761780738830566e-01 9.976904094219207764e-02 -5.819941684603691101e-02 1.101387441158294678e-01 4.316468238830566406e-01 -1.370107941329479218e-02 -7.341443002223968506e-02 -4.131326675415039062e-01 -2.097854390740394592e-02 2.952010631561279297e-01 -6.504638493061065674e-02 -3.606729954481124878e-02 8.411741256713867188e-02 1.142766848206520081e-01 -2.180442214012145996e-01 -4.942331835627555847e-02 1.092762406915426254e-02 2.488597631454467773e-01 -3.439248502254486084e-01 -9.213216602802276611e-02 8.314380422234535217e-03 1.199286729097366333e-01 -4.627602919936180115e-02
-2.016281709074974060e-02 -2.557766139507293701e-01 -6.917294114828109741e-02 -2.791063189506530762e-01 -1.722997874021530151e-01 4.034422934055328369e-01 -2.372760772705078125e-01 -1.993712596595287323e-02 3.326682373881340027e-02 1.173879485577344894e-02 -3.192972019314765930e-02 9.411092102527618408e-02 -8.522778004407882690e-02 2.792718708515167236e-01 1.737910881638526917e-02 6.597669422626495361e-02 -3.611026406288146973e-01 -1.115345656871795654e-01 9.361260384321212769e-02 1.190909668803215027e-01 2.253175899386405945e-02 -8.200038969516754150e-02 2.676322758197784424e-01 -1.281152851879596710e-02 7.973805069923400879e-02 1.913803815841674805e-01 1.663714498281478882e-01 -1.798372864723205566e-01 2.341910824179649353e-02 9.366597980260848999e-02 3.097801804542541504e-01 -2.195653319358825684e-01
-2.641583681106567383e-01 -3.899276256561279297e-02 -3.017709963023662567e-02 -1.206186041235923767e-01 -6.274555623531341553e-02 2.488639354705810547e-01 -8.272560685873031616e-02 1.618902981281280518e-01 -4.112887084484100342e-01 -3.687512129545211792e-02 1.349299401044845581e-01 4.022110402584075928e-01 -2.822059765458106995e-02 2.680653929710388184e-01 2.862311201170086861e-03 1.829639524221420288e-01 -9.790704399347305298e-02 3.251121342182159424e-01 1.008515506982803345e-01 -2.982583642005920410e-01 3.182179853320121765e-02 -1.758909821510314941e-01 1.312404274940490723e-01 7.187695801258087158e-02 1.159209832549095154e-01 -1.792529523372650146e-01 6.620216369628906250e-02 -1.322802603244781494e-01 3.297449322417378426e-03 9.566869586706161499e-02 4.711635038256645203e-02 1.004682704806327820e-01
-3.697403669357299805e-01 -3.166867196559906006e-01 -7.705711759626865387e-03 -1.931318789720535278e-01 2.741027064621448517e-02 1.233031004667282104e-01 -3.187531828880310059e-01 -4.004520922899246216e-02 -1.917682439088821411e-01 2.488213330507278442e-01 -1.123390644788742065e-01 2.638913989067077637e-01 -1.474220305681228638e-01 2.371236979961395264e-01 -5.966497212648391724e-02 1.103492155671119690e-01 -1.385300904512405396e-01 -5.487656220793724060e-02 -5.601698532700538635e-02 1.479293256998062134e-01 -1.602194085717201233e-02 1.480543464422225952e-01 1.110158115625381470e-01 4.728946462273597717e-02 -2.407163977622985840e-01 1.602508574724197388e-01 1.960470676422119141e-01 5.877773091197013855e-02 1.590010225772857666e-01 2.654301188886165619e-02 2.745029330253601074e-01 -1.449971497058868408e-01
-1.133993789553642273e-01 -9.787812829017639160e-02 -2.331978231668472290e-01 4.598391428589820862e-02 2.191212773323059082e-02 9.633554518222808838e-02 -4.691716432571411133e-01 -1.960741169750690460e-02 -2.200980186462402344e-01 -2.258838117122650146e-01 7.819868624210357666e-02 1.383995115756988525e-01 -5.998609960079193115e-02 -3.352292254567146301e-02 1.231320723891258240e-01 4.744810983538627625e-03 -3.054078519344329834e-01 2.383716404438018799e-01 1.410871744155883789e-01 -3.632649406790733337e-02 -1.018892973661422729e-01 4.358876869082450867e-02 1.268417388200759888e-01 2.224670499563217163e-01 5.893975123763084412e-02 -7.555349171161651611e-02 1.656320393085479736e-01 -2.240693718194961548e-01 -3.932099342346191406e-01 8.600593544542789459e-03 1.271008700132369995e-01 1.982609927654266357e-01
-3.129348754882812500e-01 -1.855839341878890991e-01 -1.899764835834503174e-01 -6.133674457669258118e-02 -2.475516200065612793e-01 1.753254681825637817e-01 -1.288895905017852783e-01 -3.169032931327819824e-01 -1.725521832704544067e-01 -1.177479475736618042e-01 -1.439028829336166382e-01 2.174251899123191833e-02 -3.981964290142059326e-02 2.386882305145263672e-01 -1.090231165289878845e-01 4.753960072994232178e-01 -3.025873005390167236e-01 1.327203363180160522e-01 -1.398265454918146133e-02 6.188251450657844543e-02 1.343113952316343784e-03 9.386114776134490967e-02 4.264642670750617981e-02 5.710082873702049255e-02 -8.987619727849960327e-02 1.887048333883285522e-01 -1.872292906045913696e-02 -1.308222413063049316e-01 -2.149925082921981812e-01 1.119811683893203735e-01 1.011476442217826843e-01 1.472833380103111267e-02
1.801790297031402588e-02 -2.898229360580444336e-01 8.961168676614761353e-02 -8.082726597785949707e-02 -1.993280649185180664e-01 2.906325459480285645e-01 -2.731173634529113770e-01 1.253584623336791992e-01 1.022779941558837891e-01 3.755996748805046082e-02 -3.563871234655380249e-02 1.421743482351303101e-01 -4.834230244159698486e-02 2.012296617031097412e-01 5.413053557276725769e-02 4.586801677942276001e-02 -3.144628107547760010e-01 -1.189544051885604858e-02 1.660582125186920166e-01 1.366186290979385376e-01 8.393488824367523193e-02 -9.001924097537994385e-02 2.634460330009460449e-01 -8.228506892919540405e-02 6.279292702674865723e-02 2.260128557682037354e-01 5.700083076953887939e-02 -1.941570192575454712e-01 -1.414480805397033691e-02 2.161851376295089722e-01 2.601025104522705078e-01 -3.977898359298706055e-01
1.225480809807777405e-02 -1.034212112426757812e-01 -4.476188719272613525e-01 1.105415984056890011e-03 -1.210969537496566772e-01 9.418383240699768066e-02 -3.348478972911834717e-01 1.855970174074172974e-01 -1.409647986292839050e-02 1.397019177675247192e-01 1.174760386347770691e-01 -5.624457448720932007e-02 6.773583125323057175e-03 3.041142821311950684e-01 -3.278524056077003479e-02 -5.486474558711051941e-02 -4.565117657184600830e-01 -1.662317477166652679e-02 2.611280381679534912e-01 9.262974560260772705e-02 3.166364878416061401e-02 1.119846105575561523e-01 2.850829362869262695e-01 4.459243267774581909e-02 3.493597358465194702e-02 -2.138747572898864746e-01 1.667969822883605957e-01 -1.456973105669021606e-01 -7.938731461763381958e-02 -9.639816358685493469e-03 8.118691854178905487e-03 2.579022385179996490e-02
-1.611483395099639893e-01 -2.048491835594177246e-01 -1.176641732454299927e-01 -1.684947758913040161e-01 -1.763194799423217773e-02 3.182468116283416748e-01 -1.077496409416198730e-01 1.875363588333129883e-01 -1.235172823071479797e-01 -2.602864429354667664e-02 1.414597593247890472e-02 9.873826056718826294e-02 -5.938226357102394104e-02 1.911810189485549927e-01 -1.136438250541687012e-01 -1.678098589181900024e-01 -3.711968660354614258e-01 -1.077110692858695984e-01 1.177946925163269043e-01 8.454775810241699219e-02 4.805321246385574341e-02 -2.501288950443267822e-01 -6.291422527283430099e-03 1.320232599973678589e-01 2.755615711212158203e-01 5.422852188348770142e-02 -4.605051502585411072e-02 3.602772057056427002e-01 -2.471114099025726318e-01 -2.565692663192749023e-01 1.477281153202056885e-01 -1.488603800535202026e-01
-2.841919064521789551e-01 -8.858985453844070435e-02 -1.720676869153976440e-01 2.277536839246749878e-01 -2.744133174419403076e-01 4.156002029776573181e-02 -1.015639677643775940e-01 1.831680089235305786e-01 -3.825490474700927734e-01 -1.799126863479614258e-01 -6.745290756225585938e-02 2.171339392662048340e-01 1.450484525412321091e-02 2.849442660808563232e-01 -6.935667991638183594e-02 3.765054345130920410e-01 -1.174348890781402588e-01 2.173609286546707153e-01 1.162791401147842407e-01 1.319093853235244751e-01 1.120755597949028015e-01 -5.979910865426063538e-02 -1.661230027675628662e-01 -3.538173064589500427e-02 3.012323006987571716e-02 1.754836291074752808e-01 6.821183953434228897e-03 5.286997184157371521e-02 -1.830755919218063354e-01 -1.180928573012351990e-01 1.457589715719223022e-01 -1.021626368165016174e-01
-3.566648438572883606e-02 -1.326370090246200562e-01 1.328221056610345840e-02 -3.093771934509277344e-01 -4.872191697359085083e-02 3.604148328304290771e-01 -1.443705558776855469e-01 1.024158596992492676e-01 1.954023092985153198e-01 1.739157438278198242e-01 -1.577913761138916016e-02 7.415834069252014160e-02 6.513515859842300415e-02 3.054625391960144043e-01 -7.359510660171508789e-02 4.316685721278190613e-02 -4.768761396408081055e-01 2.404373586177825928e-01 -1.288279742002487183e-01 -3.769029676914215088e-02 -9.846977889537811279e-02 -1.793469190597534180e-01 1.891541033983230591e-01 -1.278424113988876343e-01 1.445902884006500244e-02 1.398338377475738525e-01 1.498259510844945908e-02 -1.674361079931259155e-01 -1.312867403030395508e-01 1.359334290027618408e-01 1.924590915441513062e-01 -1.569528132677078247e-01
-2.427928596735000610e-01 -2.511439323425292969e-01 -3.316061794757843018e-01 -3.338200226426124573e-02 3.253304585814476013e-02 -5.037362501025199890e-02 -3.191066980361938477e-01 1.415147930383682251e-01 -8.736342936754226685e-02 -4.725992307066917419e-02 1.160914525389671326e-01 5.604132264852523804e-02 1.836913377046585083e-01 2.854405343532562256e-01 -1.039365008473396301e-01 -1.850535571575164795e-01 -2.507987022399902344e-01 -3.938848525285720825e-02 2.470058798789978027e-01 8.389446884393692017e-03 4.203177616000175476e-02 -8.253106474876403809e-02 1.510093361139297485e-01 -2.391160875558853149e-01 -1.741120219230651855e-01 -1.133505851030349731e-01 9.284445643424987793e-02 -2.887341976165771484e-01 -1.978298872709274292e-01 2.287209033966064453e-01 5.755997076630592346e-02 -1.034108176827430725e-01
-5.156885832548141479e-02 -2.476685196161270142e-01 -3.340753912925720215e-01 1.905354261398315430e-01 1.190587691962718964e-02 -3.318631276488304138e-02 -3.278093338012695312e-01 1.488703042268753052e-01 -9.597594290971755981e-02 1.168642640113830566e-01 1.923900656402111053e-02 8.031548559665679932e-02 -4.682400822639465332e-02 2.877509891986846924e-01 4.458747431635856628e-02 -7.461734116077423096e-02 -6.679982692003250122e-02 -7.011855393648147583e-02 3.663184046745300293e-01 2.386783510446548462e-01 -9.839805215597152710e-02 2.561528384685516357e-01 -5.141251161694526672e-02 -1.979940086603164673e-01 1.320138126611709595e-01 2.000265270471572876e-01 1.221915483474731445e-01 1.296641826629638672e-01 -2.221864312887191772e-01 -2.376127392053604126e-01 1.459659188985824585e-01 -3.157682344317436218e-02
-1.847192794084548950e-01 -1.660171300172805786e-01 -2.097954899072647095e-01 -2.000442296266555786e-01 -8.895014971494674683e-02 2.299332767724990845e-01 -1.423005014657974243e-01 -4.842534195631742477e-03 2.642742916941642761e-02 -2.950694039463996887e-02 -2.259619981050491333e-01 4.656417295336723328e-02 -3.062012232840061188e-02 2.765495479106903076e-01 -2.944257482886314392e-02 2.007813379168510437e-02 -4.025127291679382324e-01 4.426478967070579529e-02 7.132974267005920410e-02 1.349648982286453247e-01 2.453989535570144653e-02 -9.914306551218032837e-02 2.122459709644317627e-01 2.087754607200622559e-01 7.727348059415817261e-02 1.317847073078155518e-01 3.172991573810577393e-01 -4.773228615522384644e-02 9.744779020547866821e-02 1.733518391847610474e-01 3.119582533836364746e-01 -3.004007935523986816e-01
3.610623255372047424e-02 -1.356461197137832642e-01 8.343855291604995728e-02 5.893191322684288025e-02 -7.697428762912750244e-02 3.682821616530418396e-02 -8.338022232055664062e-02 8.697629719972610474e-02 -2.467211037874221802e-01 1.400742381811141968e-01 -1.327326893806457520e-01 4.121232777833938599e-02 -5.664591491222381592e-02 3.980174064636230469e-01 -6.697886437177658081e-02 -1.438265889883041382e-01 -3.133786618709564209e-01 7.952427864074707031e-02 7.671751081943511963e-02 2.880991101264953613e-01 1.263599842786788940e-01 -2.393197566270828247e-01 3.244408667087554932e-01 1.324746608734130859e-01 4.743827506899833679e-02 -7.135439664125442505e-02 1.666182130575180054e-01 1.240013316273689270e-01 -3.764135837554931641e-01 -2.568129599094390869e-01 1.153421700000762939e-01 2.372120507061481476e-02
1.874682120978832245e-02 -1.414940506219863892e-01 -2.854835093021392822e-01 -1.695609241724014282e-01 -4.120776653289794922e-01 2.119339853525161743e-01 4.803229589015245438e-03 -1.414399743080139160e-01 -1.095802430063486099e-02 6.132547929883003235e-02 -4.441407322883605957e-02 9.347897768020629883e-02 1.317124366760253906e-01 2.473943829536437988e-01 -1.662102043628692627e-01 1.910621821880340576e-01 -1.900359541177749634e-01 2.542377412319183350e-01 -5.757948011159896851e-02 1.628528982400894165e-01 2.492289431393146515e-02 -4.958887025713920593e-02 1.068756058812141418e-01 -2.531318962574005127e-01 -9.035450220108032227e-02 2.776732742786407471e-01 -7.189427316188812256e-02 -2.237890288233757019e-02 -2.829053699970245361e-01 -2.225294262170791626e-01 2.165990322828292847e-01 -2.789318189024925232e-02
-8.936284482479095459e-02 -3.868062794208526611e-01 -1.754326522350311279e-01 3.686214238405227661e-02 -3.600366115570068359e-01 -2.843140996992588043e-02 -3.016233257949352264e-02 1.224661320447921753e-01 -1.305713206529617310e-01 1.251983195543289185e-01 2.043590098619461060e-01 2.177343890070915222e-02 -2.924573421478271484e-01 1.115639731287956238e-01 -1.512656807899475098e-01 1.284500360488891602e-01 -4.014266431331634521e-01 8.248440921306610107e-03 -1.659845709800720215e-01 -2.437717281281948090e-02 1.363844275474548340e-01 1.789395660161972046e-01 1.902895569801330566e-01 1.328393118456006050e-04 -1.229934673756361008e-02 3.022773563861846924e-01 -2.595877051353454590e-01 2.831283956766128540e-02 6.536499410867691040e-02 -1.146700466051697731e-03 -1.755094900727272034e-02 -1.054500490427017212e-01
1.689350977540016174e-02 -2.956616878509521484e-01 -3.828553557395935059e-01 1.340368203818798065e-02 2.035129815340042114e-02 -1.439671684056520462e-02 4.035604652017354965e-03 6.874924153089523315e-02 -5.305100977420806885e-02 -9.904336184263229370e-02 -2.219057530164718628e-01 1.449689716100692749e-01 -8.590044081211090088e-02 1.656448990106582642e-01 1.604020595550537109e-01 1.196458712220191956e-01 -1.388448178768157959e-01 1.229605898261070251e-01 3.055467009544372559e-01 1.133010312914848328e-01 -9.425394237041473389e-02 4.025700315833091736e-02 3.041490018367767334e-01 5.852724239230155945e-02 -2.244940958917140961e-02 2.494657188653945923e-01 7.623492926359176636e-02 6.330009200610220432e-04 -4.524682164192199707e-01 -2.465785145759582520e-01 -3.204571828246116638e-02 -1.424750238656997681e-01
-1.459860801696777344e-01 -2.139838635921478271e-01 -4.002330005168914795e-01 2.806751616299152374e-02 -2.247391194105148315e-01 -2.133879251778125763e-02 -1.059484258294105530e-01 6.852439790964126587e-02 9.292577207088470459e-02 -6.360525637865066528e-02 3.173533082008361816e-01 -2.118040621280670166e-02 -1.575798392295837402e-01 1.845733225345611572e-01 -1.327232867479324341e-01 -7.635561376810073853e-02 -2.530685365200042725e-01 -2.998141944408416748e-02 -1.516819745302200317e-01 -1.096752658486366272e-01 -1.443552076816558838e-01 -1.862222850322723389e-01 -6.267744302749633789e-02 3.694112598896026611e-02 3.653855323791503906e-01 -1.333854645490646362e-01 1.448967754840850830e-01 -2.361714541912078857e-01 -2.714037299156188965e-01 -1.961982548236846924e-01 -6.544146686792373657e-02 -5.965313315391540527e-02
-2.496741116046905518e-01 -1.360104680061340332e-01 6.895766407251358032e-02 -2.630949318408966064e-01 -3.376671075820922852e-01 6.770442426204681396e-02 -4.150701165199279785e-01 1.540410425513982773e-02 6.408343464136123657e-02 -8.497719652950763702e-03 -1.630277633666992188e-01 3.674046993255615234e-01 -1.864723414182662964e-01 1.549219191074371338e-01 -1.162938848137855530e-01 2.956227362155914307e-01 -1.611876785755157471e-01 -2.591927535831928253e-02 -3.019647486507892609e-02 1.254740357398986816e-01 2.321598529815673828e-01 -1.269050836563110352e-01 1.211285218596458435e-01 7.918083667755126953e-02 5.374312773346900940e-02 2.499837130308151245e-01 6.692963070236146450e-04 1.716879010200500488e-02 6.328897178173065186e-02 2.911886945366859436e-02 -5.079913511872291565e-02 1.458439826965332031e-01
-3.004395067691802979e-01 -2.091690897941589355e-01 -1.668637841939926147e-01 1.968850195407867432e-01 2.587590925395488739e-02 2.104435563087463379e-01 -1.798358559608459473e-01 7.195160537958145142e-02 -1.519177854061126709e-01 2.176461368799209595e-02 -1.070027351379394531e-01 3.319936990737915039e-01 2.255976647138595581e-01 2.422096133232116699e-01 2.325417399406433105e-01 9.056282788515090942e-02 -3.318071737885475159e-02 -4.075130820274353027e-02 2.459749430418014526e-01 1.287322640419006348e-01 -3.107633441686630249e-02 -5.037819594144821167e-02 -1.461730599403381348e-01 -8.694997988641262054e-03 3.386952355504035950e-02 1.514183431863784790e-01 2.547396421432495117e-01 2.377464324235916138e-01 -3.752162754535675049e-01 -8.356640487909317017e-02 5.200204439461231232e-03 -4.210723936557769775e-02
-5.922971293330192566e-02 -2.347877919673919678e-01 -1.639210730791091919e-01 -1.629418581724166870e-01 -3.596354424953460693e-01 -1.847526878118515015e-01 -2.603288590908050537e-01 4.858401045203208923e-02 -2.239260822534561157e-01 3.346912935376167297e-02 1.680669188499450684e-01 2.935249805450439453e-01 -8.359210193157196045e-02 3.724523633718490601e-02 1.087741460651159286e-02 1.470130234956741333e-01 -4.465103745460510254e-01 -4.480500146746635437e-02 3.386825323104858398e-01 1.380886733531951904e-01 1.890367269515991211e-01 7.262833416461944580e-02 3.186895325779914856e-02 1.758330464363098145e-01 8.876265585422515869e-02 -7.464046031236648560e-02 2.897998690605163574e-02 -7.493188232183456421e-02 2.548208832740783691e-02 -1.306346505880355835e-01 -1.115703135728836060e-01 -2.019862085580825806e-02
-2.171734869480133057e-01 -4.338859021663665771e-01 9.215093404054641724e-02 -1.129972413182258606e-01 -9.999398142099380493e-02 1.258654147386550903e-01 1.530875451862812042e-02 9.085121750831604004e-02 -2.229059636592864990e-01 -2.987680733203887939e-01 -1.638919264078140259e-01 -6.753747351467609406e-03 8.303409069776535034e-02 1.329650133848190308e-01 6.448910571634769440e-03 -7.614296674728393555e-02 -3.841623961925506592e-01 1.038612797856330872e-03 -5.180793255567550659e-02 4.522621631622314453e-02 -1.221390091814100742e-03 -1.005750074982643127e-01 -2.850230410695075989e-02 -2.188944024965167046e-03 2.211938798427581787e-01 2.594157755374908447e-01 5.957667157053947449e-02 1.960887312889099121e-01 -3.957546353340148926e-01 -3.095537982881069183e-02 1.392636299133300781e-01 -1.194856762886047363e-01
-1.719800382852554321e-01 -9.567014873027801514e-02 -2.254575639963150024e-01 8.427844941616058350e-02 1.275615245103836060e-01 1.030323579907417297e-01 -8.417074382305145264e-02 1.880761384963989258e-01 -1.830087602138519287e-01 5.176725983619689941e-02 4.451380670070648193e-01 2.090799361467361450e-01 5.509013310074806213e-02 1.050456538796424866e-01 -9.546324610710144043e-02 2.358997762203216553e-01 -7.733351737260818481e-02 2.138628810644149780e-01 2.139879316091537476e-01 -1.557645797729492188e-01 4.656213521957397461e-02 -2.472210526466369629e-01 -6.242974475026130676e-02 3.661448881030082703e-02 -7.576616853475570679e-02 2.903426289558410645e-01 7.457479089498519897e-02 -4.213780164718627930e-01 -8.756773918867111206e-02 -4.150971397757530212e-02 6.113936379551887512e-02 2.324567921459674835e-02
-2.801935970783233643e-01 -3.512444794178009033e-01 -2.797884941101074219e-01 -1.030443832278251648e-01 7.374343276023864746e-02 2.938136272132396698e-02 -3.459078967571258545e-01 -7.458496838808059692e-02 -5.580419301986694336e-02 -9.172653406858444214e-02 9.412674605846405029e-02 1.041963249444961548e-01 1.992738395929336548e-01 3.094336986541748047e-01 -1.165421158075332642e-01 7.323382794857025146e-02 -2.759553194046020508e-01 -5.446069315075874329e-02 1.915038973093032837e-01 -1.427301615476608276e-01 -6.772430241107940674e-02 -2.986343204975128174e-02 2.026600688695907593e-01 -3.779272735118865967e-02 -1.677515059709548950e-01 -1.955696791410446167e-01 1.285616457462310791e-01 -2.992512881755828857e-01 -1.217610314488410950e-01 -3.034288994967937469e-02 1.242587566375732422e-01 -6.525818258523941040e-02
-2.493803352117538452e-01 1.961456378921866417e-03 -1.899619400501251221e-01 -1.588143408298492432e-01 -1.270352117717266083e-02 3.081615567207336426e-01 -1.220555417239665985e-02 3.671772181987762451e-01 -3.174260258674621582e-01 -2.125134505331516266e-02 2.465244382619857788e-01 6.264000665396451950e-03 -1.726404875516891479e-01 7.951383292675018311e-02 1.561490297317504883e-01 1.271101236343383789e-01 -3.818133845925331116e-02 6.212683022022247314e-02 1.525420546531677246e-01 -1.920088380575180054e-02 9.778567403554916382e-02 -1.857613474130630493e-01 2.201295224949717522e-03 -2.666508406400680542e-02 3.876254558563232422e-01 1.527764499187469482e-01 2.702128887176513672e-01 -2.265660911798477173e-01 -7.217200845479965210e-02 1.086344793438911438e-01 -2.487026154994964600e-02 -1.356599181890487671e-01
-3.651576861739158630e-02 -9.703397750854492188e-02 -2.299292385578155518e-01 -8.249374479055404663e-02 -4.318625666201114655e-03 3.876620903611183167e-02 -4.688233733177185059e-01 -3.986996412277221680e-02 -2.454770058393478394e-01 1.348312497138977051e-01 1.078183650970458984e-01 2.052399516105651855e-01 -3.663580119609832764e-02 2.945370227098464966e-02 1.946723610162734985e-01 1.167574226856231689e-01 -4.696677923202514648e-01 -1.793634146451950073e-01 1.816136240959167480e-01 1.822988688945770264e-01 1.586496084928512573e-02 -4.743548482656478882e-02 1.735169738531112671e-01 2.440174371004104614e-01 1.517832130193710327e-01 -3.269012644886970520e-02 1.081974208354949951e-01 -5.744230002164840698e-02 -1.974056810140609741e-01 -1.554485112428665161e-01 5.478141829371452332e-02 6.609667837619781494e-02
-2.444769591093063354e-01 -1.643624156713485718e-01 2.163196504116058350e-01 -1.191288512200117111e-02 1.716382615268230438e-02 1.003952249884605408e-01 -3.296050727367401123e-01 -2.900060415267944336e-01 5.356843397021293640e-02 1.348995119333267212e-01 2.432274073362350464e-01 1.875282526016235352e-01 2.355611510574817657e-02 1.989650577306747437e-01 -2.743663452565670013e-02 1.662746965885162354e-01 -3.171742558479309082e-01 2.179921790957450867e-02 4.934108629822731018e-02 2.140439301729202271e-01 -1.506228744983673096e-01 -3.880436420440673828e-01 -6.072009354829788208e-02 1.186387334018945694e-02 1.191174015402793884e-01 -9.045886248350143433e-02 -2.617518417537212372e-02 -1.916259713470935822e-02 -3.225071430206298828e-01 -1.329282969236373901e-01 -5.943162739276885986e-02 -6.460373848676681519e-02
-2.467692643404006958e-01 -3.281382024288177490e-01 7.048378884792327881e-02 1.103039551526308060e-02 -3.600131273269653320e-01 -8.825102448463439941e-02 8.253194391727447510e-02 1.653961688280105591e-01 -1.139335334300994873e-01 8.778249472379684448e-02 2.305403947830200195e-01 -1.590262651443481445e-01 -2.473346740007400513e-01 1.130854040384292603e-01 6.581287086009979248e-02 3.324222564697265625e-02 -9.903211146593093872e-02 1.153137236833572388e-01 -1.506310403347015381e-01 1.260757893323898315e-01 -6.068837363272905350e-03 -1.506420671939849854e-01 1.282034218311309814e-01 3.243776410818099976e-02 5.178763866424560547e-01 1.626496613025665283e-01 1.636140197515487671e-01 -4.223950207233428955e-02 -1.440726220607757568e-01 4.658197611570358276e-02 -1.233134791254997253e-01 -1.140449941158294678e-01
-2.700461745262145996e-01 -2.225143909454345703e-01 -4.022864699363708496e-01 6.961947772651910782e-03 2.868130616843700409e-02 -1.042833700776100159e-01 -2.061162739992141724e-01 -8.248060196638107300e-02 -1.479724538512527943e-03 -1.370678097009658813e-01 1.076517160981893539e-02 -1.622773110866546631e-01 6.835703551769256592e-02 3.634021282196044922e-01 5.540367960929870605e-02 -4.352085664868354797e-02 -3.263376653194427490e-01 -2.594048343598842621e-02 1.209273114800453186e-01 8.651392906904220581e-02 -1.130988970398902893e-01 8.312202990055084229e-02 1.620595157146453857e-01 1.034148335456848145e-01 3.807307034730911255e-02 -1.787239611148834229e-01 3.890520334243774414e-02 -2.343406230211257935e-01 -1.607211977243423462e-01 2.051151990890502930e-01 2.779077589511871338e-01 -2.164829522371292114e-01
-2.473414838314056396e-01 7.057154178619384766e-02 -2.075221240520477295e-01 -1.011112555861473083e-01 -1.387618333101272583e-01 -8.219631761312484741e-02 -4.487524926662445068e-01 3.268136978149414062e-01 -1.609868109226226807e-01 -1.801815070211887360e-02 -4.755454137921333313e-03 4.349972307682037354e-02 5.667514726519584656e-02 3.987886905670166016e-01 1.903438866138458252e-01 -2.399482876062393188e-01 -1.551828384399414062e-01 -7.292371988296508789e-02 1.171857193112373352e-01 7.166438549757003784e-02 -1.738957762718200684e-01 -1.290476322174072266e-01 2.328140139579772949e-01 5.168633162975311279e-02 7.134321331977844238e-02 4.372973740100860596e-02 2.523248493671417236e-01 1.087995395064353943e-01 -1.364699155092239380e-01 -5.919812247157096863e-02 8.124032989144325256e-03 -7.357215881347656250e-02
-9.583774954080581665e-02 -2.491152137517929077e-01 -1.385865807533264160e-01 -2.319181524217128754e-02 -2.151083946228027344e-01 1.520894169807434082e-01 -3.151055797934532166e-02 -7.263903319835662842e-02 -8.543074876070022583e-02 -1.996369510889053345e-01 3.766865283250808716e-02 4.651921242475509644e-02 -9.537607431411743164e-02 3.000327050685882568e-01 9.879523515701293945e-02 1.623233854770660400e-01 -3.357084989547729492e-01 -3.591696172952651978e-02 1.206902712583541870e-01 5.540362372994422913e-02 3.361497819423675537e-01 -1.727613359689712524e-01 2.161702811717987061e-01 -3.527577519416809082e-01 4.672531038522720337e-03 1.905501633882522583e-01 -4.063795506954193115e-02 -1.162777617573738098e-01 2.546603083610534668e-01 1.522191464900970459e-01 1.137695834040641785e-01 -2.219746559858322144e-01
-1.943420171737670898e-01 -1.644430607557296753e-01 8.621148299425840378e-04 -1.965142041444778442e-01 -3.411412835121154785e-01 2.843379974365234375e-01 9.221874177455902100e-03 -2.450903356075286865e-01 -2.359218001365661621e-01 2.354936674237251282e-03 3.260065987706184387e-02 -2.126043662428855896e-03 -1.745728254318237305e-01 1.572547256946563721e-01 -2.082052379846572876e-01 2.105655968189239502e-01 -3.562344014644622803e-01 1.823582500219345093e-01 -1.216471381485462189e-02 4.099261760711669922e-02 7.910422980785369873e-02 1.415537763386964798e-02 3.261477872729301453e-02 1.088039353489875793e-01 -7.182801514863967896e-02 3.520883321762084961e-01 3.989309538155794144e-03 -3.606259450316429138e-02 -2.881382405757904053e-01 6.088599562644958496e-02 2.024179548025131226e-01 -8.710062131285667419e-03
-2.612830698490142822e-01 -1.659698933362960815e-01 3.183635324239730835e-02 -1.061398386955261230e-01 -2.945814430713653564e-01 1.132248491048812866e-01 -1.153280287981033325e-01 -1.929115056991577148e-01 -6.464447826147079468e-02 -3.038761019706726074e-01 5.071451142430305481e-02 1.790785044431686401e-01 -2.291875928640365601e-01 7.462573796510696411e-02 7.285627722740173340e-02 -3.105807900428771973e-01 -2.345429807901382446e-01 2.320034354925155640e-01 -1.928898394107818604e-01 -7.943787425756454468e-02 7.319515943527221680e-02 -1.940899938344955444e-01 1.984207183122634888e-01 1.046786829829216003e-01 3.211574852466583252e-01 1.876632720232009888e-01 5.291845276951789856e-02 -5.982254073023796082e-02 7.967503368854522705e-02 -7.762669771909713745e-02 9.962657839059829712e-02 -1.949853599071502686e-01
-9.624483436346054077e-02 -6.841272860765457153e-02 -2.853214144706726074e-01 8.394632488489151001e-02 9.496094286441802979e-02 6.431359797716140747e-02 -1.525938957929611206e-01 -1.543717808090150356e-03 -5.434776470065116882e-02 -9.757714718580245972e-02 3.143121302127838135e-01 1.147536486387252808e-01 -5.169904325157403946e-03 2.560828924179077148e-01 4.636617749929428101e-02 6.684604287147521973e-02 -5.978516768664121628e-03 3.386780619621276855e-01 2.496160417795181274e-01 2.473680302500724792e-02 2.637475132942199707e-01 -2.165648937225341797e-01 9.382405132055282593e-02 2.509919703006744385e-01 -2.837237156927585602e-02 3.223592042922973633e-01 2.224833518266677856e-01 -7.460553944110870361e-02 -3.429951965808868408e-01 -2.157245995476841927e-03 1.297933906316757202e-01 -6.555739790201187134e-02
-1.306274980306625366e-01 -2.196278274059295654e-01 1.825685612857341766e-02 1.625982820987701416e-01 -8.699689060449600220e-02 2.660587430000305176e-01 -1.286417692899703979e-01 -1.691092401742935181e-01 -3.166627585887908936e-01 -2.671835720539093018e-01 9.321361780166625977e-02 1.449939678423106670e-03 -8.943270146846771240e-02 2.167248874902725220e-01 5.471235141158103943e-02 -5.528077948838472366e-03 -3.197027444839477539e-01 -5.183256417512893677e-02 1.789514124393463135e-01 3.167982697486877441e-01 1.333106458187103271e-01 2.568610906600952148e-01 1.936203092336654663e-01 -2.525023221969604492e-01 2.795268967747688293e-02 1.891738325357437134e-01 -1.236851699650287628e-02 -9.758940339088439941e-02 -1.322652101516723633e-01 2.230821996927261353e-01 9.286205470561981201e-02 -4.094438254833221436e-02
-3.521427214145660400e-01 -6.908134371042251587e-02 -9.848019480705261230e-02 1.769256144762039185e-01 -1.153902336955070496e-02 9.986161440610885620e-02 -2.979701161384582520e-01 7.705856859683990479e-02 -2.295520901679992676e-01 1.216539964079856873e-01 -2.328272908926010132e-01 1.289885640144348145e-01 -1.954971551895141602e-01 2.161751389503479004e-01 4.306348785758018494e-02 2.081795483827590942e-01 4.562994837760925293e-02 3.038653135299682617e-01 1.584568023681640625e-01 3.766146600246429443e-01 -4.847344756126403809e-02 -6.380859017372131348e-02 2.432019263505935669e-02 2.339881062507629395e-01 6.781695038080215454e-02 1.749723702669143677e-01 -4.682714119553565979e-02 3.032542951405048370e-02 -2.149385362863540649e-01 6.737898103892803192e-03 2.216867953538894653e-01 -8.103205822408199310e-03
-1.316160410642623901e-01 -7.670188695192337036e-02 -2.037710249423980713e-01 5.821378156542778015e-02 -1.056963428854942322e-01 1.379131525754928589e-01 -2.279799580574035645e-01 6.228897720575332642e-02 -1.816727072000503540e-01 7.045010477304458618e-02 4.619322344660758972e-02 2.706050574779510498e-01 -1.272726356983184814e-01 1.088681668043136597e-01 8.323061466217041016e-02 3.231757581233978271e-01 -3.987499773502349854e-01 1.515851169824600220e-01 -5.301788821816444397e-02 1.797695308923721313e-01 3.126431405544281006e-01 -1.953995227813720703e-01 4.684242606163024902e-02 6.317998468875885010e-02 -2.402862906455993652e-02 3.607022166252136230e-01 -2.190667577087879181e-02 -3.211943805217742920e-02 -1.062217131257057190e-01 -1.064411178231239319e-01 7.442184537649154663e-02 2.711456120014190674e-01
-1.185216382145881653e-01 -4.192640483379364014e-01 -1.846349090337753296e-01 2.757056243717670441e-02 -1.277706623077392578e-01 7.252544909715652466e-02 -8.208911865949630737e-02 -2.042054235935211182e-01 -1.792363077402114868e-01 1.289778053760528564e-01 1.922253966331481934e-01 -2.236070334911346436e-01 -1.569999158382415771e-01 2.403738200664520264e-01 1.096543371677398682e-01 -7.996074855327606201e-02 -2.127898856997489929e-02 -1.082527935504913330e-01 1.431137472391128540e-01 -1.468199938535690308e-01 -1.885859817266464233e-01 -2.959279716014862061e-01 -1.142956689000129700e-02 -3.090593032538890839e-02 1.068153753876686096e-01 1.429776698350906372e-01 3.552754521369934082e-01 -2.528071701526641846e-01 -1.677576005458831787e-01 -4.315103590488433838e-02 -9.024003893136978149e-02 -1.737049520015716553e-01
1.202869862318038940e-01 -1.804661005735397339e-01 -2.456990778446197510e-01 -8.536400645971298218e-02 -3.625427484512329102e-01 1.234305426478385925e-01 1.108248811215162277e-02 2.116062492132186890e-01 9.126210212707519531e-02 -4.321924410760402679e-03 -1.208896376192569733e-02 1.773021519184112549e-01 -5.982883647084236145e-02 1.741803735494613647e-01 1.146972626447677612e-01 7.932315021753311157e-02 -4.382972121238708496e-01 -1.165045872330665588e-01 2.598575055599212646e-01 7.103034853935241699e-02 -6.992988288402557373e-02 -6.321888417005538940e-02 2.049170583486557007e-01 -1.799145340919494629e-01 -6.152018439024686813e-03 2.270670533180236816e-01 -1.968865655362606049e-02 -3.185073733329772949e-01 -6.648719310760498047e-02 1.909786611795425415e-01 2.015296816825866699e-01 -6.328070163726806641e-02
-8.093937486410140991e-02 -3.056933283805847168e-01 -1.190110519528388977e-01 2.460736781358718872e-01 -3.843638002872467041e-01 2.220387943089008331e-02 -1.558773666620254517e-01 -4.872440919280052185e-02 -4.054644703865051270e-02 1.913178265094757080e-01 -2.616499364376068115e-01 1.613381654024124146e-01 -1.286271512508392334e-01 4.008461236953735352e-01 -2.875804007053375244e-01 7.931448519229888916e-02 1.352005153894424438e-01 2.111942172050476074e-01 3.032364323735237122e-02 -1.430048942565917969e-01 -2.984431758522987366e-02 1.061771735548973083e-01 -7.612609863281250000e-02 -6.689763814210891724e-02 6.744187325239181519e-02 -1.116510294377803802e-02 1.595534682273864746e-01 -8.516842126846313477e-02 -2.912891805171966553e-01 -5.772587656974792480e-02 1.258760839700698853e-01 -5.773942172527313232e-02
-3.611162006855010986e-01 -4.110642075538635254e-01 -2.036709487438201904e-01 8.318915218114852905e-02 2.756170630455017090e-01 -1.068593710660934448e-01 -2.336231917142868042e-01 5.678667128086090088e-02 -1.618871241807937622e-01 -9.777352213859558105e-03 1.760782748460769653e-01 6.026552524417638779e-03 -2.367023564875125885e-02 1.635277569293975830e-01 -1.638243411434814334e-04 -2.570457756519317627e-02 -2.421702444553375244e-01 2.378745824098587036e-01 2.851022779941558838e-01 -1.422932595014572144e-01 -1.532015055418014526e-01 6.202600896358489990e-02 -9.424014389514923096e-02 1.145367398858070374e-01 1.610164493322372437e-01 -1.220341250300407410e-01 6.080377101898193359e-02 -2.937382459640502930e-01 -8.923014998435974121e-02 1.128903473727405071e-03 -1.298140585422515869e-01 -5.769751965999603271e-03
-5.141330882906913757e-02 -3.701499402523040771e-01 8.684045076370239258e-02 -3.643329814076423645e-02 -3.091760277748107910e-01 -3.725489228963851929e-02 1.041987016797065735e-01 -9.101210534572601318e-02 1.072382479906082153e-01 9.115876257419586182e-02 -6.553728133440017700e-02 1.605933010578155518e-01 -4.112309217453002930e-02 3.531146049499511719e-01 -2.612989628687500954e-03 5.460843443870544434e-02 -6.071815490722656250e-01 1.034625526517629623e-02 -1.190192103385925293e-01 1.452297419309616089e-01 4.676249250769615173e-02 7.141992449760437012e-02 -8.402408659458160400e-02 -2.304086275398731232e-02 -7.003366947174072266e-02 7.869828492403030396e-02 -3.938619047403335571e-02 -2.916063964366912842e-01 -1.167652532458305359e-01 -8.639017492532730103e-02 1.047714725136756897e-01 -8.615674823522567749e-02
-6.415960192680358887e-02 -2.649405598640441895e-01 1.461538672447204590e-01 1.591586917638778687e-01 -1.884681284427642822e-01 3.353971242904663086e-01 -9.950044006109237671e-02 1.953219808638095856e-02 -3.775921165943145752e-01 -1.232203748077154160e-02 5.085670575499534607e-02 3.531270325183868408e-01 -8.448612689971923828e-02 2.188127040863037109e-01 -1.525868624448776245e-01 1.656895279884338379e-01 -1.281804591417312622e-01 8.849500864744186401e-02 1.224003434181213379e-01 1.302797198295593262e-01 1.589520871639251709e-01 -2.962836436927318573e-02 -7.509008049964904785e-02 -1.112828031182289124e-02 -1.083913296461105347e-01 1.019795015454292297e-01 5.101898685097694397e-02 -1.374071538448333740e-01 -2.394379824399948120e-01 -3.117469251155853271e-01 2.162518650293350220e-01 1.091004014015197754e-01
-8.529514819383621216e-02 -2.064207196235656738e-01 -1.642061471939086914e-01 -7.144688814878463745e-02 -2.851261198520660400e-02 6.676974892616271973e-02 -4.986615180969238281e-01 -4.875016584992408752e-02 1.309069618582725525e-02 -1.927321702241897583e-01 1.566214263439178467e-01 1.634741723537445068e-01 -5.217283964157104492e-03 -1.178346276283264160e-01 -4.373782873153686523e-02 -7.498165965080261230e-02 -3.996404707431793213e-01 3.925473392009735107e-01 2.609333954751491547e-02 1.695500612258911133e-01 -2.214729040861129761e-01 5.018685758113861084e-02 -1.594795659184455872e-02 8.841797709465026855e-02 6.506610661745071411e-02 3.315583989024162292e-02 2.999131754040718079e-02 -2.891255915164947510e-01 -2.400143891572952271e-01 2.421757951378822327e-02 8.028615266084671021e-03 2.753993310034275055e-02
-4.041046798229217529e-01 -2.835868597030639648e-01 1.011327579617500305e-01 -3.329701721668243408e-01 -2.590136528015136719e-01 2.064180970191955566e-01 9.763898700475692749e-02 5.583473294973373413e-02 -9.848576784133911133e-02 -2.572906613349914551e-01 -6.825872510671615601e-02 1.673775911331176758e-02 -2.798563241958618164e-01 1.972799748182296753e-01 1.559083629399538040e-02 -6.994995288550853729e-03 -1.548075228929519653e-01 7.147793471813201904e-02 4.277034103870391846e-02 5.002842843532562256e-02 3.042537868022918701e-01 1.146656088531017303e-02 7.523912936449050903e-03 3.963439166545867920e-02 2.217400521039962769e-01 1.710834503173828125e-01 -3.375438041985034943e-03 -3.844799101352691650e-02 -2.418874800205230713e-01 9.495015442371368408e-02 3.471410274505615234e-02 -1.951193809509277344e-01
-8.204595744609832764e-02 -6.254822760820388794e-02 -2.189621329307556152e-01 5.300822854042053223e-02 -2.056974023580551147e-01 5.794077366590499878e-02 -2.892141938209533691e-01 -6.920070201158523560e-02 3.278286382555961609e-02 1.983333379030227661e-01 2.068002149462699890e-02 2.235834002494812012e-01 -2.845440804958343506e-01 3.020843863487243652e-01 -8.356497436761856079e-02 3.084531612694263458e-02 6.688345968723297119e-02 7.951009273529052734e-02 2.845568656921386719e-01 -2.478172630071640015e-01 -2.514776960015296936e-02 7.302901148796081543e-02 -8.818759024143218994e-02 -7.394289225339889526e-02 2.275832891464233398e-01 2.475800924003124237e-02 3.575325310230255127e-01 -1.132406368851661682e-01 -2.995368242263793945e-01 1.024781987071037292e-01 1.797735691070556641e-01 -1.884738057851791382e-01
7.139843702316284180e-02 -3.513757288455963135e-01 -1.808257400989532471e-01 1.171906143426895142e-01 -2.106992900371551514e-01 1.506409049034118652e-01 1.710312999784946442e-02 9.936643391847610474e-02 -2.998568713665008545e-01 1.066214442253112793e-01 3.175700083374977112e-02 -6.598269194364547729e-02 1.476945877075195312e-01 3.179438710212707520e-01 -1.089721396565437317e-01 7.728645205497741699e-02 -5.435683205723762512e-02 2.560336589813232422e-01 2.251084297895431519e-01 2.276997417211532593e-01 1.619808077812194824e-01 -1.315737217664718628e-01 -1.042291405610740185e-03 -7.065649330615997314e-02 1.144635155797004700e-01 -5.072328075766563416e-02 4.460354149341583252e-01 -5.622999276965856552e-03 -1.049064174294471741e-01 1.554049700498580933e-01 -1.746502667665481567e-01 2.176702767610549927e-02
-3.634465634822845459e-01 -2.452119141817092896e-01 -2.876964807510375977e-01 -1.940976530313491821e-01 -8.234541118144989014e-02 2.685301005840301514e-01 1.919780820608139038e-01 -5.746467038989067078e-02 -2.491594403982162476e-01 -1.390834301710128784e-01 1.416892260313034058e-01 1.844126880168914795e-01 9.142332524061203003e-02 3.929079771041870117e-01 -1.267861574888229370e-01 -5.743907019495964050e-02 -7.208752445876598358e-03 1.966999918222427368e-01 2.847619540989398956e-02 -9.670645743608474731e-02 1.129660010337829590e-01 1.047868579626083374e-01 2.435273528099060059e-01 -8.694777637720108032e-02 1.011887267231941223e-01 3.633758425712585449e-02 -1.634657829999923706e-01 -1.070881932973861694e-01 5.935175810009241104e-03 3.622353821992874146e-02 2.170608937740325928e-01 1.137798205018043518e-01
-2.299986183643341064e-01 6.681364029645919800e-02 -1.433550864458084106e-01 3.034669458866119385e-01 -2.825269401073455811e-01 1.804531961679458618e-01 -2.497896403074264526e-01 6.333362311124801636e-02 -1.851885616779327393e-01 -4.606559500098228455e-02 -6.244087219238281250e-02 2.637698650360107422e-01 -7.972696423530578613e-02 1.235267072916030884e-01 -9.315107762813568115e-02 2.050607800483703613e-01 -8.041623234748840332e-02 2.320435941219329834e-01 6.300594657659530640e-03 9.530716389417648315e-02 -2.791514992713928223e-01 -1.522584557533264160e-01 2.636606991291046143e-01 1.948523223400115967e-01 -2.769264206290245056e-02 3.005788624286651611e-01 4.927834868431091309e-02 -1.290358304977416992e-01 -2.831016778945922852e-01 -1.587200351059436798e-02 -5.079559050500392914e-03 1.806504651904106140e-02
-2.342029511928558350e-01 -2.359788417816162109e-01 -3.057114481925964355e-01 -7.597675919532775879e-02 -1.148707345128059387e-01 1.015299558639526367e-01 1.025676652789115906e-01 -2.287541627883911133e-01 -2.311329096555709839e-01 5.002922192215919495e-02 8.926604688167572021e-02 7.419799268245697021e-02 2.559022605419158936e-01 7.019085437059402466e-02 1.686877943575382233e-02 3.661222159862518311e-01 -3.187680840492248535e-01 1.044296696782112122e-01 -6.319543346762657166e-03 2.705652415752410889e-01 7.403279095888137817e-02 5.136554315686225891e-02 1.520493924617767334e-01 -4.455247521400451660e-02 7.385009527206420898e-02 2.665173709392547607e-01 -1.384805142879486084e-01 -1.331205666065216064e-01 -7.533952593803405762e-02 -1.449525505304336548e-01 2.601127028465270996e-01 -5.495825409889221191e-02
-2.909808978438377380e-02 -3.124735355377197266e-01 -8.743043988943099976e-02 -1.499570459127426147e-01 -2.064615488052368164e-02 4.523590579628944397e-02 -4.254635274410247803e-01 -1.856415346264839172e-02 -1.123399361968040466e-01 -1.426948457956314087e-01 1.557573080062866211e-01 1.074100509285926819e-01 -8.847973495721817017e-02 2.248533517122268677e-01 2.663978040218353271e-01 1.939460039138793945e-01 3.443245589733123779e-02 5.406085774302482605e-02 6.632713973522186279e-02 -1.507260203361511230e-01 -1.702798753976821899e-01 6.468195468187332153e-02 3.092456981539726257e-02 2.139469236135482788e-01 2.468098998069763184e-01 1.078358367085456848e-01 8.899927139282226562e-02 -4.088374674320220947e-01 -8.811395615339279175e-02 1.696858853101730347e-01 1.646585613489151001e-01 1.714034229516983032e-01
-1.018691658973693848e-01 -3.024252951145172119e-01 -1.689227670431137085e-01 -8.642223477363586426e-02 1.035870388150215149e-01 4.026275128126144409e-02 -3.885330557823181152e-01 7.270210236310958862e-02 -1.351292580366134644e-01 -2.124509364366531372e-01 1.445183902978897095e-01 8.088262379169464111e-02 -6.562418304383754730e-03 1.196926757693290710e-01 -1.220147609710693359e-01 -4.866657778620719910e-02 -4.621104896068572998e-01 1.080248802900314331e-01 1.202694103121757507e-01 1.551642566919326782e-01 -2.893053293228149414e-01 -2.615251392126083374e-02 4.588174819946289062e-02 -4.648609831929206848e-02 3.210869058966636658e-02 -1.969027221202850342e-01 1.371535807847976685e-01 -3.753446042537689209e-01 -7.863033562898635864e-02 -8.525726199150085449e-02 -4.524585977196693420e-02 6.095783039927482605e-02
-2.844946682453155518e-01 -1.842588484287261963e-01 3.905594348907470703e-02 -5.740325152873992920e-02 -1.168476641178131104e-01 1.924428939819335938e-01 -5.492871627211570740e-02 3.049631714820861816e-01 -3.573561012744903564e-01 -1.948022400029003620e-03 3.104115128517150879e-01 3.720662295818328857e-01 -1.710384339094161987e-01 2.196555435657501221e-01 6.730229407548904419e-02 2.547339498996734619e-01 -5.858392640948295593e-02 3.124045729637145996e-01 -9.935744851827621460e-02 6.770217418670654297e-02 1.527127474546432495e-01 3.257093951106071472e-02 1.307804286479949951e-01 6.086207926273345947e-02 1.050411388278007507e-01 -4.364839568734169006e-02 -1.172814965248107910e-01 -8.351189084351062775e-03 -8.432268351316452026e-02 -1.507306937128305435e-02 9.037614613771438599e-02 1.456823945045471191e-01
-1.272529512643814087e-01 -6.556088477373123169e-02 -6.564828008413314819e-02 -1.148327663540840149e-01 -2.658881247043609619e-01 6.814704090356826782e-02 8.069378137588500977e-02 -3.782775998115539551e-02 -9.752637892961502075e-02 -1.443958878517150879e-01 -7.532540708780288696e-02 9.690236300230026245e-02 -9.253527224063873291e-02 2.688203155994415283e-01 -1.711083389818668365e-02 2.085923105478286743e-01 -2.858326137065887451e-01 4.231245219707489014e-01 -1.218657824210822582e-03 3.661955520510673523e-02 -2.305429242551326752e-02 1.186398938298225403e-01 1.638720482587814331e-01 2.572841048240661621e-01 1.687877625226974487e-01 5.131019353866577148e-01 -1.549271028488874435e-02 1.624786294996738434e-02 -8.213928341865539551e-02 1.408913731575012207e-01 1.348228454589843750e-01 4.357156157493591309e-02
-6.195586174726486206e-02 -1.210612133145332336e-01 -3.492437899112701416e-01 -7.313737273216247559e-02 -1.541182994842529297e-01 -1.773089468479156494e-01 -2.821165025234222412e-01 -9.447927027940750122e-02 -1.538090258836746216e-01 1.070525199174880981e-01 1.901960968971252441e-01 1.602430641651153564e-01 -3.460854887962341309e-01 3.375515937805175781e-01 -2.777607142925262451e-01 -2.392893135547637939e-01 4.917133599519729614e-02 -1.669491231441497803e-01 2.778538316488265991e-02 8.749692142009735107e-02 5.026584863662719727e-02 6.341595202684402466e-02 9.565753489732742310e-02 5.069172754883766174e-02 1.521207690238952637e-01 4.174612462520599365e-02 1.723364591598510742e-01 -6.178936734795570374e-02 -2.895499169826507568e-01 -1.959614902734756470e-01 3.394218906760215759e-02 -8.125828206539154053e-02
-1.188878118991851807e-01 1.313137006945908070e-03 5.112376436591148376e-02 -3.193980455398559570e-02 -1.681254208087921143e-01 -3.861717414110898972e-03 -1.344096511602401733e-01 1.622008830308914185e-01 -7.513961195945739746e-02 1.692632883787155151e-01 5.466326698660850525e-02 4.209119081497192383e-01 1.295091509819030762e-01 -1.871618069708347321e-02 -2.126343995332717896e-01 1.284030824899673462e-01 -3.404082357883453369e-02 1.727593392133712769e-01 1.416243612766265869e-01 4.627754539251327515e-02 7.016404066234827042e-03 5.274941027164459229e-02 2.387266010046005249e-01 -3.510913578793406487e-03 4.669300019741058350e-01 4.087575674057006836e-01 7.157889008522033691e-02 -6.371859461069107056e-02 -2.387536913156509399e-01 -2.162005901336669922e-01 1.816528290510177612e-02 -6.996666640043258667e-02
-3.912081196904182434e-02 -3.511068522930145264e-01 -2.031632363796234131e-01 4.343376308679580688e-02 -9.220891445875167847e-02 -6.363834440708160400e-02 -2.857781946659088135e-01 7.901035249233245850e-02 -6.970898061990737915e-02 1.620103716850280762e-01 -4.317320883274078369e-02 1.633996814489364624e-01 8.063027635216712952e-03 1.397344321012496948e-01 4.339899867773056030e-02 1.555717885494232178e-01 -4.847277700901031494e-01 -1.079849377274513245e-01 2.995631992816925049e-01 2.588467597961425781e-01 1.060783490538597107e-01 1.525543779134750366e-01 1.159180253744125366e-01 1.198692023754119873e-01 2.496321201324462891e-01 -1.503978669643402100e-02 2.055210024118423462e-01 2.370336838066577911e-02 1.342494506388902664e-02 -1.913857161998748779e-01 -1.350281685590744019e-01 -1.199033949524164200e-02
1.454180330038070679e-01 -4.832500219345092773e-01 -1.171134412288665771e-01 -2.479622662067413330e-01 -1.272638291120529175e-01 4.096599221229553223e-01 -7.937587797641754150e-02 -2.021847218275070190e-01 -8.257789164781570435e-02 -7.158400863409042358e-02 -1.674504131078720093e-01 1.819280087947845459e-01 6.243863329291343689e-02 2.438598126173019409e-01 1.554398536682128906e-01 9.142067283391952515e-02 -2.538656890392303467e-01 2.169010639190673828e-01 -2.874451503157615662e-02 3.678501397371292114e-02 8.280491828918457031e-02 -7.134751230478286743e-02 1.689892075955867767e-02 -1.516663730144500732e-01 7.938472181558609009e-02 1.569821685552597046e-01 -1.135771423578262329e-01 -9.144119918346405029e-02 -4.616750776767730713e-02 -1.990996450185775757e-01 -1.450288742780685425e-01 -7.770903408527374268e-02
-2.677201330661773682e-01 -2.732184529304504395e-01 1.037606149911880493e-01 -1.667054295539855957e-01 -5.399997532367706299e-02 -2.691018208861351013e-02 -2.338315993547439575e-01 2.753202021121978760e-01 -2.128200531005859375e-01 9.132324904203414917e-02 2.992682345211505890e-02 3.100931644439697266e-01 5.803659558296203613e-02 2.519012987613677979e-01 1.146442294120788574e-01 3.816385269165039062e-01 -5.686708539724349976e-02 -2.435904182493686676e-02 7.225556671619415283e-02 -3.218499124050140381e-01 -1.960712298750877380e-02 -6.221239641308784485e-02 1.210279464721679688e-01 -4.819836467504501343e-02 2.213471233844757080e-01 1.745498329401016235e-01 -1.516558825969696045e-01 6.387603003531694412e-03 -1.964322179555892944e-01 8.889724314212799072e-02 3.513612225651741028e-02 1.435835510492324829e-01
1.388327870517969131e-02 -3.083660006523132324e-01 -8.946693688631057739e-02 4.203760251402854919e-02 5.583649128675460815e-02 3.946651816368103027e-01 -2.230388969182968140e-01 -3.208608180284500122e-02 -1.737221032381057739e-01 -3.296812251210212708e-02 -1.073117647320032120e-02 3.572478294372558594e-01 8.361774380318820477e-04 6.226595118641853333e-02 5.490753799676895142e-03 -2.434108406305313110e-01 -1.178057640790939331e-01 2.083304822444915771e-01 -1.150744408369064331e-01 2.250933051109313965e-01 1.114442571997642517e-01 -2.574926316738128662e-01 -5.640270560979843140e-02 -1.036305800080299377e-01 1.398173123598098755e-01 2.637992799282073975e-01 4.080981388688087463e-02 4.172611609101295471e-02 -2.698268890380859375e-01 -2.589384317398071289e-01 -6.192344799637794495e-02 -1.142817065119743347e-01
-3.778450489044189453e-01 -2.525277435779571533e-01 -4.105589166283607483e-02 -5.344896391034126282e-02 -1.022265180945396423e-01 7.031601667404174805e-02 -5.713507533073425293e-03 2.447026968002319336e-01 -2.624152302742004395e-01 -1.653218418359756470e-01 1.238755881786346436e-01 3.221346139907836914e-01 3.967498987913131714e-02 2.111169397830963135e-01 1.404249370098114014e-01 2.886224985122680664e-01 -6.409002095460891724e-02 2.987439632415771484e-01 -1.765925884246826172e-01 2.686609514057636261e-02 9.816417098045349121e-02 -2.074860930442810059e-01 1.757982075214385986e-01 9.746543318033218384e-02 1.980129331350326538e-01 7.492950558662414551e-02 -1.665726453065872192e-01 -1.234297975897789001e-01 -1.540703512728214264e-02 2.496917359530925751e-02 1.289090067148208618e-01 1.596923917531967163e-01
-2.398085743188858032e-01 -6.458763480186462402e-01 1.198074594140052795e-01 -1.647860407829284668e-01 -3.079688251018524170e-01 8.951196819543838501e-02 -1.332150865346193314e-02 7.350128889083862305e-02 -1.065089702606201172e-01 1.025957763195037842e-01 5.080371350049972534e-02 4.456210508942604065e-02 9.880864620208740234e-02 1.478063166141510010e-01 -1.960907364264130592e-03 9.732200950384140015e-02 -3.645834922790527344e-01 -3.311849758028984070e-02 -4.563418775796890259e-02 -8.880371600389480591e-02 -3.692528931424021721e-03 1.132117509841918945e-01 8.852893114089965820e-02 1.205118931829929352e-02 6.904817372560501099e-02 2.144530266523361206e-01 -1.657138317823410034e-01 -1.817853450775146484e-01 -4.043048247694969177e-02 -3.039357438683509827e-02 1.121423318982124329e-01 -1.291106492280960083e-01
-2.054189145565032959e-01 -1.658625751733779907e-01 -1.749891974031925201e-02 8.160127699375152588e-02 -2.832261323928833008e-01 8.848211914300918579e-02 -1.106413826346397400e-01 -9.563707746565341949e-03 -3.586089015007019043e-01 -1.007551550865173340e-01 -1.122634336352348328e-01 2.458368390798568726e-01 -1.831877082586288452e-01 2.304877042770385742e-01 -1.862003952264785767e-01 1.579775661230087280e-01 -3.864976763725280762e-01 1.950133889913558960e-01 7.515950500965118408e-02 1.264375001192092896e-01 8.926665782928466797e-02 9.128507971763610840e-02 -1.028470098972320557e-01 -7.434002310037612915e-02 -1.196150332689285278e-01 3.471649885177612305e-01 -2.746845036745071411e-02 1.396362185478210449e-01 -1.935181468725204468e-01 -1.551020517945289612e-02 1.733355671167373657e-01 -2.402778528630733490e-02
-8.777654916048049927e-02 -1.538243442773818970e-01 -2.918053865432739258e-01 -1.341109629720449448e-02 -2.929644882678985596e-01 1.314888298511505127e-01 -1.467702090740203857e-01 6.183664500713348389e-02 -1.767236888408660889e-01 1.908448189496994019e-01 8.670099079608917236e-02 4.484741389751434326e-01 6.810404360294342041e-02 1.978418678045272827e-01 4.846931248903274536e-02 5.000974982976913452e-02 4.529831185936927795e-02 -6.122321635484695435e-02 -7.208966463804244995e-02 9.536278992891311646e-02 -2.919550538063049316e-01 -4.007544368505477905e-02 3.802760317921638489e-02 2.400409579277038574e-01 9.924336336553096771e-03 9.218134731054306030e-02 1.311727464199066162e-01 -4.402619600296020508e-01 8.626405149698257446e-03 1.003709584474563599e-01 -4.743083566427230835e-02 -1.784918904304504395e-01
-1.742674708366394043e-01 -2.021104842424392700e-02 -3.640435039997100830e-01 1.857948005199432373e-01 -9.907203167676925659e-02 -1.660411208868026733e-01 -1.479073911905288696e-01 -4.769816994667053223e-02 -1.335755884647369385e-01 1.101034972816705704e-02 -7.483828812837600708e-03 1.507335603237152100e-01 3.129689767956733704e-02 2.807290256023406982e-01 -1.621941328048706055e-01 1.487828344106674194e-01 -2.415944486856460571e-01 7.865787297487258911e-02 1.151718124747276306e-01 -7.612457871437072754e-02 3.112127482891082764e-01 -6.113048270344734192e-02 1.716817617416381836e-01 -1.231802999973297119e-01 2.356204837560653687e-01 -5.646723136305809021e-02 -9.272938221693038940e-02 -2.187717109918594360e-01 -1.003867685794830322e-01 -2.266023755073547363e-01 -1.278092563152313232e-01 -3.871526122093200684e-01
-1.928106844425201416e-01 -2.500267028808593750e-01 -2.192589081823825836e-02 2.475882321596145630e-01 6.541299074888229370e-02 -5.050826817750930786e-03 -2.409286648035049438e-01 -7.168006617575883865e-03 -1.106089279055595398e-01 2.462002635002136230e-01 1.820529997348785400e-01 8.388672769069671631e-02 -2.285689860582351685e-01 1.085148081183433533e-01 7.239155471324920654e-02 6.766621768474578857e-02 -3.212274312973022461e-01 1.794586032629013062e-01 1.437327712774276733e-01 3.251067698001861572e-01 -5.867715552449226379e-02 3.050421178340911865e-01 2.301761358976364136e-01 -1.986616551876068115e-01 1.762527376413345337e-01 2.179908007383346558e-02 3.781272098422050476e-02 4.528240114450454712e-02 -2.765543162822723389e-01 -1.242386177182197571e-01 -1.064760386943817139e-01 -1.725187338888645172e-02
-3.115106560289859772e-02 -3.291162252426147461e-01 -2.580823004245758057e-01 4.159414023160934448e-02 -1.982460319995880127e-01 -1.137826368212699890e-01 -2.660757601261138916e-01 -2.076211422681808472e-01 -2.225611656904220581e-01 7.137117534875869751e-02 1.052702218294143677e-01 1.583345532417297363e-01 -1.545262783765792847e-01 3.666027784347534180e-01 -1.587779521942138672e-01 -1.000856831669807434e-01 -1.654109060764312744e-01 -1.244976818561553955e-01 1.268160343170166016e-01 9.191351383924484253e-02 1.980161666870117188e-02 -1.354272365570068359e-01 7.781320065259933472e-02 2.420088201761245728e-01 2.058786451816558838e-01 2.032108046114444733e-02 6.129293516278266907e-02 2.848794758319854736e-01 -1.745415478944778442e-01 -1.950206160545349121e-01 -1.160757094621658325e-01 1.072955876588821411e-01
-3.601461276412010193e-02 -1.913245320320129395e-01 -4.384634792804718018e-01 -3.638778328895568848e-01 3.738198801875114441e-02 2.089639604091644287e-01 -1.316059082746505737e-01 1.129817068576812744e-01 -3.068971335887908936e-01 -7.673784345388412476e-02 2.979983389377593994e-02 1.013748869299888611e-01 8.850091695785522461e-02 2.397004812955856323e-01 -3.445582985877990723e-01 -8.041106909513473511e-02 -1.163583546876907349e-01 -9.506476670503616333e-02 2.003311514854431152e-01 -4.836280271410942078e-02 1.766271591186523438e-01 7.453788816928863525e-02 7.106605172157287598e-02 2.502793669700622559e-01 1.483870446681976318e-01 5.012676492333412170e-02 2.170765027403831482e-02 5.178153514862060547e-02 -1.827874630689620972e-01 -6.873301416635513306e-02 1.450993716716766357e-01 6.490665674209594727e-02
-1.605502218008041382e-01 -1.806285381317138672e-01 -1.742174625396728516e-01 7.964339852333068848e-02 -8.565110713243484497e-02 1.048979610204696655e-01 -4.637883305549621582e-01 -5.648001283407211304e-02 -6.966953631490468979e-03 1.224486343562602997e-02 1.172229871153831482e-01 3.233366608619689941e-01 1.094173938035964966e-01 6.819181889295578003e-02 2.312268167734146118e-01 1.947539299726486206e-01 -4.469177722930908203e-01 7.085198909044265747e-02 1.971878260374069214e-01 8.687807619571685791e-02 1.264464408159255981e-01 1.133443042635917664e-01 -4.282004758715629578e-02 -1.131074875593185425e-01 2.126873731613159180e-01 -1.057815477252006531e-01 1.390172541141510010e-02 -1.758797317743301392e-01 -7.799547910690307617e-02 -1.978910863399505615e-01 -1.163895726203918457e-01 -2.788073010742664337e-02
-2.216473370790481567e-01 -3.921628892421722412e-01 -2.171153724193572998e-01 6.130105629563331604e-02 8.965886384248733521e-02 -1.076779589056968689e-01 -1.623222380876541138e-01 -8.218481391668319702e-02 -2.269455641508102417e-01 1.303571611642837524e-01 -1.539973448961973190e-02 -8.365377783775329590e-03 2.386955916881561279e-01 2.656459808349609375e-01 -2.998434379696846008e-02 -1.935938149690628052e-01 -1.084915176033973694e-01 -1.041877418756484985e-01 1.929641366004943848e-01 2.029146105051040649e-01 -4.309630393981933594e-02 4.871939867734909058e-02 1.184730157256126404e-01 -1.948667317628860474e-01 -9.680180251598358154e-02 3.286452591419219971e-01 1.836095899343490601e-01 -5.837216600775718689e-02 -1.989780366420745850e-01 -2.831695675849914551e-01 1.042952388525009155e-01 -1.276502907276153564e-01
1.091824173927307129e-01 -2.957009971141815186e-01 -3.039721027016639709e-02 7.513266801834106445e-02 1.674782671034336090e-02 1.311356574296951294e-01 1.513903774321079254e-02 1.114818900823593140e-01 -3.179373741149902344e-01 7.685667276382446289e-02 2.475532516837120056e-02 1.544038355350494385e-01 5.274266377091407776e-02 5.758458971977233887e-01 6.775406002998352051e-02 1.257030479609966278e-02 -1.445690691471099854e-01 1.974246501922607422e-01 1.234308779239654541e-01 1.690436154603958130e-01 2.256493866443634033e-01 2.800733149051666260e-01 -1.141574084758758545e-01 3.305722773075103760e-02 -4.003427550196647644e-02 5.068120360374450684e-02 -2.226360514760017395e-02 -1.024525389075279236e-01 -2.449250072240829468e-01 -1.204850897192955017e-01 -1.308480948209762573e-01 -1.985009908676147461e-01
-1.378776729106903076e-01 -1.262920647859573364e-01 -4.186314940452575684e-01 -1.008580774068832397e-01 -8.254011720418930054e-02 1.285585463047027588e-01 -1.297254711389541626e-01 1.703951954841613770e-01 -1.300521492958068848e-01 -1.435280889272689819e-01 -3.296417742967605591e-02 1.876289099454879761e-01 -2.330227047204971313e-01 1.492682993412017822e-01 -8.686069399118423462e-02 -4.132426157593727112e-02 2.297312021255493164e-01 1.305391639471054077e-01 2.936891019344329834e-01 -1.084932312369346619e-01 -9.074247628450393677e-02 -9.799553453922271729e-02 -7.015471160411834717e-02 -3.004061281681060791e-01 2.996502220630645752e-01 2.515110671520233154e-01 1.154105067253112793e-01 8.126760274171829224e-02 -1.504448503255844116e-01 3.855006769299507141e-02 1.587416827678680420e-01 -2.182639837265014648e-01
-2.095230221748352051e-01 -4.621898010373115540e-02 -3.315128087997436523e-01 -2.223416417837142944e-01 -2.841134369373321533e-02 8.822927623987197876e-02 -1.046264469623565674e-01 -2.365951985120773315e-02 -3.766729496419429779e-04 1.141279861330986023e-01 2.737232744693756104e-01 -9.318222291767597198e-03 -1.164847090840339661e-01 3.285258412361145020e-01 2.392313927412033081e-01 1.701729744672775269e-01 -8.587434142827987671e-02 4.436152428388595581e-02 2.672202885150909424e-01 3.293919935822486877e-02 -2.605540305376052856e-02 3.440942242741584778e-02 3.091057538986206055e-01 -8.707118779420852661e-02 1.022883877158164978e-01 3.912392258644104004e-01 -7.362429797649383545e-02 -1.291324198246002197e-01 -2.218972891569137573e-01 -1.214689165353775024e-01 -1.954194754362106323e-01 6.458280980587005615e-02
-1.700112074613571167e-01 -1.196158528327941895e-01 1.534352917224168777e-02 -1.075586825609207153e-01 -3.150108158588409424e-01 4.439455270767211914e-02 -1.055790483951568604e-02 -8.964829146862030029e-02 -1.285983324050903320e-01 -6.861636042594909668e-02 -1.806616485118865967e-01 1.463637948036193848e-01 -1.930651217699050903e-01 2.276981621980667114e-01 1.421597301959991455e-01 1.564252078533172607e-01 -2.854836881160736084e-01 2.274330109357833862e-01 -1.448625028133392334e-01 2.230748906731605530e-02 3.894005715847015381e-01 -2.412502914667129517e-01 6.136743351817131042e-02 -3.177898824214935303e-01 -5.710026621818542480e-02 9.711613506078720093e-02 1.688676029443740845e-01 -2.115024626255035400e-01 8.979678153991699219e-02 1.709997951984405518e-01 1.797529608011245728e-01 -4.086450487375259399e-02
-8.008869737386703491e-02 -2.134173177182674408e-02 -2.722344696521759033e-01 9.270226210355758667e-02 3.532708063721656799e-02 3.494583070278167725e-02 -5.600384473800659180e-01 1.602973341941833496e-01 -3.124451339244842529e-01 -5.530312284827232361e-02 -1.644146591424942017e-01 1.439035534858703613e-01 -2.760616838932037354e-01 2.023517191410064697e-01 -1.848969608545303345e-01 1.445830315351486206e-01 -1.189204677939414978e-01 1.664419919252395630e-01 6.100335624068975449e-03 -1.434875130653381348e-01 1.662747859954833984e-01 -1.887038582935929298e-03 -4.628767073154449463e-02 -8.650984615087509155e-02 -1.881490275263786316e-02 1.381640974432229996e-02 1.649735569953918457e-01 -1.332918256521224976e-01 -2.924277484416961670e-01 1.042542159557342529e-01 -4.903678223490715027e-02 6.233407929539680481e-02
-2.416324466466903687e-01 -1.760392338037490845e-01 -6.215147301554679871e-02 -2.754221484065055847e-02 1.742449030280113220e-02 -5.420551449060440063e-02 -4.334357082843780518e-01 1.036371663212776184e-01 -1.047526225447654724e-01 -9.223580360412597656e-02 3.296221196651458740e-01 -7.213781774044036865e-02 5.199203640222549438e-02 2.012793272733688354e-01 -7.425682991743087769e-02 4.854720830917358398e-02 -3.788057565689086914e-01 2.175719738006591797e-01 2.607964277267456055e-01 -3.707840293645858765e-02 -1.636967808008193970e-01 2.362501919269561768e-01 1.748009771108627319e-01 -4.058232530951499939e-02 6.493086367845535278e-02 -3.050727583467960358e-02 7.802558690309524536e-02 -1.764785498380661011e-01 -7.648362219333648682e-02 3.998994827270507812e-03 2.634096443653106689e-01 -1.645210683345794678e-01
2.145931869745254517e-02 -1.036950126290321350e-01 -1.777525804936885834e-02 2.149266600608825684e-01 -2.997472882270812988e-01 3.632277250289916992e-02 -4.145028591156005859e-01 -2.378903627395629883e-01 4.380986094474792480e-02 2.057253867387771606e-01 9.755984693765640259e-02 2.153555005788803101e-01 -1.353517770767211914e-01 4.098161682486534119e-02 -1.016480624675750732e-01 1.174573525786399841e-01 -2.935791313648223877e-01 2.872806489467620850e-01 1.435645818710327148e-01 2.939111292362213135e-01 -6.747023761272430420e-02 -2.141758054494857788e-02 6.810986250638961792e-02 -1.242635548114776611e-01 2.542434632778167725e-01 1.174078509211540222e-01 2.209715992212295532e-01 2.721240511164069176e-03 -1.495563536882400513e-01 -6.704241037368774414e-02 -1.127140745520591736e-01 1.039605960249900818e-01
-1.529486626386642456e-01 -2.081452161073684692e-01 -4.547165930271148682e-01 1.369753181934356689e-01 -4.621105268597602844e-03 -2.150014042854309082e-01 -1.991922408342361450e-01 3.844194114208221436e-02 -1.316114664077758789e-01 -1.003209967166185379e-02 1.862482912838459015e-02 1.625721603631973267e-01 -1.066271662712097168e-01 2.102238833904266357e-01 -9.595634415745735168e-03 -1.721286773681640625e-01 -8.864216506481170654e-02 7.005999237298965454e-02 1.231660470366477966e-01 -5.089620873332023621e-02 1.430741846561431885e-01 -7.015290111303329468e-02 2.718000710010528564e-01 -9.990146011114120483e-02 6.488677114248275757e-02 -8.739705383777618408e-02 5.757175385951995850e-02 -3.168000280857086182e-01 -3.679603934288024902e-01 -1.665192246437072754e-01 -6.942603737115859985e-02 -2.600499093532562256e-01
-2.777522802352905273e-01 -4.286116361618041992e-01 7.322967797517776489e-02 -1.723563969135284424e-01 -3.065861761569976807e-01 2.168031223118305206e-02 1.188831403851509094e-01 2.117217481136322021e-01 -2.811501622200012207e-01 -1.278822422027587891e-01 -1.883707344532012939e-01 7.621465623378753662e-02 -8.910147473216056824e-03 2.142368108034133911e-01 1.281226286664605141e-03 1.435891836881637573e-01 -1.321257650852203369e-01 1.391997188329696655e-01 -8.675347268581390381e-02 -2.321509085595607758e-02 1.299651712179183960e-01 -1.026898697018623352e-01 -1.251305937767028809e-01 -1.316650062799453735e-01 2.403822541236877441e-01 1.688750237226486206e-01 -9.981988370418548584e-02 -1.728383451700210571e-01 -2.473784089088439941e-01 -1.568985879421234131e-01 -1.288658976554870605e-01 -1.160885170102119446e-01
-3.873863071203231812e-02 -6.453203409910202026e-02 -1.376477926969528198e-01 8.941674605011940002e-03 -1.614789366722106934e-01 1.848809868097305298e-01 -3.641201853752136230e-01 -4.404221475124359131e-02 -7.259809225797653198e-02 -2.842015959322452545e-02 -1.619672775268554688e-02 1.658758074045181274e-01 -8.269163221120834351e-02 1.974799931049346924e-01 -3.311445415019989014e-01 1.130057945847511292e-01 9.445062279701232910e-02 1.476067602634429932e-01 3.874093890190124512e-01 -3.147085607051849365e-01 -8.953728526830673218e-02 -1.210648007690906525e-02 -3.599100047722458839e-03 -1.424026638269424438e-01 1.282746642827987671e-01 5.432824045419692993e-02 3.331100940704345703e-01 -1.436239629983901978e-01 -3.147548735141754150e-01 5.884885042905807495e-02 9.719196707010269165e-02 -8.451276272535324097e-02
-2.463475614786148071e-01 -1.322449743747711182e-01 -3.700909614562988281e-01 1.016145572066307068e-01 -1.428465247154235840e-01 1.228700503706932068e-01 7.762114703655242920e-02 -2.900092303752899170e-01 -2.366507202386856079e-01 8.057739585638046265e-02 7.500045746564865112e-02 5.278769880533218384e-02 1.398069560527801514e-01 1.473275572061538696e-01 -1.288666725158691406e-01 2.853494286537170410e-01 -3.801110982894897461e-01 1.350392997264862061e-01 -9.408862888813018799e-02 1.621871739625930786e-01 4.481955245137214661e-02 -2.183130979537963867e-01 -7.767140399664640427e-03 9.122254699468612671e-02 -3.192102536559104919e-02 3.137208223342895508e-01 -7.111872732639312744e-02 -1.412088721990585327e-01 -5.951726064085960388e-02 -7.884088158607482910e-02 2.089338451623916626e-01 -7.021958380937576294e-02
-1.158648803830146790e-01 -1.680684238672256470e-01 -1.644397228956222534e-01 -5.743040516972541809e-02 -2.171370387077331543e-01 2.839265167713165283e-01 2.088967896997928619e-02 -2.076751887798309326e-01 -1.697613149881362915e-01 4.804573208093643188e-02 8.660334348678588867e-02 6.544658541679382324e-02 -2.570917904376983643e-01 3.322298526763916016e-01 -1.431931853294372559e-01 2.485899627208709717e-01 -2.572304010391235352e-01 1.305683255195617676e-01 -7.500322908163070679e-02 1.240553706884384155e-01 1.608508229255676270e-01 9.679884463548660278e-02 1.682125590741634369e-02 -7.613193243741989136e-02 -1.115763634443283081e-01 4.651777446269989014e-01 -2.420485951006412506e-02 -1.419459134340286255e-01 -1.681649088859558105e-01 -6.945674866437911987e-02 1.634209007024765015e-01 6.293542683124542236e-03
-1.038926616311073303e-01 -1.828785389661788940e-01 -3.019539415836334229e-01 -4.079400375485420227e-02 -2.473980635404586792e-01 1.747249811887741089e-01 -6.260868161916732788e-02 1.034832820296287537e-01 2.736457288265228271e-01 2.457839697599411011e-01 6.313177943229675293e-02 -1.601887047290802002e-01 -1.950477808713912964e-01 3.349088430404663086e-01 -9.796159714460372925e-02 3.045294880867004395e-01 -4.041524603962898254e-02 7.637088000774383545e-02 4.400345683097839355e-02 5.126604065299034119e-02 -1.221083849668502808e-02 -2.067816257476806641e-01 1.464172452688217163e-01 -4.727705195546150208e-02 3.220983445644378662e-01 -6.874039769172668457e-02 1.439092606306076050e-01 -2.527323067188262939e-01 -2.095033526420593262e-01 -3.130228444933891296e-02 -1.137756481766700745e-01 -9.795074909925460815e-02
-2.235551029443740845e-01 -2.693838477134704590e-01 -1.687426716089248657e-01 -2.146094888448715210e-01 -8.299325406551361084e-02 2.650468945503234863e-01 -3.252075612545013428e-02 -6.435572355985641479e-02 -4.336345568299293518e-02 -7.946413755416870117e-02 -3.850610554218292236e-02 -1.581854186952114105e-02 -6.729068607091903687e-02 1.798522025346755981e-01 1.541856974363327026e-01 -6.006400100886821747e-03 -4.644662439823150635e-01 -1.603238433599472046e-01 2.157024443149566650e-01 2.555044600740075111e-03 -7.230506837368011475e-02 -2.956897020339965820e-01 -2.841925621032714844e-02 9.801688045263290405e-02 2.802405320107936859e-02 1.559528261423110962e-01 2.405158132314682007e-01 1.498265750706195831e-02 -1.784075610339641571e-02 2.262237370014190674e-01 2.265257388353347778e-01 -2.700828909873962402e-01
-1.195077076554298401e-01 -1.082397997379302979e-01 -1.174522042274475098e-01 -4.253323189914226532e-03 -2.630183994770050049e-01 2.796932458877563477e-01 -1.121846660971641541e-01 -2.984215617179870605e-01 -4.404052346944808960e-02 -1.277592778205871582e-01 6.215438246726989746e-02 7.442016154527664185e-02 6.882985681295394897e-02 2.016360610723495483e-01 1.106139943003654480e-01 5.113064870238304138e-02 -2.370032221078872681e-01 3.955935314297676086e-02 2.698471546173095703e-01 1.472609490156173706e-01 2.500737011432647705e-01 3.446351587772369385e-01 -1.439391355961561203e-02 -7.156040519475936890e-03 4.867973551154136658e-02 2.071347087621688843e-01 9.011094272136688232e-02 -2.370456159114837646e-01 -1.688726693391799927e-01 -2.986394762992858887e-01 2.154394388198852539e-01 1.253917366266250610e-01
-2.467615157365798950e-01 -1.997286677360534668e-01 -2.900154292583465576e-01 -1.913024634122848511e-01 2.423767447471618652e-01 1.447678804397583008e-01 -3.060811161994934082e-01 1.862835139036178589e-01 -2.466743588447570801e-01 3.555126786231994629e-01 -1.200101450085639954e-01 8.027601987123489380e-02 -1.533716768026351929e-01 2.150782793760299683e-01 9.264414757490158081e-02 -1.845103800296783447e-01 -2.036486268043518066e-01 -1.046841070055961609e-01 1.107452437281608582e-01 2.519558966159820557e-01 -2.681078389286994934e-02 2.339376695454120636e-02 -1.097145080566406250e-01 -2.117832191288471222e-02 -1.023929119110107422e-01 1.230045780539512634e-01 2.107226997613906860e-01 -1.274235546588897705e-01 -7.158272434026002884e-03 -1.236154958605766296e-01 7.377580553293228149e-02 -3.110606409609317780e-02
-2.716450989246368408e-01 -1.387931108474731445e-01 -1.739848107099533081e-01 -4.416440799832344055e-02 -2.247950434684753418e-01 -1.343652606010437012e-01 -3.300667107105255127e-01 1.668629050254821777e-01 -3.430682718753814697e-01 -4.329038783907890320e-02 1.927973628044128418e-01 -1.164173483848571777e-01 1.210160255432128906e-01 2.104942500591278076e-01 1.559260338544845581e-01 -3.047837913036346436e-01 -3.077315688133239746e-01 -6.406778469681739807e-03 -5.684035643935203552e-02 7.738009840250015259e-02 -1.099145933985710144e-01 -9.265729039907455444e-02 1.241318434476852417e-01 3.474541306495666504e-01 9.418328106403350830e-02 8.541084825992584229e-02 5.627112090587615967e-02 -1.315088719129562378e-01 -1.408032327890396118e-01 7.360240072011947632e-02 -1.429811771959066391e-02 -8.111894130706787109e-03
-2.539774961769580841e-02 -6.853968650102615356e-02 -2.907045185565948486e-01 1.024578213691711426e-01 2.124769091606140137e-01 -1.890287846326828003e-01 -4.147796630859375000e-01 1.003940925002098083e-01 -2.820065021514892578e-01 -1.922692805528640747e-01 1.619271785020828247e-01 2.205663174390792847e-01 -5.361516401171684265e-02 2.065921872854232788e-01 -4.325706884264945984e-02 3.311111629009246826e-01 -6.760714948177337646e-02 2.752127051353454590e-01 3.445808589458465576e-02 1.298528630286455154e-02 -2.672737464308738708e-02 -1.163252629339694977e-02 -3.805486112833023071e-02 -4.555717110633850098e-02 1.405801624059677124e-01 2.486887723207473755e-01 8.220463246107101440e-02 -1.732040643692016602e-01 -2.580583095550537109e-01 2.702195756137371063e-02 1.222733501344919205e-02 -1.278407275676727295e-01
-2.444673478603363037e-01 -8.769928663969039917e-02 -7.703360915184020996e-02 -3.326926529407501221e-01 -9.321720153093338013e-02 2.876925468444824219e-01 -3.021839261054992676e-01 9.028022736310958862e-02 -3.173676133155822754e-02 1.794029474258422852e-01 -2.135298959910869598e-02 3.646680116653442383e-01 -1.399342864751815796e-01 1.956542432308197021e-01 1.611844748258590698e-01 2.014153152704238892e-01 -1.726297736167907715e-01 5.280377715826034546e-02 -8.713262528181076050e-02 1.556087583303451538e-01 3.197460621595382690e-02 6.085778772830963135e-02 -1.244828402996063232e-01 1.444575488567352295e-01 4.659138992428779602e-02 2.913320362567901611e-01 2.573828399181365967e-01 -5.705537274479866028e-02 1.014030128717422485e-01 -8.381332457065582275e-02 8.618786185979843140e-02 2.172430604696273804e-01
-1.496198475360870361e-01 -7.626333832740783691e-02 -4.600344896316528320e-01 -9.509108960628509521e-02 1.192937865853309631e-01 1.906058639287948608e-01 -1.091617741622030735e-03 1.849564313888549805e-01 -1.331199705600738525e-01 -3.522437065839767456e-02 -3.955966606736183167e-02 1.460507512092590332e-01 -6.194089725613594055e-02 8.632689714431762695e-02 8.086801320314407349e-02 -4.386621713638305664e-02 -3.482561185956001282e-02 3.032670915126800537e-01 1.299054175615310669e-01 5.750313028693199158e-02 1.268279552459716797e-01 -1.275893449783325195e-01 1.251212507486343384e-01 -3.101021349430084229e-01 4.731522500514984131e-01 1.798642277717590332e-01 6.746039539575576782e-02 -2.708116471767425537e-01 -9.748530387878417969e-02 4.305608943104743958e-02 3.716750070452690125e-02 1.844447664916515350e-02
-8.546393364667892456e-02 -2.256776243448257446e-01 -3.108918964862823486e-01 1.835353374481201172e-01 2.161279879510402679e-02 1.785568445920944214e-01 -3.416286408901214600e-01 -1.789153963327407837e-01 -3.381893336772918701e-01 4.596797004342079163e-02 -1.009265631437301636e-01 1.561022251844406128e-01 -9.583547711372375488e-02 2.464009076356887817e-01 -3.448961079120635986e-01 -1.180615574121475220e-01 -1.583320051431655884e-01 -1.013454608619213104e-02 1.384730041027069092e-01 -1.406130790710449219e-01 1.283267140388488770e-01 1.214083507657051086e-01 1.210343651473522186e-02 -3.107415139675140381e-02 1.846900731325149536e-01 -2.712176367640495300e-02 8.854432404041290283e-02 -1.136241480708122253e-02 -2.862690091133117676e-01 8.424073457717895508e-02 3.691811859607696533e-02 2.164816409349441528e-01
-1.353206932544708252e-01 -7.679337263107299805e-02 9.140796214342117310e-02 -2.652543783187866211e-01 -4.314824938774108887e-03 1.150236576795578003e-01 -2.302170991897583008e-01 1.323334425687789917e-01 -2.980105280876159668e-01 -8.769180625677108765e-02 -1.031238064169883728e-01 2.781811356544494629e-01 -1.104155331850051880e-01 1.938965022563934326e-01 6.561620533466339111e-02 -5.690799653530120850e-02 -2.660523653030395508e-01 5.489654466509819031e-02 -9.106188267469406128e-02 1.311006844043731689e-01 3.041078746318817139e-01 -8.700704574584960938e-02 -1.631749123334884644e-01 -1.567037850618362427e-01 2.109068781137466431e-01 3.474675118923187256e-01 -2.535471692681312561e-03 5.672809854149818420e-02 5.143523216247558594e-02 4.465430509299039841e-03 2.588375657796859741e-02 -3.862347602844238281e-01
-1.665379852056503296e-01 2.209307067096233368e-02 -6.238748505711555481e-02 -1.102056503295898438e-01 -2.879800498485565186e-01 -1.439229249954223633e-01 -3.185282647609710693e-01 1.056428477168083191e-01 -2.444486469030380249e-01 2.880221977829933167e-02 2.316111475229263306e-01 2.118425667285919189e-01 -2.726776003837585449e-01 1.725654006004333496e-01 1.241288930177688599e-01 -1.794021949172019958e-02 -4.714641869068145752e-01 1.259335279464721680e-01 2.505625188350677490e-01 -1.645248830318450928e-01 -1.259818822145462036e-01 5.405775457620620728e-02 7.021578494459390640e-03 7.855266332626342773e-02 5.482059344649314880e-02 4.401185363531112671e-02 2.136586606502532959e-01 4.408911615610122681e-02 -2.115855179727077484e-02 1.910664588212966919e-01 -1.307213455438613892e-01 -3.042324259877204895e-02
7.498093694448471069e-02 -1.542994081974029541e-01 -7.010994851589202881e-02 -1.877263188362121582e-01 -5.340974405407905579e-02 2.036321163177490234e-01 -5.755000710487365723e-01 -9.240945428609848022e-02 -1.751571446657180786e-01 -1.378280818462371826e-01 -2.352719008922576904e-02 1.866771653294563293e-02 -1.185489967465400696e-01 9.477552026510238647e-02 -1.060306578874588013e-01 2.767158448696136475e-01 -6.944846361875534058e-02 1.159292384982109070e-01 -5.253215506672859192e-02 7.635632902383804321e-02 2.620230987668037415e-02 -2.001704573631286621e-01 7.881589233875274658e-02 -3.113888204097747803e-01 2.842069566249847412e-01 1.388793885707855225e-01 -9.586040861904621124e-03 4.319832101464271545e-02 -1.514967828989028931e-01 -2.037249207496643066e-01 2.041368633508682251e-01 7.744044065475463867e-02
-2.061037272214889526e-01 -3.264186978340148926e-01 -1.944733709096908569e-01 4.050494171679019928e-03 -3.426584899425506592e-01 -2.061250060796737671e-01 -1.515749245882034302e-01 -6.341428309679031372e-02 1.793781109154224396e-02 4.706183820962905884e-02 2.608618736267089844e-01 -9.708081185817718506e-02 -3.395601212978363037e-01 3.121539652347564697e-01 6.194623559713363647e-02 2.809673082083463669e-03 -1.327904015779495239e-01 -7.717028260231018066e-02 9.769015759229660034e-02 -1.733491569757461548e-01 -9.714291244745254517e-02 -1.047826707363128662e-01 -1.267211288213729858e-01 9.756624698638916016e-02 2.734938263893127441e-01 1.715202629566192627e-01 5.919081717729568481e-02 -2.392693310976028442e-01 -8.662383258342742920e-02 -5.334260407835245132e-03 2.385206706821918488e-02 -2.176982462406158447e-01
-6.713966280221939087e-02 1.107594445347785950e-01 -2.186453044414520264e-01 -6.279617547988891602e-02 -4.288677126169204712e-02 2.157211303710937500e-01 -3.293547630310058594e-01 4.736759513616561890e-02 -2.502561211585998535e-01 -1.066580191254615784e-01 -4.130357876420021057e-02 -9.607814252376556396e-03 -1.357286572456359863e-01 2.339723706245422363e-01 -1.643238961696624756e-01 2.107587456703186035e-01 -3.295577168464660645e-01 1.329161077737808228e-01 1.929534971714019775e-01 1.338785439729690552e-01 -7.497802376747131348e-02 -2.648030519485473633e-01 -2.112182825803756714e-01 -2.706284523010253906e-01 2.207655906677246094e-01 -3.356409724801778793e-03 -2.063501775264739990e-01 -1.037702336907386780e-01 -2.265729010105133057e-01 -2.564239315688610077e-03 1.055172309279441833e-01 1.113331913948059082e-01
-3.998114764690399170e-01 -2.098242193460464478e-01 -1.176234632730484009e-01 -3.136028647422790527e-01 9.806542098522186279e-02 8.365789055824279785e-02 -4.302573204040527344e-01 1.304587721824645996e-01 -2.627154290676116943e-01 2.598934471607208252e-01 3.660168126225471497e-02 3.041206300258636475e-01 -1.104072406888008118e-01 1.129099205136299133e-01 -3.630464524030685425e-02 -5.268855020403862000e-02 -2.757514119148254395e-01 -1.340075880289077759e-01 -4.407616704702377319e-02 1.525597274303436279e-01 1.129486337304115295e-01 -9.805225580930709839e-02 -9.096308052539825439e-02 -8.494217693805694580e-02 -8.484848588705062866e-02 9.109558165073394775e-02 6.238685920834541321e-03 1.301932185888290405e-01 1.884825527667999268e-02 2.468110620975494385e-02 1.230858787894248962e-01 -9.167791344225406647e-03
-3.353753685951232910e-01 -2.090372592210769653e-01 -2.680239379405975342e-01 2.476920187473297119e-02 3.651632741093635559e-02 2.334250360727310181e-01 -1.458993703126907349e-01 -1.735668629407882690e-02 -3.254710435867309570e-01 4.454976320266723633e-02 2.412700504064559937e-01 3.695397675037384033e-01 4.807756841182708740e-02 1.514901071786880493e-01 1.608502715826034546e-01 -2.774902805685997009e-02 -9.883746504783630371e-02 1.439507156610488892e-01 6.706182658672332764e-02 -4.206193145364522934e-03 -2.992038801312446594e-02 -3.331601321697235107e-01 1.224071979522705078e-01 1.825813353061676025e-01 4.552014917135238647e-02 -1.446722894906997681e-01 -1.913485825061798096e-01 -3.262049285694956779e-03 1.859719678759574890e-02 -9.362227865494787693e-05 1.872243732213973999e-01 2.216652780771255493e-01
-2.967245280742645264e-01 -1.514578312635421753e-01 -1.222418919205665588e-01 -2.848911099135875702e-02 -7.790431380271911621e-02 6.413854658603668213e-02 4.217193648219108582e-02 9.490104019641876221e-02 -1.396218501031398773e-02 1.385885179042816162e-01 -1.678164303302764893e-01 1.771221123635768890e-02 2.960869111120700836e-02 1.951080858707427979e-01 -1.312247514724731445e-01 -2.247807681560516357e-01 -3.008890151977539062e-01 2.840939164161682129e-01 8.054974675178527832e-02 2.123830467462539673e-01 4.664378613233566284e-02 -8.920523524284362793e-02 1.424225717782974243e-01 -1.201278269290924072e-01 -1.977785229682922363e-01 1.510794553905725479e-02 6.255391985177993774e-02 6.030385196208953857e-02 -5.838870406150817871e-01 1.124753057956695557e-02 1.334782093763351440e-01 -1.558113992214202881e-01
1.629840210080146790e-02 -2.417258620262145996e-01 -4.621200263500213623e-01 -1.795098558068275452e-02 -3.279967606067657471e-01 4.082601889967918396e-02 -2.208134531974792480e-01 -8.104313164949417114e-03 -1.734021455049514771e-01 9.220892190933227539e-02 2.761220633983612061e-01 -7.583645731210708618e-02 -1.201990768313407898e-01 1.795221418142318726e-01 -1.130373328924179077e-01 -2.327117174863815308e-01 1.200044061988592148e-03 4.327604547142982483e-02 1.066315919160842896e-03 -3.195464909076690674e-01 -1.929869949817657471e-01 -1.794111430644989014e-01 1.798302978277206421e-01 9.159783367067575455e-04 -5.593369901180267334e-02 9.118185937404632568e-02 1.647284030914306641e-01 -1.398588418960571289e-01 -1.027557402849197388e-01 4.526820499449968338e-03 1.790204793214797974e-01 -1.692802608013153076e-01
1.970553956925868988e-02 -2.868348360061645508e-01 -3.494826257228851318e-01 1.064841449260711670e-01 9.642042219638824463e-02 -5.161385983228683472e-03 -2.440419048070907593e-01 7.017527520656585693e-02 -3.140109479427337646e-01 -2.984702354297041893e-03 -1.344901509582996368e-02 1.916973441839218140e-01 1.263047605752944946e-01 7.632010430097579956e-02 2.716313488781452179e-02 -1.022495329380035400e-01 -2.797887623310089111e-01 -3.469426184892654419e-02 1.008842587471008301e-01 1.125635132193565369e-01 1.500247716903686523e-01 -2.435776442289352417e-01 2.802655994892120361e-01 2.489152736961841583e-02 1.317285932600498199e-02 -1.022314205765724182e-01 6.778773665428161621e-02 -3.759761452674865723e-01 -1.836065649986267090e-01 -1.475066244602203369e-01 8.160065114498138428e-02 -2.439242750406265259e-01
-2.504169642925262451e-01 -1.031935140490531921e-01 -1.703804731369018555e-01 1.196994855999946594e-01 -3.592833280563354492e-01 -1.761243641376495361e-01 -2.635086476802825928e-01 5.891701951622962952e-02 -7.731229066848754883e-02 -2.658108678588178009e-05 -5.196756124496459961e-02 1.943045556545257568e-01 1.169490888714790344e-01 3.433368802070617676e-01 1.232952810823917389e-03 4.322479665279388428e-02 8.237567543983459473e-02 1.385024785995483398e-01 -1.225025206804275513e-01 -3.534718230366706848e-02 -2.407098263502120972e-01 -3.899869620800018311e-01 1.861227154731750488e-01 -1.961193978786468506e-02 1.012042239308357239e-01 2.252304852008819580e-01 9.763327240943908691e-02 -3.190382421016693115e-01 1.260398770682513714e-03 6.002050638198852539e-02 -7.799436897039413452e-02 -3.398910164833068848e-02
-9.538853168487548828e-02 -1.946815550327301025e-01 -1.142442896962165833e-01 7.174077630043029785e-02 -2.074099332094192505e-01 4.035675525665283203e-02 -5.315743386745452881e-02 9.323611110448837280e-02 -3.584745228290557861e-01 4.661618545651435852e-02 -1.048232465982437134e-01 1.245429515838623047e-01 -1.137430500239133835e-02 4.346507489681243896e-01 3.385781496763229370e-02 7.333827763795852661e-02 -3.292391896247863770e-01 1.795231364667415619e-02 -1.556963287293910980e-02 2.168125510215759277e-01 2.278133668005466461e-02 2.026274502277374268e-01 -1.204016525298357010e-02 -7.061742246150970459e-02 -1.715697795152664185e-01 4.213438332080841064e-01 -8.073047548532485962e-02 2.973628416657447815e-02 -3.289693295955657959e-01 1.943869516253471375e-02 -1.421950384974479675e-02 5.928501021116971970e-03
-3.766547143459320068e-02 -2.614731192588806152e-01 -4.334926903247833252e-01 4.747705068439245224e-03 -1.220640242099761963e-01 -5.348528921604156494e-02 -2.497528344392776489e-01 -1.437342613935470581e-01 -3.021122217178344727e-01 1.805299669504165649e-01 8.331266790628433228e-02 4.438310861587524414e-02 -7.162505388259887695e-02 2.955661118030548096e-01 -3.010512888431549072e-01 -1.444782912731170654e-01 -5.442713201045989990e-02 -3.392031788825988770e-02 1.485506594181060791e-01 1.120475977659225464e-01 1.778273843228816986e-02 -8.968969434499740601e-02 9.153865277767181396e-02 2.796700596809387207e-01 2.962478995323181152e-01 -1.114347577095031738e-02 3.041928447782993317e-02 1.327988058328628540e-01 -2.115079909563064575e-01 -1.367393583059310913e-01 4.325799236539751291e-04 3.373184427618980408e-02
-3.516810759902000427e-02 -1.129240542650222778e-01 -3.093155324459075928e-01 2.421641796827316284e-01 -1.430000811815261841e-01 6.471666693687438965e-02 -9.394886344671249390e-02 1.172783300280570984e-01 -2.238467335700988770e-01 1.610004007816314697e-01 9.983053803443908691e-02 4.550559446215629578e-02 -2.369521558284759521e-01 3.063664138317108154e-01 -3.683380782604217529e-01 -9.479988366365432739e-03 1.173707190901041031e-02 4.429155588150024414e-01 -1.374912261962890625e-01 -8.144858479499816895e-02 -5.912529770284891129e-03 -1.534605771303176880e-01 -3.745548427104949951e-02 -7.076672464609146118e-02 1.692338883876800537e-01 2.609568238258361816e-01 1.172271147370338440e-01 9.056887775659561157e-02 -8.051450550556182861e-02 -6.101033184677362442e-03 1.799262315034866333e-01 -3.488270938396453857e-02
-1.298076212406158447e-01 -2.121260613203048706e-01 -4.694121479988098145e-01 4.470601212233304977e-03 4.697539657354354858e-02 -6.304502487182617188e-02 -2.239596694707870483e-01 4.393768310546875000e-02 -2.695696353912353516e-01 2.963987179100513458e-02 -6.930359452962875366e-02 -1.132370233535766602e-01 9.608747065067291260e-02 3.134656250476837158e-01 -9.775520116090774536e-02 -1.299723088741302490e-01 -1.809960305690765381e-01 1.520850360393524170e-01 -1.350274682044982910e-01 -5.071914196014404297e-02 1.322396695613861084e-01 1.592624485492706299e-01 3.352314829826354980e-01 -6.083858665078878403e-03 -8.164179325103759766e-02 -2.468846365809440613e-02 1.120529100298881531e-01 -2.380738109350204468e-01 -2.552520930767059326e-01 -1.889649480581283569e-01 1.176711991429328918e-01 -1.059225946664810181e-01
-3.407178819179534912e-01 -5.748483538627624512e-02 -2.709442079067230225e-01 -1.282400637865066528e-02 -1.700231805443763733e-02 -5.732512101531028748e-02 -1.593206971883773804e-01 2.163840979337692261e-01 -5.010342001914978027e-01 3.317699301987886429e-04 1.134899109601974487e-01 1.373035758733749390e-01 1.678051054477691650e-01 8.901669830083847046e-02 1.977038010954856873e-02 1.092873513698577881e-01 -1.037404313683509827e-01 3.528516590595245361e-01 9.291987866163253784e-02 -5.201784428209066391e-03 2.954364717006683350e-01 1.035132184624671936e-01 -8.869855850934982300e-02 8.237481117248535156e-02 -4.743742942810058594e-02 1.432356238365173340e-01 6.926144659519195557e-02 2.952476777136325836e-02 -1.931172460317611694e-01 1.918200850486755371e-01 1.149867027997970581e-01 -1.665579080581665039e-01
-1.259381473064422607e-01 -4.578827321529388428e-02 -1.952641904354095459e-01 -6.348496675491333008e-02 -8.646113425493240356e-02 -6.106440443545579910e-03 -2.247195094823837280e-01 3.712463378906250000e-02 -2.880167067050933838e-01 -1.574580818414688110e-01 -1.100732386112213135e-01 1.433955878019332886e-01 -2.330012917518615723e-01 1.745092272758483887e-01 -1.976816654205322266e-01 3.310882151126861572e-01 -2.841601669788360596e-01 2.151474207639694214e-01 -3.491191565990447998e-02 1.587697565555572510e-01 -2.702462673187255859e-01 -1.747080534696578979e-01 -4.628743231296539307e-02 -1.908240467309951782e-01 4.538188129663467407e-02 1.123721376061439514e-01 -1.991434246301651001e-01 -8.341826498508453369e-03 -1.482262313365936279e-01 -1.306785494089126587e-01 3.058460652828216553e-01 -1.550816893577575684e-01
-3.146538436412811279e-01 -3.479310870170593262e-02 -2.531532943248748779e-01 2.176835983991622925e-01 -3.791323006153106689e-01 -1.468746960163116455e-01 -2.200331389904022217e-01 1.284299939870834351e-01 -7.694008946418762207e-02 3.043810091912746429e-02 1.132619082927703857e-01 2.570984363555908203e-01 -8.613068610429763794e-02 3.525256216526031494e-01 5.157585069537162781e-02 3.219565749168395996e-01 8.315971121191978455e-03 1.155677512288093567e-01 9.826627559959888458e-03 7.199522852897644043e-02 -1.230541169643402100e-01 -1.527678035199642181e-02 6.257265806198120117e-02 1.314960122108459473e-01 1.104713082313537598e-01 2.346478998661041260e-01 -9.420614689588546753e-02 -2.847773432731628418e-01 4.496795311570167542e-02 1.218542363494634628e-02 -3.812228888273239136e-02 1.347465813159942627e-01
-2.019954621791839600e-01 -3.316604495048522949e-01 6.033213809132575989e-02 -1.659807264804840088e-01 8.932497352361679077e-02 2.644438445568084717e-01 -2.131530493497848511e-01 1.169634312391281128e-01 -4.452298581600189209e-01 -1.138397231698036194e-01 1.759757846593856812e-01 1.343149244785308838e-01 -2.897572144865989685e-02 1.043824031949043274e-01 6.291057914495468140e-02 3.830792754888534546e-02 1.078795939683914185e-01 2.369554042816162109e-01 -1.271409681066870689e-03 -9.881334751844406128e-02 -9.072390198707580566e-02 -1.215320080518722534e-01 4.520263057202100754e-03 -1.833713203668594360e-01 1.528365612030029297e-01 7.399278879165649414e-02 -2.816447429358959198e-02 -2.185399979352951050e-01 7.342549413442611694e-02 -2.602730691432952881e-01 9.742481261491775513e-02 -3.307838141918182373e-01
-5.901000276207923889e-02 -2.374499589204788208e-01 -1.621662229299545288e-01 1.836794055998325348e-02 -2.786914110183715820e-01 -9.731131047010421753e-02 -1.550190746784210205e-01 -1.405612975358963013e-01 -1.138740479946136475e-01 7.220793515443801880e-02 2.463034391403198242e-01 -8.023406565189361572e-02 -1.382523477077484131e-01 2.426149696111679077e-01 4.445300996303558350e-02 -3.558328375220298767e-02 -2.245812565088272095e-01 -1.878948137164115906e-02 4.086359217762947083e-02 -2.255933135747909546e-01 -1.777191162109375000e-01 -2.364659458398818970e-01 -2.224358022212982178e-01 1.530370414257049561e-01 2.876853644847869873e-01 1.872136294841766357e-01 1.359059810638427734e-01 -2.718123495578765869e-01 -1.538090705871582031e-01 4.346679523587226868e-02 7.338643074035644531e-02 -3.335036039352416992e-01
-1.909946277737617493e-02 -1.524907946586608887e-01 -1.795174032449722290e-01 8.586692810058593750e-02 -1.390765458345413208e-01 1.289321780204772949e-01 -4.088383018970489502e-01 -3.053887486457824707e-01 -1.011824421584606171e-02 1.861553341150283813e-01 1.478630006313323975e-01 1.506336778402328491e-01 -1.044472604990005493e-01 -8.126676082611083984e-02 2.619575262069702148e-01 2.571889162063598633e-01 -1.825420856475830078e-01 2.276848703622817993e-01 1.446753889322280884e-01 2.867186665534973145e-01 9.822790324687957764e-02 3.695311397314071655e-02 2.403840608894824982e-02 -1.392516493797302246e-01 2.688556313514709473e-01 7.402082532644271851e-02 2.605197429656982422e-01 -1.601539701223373413e-01 -1.745335571467876434e-02 -7.916618138551712036e-02 9.397459775209426880e-02 -5.333552509546279907e-02
-2.283748239278793335e-01 -1.199144795536994934e-01 -2.387557774782180786e-01 -4.961643740534782410e-02 -3.166856467723846436e-01 -5.675019696354866028e-02 3.884804435074329376e-03 8.147519826889038086e-02 -9.455200284719467163e-02 -1.807514429092407227e-01 1.688658595085144043e-01 2.405263632535934448e-01 9.766051918268203735e-02 2.718195915222167969e-01 -8.656366169452667236e-02 1.414503306150436401e-01 8.210874348878860474e-02 9.322307258844375610e-02 1.512042880058288574e-01 1.266597658395767212e-01 2.762716710567474365e-01 3.861527889966964722e-02 1.975922286510467529e-02 1.028745397925376892e-01 1.333185583353042603e-01 -1.202736273407936096e-01 2.654487639665603638e-02 -2.460859417915344238e-01 -4.544796347618103027e-01 1.151154935359954834e-01 3.173621371388435364e-02 -2.597870528697967529e-01
-9.772692620754241943e-02 -3.001272082328796387e-01 -3.436980247497558594e-01 -6.724502891302108765e-02 -2.565164677798748016e-02 -9.752405434846878052e-02 -3.435130417346954346e-01 -1.178129315376281738e-01 -2.460618168115615845e-01 -5.657822266221046448e-02 2.070587314665317535e-02 1.984532689675688744e-03 1.507843583822250366e-01 3.910064995288848877e-01 2.082396484911441803e-02 -5.455079302191734314e-02 -1.621905714273452759e-01 -5.784141365438699722e-03 2.686240971088409424e-01 -6.761677563190460205e-02 1.501740813255310059e-01 -3.456466645002365112e-02 2.578765451908111572e-01 -5.044047161936759949e-02 -1.079145818948745728e-01 -2.360488325357437134e-01 1.395111829042434692e-01 -1.936281472444534302e-01 -2.040404975414276123e-01 4.766573384404182434e-02 7.501539587974548340e-02 -1.508237272500991821e-01
-8.036082983016967773e-02 -2.937003374099731445e-01 -3.514037728309631348e-01 -2.282461710274219513e-02 1.327475346624851227e-02 -9.219629317522048950e-02 -3.803758919239044189e-01 -6.677821278572082520e-02 8.585140109062194824e-02 1.938767433166503906e-01 -2.785189449787139893e-02 7.194311916828155518e-02 -1.096026897430419922e-01 2.533029019832611084e-01 2.332183904945850372e-02 2.239388041198253632e-02 -4.659288525581359863e-01 -1.807153970003128052e-01 2.122886627912521362e-01 6.784288585186004639e-02 5.764404684305191040e-02 1.070520002394914627e-02 3.101372718811035156e-01 -1.172649208456277847e-02 2.477267384529113770e-01 -6.729230284690856934e-02 1.102686449885368347e-01 -4.887060821056365967e-02 -1.069651544094085693e-02 -4.175004363059997559e-02 -9.985009580850601196e-02 7.665376365184783936e-02
-1.734814494848251343e-01 6.443738192319869995e-02 -2.880465388298034668e-01 -7.208724319934844971e-02 -7.467216253280639648e-02 8.106601238250732422e-02 -4.284470677375793457e-01 -3.227693960070610046e-02 -1.328684240579605103e-01 -1.675938814878463745e-01 5.437855795025825500e-02 2.681748569011688232e-01 -9.520592540502548218e-02 8.980428427457809448e-02 1.378072649240493774e-01 3.058906495571136475e-01 -2.661107480525970459e-01 3.217748925089836121e-02 1.897009760141372681e-01 1.526386886835098267e-01 3.985343966633081436e-03 5.830548331141471863e-02 -2.161779105663299561e-01 1.166389789432287216e-02 1.018187254667282104e-01 1.995903402566909790e-01 -3.736154362559318542e-02 -1.792123615741729736e-01 -2.246073037385940552e-01 -1.673119068145751953e-01 1.514616608619689941e-01 2.529909014701843262e-01
-2.028477787971496582e-01 5.723472684621810913e-02 -7.265839725732803345e-02 -4.028614610433578491e-02 -2.107367292046546936e-02 -8.709068410098552704e-03 -3.268625736236572266e-01 -1.879301667213439941e-01 -2.306351959705352783e-01 1.292555481195449829e-01 2.157761752605438232e-01 3.019064664840698242e-01 2.345379441976547241e-03 1.590934395790100098e-01 1.290091872215270996e-01 1.759120970964431763e-01 -1.287943273782730103e-01 -6.884464621543884277e-02 2.472202479839324951e-02 9.185016155242919922e-02 1.311165392398834229e-01 -3.110188543796539307e-01 -2.590428851544857025e-02 7.826176285743713379e-02 9.252662211656570435e-02 -4.208086431026458740e-02 1.029469370841979980e-01 8.871152251958847046e-02 -5.519062876701354980e-01 -8.800695836544036865e-02 1.533088833093643188e-01 -9.870278835296630859e-02
1.585306413471698761e-02 -3.300918638706207275e-01 -4.614318013191223145e-01 1.935988105833530426e-02 1.647675037384033203e-01 5.351134389638900757e-02 -1.951571404933929443e-01 1.519578993320465088e-01 -2.463125884532928467e-01 -2.201667241752147675e-02 4.191326349973678589e-02 1.029789373278617859e-01 -1.275167465209960938e-01 1.165115088224411011e-01 -8.729121088981628418e-02 3.652967512607574463e-02 -3.974332809448242188e-01 8.165793865919113159e-02 7.594539970159530640e-02 -1.660862751305103302e-02 1.986039578914642334e-01 -8.133553713560104370e-02 2.198279500007629395e-01 -1.640588492155075073e-01 9.355284273624420166e-02 -2.153612077236175537e-01 -8.138344436883926392e-02 -1.415787488222122192e-01 -2.612244784832000732e-01 -1.360083073377609253e-01 1.010213494300842285e-01 -5.738838389515876770e-02
-2.702942118048667908e-02 -2.942981123924255371e-01 -1.506170481443405151e-01 -7.927089929580688477e-02 -2.590177357196807861e-01 -2.985780360177159309e-03 9.866954386234283447e-02 4.523414745926856995e-02 1.222175955772399902e-01 4.521462693810462952e-02 -1.211358583532273769e-03 2.001838088035583496e-01 -1.072567626833915710e-01 2.367377132177352905e-01 1.021973565220832825e-01 1.064234972000122070e-01 -4.049875736236572266e-01 -1.377875357866287231e-01 1.445841491222381592e-01 5.313507840037345886e-02 9.856898337602615356e-02 -3.879705071449279785e-02 2.172584533691406250e-01 -1.404470056295394897e-01 9.460053406655788422e-03 3.084749579429626465e-01 -2.737156488001346588e-02 -3.956745266914367676e-01 2.363352477550506592e-02 7.797361165285110474e-02 3.057058453559875488e-01 -1.445958912372589111e-01
-3.218473196029663086e-01 -2.316905409097671509e-01 -9.755655378103256226e-02 2.067204378545284271e-02 -2.744154930114746094e-01 9.933285415172576904e-02 -7.604356110095977783e-02 -1.871344745159149170e-01 3.521863371133804321e-02 -4.995564371347427368e-02 -2.726180255413055420e-01 7.130035758018493652e-02 -7.250013202428817749e-02 2.451116293668746948e-01 -1.647084653377532959e-01 2.187683731317520142e-01 -3.593623042106628418e-01 3.157321363687515259e-02 -1.701544225215911865e-01 3.411531448364257812e-01 -9.748508036136627197e-02 1.089685782790184021e-01 -1.428941823542118073e-02 -3.502313792705535889e-02 9.640485048294067383e-03 2.814401388168334961e-01 -1.431134529411792755e-02 -2.124421000480651855e-01 -9.859426319599151611e-02 6.301555549725890160e-04 2.223218530416488647e-01 3.579441457986831665e-02
1.078631430864334106e-01 -1.560488194227218628e-01 -2.600965797901153564e-01 -1.936486363410949707e-02 -1.095157116651535034e-01 4.550511762499809265e-02 9.843154996633529663e-02 7.981831580400466919e-02 -1.575832962989807129e-01 -5.178964696824550629e-03 -1.416001021862030029e-01 1.530819237232208252e-01 1.805254817008972168e-02 1.951354742050170898e-01 6.291168183088302612e-02 1.284745931625366211e-01 -3.644488453865051270e-01 1.784226740710437298e-03 3.533793687820434570e-01 -9.055963903665542603e-02 1.090145707130432129e-01 -9.627191722393035889e-02 -9.880634024739265442e-03 -8.972300589084625244e-02 -6.391802430152893066e-02 4.073603749275207520e-01 3.805205598473548889e-02 -2.291500866413116455e-01 -2.191041409969329834e-01 -1.500413268804550171e-01 -2.577414512634277344e-01 -2.872522473335266113e-01
-3.061200678348541260e-01 -3.097484409809112549e-01 -1.828003488481044769e-02 2.087967097759246826e-01 3.203481063246726990e-02 1.306096613407135010e-01 -9.053299576044082642e-02 1.433774977922439575e-01 -3.318494856357574463e-01 6.818061321973800659e-02 1.708888448774814606e-02 1.321202665567398071e-01 2.750883400440216064e-01 2.206502407789230347e-01 1.320898383855819702e-01 1.967878490686416626e-01 -1.487351059913635254e-01 -3.654403612017631531e-02 2.422288805246353149e-01 -1.216654703021049500e-01 -4.258883651345968246e-03 -3.132757544517517090e-01 -1.367709189653396606e-01 -3.142846748232841492e-02 9.215164184570312500e-02 -4.101029783487319946e-02 3.647522032260894775e-01 -1.833913475275039673e-02 -1.747072935104370117e-01 -1.069967523217201233e-01 -5.847804620862007141e-02 -5.282218754291534424e-02
-1.130845993757247925e-01 -9.765247255563735962e-02 -3.899133503437042236e-01 -3.838262334465980530e-02 -8.215326815843582153e-02 -2.106055468320846558e-01 -8.981049060821533203e-03 2.076933719217777252e-02 -7.680720835924148560e-02 1.417463365942239761e-02 -1.990480422973632812e-01 7.830981910228729248e-02 -3.871681541204452515e-02 6.324778497219085693e-02 -1.264564972370862961e-02 5.328395217657089233e-02 -1.683491282165050507e-02 1.554782986640930176e-01 2.494970262050628662e-01 -1.537275910377502441e-01 -5.822861939668655396e-02 -1.957420110702514648e-01 7.134322542697191238e-03 -8.992317318916320801e-02 4.172444343566894531e-01 4.242604970932006836e-01 1.638682931661605835e-01 -4.002928733825683594e-01 -6.116539612412452698e-02 -1.288311090320348740e-02 5.381068587303161621e-02 -6.358414888381958008e-02
-2.923366129398345947e-01 -7.513538748025894165e-02 -9.833269566297531128e-02 1.444414854049682617e-01 -3.234534561634063721e-01 5.386744439601898193e-02 -1.479524970054626465e-01 1.049162968993186951e-01 -3.684878349304199219e-01 -1.104725748300552368e-01 1.097981166094541550e-02 1.680001169443130493e-01 -2.057102173566818237e-01 1.730025410652160645e-01 3.964366391301155090e-02 2.932475805282592773e-01 -1.460929363965988159e-01 1.741766482591629028e-01 1.888505220413208008e-01 1.901496648788452148e-01 -2.990650534629821777e-01 7.775923609733581543e-02 9.191338717937469482e-02 7.564563304185867310e-02 5.425270646810531616e-02 3.112196028232574463e-01 -6.844270974397659302e-02 -2.132391557097434998e-02 -1.502955108880996704e-01 1.037374418228864670e-02 1.848259419202804565e-01 8.270376175642013550e-02
-1.310286223888397217e-01 -3.514471352100372314e-01 -1.744758784770965576e-01 -7.422720640897750854e-02 -2.879256606101989746e-01 -5.091559886932373047e-02 -7.731091976165771484e-02 1.494856029748916626e-01 -2.127749919891357422e-01 -1.355479937046766281e-02 -3.280970454216003418e-02 1.242490261793136597e-01 8.738066256046295166e-02 2.294168025255203247e-01 -4.206624627113342285e-01 1.445885598659515381e-01 5.755599960684776306e-02 1.831413209438323975e-01 7.120001316070556641e-02 1.551539152860641479e-01 2.301671504974365234e-01 2.793480753898620605e-01 1.502622067928314209e-01 2.153785973787307739e-01 1.303809285163879395e-01 5.334104597568511963e-02 1.249617561697959900e-01 -1.104847043752670288e-01 -2.527388930320739746e-01 1.561749354004859924e-02 -5.747104436159133911e-02 9.155260771512985229e-02
2.551661431789398193e-02 4.726931080222129822e-02 -2.141746431589126587e-01 2.074317540973424911e-03 1.608422584831714630e-02 3.303012996912002563e-02 -3.038894236087799072e-01 -9.366452693939208984e-02 -1.489778459072113037e-01 -1.717052310705184937e-01 2.350364327430725098e-01 2.769207954406738281e-01 3.036873042583465576e-02 1.178925037384033203e-01 7.072271406650543213e-02 -7.088793069124221802e-02 -6.583230942487716675e-02 1.621063947677612305e-01 1.128549203276634216e-01 4.349834844470024109e-02 1.388891488313674927e-01 -1.420548856258392334e-01 -6.461051851511001587e-02 1.160221546888351440e-01 4.599715024232864380e-02 3.235974311828613281e-01 2.004709988832473755e-01 -2.770631909370422363e-01 -4.980126917362213135e-01 8.669681847095489502e-02 2.170600146055221558e-01 -1.074143946170806885e-01
8.370154537260532379e-03 -2.486210912466049194e-01 -3.310392200946807861e-01 3.537490963935852051e-02 2.697904221713542938e-02 -8.056856691837310791e-02 -3.219479918479919434e-01 1.944386512041091919e-01 -3.546108007431030273e-01 -1.469139605760574341e-01 -2.258655428886413574e-01 -1.268762052059173584e-01 1.630975753068923950e-01 3.075055778026580811e-01 -1.088752131909132004e-02 -4.221807792782783508e-02 -3.331185579299926758e-01 6.830722093582153320e-02 1.839766204357147217e-01 -8.699312061071395874e-02 6.797456741333007812e-02 -8.904535323381423950e-02 9.999101608991622925e-02 -1.313510239124298096e-01 2.066306211054325104e-02 -1.381438523530960083e-01 5.284360423684120178e-02 -1.809717118740081787e-01 -2.191207706928253174e-01 1.201732531189918518e-01 -6.993528921157121658e-03 -1.633645743131637573e-01
-1.564769595861434937e-01 -1.313226670026779175e-01 2.925897762179374695e-02 7.439860701560974121e-02 -3.011732995510101318e-01 2.146030962467193604e-01 -1.703665778040885925e-02 8.932173252105712891e-02 -4.242512285709381104e-01 -1.561307609081268311e-01 6.263346411287784576e-03 3.523743152618408203e-01 -3.349112346768379211e-02 2.413602918386459351e-01 -3.487054258584976196e-02 1.528032869100570679e-01 -2.171868979930877686e-01 1.393791288137435913e-01 1.705748438835144043e-01 8.861460536718368530e-02 1.709611862897872925e-01 1.326669603586196899e-01 -2.061489969491958618e-01 -1.768017709255218506e-01 1.655840687453746796e-02 1.651100963354110718e-01 1.886342018842697144e-01 -2.507502585649490356e-02 -1.133738383650779724e-01 -2.096284925937652588e-01 1.778816133737564087e-01 1.342360675334930420e-01
-2.940570414066314697e-01 2.923997491598129272e-02 -1.795267164707183838e-01 6.909617781639099121e-02 7.974915206432342529e-02 1.404594350606203079e-02 -5.207179784774780273e-01 -1.664922237396240234e-01 -2.538100183010101318e-01 -1.428574323654174805e-01 -2.868166752159595490e-02 2.586924433708190918e-01 -4.168520495295524597e-02 -2.438088692724704742e-02 2.086269482970237732e-02 -4.837695509195327759e-02 -3.177587985992431641e-01 1.435607671737670898e-01 2.195598930120468140e-01 5.141236260533332825e-02 -9.306503087282180786e-02 4.088094830513000488e-02 8.391710370779037476e-02 1.796671599149703979e-01 5.344630405306816101e-02 5.875060707330703735e-02 1.827902048826217651e-01 -1.448674499988555908e-01 -3.330366313457489014e-01 -8.687803149223327637e-02 6.647071242332458496e-02 8.304346352815628052e-02
2.375551871955394745e-02 -4.040511846542358398e-01 -2.980422787368297577e-02 -1.104456782341003418e-01 -2.943074703216552734e-01 1.643407046794891357e-01 -2.346103787422180176e-01 -4.247833043336868286e-02 2.240021377801895142e-01 2.692368626594543457e-02 -1.953698322176933289e-02 1.172742620110511780e-01 -1.226341873407363892e-01 2.337571084499359131e-01 -7.480937056243419647e-04 3.687880188226699829e-02 -2.387629151344299316e-01 -5.831100419163703918e-02 1.550879478454589844e-01 1.361969560384750366e-01 3.236433863639831543e-02 -1.522116214036941528e-01 2.346539944410324097e-01 -6.088825687766075134e-02 4.469475522637367249e-02 1.356505304574966431e-01 7.067117094993591309e-02 -2.198659926652908325e-01 -1.534968893975019455e-02 1.641170084476470947e-01 3.970322012901306152e-01 -2.683420777320861816e-01
-8.504641801118850708e-02 -1.014544814825057983e-01 5.852969828993082047e-03 -2.479874342679977417e-01 -3.055176138877868652e-01 4.779748618602752686e-01 -7.291106134653091431e-02 -1.489183455705642700e-01 -5.189671739935874939e-02 2.954922020435333252e-01 5.062520131468772888e-02 -1.374264210462570190e-01 1.456938236951828003e-01 3.043996095657348633e-01 -6.578480452299118042e-02 1.387852896004915237e-02 -3.535431921482086182e-01 1.910477876663208008e-01 2.138569392263889313e-02 -1.177604123950004578e-02 1.624048948287963867e-01 -7.338327914476394653e-02 1.317237019538879395e-01 -1.830822974443435669e-01 -4.812459275126457214e-02 1.029789820313453674e-01 -8.682416379451751709e-02 -3.742168471217155457e-02 -1.946630924940109253e-01 -1.484035421162843704e-02 1.795764565467834473e-01 -6.960233300924301147e-02
1.204833239316940308e-01 -2.671305239200592041e-01 -1.288965642452239990e-01 -1.839458197355270386e-01 -7.366008311510086060e-02 3.767089247703552246e-01 -8.166502416133880615e-02 -1.823611855506896973e-01 -9.995835274457931519e-02 1.597665809094905853e-02 -2.082756310701370239e-01 1.741796582937240601e-01 -5.163792893290519714e-02 3.042974472045898438e-01 1.125271692872047424e-01 2.153743244707584381e-02 -3.334083855152130127e-01 3.172404468059539795e-01 -1.618861556053161621e-01 1.380638629198074341e-01 6.508554331958293915e-03 -2.118927091360092163e-01 -2.235809117555618286e-01 -2.114204615354537964e-01 -1.761865802109241486e-02 1.679596751928329468e-01 1.387795209884643555e-01 1.385597232729196548e-02 -1.386553198099136353e-01 -1.184685379266738892e-01 -3.273921832442283630e-02 -7.111091911792755127e-02
-3.235752508044242859e-02 -3.929522931575775146e-01 -2.253618985414505005e-01 -7.830411195755004883e-02 -2.765435278415679932e-01 1.673661172389984131e-01 2.149407938122749329e-02 -4.066875204443931580e-02 -7.831902801990509033e-02 -7.038950920104980469e-02 3.839203342795372009e-02 1.071479520760476589e-03 -2.518059313297271729e-01 2.615785896778106689e-01 -2.089965939521789551e-01 1.493638455867767334e-01 -4.075351357460021973e-01 1.132454425096511841e-01 -1.873345673084259033e-01 1.397287100553512573e-01 9.889330714941024780e-02 1.798945367336273193e-01 6.010504066944122314e-02 3.434996679425239563e-02 5.201326683163642883e-02 2.836488187313079834e-01 -2.118141353130340576e-01 5.347304977476596832e-03 -1.288762837648391724e-01 -6.712548434734344482e-02 1.992758810520172119e-01 3.594508394598960876e-02
-2.298388928174972534e-01 -2.118020653724670410e-01 2.599368244409561157e-02 -5.821535736322402954e-02 -1.022108495235443115e-01 -1.184859946370124817e-01 -3.477877676486968994e-01 7.103101909160614014e-02 -2.097906619310379028e-01 1.706062406301498413e-01 -2.431632392108440399e-02 2.195713222026824951e-01 1.430685371160507202e-01 1.779647022485733032e-01 -4.906305298209190369e-02 2.805950641632080078e-01 7.294131815433502197e-02 1.213359646499156952e-02 4.103926569223403931e-02 -1.439587324857711792e-01 -2.855691909790039062e-01 -9.936533868312835693e-02 2.131634652614593506e-01 6.067093834280967712e-02 1.445217579603195190e-01 2.868351340293884277e-01 1.018427684903144836e-01 -4.120274782180786133e-01 -1.103428080677986145e-01 -1.155926194041967392e-02 7.075078040361404419e-02 1.533820331096649170e-01
-2.651544101536273956e-02 -3.401720821857452393e-01 -3.220526278018951416e-01 1.471038758754730225e-01 -2.814578637480735779e-02 1.433349549770355225e-01 -6.649404019117355347e-02 1.695786416530609131e-01 -2.263777107000350952e-01 -6.442688405513763428e-02 1.599798053503036499e-01 9.996369481086730957e-02 -1.696165353059768677e-01 -7.699151057749986649e-03 2.115278318524360657e-02 -3.660202492028474808e-04 -3.572320044040679932e-01 -7.807248830795288086e-02 -1.485250610858201981e-02 -7.746648788452148438e-02 4.896801710128784180e-02 1.198648195713758469e-02 2.529703676700592041e-01 -5.288800969719886780e-02 1.630717068910598755e-01 -1.566441208124160767e-01 -6.777963042259216309e-02 -3.378979861736297607e-01 -3.927496671676635742e-01 -1.850277185440063477e-01 5.038868263363838196e-02 -1.151375845074653625e-01
-4.244236946105957031e-01 -1.126881539821624756e-01 -2.858557999134063721e-01 1.971420645713806152e-01 -1.431781202554702759e-01 -1.935375183820724487e-01 -1.994129568338394165e-01 4.815111309289932251e-02 -1.157801672816276550e-01 3.157887756824493408e-01 -1.815179139375686646e-01 -6.807367503643035889e-02 -3.526712954044342041e-02 7.066461443901062012e-02 -1.607492864131927490e-01 8.044894039630889893e-02 -1.873739510774612427e-01 3.142760321497917175e-02 3.052794374525547028e-03 7.617606222629547119e-02 2.423154264688491821e-01 1.797552406787872314e-02 1.282007396221160889e-01 2.200976945459842682e-02 2.217755168676376343e-01 5.739497765898704529e-02 2.327802032232284546e-01 -2.461238764226436615e-02 -3.211411237716674805e-01 -2.349659949541091919e-01 1.051943227648735046e-01 5.235308036208152771e-02
-2.441389411687850952e-01 -1.443740427494049072e-01 -2.047235816717147827e-01 -2.884547710418701172e-01 -9.864585846662521362e-02 8.472476899623870850e-02 -3.061625361442565918e-02 1.550767421722412109e-01 -1.518881618976593018e-01 -1.586476415395736694e-01 -7.308918982744216919e-02 1.054957211017608643e-01 -2.631429731845855713e-01 1.125863119959831238e-01 -9.858690947294235229e-02 -1.665926538407802582e-02 8.613999187946319580e-02 3.712009191513061523e-01 -7.339729368686676025e-02 2.528189420700073242e-01 1.119613572955131531e-01 -2.311321496963500977e-01 1.506040543317794800e-01 -1.441055834293365479e-01 3.454271554946899414e-01 5.762457381933927536e-03 1.095706745982170105e-01 -8.757404983043670654e-02 -1.918482035398483276e-01 -1.908344775438308716e-01 -2.365463376045227051e-01 -6.152819842100143433e-02
-1.906139254570007324e-01 -9.278227388858795166e-02 2.161309681832790375e-02 -3.069632053375244141e-01 -1.925061494112014771e-01 2.915256023406982422e-01 -5.738289654254913330e-02 1.699449270963668823e-01 -1.202571988105773926e-01 -8.990166336297988892e-02 -5.967380478978157043e-02 1.293056756258010864e-01 -2.121177166700363159e-01 2.187259867787361145e-02 -3.396909683942794800e-02 4.802271723747253418e-02 -2.785562872886657715e-01 6.818115711212158203e-02 -6.581020355224609375e-02 3.361978009343147278e-02 2.485389560461044312e-01 -1.582226455211639404e-01 1.735274046659469604e-01 -3.150248825550079346e-01 2.944734096527099609e-01 3.198339343070983887e-01 -1.699787080287933350e-01 -1.774616092443466187e-01 -1.440130025148391724e-01 -2.615546062588691711e-02 -1.989780068397521973e-01 -1.072753500193357468e-02
-1.451244503259658813e-01 -8.808556944131851196e-02 -1.478270441293716431e-01 -7.853661477565765381e-02 -3.094084858894348145e-01 9.649568051099777222e-02 -5.589790269732475281e-02 3.203608393669128418e-01 -3.457475900650024414e-01 -1.763711273670196533e-01 5.767074227333068848e-02 3.150136470794677734e-01 -1.097803413867950439e-01 2.054892182350158691e-01 2.005215734243392944e-02 1.431072801351547241e-01 -4.413093253970146179e-02 2.697900533676147461e-01 -4.136074706912040710e-02 -4.709024913609027863e-03 1.771597266197204590e-01 -1.980042457580566406e-01 1.843594163656234741e-01 1.395064294338226318e-01 1.743410080671310425e-01 1.468978971242904663e-01 -2.574663460254669189e-01 -2.426249831914901733e-01 7.170461863279342651e-02 -6.769531220197677612e-02 7.436358183622360229e-02 1.053524017333984375e-01
-3.649941086769104004e-02 -3.845387995243072510e-01 -2.739561498165130615e-01 -8.387843519449234009e-02 -3.360899388790130615e-01 1.200094744563102722e-01 6.801414489746093750e-02 8.670064061880111694e-02 -2.366009950637817383e-01 -6.443876028060913086e-02 -4.460329189896583557e-02 5.369900166988372803e-02 1.675603836774826050e-01 3.927032649517059326e-01 3.618550300598144531e-02 1.415104866027832031e-01 -1.450013834983110428e-02 1.795720756053924561e-01 2.800966203212738037e-01 8.186292834579944611e-04 2.084537893533706665e-01 2.189916092902421951e-03 -6.685705482959747314e-02 1.336003392934799194e-01 7.503724098205566406e-02 -4.306320473551750183e-02 3.572152554988861084e-01 1.227806583046913147e-01 -7.026707381010055542e-02 -4.908048734068870544e-02 -1.095310598611831665e-01 -1.199251487851142883e-01
-1.729723066091537476e-01 -2.689002454280853271e-01 -2.788499295711517334e-01 -1.528124138712882996e-02 -1.232883855700492859e-01 -1.438952088356018066e-01 -3.219667673110961914e-01 1.263045519590377808e-01 -9.931497275829315186e-02 1.459712535142898560e-01 -1.760136149823665619e-02 1.944954097270965576e-01 2.604798786342144012e-02 4.031155258417129517e-02 1.732239574193954468e-01 1.458769440650939941e-01 -5.494747161865234375e-01 -7.413545157760381699e-03 2.277788519859313965e-01 1.952858269214630127e-01 3.154013305902481079e-02 1.369404941797256470e-01 1.594312340021133423e-01 -3.268054127693176270e-02 2.163551598787307739e-01 -2.466292120516300201e-02 1.081546545028686523e-01 2.282337471842765808e-02 -5.106251314282417297e-02 -1.059860140085220337e-01 -1.694180220365524292e-01 -3.084978275001049042e-02
-2.217800021171569824e-01 -2.214124947786331177e-01 -2.581312060356140137e-01 -4.939566552639007568e-02 -1.712590456008911133e-01 -1.213948875665664673e-01 -1.813601404428482056e-01 -7.624442130327224731e-02 -1.128545105457305908e-01 1.018364280462265015e-01 2.846368551254272461e-01 1.845962740480899811e-02 -6.758435070514678955e-02 3.444489538669586182e-01 1.576765812933444977e-02 -5.370181426405906677e-02 -2.595455944538116455e-01 -2.038213908672332764e-01 6.317491829395294189e-02 -7.490000128746032715e-02 -3.604972064495086670e-01 -1.396693941205739975e-02 -1.258008182048797607e-02 1.902265846729278564e-01 2.424119263887405396e-01 2.034193724393844604e-01 2.670381665229797363e-01 -1.822304353117942810e-02 9.491899982094764709e-03 1.469771265983581543e-01 -1.890674978494644165e-01 -7.005102187395095825e-02
-4.273443520069122314e-01 -1.926473379135131836e-01 -1.594918668270111084e-01 6.627844274044036865e-02 -1.087241321802139282e-01 2.522912621498107910e-01 1.882410198450088501e-01 1.369103044271469116e-01 -3.055108487606048584e-01 6.162501126527786255e-02 1.127265393733978271e-01 3.428312242031097412e-01 1.433678269386291504e-01 2.055183053016662598e-01 -2.053284198045730591e-01 1.350528895854949951e-01 -9.456026554107666016e-02 1.716106534004211426e-01 -2.602580003440380096e-02 1.505874935537576675e-02 1.718162298202514648e-01 1.872315257787704468e-02 1.236558631062507629e-01 -1.965833455324172974e-01 8.305615931749343872e-02 1.157493889331817627e-01 5.522301420569419861e-02 5.229080095887184143e-02 -2.358426749706268311e-01 -1.106337159872055054e-01 2.292446941137313843e-01 -2.486637607216835022e-02
-2.537974119186401367e-01 -2.247929126024246216e-01 -2.281146496534347534e-01 -3.439030349254608154e-01 -8.096643537282943726e-02 2.055602073669433594e-01 -3.006417453289031982e-01 1.025569960474967957e-01 -2.142349630594253540e-01 1.396025866270065308e-01 -1.039587557315826416e-01 1.804549396038055420e-01 -1.853003650903701782e-01 -2.546280855312943459e-03 -1.426764726638793945e-01 7.521901279687881470e-02 -2.568603679537773132e-02 1.195935648865997791e-03 -4.812821000814437866e-02 1.683938801288604736e-01 1.050947606563568115e-02 1.034225076436996460e-01 1.218719594180583954e-02 -6.976279616355895996e-02 1.282787173986434937e-01 9.932897239923477173e-02 1.055905893445014954e-01 4.942280799150466919e-02 1.495861560106277466e-01 -7.641518115997314453e-02 3.169738650321960449e-01 -4.244573116302490234e-01
-1.902858614921569824e-01 -1.138623803853988647e-01 -2.619743645191192627e-01 2.026645243167877197e-01 9.537219069898128510e-03 -1.134448871016502380e-01 -1.039697602391242981e-01 3.818133473396301270e-02 -2.681037485599517822e-01 -6.060612201690673828e-02 2.315663546323776245e-02 2.004974931478500366e-01 -7.572916336357593536e-03 2.779701650142669678e-01 -1.042670160531997681e-01 1.107264980673789978e-01 -2.034613639116287231e-01 1.422284245491027832e-01 2.119178324937820435e-01 -5.264606326818466187e-02 1.322548687458038330e-01 6.569484621286392212e-02 1.833143383264541626e-01 -4.495443776249885559e-02 2.189807742834091187e-01 -1.805708557367324829e-01 1.676497608423233032e-02 -2.311417311429977417e-01 -1.069557890295982361e-01 -2.638460397720336914e-01 -5.290283262729644775e-02 -4.629175961017608643e-01
-1.603294759988784790e-01 4.077223315834999084e-02 -1.805508434772491455e-01 1.301559954881668091e-01 -4.225734621286392212e-02 9.923724085092544556e-02 -3.919777274131774902e-01 -1.164349541068077087e-01 -3.790981471538543701e-01 9.475070983171463013e-02 -1.289521753787994385e-01 2.615988552570343018e-01 -2.262399047613143921e-01 1.710644811391830444e-01 -1.670076847076416016e-01 -3.172624623402953148e-03 -3.384639024734497070e-01 1.684264987707138062e-01 8.736165612936019897e-02 3.270433843135833740e-02 9.823319315910339355e-02 2.198109170421957970e-03 4.487046971917152405e-02 -9.462000429630279541e-02 -8.355404436588287354e-02 -2.362541258335113525e-01 -2.459452301263809204e-02 -1.255630999803543091e-01 -3.010508418083190918e-01 1.651883274316787720e-01 6.267414242029190063e-02 1.577585190534591675e-01
7.079222798347473145e-02 -7.217498123645782471e-02 -2.266172319650650024e-02 5.267104133963584900e-02 -2.608717679977416992e-01 2.100305445492267609e-02 -4.526004791259765625e-01 -1.823575645685195923e-01 1.594009343534708023e-03 3.445626497268676758e-01 2.307964414358139038e-01 3.277292847633361816e-01 -3.107746504247188568e-02 6.379743665456771851e-02 5.626445636153221130e-02 4.685343056917190552e-02 -1.171775907278060913e-01 2.350517064332962036e-01 6.199357286095619202e-02 2.853274941444396973e-01 -3.478305041790008545e-02 1.409308612346649170e-01 1.100068539381027222e-01 -1.110630258917808533e-01 1.773140430450439453e-01 2.589161694049835205e-02 1.252677440643310547e-01 -9.877550601959228516e-02 -2.895113229751586914e-01 -8.576210588216781616e-02 2.035423964262008667e-01 -1.396028418093919754e-02
-8.819390088319778442e-02 -2.495375424623489380e-01 -7.549854367971420288e-02 -9.769699722528457642e-02 -2.625447511672973633e-01 1.786624789237976074e-01 -2.887937426567077637e-01 9.695498645305633545e-02 -6.609863042831420898e-02 9.153298288583755493e-02 1.641173213720321655e-01 9.918758273124694824e-02 -4.461848177015781403e-03 1.739599406719207764e-01 -2.077233940362930298e-01 2.017457336187362671e-01 8.582570403814315796e-02 1.210838649421930313e-02 3.876593708992004395e-01 -2.500967383384704590e-01 1.570274233818054199e-01 1.735198944807052612e-01 -1.491687446832656860e-01 -7.786351721733808517e-03 1.847833693027496338e-01 5.155035480856895447e-02 1.389028877019882202e-01 -7.183285430073738098e-03 -3.548988699913024902e-01 7.732332497835159302e-02 2.117911428213119507e-01 -1.644641458988189697e-01
-2.762561142444610596e-01 -2.519415616989135742e-01 -1.687934696674346924e-01 -1.688768118619918823e-01 1.298041343688964844e-01 1.751746982336044312e-01 -3.096135556697845459e-01 1.825942099094390869e-01 -1.883093714714050293e-01 2.315706312656402588e-01 1.173638552427291870e-01 2.065259814262390137e-01 -1.447200626134872437e-01 8.214599639177322388e-02 -3.404887318611145020e-01 1.197592988610267639e-01 -1.604192405939102173e-01 -4.523162543773651123e-02 5.613754969090223312e-03 2.086415886878967285e-01 3.556254506111145020e-02 -4.977367073297500610e-02 -8.637179434299468994e-02 -1.762784784659743309e-03 -6.118649989366531372e-02 3.855678737163543701e-01 3.843464702367782593e-02 -1.484905183315277100e-02 2.110956162214279175e-01 -6.961674988269805908e-02 2.210268564522266388e-02 -1.908741742372512817e-01
-2.868870198726654053e-01 -2.808041572570800781e-01 -1.327344179153442383e-01 -2.173007428646087646e-01 2.082984894514083862e-01 -1.871653646230697632e-01 -2.199081331491470337e-01 -8.881719410419464111e-02 -1.545504480600357056e-02 2.797259204089641571e-02 1.719960719347000122e-01 6.456973403692245483e-02 -1.665384769439697266e-01 1.254950761795043945e-01 -1.346883922815322876e-01 7.690091151744127274e-03 -3.568797707557678223e-01 1.470677554607391357e-01 2.709416449069976807e-01 -9.516156464815139771e-02 -1.844242811203002930e-01 2.254110574722290039e-02 2.819299697875976562e-01 3.041263222694396973e-01 1.605454683303833008e-01 1.160114109516143799e-01 8.046420663595199585e-02 -2.316203117370605469e-01 1.253194990567862988e-03 -2.259593084454536438e-02 -1.086261123418807983e-02 7.029435038566589355e-02
-1.617156341671943665e-02 -3.666429519653320312e-01 -4.591269046068191528e-02 -3.822459280490875244e-02 -3.562931418418884277e-01 7.786257565021514893e-02 7.211621105670928955e-02 4.663763567805290222e-02 4.189410828985273838e-04 3.997929766774177551e-02 -9.351618587970733643e-02 2.719225585460662842e-01 -5.316474661231040955e-02 1.757056862115859985e-01 1.055615022778511047e-01 -1.131107844412326813e-02 -4.965449869632720947e-01 -4.261812195181846619e-03 3.194578289985656738e-01 1.739137433469295502e-02 2.052429318428039551e-02 9.716521203517913818e-02 -1.699320785701274872e-02 -2.402370274066925049e-01 2.176102064549922943e-02 1.531471610069274902e-01 8.207449689507484436e-03 -2.092813998460769653e-01 1.165962144732475281e-01 2.840924449265003204e-02 2.410442829132080078e-01 -1.871093064546585083e-01
-4.341705441474914551e-01 -7.784374058246612549e-02 -1.195372343063354492e-01 2.182102948427200317e-01 -3.390215933322906494e-01 1.316463649272918701e-01 -2.460766881704330444e-01 1.088473387062549591e-02 -1.814899593591690063e-01 -1.023880317807197571e-01 -2.185986749827861786e-02 1.813818514347076416e-01 2.287862822413444519e-02 1.222510039806365967e-01 3.231008723378181458e-02 1.467338502407073975e-01 2.720826305449008942e-02 3.283471763134002686e-01 1.224378123879432678e-01 1.452436000108718872e-01 -1.810294985771179199e-01 -1.408835351467132568e-01 1.721883118152618408e-01 9.945529699325561523e-02 -1.981218717992305756e-02 3.783153295516967773e-01 -2.252216450870037079e-02 -3.635228052735328674e-02 -2.432182058691978455e-02 1.589055061340332031e-01 1.637973189353942871e-01 -3.058458305895328522e-02
-3.802006244659423828e-01 -1.606005132198333740e-01 -3.501384258270263672e-01 1.580556631088256836e-01 -1.524971611797809601e-02 -5.269392207264900208e-02 -4.331947863101959229e-02 1.157156098634004593e-02 -4.141604900360107422e-02 3.226093053817749023e-01 1.256625056266784668e-01 6.688440591096878052e-02 1.272566467523574829e-01 3.881713747978210449e-01 1.335650086402893066e-01 -2.242894321680068970e-01 -6.808540225028991699e-02 9.568448364734649658e-02 1.517635136842727661e-01 -7.569078356027603149e-02 -1.901507973670959473e-01 -2.006369531154632568e-01 -1.277251392602920532e-01 -1.238739956170320511e-02 2.293806374073028564e-01 1.184427589178085327e-01 8.707818388938903809e-02 -1.890643239021301270e-01 1.847433596849441528e-01 -7.149019837379455566e-02 1.733225136995315552e-01 -3.602455556392669678e-02
-4.905666038393974304e-02 -1.507547944784164429e-01 -4.063857495784759521e-01 -1.233901754021644592e-01 1.477684676647186279e-01 -1.087418720126152039e-01 -2.762397527694702148e-01 1.057651713490486145e-01 -2.738191559910774231e-02 1.190916597843170166e-01 2.069527842104434967e-02 1.468302756547927856e-01 -7.980573922395706177e-02 2.693611681461334229e-01 -5.912227183580398560e-02 1.276134699583053589e-01 -5.564762949943542480e-01 2.873310744762420654e-01 5.505270138382911682e-02 -9.250028431415557861e-02 4.709255008492618799e-04 8.258155733346939087e-02 5.976537987589836121e-02 1.709919422864913940e-01 -7.305634021759033203e-02 -1.282828599214553833e-01 1.567951440811157227e-01 -1.427452117204666138e-01 -1.470156293362379074e-02 8.879846334457397461e-02 5.766906589269638062e-02 1.268388032913208008e-01
-3.185080736875534058e-02 -2.494996488094329834e-01 -1.931461989879608154e-01 1.342670712620019913e-02 -3.501256406307220459e-01 -3.639464965090155602e-03 -1.393317282199859619e-01 -2.568967640399932861e-01 -1.033450886607170105e-01 1.982314586639404297e-01 1.306597888469696045e-01 7.784106768667697906e-03 4.043164104223251343e-02 3.904387950897216797e-01 7.937578856945037842e-02 -7.107519358396530151e-02 4.501382261514663696e-02 1.878839284181594849e-01 4.056248813867568970e-02 -2.626665532588958740e-01 -2.148853838443756104e-01 -4.087181016802787781e-02 4.444477334618568420e-02 1.824921113438904285e-03 2.021193206310272217e-01 1.866964250802993774e-01 1.564278751611709595e-01 -1.520672738552093506e-01 6.432894617319107056e-02 -1.346432119607925415e-01 4.284267500042915344e-02 -3.917991816997528076e-01
-2.196338176727294922e-01 -3.606499433517456055e-01 -1.495214998722076416e-01 -3.380232304334640503e-02 -1.482756435871124268e-01 4.626078903675079346e-02 -2.264762073755264282e-01 -5.857602134346961975e-02 1.953657343983650208e-02 -1.815560311079025269e-01 -1.288835853338241577e-01 2.661725282669067383e-01 -2.586410343647003174e-01 1.311600357294082642e-01 -1.337550729513168335e-01 -1.209675371646881104e-01 1.004918590188026428e-01 1.881830990314483643e-01 -2.395695745944976807e-01 1.528778374195098877e-01 -1.354405581951141357e-01 -1.433280110359191895e-01 1.216883072629570961e-03 -1.270271837711334229e-01 3.238781988620758057e-01 1.854519397020339966e-01 5.826686322689056396e-02 -1.651908010244369507e-01 2.423779666423797607e-02 -1.931514889001846313e-01 4.744543135166168213e-02 -3.008327484130859375e-01
-1.853829324245452881e-01 -1.092129722237586975e-01 -7.452134788036346436e-02 6.738073192536830902e-03 5.659037083387374878e-02 6.726930290460586548e-02 2.799990214407444000e-02 1.788210421800613403e-01 -3.652057647705078125e-01 1.386498063802719116e-01 -8.362258784472942352e-03 3.577947020530700684e-01 -2.675356864929199219e-01 2.574391663074493408e-01 1.733067259192466736e-02 -5.896534770727157593e-02 -5.878175422549247742e-02 2.138153910636901855e-01 5.475959274917840958e-03 -2.122101336717605591e-01 1.166984438896179199e-01 -2.177309393882751465e-01 1.447684764862060547e-01 1.824528574943542480e-01 2.274859994649887085e-01 2.472309470176696777e-01 -2.890676558017730713e-01 4.642105195671319962e-03 -1.061208397150039673e-01 1.437731087207794189e-01 -4.674325883388519287e-02 -2.126623541116714478e-01
-1.670702844858169556e-01 -2.694310843944549561e-01 -1.901049017906188965e-01 7.225738372653722763e-03 1.131230443716049194e-01 -1.879782378673553467e-01 -1.631955355405807495e-01 2.572154626250267029e-02 -1.806306540966033936e-01 1.931768655776977539e-01 -6.923849135637283325e-02 7.769068330526351929e-02 -1.220680028200149536e-01 3.072717785835266113e-01 2.086208909749984741e-01 4.995999112725257874e-02 -4.242400228977203369e-01 1.597454100847244263e-01 4.479115828871726990e-02 1.562815159559249878e-01 -2.768065966665744781e-02 3.272521197795867920e-01 -1.285051368176937103e-02 -2.733823955059051514e-01 4.317529499530792236e-02 2.279158234596252441e-01 -3.076668269932270050e-02 -7.617125660181045532e-02 -1.722509413957595825e-01 -1.799242347478866577e-01 -1.047365814447402954e-01 5.918376892805099487e-02
-1.686713397502899170e-01 -7.443602383136749268e-02 -1.204917952418327332e-01 -4.874610900878906250e-02 6.843956559896469116e-02 1.706681251525878906e-01 -3.975375294685363770e-01 -1.531410776078701019e-02 -1.895647943019866943e-01 -7.835552841424942017e-02 -7.889313250780105591e-02 1.308368742465972900e-01 -1.777694076299667358e-01 2.198108434677124023e-01 -1.087955906987190247e-01 2.540111839771270752e-01 -1.747145652770996094e-01 1.691323667764663696e-01 -3.268485143780708313e-02 1.827975362539291382e-01 -1.907889395952224731e-01 -1.368021667003631592e-01 -1.448125988245010376e-01 -1.462934166193008423e-01 2.643074989318847656e-01 7.040639966726303101e-02 -2.736099958419799805e-01 -1.872397512197494507e-01 -2.209754735231399536e-01 -1.227678954601287842e-01 2.935092151165008545e-01 -9.721391648054122925e-02
-1.478017568588256836e-01 -4.779081642627716064e-01 -1.186544075608253479e-01 -9.832015633583068848e-02 -3.843235671520233154e-01 1.014150381088256836e-01 7.511495612561702728e-03 1.995687931776046753e-01 7.209748029708862305e-02 -1.252964977174997330e-02 7.450360059738159180e-02 1.753841340541839600e-01 -2.160323858261108398e-01 5.415388569235801697e-02 -3.012925013899803162e-02 4.862120747566223145e-02 -2.115500420331954956e-01 1.292328685522079468e-01 2.443225495517253876e-02 -1.289827078580856323e-01 -6.289493292570114136e-02 2.267630845308303833e-01 5.859860405325889587e-02 1.617475003004074097e-01 6.603422760963439941e-02 2.630121409893035889e-01 -2.569775581359863281e-01 -3.778829053044319153e-02 -3.014451563358306885e-01 1.413912512362003326e-02 1.731316596269607544e-01 8.884116262197494507e-02
-1.110882461071014404e-01 -2.043877840042114258e-01 -2.418300062417984009e-01 -4.863749817013740540e-02 -1.658770143985748291e-01 2.367919981479644775e-01 -3.997077420353889465e-02 -2.642090022563934326e-01 -2.297383248805999756e-01 -8.305132389068603516e-02 5.289367958903312683e-02 -6.406548619270324707e-02 -3.524859547615051270e-01 2.258657366037368774e-01 -2.229490503668785095e-02 3.325503170490264893e-01 -3.473047316074371338e-01 2.531062066555023193e-01 -7.294892519712448120e-02 3.660487942397594452e-03 -3.915260359644889832e-02 4.137275367975234985e-02 6.372103840112686157e-02 8.414905518293380737e-02 -1.856710165739059448e-01 2.448903471231460571e-01 -7.856144011020660400e-02 -9.322315454483032227e-02 -2.342851608991622925e-01 -8.930439502000808716e-02 -1.644236035645008087e-02 -1.652713492512702942e-02
-5.497590638697147369e-03 -9.173966944217681885e-02 -1.289840638637542725e-01 6.755424290895462036e-02 -4.596421495079994202e-02 2.657770179212093353e-02 -1.761783212423324585e-01 -4.283089563250541687e-02 -1.783485114574432373e-01 1.694619059562683105e-01 2.492363005876541138e-01 1.526504307985305786e-01 -2.759369381237775087e-04 1.059368327260017395e-01 1.882016099989414215e-02 2.116048522293567657e-02 -2.504241280257701874e-02 2.970637977123260498e-01 1.911985278129577637e-01 1.302032023668289185e-01 9.598348289728164673e-02 -2.480115741491317749e-01 -6.251166760921478271e-02 2.818671762943267822e-01 -1.073747053742408752e-01 2.539593279361724854e-01 3.377569913864135742e-01 -9.835276752710342407e-02 -4.839487969875335693e-01 4.913834482431411743e-02 1.956124156713485718e-01 -7.459009438753128052e-02
-1.527576595544815063e-01 -4.070026427507400513e-02 -2.280175685882568359e-01 -4.299136251211166382e-02 -2.393523305654525757e-01 -2.791175544261932373e-01 -1.527117490768432617e-01 4.948856309056282043e-02 -2.664476260542869568e-02 7.011614739894866943e-02 1.043782606720924377e-01 6.919140368700027466e-02 -1.754419505596160889e-01 3.741522729396820068e-01 1.467599421739578247e-01 1.062485203146934509e-02 -3.278240561485290527e-02 4.794297739863395691e-02 2.409828156232833862e-01 -1.164599284529685974e-01 -1.399443447589874268e-01 -9.045962989330291748e-02 3.388310074806213379e-01 1.159737911075353622e-02 -6.116754375398159027e-03 4.133998155593872070e-01 1.191318556666374207e-01 -2.357215285301208496e-01 -1.534943133592605591e-01 -1.945847570896148682e-01 -1.433550864458084106e-01 7.801916450262069702e-02
-1.274008899927139282e-01 -1.862590387463569641e-02 2.063125073909759521e-01 -2.238109409809112549e-01 -3.019329346716403961e-02 -1.211908552795648575e-02 -1.242682784795761108e-01 1.017999872565269470e-01 -1.542035043239593506e-01 3.445079177618026733e-02 5.908232182264328003e-02 -2.676928788423538208e-02 -1.207843124866485596e-01 7.099507004022598267e-02 2.426329441368579865e-02 1.107042208313941956e-01 -5.186770558357238770e-01 2.401959449052810669e-01 -3.504684194922447205e-02 6.567213684320449829e-02 1.905039846897125244e-01 -2.314893901348114014e-01 8.839105814695358276e-02 -3.130648434162139893e-01 2.359118163585662842e-01 2.616532742977142334e-01 2.803813666105270386e-02 2.852158620953559875e-02 -1.238084435462951660e-01 7.142932154238224030e-03 3.068946897983551025e-01 -1.975155174732208252e-01
-1.795471459627151489e-02 -6.446342915296554565e-02 -1.505998522043228149e-01 -5.184890702366828918e-02 -3.355721756815910339e-02 1.942866742610931396e-01 -3.442342579364776611e-01 -2.186821773648262024e-02 -2.264474481344223022e-01 -1.241623982787132263e-01 -8.471991866827011108e-02 9.678635746240615845e-02 -2.124067842960357666e-01 2.004022151231765747e-01 -2.351855300366878510e-02 2.261142879724502563e-01 -2.390537858009338379e-01 2.089857459068298340e-01 5.095500871539115906e-02 1.715434640645980835e-01 -8.827595412731170654e-02 -2.158741950988769531e-01 -2.374777048826217651e-01 -2.283120453357696533e-01 3.041236698627471924e-01 1.524587720632553101e-01 -2.622586786746978760e-01 7.000802457332611084e-02 -1.763987988233566284e-01 7.196788676083087921e-03 2.043008357286453247e-01 -1.844500601291656494e-01
-1.217437312006950378e-01 -2.530866265296936035e-01 -1.228937995620071888e-03 -1.402626186609268188e-01 -2.784100770950317383e-01 1.720348298549652100e-01 -1.924445480108261108e-01 2.376370131969451904e-02 1.253071427345275879e-01 2.134901843965053558e-02 7.104068528860807419e-03 1.103677451610565186e-01 1.243396691279485822e-04 1.408632099628448486e-01 -4.627138376235961914e-02 1.176732480525970459e-01 -4.451080560684204102e-01 -2.912242710590362549e-02 2.731190621852874756e-01 1.445775926113128662e-01 9.067071229219436646e-02 -2.945798635482788086e-02 2.068141102790832520e-01 -2.238170854980126023e-04 8.829820901155471802e-02 1.912847459316253662e-01 6.732425838708877563e-02 -1.617480367422103882e-01 1.086448580026626587e-01 1.797406226396560669e-01 3.193367123603820801e-01 -3.535934686660766602e-01
-7.297074049711227417e-02 -1.275896579027175903e-01 -1.042637303471565247e-01 -4.386200010776519775e-02 -3.456321060657501221e-01 2.215621322393417358e-01 7.838021963834762573e-02 -9.864456951618194580e-02 -3.206250667572021484e-01 -1.382716447114944458e-01 -3.258031979203224182e-02 1.127441823482513428e-01 6.939245760440826416e-02 2.550243139266967773e-01 -2.771145701408386230e-01 1.437615044414997101e-02 -3.723533153533935547e-01 1.403478085994720459e-01 1.771838814020156860e-01 1.483334004878997803e-01 2.902331948280334473e-01 9.168902039527893066e-02 -8.482651412487030029e-02 -9.477904438972473145e-02 -3.201335296034812927e-02 2.289002239704132080e-01 1.147451922297477722e-01 -1.947315931320190430e-01 -1.150443851947784424e-01 -1.366371810436248779e-01 1.306445002555847168e-01 1.568108499050140381e-01
-2.869367301464080811e-01 -1.392505615949630737e-01 -6.997407227754592896e-02 -9.267680346965789795e-03 -1.514752805233001709e-01 -1.507317870855331421e-01 -4.090265333652496338e-01 1.258721649646759033e-01 -2.420849949121475220e-01 -1.877109259366989136e-01 3.163940310478210449e-01 -1.827083155512809753e-02 2.741314284503459930e-02 2.426306903362274170e-01 -1.365757267922163010e-02 -1.237701848149299622e-01 -3.871097564697265625e-01 -1.905913278460502625e-02 2.266910076141357422e-01 -2.577227950096130371e-01 -1.128494441509246826e-01 -8.049843460321426392e-02 1.428882628679275513e-01 -1.180204935371875763e-02 7.367061823606491089e-02 1.459843963384628296e-01 1.304797530174255371e-01 -1.831555552780628204e-02 1.155832968652248383e-02 1.141989007592201233e-01 -1.705057024955749512e-01 3.052549436688423157e-02
-9.086929261684417725e-02 -3.101743459701538086e-01 -2.621819078922271729e-01 -1.044437661767005920e-02 -2.344656288623809814e-01 -8.135412819683551788e-03 -1.068092137575149536e-01 1.223601698875427246e-01 -2.139743864536285400e-01 -4.967914894223213196e-02 4.725237935781478882e-02 1.306039541959762573e-01 2.143974304199218750e-01 2.366320490837097168e-01 -2.573956549167633057e-01 7.320395112037658691e-02 6.186947226524353027e-02 3.832086548209190369e-02 1.312930434942245483e-01 1.939070075750350952e-01 2.095059454441070557e-01 2.177626192569732666e-01 5.299948528409004211e-02 2.113700211048126221e-01 1.962556391954421997e-01 8.119325339794158936e-02 1.028423011302947998e-01 -2.155561186373233795e-02 -4.331925511360168457e-01 1.419080495834350586e-01 2.000770419836044312e-01 -3.524747863411903381e-02
-1.787276715040206909e-01 -2.531351447105407715e-01 1.046756282448768616e-02 -1.780961602926254272e-01 -3.584564104676246643e-02 7.568540424108505249e-02 9.953127801418304443e-02 3.357284143567085266e-02 -2.349732518196105957e-01 -2.895081602036952972e-02 7.533740997314453125e-02 1.381805092096328735e-01 -1.398599743843078613e-01 3.418149650096893311e-01 2.003695815801620483e-02 -3.612369596958160400e-01 -1.768653392791748047e-01 1.783448755741119385e-01 2.102636992931365967e-01 1.684493422508239746e-01 -2.194943577051162720e-01 -2.233056351542472839e-02 6.774401664733886719e-02 -3.168053030967712402e-01 3.793662190437316895e-01 -1.152123808860778809e-01 2.115647345781326294e-01 1.899761892855167389e-02 -3.913340345025062561e-02 7.512798905372619629e-02 -4.130359366536140442e-02 7.410796731710433960e-02
1.169391497969627380e-01 -2.186940461397171021e-01 -1.841253042221069336e-01 6.471316516399383545e-02 -2.403300851583480835e-01 -5.378014594316482544e-02 5.695074424147605896e-02 -1.796979689970612526e-03 -2.237790822982788086e-01 -1.668529361486434937e-01 -1.111794114112854004e-01 1.157938838005065918e-01 -1.457126289606094360e-01 2.279094010591506958e-01 1.481065750122070312e-01 3.180780448019504547e-03 -3.016005158424377441e-01 9.367401897907257080e-02 1.904817670583724976e-01 -5.978452414274215698e-02 1.774176061153411865e-01 -1.861682534217834473e-02 2.635575234889984131e-01 -4.615280777215957642e-02 -5.175338685512542725e-02 4.013113379478454590e-01 -3.645973652601242065e-02 -5.755973607301712036e-02 -1.474528908729553223e-01 -1.325676590204238892e-01 -2.198093682527542114e-01 -3.724086582660675049e-01
9.466693550348281860e-02 -3.842929601669311523e-01 -3.794413208961486816e-01 1.041369214653968811e-01 1.339759379625320435e-01 2.251544743776321411e-01 -1.990173906087875366e-01 1.169864311814308167e-01 -2.961892783641815186e-01 -2.006982453167438507e-02 2.152477651834487915e-01 1.901732943952083588e-02 -9.342132508754730225e-02 3.020893409848213196e-02 -4.550828784704208374e-02 5.345446988940238953e-03 -3.101911246776580811e-01 1.370857656002044678e-01 -2.203836478292942047e-02 -9.553488343954086304e-02 2.446661144495010376e-01 -6.239041313529014587e-02 2.685195207595825195e-01 8.041234314441680908e-02 1.275459676980972290e-01 -1.434610188007354736e-01 1.674244999885559082e-01 -6.949963420629501343e-02 -2.094299197196960449e-01 -1.212798580527305603e-01 8.695139735937118530e-02 -1.313326358795166016e-01
-8.768012374639511108e-02 -1.775979697704315186e-01 -3.297731578350067139e-01 2.293594181537628174e-01 8.520682156085968018e-02 1.119075194001197815e-01 -3.405656516551971436e-01 -1.250890344381332397e-01 -2.777713835239410400e-01 -3.052956797182559967e-02 2.457458153367042542e-02 8.106222003698348999e-02 -2.695944309234619141e-01 3.686671555042266846e-01 -8.898915350437164307e-02 9.926827251911163330e-02 -2.465657889842987061e-01 -3.329817205667495728e-02 2.381405793130397797e-02 -1.099958270788192749e-01 1.048076450824737549e-01 3.148211538791656494e-01 7.460278924554586411e-03 2.645920263603329659e-03 1.157845631241798401e-01 -1.395187061280012131e-02 2.368815988302230835e-01 -1.345123499631881714e-01 -7.012224942445755005e-02 1.432452946901321411e-01 -5.026898160576820374e-02 1.893825531005859375e-01
-1.832412630319595337e-01 -1.287268698215484619e-01 -2.670663967728614807e-02 -6.532187759876251221e-02 2.160992175340652466e-01 1.635503172874450684e-01 -4.196279048919677734e-01 1.632511764764785767e-01 -1.997587978839874268e-01 -2.293688431382179260e-02 5.170255526900291443e-02 2.248164638876914978e-02 -1.054900661110877991e-01 1.679068505764007568e-01 8.168163150548934937e-02 -8.789750933647155762e-02 -2.629688978195190430e-01 9.975475072860717773e-02 1.802663207054138184e-01 -6.706319749355316162e-02 -1.937218606472015381e-01 1.233350187540054321e-01 1.346379965543746948e-01 2.785505950450897217e-01 1.287662088871002197e-01 9.205017983913421631e-02 2.137808799743652344e-01 -3.123802542686462402e-01 -2.701476216316223145e-01 -1.335303932428359985e-01 -1.997084170579910278e-01 8.816505968570709229e-02
-2.681500315666198730e-01 -7.890490442514419556e-02 -2.459762692451477051e-01 7.170248776674270630e-02 -1.251072739250957966e-03 -1.602689176797866821e-02 -3.441204428672790527e-01 2.209368497133255005e-01 -2.567406892776489258e-01 2.435811012983322144e-01 -1.335416436195373535e-01 -1.444880068302154541e-01 -9.289791435003280640e-02 2.450391650199890137e-01 -3.510074317455291748e-02 -1.775837317109107971e-02 -3.475201427936553955e-01 -9.286601841449737549e-02 2.131815403699874878e-01 1.560823172330856323e-01 5.592963844537734985e-02 2.453186549246311188e-02 -6.037072464823722839e-02 -1.372378617525100708e-01 2.431979626417160034e-01 3.218830823898315430e-01 -8.599459193646907806e-03 7.691310718655586243e-03 -8.741261065006256104e-02 1.953905634582042694e-02 -2.080892175436019897e-01 -1.221973598003387451e-01
-2.872369289398193359e-01 -3.470385670661926270e-01 -3.038927614688873291e-01 -6.969969719648361206e-02 1.804823279380798340e-01 6.881546229124069214e-02 -3.153435587882995605e-01 1.478888541460037231e-01 -7.295224070549011230e-02 1.850630640983581543e-01 2.885982580482959747e-02 6.330268085002899170e-02 -7.418052852153778076e-02 2.165497392416000366e-01 1.639241427183151245e-01 -2.934616804122924805e-01 -2.274037748575210571e-01 -8.539757132530212402e-02 -8.651986718177795410e-02 5.080565810203552246e-02 1.250326782464981079e-01 2.573389708995819092e-01 -5.537037178874015808e-02 -2.466270513832569122e-02 9.988196939229965210e-02 3.547392785549163818e-01 8.161753416061401367e-02 1.207527145743370056e-02 -7.364227622747421265e-02 1.738426461815834045e-02 -1.403083354234695435e-01 -9.376627206802368164e-02
-3.427574038505554199e-01 -1.061891466379165649e-01 -2.870917320251464844e-01 -5.334508046507835388e-02 -1.398542523384094238e-01 -1.625815927982330322e-01 -2.156922668218612671e-01 2.742226235568523407e-02 -8.532761037349700928e-02 6.878063827753067017e-02 1.491125971078872681e-01 -4.312010109424591064e-02 -1.409693956375122070e-01 2.921347320079803467e-01 1.482643485069274902e-01 -9.314391762018203735e-02 -4.410338699817657471e-01 1.675644516944885254e-02 1.216047331690788269e-01 2.866742573678493500e-02 -5.919924378395080566e-02 1.967979818582534790e-01 7.322250306606292725e-02 -1.341279447078704834e-01 -5.938370153307914734e-02 -1.905182749032974243e-01 2.300004214048385620e-01 -3.145420551300048828e-01 -6.051737815141677856e-02 1.900513917207717896e-01 9.352135658264160156e-02 6.747233867645263672e-02
2.399219013750553131e-02 -1.014467552304267883e-01 -1.581650376319885254e-01 -9.294947236776351929e-02 -2.920042574405670166e-01 -7.708401232957839966e-02 -4.169256985187530518e-01 -1.406363546848297119e-01 5.975737795233726501e-02 -9.745126962661743164e-02 1.013984456658363342e-01 3.161852359771728516e-01 -2.334423735737800598e-02 -2.175156585872173309e-02 8.787909150123596191e-02 -2.018620967864990234e-01 -4.466851651668548584e-01 2.635748386383056641e-01 7.665142416954040527e-02 1.209136545658111572e-01 -1.285947114229202271e-02 -5.940314382314682007e-02 9.621956199407577515e-02 6.702785193920135498e-02 9.806473553180694580e-02 -1.503483802080154419e-01 1.656620651483535767e-01 -2.237353324890136719e-01 -1.093664318323135376e-01 -1.947960257530212402e-01 1.736102551221847534e-01 3.378983214497566223e-02
-3.580599129199981689e-01 -3.281405940651893616e-02 -2.644686698913574219e-01 -6.456234306097030640e-02 1.407645046710968018e-01 2.436001002788543701e-01 -3.247104585170745850e-02 3.933104276657104492e-01 -1.174609512090682983e-01 5.703991279006004333e-03 8.942715078592300415e-02 2.173177599906921387e-01 -9.912552684545516968e-02 -8.853384293615818024e-03 7.285234332084655762e-02 -4.548742994666099548e-02 -1.379339396953582764e-01 1.442036479711532593e-01 6.654384732246398926e-02 3.789108712226152420e-03 1.264508962631225586e-01 -3.243690431118011475e-01 1.274325549602508545e-01 -1.862813085317611694e-01 4.310661256313323975e-01 4.888683184981346130e-02 -2.605102024972438812e-02 -1.210891362279653549e-02 -2.464139908552169800e-01 -3.266033530235290527e-02 -9.019742906093597412e-02 1.890050596557557583e-03
-3.060081601142883301e-01 3.189960867166519165e-02 -1.976153999567031860e-02 2.928792499005794525e-02 -2.188784778118133545e-01 -1.146791055798530579e-01 -3.979172110557556152e-01 -6.219986453652381897e-02 -1.535401046276092529e-01 1.328922957181930542e-01 2.980321943759918213e-01 3.705223798751831055e-01 -2.830260246992111206e-02 1.263600960373878479e-02 1.238186955451965332e-01 -1.683849841356277466e-01 -2.447242885828018188e-01 2.531894147396087646e-01 -1.188171803951263428e-01 -4.371006786823272705e-02 1.763184089213609695e-03 -3.269713521003723145e-01 2.401924924924969673e-03 -6.018839776515960693e-02 4.157236311584711075e-03 -8.846352994441986084e-02 -9.444598853588104248e-02 -6.380184739828109741e-02 -2.027521878480911255e-01 -4.054109007120132446e-02 -9.528089314699172974e-02 -2.135597318410873413e-01
-1.917736530303955078e-01 -1.945803463459014893e-01 -3.096140921115875244e-01 -2.771198563277721405e-02 -4.698583483695983887e-01 3.452925384044647217e-01 -8.688165247440338135e-02 -6.448663771152496338e-02 -1.910644210875034332e-02 -7.256441563367843628e-02 -4.877386987209320068e-02 1.599946171045303345e-01 2.012624405324459076e-02 2.462650388479232788e-01 8.363853394985198975e-02 -5.009733512997627258e-02 -1.792781054973602295e-01 3.459591865539550781e-01 -1.306289583444595337e-01 8.405081182718276978e-02 2.007444947957992554e-01 -9.500305168330669403e-03 -1.955353617668151855e-01 -1.122484430670738220e-01 3.315351903438568115e-02 2.778885364532470703e-01 -1.678526168689131737e-03 4.836624860763549805e-02 5.267807468771934509e-02 8.123391121625900269e-02 3.035456687211990356e-02 1.213646307587623596e-01
-2.024248242378234863e-01 -4.686019122600555420e-01 -1.485154479742050171e-01 1.955806277692317963e-02 -6.904867291450500488e-02 -1.594210267066955566e-01 -1.695752739906311035e-01 -1.079813018441200256e-01 -9.742309898138046265e-02 1.264743953943252563e-01 2.998314499855041504e-01 2.073138505220413208e-01 -1.644003763794898987e-02 1.839477941393852234e-02 -4.536208882927894592e-02 -8.678125590085983276e-02 -2.505185306072235107e-01 7.069877535104751587e-02 2.076239436864852905e-01 -1.877216696739196777e-01 1.464795917272567749e-01 -1.418066024780273438e-01 -1.366054862737655640e-01 2.169469296932220459e-01 1.610128879547119141e-01 -2.035090625286102295e-01 1.531582772731781006e-01 -2.455970495939254761e-01 -9.369398653507232666e-02 -2.016496509313583374e-01 -1.038717925548553467e-01 -1.144204214215278625e-01
-4.095240831375122070e-01 -9.011636674404144287e-02 -9.642472863197326660e-02 -1.135403737425804138e-01 -3.973367214202880859e-01 1.706556230783462524e-01 -1.770126968622207642e-01 -2.307834476232528687e-02 -5.368433892726898193e-02 -4.866172745823860168e-02 -1.054487451910972595e-01 2.096253037452697754e-01 -1.227081343531608582e-01 2.300882041454315186e-01 1.759442538022994995e-01 1.324529647827148438e-01 9.607683122158050537e-02 3.226537406444549561e-01 -1.821070760488510132e-01 1.482167243957519531e-01 2.147862464189529419e-01 5.084193870425224304e-02 -1.546755526214838028e-02 4.308198392391204834e-02 1.813105642795562744e-01 2.898379862308502197e-01 1.521103382110595703e-01 3.519230335950851440e-02 -1.389994770288467407e-01 1.426914930343627930e-01 -5.484554916620254517e-02 5.547777563333511353e-02
-2.246976643800735474e-01 -1.300879120826721191e-01 -2.958421111106872559e-01 -2.728875279426574707e-01 -1.014643535017967224e-01 1.685056090354919434e-01 -1.594097018241882324e-01 -1.103170290589332581e-01 -3.065504431724548340e-01 2.336807399988174438e-01 -2.668958157300949097e-03 2.798531055450439453e-01 1.541211605072021484e-01 5.638763308525085449e-02 1.481495052576065063e-01 1.284475773572921753e-01 -1.770797185599803925e-02 1.271179765462875366e-01 -1.191585808992385864e-01 1.917769163846969604e-01 -1.321819126605987549e-01 -9.411865472793579102e-02 5.675121676176786423e-03 5.244427174329757690e-02 -1.570768840610980988e-02 2.812554873526096344e-02 1.064439788460731506e-01 -4.737259745597839355e-01 5.268282070755958557e-02 9.377523511648178101e-02 -1.283819377422332764e-01 -2.016050219535827637e-01
6.408093124628067017e-02 -1.284411996603012085e-01 6.392937153577804565e-02 6.880201399326324463e-02 -1.172215268015861511e-01 4.624779149889945984e-02 -4.917649030685424805e-01 -2.623447179794311523e-01 7.930207997560501099e-02 1.464616358280181885e-01 2.301177978515625000e-01 2.486623674631118774e-01 -4.270209744572639465e-02 1.849901676177978516e-01 1.708173006772994995e-02 1.254891604185104370e-01 -2.086930423974990845e-01 3.446840941905975342e-01 1.231686845421791077e-01 2.880115807056427002e-01 2.745818160474300385e-02 5.314685031771659851e-02 1.604195386171340942e-01 3.384000808000564575e-02 2.838971018791198730e-01 4.215564951300621033e-02 1.436372995376586914e-01 2.934471145272254944e-02 -1.392081230878829956e-01 -1.061696335673332214e-01 5.985443666577339172e-02 1.427845954895019531e-01
-2.355748116970062256e-01 -2.282848358154296875e-01 5.678208917379379272e-02 -1.832385957241058350e-01 -1.534153148531913757e-02 -5.452172458171844482e-02 -4.020245373249053955e-01 1.107469573616981506e-01 -8.408971875905990601e-02 -2.943075075745582581e-02 4.327344894409179688e-01 -3.675324469804763794e-02 -6.782241910696029663e-02 2.309402525424957275e-01 -2.338710799813270569e-02 -1.545010320842266083e-02 -3.360496461391448975e-01 2.187281101942062378e-01 2.809307575225830078e-01 -1.792592555284500122e-02 -2.225145697593688965e-01 1.033350974321365356e-01 -1.711311377584934235e-02 -5.740504339337348938e-02 -4.168246872723102570e-03 -2.659645117819309235e-02 2.752739787101745605e-01 -1.313305050134658813e-01 1.461509522050619125e-02 7.933618873357772827e-02 5.369993671774864197e-02 -1.276461631059646606e-01
-2.607713341712951660e-01 -2.008249312639236450e-01 1.246229633688926697e-01 6.490383297204971313e-02 -2.348415181040763855e-02 3.594038262963294983e-02 1.692698150873184204e-01 5.274454131722450256e-02 -1.584388315677642822e-01 9.658609330654144287e-02 -1.045803278684616089e-01 -1.798781193792819977e-02 -1.114095896482467651e-01 3.469130098819732666e-01 -2.915311455726623535e-01 -1.584634184837341309e-02 -4.322042167186737061e-01 2.422112524509429932e-01 -8.371789753437042236e-02 -1.863143146038055420e-01 -4.442559089511632919e-03 4.444762691855430603e-02 2.049596458673477173e-01 -1.433959156274795532e-01 2.076177299022674561e-01 2.341335713863372803e-01 1.108042746782302856e-01 1.661152541637420654e-01 -2.027083933353424072e-01 -1.920107901096343994e-01 -9.026309475302696228e-03 -8.580015599727630615e-02
-3.052398860454559326e-01 -1.665410548448562622e-01 -2.451346963644027710e-01 -1.645781844854354858e-01 -4.120942652225494385e-01 4.386853426694869995e-02 5.048910621553659439e-03 -1.110063567757606506e-01 1.900605484843254089e-02 -2.006483264267444611e-02 4.329976812005043030e-02 1.234370321035385132e-01 -2.405813038349151611e-01 1.235985904932022095e-01 1.437278389930725098e-01 4.986517876386642456e-02 -2.362471520900726318e-01 3.760939538478851318e-01 -1.311065703630447388e-01 1.199649944901466370e-01 3.048874437808990479e-02 1.866597533226013184e-01 -1.198904663324356079e-01 -5.690866708755493164e-02 3.429577872157096863e-02 3.051332533359527588e-01 2.159583717584609985e-01 1.395814027637243271e-02 -2.776481397449970245e-02 2.551760971546173096e-01 -5.719760805368423462e-02 -3.390836343169212341e-02
-2.226139605045318604e-01 -2.213236838579177856e-01 -3.938237428665161133e-01 8.806264027953147888e-03 1.825100183486938477e-02 -1.713602542877197266e-01 -1.971498131752014160e-01 -1.172981932759284973e-01 -9.316398203372955322e-02 -6.637162715196609497e-02 2.451094090938568115e-01 -5.427607893943786621e-02 1.734948307275772095e-01 3.621280491352081299e-01 3.490271046757698059e-02 1.477532368153333664e-02 -2.208488732576370239e-01 2.376808552071452141e-03 3.288531899452209473e-01 6.877798587083816528e-02 1.757283508777618408e-01 6.724624335765838623e-02 2.775606811046600342e-01 2.126470953226089478e-01 1.752122538164258003e-03 -4.499800875782966614e-02 1.264778822660446167e-01 -1.870291531085968018e-01 -2.425069175660610199e-02 -3.300061821937561035e-02 2.045145630836486816e-01 -9.671182185411453247e-02
-3.246286809444427490e-01 -2.117439955472946167e-01 -3.841856494545936584e-02 -1.526856124401092529e-01 5.245768651366233826e-02 6.125770509243011475e-02 9.612642973661422729e-02 -2.167299687862396240e-01 -1.887658685445785522e-01 -1.200472265481948853e-01 3.203874081373214722e-02 1.624839007854461670e-01 -2.165915518999099731e-01 3.149797320365905762e-01 6.465907394886016846e-02 -3.714400231838226318e-01 -2.560608088970184326e-01 1.604079306125640869e-01 -2.258779555559158325e-01 1.015255749225616455e-01 -4.328302748035639524e-04 1.643522456288337708e-02 1.646081656217575073e-01 -9.782634675502777100e-02 3.135416209697723389e-01 1.353940814733505249e-01 1.440262198448181152e-01 -1.013191416859626770e-01 1.203409731388092041e-01 -1.848007738590240479e-02 2.102727442979812622e-01 -1.679182238876819611e-02
-3.595792353153228760e-01 -1.707533746957778931e-01 -1.281735301017761230e-01 -2.468097954988479614e-01 1.759716421365737915e-01 1.097505614161491394e-01 -3.264616131782531738e-01 -4.724198207259178162e-02 -2.530219554901123047e-01 2.826014161109924316e-01 -1.827779114246368408e-01 2.344009578227996826e-01 -7.474615424871444702e-02 9.499844908714294434e-02 2.774186246097087860e-02 -5.507057905197143555e-02 -3.397475183010101318e-01 1.903435960412025452e-02 3.246452808380126953e-01 1.036786064505577087e-01 1.754167526960372925e-01 -1.006150990724563599e-01 1.551390159875154495e-02 2.161118388175964355e-02 -4.445599392056465149e-02 -9.390615671873092651e-02 1.314734816551208496e-01 8.969173580408096313e-02 2.356769517064094543e-02 -6.346533447504043579e-02 -1.641502827405929565e-01 -1.433288902044296265e-01
-1.245567500591278076e-01 -1.816443949937820435e-01 -7.514025270938873291e-02 1.686352044343948364e-01 -6.170267239212989807e-02 2.490303367376327515e-01 -1.840768605470657349e-01 -7.662994414567947388e-02 -3.638248741626739502e-01 1.216314733028411865e-01 6.948789954185485840e-02 2.593324780464172363e-01 1.973919384181499481e-02 9.819338470697402954e-02 -9.721801616251468658e-04 -4.473198577761650085e-02 -4.693592190742492676e-01 -2.241078019142150879e-02 1.621230319142341614e-02 4.180222451686859131e-01 9.196823835372924805e-02 -4.527218639850616455e-02 1.952869445085525513e-01 2.410974726080894470e-02 -2.336605917662382126e-03 -7.149438373744487762e-03 -7.237870246171951294e-02 5.010315030813217163e-02 -2.636635303497314453e-01 -1.988299787044525146e-01 -5.913196504116058350e-02 -1.231397166848182678e-01
-2.918224036693572998e-01 -6.946727633476257324e-02 -4.730961844325065613e-02 1.883048713207244873e-01 -1.174850165843963623e-01 1.467227637767791748e-01 -7.380171865224838257e-02 -2.411920577287673950e-01 -1.401412338018417358e-01 7.088264822959899902e-02 1.911460608243942261e-01 1.470094472169876099e-01 -2.877552211284637451e-01 1.493517756462097168e-01 1.880507171154022217e-01 1.271298080682754517e-01 -2.772396206855773926e-01 3.771829605102539062e-01 -5.958470329642295837e-02 -2.652040719985961914e-01 1.370949596166610718e-01 -7.930702716112136841e-02 3.380641341209411621e-03 -2.577182948589324951e-01 1.593407243490219116e-01 1.370666623115539551e-01 -2.389200329780578613e-01 -1.885168440639972687e-02 -1.015857979655265808e-01 1.865601688623428345e-01 4.980532452464103699e-02 1.315072644501924515e-02
-2.399790287017822266e-01 -2.327972650527954102e-01 -3.286590874195098877e-01 -1.075535491108894348e-01 1.500165313482284546e-01 -1.556075960397720337e-01 -7.398430258035659790e-02 7.327748835086822510e-02 -2.144899033010005951e-02 1.617604866623878479e-02 1.645667403936386108e-01 2.239146530628204346e-01 -8.615919202566146851e-02 3.485227823257446289e-01 1.787933111190795898e-01 -6.386131793260574341e-02 -1.458462923765182495e-01 7.726734876632690430e-02 5.670759454369544983e-02 2.186522334814071655e-01 -1.102669537067413330e-01 1.067664753645658493e-02 -2.405139058828353882e-02 -2.724191248416900635e-01 -2.196554094552993774e-03 3.959087729454040527e-01 -8.228283375501632690e-02 -1.002511233091354370e-01 -1.743805706501007080e-01 -2.823698818683624268e-01 -1.306245326995849609e-01 4.569043591618537903e-02
-3.131244480609893799e-01 -3.248904049396514893e-01 -2.247587591409683228e-01 -6.913780421018600464e-02 -2.088187783956527710e-01 -2.802145481109619141e-02 -2.386421710252761841e-01 2.824577689170837402e-01 7.679944485425949097e-02 2.776646986603736877e-02 2.660164833068847656e-01 -3.716747090220451355e-02 -1.666785478591918945e-01 -3.775713965296745300e-02 -1.523290723562240601e-01 -3.083486557006835938e-01 -1.722559481859207153e-01 3.663521632552146912e-02 3.484950214624404907e-02 -2.002064138650894165e-02 2.895020507276058197e-02 -6.268535554409027100e-02 1.838600933551788330e-01 2.008497118949890137e-01 1.860428899526596069e-01 7.000948488712310791e-02 1.534679234027862549e-01 -9.294876828789710999e-03 -2.288052290678024292e-01 -2.641541361808776855e-01 1.654801368713378906e-01 -9.729762375354766846e-02
-5.722587928175926208e-02 -8.504775166511535645e-02 -2.449959814548492432e-01 -1.190005689859390259e-01 -5.763950292021036148e-03 1.166011393070220947e-01 -2.394342869520187378e-01 8.805011957883834839e-02 -2.455742359161376953e-01 2.187342494726181030e-01 6.527074426412582397e-02 2.606390118598937988e-01 -2.414482384920120239e-01 2.168960869312286377e-01 -2.294795028865337372e-02 2.140565961599349976e-01 1.872466877102851868e-02 3.869320452213287354e-01 6.751883774995803833e-02 -1.769573092460632324e-01 3.229057043790817261e-02 -3.019305169582366943e-01 3.592380285263061523e-01 4.067743569612503052e-02 1.979614198207855225e-01 1.582681946456432343e-02 -4.628540202975273132e-02 1.901676654815673828e-01 8.723158389329910278e-02 -8.827718347311019897e-02 6.639739149250090122e-04 5.065624788403511047e-02
-7.878465205430984497e-02 -4.142825901508331299e-01 -9.821511059999465942e-02 -2.092032879590988159e-01 -1.669982820749282837e-01 1.731241345405578613e-01 -1.921467781066894531e-01 -1.292711962014436722e-02 2.621678709983825684e-01 8.352527022361755371e-02 -2.672703377902507782e-02 1.779681891202926636e-01 1.892171055078506470e-02 1.594046205282211304e-01 -2.661136211827397346e-03 9.109887480735778809e-02 -3.423295021057128906e-01 4.829380288720130920e-02 1.017622053623199463e-01 1.298436224460601807e-01 1.604670435190200806e-01 1.295147929340600967e-02 2.438914179801940918e-01 2.289629913866519928e-02 1.240467429161071777e-01 7.524435222148895264e-02 3.458766266703605652e-02 -1.831426322460174561e-01 4.687165073846699670e-06 2.412333190441131592e-01 2.912791371345520020e-01 -3.164620101451873779e-01
-1.901412904262542725e-01 -1.711510121822357178e-01 -1.102244630455970764e-01 1.227050926536321640e-02 -3.749472796916961670e-01 1.753399074077606201e-01 8.046998642385005951e-03 -2.059493362903594971e-01 -2.130362987518310547e-01 -6.938344985246658325e-02 1.367476433515548706e-01 8.778506517410278320e-02 -1.807421743869781494e-01 2.659552395343780518e-01 -1.324094384908676147e-01 4.219166636466979980e-01 -2.680872082710266113e-01 1.936669349670410156e-01 -1.750276796519756317e-02 -1.748167723417282104e-01 8.014614880084991455e-02 1.749442145228385925e-02 -1.583094745874404907e-01 4.545295611023902893e-02 -3.801687154918909073e-03 2.839299142360687256e-01 1.000441238284111023e-01 7.312529534101486206e-02 -2.322722226381301880e-01 3.109038341790437698e-03 7.771291583776473999e-02 -5.296748504042625427e-02
-1.820989698171615601e-01 -3.361503481864929199e-01 -2.765343487262725830e-01 3.006342351436614990e-01 -1.705902069807052612e-01 7.244011852890253067e-03 -7.973182201385498047e-02 -4.879578575491905212e-02 -8.419802039861679077e-02 8.440706878900527954e-02 -2.072939574718475342e-01 2.190566509962081909e-01 -1.130412444472312927e-01 -1.150371972471475601e-02 6.734858732670545578e-03 -9.799589961767196655e-02 -2.991558611392974854e-01 2.728176116943359375e-01 -3.508742749691009521e-01 1.989787667989730835e-01 1.828818768262863159e-01 -2.146275937557220459e-01 1.549340635538101196e-01 -7.881104946136474609e-02 -4.617919400334358215e-02 -6.223182380199432373e-02 1.901053488254547119e-01 -4.867920652031898499e-03 -1.667923629283905029e-01 2.828357927501201630e-02 4.290661588311195374e-02 1.112842485308647156e-01
-9.818550199270248413e-02 -3.891400396823883057e-01 -2.092116773128509521e-01 -1.764662116765975952e-01 -3.462200462818145752e-01 -1.436181068420410156e-01 -1.362114697694778442e-01 1.647378653287887573e-01 4.787558689713478088e-02 -4.283598065376281738e-02 4.985412210226058960e-02 -2.078747451305389404e-01 -1.195665821433067322e-02 2.661316692829132080e-01 -3.276337170973420143e-03 -6.895802915096282959e-02 -4.838807508349418640e-02 1.631024479866027832e-01 -1.743160784244537354e-01 1.746621280908584595e-01 -2.066804654896259308e-02 -1.513396352529525757e-01 -4.532613232731819153e-02 -3.414763510227203369e-02 4.375751018524169922e-01 -2.106977859511971474e-03 2.506618797779083252e-01 -1.527247130870819092e-01 -1.346656084060668945e-01 -5.958293005824089050e-02 1.901942938566207886e-01 -1.985761895775794983e-02
-3.429094552993774414e-01 -2.053672075271606445e-01 1.311125885695219040e-02 4.039236158132553101e-02 -4.543239623308181763e-02 1.939850896596908569e-01 -1.398072689771652222e-01 -1.524482946842908859e-02 7.670993357896804810e-02 -2.016261667013168335e-01 7.223281264305114746e-02 2.457603216171264648e-01 -4.692136645317077637e-01 2.154801189899444580e-01 -1.370876431465148926e-01 -1.045315042138099670e-01 2.583597786724567413e-02 2.061048746109008789e-01 -1.744142621755599976e-01 2.509384751319885254e-01 -8.191215991973876953e-02 -6.185648590326309204e-02 1.016251817345619202e-01 -1.065603643655776978e-02 3.355391919612884521e-01 1.198228448629379272e-01 -2.068662550300359726e-03 -5.157907679677009583e-02 -6.247301772236824036e-02 -1.186164468526840210e-01 5.803981423377990723e-02 -2.490594238042831421e-01
-2.087211906909942627e-01 -2.354521304368972778e-01 7.287567108869552612e-02 1.943624019622802734e-01 -1.755850911140441895e-01 1.032061204314231873e-01 -1.136095449328422546e-01 2.470553666353225708e-01 -3.415500819683074951e-01 6.516887247562408447e-02 -8.797822147607803345e-02 1.617366671562194824e-01 2.787912189960479736e-01 2.088868468999862671e-01 -1.364096403121948242e-01 -2.548477649688720703e-01 -3.434605598449707031e-01 4.619197547435760498e-02 2.548825368285179138e-02 9.839700907468795776e-02 1.360410451889038086e-01 -1.907363533973693848e-01 2.566675543785095215e-01 4.168484732508659363e-02 6.868491321802139282e-02 3.652949258685112000e-02 -2.829390391707420349e-02 1.819511950016021729e-01 -2.438858151435852051e-01 5.111875012516975403e-02 5.864894390106201172e-02 -1.560251712799072266e-01
-2.210123836994171143e-02 -3.338027894496917725e-01 -4.749043658375740051e-02 -2.669059485197067261e-02 -1.571988910436630249e-01 7.276192773133516312e-03 -4.765903353691101074e-01 -1.590175479650497437e-01 -3.499243780970573425e-02 -1.575433611869812012e-01 2.400150597095489502e-01 1.075385585427284241e-01 -1.858837008476257324e-01 -4.745667427778244019e-02 5.506877973675727844e-02 -1.538095027208328247e-01 -4.107333421707153320e-01 2.612791657447814941e-01 8.142600953578948975e-02 7.399000227451324463e-02 -1.806822717189788818e-01 1.400195434689521790e-02 4.389834031462669373e-02 7.212344557046890259e-02 -9.583729319274425507e-03 -2.268087863922119141e-02 2.171598076820373535e-01 -1.696090400218963623e-01 -1.263083070516586304e-01 -3.420561179518699646e-02 2.468979358673095703e-01 7.456935197114944458e-02
-3.395074307918548584e-01 -1.401791572570800781e-01 -1.206458359956741333e-01 8.545427583158016205e-03 -3.148645758628845215e-01 -1.665101051330566406e-01 -2.365333437919616699e-01 -1.037009209394454956e-01 5.746903643012046814e-02 4.190007969737052917e-02 3.138473927974700928e-01 3.037128746509552002e-01 -4.853928834199905396e-02 3.649124130606651306e-02 1.731132864952087402e-01 -3.112250193953514099e-02 -3.522097766399383545e-01 1.545926630496978760e-01 4.674805700778961182e-02 -8.594929240643978119e-03 -1.505899876356124878e-01 -1.565960049629211426e-01 -1.225390657782554626e-01 8.042219281196594238e-02 1.236502081155776978e-02 -2.752904593944549561e-01 1.276188492774963379e-01 -1.571574434638023376e-02 -2.978793084621429443e-01 -5.381933972239494324e-02 1.365180313587188721e-01 6.953029334545135498e-02
-2.113778889179229736e-01 -2.059549093246459961e-02 -3.676947951316833496e-02 -1.644867211580276489e-01 -2.064279168844223022e-01 1.189335453091189265e-04 -1.595929712057113647e-01 -3.811170905828475952e-02 -2.482748031616210938e-01 -1.911318153142929077e-01 -1.776467561721801758e-01 1.374345570802688599e-01 -2.474443912506103516e-01 2.130651473999023438e-01 7.779117673635482788e-03 3.589610755443572998e-01 -3.731790482997894287e-01 2.834607362747192383e-01 1.009079143404960632e-01 1.818326860666275024e-01 4.310244694352149963e-02 -1.513843834400177002e-01 -2.755412086844444275e-02 -2.107592523097991943e-01 9.188530594110488892e-02 1.792701035737991333e-01 -1.395962536334991455e-01 1.150425821542739868e-01 -1.615463346242904663e-01 1.198727861046791077e-01 1.615964174270629883e-01 1.001815404742956161e-02
5.860251374542713165e-03 -2.093110829591751099e-01 -2.532051205635070801e-01 -6.007700785994529724e-02 -2.155911326408386230e-01 1.600861698389053345e-01 -4.179081320762634277e-02 -1.923999190330505371e-01 -2.642590105533599854e-01 4.676644504070281982e-02 7.477489113807678223e-02 -3.349091857671737671e-02 -2.085330486297607422e-01 2.824401557445526123e-01 -1.410628706216812134e-01 4.164129793643951416e-01 -3.353039920330047607e-01 5.752137303352355957e-02 -1.014881283044815063e-01 -6.701262295246124268e-02 4.361831769347190857e-02 1.326797008514404297e-01 7.551199942827224731e-02 1.345743052661418915e-02 -7.628303766250610352e-02 3.112120926380157471e-01 -3.864176571369171143e-03 -2.438980340957641602e-01 -1.850833892822265625e-01 1.372397691011428833e-01 3.503302484750747681e-02 9.930884838104248047e-02
-3.863512352108955383e-02 -3.181649744510650635e-01 -3.216001987457275391e-01 1.548437327146530151e-01 8.895608037710189819e-02 -5.717129260301589966e-02 -9.301603585481643677e-02 -7.776544988155364990e-02 -8.110024780035018921e-02 -3.674562275409698486e-02 1.058926209807395935e-01 3.262509405612945557e-01 6.800127774477005005e-02 2.642689049243927002e-01 -1.526450272649526596e-02 -9.867241233587265015e-02 -1.082398071885108948e-01 1.509085893630981445e-01 2.479830384254455566e-01 -2.214022129774093628e-01 2.572424411773681641e-01 -3.018653206527233124e-02 1.067100018262863159e-01 1.581877470016479492e-01 9.963338077068328857e-02 1.839243457652628422e-03 1.965820193290710449e-01 -2.344620972871780396e-01 -6.631158292293548584e-02 -1.014907360076904297e-01 4.309470951557159424e-02 -4.066706299781799316e-01
-3.509011864662170410e-01 -7.574897259473800659e-02 -2.596217095851898193e-01 -4.988840967416763306e-02 -4.022886753082275391e-01 5.995287746191024780e-02 9.361067414283752441e-02 -1.758796721696853638e-02 -1.417281031608581543e-01 -5.054592341184616089e-02 4.536108300089836121e-02 5.933433771133422852e-02 9.696193784475326538e-02 1.008120104670524597e-01 -2.063657194375991821e-01 1.890094727277755737e-01 -1.795507520437240601e-01 -1.861133053898811340e-02 1.159887984395027161e-01 -7.990536093711853027e-02 2.289344221353530884e-01 3.112874738872051239e-02 1.853399276733398438e-01 8.886951208114624023e-02 -3.965858742594718933e-02 2.268626242876052856e-01 -5.143063515424728394e-02 -2.352287918329238892e-01 -4.358948469161987305e-01 7.584328204393386841e-02 2.087185382843017578e-01 4.743994772434234619e-02
-3.720107674598693848e-01 -1.843391060829162598e-01 -2.881584167480468750e-01 2.375394105911254883e-02 -2.185323834419250488e-01 1.848143637180328369e-01 -7.601572666317224503e-03 -3.090342879295349121e-01 -1.974409818649291992e-01 5.740938335657119751e-02 2.550530061125755310e-02 9.439159766770899296e-04 -3.036815300583839417e-02 8.890645205974578857e-02 -1.852783411741256714e-01 2.997538447380065918e-01 -1.958871781826019287e-01 3.583140671253204346e-01 -1.027413532137870789e-01 -2.868215367197990417e-02 -6.621585041284561157e-02 4.590708389878273010e-02 4.266169294714927673e-02 2.466499991714954376e-02 -3.005635738372802734e-02 2.835816144943237305e-01 1.846820861101150513e-02 -9.416038542985916138e-02 -2.979098260402679443e-01 -2.201880514621734619e-02 1.522440612316131592e-01 -2.481159940361976624e-02
-8.734706789255142212e-02 -4.250257611274719238e-01 -2.064383924007415771e-01 2.847805060446262360e-02 -3.176391124725341797e-01 2.732229232788085938e-01 1.451878845691680908e-01 5.787015892565250397e-03 6.508129835128784180e-02 -4.221453145146369934e-02 -5.084419623017311096e-02 1.972829997539520264e-01 -3.268559696152806282e-03 1.820024698972702026e-01 -1.804434061050415039e-01 1.967713683843612671e-01 -5.225897431373596191e-01 -5.897270143032073975e-02 3.354674577713012695e-02 7.204639911651611328e-02 -5.728083662688732147e-03 -1.656763441860675812e-02 3.283460438251495361e-02 -4.650758951902389526e-02 2.654584124684333801e-02 1.004085466265678406e-01 -1.002602577209472656e-01 -5.476273223757743835e-02 -2.711074426770210266e-02 7.010001689195632935e-02 1.640172600746154785e-01 -2.772529125213623047e-01
-4.116456210613250732e-01 -1.407395601272583008e-01 -1.054300293326377869e-01 5.617977306246757507e-02 -2.352227568626403809e-01 9.086758643388748169e-02 -4.910866543650627136e-02 -2.269522519782185555e-03 -2.299116253852844238e-01 -7.356835901737213135e-02 -2.011582627892494202e-02 7.750755548477172852e-02 -2.854546010494232178e-01 1.544800400733947754e-01 2.382800728082656860e-02 2.985107004642486572e-01 -3.569377362728118896e-01 1.033579632639884949e-01 2.464078813791275024e-01 1.417173072695732117e-02 -3.203293085098266602e-01 9.870328009128570557e-02 9.121138602495193481e-02 -1.188562624156475067e-02 -1.494449377059936523e-02 2.502405047416687012e-01 9.923314675688743591e-03 1.515078991651535034e-01 -1.956232488155364990e-01 9.410719573497772217e-02 9.483093768358230591e-02 9.446193277835845947e-02
-3.382944315671920776e-02 -2.760377712547779083e-02 1.085195839405059814e-01 -1.293881796300411224e-02 -1.419862061738967896e-01 -1.030179187655448914e-01 -1.602455824613571167e-01 1.373622417449951172e-01 -2.336592674255371094e-01 2.760712243616580963e-02 1.095229983329772949e-01 3.573664128780364990e-01 3.230125010013580322e-01 2.612394690513610840e-01 -2.551425695419311523e-01 1.448969393968582153e-01 -9.131047874689102173e-02 2.337107509374618530e-01 1.762119680643081665e-01 1.001755222678184509e-01 -3.155856952071189880e-02 1.160785928368568420e-02 1.597217917442321777e-01 -2.340773344039916992e-01 4.189687073230743408e-01 1.484727710485458374e-01 4.279095306992530823e-02 -5.154777783900499344e-03 -1.933386623859405518e-01 -7.095940411090850830e-02 -9.528315626084804535e-03 -1.722459346055984497e-01
5.879078805446624756e-02 -2.824938595294952393e-01 -3.668126463890075684e-01 1.475083641707897186e-02 -4.834964126348495483e-02 3.429129347205162048e-02 -1.963608562946319580e-01 -1.880766302347183228e-01 -2.363286614418029785e-01 -5.793074518442153931e-02 2.816695272922515869e-01 -1.197486296296119690e-01 -1.215795278549194336e-01 2.987224161624908447e-01 1.548006683588027954e-01 1.076415833085775375e-02 -9.750840067863464355e-02 -1.472134049981832504e-02 2.878793701529502869e-02 -8.292615413665771484e-02 -9.760808199644088745e-02 -1.232244819402694702e-01 -2.118010520935058594e-01 -9.087450802326202393e-03 2.792626917362213135e-01 2.644904851913452148e-01 3.101771771907806396e-01 -1.926744282245635986e-01 3.427260741591453552e-02 7.323399186134338379e-02 -1.267121285200119019e-01 -1.805360466241836548e-01
-3.208649754524230957e-01 -1.752057373523712158e-01 -8.071690797805786133e-02 4.486850649118423462e-02 -2.059082239866256714e-01 4.030911251902580261e-02 -2.203941345214843750e-01 -8.221329003572463989e-02 -2.720274627208709717e-01 -1.073914393782615662e-01 -2.161371707916259766e-02 2.739707231521606445e-01 -1.283476501703262329e-01 2.352235466241836548e-01 -5.063885450363159180e-02 1.867135316133499146e-01 1.269185990095138550e-01 2.133948653936386108e-01 9.770683199167251587e-02 2.200649976730346680e-01 -1.714501380920410156e-01 1.615299656987190247e-02 2.724678814411163330e-01 1.105397939682006836e-01 5.212187767028808594e-02 3.794485032558441162e-01 2.159010246396064758e-02 1.075302511453628540e-01 -1.675799190998077393e-01 1.462703049182891846e-01 1.994579285383224487e-01 6.673265993595123291e-02
-1.271457225084304810e-01 -2.073459923267364502e-01 -1.654568165540695190e-01 1.579344831407070160e-02 4.897890239953994751e-02 -2.690664231777191162e-01 -2.859284281730651855e-01 -1.995517462491989136e-01 -1.121349111199378967e-01 -1.439263969659805298e-01 1.220438852906227112e-01 2.811839878559112549e-01 -8.278232812881469727e-02 2.455468177795410156e-01 8.330670744180679321e-02 3.471019212156534195e-03 8.698902279138565063e-02 1.827191263437271118e-01 2.449359446763992310e-01 1.214166730642318726e-01 2.479035407304763794e-01 -1.137709543108940125e-01 5.525096133351325989e-02 4.654379561543464661e-02 1.106355115771293640e-01 2.282610684633255005e-01 8.452667295932769775e-02 -3.668068945407867432e-01 -1.734351366758346558e-01 3.408441320061683655e-02 -2.148109972476959229e-01 -1.917535066604614258e-01
7.869394123554229736e-02 -3.560638129711151123e-01 -1.676925122737884521e-01 5.697080120444297791e-02 -2.237817943096160889e-01 1.238005980849266052e-01 3.007642738521099091e-02 8.715852349996566772e-02 1.281818598508834839e-01 -6.057627871632575989e-02 5.568068008869886398e-03 1.513898074626922607e-01 -1.151943430304527283e-01 1.930266916751861572e-01 3.124471195042133331e-02 1.075248466804623604e-03 -3.874258697032928467e-01 -2.070616371929645538e-02 3.192354142665863037e-01 7.443504780530929565e-02 4.615430661942809820e-04 -6.041830778121948242e-02 1.765423864126205444e-01 -3.262384533882141113e-01 7.366229593753814697e-02 2.260137945413589478e-01 3.447246178984642029e-02 -2.911454141139984131e-01 -3.607624024152755737e-02 1.602677553892135620e-01 3.125762641429901123e-01 -2.854164130985736847e-02
9.344546496868133545e-02 -1.292993277311325073e-01 -2.481234073638916016e-01 1.565611660480499268e-01 2.064907550811767578e-01 2.307493612170219421e-02 -2.164655327796936035e-01 8.356732130050659180e-02 -1.330653429031372070e-01 2.956462278962135315e-02 3.058648407459259033e-01 1.477954685688018799e-01 1.266888827085494995e-01 3.548141121864318848e-01 5.408695433288812637e-03 -1.900815367698669434e-01 -2.021350562572479248e-01 2.287906855344772339e-01 3.132889792323112488e-02 7.519957423210144043e-02 1.787755936384201050e-01 -1.337445527315139771e-01 4.930735379457473755e-02 2.250972241163253784e-01 1.373897641897201538e-01 1.750167161226272583e-01 7.481323182582855225e-02 5.601294711232185364e-02 -3.389237523078918457e-01 -1.706245988607406616e-01 8.239024132490158081e-02 -2.599624991416931152e-01
-1.853131055831909180e-01 -3.567989543080329895e-02 -2.618717215955257416e-02 -1.242336183786392212e-01 6.025693938136100769e-02 2.139043658971786499e-01 -2.576223313808441162e-01 2.660040855407714844e-01 -2.649955451488494873e-01 8.030894398689270020e-02 3.078550398349761963e-01 4.269659519195556641e-01 -1.775077432394027710e-01 1.270553171634674072e-01 9.812521189451217651e-02 -8.603631705045700073e-02 -1.595599055290222168e-01 3.291800022125244141e-01 -9.270349144935607910e-02 -6.806371361017227173e-02 9.501519799232482910e-02 -1.015091314911842346e-01 5.861793458461761475e-02 2.100287526845932007e-01 2.920114994049072266e-01 -5.234915018081665039e-02 -8.210455626249313354e-02 -1.588844060897827148e-01 3.858426213264465332e-02 5.765575915575027466e-02 7.956136018037796021e-03 6.726598739624023438e-02
-2.368872761726379395e-01 -2.013648748397827148e-01 2.515834867954254150e-01 -1.902873665094375610e-01 -1.139693558216094971e-01 1.229435205459594727e-01 -2.374299019575119019e-01 7.873684912919998169e-02 -2.140750139951705933e-01 3.706144541501998901e-02 5.004973337054252625e-02 5.731393098831176758e-01 -6.082113459706306458e-02 -2.239121869206428528e-02 -1.517039537429809570e-01 4.530299454927444458e-02 -2.389377541840076447e-02 2.889077365398406982e-01 -7.466490566730499268e-02 7.473019068129360676e-04 -5.288686975836753845e-02 -1.230729520320892334e-01 -1.006766036152839661e-01 3.384518250823020935e-02 1.564799398183822632e-01 1.643741875886917114e-01 1.441347450017929077e-01 -2.635712325572967529e-01 8.805838227272033691e-02 -7.520217448472976685e-02 8.618190186098217964e-04 -1.780311763286590576e-01
-5.503227561712265015e-02 -1.197208538651466370e-01 -1.401799321174621582e-01 1.385985757224261761e-03 -1.827102899551391602e-01 1.687363833189010620e-01 6.047301739454269409e-02 -6.905591487884521484e-02 -2.735879123210906982e-01 7.468578964471817017e-02 -6.763684749603271484e-02 2.294469922780990601e-01 1.019930541515350342e-01 3.033685684204101562e-01 -9.251452982425689697e-02 1.089992225170135498e-01 -3.385340869426727295e-01 3.162210285663604736e-01 7.130897045135498047e-02 3.075514435768127441e-01 1.504838019609451294e-01 1.592818498611450195e-01 -1.241485103964805603e-01 2.118263244628906250e-01 -5.203977925702929497e-04 2.223566323518753052e-01 9.112937748432159424e-02 -1.111619472503662109e-01 4.308116436004638672e-02 -8.184140175580978394e-02 2.382571101188659668e-01 2.723670005798339844e-01
-3.386478126049041748e-01 -3.841503262519836426e-01 -1.102549657225608826e-01 -1.138214841485023499e-01 -1.923948526382446289e-02 1.133435145020484924e-01 -7.321173697710037231e-02 -7.803145796060562134e-02 -2.892161905765533447e-01 8.683403581380844116e-02 1.397983282804489136e-01 4.696231707930564880e-02 -1.162597443908452988e-03 1.653758808970451355e-03 1.419733166694641113e-01 9.260105341672897339e-02 -5.389096215367317200e-02 3.134370148181915283e-01 -4.249469563364982605e-02 -1.237865090370178223e-01 2.629182115197181702e-02 -1.127220764756202698e-01 3.022391200065612793e-01 1.793599873781204224e-01 1.876545846462249756e-01 5.123937129974365234e-02 -2.046516388654708862e-01 -3.260510265827178955e-01 1.692242175340652466e-02 -2.536250054836273193e-01 7.701634615659713745e-02 1.858262717723846436e-01
-2.105290740728378296e-01 -1.354365702718496323e-02 -1.065806150436401367e-01 4.048362746834754944e-02 -2.024616897106170654e-01 -3.298818320035934448e-02 1.077043786644935608e-01 -1.248188391327857971e-01 -1.190594360232353210e-01 -3.014912642538547516e-02 7.626303285360336304e-02 1.491426378488540649e-01 1.251469850540161133e-01 2.900351583957672119e-01 -1.636819392442703247e-01 2.384134531021118164e-01 -2.942886352539062500e-01 1.856392472982406616e-01 1.231231465935707092e-01 3.673820570111274719e-02 3.597672581672668457e-01 -4.333332553505897522e-02 7.044126838445663452e-02 1.660476177930831909e-01 4.328668117523193359e-02 4.204261600971221924e-01 7.951210439205169678e-02 -3.591414168477058411e-02 -3.512424230575561523e-01 -1.252080053091049194e-01 4.022370651364326477e-02 -1.354525834321975708e-01
-4.248428642749786377e-01 -3.158782124519348145e-01 1.255537718534469604e-01 2.453542202711105347e-01 -2.420249581336975098e-01 -2.276236563920974731e-01 1.131766196340322495e-02 1.454252153635025024e-01 -1.194064021110534668e-01 -8.848357200622558594e-02 -4.613624885678291321e-02 -1.330486536026000977e-01 -1.541066020727157593e-01 1.646769940853118896e-01 -1.480462104082107544e-01 2.103094570338726044e-02 -2.415243983268737793e-01 2.244645655155181885e-01 7.702501956373453140e-03 -1.732500791549682617e-01 1.215964406728744507e-01 -1.284257508814334869e-02 7.818611711263656616e-02 5.741286277770996094e-02 1.637140810489654541e-01 2.423595935106277466e-01 1.344692707061767578e-01 2.077255863696336746e-03 -1.175421252846717834e-01 -9.608229249715805054e-02 6.950134038925170898e-02 -3.198412656784057617e-01
-8.452873677015304565e-02 -1.080745980143547058e-01 -2.392596453428268433e-01 1.550983190536499023e-01 -8.136688172817230225e-02 3.333662748336791992e-01 -3.633735775947570801e-01 -2.437444180250167847e-01 6.156909279525279999e-03 9.521333873271942139e-02 8.800501376390457153e-02 3.045454919338226318e-01 2.162822522222995758e-02 8.415374159812927246e-02 1.098258793354034424e-01 2.884929999709129333e-02 -1.422059237957000732e-01 2.388742119073867798e-01 1.643258631229400635e-01 4.037877321243286133e-01 8.153890073299407959e-02 2.259066402912139893e-01 -4.541090503334999084e-02 -5.046183988451957703e-02 2.960835993289947510e-01 -1.412624418735504150e-01 5.428333953022956848e-02 -9.496702253818511963e-02 -9.386052936315536499e-02 4.746778309345245361e-02 1.713343523442745209e-02 -8.033270947635173798e-03
2.025802247226238251e-02 -2.562471628189086914e-01 -1.410544514656066895e-01 -1.877298578619956970e-02 -3.432364761829376221e-02 2.424532622098922729e-01 6.819706410169601440e-02 2.158051431179046631e-01 -3.071328401565551758e-01 6.477953493595123291e-02 1.387633532285690308e-01 2.796061933040618896e-01 9.351891279220581055e-02 4.220620095729827881e-01 2.471858114004135132e-01 -1.370019018650054932e-01 -2.501320838928222656e-01 1.189041882753372192e-01 1.354333162307739258e-01 6.975734978914260864e-02 1.423063129186630249e-01 2.146606743335723877e-01 5.803212523460388184e-02 1.107072606682777405e-01 -1.434744298458099365e-01 5.179874226450920105e-02 1.510212421417236328e-01 -9.776202589273452759e-02 -2.487670928239822388e-01 -8.029675111174583435e-03 -1.942072212696075439e-01 -5.112758278846740723e-02
-7.388453185558319092e-02 -4.352787435054779053e-01 -1.133090183138847351e-01 -1.806346625089645386e-01 -5.911842733621597290e-02 2.331993579864501953e-01 -1.778457909822463989e-01 3.958936780691146851e-02 7.742157578468322754e-02 -9.417709708213806152e-02 -4.438783973455429077e-02 -7.050048559904098511e-03 -7.367029786109924316e-02 3.384722396731376648e-02 2.863283269107341766e-02 6.504312157630920410e-02 -6.112796664237976074e-01 7.536026835441589355e-02 1.477221995592117310e-01 1.109350994229316711e-01 1.480583995580673218e-01 4.315022751688957214e-02 6.933057308197021484e-02 3.860693052411079407e-02 1.463292837142944336e-01 8.415935933589935303e-02 1.937772631645202637e-01 1.335848420858383179e-01 8.120039105415344238e-02 -2.656221203505992889e-02 2.886357009410858154e-01 -1.482418477535247803e-01
-2.876684069633483887e-01 -2.368075847625732422e-01 -1.987198181450366974e-02 -2.122449129819869995e-01 8.478045463562011719e-02 2.971429228782653809e-01 -1.387731581926345825e-01 -1.054311171174049377e-01 -1.602416187524795532e-01 -1.967422068119049072e-01 -9.876947849988937378e-02 8.973298594355583191e-03 -2.944660782814025879e-01 1.980992555618286133e-01 3.146943077445030212e-02 -5.948562920093536377e-02 -3.985373675823211670e-01 -1.911934912204742432e-01 -1.313820183277130127e-01 7.056873291730880737e-02 -1.405515223741531372e-01 -1.250697672367095947e-01 4.500716552138328552e-02 2.188450247049331665e-01 2.185283452272415161e-01 6.222549453377723694e-02 8.401340246200561523e-02 1.048879697918891907e-01 -1.373150348663330078e-01 1.327883545309305191e-02 1.230214461684226990e-01 -2.799484133720397949e-01
-7.385949790477752686e-02 -1.736873239278793335e-01 -2.013051658868789673e-01 -1.237016171216964722e-01 1.814818978309631348e-01 -7.047514617443084717e-02 -3.012647926807403564e-01 -2.196919023990631104e-01 -2.912960350513458252e-01 -5.419708415865898132e-02 1.303855776786804199e-01 3.726273030042648315e-02 -1.058147177100181580e-01 -1.405159011483192444e-02 1.515404433012008667e-01 -1.211446970701217651e-01 -4.043976962566375732e-01 3.397502601146697998e-01 -9.976899623870849609e-02 5.853450670838356018e-02 8.717764914035797119e-02 -2.404651939868927002e-01 3.784690797328948975e-02 -4.391758888959884644e-02 6.031222268939018250e-02 1.057280302047729492e-01 1.132428273558616638e-01 -2.268442958593368530e-01 -2.146292924880981445e-01 -8.841572329401969910e-03 -2.597775459289550781e-01 1.501697301864624023e-01
-1.870534420013427734e-01 -1.610214561223983765e-01 -2.857932746410369873e-01 2.333415448665618896e-01 -9.965996444225311279e-02 2.130476832389831543e-01 -4.294138252735137939e-01 -7.481412589550018311e-02 -8.027340471744537354e-02 1.506605464965105057e-02 7.053432613611221313e-02 2.039216011762619019e-01 -2.503976225852966309e-01 1.587631553411483765e-01 -2.413869500160217285e-01 1.476850956678390503e-01 -1.680484563112258911e-01 3.524133935570716858e-03 6.390529125928878784e-02 -1.152566298842430115e-01 3.405310958623886108e-02 1.171246170997619629e-01 -7.934083789587020874e-02 -5.915100127458572388e-02 8.322247117757797241e-02 -1.121075451374053955e-01 7.037939131259918213e-02 -2.255238443613052368e-01 -2.605923712253570557e-01 3.020831942558288574e-01 -7.368001621216535568e-03 1.777960211038589478e-01
-7.944779098033905029e-02 -3.621834218502044678e-01 -1.858305037021636963e-01 -3.485079854726791382e-02 -3.925324380397796631e-01 1.287022382020950317e-01 1.413929760456085205e-01 7.882446050643920898e-02 1.831299252808094025e-02 7.304634898900985718e-02 6.942618172615766525e-03 1.941083520650863647e-01 1.830535382032394409e-01 1.794324517250061035e-01 -2.452295646071434021e-02 9.617200493812561035e-02 -4.618266820907592773e-01 1.413295604288578033e-02 -2.050129324197769165e-02 1.028049439191818237e-01 8.684527128934860229e-02 7.084602117538452148e-02 6.688753142952919006e-03 -1.411164700984954834e-01 2.833548001945018768e-02 1.681157648563385010e-01 -2.341867834329605103e-01 8.904619142413139343e-03 -1.734454035758972168e-01 2.464030496776103973e-02 1.913104355335235596e-01 -3.204510211944580078e-01
-1.657430380582809448e-01 -1.061124354600906372e-01 -4.652023315429687500e-02 1.958320587873458862e-01 -1.057699024677276611e-01 -1.322150975465774536e-01 -7.816360890865325928e-02 -1.250534206628799438e-01 9.960591793060302734e-02 -1.480788178741931915e-02 1.832456588745117188e-01 3.767294809222221375e-02 -1.457706689834594727e-01 3.895186781883239746e-01 5.580575019121170044e-02 5.293661355972290039e-02 -2.143066972494125366e-01 1.817489787936210632e-02 8.572099357843399048e-02 -4.354338049888610840e-01 -7.520987093448638916e-02 -8.507426083087921143e-02 -9.543339908123016357e-02 3.506254404783248901e-02 2.973003387451171875e-01 1.566075980663299561e-01 2.555282711982727051e-01 -1.689039021730422974e-01 -2.938798666000366211e-01 -4.021845385432243347e-02 7.005474716424942017e-02 -2.832722961902618408e-01
-1.300932317972183228e-01 -8.927036821842193604e-02 7.682378590106964111e-02 2.069150656461715698e-01 -1.042605563998222351e-01 -9.647013247013092041e-02 -1.016885116696357727e-01 -1.401798427104949951e-02 -5.439217761158943176e-02 -5.371110513806343079e-02 1.024783775210380554e-01 -1.471481565386056900e-02 -9.801600873470306396e-02 4.550451934337615967e-01 -1.171069517731666565e-01 1.707983613014221191e-01 -3.809432089328765869e-01 2.544799745082855225e-01 -2.935620397329330444e-02 -2.879745960235595703e-01 2.518977820873260498e-01 1.540916264057159424e-01 1.925798952579498291e-01 1.497295945882797241e-01 8.540724217891693115e-02 3.021333217620849609e-01 1.064900904893875122e-01 8.630169928073883057e-02 -7.811567187309265137e-02 -1.674761474132537842e-01 8.084537088871002197e-02 -1.453645676374435425e-01
-1.218004971742630005e-01 -2.497228085994720459e-01 2.798058092594146729e-02 -3.666464984416961670e-01 -1.090801432728767395e-01 2.964293658733367920e-01 -1.910582780838012695e-01 8.854876458644866943e-02 1.060395464301109314e-01 1.516542881727218628e-01 4.191021248698234558e-02 2.548617720603942871e-01 -2.259110845625400543e-02 2.079862654209136963e-01 -1.524714827537536621e-01 1.673417985439300537e-01 -3.391664922237396240e-01 5.496822297573089600e-02 -2.068766355514526367e-01 5.082701519131660461e-02 2.285442315042018890e-02 1.842813566327095032e-02 2.343413978815078735e-01 -2.130667716264724731e-01 7.501245290040969849e-02 1.283841729164123535e-01 9.644361585378646851e-02 -1.495263576507568359e-01 7.889387756586074829e-02 1.004997789859771729e-01 2.339107692241668701e-01 -2.410066127777099609e-01
-3.955238685011863708e-02 -1.081867739558219910e-01 9.798390418291091919e-02 -4.786933772265911102e-03 -3.856117129325866699e-01 1.349706649780273438e-01 -4.026098549365997314e-02 -3.139022290706634521e-01 -6.861558556556701660e-02 -6.786768138408660889e-02 2.039590626955032349e-01 1.867361366748809814e-01 4.181622341275215149e-02 1.904459744691848755e-01 -1.305875778198242188e-01 1.003058925271034241e-01 -3.015942573547363281e-01 1.817911118268966675e-01 1.566488295793533325e-01 1.101287454366683960e-01 -9.176024794578552246e-02 3.555918931961059570e-01 2.761068344116210938e-01 -1.774819046258926392e-01 2.005438506603240967e-01 1.216730251908302307e-01 7.171045988798141479e-02 1.204763632267713547e-02 -1.301760524511337280e-01 -2.273843437433242798e-01 3.983365744352340698e-02 -1.590643227100372314e-01
-1.154633462429046631e-01 -1.796839684247970581e-01 -2.338860332965850830e-01 5.633898079395294189e-02 -2.376595288515090942e-01 4.290917422622442245e-03 -3.098678290843963623e-01 -9.063040465116500854e-02 -3.025496602058410645e-01 -1.030014604330062866e-01 -1.942505836486816406e-01 1.423393636941909790e-01 -7.410313934087753296e-02 3.895243108272552490e-01 -3.456247448921203613e-01 -3.713307529687881470e-02 -1.973211616277694702e-01 -1.224135681986808777e-01 9.359332174062728882e-02 1.104943454265594482e-01 -1.876109046861529350e-03 2.160986661911010742e-01 1.355157494544982910e-01 -1.286707967519760132e-01 7.628573477268218994e-02 -1.558679044246673584e-01 -1.128875743597745895e-02 -5.668480321764945984e-02 -2.787775397300720215e-01 1.109800860285758972e-02 -1.873695291578769684e-02 1.715203225612640381e-01
1.490693986415863037e-01 -8.423843979835510254e-02 -1.502000689506530762e-01 -1.767777949571609497e-01 -6.091110035777091980e-02 3.358536064624786377e-01 -4.973282814025878906e-01 1.411382704973220825e-01 -1.658489555120468140e-01 -1.007467433810234070e-01 3.974710777401924133e-02 1.004668176174163818e-01 -1.545070409774780273e-01 2.332726418972015381e-01 -1.120526865124702454e-01 1.712105125188827515e-01 -3.385499492287635803e-02 1.910819709300994873e-01 -8.195383846759796143e-02 1.642247438430786133e-01 -1.817832440137863159e-01 -1.906310617923736572e-01 -9.855370223522186279e-02 -7.562112808227539062e-02 1.398992240428924561e-01 1.592579931020736694e-01 -4.169416427612304688e-02 8.308664895594120026e-03 -2.428710013628005981e-01 -1.221968829631805420e-01 2.567163705825805664e-01 -1.445564478635787964e-01
-1.407319009304046631e-01 5.866523366421461105e-03 -5.158964991569519043e-01 9.229303151369094849e-02 1.693388968706130981e-01 5.450935289263725281e-02 -1.813717484474182129e-01 3.430060669779777527e-02 -1.973747164011001587e-01 -9.725054353475570679e-02 3.269566223025321960e-02 2.685728073120117188e-01 1.330624669790267944e-01 1.189073845744132996e-01 1.252474933862686157e-01 7.486924529075622559e-02 -2.252596318721771240e-01 1.769176125526428223e-01 -1.536615751683712006e-02 4.074947163462638855e-02 8.827561885118484497e-02 -7.330072671175003052e-02 2.026392668485641479e-01 -1.404225528240203857e-01 1.614530682563781738e-01 1.770084202289581299e-01 4.894047975540161133e-02 -6.963023543357849121e-02 -4.107716679573059082e-01 -1.573725044727325439e-01 4.743112996220588684e-02 -2.162064760923385620e-01
-9.300100803375244141e-02 -4.864133000373840332e-01 1.592503190040588379e-01 -8.765982091426849365e-02 -3.522908985614776611e-01 5.537011101841926575e-02 5.031725764274597168e-02 -1.305193752050399780e-01 -2.781953290104866028e-02 -1.201706007122993469e-02 1.022075954824686050e-02 1.290792673826217651e-01 -9.197134524583816528e-02 2.922813594341278076e-01 -1.720942854881286621e-01 1.105034817010164261e-02 -5.165098309516906738e-01 -1.731969974935054779e-02 3.788764774799346924e-02 -3.483619308099150658e-03 -6.485882680863142014e-03 -8.638507127761840820e-02 -8.627680689096450806e-02 4.414972849190235138e-03 1.441838294267654419e-01 1.105583757162094116e-01 -2.367919385433197021e-01 -1.773505657911300659e-01 -1.071398891508579254e-02 1.419574618339538574e-01 9.238354116678237915e-02 2.866251021623611450e-02
8.917199075222015381e-02 -3.054967224597930908e-01 -4.046498835086822510e-01 1.909437179565429688e-01 6.491009891033172607e-02 -8.177769929170608521e-02 -3.343661427497863770e-01 1.515958458185195923e-01 -2.201577723026275635e-01 -7.346102595329284668e-02 -5.343904718756675720e-02 5.056820809841156006e-02 1.366580724716186523e-01 2.991255223751068115e-01 -9.040740877389907837e-02 -2.039906233549118042e-01 -2.406718581914901733e-01 5.542541295289993286e-02 1.463210433721542358e-01 6.273898482322692871e-02 7.012613862752914429e-02 -1.037580743432044983e-01 1.537995636463165283e-01 -9.271583706140518188e-02 2.671432681381702423e-02 -1.035061776638031006e-01 1.489453017711639404e-02 -2.264170795679092407e-01 -1.138465255498886108e-01 9.082612581551074982e-03 5.970686301589012146e-02 -3.490317165851593018e-01
-2.074461728334426880e-01 -3.451990187168121338e-01 -2.316025346517562866e-01 -1.323633939027786255e-01 -3.863938748836517334e-01 4.238534569740295410e-01 -1.122076660394668579e-01 -9.384302049875259399e-02 -1.143788546323776245e-01 -3.557636169716715813e-03 -8.663251996040344238e-02 5.377207696437835693e-02 -6.321258097887039185e-02 9.004040807485580444e-02 7.285298407077789307e-02 -4.183166101574897766e-02 -1.903829425573348999e-01 3.284693360328674316e-01 -1.749962568283081055e-01 1.910527050495147705e-01 1.941064298152923584e-01 1.733786799013614655e-02 -5.463311821222305298e-02 -1.616685986518859863e-01 -3.374125435948371887e-02 1.502652168273925781e-01 5.807528644800186157e-02 -1.247482225298881531e-01 4.111740365624427795e-02 1.778634041547775269e-01 -5.222916975617408752e-02 1.287385970354080200e-01
-4.605249464511871338e-01 -1.911937817931175232e-02 -1.887988299131393433e-01 1.533772498369216919e-01 -2.035223245620727539e-01 9.303102269768714905e-03 9.622503072023391724e-02 3.135441243648529053e-02 -4.980098828673362732e-02 -1.798054277896881104e-01 9.318909049034118652e-02 2.696011662483215332e-01 7.662493735551834106e-03 2.085017710924148560e-01 -9.648684412240982056e-02 2.346935570240020752e-01 -2.621850371360778809e-01 -4.652006551623344421e-02 -6.964875012636184692e-02 4.770762473344802856e-02 3.140252530574798584e-01 -6.670392118394374847e-03 1.505300849676132202e-01 3.286731615662574768e-02 1.830045320093631744e-02 -2.592222066596150398e-03 1.857742071151733398e-01 -3.876113146543502808e-02 -4.080600142478942871e-01 8.866671472787857056e-02 4.503221809864044189e-02 -1.983506232500076294e-01
-2.103463709354400635e-01 -5.312682390213012695e-01 1.406113505363464355e-01 -2.569208443164825439e-01 -3.225225806236267090e-01 9.415269829332828522e-03 1.237571761012077332e-01 5.138207226991653442e-02 -1.139606088399887085e-01 -3.131559491157531738e-02 -5.870130285620689392e-02 8.623231947422027588e-02 1.672677546739578247e-01 2.040317058563232422e-01 -6.682247668504714966e-02 4.881501197814941406e-02 -3.735230863094329834e-01 3.056499548256397247e-02 1.025596559047698975e-01 -7.229919731616973877e-02 4.699754994362592697e-03 3.656965121626853943e-02 7.057616859674453735e-02 -7.417946308851242065e-02 2.401681244373321533e-01 1.673833429813385010e-01 -1.441433429718017578e-01 -2.785980105400085449e-01 -8.989939093589782715e-02 -4.912914708256721497e-02 -1.349584199488162994e-02 -3.931625187397003174e-02
-5.153011158108711243e-02 -1.900983750820159912e-01 -6.823080778121948242e-02 -2.620004676282405853e-02 -2.585884928703308105e-01 1.650201976299285889e-01 3.765141591429710388e-02 -1.660281606018543243e-02 -3.459722697734832764e-01 -2.502060029655694962e-03 1.369525343179702759e-01 1.748262196779251099e-01 -8.258711546659469604e-02 2.639627754688262939e-01 -2.230492532253265381e-01 1.317433118820190430e-01 -3.165217339992523193e-01 2.153095006942749023e-01 5.503156036138534546e-02 2.338998764753341675e-01 3.167660832405090332e-01 2.080772817134857178e-01 -2.014384567737579346e-01 7.150083780288696289e-02 -4.406366869807243347e-02 1.978736519813537598e-01 3.531243652105331421e-02 -1.170096695423126221e-01 3.021609410643577576e-02 -3.646756708621978760e-02 3.009163439273834229e-01 7.077538222074508667e-02
6.797463446855545044e-02 -1.735565364360809326e-01 -1.797424107789993286e-01 1.269693393260240555e-02 -3.611963987350463867e-02 -1.330330520868301392e-01 -4.576138556003570557e-01 1.474631130695343018e-01 -1.407056897878646851e-01 8.695363998413085938e-02 3.885779380798339844e-01 6.127495691180229187e-02 -1.327406615018844604e-01 3.136889636516571045e-01 6.362143158912658691e-02 8.852363564074039459e-03 -4.069914519786834717e-01 1.122992485761642456e-01 1.468929946422576904e-01 2.071604831144213676e-03 1.669498085975646973e-01 8.706069737672805786e-02 7.745745126157999039e-03 1.635649353265762329e-01 1.604400873184204102e-01 -1.305836737155914307e-01 1.910675913095474243e-01 3.612921759486198425e-02 1.566851437091827393e-01 4.672159627079963684e-02 8.708802610635757446e-02 -5.791642889380455017e-02
2.578223496675491333e-02 -3.623699247837066650e-01 -5.949880927801132202e-02 -1.049559861421585083e-01 -2.684305906295776367e-01 3.002124726772308350e-01 -2.185318917036056519e-01 -1.010625343769788742e-02 1.477020382881164551e-01 -2.246472425758838654e-02 4.048198089003562927e-02 5.280879884958267212e-02 -9.997839480638504028e-02 3.167797029018402100e-01 -1.101777777075767517e-01 7.296519726514816284e-02 -2.578790783882141113e-01 -8.313446491956710815e-02 2.879786789417266846e-01 -1.042466759681701660e-01 -1.055210083723068237e-02 2.563766948878765106e-02 1.622879654169082642e-01 -1.636723428964614868e-02 3.200682997703552246e-02 6.224058195948600769e-02 4.993577301502227783e-02 -3.005392849445343018e-01 1.413019895553588867e-01 2.617687284946441650e-01 2.864796817302703857e-01 -1.612725704908370972e-01
-2.415151298046112061e-01 -3.920426219701766968e-02 -1.196881756186485291e-01 2.224650233983993530e-04 7.982178777456283569e-02 -1.814061775803565979e-03 -1.728850305080413818e-01 1.508365124464035034e-01 -2.314404398202896118e-01 1.717371866106987000e-02 -1.315823793411254883e-01 6.529472768306732178e-02 -1.019945889711380005e-01 2.224681228399276733e-01 7.543220184743404388e-03 -1.560883671045303345e-01 -2.541162967681884766e-01 -7.182072848081588745e-02 3.579753041267395020e-01 2.241534143686294556e-01 -9.932354092597961426e-03 3.844356909394264221e-02 2.073158621788024902e-01 2.529751062393188477e-01 1.277667284011840820e-01 2.502146065235137939e-01 7.198217511177062988e-02 -1.312969475984573364e-01 -3.684836626052856445e-01 -2.447791844606399536e-01 -1.179775446653366089e-01 -1.984822005033493042e-01
1.684957891702651978e-01 -2.631047964096069336e-01 4.360617324709892273e-02 8.043505996465682983e-02 -3.297490179538726807e-01 1.168374270200729370e-01 -1.140598356723785400e-01 -1.725386232137680054e-01 -2.346353381872177124e-01 4.599242005497217178e-03 -1.239682063460350037e-01 3.006048500537872314e-01 5.007356777787208557e-02 1.360987573862075806e-01 -1.593575030565261841e-01 1.627865880727767944e-01 -2.296583056449890137e-01 8.981418609619140625e-02 3.470095992088317871e-01 1.317201852798461914e-01 -1.127944588661193848e-01 2.519238889217376709e-01 9.415546804666519165e-02 -9.194867312908172607e-02 3.981694951653480530e-02 7.531709969043731689e-02 -8.961400389671325684e-02 3.569700568914413452e-02 -1.798039972782135010e-01 -1.977831423282623291e-01 1.641194522380828857e-02 -3.387551307678222656e-01
-2.525744028389453888e-02 -4.399659112095832825e-02 3.224115967750549316e-01 -1.279084384441375732e-01 -1.276737749576568604e-01 2.736263275146484375e-01 -2.640682160854339600e-01 -4.829876497387886047e-02 1.058650314807891846e-01 -3.182693943381309509e-02 -1.224977746605873108e-01 1.193782612681388855e-01 -2.294177189469337463e-02 1.559899300336837769e-01 -3.369218111038208008e-02 4.225452616810798645e-02 -4.017222523689270020e-01 3.173266947269439697e-01 4.239159077405929565e-02 1.779936067759990692e-02 -1.612784899771213531e-02 -1.736509352922439575e-01 2.119663506746292114e-01 -6.717911362648010254e-02 2.865097522735595703e-01 6.614491343498229980e-02 1.316154003143310547e-01 -1.995761096477508545e-01 -1.284832805395126343e-01 4.429931193590164185e-02 2.480730265378952026e-01 -2.773940861225128174e-01
1.069280654191970825e-01 -4.190528690814971924e-01 -9.942635148763656616e-02 8.107528090476989746e-02 -1.613673120737075806e-01 -9.707666933536529541e-03 9.763472527265548706e-02 1.216924190521240234e-01 -2.040984481573104858e-01 2.133655399084091187e-01 -4.683876037597656250e-02 2.606203258037567139e-01 1.286886781454086304e-01 2.586547434329986572e-01 -2.352360188961029053e-01 6.633200496435165405e-02 -1.673903614282608032e-01 3.554303050041198730e-01 1.832506209611892700e-01 1.709850877523422241e-01 8.305363357067108154e-02 -1.737577021121978760e-01 -5.380512773990631104e-02 -6.633350625634193420e-03 1.553366631269454956e-01 2.983871661126613617e-02 3.594802021980285645e-01 5.889983847737312317e-02 6.503010168671607971e-03 5.107218027114868164e-02 -1.557756066322326660e-01 -6.085089966654777527e-02
-3.354146480560302734e-01 -2.251631468534469604e-01 -9.331726282835006714e-02 -1.113594472408294678e-01 -3.720584139227867126e-02 1.337469071149826050e-01 -1.027697399258613586e-01 8.065751753747463226e-03 -4.231102392077445984e-02 7.656256109476089478e-02 -3.557904064655303955e-02 3.321196734905242920e-01 -1.020946949720382690e-01 3.723403513431549072e-01 -2.691137194633483887e-01 8.783285319805145264e-02 -2.055603563785552979e-01 6.621097773313522339e-02 -1.040767580270767212e-01 1.620865613222122192e-01 1.516050398349761963e-01 5.619667470455169678e-02 7.292247563600540161e-02 -2.969964407384395599e-02 -1.566152274608612061e-01 2.327671647071838379e-01 5.665534362196922302e-02 2.029688656330108643e-01 1.050759553909301758e-01 2.947201728820800781e-01 2.694784104824066162e-01 -1.662890017032623291e-01
-3.472630083560943604e-01 -2.306342720985412598e-01 -2.600288689136505127e-01 -3.803734853863716125e-02 -5.018050670623779297e-01 3.988597393035888672e-01 -5.661984905600547791e-02 3.224435821175575256e-02 -2.675702050328254700e-02 -8.362005650997161865e-02 -9.273555874824523926e-02 1.837061494588851929e-01 8.027106523513793945e-02 9.645752608776092529e-02 8.663824200630187988e-02 4.371542856097221375e-02 -1.296004652976989746e-01 2.754486799240112305e-01 -1.095127388834953308e-01 3.598329052329063416e-02 2.146997489035129547e-02 -8.565666154026985168e-03 -2.101709544658660889e-01 -1.605962961912155151e-01 -5.891845002770423889e-02 1.115063875913619995e-01 1.828244328498840332e-01 -7.280169427394866943e-02 -7.082792371511459351e-02 1.538845747709274292e-01 -8.222004026174545288e-02 1.581403613090515137e-02
-2.240586280822753906e-01 -4.367016255855560303e-01 1.605708152055740356e-02 -1.581470966339111328e-01 -1.663526594638824463e-01 1.256664693355560303e-01 -1.287479549646377563e-01 -1.430832296609878540e-01 3.172055631875991821e-02 -1.955021321773529053e-01 -1.767441481351852417e-01 2.334556430578231812e-01 -2.590030133724212646e-01 -3.313395008444786072e-02 -1.410698294639587402e-01 -7.211463153362274170e-02 -2.995758652687072754e-01 2.182120680809020996e-01 -1.124769300222396851e-01 9.355303645133972168e-02 1.383565217256546021e-01 1.304820030927658081e-01 7.092523574829101562e-02 8.764005452394485474e-02 2.461132407188415527e-01 4.997128993272781372e-02 1.045486330986022949e-01 -3.732132166624069214e-02 -2.892740070819854736e-02 -1.691086441278457642e-01 2.543619573116302490e-01 -2.405962944030761719e-01
-1.350528746843338013e-01 -2.420197725296020508e-01 -1.800717413425445557e-01 1.090767011046409607e-01 -1.262892782688140869e-01 -3.504385054111480713e-01 -3.511755466461181641e-01 -1.898461580276489258e-01 -3.353423774242401123e-01 1.180261280387639999e-02 1.461969912052154541e-01 2.113383263349533081e-01 -4.858235642313957214e-02 9.049697965383529663e-02 1.150338072329759598e-02 7.608705013990402222e-02 3.174331784248352051e-02 1.952477395534515381e-01 1.849769502878189087e-01 1.534620821475982666e-01 2.161502689123153687e-01 -1.019860431551933289e-02 2.422460541129112244e-02 4.457247257232666016e-02 7.905010133981704712e-02 2.690475583076477051e-01 -5.271091312170028687e-02 -3.710666596889495850e-01 3.826540336012840271e-02 -1.119410768151283264e-01 -7.898201048374176025e-02 2.539392327889800072e-03
6.973682902753353119e-04 -2.308585196733474731e-01 -3.574060276150703430e-02 -2.201093286275863647e-01 -2.389119118452072144e-01 2.293164283037185669e-01 -1.739545464515686035e-01 5.600752308964729309e-02 8.979655057191848755e-02 1.517878025770187378e-01 -1.034173220396041870e-01 1.324191540479660034e-01 -1.283866236917674541e-03 1.635225564241409302e-01 -1.273848861455917358e-02 -4.348568245768547058e-02 -3.039420843124389648e-01 -9.602325037121772766e-03 1.181428432464599609e-01 7.715766876935958862e-02 9.360036253929138184e-02 -7.900316268205642700e-03 3.739961087703704834e-01 -1.053466796875000000e-01 1.195950508117675781e-01 1.800774335861206055e-01 1.373084783554077148e-01 -2.973472774028778076e-01 -2.150165103375911713e-02 1.850498616695404053e-01 2.553463876247406006e-01 -3.737688362598419189e-01
-9.146469831466674805e-02 -1.705170273780822754e-01 -1.234316751360893250e-01 2.838644683361053467e-01 1.105488687753677368e-01 -8.377791941165924072e-02 -1.881583333015441895e-01 -9.597170166671276093e-03 -8.470763266086578369e-02 -4.110995680093765259e-02 1.060447394847869873e-01 3.272650241851806641e-01 -6.984230130910873413e-02 3.331649601459503174e-01 -1.747342795133590698e-01 4.995392262935638428e-02 -4.297617077827453613e-02 -1.218556389212608337e-01 2.593621015548706055e-01 -2.731041908264160156e-01 1.672043800354003906e-01 -6.770853418856859207e-03 2.703119218349456787e-01 9.977758862078189850e-03 2.525654435157775879e-01 1.458410620689392090e-01 2.204972505569458008e-01 -2.247070372104644775e-01 -1.703668087720870972e-01 -5.545716732740402222e-02 3.744962438941001892e-02 -2.418575584888458252e-01
-4.041034355759620667e-02 -2.961271703243255615e-01 -1.130988299846649170e-01 6.036884710192680359e-02 -1.872259527444839478e-01 3.088356181979179382e-02 6.964749842882156372e-02 -4.021784290671348572e-03 7.363867014646530151e-02 9.529171884059906006e-02 3.881927952170372009e-02 2.797467708587646484e-01 -8.953378349542617798e-02 2.510489821434020996e-01 9.010616689920425415e-02 -4.794703051447868347e-02 -4.212300777435302734e-01 -1.546734869480133057e-01 1.584657430648803711e-01 7.836605608463287354e-02 -5.396641790866851807e-02 -1.845729798078536987e-01 2.595664858818054199e-01 -3.082413971424102783e-01 -1.365751177072525024e-01 2.109022438526153564e-01 8.539839088916778564e-02 -3.015064001083374023e-01 -1.256281230598688126e-02 1.772301048040390015e-01 2.148241251707077026e-01 -8.130036294460296631e-02
-9.050337970256805420e-02 -1.826414167881011963e-01 1.448414921760559082e-01 1.997053921222686768e-01 -2.004298716783523560e-01 2.750881612300872803e-01 -6.204245984554290771e-02 -3.196050226688385010e-02 -4.777829349040985107e-01 -1.081639230251312256e-01 -1.056487672030925751e-02 4.048812985420227051e-01 -7.932325452566146851e-02 2.500867247581481934e-01 -1.427612006664276123e-01 3.217291831970214844e-02 -1.754639297723770142e-01 9.284783154726028442e-02 1.536453664302825928e-01 1.516274511814117432e-01 1.416478604078292847e-01 -1.109731718897819519e-01 -9.133895486593246460e-02 -1.490747183561325073e-02 -3.444404527544975281e-02 1.919034570455551147e-01 1.154859215021133423e-01 -3.967830166220664978e-02 -1.484952867031097412e-01 -2.007223665714263916e-01 1.594020426273345947e-01 1.223989054560661316e-01
-4.111156463623046875e-01 -1.428329199552536011e-01 -2.886760048568248749e-02 -1.541725397109985352e-01 -2.010722458362579346e-01 2.363423407077789307e-01 -4.886832088232040405e-02 7.874845713376998901e-02 -2.404575422406196594e-02 -1.892283558845520020e-01 -3.775659203529357910e-02 2.278050482273101807e-01 -2.629697322845458984e-01 1.786121726036071777e-01 -1.546880751848220825e-01 1.157029792666435242e-01 -1.411730982363224030e-02 2.523346245288848877e-01 -2.986046969890594482e-01 1.928902864456176758e-01 4.801022261381149292e-02 2.146201953291893005e-02 -1.920307613909244537e-02 -1.838792487978935242e-02 4.021399021148681641e-01 1.421966999769210815e-01 1.463649421930313110e-01 1.492706779390573502e-02 -1.215225756168365479e-01 5.518173333257436752e-03 -9.758520126342773438e-02 -1.772193312644958496e-01
-2.187159955501556396e-01 -2.131061404943466187e-01 -1.151320636272430420e-01 2.448963932693004608e-02 -9.223396331071853638e-02 -1.634255200624465942e-01 -1.106394603848457336e-01 -8.534780889749526978e-02 4.275790881365537643e-03 -9.973295032978057861e-02 1.456375122070312500e-01 3.271497786045074463e-01 6.443512439727783203e-02 1.569934189319610596e-01 -8.462717756628990173e-03 3.837871924042701721e-02 -1.894609928131103516e-01 9.507127106189727783e-02 2.641847431659698486e-01 -2.419385462999343872e-01 2.599236369132995605e-01 -2.684528194367885590e-02 1.118815392255783081e-01 6.695885211229324341e-02 3.249374628067016602e-01 -1.476064175367355347e-01 2.249829936772584915e-03 -1.811031997203826904e-01 -1.987101882696151733e-01 6.951749790459871292e-03 -8.001313358545303345e-02 -4.527171254158020020e-01
-4.359342753887176514e-01 -1.683849245309829712e-01 -1.286270022392272949e-01 6.944738328456878662e-02 -2.111364156007766724e-01 2.739359252154827118e-02 -9.276729077100753784e-02 -7.077875733375549316e-02 -1.975606083869934082e-01 -1.276453733444213867e-01 -1.281115263700485229e-01 1.647000201046466827e-02 -2.873166501522064209e-01 2.625623643398284912e-01 1.006970833986997604e-02 2.834171950817108154e-01 -2.481743991374969482e-01 2.437594681978225708e-01 1.877139359712600708e-01 9.877475351095199585e-02 -7.717791199684143066e-02 1.953034102916717529e-01 1.310493499040603638e-01 -7.967167347669601440e-02 -1.038220450282096863e-01 1.782651245594024658e-01 -3.811942040920257568e-02 1.009718924760818481e-01 -1.727114468812942505e-01 1.364846676588058472e-01 2.416976392269134521e-01 5.164325237274169922e-02
-4.020327627658843994e-01 1.416744757443666458e-02 -3.097603470087051392e-02 -6.654538959264755249e-02 -2.811252176761627197e-01 5.511791631579399109e-02 -1.992082446813583374e-01 2.319286912679672241e-01 -2.999377548694610596e-01 -2.000031024217605591e-01 -1.356404423713684082e-01 2.565483152866363525e-01 -2.616104669868946075e-02 2.583843767642974854e-01 1.382518261671066284e-01 3.772617280483245850e-01 -1.950680091977119446e-02 1.525152474641799927e-01 1.684385240077972412e-01 1.896596848964691162e-01 4.365744441747665405e-02 -1.409145742654800415e-01 6.239418685436248779e-02 -7.287489622831344604e-02 2.150695323944091797e-01 1.825124323368072510e-01 -5.883157253265380859e-02 2.174857538193464279e-03 -6.786185503005981445e-02 -2.448705770075321198e-02 4.639464989304542542e-02 6.950942426919937134e-02
-2.271697521209716797e-01 -1.010200008749961853e-01 -2.796588242053985596e-01 -9.409429132938385010e-02 1.238974034786224365e-01 9.236751124262809753e-03 4.037295281887054443e-02 7.893880456686019897e-02 -2.312253266572952271e-01 3.992788121104240417e-02 2.141111716628074646e-02 -4.971344023942947388e-03 -1.478211134672164917e-01 -5.184000357985496521e-02 4.942047223448753357e-02 -7.766434550285339355e-02 -2.563745379447937012e-01 2.161356806755065918e-01 3.067103326320648193e-01 -1.549997776746749878e-01 1.587405353784561157e-01 2.580460160970687866e-03 3.949555009603500366e-02 6.992843747138977051e-02 5.942191481590270996e-01 7.169719785451889038e-02 1.547525972127914429e-01 -2.500216960906982422e-01 -1.108311787247657776e-01 1.318105161190032959e-01 3.146051615476608276e-02 -4.167063906788825989e-02
-2.139813452959060669e-01 -2.004833891987800598e-03 -3.153229355812072754e-01 -1.333830803632736206e-01 6.066512688994407654e-02 -1.579455882310867310e-01 -3.623654842376708984e-01 3.337460458278656006e-01 -2.381425648927688599e-01 8.966651558876037598e-02 1.198563575744628906e-01 1.998462677001953125e-01 3.458371385931968689e-02 3.051429390907287598e-01 -4.386071115732192993e-02 2.515973746776580811e-01 -2.422882914543151855e-01 2.678439021110534668e-01 -1.343817412853240967e-01 3.998077660799026489e-02 -1.855958439409732819e-02 1.524110436439514160e-01 6.237159296870231628e-02 7.867712527513504028e-02 -1.121907606720924377e-01 5.068029090762138367e-02 2.019611597061157227e-01 -9.187117964029312134e-02 8.737937361001968384e-02 -1.669171452522277832e-01 2.808444388210773468e-02 -5.150509253144264221e-02
-2.913751602172851562e-01 -4.308655858039855957e-01 2.141170799732208252e-01 -1.343405693769454956e-01 -3.455580472946166992e-01 8.148116618394851685e-02 1.257599741220474243e-01 7.336055487394332886e-02 -2.384862452745437622e-01 -3.315504640340805054e-02 3.612733259797096252e-02 3.409453481435775757e-02 5.349208600819110870e-03 1.763668954372406006e-01 5.889074504375457764e-02 1.135421171784400940e-01 -2.961939573287963867e-01 5.336702242493629456e-02 -1.133681982755661011e-01 2.485345304012298584e-02 1.288314759731292725e-01 1.948285102844238281e-02 1.671778783202171326e-02 -1.492658853530883789e-01 3.240988552570343018e-01 2.162317782640457153e-01 -4.614169895648956299e-02 -2.436382770538330078e-01 -7.427366822957992554e-02 -1.292755305767059326e-01 -1.088711023330688477e-01 -1.393779367208480835e-01
-2.432796657085418701e-01 -1.934011876583099365e-01 -4.104205593466758728e-02 -3.972159028053283691e-01 3.034200891852378845e-02 1.936219632625579834e-01 -2.487146854400634766e-01 1.812851428985595703e-01 -1.272474974393844604e-01 3.045909702777862549e-01 -1.841433905065059662e-02 2.286034673452377319e-01 8.309964835643768311e-02 9.692218899726867676e-02 1.656210124492645264e-01 -6.741392612457275391e-02 -2.828790619969367981e-02 4.300711676478385925e-02 2.046633213758468628e-01 1.862533390522003174e-01 2.182122766971588135e-01 7.233493775129318237e-02 2.724206745624542236e-01 -7.462326437234878540e-02 -9.190563112497329712e-02 3.459247648715972900e-01 8.848274499177932739e-02 -1.376392506062984467e-02 1.760034635663032532e-02 -1.006481051445007324e-01 9.017940610647201538e-02 -1.855071634054183960e-01
-7.348535954952239990e-02 -2.899750471115112305e-01 -2.211094051599502563e-01 -6.468234956264495850e-02 -1.615738719701766968e-01 3.279566466808319092e-01 4.119614022783935070e-04 -7.494692504405975342e-02 -4.685930535197257996e-02 -2.510081790387630463e-02 1.199570223689079285e-01 1.571113020181655884e-01 -2.096120119094848633e-01 4.098047018051147461e-01 -5.795186758041381836e-02 3.247817605733871460e-02 -2.836770117282867432e-01 -4.516921006143093109e-03 -1.590818762779235840e-01 2.359053641557693481e-01 2.782292962074279785e-01 1.321082860231399536e-01 6.582478433847427368e-02 1.369220204651355743e-02 -1.426007896661758423e-01 3.329308927059173584e-01 -1.104366406798362732e-01 -4.282637499272823334e-03 -5.140801891684532166e-02 -1.033657267689704895e-01 1.649080663919448853e-01 1.233774796128273010e-01
-8.822605013847351074e-02 -2.869985699653625488e-01 -1.719728410243988037e-01 -4.574952274560928345e-02 -5.895636975765228271e-02 2.212723493576049805e-01 7.597732543945312500e-02 -8.657895773649215698e-02 -1.965859830379486084e-01 8.800312131643295288e-02 1.269105225801467896e-01 4.552797600626945496e-02 6.382562965154647827e-02 4.226772487163543701e-01 -9.774646908044815063e-02 1.603212654590606689e-01 -3.965817093849182129e-01 7.708954066038131714e-02 -5.555125325918197632e-02 2.781442105770111084e-01 1.571710258722305298e-01 9.228157997131347656e-02 5.495082587003707886e-03 1.569043844938278198e-01 -8.751376718282699585e-02 3.717899620532989502e-01 -1.909164488315582275e-01 -2.023615688085556030e-02 -9.179462492465972900e-02 -1.205991357564926147e-01 1.220028847455978394e-01 8.820477128028869629e-02
-1.102305725216865540e-01 -2.514719776809215546e-02 -7.540025562047958374e-02 -8.359802514314651489e-02 -2.045944631099700928e-01 1.582887321710586548e-01 2.183968126773834229e-01 2.371607907116413116e-02 -1.900389790534973145e-01 -8.261530660092830658e-03 -9.067708998918533325e-02 1.689646691083908081e-01 1.186468228697776794e-01 3.384104073047637939e-01 1.563183516263961792e-01 -1.343441568315029144e-02 -4.629647135734558105e-01 -2.751570660620927811e-03 2.693048119544982910e-01 6.470911204814910889e-02 1.586503386497497559e-01 5.380315706133842468e-02 2.826714515686035156e-01 6.276486814022064209e-02 -1.002942994236946106e-01 2.903904318809509277e-01 -2.626502700150012970e-02 -9.150386601686477661e-02 -1.781530082225799561e-01 -1.574537903070449829e-01 -1.575745940208435059e-01 -2.131397277116775513e-01
-5.675759166479110718e-02 -3.078928887844085693e-01 8.652383834123611450e-02 1.256924271583557129e-01 5.521209165453910828e-02 -1.367857586592435837e-02 -1.377767771482467651e-01 3.198738396167755127e-01 -7.108911126852035522e-02 -5.206538829952478409e-03 1.346851140260696411e-02 3.358556032180786133e-01 -1.378976553678512573e-01 -4.997394233942031860e-02 8.977840095758438110e-02 -1.921765953302383423e-01 -1.324765235185623169e-01 2.159526497125625610e-01 1.171850785613059998e-01 1.100818812847137451e-01 1.380639523267745972e-02 -1.589800789952278137e-02 -1.105572059750556946e-01 2.264657244086265564e-02 3.925524353981018066e-01 2.465894371271133423e-01 2.196639925241470337e-01 -3.394337594509124756e-01 -6.486780941486358643e-02 -2.102941740304231644e-03 1.483041197061538696e-01 -2.485948801040649414e-01
-3.802645504474639893e-01 5.363946408033370972e-02 -3.834755718708038330e-01 -6.317347753793001175e-03 -9.873449802398681641e-02 -1.631169915199279785e-01 -2.808297872543334961e-01 3.048545718193054199e-01 -2.835485637187957764e-01 3.039446193724870682e-03 -5.967368185520172119e-02 1.065617278218269348e-01 -6.922241300344467163e-02 2.838894128799438477e-01 -5.827607214450836182e-02 1.298656016588211060e-01 -9.448498487472534180e-03 2.518040835857391357e-01 -2.973083034157752991e-02 8.728093653917312622e-02 5.929477885365486145e-02 -1.370333880186080933e-02 1.583950519561767578e-01 1.217230781912803650e-02 2.384041547775268555e-01 -3.337253257632255554e-02 2.002477496862411499e-01 3.300098329782485962e-02 2.368848919868469238e-01 -1.461063027381896973e-01 7.791312038898468018e-02 1.126575469970703125e-01
-2.193268761038780212e-02 -3.478882014751434326e-01 7.982721179723739624e-02 7.016155868768692017e-03 -3.688016533851623535e-01 1.859002858400344849e-01 2.793818339705467224e-02 2.028924226760864258e-02 6.683020293712615967e-02 -3.402500972151756287e-02 -4.394720494747161865e-02 8.139740675687789917e-02 -9.600663185119628906e-02 2.724655866622924805e-01 4.383436590433120728e-02 -1.401809602975845337e-02 -5.255718231201171875e-01 -5.084752105176448822e-03 1.657011061906814575e-01 1.189111620187759399e-01 -8.652301877737045288e-02 -5.632177740335464478e-02 8.132082223892211914e-02 -8.686075359582901001e-02 3.509536385536193848e-02 2.642945349216461182e-01 -1.764333806931972504e-02 -3.505446910858154297e-01 5.914119631052017212e-02 1.155787780880928040e-01 1.410926133394241333e-01 -1.638533473014831543e-01
-3.697035312652587891e-01 -2.341844588518142700e-01 -6.608454883098602295e-02 8.156107366085052490e-02 4.431992769241333008e-02 -1.202139537781476974e-02 -3.486973345279693604e-01 4.214650020003318787e-02 -1.158489510416984558e-01 1.553893238306045532e-01 -2.423909492790699005e-02 3.418268561363220215e-01 -4.982731863856315613e-02 2.215792834758758545e-01 3.977041319012641907e-02 3.776130825281143188e-02 1.084176674485206604e-01 -1.128650754690170288e-01 1.879122257232666016e-01 -2.720544040203094482e-01 -7.145279645919799805e-02 -6.551358848810195923e-02 -4.925878718495368958e-03 2.209242880344390869e-01 3.386163115501403809e-01 1.225943118333816528e-01 1.768440157175064087e-01 -1.720097213983535767e-01 -1.928322315216064453e-01 1.942022740840911865e-01 2.970723249018192291e-02 6.336679309606552124e-02
-3.103643059730529785e-01 -2.559280693531036377e-01 7.534236460924148560e-02 4.522452503442764282e-02 -5.319730937480926514e-02 1.898904144763946533e-01 -1.499277073889970779e-02 -7.027904689311981201e-02 -1.964308023452758789e-01 8.146483451128005981e-02 3.202449530363082886e-02 -1.472132187336683273e-02 9.106457233428955078e-02 3.972152471542358398e-01 -3.046284914016723633e-01 1.753923445940017700e-01 8.742925524711608887e-02 2.789523303508758545e-01 8.577724546194076538e-02 2.200139760971069336e-01 2.639473229646682739e-02 7.318399846553802490e-02 2.204316854476928711e-01 9.653642773628234863e-02 1.991025954484939575e-01 1.028605848550796509e-01 2.663191854953765869e-01 9.080903977155685425e-02 -2.048776149749755859e-01 1.671669483184814453e-01 1.647839993238449097e-01 -1.365705579519271851e-01
-7.102377247065305710e-03 -3.164398670196533203e-01 -2.681903541088104248e-01 -3.307173959910869598e-03 -3.580870926380157471e-01 -6.709027290344238281e-02 1.003458979539573193e-03 -9.197235852479934692e-02 -2.155531048774719238e-01 2.726210951805114746e-01 2.323316186666488647e-01 -5.948675796389579773e-02 -7.036776840686798096e-02 2.085961550474166870e-01 -1.014864668250083923e-01 -5.285215377807617188e-02 7.569923996925354004e-02 2.116415500640869141e-01 1.198736354708671570e-01 -1.743020862340927124e-01 -1.508228629827499390e-01 -4.322234168648719788e-02 2.450654357671737671e-01 -1.706124097108840942e-01 -1.380728936055675149e-04 1.427754610776901245e-01 9.463509917259216309e-02 -8.152770996093750000e-02 -2.175613641738891602e-01 3.161247968673706055e-01 2.164418548345565796e-01 -8.760655671358108521e-02
-2.990550696849822998e-01 -1.354257464408874512e-01 -5.324811208993196487e-03 1.898228190839290619e-02 5.023164674639701843e-02 1.971541158854961395e-02 -1.834125816822052002e-01 2.663755714893341064e-01 -2.137121409177780151e-01 1.900431513786315918e-01 9.799883514642715454e-02 2.956722080707550049e-01 -4.770307615399360657e-02 2.886791229248046875e-01 1.533800363540649414e-01 1.652443259954452515e-01 -1.475002169609069824e-01 -6.880871206521987915e-02 8.970668166875839233e-02 -3.529758453369140625e-01 1.118535455316305161e-02 1.052661687135696411e-01 -1.041424348950386047e-01 5.402387306094169617e-02 3.291827142238616943e-01 1.783630549907684326e-01 -1.152364257723093033e-02 -7.184363156557083130e-02 -2.954224944114685059e-01 1.277375966310501099e-01 5.095368251204490662e-02 1.825230121612548828e-01
-2.205280959606170654e-01 -1.248656138777732849e-01 1.549126207828521729e-02 1.243487074971199036e-01 -1.675652414560317993e-01 1.772047281265258789e-01 -2.116026878356933594e-01 3.263843804597854614e-02 -3.189274072647094727e-01 9.551183134317398071e-02 1.660234481096267700e-01 1.437304019927978516e-01 -1.185080260038375854e-01 2.268719226121902466e-01 -1.296580135822296143e-01 1.268728226423263550e-01 -1.849184930324554443e-01 1.508241295814514160e-01 1.754930317401885986e-01 3.693754673004150391e-01 -2.736951410770416260e-01 -1.143937632441520691e-01 2.156612426042556763e-01 1.227167025208473206e-01 -1.370328366756439209e-01 3.782957196235656738e-01 -5.024393275380134583e-02 1.092823743820190430e-01 -5.728714168071746826e-02 5.023145675659179688e-02 2.293683774769306183e-02 -2.904509194195270538e-02
1.250286493450403214e-02 -2.201058864593505859e-01 -1.107094883918762207e-01 2.249738946557044983e-02 -2.491515278816223145e-01 2.348746210336685181e-01 -1.325688092038035393e-03 1.627309620380401611e-01 6.660433858633041382e-02 7.801044732332229614e-02 4.133249819278717041e-02 2.982955276966094971e-01 -1.176127418875694275e-01 1.991207897663116455e-01 6.299956887960433960e-02 1.032332852482795715e-01 -3.720273077487945557e-01 -1.414831578731536865e-01 3.322277367115020752e-01 -3.797134850174188614e-04 1.436586678028106689e-01 -1.158320754766464233e-01 2.110143601894378662e-01 -1.699293106794357300e-01 8.331347256898880005e-03 2.958321869373321533e-01 -2.003422193229198456e-02 -3.064712882041931152e-01 8.451373130083084106e-02 2.504696696996688843e-02 2.417404651641845703e-01 -3.485592082142829895e-02
-2.954516373574733734e-02 -3.648066818714141846e-01 -7.652159780263900757e-02 -4.066303372383117676e-02 -1.257799118757247925e-01 2.527795732021331787e-02 2.512468397617340088e-02 4.636343941092491150e-02 1.700630635023117065e-01 2.016612701117992401e-02 -6.632082629948854446e-03 2.447214126586914062e-01 -2.391971275210380554e-02 2.327505052089691162e-01 1.673755943775177002e-01 6.705743074417114258e-02 -2.675754129886627197e-01 5.686562880873680115e-02 3.010329902172088623e-01 1.074761226773262024e-01 -2.067387290298938751e-02 -1.232464313507080078e-01 9.739670902490615845e-02 -2.915221452713012695e-01 -7.330631464719772339e-02 3.414339721202850342e-01 -7.227530330419540405e-02 -3.467919230461120605e-01 2.941115759313106537e-02 1.653288006782531738e-01 2.319795936346054077e-01 -2.150198817253112793e-01
-1.988299936056137085e-01 -1.906386762857437134e-01 -1.894125193357467651e-01 1.488955169916152954e-01 2.168380469083786011e-01 1.706587374210357666e-01 5.210769921541213989e-02 5.650889128446578979e-03 -2.452436238527297974e-01 3.958818688988685608e-02 2.648478150367736816e-01 3.849173337221145630e-02 -1.690896749496459961e-01 2.647141218185424805e-01 1.216144114732742310e-01 5.732833407819271088e-03 -6.045475974678993225e-02 6.367676425725221634e-03 3.938517570495605469e-01 -1.718271872960031033e-03 3.152834950014948845e-03 -3.460519909858703613e-01 -1.293647587299346924e-01 1.135318204760551453e-01 -8.537355065345764160e-02 1.373505294322967529e-01 -1.982601173222064972e-02 -1.597814559936523438e-01 -3.554558753967285156e-01 8.383730426430702209e-03 2.075686156749725342e-01 1.028398722410202026e-01
-2.720242142677307129e-01 -1.148552447557449341e-01 -1.976743489503860474e-01 3.350864723324775696e-02 -3.899812996387481689e-01 8.655213564634323120e-02 -1.013887077569961548e-01 -2.849195599555969238e-01 7.357966899871826172e-02 3.678338229656219482e-02 1.796781271696090698e-02 -9.688029065728187561e-03 -1.599715203046798706e-01 1.009480878710746765e-01 -9.896650910377502441e-02 3.409639596939086914e-01 -2.894575595855712891e-01 2.543852925300598145e-01 -6.012634932994842529e-02 7.595261931419372559e-02 5.037761852145195007e-02 9.359586983919143677e-02 -6.585187464952468872e-02 5.340910702943801880e-02 -1.198450848460197449e-01 2.643752992153167725e-01 1.172259375452995300e-01 -2.330522686243057251e-01 -3.093761205673217773e-01 2.395306155085563660e-02 1.609835773706436157e-01 -4.095926508307456970e-02
-8.486539870500564575e-02 -1.598368585109710693e-01 -2.697170376777648926e-01 1.397289428859949112e-02 1.627219021320343018e-01 -1.304249465465545654e-01 -2.431739866733551025e-01 -7.408956438302993774e-02 1.609236896038055420e-01 1.078625489026308060e-02 2.100657373666763306e-01 3.425313830375671387e-01 1.610074192285537720e-02 3.294724524021148682e-01 2.301133051514625549e-02 1.536390036344528198e-01 -4.837798774242401123e-01 5.584793537855148315e-02 -1.358361095190048218e-01 9.621244389563798904e-04 2.364878505468368530e-01 6.754419952630996704e-02 -2.502699010074138641e-02 9.014641493558883667e-02 4.313023760914802551e-02 -3.165470808744430542e-02 1.911159306764602661e-01 -2.518534958362579346e-01 -1.969692669808864594e-02 1.415543854236602783e-01 -1.781302504241466522e-03 1.329635828733444214e-01
-3.395983278751373291e-01 -1.481616646051406860e-01 -2.527058497071266174e-02 1.970055699348449707e-02 -2.545140497386455536e-02 -1.214471682906150818e-01 5.019372329115867615e-02 1.217565406113862991e-02 -2.262634634971618652e-01 -4.943710938096046448e-02 1.055904403328895569e-01 -7.183456793427467346e-03 -5.728992819786071777e-02 2.470003366470336914e-01 -1.737222224473953247e-01 1.478010565042495728e-01 -1.878603249788284302e-01 8.461824618279933929e-03 2.724362313747406006e-01 4.475674033164978027e-02 2.008190602064132690e-01 -3.437195122241973877e-01 5.995269119739532471e-02 6.716334819793701172e-02 -2.660581767559051514e-01 2.218881100416183472e-01 2.037006467580795288e-01 1.913458108901977539e-02 -3.992665410041809082e-01 1.886191894300282001e-03 1.743491888046264648e-01 1.805904805660247803e-01
-3.805186152458190918e-01 -2.389275580644607544e-01 -1.886755973100662231e-01 -1.492508053779602051e-01 1.883315294981002808e-01 8.724173158407211304e-02 -3.775027394294738770e-01 1.704269647598266602e-02 -1.972272843122482300e-01 2.823392748832702637e-01 -1.957668364048004150e-01 2.776533663272857666e-01 1.492671221494674683e-01 2.350369095802307129e-01 5.289030075073242188e-02 -1.143377125263214111e-01 -8.291333168745040894e-02 -3.239614889025688171e-02 1.969666592776775360e-02 1.135265603661537170e-01 7.969915866851806641e-02 1.213783305138349533e-02 -5.116871558129787445e-03 6.716712564229965210e-02 -2.784028276801109314e-02 2.470708042383193970e-01 7.555068284273147583e-02 4.109350591897964478e-02 9.267527610063552856e-02 -3.661288321018218994e-02 2.273775935173034668e-01 -2.527052462100982666e-01
9.608246386051177979e-02 -1.985453367233276367e-01 -1.014732345938682556e-01 -6.601882632821798325e-03 -1.695016026496887207e-01 2.455669268965721130e-02 -5.453460216522216797e-01 -5.619963631033897400e-02 7.439536601305007935e-02 -2.803246676921844482e-02 1.777939945459365845e-01 2.345827668905258179e-01 -3.419915586709976196e-02 3.971996903419494629e-02 2.607289254665374756e-01 -1.124803125858306885e-01 -3.391962945461273193e-01 3.609160184860229492e-01 2.999376878142356873e-02 2.605255842208862305e-01 -1.289913356304168701e-01 -1.173582375049591064e-01 -7.703622430562973022e-02 1.242979541420936584e-01 1.983703486621379852e-02 6.380868703126907349e-02 1.298125386238098145e-01 -7.783663272857666016e-02 2.049425244331359863e-02 -1.557241082191467285e-01 4.265097901225090027e-02 -1.225813478231430054e-01
-2.244348227977752686e-01 -1.758555769920349121e-01 -5.868421494960784912e-02 1.556981801986694336e-01 1.682736538350582123e-02 2.501684427261352539e-01 -1.535729765892028809e-01 1.854820698499679565e-01 -3.883052766323089600e-01 6.892259418964385986e-02 1.562663018703460693e-01 -2.310357838869094849e-01 -1.631370633840560913e-01 6.487503647804260254e-02 -1.374507993459701538e-01 5.953412503004074097e-03 -6.900696456432342529e-02 2.727536559104919434e-01 1.916202604770660400e-01 1.472173333168029785e-01 -1.637827754020690918e-01 -2.835279405117034912e-01 6.156244501471519470e-02 5.393324792385101318e-02 2.530557513236999512e-01 2.727625072002410889e-01 6.950098276138305664e-02 -7.398481015115976334e-03 5.480832606554031372e-02 -2.877780497074127197e-01 8.039671927690505981e-02 -4.336446989327669144e-03
-2.714722156524658203e-01 2.958961017429828644e-02 4.026776179671287537e-02 -3.582082390785217285e-01 -1.995851844549179077e-01 -1.060653403401374817e-01 -1.760138869285583496e-01 1.030714362859725952e-01 -1.787966787815093994e-01 -1.394651085138320923e-01 5.822782218456268311e-02 3.886536508798599243e-02 -2.399318479001522064e-02 9.178828448057174683e-02 1.163128539919853210e-01 2.941517829895019531e-01 -1.638901978731155396e-01 3.123059272766113281e-01 1.832700371742248535e-01 -2.539566457271575928e-01 2.224140428006649017e-02 -1.413145214319229126e-01 -3.816898539662361145e-02 -1.912995278835296631e-01 3.258458375930786133e-01 2.030496597290039062e-01 1.851037517189979553e-02 -2.213944047689437866e-01 -1.248130872845649719e-01 3.663347661495208740e-02 1.701976656913757324e-01 -1.174118146300315857e-01
-2.340746670961380005e-01 -1.949079707264900208e-02 -3.012854456901550293e-01 -1.237554922699928284e-01 -9.068847447633743286e-02 -9.330970048904418945e-02 -6.659246981143951416e-02 1.343883872032165527e-01 -1.086230501532554626e-01 -1.350382566452026367e-01 1.389278173446655273e-01 2.795299887657165527e-01 -2.080560289323329926e-02 2.244411557912826538e-01 2.960521876811981201e-01 -4.819843452423810959e-03 -2.473795861005783081e-01 2.673771977424621582e-01 2.497776001691818237e-01 8.433093875646591187e-02 -8.696585893630981445e-02 2.346042171120643616e-02 -7.326746731996536255e-02 -2.892724052071571350e-02 -1.895205117762088776e-02 3.163303434848785400e-01 -2.169921845197677612e-01 -1.719487607479095459e-01 -2.217606902122497559e-01 -2.227009683847427368e-01 -1.938872635364532471e-01 5.846338719129562378e-02
-1.870815157890319824e-01 -4.404126703739166260e-01 -1.485927850008010864e-01 1.466933339834213257e-01 -5.683756619691848755e-02 7.560359686613082886e-02 -7.632634043693542480e-02 1.387684047222137451e-01 -1.472853273153305054e-01 3.617916023358702660e-03 6.995026022195816040e-02 6.056792661547660828e-02 3.168100118637084961e-01 1.514704376459121704e-01 -7.336954772472381592e-02 2.585151493549346924e-01 -3.764457628130912781e-02 1.055406313389539719e-02 2.273053973913192749e-01 1.279002875089645386e-01 2.681553065776824951e-01 -2.864556014537811279e-01 7.178410142660140991e-02 2.835984714329242706e-02 6.990306824445724487e-02 2.993112504482269287e-01 1.072167158126831055e-01 1.697198748588562012e-01 -1.436889171600341797e-01 2.433565631508827209e-02 1.196862161159515381e-01 -2.603911459445953369e-01
-2.151303440332412720e-01 6.366763263940811157e-02 -2.796520888805389404e-01 -5.930332839488983154e-02 -1.062100455164909363e-01 1.474999487400054932e-01 -2.069741636514663696e-01 -8.530292659997940063e-02 1.300982572138309479e-02 -7.410237193107604980e-02 -2.939730882644653320e-02 2.187778651714324951e-01 1.109314709901809692e-01 1.841972321271896362e-01 2.406001240015029907e-01 -7.071059942245483398e-02 -6.730770319700241089e-02 1.632172912359237671e-01 1.062186360359191895e-01 -1.756251007318496704e-01 -3.551803529262542725e-01 -2.979202270507812500e-01 1.323645859956741333e-01 -7.089105248451232910e-02 3.013167977333068848e-01 1.023630499839782715e-01 -7.803254574537277222e-02 -3.930228054523468018e-01 -5.124546214938163757e-02 -1.524826437234878540e-01 1.425374895334243774e-01 5.008033290505409241e-02
-2.689103186130523682e-01 -1.826293468475341797e-01 -1.143078505992889404e-01 -3.461577296257019043e-01 3.280135244131088257e-02 2.183250337839126587e-01 -4.291562139987945557e-01 -3.853267058730125427e-02 -3.033540546894073486e-01 1.146007478237152100e-01 -4.155211895704269409e-02 7.491853833198547363e-02 -2.155872881412506104e-01 1.847821176052093506e-01 -2.222393900156021118e-01 -7.537983823567628860e-03 -6.401123106479644775e-02 -3.919143602252006531e-02 4.000573605298995972e-02 1.625783294439315796e-01 1.317288074642419815e-02 1.232260838150978088e-02 -8.265598118305206299e-02 1.855997182428836823e-02 -4.513573646545410156e-02 2.843343280255794525e-02 -1.171046122908592224e-01 -1.094615384936332703e-01 1.034732237458229065e-01 -1.342718005180358887e-01 3.675783276557922363e-01 -2.256478816270828247e-01
-3.412496149539947510e-01 5.188834294676780701e-02 -3.227798938751220703e-01 2.604953944683074951e-01 -1.400966048240661621e-01 -2.063419073820114136e-01 -1.833986341953277588e-01 -2.168780267238616943e-01 2.097234502434730530e-02 2.552632093429565430e-01 1.601834148168563843e-01 1.804091781377792358e-01 -1.516433805227279663e-01 2.469149678945541382e-01 9.217515587806701660e-02 -1.196205765008926392e-01 -2.058391422033309937e-01 1.070533767342567444e-01 4.986948519945144653e-02 -1.308110952377319336e-01 -1.955845206975936890e-01 -3.807132542133331299e-01 5.990724638104438782e-02 -6.668946892023086548e-02 1.025144755840301514e-01 7.655272632837295532e-02 -2.275059185922145844e-02 -1.366652548313140869e-01 1.140678487718105316e-02 -8.841756731271743774e-02 1.621156036853790283e-01 -3.014039620757102966e-02
-2.756126224994659424e-01 -2.413539588451385498e-01 -9.863001853227615356e-02 1.467420756816864014e-01 -2.175488322973251343e-01 -2.249943614006042480e-01 -2.466341257095336914e-01 -4.966185986995697021e-02 -2.880379855632781982e-01 1.579380035400390625e-01 1.985624432563781738e-01 1.228134855628013611e-01 -8.846175670623779297e-02 1.522895693778991699e-01 1.224924623966217041e-01 -2.842571735382080078e-01 -3.211500644683837891e-01 3.673715144395828247e-02 9.180326014757156372e-02 -1.981824636459350586e-01 -2.897817194461822510e-01 -2.361891567707061768e-01 1.166981235146522522e-01 -4.686914011836051941e-02 1.022843569517135620e-01 -1.300551462918519974e-02 1.315752416849136353e-01 5.183487385511398315e-02 -7.523345947265625000e-02 1.076407432556152344e-01 -1.683463007211685181e-01 7.292793598026037216e-03
-3.250260353088378906e-01 -2.484235018491744995e-01 -1.295100897550582886e-01 -2.226970195770263672e-01 -3.880855627357959747e-03 -6.589558720588684082e-02 -2.911676466464996338e-01 3.626076579093933105e-01 -2.307335734367370605e-01 2.575083076953887939e-01 -5.407851934432983398e-02 2.729046344757080078e-01 1.119420528411865234e-01 1.112753301858901978e-01 1.928832381963729858e-02 1.261110883206129074e-03 -3.074234127998352051e-01 -7.424940168857574463e-02 -8.019645512104034424e-02 1.558483839035034180e-01 -4.660921171307563782e-02 1.074943467974662781e-01 4.917613696306943893e-04 2.142314761877059937e-01 6.136034429073333740e-02 4.628608468919992447e-03 1.993647664785385132e-01 1.074833795428276062e-01 1.593753099441528320e-01 -5.529931187629699707e-02 1.121240705251693726e-01 -1.921956390142440796e-01
1.328697521239519119e-02 -2.439325153827667236e-01 -2.118799649178981781e-02 -2.260659188032150269e-01 -4.002796709537506104e-01 4.049468338489532471e-01 8.865935727953910828e-03 -6.072405353188514709e-02 3.770474344491958618e-02 1.322189420461654663e-01 2.173412032425403595e-02 2.571447566151618958e-02 7.050919532775878906e-02 2.879527211189270020e-01 -1.084546670317649841e-01 2.219346612691879272e-01 -3.548899888992309570e-01 1.653769314289093018e-01 -7.149571552872657776e-03 3.808863833546638489e-02 1.558180153369903564e-01 -1.839101165533065796e-01 1.982976198196411133e-01 -2.877419292926788330e-01 -9.134844876825809479e-03 6.822159886360168457e-02 -5.540391802787780762e-02 4.652097704820334911e-04 -1.282911002635955811e-01 1.752871274948120117e-02 1.322959959506988525e-01 -1.214812174439430237e-01
4.573713615536689758e-02 -4.637600481510162354e-01 -2.781349122524261475e-01 1.149296388030052185e-01 -6.239400804042816162e-02 1.304048895835876465e-01 -5.223264172673225403e-02 -1.360019743442535400e-01 -6.241666153073310852e-02 -2.865298651158809662e-02 -1.121605187654495239e-01 5.473399162292480469e-02 2.446924746036529541e-01 1.920236200094223022e-01 -2.066472470760345459e-01 4.451786354184150696e-02 -2.887080013751983643e-01 2.681477367877960205e-01 3.141560405492782593e-02 -1.263218522071838379e-01 4.529223963618278503e-02 1.641433238983154297e-01 2.672745287418365479e-02 2.201883122324943542e-02 3.585155606269836426e-01 1.757594197988510132e-01 1.025073975324630737e-01 -9.205241687595844269e-03 -9.514154866337776184e-03 5.810755863785743713e-02 2.860154211521148682e-01 1.753179579973220825e-01
-8.717162162065505981e-02 -1.842354834079742432e-01 -1.370320320129394531e-01 -8.904069662094116211e-03 -2.724623382091522217e-01 6.582120060920715332e-02 -2.229300886392593384e-01 2.846485935151576996e-02 2.579428441822528839e-02 6.702013313770294189e-02 5.638598650693893433e-02 1.818695813417434692e-01 -3.063539266586303711e-01 1.814810633659362793e-01 -3.262762427330017090e-01 1.841401755809783936e-01 -7.930029183626174927e-02 -2.459779568016529083e-02 3.299359679222106934e-01 -3.542488515377044678e-01 7.875543087720870972e-03 1.608012765645980835e-01 -1.223268825560808182e-02 -7.203926146030426025e-02 8.576849848031997681e-02 1.286148931831121445e-02 3.247264623641967773e-01 -1.287392526865005493e-01 -2.183593958616256714e-01 -8.308861404657363892e-02 2.098609656095504761e-01 -3.590740635991096497e-02
2.524272166192531586e-02 5.154884979128837585e-02 -3.534873127937316895e-01 -5.295458436012268066e-02 -1.307365149259567261e-01 6.662918627262115479e-02 -2.505920529365539551e-01 -3.742136806249618530e-02 -2.204383909702301025e-01 2.907581031322479248e-01 3.919686377048492432e-02 2.815309166908264160e-01 9.258585050702095032e-03 5.639089941978454590e-01 -7.010985165834426880e-02 -4.338662547525018454e-04 1.082727834582328796e-01 1.542364209890365601e-01 1.521882042288780212e-02 -2.844014205038547516e-03 -1.093246415257453918e-01 -2.121279835700988770e-01 1.351855695247650146e-01 -4.008926823735237122e-02 2.901020944118499756e-01 -5.671845003962516785e-02 2.970104105770587921e-02 -3.293945640325546265e-02 1.016812995076179504e-01 1.235185712575912476e-01 1.280760616064071655e-01 -4.867183044552803040e-02
-6.889369338750839233e-02 -1.337259411811828613e-01 2.762950956821441650e-01 -3.102401457726955414e-02 1.235783845186233521e-01 -1.904942989349365234e-01 -1.734537333250045776e-01 1.437100619077682495e-01 -1.581529229879379272e-01 1.141141057014465332e-01 -2.684045583009719849e-02 2.919406592845916748e-01 -1.153726503252983093e-02 2.986859381198883057e-01 -1.117867454886436462e-01 8.932124078273773193e-02 -1.878398507833480835e-01 3.322996497154235840e-01 1.357001364231109619e-01 1.483038812875747681e-01 5.611776188015937805e-02 -7.611305266618728638e-02 -8.969606459140777588e-02 -1.388300359249114990e-01 2.650848329067230225e-01 5.871440470218658447e-02 -1.161406859755516052e-01 -9.768254309892654419e-02 -1.039607748389244080e-01 1.243336591869592667e-02 3.820536732673645020e-01 -2.965024709701538086e-01
-5.060137808322906494e-02 1.044164150953292847e-01 -1.207362860441207886e-01 -1.184074804186820984e-01 -8.516102284193038940e-02 2.507810592651367188e-01 -2.599025368690490723e-01 -7.228609174489974976e-02 -1.533119678497314453e-01 -2.106091082096099854e-01 -1.736990213394165039e-01 -9.293359704315662384e-03 -3.302744328975677490e-01 4.512048065662384033e-01 4.567053169012069702e-02 1.930247992277145386e-01 -1.762814223766326904e-01 2.344035059213638306e-01 1.184702217578887939e-01 2.856018245220184326e-01 4.851533100008964539e-02 -8.980806916952133179e-02 -2.427086532115936279e-01 6.607488542795181274e-02 1.939298510551452637e-01 -2.196369878947734833e-02 -1.147852241992950439e-01 -1.948461681604385376e-01 -7.244400680065155029e-02 -2.793580293655395508e-02 1.143321692943572998e-01 -3.525144606828689575e-02
-5.162446573376655579e-02 -2.185372710227966309e-01 -2.575548589229583740e-01 -3.244051709771156311e-02 -1.067903041839599609e-01 1.338473558425903320e-01 -2.585485344752669334e-04 -3.490418493747711182e-01 -3.409336879849433899e-02 1.021956503391265869e-01 -1.269271522760391235e-01 5.856209248304367065e-02 -2.545355632901191711e-02 2.458510398864746094e-01 -2.026702016592025757e-01 3.164268136024475098e-01 -2.326159775257110596e-01 3.388744294643402100e-01 -1.040184050798416138e-01 -3.578567120712250471e-04 9.532813727855682373e-02 9.839097037911415100e-03 3.013011068105697632e-02 5.510254204273223877e-02 9.780567884445190430e-02 4.642949998378753662e-01 -7.680003065615892410e-03 -8.899457007646560669e-02 -1.839677393436431885e-01 -1.421408653259277344e-01 1.245923414826393127e-01 4.495936259627342224e-02
-2.422433197498321533e-01 -2.051343917846679688e-01 -2.770948708057403564e-01 9.575048089027404785e-02 -1.608356088399887085e-01 1.067559048533439636e-01 7.760636508464813232e-02 -1.940724998712539673e-01 6.257408857345581055e-02 -9.957383573055267334e-02 -1.702724099159240723e-01 1.161310821771621704e-01 7.498507946729660034e-02 1.021762564778327942e-01 1.722223162651062012e-01 1.025203615427017212e-01 -3.603657186031341553e-01 1.132689937949180603e-01 -1.034764945507049561e-01 1.616909950971603394e-01 5.536793917417526245e-02 4.449842497706413269e-02 5.291671678423881531e-02 -3.331069275736808777e-02 -8.018395304679870605e-02 4.314476549625396729e-01 8.631180226802825928e-02 -1.406047344207763672e-01 -2.491977512836456299e-01 -2.555401921272277832e-01 2.848375737667083740e-01 -5.444524437189102173e-02
-2.572454214096069336e-01 -1.835509091615676880e-01 1.401359587907791138e-01 1.823526173830032349e-01 -2.183814495801925659e-01 9.111988544464111328e-02 5.623457953333854675e-02 1.246177405118942261e-01 -3.822631537914276123e-01 9.720282256603240967e-02 -5.438832938671112061e-02 2.355796098709106445e-01 5.030148103833198547e-02 3.326880931854248047e-01 5.852580815553665161e-02 -4.294334352016448975e-02 -2.362951785326004028e-01 3.063290566205978394e-02 1.630309782922267914e-02 -4.808168858289718628e-02 2.350640594959259033e-01 4.156610369682312012e-02 -1.179140135645866394e-01 -2.081252783536911011e-01 8.639999665319919586e-03 2.704297900199890137e-01 -1.513721328228712082e-02 -6.150495260953903198e-02 -3.926813602447509766e-01 -1.825270429253578186e-02 1.038360744714736938e-01 1.547935009002685547e-01
-3.062013685703277588e-01 -4.705049693584442139e-01 -4.602551460266113281e-02 1.073943674564361572e-01 -1.157644763588905334e-01 6.215928588062524796e-03 -1.791521906852722168e-01 8.285332471132278442e-02 -6.481142342090606689e-02 8.430302888154983521e-02 2.579429000616073608e-02 4.085728153586387634e-02 1.334328502416610718e-01 2.666987776756286621e-01 -2.373546361923217773e-01 1.705404818058013916e-01 -1.309827864170074463e-01 -9.075162000954151154e-03 -2.232211641967296600e-02 8.875921368598937988e-02 1.436661034822463989e-01 5.571084842085838318e-02 2.575781047344207764e-01 -6.436132639646530151e-02 1.335045248270034790e-01 4.276754334568977356e-02 4.894727170467376709e-01 4.643953219056129456e-02 2.827050536870956421e-02 -1.438822597265243530e-01 -1.614204049110412598e-01 4.493627324700355530e-02
-3.073733150959014893e-01 -1.092002615332603455e-01 -7.334874570369720459e-02 4.781439155340194702e-02 -2.774403691291809082e-01 2.182256244122982025e-02 -3.680753409862518311e-01 -8.010849356651306152e-02 -9.361118078231811523e-02 -2.535518817603588104e-02 4.318742454051971436e-02 6.083314772695302963e-03 -1.920287013053894043e-01 1.785182207822799683e-01 2.933349646627902985e-02 1.923451125621795654e-01 -3.882952500134706497e-03 8.587118238210678101e-02 1.982504501938819885e-03 1.120932623744010925e-01 -3.162725865840911865e-01 3.619181457906961441e-03 5.065072700381278992e-02 9.048920124769210815e-03 4.504281654953956604e-02 3.537018001079559326e-01 -1.869195848703384399e-01 -5.931276828050613403e-02 -2.263239324092864990e-01 2.415182255208492279e-02 4.473154544830322266e-01 -9.241900593042373657e-02
-2.026904374361038208e-01 -5.757626146078109741e-02 -3.907233178615570068e-01 3.043523430824279785e-02 -2.113455682992935181e-01 -2.774325758218765259e-02 1.051339656114578247e-01 -2.466466091573238373e-02 -1.950083673000335693e-01 -6.089587882161140442e-02 2.233091443777084351e-01 8.143768459558486938e-02 -1.647862941026687622e-01 2.726505696773529053e-01 -1.381305456161499023e-01 2.186928987503051758e-01 -9.052468836307525635e-02 1.579270511865615845e-01 2.401154339313507080e-01 -4.669169709086418152e-02 1.787134557962417603e-01 -1.710914522409439087e-01 -1.194553002715110779e-01 1.680103987455368042e-01 -2.686800062656402588e-01 1.779582053422927856e-01 9.548244625329971313e-02 -2.466007322072982788e-01 -2.763912081718444824e-01 -4.463775455951690674e-02 1.392536610364913940e-01 1.001746803522109985e-01
-2.653010785579681396e-01 -8.612577617168426514e-02 -1.712606996297836304e-01 -1.194263696670532227e-01 3.891122713685035706e-02 -1.151941195130348206e-01 -3.137368857860565186e-01 -6.804622709751129150e-03 -7.676900178194046021e-02 1.147850826382637024e-01 2.533890902996063232e-01 5.585787817835807800e-02 -8.485802263021469116e-02 1.318180412054061890e-01 -1.286797821521759033e-01 -6.779620796442031860e-02 -3.334006667137145996e-01 6.241801194846630096e-03 2.376831322908401489e-01 -1.041416898369789124e-01 -1.719922572374343872e-01 -5.604875087738037109e-02 2.253925353288650513e-01 3.982651233673095703e-01 2.209700345993041992e-01 1.916519403457641602e-01 6.407241523265838623e-02 -2.767376601696014404e-01 -2.688379213213920593e-02 -1.698000729084014893e-01 -5.349895358085632324e-02 -1.178113073110580444e-01
-1.924206614494323730e-01 4.698789864778518677e-02 -1.448746323585510254e-01 -3.250348865985870361e-01 -2.529076300561428070e-02 1.460630446672439575e-01 -2.865156829357147217e-01 1.386128216981887817e-01 -2.229690998792648315e-01 1.072935909032821655e-01 7.445452362298965454e-02 3.096044063568115234e-01 1.536378413438796997e-01 7.950830459594726562e-02 -1.343892514705657959e-01 1.309315301477909088e-02 -2.337882369756698608e-01 -4.342088848352432251e-02 2.736473223194479942e-03 -8.688627928495407104e-02 3.863941729068756104e-01 2.159163355827331543e-02 4.209080338478088379e-02 1.807571053504943848e-01 -8.809208124876022339e-02 3.020519316196441650e-01 2.216036617755889893e-01 -9.916275739669799805e-02 -2.061304077506065369e-02 7.959420979022979736e-02 1.279005259275436401e-01 -2.658979296684265137e-01
5.388955771923065186e-02 -2.134628891944885254e-01 -7.181764394044876099e-02 4.825515300035476685e-02 -2.983189225196838379e-01 3.174699842929840088e-01 -6.108592823147773743e-02 2.056448012590408325e-01 9.486717730760574341e-02 -2.402278594672679901e-02 -6.594003736972808838e-02 2.465444207191467285e-01 -5.582208931446075439e-02 1.849153935909271240e-01 4.296408593654632568e-02 -5.484551656991243362e-03 -4.521456658840179443e-01 -8.294979482889175415e-02 2.146223783493041992e-01 1.484948843717575073e-01 -2.434971183538436890e-02 9.000661969184875488e-02 1.065303683280944824e-01 -1.225364282727241516e-01 -1.618945896625518799e-01 3.467742204666137695e-01 2.031106501817703247e-01 -1.986113786697387695e-01 -1.192133873701095581e-01 -2.572557330131530762e-02 7.994233816862106323e-02 -1.772864013910293579e-01
3.747276216745376587e-02 -2.217279672622680664e-01 -2.737923264503479004e-01 -2.510435692965984344e-02 -1.563106328248977661e-01 2.667132318019866943e-01 -1.303102169185876846e-02 3.570374101400375366e-04 4.184811189770698547e-02 1.065821871161460876e-01 8.087447285652160645e-02 1.928844153881072998e-01 -5.175233632326126099e-02 2.104651480913162231e-01 -4.327362868934869766e-03 6.247839704155921936e-02 -4.098682105541229248e-01 -1.654477417469024658e-01 2.211160659790039062e-01 4.556019976735115051e-02 -9.436645358800888062e-02 5.419182777404785156e-02 2.715015411376953125e-01 -3.177722692489624023e-01 4.646684601902961731e-02 1.774238049983978271e-01 -4.952692892402410507e-03 -1.714699715375900269e-01 7.570676505565643311e-02 -2.663574554026126862e-02 3.052785098552703857e-01 -2.734610736370086670e-01
-3.131224215030670166e-01 -1.514151543378829956e-01 -2.786660790443420410e-01 -2.025444805622100830e-02 5.325014889240264893e-02 -4.487406089901924133e-02 -1.949852406978607178e-01 2.116440683603286743e-01 -3.097685873508453369e-01 -2.071996778249740601e-01 1.148865222930908203e-01 1.254992634057998657e-01 1.881451755762100220e-01 1.786859482526779175e-01 4.506077617406845093e-03 1.407859195023775101e-02 -8.283851295709609985e-02 -5.262863636016845703e-02 -6.259924918413162231e-02 1.140180602669715881e-01 1.895209103822708130e-01 1.516800187528133392e-02 4.030436277389526367e-01 3.787086531519889832e-02 9.223392605781555176e-02 5.288331955671310425e-02 2.430282235145568848e-01 -9.861106425523757935e-02 -3.036832511425018311e-01 -3.470510244369506836e-02 2.784490585327148438e-01 -1.697945408523082733e-02
1.771231181919574738e-02 -2.050016224384307861e-01 -2.240812182426452637e-01 -3.983885794878005981e-02 7.347556203603744507e-02 -2.110900729894638062e-02 -5.252518057823181152e-01 1.030698791146278381e-01 -1.925267465412616730e-02 -4.766049608588218689e-02 1.423915475606918335e-01 6.491238623857498169e-02 -3.301624953746795654e-02 4.254657626152038574e-01 -8.986106142401695251e-03 -2.231755293905735016e-02 -3.927349746227264404e-01 9.430427849292755127e-02 9.339353442192077637e-02 -9.802473336458206177e-02 1.743510812520980835e-01 9.857597202062606812e-02 2.956319153308868408e-01 5.405009537935256958e-02 5.244114622473716736e-02 -2.255105674266815186e-01 7.448480278253555298e-02 -6.910292059183120728e-02 -7.349214702844619751e-02 2.876641973853111267e-02 1.038532406091690063e-01 1.041144132614135742e-01
-3.338107168674468994e-01 -2.112485654652118683e-02 -1.831378340721130371e-01 6.083748862147331238e-02 -1.837079226970672607e-01 6.112642958760261536e-02 -2.910001575946807861e-01 2.959641516208648682e-01 -1.046904101967811584e-01 9.254970401525497437e-02 4.743909463286399841e-02 1.685775667428970337e-01 1.055608615279197693e-01 3.012910783290863037e-01 -2.042514830827713013e-02 -7.445091754198074341e-02 -2.533643543720245361e-01 -1.529266536235809326e-01 2.450913190841674805e-02 1.536339223384857178e-01 -3.760779649019241333e-02 -1.813022792339324951e-01 8.725909888744354248e-02 2.597852349281311035e-01 1.576699763536453247e-01 -7.483798265457153320e-02 1.763297319412231445e-01 2.307508140802383423e-01 5.559671297669410706e-02 -3.040663301944732666e-01 1.696483939886093140e-01 -1.508325934410095215e-01
-5.261512473225593567e-02 -4.591566920280456543e-01 -2.459724247455596924e-01 6.046281196177005768e-03 -1.829169541597366333e-01 7.816095650196075439e-02 -1.791436225175857544e-01 5.012598261237144470e-02 8.612200617790222168e-02 3.460114896297454834e-01 1.051810681819915771e-01 4.600025713443756104e-02 3.002440091222524643e-03 1.692957133054733276e-01 -9.075766056776046753e-02 2.679298222064971924e-01 1.506059467792510986e-01 -1.493344828486442566e-02 -1.533575952053070068e-01 1.014934331178665161e-01 -5.789596959948539734e-02 -1.360874921083450317e-01 7.218284159898757935e-02 -1.191549748182296753e-02 3.750375509262084961e-01 1.708391355350613594e-03 2.124515622854232788e-01 -1.234221830964088440e-01 -2.743383646011352539e-01 4.895721748471260071e-02 -4.287187382578849792e-02 -1.954780817031860352e-01
1.113372892141342163e-01 -2.721224129199981689e-01 -3.538218736648559570e-01 1.167270392179489136e-01 -9.952614456415176392e-02 -2.770744450390338898e-02 -3.828819096088409424e-01 6.679106503725051880e-02 -8.061892539262771606e-02 -1.427081041038036346e-02 2.205423265695571899e-01 1.096815913915634155e-01 6.361354142427444458e-02 6.211484968662261963e-02 2.280116453766822815e-02 -8.885064721107482910e-02 -5.378889441490173340e-01 -4.434572160243988037e-02 6.090435013175010681e-02 1.711494661867618561e-02 -2.877078577876091003e-02 -1.981598436832427979e-01 2.335193902254104614e-01 -4.670191928744316101e-02 1.013436689972877502e-01 -1.825305372476577759e-01 -2.197033539414405823e-02 -9.892909973859786987e-02 -1.676318198442459106e-01 1.421172767877578735e-01 -2.170963771641254425e-02 -1.859752386808395386e-01
-2.898614704608917236e-01 -5.281381607055664062e-01 1.012637615203857422e-01 -1.790962666273117065e-01 -2.779064476490020752e-01 9.178128838539123535e-02 7.125122845172882080e-02 2.365964204072952271e-01 -1.841722875833511353e-01 -3.188655525445938110e-02 3.650878788903355598e-03 -1.257584840059280396e-01 1.148910596966743469e-01 1.917410343885421753e-01 -2.043207883834838867e-01 7.268601655960083008e-02 -2.850669920444488525e-01 1.629258245229721069e-01 -5.119766667485237122e-02 2.371583133935928345e-02 1.044801920652389526e-01 9.458656609058380127e-02 -3.484031930565834045e-02 -8.438443392515182495e-02 2.959238886833190918e-01 1.268524378538131714e-01 -8.495724201202392578e-02 -1.693148612976074219e-01 -1.202766299247741699e-01 -6.474002450704574585e-02 -2.285707183182239532e-02 -4.830829054117202759e-02
-4.610105231404304504e-02 -1.969976425170898438e-01 -2.452467232942581177e-01 1.305925473570823669e-02 -3.616696000099182129e-01 2.841398119926452637e-01 1.677307672798633575e-02 3.568715974688529968e-02 -3.658876121044158936e-01 -4.942351370118558407e-04 7.504962850362062454e-03 7.127042114734649658e-02 1.864285618066787720e-01 2.871818244457244873e-01 -2.128077298402786255e-01 1.064088717103004456e-01 -3.023494780063629150e-01 1.819145530462265015e-01 9.739233792060986161e-05 2.043797075748443604e-01 3.082281351089477539e-01 7.090429216623306274e-02 -1.168982833623886108e-01 -1.061392575502395630e-01 -2.923373878002166748e-02 1.705804616212844849e-01 -1.403736472129821777e-01 2.475161105394363403e-02 -1.535452604293823242e-01 2.596472017467021942e-02 8.115385472774505615e-02 -2.140392549335956573e-02
-1.914283037185668945e-01 -3.379357457160949707e-01 -5.324778333306312561e-02 1.664969623088836670e-01 -9.155998378992080688e-02 1.145976483821868896e-01 -9.615968167781829834e-02 2.655723318457603455e-02 -3.097831010818481445e-01 -1.019185781478881836e-01 -1.645381152629852295e-01 2.305130362510681152e-01 1.178278997540473938e-01 2.192360609769821167e-01 -6.537884473800659180e-02 -1.278944164514541626e-01 -3.015322685241699219e-01 3.630177304148674011e-02 2.841515652835369110e-02 1.934608966112136841e-01 5.691263452172279358e-02 -1.688049882650375366e-01 2.276565730571746826e-01 -1.621729880571365356e-01 1.345515251159667969e-01 -8.331210701726377010e-04 1.120384931564331055e-01 2.036927193403244019e-01 -4.367354214191436768e-01 -4.786942526698112488e-02 6.551193445920944214e-02 -9.046478569507598877e-02
-1.483659148216247559e-01 -1.749110966920852661e-01 6.103317812085151672e-02 -1.664793491363525391e-01 -2.588004171848297119e-01 -2.475954145193099976e-01 -4.607651233673095703e-01 1.592981070280075073e-01 -2.971428334712982178e-01 -6.567640602588653564e-02 1.303759664297103882e-01 1.197947114706039429e-01 -6.362726539373397827e-02 2.517105937004089355e-01 4.548217728734016418e-02 -2.836238741874694824e-01 -2.895252704620361328e-01 -2.077015116810798645e-02 1.895208060741424561e-01 -1.659152507781982422e-01 -9.158988296985626221e-02 4.972059652209281921e-02 1.281549036502838135e-01 4.494130611419677734e-02 -4.252158477902412415e-02 1.944683641195297241e-01 1.872995793819427490e-01 8.960822015069425106e-04 2.990424819290637970e-02 9.450276941061019897e-02 -2.680380083620548248e-02 -1.177294775843620300e-01
2.137744612991809845e-02 -3.399546444416046143e-01 -3.156004250049591064e-01 -1.602309346199035645e-01 8.402552455663681030e-03 -1.532001048326492310e-01 -3.484641611576080322e-01 -2.408744953572750092e-02 -1.539919823408126831e-01 1.580493897199630737e-01 9.554417431354522705e-02 1.884516775608062744e-01 -1.047694757580757141e-01 1.070092469453811646e-01 5.509877949953079224e-02 -2.392161339521408081e-01 -3.805261254310607910e-01 2.634548842906951904e-01 2.057321518659591675e-01 -1.005343124270439148e-01 1.807290762662887573e-01 -2.213345281779766083e-02 -1.692585498094558716e-01 -2.481402643024921417e-02 8.892827463569119573e-05 1.278943419456481934e-01 1.422270685434341431e-01 -9.236953407526016235e-02 1.086828634142875671e-01 -6.010800227522850037e-02 -1.559932231903076172e-01 1.522797793149948120e-01
-1.812145709991455078e-01 -1.835301518440246582e-01 -1.842726208269596100e-02 7.947906106710433960e-02 -3.084001829847693443e-03 1.496778219006955624e-03 -3.388089835643768311e-01 4.662518575787544250e-02 -1.484033465385437012e-01 3.122779726982116699e-01 3.402802646160125732e-01 1.590817272663116455e-01 -9.193877689540386200e-03 2.460201978683471680e-01 4.804190248250961304e-02 2.824184000492095947e-01 -1.468196213245391846e-01 3.250716254115104675e-02 -2.299245893955230713e-01 5.635390058159828186e-03 -8.714713156223297119e-02 -3.563287556171417236e-01 -9.430693089962005615e-02 -8.475391194224357605e-03 7.932674139738082886e-03 3.138417378067970276e-02 1.371755599975585938e-01 1.104514822363853455e-01 -3.668087422847747803e-01 1.832435838878154755e-02 1.281732171773910522e-01 -6.410436332225799561e-02
-1.282696574926376343e-01 -2.561856210231781006e-01 1.084266044199466705e-02 4.988512024283409119e-02 -2.028653025627136230e-02 3.437392413616180420e-01 -1.334630846977233887e-01 -1.403480172157287598e-01 -9.813249856233596802e-02 -3.207387328147888184e-01 -6.231798976659774780e-02 3.477433696389198303e-02 -2.976720966398715973e-02 1.716060638427734375e-01 -1.851047873497009277e-01 -1.543951183557510376e-01 -2.935484945774078369e-01 1.272222697734832764e-01 -2.181826084852218628e-01 2.629407867789268494e-02 -1.583326607942581177e-01 -1.049386933445930481e-01 -1.229057163000106812e-01 -1.634801179170608521e-01 1.841219514608383179e-01 3.162371516227722168e-01 1.538257002830505371e-01 -2.425460368394851685e-01 -1.599120795726776123e-01 -2.089109122753143311e-01 1.874577701091766357e-01 -6.229836493730545044e-02
4.047515615820884705e-02 -3.687590956687927246e-01 -1.370567977428436279e-01 -1.129555553197860718e-01 -3.493351340293884277e-01 2.725782394409179688e-01 -1.460453681647777557e-02 6.709700077772140503e-02 1.058787032961845398e-01 1.362764984369277954e-01 -1.244167461991310120e-01 1.952403485774993896e-01 -7.124380767345428467e-02 2.197980135679244995e-01 1.153758615255355835e-01 1.945366710424423218e-02 -3.880296051502227783e-01 -6.797311455011367798e-02 2.544482946395874023e-01 9.138692170381546021e-02 -8.216369897127151489e-03 1.222300454974174500e-01 2.508299648761749268e-01 -1.740742474794387817e-01 -7.615621387958526611e-02 1.831221431493759155e-01 1.061358526349067688e-01 -2.292971611022949219e-01 1.855187304317951202e-02 3.468267247080802917e-02 1.043785437941551208e-01 -1.649349927902221680e-01
-2.991465926170349121e-01 -1.614039093255996704e-01 -2.844071388244628906e-01 -1.283098906278610229e-01 -4.832506179809570312e-02 -1.905406266450881958e-01 -2.594403624534606934e-01 -8.567007631063461304e-02 -5.003142356872558594e-02 -1.850789636373519897e-01 1.512020826339721680e-01 -7.514005847042426467e-05 1.282805800437927246e-01 3.726228177547454834e-01 -1.325439065694808960e-01 3.089324757456779480e-02 -3.675571680068969727e-01 -1.398810148239135742e-01 5.438780412077903748e-02 -9.451304376125335693e-02 -1.383592188358306885e-01 -2.439256571233272552e-02 3.442985713481903076e-01 -1.073855683207511902e-01 -9.117931127548217773e-02 -5.082737698103301227e-05 6.697697192430496216e-02 -2.251706868410110474e-01 -8.656340092420578003e-02 6.700953841209411621e-02 1.516517847776412964e-01 -1.597612649202346802e-01
1.404626388102769852e-02 -2.800043821334838867e-01 -7.486518472433090210e-02 -2.444564700126647949e-01 -1.882823556661605835e-01 1.744917035102844238e-01 -1.953830122947692871e-01 -1.400938536971807480e-02 9.562458097934722900e-02 4.146164655685424805e-02 8.801019936800003052e-02 2.399305552244186401e-01 1.113891452550888062e-01 1.853410303592681885e-01 -8.129566162824630737e-02 5.400731414556503296e-02 -4.390537142753601074e-01 -4.689803346991539001e-02 3.283631801605224609e-02 1.136322990059852600e-01 3.629461303353309631e-02 -6.494799256324768066e-02 3.081105947494506836e-01 -1.147542446851730347e-01 2.481214143335819244e-02 2.774645686149597168e-01 8.989878743886947632e-02 -2.181162089109420776e-01 1.036341115832328796e-01 2.324797064065933228e-01 2.078907191753387451e-01 -2.354769706726074219e-01
-1.342491954565048218e-01 -5.481826663017272949e-01 2.461286932229995728e-01 -1.642929166555404663e-01 -4.335020482540130615e-01 -6.056874990463256836e-02 -1.979287015274167061e-03 -6.623261421918869019e-02 -9.067620150744915009e-03 3.374981507658958435e-02 -2.533135004341602325e-02 1.812606155872344971e-01 -1.959658414125442505e-02 1.655355095863342285e-01 -2.573654346633702517e-04 -1.206815615296363831e-02 -3.816475272178649902e-01 8.972159773111343384e-02 -9.218697249889373779e-02 6.911019980907440186e-02 3.868394717574119568e-02 7.578901201486587524e-02 -4.720679949969053268e-03 9.145070612430572510e-02 1.664931774139404297e-01 -8.199519664049148560e-02 3.705624118447303772e-02 -1.822579056024551392e-01 -9.933611750602722168e-02 1.811712533235549927e-01 1.945520341396331787e-01 -5.556242540478706360e-02
-2.918244898319244385e-01 -3.600488901138305664e-01 -7.517915219068527222e-02 -1.632904410362243652e-01 1.170866489410400391e-01 1.112066730856895447e-01 -5.049815028905868530e-02 3.496139869093894958e-02 -2.245968133211135864e-01 1.384830921888351440e-01 6.222416833043098450e-02 4.191821441054344177e-02 1.804159022867679596e-02 1.464824080467224121e-01 -2.638861909508705139e-02 -4.975504055619239807e-02 -3.841178119182586670e-01 4.366084188222885132e-02 2.118336409330368042e-01 1.479990929365158081e-01 1.579273194074630737e-01 -1.603269428014755249e-01 2.317940592765808105e-01 2.012356519699096680e-01 -4.531799629330635071e-02 -7.051666826009750366e-02 1.106047481298446655e-01 2.908641397953033447e-01 -1.723145693540573120e-01 -3.055601119995117188e-01 -1.205453723669052124e-01 -1.424154192209243774e-01
-2.081358991563320160e-02 -1.870790272951126099e-01 -2.557836174964904785e-01 1.432188600301742554e-01 -2.587681710720062256e-01 -1.101786717772483826e-01 -3.400225043296813965e-01 3.502526134252548218e-02 -1.911079138517379761e-01 1.210294142365455627e-01 1.231529414653778076e-01 -1.035737916827201843e-01 -2.506991326808929443e-01 3.018091022968292236e-01 -2.802545726299285889e-01 -3.312020003795623779e-01 -1.210467815399169922e-01 8.508942276239395142e-02 1.785856932401657104e-01 -3.746827319264411926e-02 -4.017355293035507202e-02 5.955735221505165100e-02 9.956642985343933105e-02 1.854529827833175659e-01 1.776864677667617798e-01 -1.212935056537389755e-02 1.589431613683700562e-01 2.944854833185672760e-02 -2.705902159214019775e-01 1.377352327108383179e-02 -1.302429586648941040e-01 -1.028108596801757812e-01
-2.419632486999034882e-02 6.260861456394195557e-02 -4.737679064273834229e-01 2.095193862915039062e-01 -4.285058379173278809e-01 -5.281054228544235229e-02 -1.678229272365570068e-01 1.886919438838958740e-01 -2.257470935583114624e-01 6.831157952547073364e-02 1.584497094154357910e-01 1.199309527873992920e-01 3.378840535879135132e-02 1.541955024003982544e-01 -2.140467464923858643e-01 -2.402775585651397705e-01 -2.578107714653015137e-01 -6.611125916242599487e-02 8.342185616493225098e-02 4.371813312172889709e-02 -5.744102969765663147e-02 -1.515430361032485962e-01 2.333499789237976074e-01 4.384130239486694336e-02 -9.764286689460277557e-03 1.671183258295059204e-01 1.815111190080642700e-01 -6.392057985067367554e-02 -1.240725815296173096e-01 -5.800610780715942383e-02 -7.570951431989669800e-02 -3.855286911129951477e-02
-1.336675286293029785e-01 -1.905710995197296143e-01 -1.571020931005477905e-01 -2.196110337972640991e-01 -4.549716114997863770e-01 1.021952182054519653e-01 -8.722526952624320984e-03 -2.926252484321594238e-01 -2.182017564773559570e-01 5.255481973290443420e-02 2.406397908926010132e-01 -3.088928572833538055e-02 -1.191058531403541565e-01 1.676147878170013428e-01 -1.511665731668472290e-01 3.564572632312774658e-01 -2.151730507612228394e-01 3.294473886489868164e-01 2.945098280906677246e-02 2.489533834159374237e-02 7.294751703739166260e-02 -1.148552373051643372e-01 3.692311421036720276e-02 1.241268217563629150e-01 -1.148959323763847351e-01 1.908977180719375610e-01 -4.854953661561012268e-02 2.619513124227523804e-02 -1.362538635730743408e-01 -5.762479454278945923e-02 -4.388428479433059692e-02 -1.494349632412195206e-02
-8.464019745588302612e-02 -2.061847448348999023e-01 -2.655595242977142334e-01 3.303487086668610573e-03 -2.139813452959060669e-01 3.610190451145172119e-01 -1.487301588058471680e-01 2.250395566225051880e-01 1.288223415613174438e-01 2.203842857852578163e-03 -2.043598704040050507e-02 -1.593893766403198242e-01 -4.807873070240020752e-02 9.755522757768630981e-02 -1.292404532432556152e-01 -9.154430776834487915e-02 3.466977924108505249e-02 1.721358150243759155e-01 7.805944979190826416e-02 -1.332842111587524414e-01 4.996522888541221619e-02 5.131601169705390930e-02 1.767616420984268188e-01 -1.171073764562606812e-01 4.105554148554801941e-02 1.371365785598754883e-01 4.296207427978515625e-01 -2.792700827121734619e-01 -3.851445913314819336e-01 5.606044456362724304e-02 9.149316698312759399e-02 -6.231398880481719971e-02
-4.723858088254928589e-02 -1.885875314474105835e-01 -1.166158318519592285e-01 1.195983663201332092e-01 -2.519651353359222412e-01 1.753471791744232178e-02 -2.171055972576141357e-01 4.184691980481147766e-02 6.457328051328659058e-02 8.626145124435424805e-02 -5.506379157304763794e-02 -1.374052613973617554e-01 -3.662443161010742188e-01 1.690676957368850708e-01 -2.477115690708160400e-01 -9.508927166461944580e-02 -2.797830477356910706e-02 2.425072342157363892e-01 -1.783985272049903870e-02 2.619080245494842529e-01 -2.173323743045330048e-02 -3.634195029735565186e-01 1.422958448529243469e-02 1.584501266479492188e-01 3.146286010742187500e-01 -1.308382395654916763e-02 1.245528906583786011e-01 -3.196596205234527588e-01 -4.204012453556060791e-02 -3.042835183441638947e-02 1.764381676912307739e-01 -1.339121609926223755e-01
-1.581211239099502563e-01 -1.311820447444915771e-01 -2.385669052600860596e-01 -5.444442387670278549e-03 -2.551780343055725098e-01 -1.030069813132286072e-01 -3.665112257003784180e-01 -1.520900428295135498e-01 7.159005850553512573e-02 -2.096361070871353149e-01 1.121892258524894714e-01 3.517479598522186279e-01 -1.538686156272888184e-01 -4.754727706313133240e-02 1.701509505510330200e-01 -1.310679465532302856e-01 -3.397612273693084717e-01 2.293904423713684082e-01 2.305014282464981079e-01 3.486487269401550293e-02 -1.912179589271545410e-01 3.200993314385414124e-02 -3.481949865818023682e-02 1.534203649498522282e-03 1.078932955861091614e-01 -9.024026244878768921e-02 -1.026389095932245255e-02 -2.358409613370895386e-01 -2.475799918174743652e-01 -1.442092657089233398e-02 1.000420749187469482e-01 4.443413764238357544e-02
-1.006123647093772888e-01 -3.545347452163696289e-01 -8.469601720571517944e-02 3.277998790144920349e-02 -1.314859092235565186e-01 2.652911245822906494e-01 7.301989197731018066e-02 -1.099117249250411987e-01 -3.639296442270278931e-02 1.096245832741260529e-02 1.380417048931121826e-01 2.176454365253448486e-01 -2.206683009862899780e-01 3.924531936645507812e-01 -4.915538057684898376e-02 5.131667479872703552e-02 -3.551591634750366211e-01 -1.176324412226676941e-01 -4.098182916641235352e-02 1.570711582899093628e-01 1.883736252784729004e-01 1.353582888841629028e-01 -7.108587771654129028e-02 3.787138499319553375e-03 4.047569260001182556e-02 4.061938822269439697e-01 -2.356505244970321655e-01 -4.185027629137039185e-02 -7.460048794746398926e-02 -7.487189024686813354e-02 1.221470758318901062e-01 -3.837811062112450600e-03
-1.752155572175979614e-01 -1.146046966314315796e-01 -2.565928995609283447e-01 2.952193655073642731e-02 -1.527629792690277100e-01 -4.195865709334611893e-03 -4.478105902671813965e-02 1.044201552867889404e-01 -1.575694531202316284e-01 -4.507035762071609497e-02 3.000291530042886734e-03 -1.996080577373504639e-01 -8.977063000202178955e-02 2.856382343452423811e-04 -3.008128888905048370e-02 -6.630066782236099243e-02 -1.233606338500976562e-01 2.031487077474594116e-01 2.819670736789703369e-01 -1.522510498762130737e-01 1.016134992241859436e-01 1.435744911432266235e-01 2.299109548330307007e-01 -1.947617083787918091e-01 3.798603117465972900e-01 2.182195633649826050e-01 3.206677436828613281e-01 -2.388169467449188232e-01 -4.549294337630271912e-02 1.159928739070892334e-03 3.718759417533874512e-01 -8.866457268595695496e-03
-2.980085015296936035e-01 3.648956120014190674e-02 -2.375171780586242676e-01 -2.882895804941654205e-02 -1.602505519986152649e-02 -5.857972800731658936e-02 -5.051314458250999451e-02 7.370968908071517944e-02 2.909183129668235779e-02 9.454540908336639404e-02 2.583529949188232422e-01 1.144772395491600037e-01 1.407031565904617310e-01 4.010155797004699707e-01 2.147970795631408691e-01 2.841246128082275391e-02 -1.268220543861389160e-01 1.206768956035375595e-02 1.398573964834213257e-01 -2.945944294333457947e-02 2.363649606704711914e-01 1.437473595142364502e-01 4.876337200403213501e-02 -2.609092295169830322e-01 2.665078938007354736e-01 7.689141482114791870e-02 1.656147092580795288e-01 -9.985198825597763062e-02 -2.460290789604187012e-01 -1.604091972112655640e-01 -2.003266513347625732e-01 -3.152433037757873535e-01
-1.678660884499549866e-02 -2.530321776866912842e-01 -1.644880920648574829e-01 -1.313263773918151855e-01 -2.109415642917156219e-02 -2.743729273788630962e-04 -3.934554457664489746e-01 7.646436244249343872e-02 -6.787766516208648682e-02 4.131118953227996826e-02 3.985023200511932373e-01 6.704870611429214478e-02 -2.081944607198238373e-02 1.266422122716903687e-01 -1.147127002477645874e-01 -2.548817098140716553e-01 -4.186896383762359619e-01 3.177489042282104492e-01 -2.490415237843990326e-02 5.524632707238197327e-02 1.231761425733566284e-01 -1.646921597421169281e-02 -1.932994574308395386e-01 -8.303187042474746704e-02 9.626556932926177979e-02 1.044349372386932373e-01 -4.113062471151351929e-02 -1.528881769627332687e-02 2.433651871979236603e-02 7.190965116024017334e-02 -1.200583130121231079e-01 2.901122570037841797e-01
-1.741125732660293579e-01 -7.234207540750503540e-02 -2.779060304164886475e-01 -1.208341643214225769e-01 -3.409181237220764160e-01 1.928714662790298462e-01 6.169031932950019836e-02 -2.239418625831604004e-01 -2.265131324529647827e-01 1.591696292161941528e-01 -1.358145177364349365e-01 1.415430754423141479e-01 2.823304198682308197e-02 2.919832766056060791e-01 9.258911013603210449e-03 2.373314201831817627e-01 -2.954778671264648438e-01 3.798319101333618164e-01 -1.232968829572200775e-02 1.519193947315216064e-01 1.866879127919673920e-02 8.570795506238937378e-02 2.903106436133384705e-02 1.802635639905929565e-01 -1.683235354721546173e-02 2.644232809543609619e-01 5.994897801429033279e-03 -6.491766870021820068e-02 -4.609789326786994934e-02 -6.440872699022293091e-02 1.204780861735343933e-01 1.287142485380172729e-01
-1.294592618942260742e-01 -2.399630248546600342e-01 -1.406835019588470459e-01 4.882056638598442078e-02 -2.681030333042144775e-01 -1.633435785770416260e-01 2.620077691972255707e-02 -1.875735819339752197e-01 1.712111756205558777e-02 1.037093326449394226e-01 5.267438292503356934e-02 9.326326847076416016e-02 9.573621302843093872e-02 2.422939091920852661e-01 -7.617995142936706543e-02 -1.194542422890663147e-01 -4.037351012229919434e-01 -2.225828729569911957e-02 2.180180847644805908e-01 8.281912654638290405e-02 5.742095783352851868e-02 1.484401226043701172e-01 -1.224541440606117249e-01 -1.945450156927108765e-01 5.068475008010864258e-02 4.460737407207489014e-01 -2.066762894392013550e-01 -2.673064768314361572e-01 -1.613919138908386230e-01 -8.890853263437747955e-03 1.311322301626205444e-01 -5.901450663805007935e-02
-1.405456215143203735e-01 -2.402442842721939087e-01 -1.027662679553031921e-01 -2.594320848584175110e-02 7.189441472291946411e-02 -1.385778933763504028e-01 -4.080669581890106201e-01 -9.308823198080062866e-02 -1.076145023107528687e-01 -3.195440769195556641e-02 2.279620170593261719e-01 -4.164631292223930359e-02 -1.017338484525680542e-01 2.778985202312469482e-01 6.289458274841308594e-02 4.354782775044441223e-02 -1.236436814069747925e-01 7.634402811527252197e-02 -3.035833651665598154e-04 -5.265129730105400085e-02 -3.058201968669891357e-01 -1.316600888967514038e-01 1.234256103634834290e-02 3.581820130348205566e-01 1.944131851196289062e-01 1.154743954539299011e-01 1.792290508747100830e-01 -4.291943609714508057e-01 -1.288563013076782227e-01 2.678016945719718933e-02 -1.567078381776809692e-02 6.150276958942413330e-02
-2.061372846364974976e-01 -2.831673622131347656e-01 -2.531438171863555908e-01 7.108961790800094604e-02 -2.684352099895477295e-01 5.600104108452796936e-02 -2.568856440484523773e-02 2.665062248706817627e-01 1.725980788469314575e-01 2.439749240875244141e-01 1.544507443904876709e-01 -6.876253336668014526e-02 6.340898573398590088e-02 1.955270469188690186e-01 -7.194259762763977051e-02 3.061938285827636719e-01 -9.323506802320480347e-02 1.912457197904586792e-01 -1.255543380975723267e-01 1.819976419210433960e-01 -1.310250610113143921e-01 -2.351947277784347534e-01 1.577725410461425781e-01 -7.004892081022262573e-02 2.158550918102264404e-01 -1.372792571783065796e-01 1.150111705064773560e-01 -7.726926356554031372e-02 -1.478454321622848511e-01 -1.723113507032394409e-01 4.226179420948028564e-02 -2.604219913482666016e-01
-3.141644597053527832e-01 -3.659816086292266846e-01 2.735142223536968231e-02 1.667957156896591187e-01 1.260431483387947083e-02 -1.948535256087779999e-02 1.053106319159269333e-02 1.688228845596313477e-01 3.797427564859390259e-02 1.625340618193149567e-02 -7.592430710792541504e-02 4.245597124099731445e-02 1.202345415949821472e-01 4.774369001388549805e-01 -2.822350859642028809e-01 1.677927076816558838e-01 -6.297315657138824463e-02 2.467760294675827026e-01 7.679519057273864746e-02 1.835957467555999756e-01 1.491819173097610474e-01 2.707557566463947296e-02 2.938956618309020996e-01 6.650853902101516724e-02 -2.039598673582077026e-02 1.161767989397048950e-01 1.893983334302902222e-01 -4.968534689396619797e-03 -1.517362892627716064e-01 7.384501397609710693e-02 1.057852953672409058e-01 -2.059604674577713013e-01
-2.662051022052764893e-01 -2.590693235397338867e-01 -1.505642682313919067e-01 -8.274595439434051514e-02 -1.016573980450630188e-01 -1.553818285465240479e-01 -2.278587967157363892e-01 1.570903062820434570e-01 -1.754066534340381622e-02 1.901523172855377197e-01 5.169532448053359985e-02 -4.797094315290451050e-02 -1.136446818709373474e-01 2.366022765636444092e-01 -1.406432222574949265e-02 -5.063915997743606567e-02 -5.605609416961669922e-01 9.010764770209789276e-03 1.256808787584304810e-01 -1.057025343179702759e-01 4.823338985443115234e-02 8.804862946271896362e-02 4.358562454581260681e-02 7.466352730989456177e-02 -1.508211344480514526e-01 -1.535431742668151855e-01 1.629247516393661499e-01 -3.585585355758666992e-01 -1.150455698370933533e-01 1.435281783342361450e-01 1.089191064238548279e-01 4.865631833672523499e-02
-1.649181246757507324e-01 -2.076448947191238403e-01 -1.553067266941070557e-01 2.209432609379291534e-02 1.820413321256637573e-01 -1.147651392966508865e-02 -2.476847171783447266e-01 2.292174249887466431e-01 1.593502238392829895e-02 -1.602970063686370850e-01 1.180549934506416321e-01 1.710399091243743896e-01 3.344730287790298462e-02 2.473020553588867188e-01 1.691624671220779419e-01 1.254179775714874268e-01 -3.964436054229736328e-02 1.962357759475708008e-01 2.131959795951843262e-01 -4.585668072104454041e-02 2.880105972290039062e-01 -2.818933427333831787e-01 -1.873441338539123535e-01 1.237453743815422058e-01 -3.903255239129066467e-02 1.795518249273300171e-01 3.216778486967086792e-02 -3.839536011219024658e-01 -2.120674699544906616e-01 8.887045830488204956e-02 -2.390767075121402740e-02 -2.145577222108840942e-01
-2.005678601562976837e-02 -8.307574689388275146e-02 -2.497545331716537476e-01 8.400576561689376831e-02 1.687507033348083496e-01 -1.488678753376007080e-01 -2.034951448440551758e-01 3.972056880593299866e-02 -1.679526418447494507e-01 -3.895797953009605408e-02 1.886942386627197266e-01 4.702765867114067078e-02 -6.782557070255279541e-02 4.599341154098510742e-01 -1.788754314184188843e-01 -5.501651018857955933e-02 -2.520586252212524414e-01 -3.163024783134460449e-02 1.695777177810668945e-01 -2.556167356669902802e-02 2.334136068820953369e-01 -2.307842671871185303e-01 2.130606323480606079e-01 1.111136898398399353e-01 2.067538201808929443e-01 -3.551726415753364563e-02 -2.830744162201881409e-02 -1.148710697889328003e-01 -2.605776488780975342e-01 -1.008094996213912964e-01 1.321931928396224976e-02 -3.394965529441833496e-01
[truncated: 3,275,179 more chars]
