# Supplementary material for: The Language of Innovation
Source: PLoS One. 2020 Apr 30;15(4):e0230107. doi: 10.1371/journal.pone.0230107 (PMC7194493; doi:10.1371/journal.pone.0230107)
Supplement: S17 File — (GZ) [file pone.0230107.s017.tar.gz › 1995-1999/V2Run_24_VS_4500_embeddings1995-1999ED32.txt]

-4.158186167478561401e-02 -2.074728906154632568e-01 9.801787883043289185e-02 2.057201266288757324e-01 -9.142534434795379639e-02 3.107474446296691895e-01 2.813518606126308441e-02 -4.947414621710777283e-02 -2.416722178459167480e-01 -1.198401525616645813e-01 9.825608134269714355e-02 -2.860728204250335693e-01 -1.269199997186660767e-01 3.097628988325595856e-02 1.112563312053680420e-01 -2.081780433654785156e-01 1.745016425848007202e-01 1.480379253625869751e-01 3.757974803447723389e-01 -7.687541097402572632e-02 9.004107862710952759e-02 1.245994418859481812e-01 1.655944883823394775e-01 -1.596522480249404907e-01 -2.593992948532104492e-01 1.454552412033081055e-01 -1.599380970001220703e-01 -6.949345022439956665e-02 -2.319154888391494751e-01 -8.966480940580368042e-02 -8.701986074447631836e-02 3.062650859355926514e-01
1.641467213630676270e-01 1.568049490451812744e-01 2.929461598396301270e-01 1.134337484836578369e-01 -2.993201315402984619e-01 3.985177576541900635e-01 1.308650076389312744e-01 -2.028319612145423889e-02 -1.788392066955566406e-01 -1.219267249107360840e-01 1.472705304622650146e-01 -1.454299092292785645e-01 -2.210119515657424927e-01 4.358534514904022217e-02 1.581995002925395966e-02 -1.794539690017700195e-01 -5.004318058490753174e-02 1.697698533535003662e-01 2.689540684223175049e-01 -2.183601409196853638e-01 1.980386376380920410e-01 1.315650045871734619e-01 2.164915502071380615e-01 -6.357654184103012085e-02 2.273000627756118774e-01 6.293205916881561279e-02 -1.463951319456100464e-01 -1.041280478239059448e-01 -3.757412731647491455e-02 -1.203144714236259460e-01 1.541289836168289185e-01 -1.569183617830276489e-01
1.424794942140579224e-01 -5.882903933525085449e-03 3.171207010746002197e-02 6.425939500331878662e-02 -3.757693469524383545e-01 3.269976973533630371e-01 3.941803872585296631e-01 -1.536172181367874146e-01 -1.223715692758560181e-01 -3.870496526360511780e-02 -4.372463375329971313e-02 -3.041429519653320312e-01 -1.481320410966873169e-01 -2.430458515882492065e-01 4.105571657419204712e-03 1.807868927717208862e-01 2.892448306083679199e-01 1.009420901536941528e-01 2.664380371570587158e-01 1.322925090789794922e-01 1.871695220470428467e-01 -8.419901877641677856e-02 5.964771285653114319e-02 -1.739062368869781494e-01 -8.830200135707855225e-02 -5.828231945633888245e-02 -1.244162321090698242e-01 -9.953286498785018921e-02 -2.495647780597209930e-02 -5.077724531292915344e-02 -1.559653282165527344e-01 2.118237689137458801e-02
-7.311607897281646729e-02 -2.788601219654083252e-01 -1.552115231752395630e-01 2.909185886383056641e-01 -1.510974951088428497e-02 5.040220022201538086e-01 9.179545193910598755e-02 1.485950648784637451e-01 -1.431999355554580688e-01 -2.693908512592315674e-01 3.529170155525207520e-02 1.030894070863723755e-01 -1.255075186491012573e-01 -1.949352584779262543e-02 -1.856304518878459930e-02 3.816182538866996765e-02 3.170926123857498169e-02 -3.659388720989227295e-01 2.222080379724502563e-01 -3.456638753414154053e-02 -3.141119331121444702e-02 1.972405910491943359e-01 -1.906339973211288452e-01 -8.089965581893920898e-02 3.955451026558876038e-02 -2.808169834315776825e-02 -2.253322601318359375e-01 1.349075734615325928e-01 -1.525329053401947021e-01 -1.468148827552795410e-01 -9.667216241359710693e-02 8.216562867164611816e-02
-6.225758045911788940e-02 -1.186412945389747620e-01 -5.649517104029655457e-02 2.220504283905029297e-01 -2.603066563606262207e-01 2.168858796358108521e-01 2.145324796438217163e-01 -7.213900238275527954e-02 -2.681088745594024658e-01 -8.843611180782318115e-02 9.688908606767654419e-02 -1.568620204925537109e-01 -1.718623042106628418e-01 -8.161293715238571167e-02 -2.890212647616863251e-02 -1.587628871202468872e-01 3.221736550331115723e-01 1.616007685661315918e-01 1.985067427158355713e-01 -1.576852984726428986e-02 2.503844201564788818e-01 8.844093233346939087e-02 2.349169105291366577e-01 -8.896591514348983765e-02 -2.821181342005729675e-02 -3.561580479145050049e-01 -2.227864265441894531e-01 2.308573275804519653e-01 1.484997272491455078e-01 5.479888245463371277e-02 -1.934666745364665985e-02 1.685410588979721069e-01
9.639306366443634033e-02 -1.715472340583801270e-01 7.650063186883926392e-02 -1.273949071764945984e-02 -1.957367658615112305e-01 3.522982299327850342e-01 2.141418159008026123e-01 -9.178203344345092773e-02 -1.251257807016372681e-01 -1.204701587557792664e-01 3.001335822045803070e-02 -1.566612720489501953e-01 -9.466175734996795654e-02 2.137964777648448944e-02 -8.226434141397476196e-02 4.468975961208343506e-02 6.715670973062515259e-02 -1.575645990669727325e-02 4.563332498073577881e-01 -1.444052308797836304e-01 2.314684540033340454e-01 -7.135862857103347778e-02 2.580671906471252441e-01 -1.626484841108322144e-01 -3.081609308719635010e-01 -3.463036417961120605e-01 -1.720249652862548828e-01 -8.554632961750030518e-02 1.323980242013931274e-01 4.872800037264823914e-02 5.636709183454513550e-02 -6.562748551368713379e-02
-7.047099620103836060e-02 1.310610491782426834e-02 1.310974061489105225e-01 3.679844737052917480e-01 -2.060747146606445312e-01 4.741719067096710205e-01 -1.889730542898178101e-01 -2.059760093688964844e-01 -1.467278748750686646e-01 -1.309967935085296631e-01 -5.149405449628829956e-03 -1.265909522771835327e-01 -1.610002666711807251e-01 -1.981195509433746338e-01 -8.781492710113525391e-02 -3.067952767014503479e-02 2.309664189815521240e-01 4.739126190543174744e-02 6.907321512699127197e-02 7.458455860614776611e-02 3.015401363372802734e-01 5.303465202450752258e-02 9.285288304090499878e-02 -1.841281503438949585e-01 3.299432620406150818e-02 1.439618468284606934e-01 -7.200779020786285400e-02 -1.485767681151628494e-02 -2.855422794818878174e-01 -1.247851699590682983e-01 1.620512902736663818e-01 1.244142428040504456e-01
-7.535642385482788086e-02 -1.866577118635177612e-01 -7.013600319623947144e-02 1.301445215940475464e-01 -1.896541118621826172e-01 3.006744980812072754e-01 8.116319775581359863e-02 -1.857037842273712158e-01 -7.969830185174942017e-03 -2.409582287073135376e-01 -2.331831026822328568e-03 -1.648170202970504761e-01 9.819902479648590088e-02 -1.343611180782318115e-01 -1.093187034130096436e-01 -3.747254610061645508e-02 2.622208595275878906e-01 7.020880281925201416e-02 5.114376544952392578e-01 -5.224069580435752869e-02 6.784418225288391113e-02 -6.302683800458908081e-02 1.549574881792068481e-01 -4.128611460328102112e-02 -1.243924871087074280e-01 3.395257145166397095e-02 -3.831537663936614990e-01 3.727972880005836487e-02 1.307467073202133179e-01 -2.385849058628082275e-01 1.010497212409973145e-01 1.500056684017181396e-01
1.021746546030044556e-01 1.038555800914764404e-01 -1.036075409501791000e-02 1.761503219604492188e-01 -1.968791484832763672e-01 4.293086528778076172e-01 -4.812824353575706482e-02 1.401579529047012329e-01 -3.517535328865051270e-01 -8.946108072996139526e-02 -6.694910116493701935e-03 -2.939420938491821289e-01 5.188696086406707764e-02 -8.507367968559265137e-02 6.110502034425735474e-02 -1.004244610667228699e-01 -3.308781981468200684e-02 1.401213258504867554e-01 8.859534561634063721e-02 -1.907281279563903809e-01 1.077840402722358704e-01 1.890611089766025543e-02 3.237717449665069580e-01 3.342172876000404358e-02 -2.501114606857299805e-01 -1.237023696303367615e-01 6.126961112022399902e-02 8.535418659448623657e-02 3.276053369045257568e-01 1.739952117204666138e-01 2.054793685674667358e-01 9.532725065946578979e-02
-1.523382216691970825e-01 1.743934005498886108e-01 3.742136061191558838e-02 1.847431361675262451e-01 -2.557912170886993408e-01 4.051241576671600342e-01 1.134980376809835434e-02 -2.008982598781585693e-01 -2.504953416064381599e-03 -6.792393047362565994e-03 1.972548812627792358e-01 -1.591747552156448364e-01 -1.734621077775955200e-01 -1.445357780903577805e-02 3.931581042706966400e-03 2.018731981515884399e-01 -1.085982471704483032e-02 -1.403950303792953491e-01 1.400492638349533081e-01 -1.004118770360946655e-01 4.179759621620178223e-01 2.098774760961532593e-01 -1.088504940271377563e-01 -2.558429241180419922e-01 -5.675479024648666382e-02 1.033753529191017151e-01 -2.058314532041549683e-01 -5.616674572229385376e-02 1.619670987129211426e-01 -2.544809579849243164e-01 3.745142370462417603e-02 -8.963368088006973267e-02
-2.236298024654388428e-01 4.617431014776229858e-02 -2.743383944034576416e-01 3.562021851539611816e-01 -2.272302359342575073e-01 3.437439799308776855e-01 1.467438042163848877e-01 -6.502310186624526978e-02 -7.718264311552047729e-02 -1.567053049802780151e-01 2.189813107252120972e-01 3.967338800430297852e-02 -1.201810687780380249e-01 -1.311253160238265991e-01 -1.422654688358306885e-01 -3.044700995087623596e-02 1.394010335206985474e-01 6.641324609518051147e-03 4.105979502201080322e-01 -2.504426427185535431e-02 1.287420392036437988e-01 -2.801145240664482117e-02 2.121371030807495117e-01 -1.180904954671859741e-01 -1.844045966863632202e-01 6.352275609970092773e-02 -4.626532644033432007e-02 -1.537474989891052246e-01 3.027928434312343597e-02 1.462259739637374878e-01 -2.252196222543716431e-01 -1.243923902511596680e-01
1.756191067397594452e-02 -1.299135684967041016e-01 -5.637294054031372070e-02 2.366448640823364258e-01 -2.692934572696685791e-01 2.664661109447479248e-01 3.406319618225097656e-01 -1.148606687784194946e-01 -1.525779906660318375e-02 -3.789656758308410645e-01 -4.200837388634681702e-02 -5.325610563158988953e-02 -3.837741538882255554e-02 -2.205347120761871338e-01 1.095125302672386169e-01 1.378886401653289795e-01 3.388411402702331543e-01 -1.344886273145675659e-01 1.572734415531158447e-01 -2.511392813175916672e-03 1.637076884508132935e-01 1.402503699064254761e-01 1.427757889032363892e-01 -1.730794459581375122e-01 -1.715154051780700684e-01 -6.733384728431701660e-02 -2.268479317426681519e-01 7.270091027021408081e-02 -5.112170428037643433e-02 -1.709043681621551514e-01 1.061127111315727234e-01 -1.819169074296951294e-01
-3.071115352213382721e-02 2.517525553703308105e-01 2.747169137001037598e-01 1.825114488601684570e-01 -3.230707719922065735e-02 4.875171780586242676e-01 -8.176024258136749268e-02 -1.129632536321878433e-02 6.684439629316329956e-02 -7.601856440305709839e-02 1.865646690130233765e-01 7.880742847919464111e-02 -2.587595283985137939e-01 -4.727481864392757416e-03 -7.225289475172758102e-03 9.549331851303577423e-03 4.217561706900596619e-02 -1.766667142510414124e-02 3.120116889476776123e-01 -1.107090264558792114e-01 2.945209443569183350e-01 1.214909404516220093e-01 1.485072970390319824e-01 -2.281960397958755493e-01 8.893359452486038208e-02 -4.455753043293952942e-02 -9.452807158231735229e-02 2.682729959487915039e-01 -1.752609312534332275e-01 2.300318628549575806e-01 8.901587687432765961e-03 3.379788249731063843e-02
2.679514139890670776e-02 -3.164927959442138672e-01 6.218925863504409790e-02 1.664959937334060669e-01 -1.879446506500244141e-01 2.856150865554809570e-01 3.655533194541931152e-01 -8.237108588218688965e-02 -2.695432603359222412e-01 8.249659091234207153e-02 9.371621534228324890e-03 -7.157786190509796143e-02 1.327239871025085449e-01 1.019896045327186584e-01 1.099519059062004089e-02 3.703766688704490662e-02 1.028436142951250076e-02 -2.386146634817123413e-01 3.007688522338867188e-01 -3.179535269737243652e-02 -1.875529438257217407e-01 2.889705598354339600e-01 -1.594945490360260010e-01 -1.506012827157974243e-01 -1.985526084899902344e-01 8.704245835542678833e-02 -2.980152964591979980e-01 6.256599724292755127e-02 3.328591817989945412e-03 -4.020384326577186584e-02 -1.779733151197433472e-01 8.768021315336227417e-02
5.945544317364692688e-02 -1.140094846487045288e-01 -1.254175305366516113e-01 1.571002453565597534e-01 -1.833897083997726440e-01 1.305354088544845581e-01 1.172702386975288391e-01 -3.633864596486091614e-02 -2.367168068885803223e-01 -1.824548095464706421e-01 3.123786859214305878e-02 -2.396336495876312256e-01 -1.137121245265007019e-01 -2.447375804185867310e-01 -6.071081012487411499e-02 -1.532331295311450958e-02 6.991001963615417480e-02 -1.178662776947021484e-01 4.008303582668304443e-01 -1.987887024879455566e-01 2.864132523536682129e-01 -1.643653512001037598e-01 1.750828474760055542e-01 -1.040570214390754700e-01 -2.985117435455322266e-01 -3.121212311089038849e-02 -3.854324221611022949e-01 1.957835070788860321e-02 1.272130906581878662e-01 -3.598213940858840942e-02 -1.146995425224304199e-01 -1.170021370053291321e-01
1.342297345399856567e-01 2.001259662210941315e-02 1.259292066097259521e-01 3.713938295841217041e-01 -2.427530735731124878e-01 1.273448467254638672e-01 -4.697554931044578552e-02 2.330340445041656494e-02 -2.000353187322616577e-01 3.726596757769584656e-02 5.484366044402122498e-02 -1.029007434844970703e-01 -1.238672956824302673e-01 -1.250592339783906937e-02 9.294256567955017090e-02 -5.581775680184364319e-02 1.266956212930381298e-03 -4.445921629667282104e-02 2.235919237136840820e-01 -2.846276164054870605e-01 3.809529244899749756e-01 2.335588186979293823e-01 7.020869106054306030e-02 -2.297446280717849731e-01 1.811216026544570923e-01 -1.085597053170204163e-01 -3.401195108890533447e-01 1.425439268350601196e-01 -2.284813672304153442e-01 1.836106479167938232e-01 6.193670630455017090e-02 -8.323401957750320435e-02
-8.504263311624526978e-02 1.656365990638732910e-01 1.653529852628707886e-01 1.581931412220001221e-01 -1.281323730945587158e-01 3.379184007644653320e-01 1.516345515847206116e-02 -1.737724989652633667e-01 -1.734953969717025757e-01 2.278694361448287964e-01 4.845140874385833740e-02 -2.141347378492355347e-01 -2.977808713912963867e-01 -3.838935401290655136e-03 2.007582224905490875e-02 -5.149065703153610229e-02 -8.698104880750179291e-03 4.169980809092521667e-02 3.051474392414093018e-01 -2.824380062520503998e-02 3.394197523593902588e-01 3.514293432235717773e-01 1.555090770125389099e-02 -2.108221054077148438e-01 -2.671789145097136497e-03 -2.551826834678649902e-02 -1.053317561745643616e-01 1.274791061878204346e-01 1.725787222385406494e-01 -9.283759444952011108e-02 -2.831857502460479736e-01 -6.511043757200241089e-02
5.425873771309852600e-02 -2.124682962894439697e-01 -9.292138367891311646e-02 3.330846428871154785e-01 -1.612718701362609863e-01 3.182292580604553223e-01 3.417029082775115967e-01 -7.370146457105875015e-03 -3.133689761161804199e-01 1.147975996136665344e-01 6.083421874791383743e-03 1.421368420124053955e-01 2.581899240612983704e-02 -9.606988728046417236e-02 -7.685322314500808716e-02 -1.751654595136642456e-02 -1.147217452526092529e-01 -1.026033088564872742e-01 3.431595563888549805e-01 8.996827091323211789e-05 6.713507324457168579e-02 3.954002559185028076e-01 -1.639622449874877930e-02 6.690999120473861694e-02 -2.391770333051681519e-01 3.651982173323631287e-02 1.045932248234748840e-01 -1.542885899543762207e-01 9.159607440233230591e-02 1.270708739757537842e-01 5.324109271168708801e-02 1.132045835256576538e-01
1.787957362830638885e-02 1.006764769554138184e-01 1.475107818841934204e-01 3.213820755481719971e-01 -1.081704571843147278e-01 3.459475934505462646e-01 2.137965410947799683e-01 3.868465078994631767e-03 -3.609792590141296387e-01 -1.995822787284851074e-01 3.104894757270812988e-01 -1.700066328048706055e-01 1.231828238815069199e-02 1.078095808625221252e-01 -1.494627892971038818e-01 2.688003480434417725e-01 2.138828784227371216e-01 7.435327768325805664e-02 -1.019344031810760498e-01 -2.369359284639358521e-01 2.638365030288696289e-01 -6.932231038808822632e-02 9.720547497272491455e-02 -6.394138932228088379e-02 -1.451310813426971436e-01 -1.549043953418731689e-01 -1.950434967875480652e-02 1.186961904168128967e-01 3.674321621656417847e-02 1.191066056489944458e-01 -6.689690053462982178e-02 1.691771298646926880e-02
-1.746053844690322876e-01 -2.468119114637374878e-01 -9.097948670387268066e-02 2.323845326900482178e-01 -3.894063457846641541e-02 4.284926056861877441e-01 -4.384004278108477592e-04 -9.093277156352996826e-02 -2.325482219457626343e-01 -1.053447723388671875e-01 -3.367750719189643860e-02 -1.701237261295318604e-02 3.306847065687179565e-02 -2.381891943514347076e-02 2.305675745010375977e-01 -1.483938097953796387e-02 -8.412898331880569458e-02 -3.033840358257293701e-01 3.573499619960784912e-01 1.675425618886947632e-01 -1.396680325269699097e-01 3.690421581268310547e-01 4.628802835941314697e-02 -9.223981946706771851e-02 -7.158348709344863892e-02 1.314449496567249298e-02 -1.702793389558792114e-01 -7.159008830785751343e-02 -8.592233806848526001e-02 8.612850308418273926e-02 -1.957358717918395996e-01 1.323400586843490601e-01
2.648031152784824371e-02 -1.678485125303268433e-01 -4.891315102577209473e-02 1.090378612279891968e-01 -3.478926792740821838e-02 4.467551708221435547e-01 2.860881686210632324e-01 -1.639707572758197784e-02 -3.079366087913513184e-01 -8.836217224597930908e-03 1.024070680141448975e-01 7.723891735076904297e-02 1.452375948429107666e-02 1.930581182241439819e-01 8.664892986416816711e-03 -2.935555391013622284e-02 -2.859078347682952881e-03 -2.525863647460937500e-01 4.832989275455474854e-01 5.946870893239974976e-02 -1.532672494649887085e-01 1.444092094898223877e-01 7.576211541891098022e-02 -9.487261623144149780e-02 -1.392584294080734253e-01 5.360043793916702271e-02 -3.523878380656242371e-02 -7.590001821517944336e-02 -3.724612668156623840e-02 -1.755197346210479736e-01 -1.924448311328887939e-01 2.562161386013031006e-01
-9.272775612771511078e-03 -2.344658076763153076e-01 1.589497774839401245e-01 2.197745889425277710e-01 -8.498296886682510376e-02 5.994454026222229004e-01 2.655267715454101562e-01 -7.071460038423538208e-02 1.937041524797677994e-03 8.143851161003112793e-02 1.799197196960449219e-01 -9.606422483921051025e-02 -1.939975768327713013e-01 -1.401321738958358765e-01 1.343921720981597900e-01 3.511711955070495605e-02 -1.776333004236221313e-01 -2.432062625885009766e-01 1.127221435308456421e-01 -1.203883513808250427e-01 -1.562384366989135742e-01 -4.143045470118522644e-02 1.046528890728950500e-01 3.196223452687263489e-02 2.216084627434611320e-03 7.200512290000915527e-02 -9.275390207767486572e-02 2.397385090589523315e-01 1.333632320165634155e-01 -1.576551049947738647e-01 -1.328351199626922607e-01 1.302042156457901001e-01
7.756455242633819580e-02 3.346375226974487305e-01 1.766991764307022095e-01 2.678028345108032227e-01 -2.067271620035171509e-01 5.374656319618225098e-01 2.324335426092147827e-01 -5.273941159248352051e-02 -1.541404724121093750e-01 7.133134454488754272e-02 7.039637863636016846e-02 -8.202973753213882446e-02 8.311022073030471802e-02 -4.350686073303222656e-02 1.973578520119190216e-02 3.950937092304229736e-02 4.194022119045257568e-01 -1.318242102861404419e-01 7.708749175071716309e-02 -5.565390735864639282e-02 1.073584705591201782e-01 2.553942240774631500e-02 -1.136056035757064819e-01 -1.599434614181518555e-01 7.489167153835296631e-02 -3.452566638588905334e-02 -1.615489870309829712e-01 -8.278608322143554688e-02 -2.008380889892578125e-01 4.751286283135414124e-02 -1.923549920320510864e-02 6.056331470608711243e-02
-1.113889887928962708e-01 9.219260513782501221e-02 -6.941405683755874634e-02 1.995127052068710327e-01 -1.517855077981948853e-01 2.186681330204010010e-01 2.248205095529556274e-01 -2.049717307090759277e-01 -1.275030076503753662e-01 -1.273140162229537964e-01 2.333806008100509644e-01 -1.633693836629390717e-02 -2.918439544737339020e-02 -2.972651422023773193e-01 1.469752788543701172e-01 1.611655652523040771e-01 3.380266427993774414e-01 1.967140734195709229e-01 2.742008566856384277e-01 -1.742966920137405396e-01 1.647703349590301514e-01 1.077521592378616333e-01 5.193937197327613831e-02 -1.449505686759948730e-01 -2.315793782472610474e-01 -1.968617737293243408e-01 -1.451309770345687866e-01 -2.602782845497131348e-01 1.105262115597724915e-01 1.053952053189277649e-02 1.728160381317138672e-01 -5.184245482087135315e-02
-5.170287564396858215e-02 -1.364248096942901611e-01 -1.865057973191142082e-03 2.238899916410446167e-01 -1.944817453622817993e-01 1.723262816667556763e-01 1.244046017527580261e-01 -1.434018611907958984e-01 2.434720695018768311e-01 -9.320285171270370483e-02 7.806540280580520630e-02 -1.680435240268707275e-01 -1.536340862512588501e-01 -2.388066947460174561e-01 8.917794376611709595e-02 2.567799687385559082e-01 3.331961855292320251e-02 -2.887253835797309875e-02 2.569537460803985596e-01 7.002587895840406418e-03 3.360361754894256592e-01 -3.739584609866142273e-02 -3.432890027761459351e-02 -2.375111579895019531e-01 -2.534548640251159668e-01 7.665662467479705811e-02 -3.775375783443450928e-01 2.252260148525238037e-01 1.563398838043212891e-01 -1.147578433156013489e-01 -9.448125213384628296e-02 1.355133354663848877e-01
-7.088420912623405457e-03 -1.643513739109039307e-01 3.298104554414749146e-02 1.655662804841995239e-01 -7.953763008117675781e-02 3.953089416027069092e-01 -1.466156840324401855e-01 1.433111876249313354e-01 -2.966482043266296387e-01 1.301260143518447876e-01 5.278706923127174377e-02 -1.534001082181930542e-01 -6.302645802497863770e-02 7.024893909692764282e-02 3.251788020133972168e-01 1.862679123878479004e-01 -6.551802903413772583e-02 1.830608099699020386e-01 9.396526962518692017e-02 -2.242978215217590332e-01 1.209988892078399658e-01 1.534758210182189941e-01 6.819990277290344238e-02 -1.291342526674270630e-01 -1.254919618368148804e-01 -2.764417827129364014e-01 -3.398540243506431580e-02 -2.647550217807292938e-02 -3.037138879299163818e-01 8.824225515127182007e-02 -3.207068741321563721e-01 7.643530517816543579e-02
-7.122546434402465820e-02 -2.540315687656402588e-01 1.367487572133541107e-02 3.120766878128051758e-01 -1.827289909124374390e-01 2.033712118864059448e-01 2.612406313419342041e-01 2.311561554670333862e-01 -4.644400626420974731e-02 6.819925457239151001e-02 3.598159551620483398e-01 -1.159309223294258118e-01 -1.530391722917556763e-01 1.590837091207504272e-01 -1.376185119152069092e-01 -3.095666319131851196e-02 8.344287425279617310e-02 4.199195280671119690e-02 -1.116908118128776550e-01 3.051406890153884888e-02 2.557634413242340088e-01 3.979964256286621094e-01 -6.043983250856399536e-02 1.063043624162673950e-02 3.975519537925720215e-02 7.792754471302032471e-02 -3.575730025768280029e-01 9.097325801849365234e-02 -6.968352943658828735e-02 -1.162948925048112869e-02 -9.794402867555618286e-02 9.979524463415145874e-02
1.851363629102706909e-01 -2.090977132320404053e-01 1.208912394940853119e-02 -6.730978190898895264e-02 7.769171148538589478e-03 2.872982919216156006e-01 -5.611568316817283630e-02 1.699921637773513794e-01 -3.478095307946205139e-02 1.194348186254501343e-01 3.522493243217468262e-01 2.369525469839572906e-02 -3.659542202949523926e-01 2.180158793926239014e-01 2.309993207454681396e-01 2.468538284301757812e-02 1.682345569133758545e-01 2.155160903930664062e-01 2.887581884860992432e-01 6.235240399837493896e-02 5.980554968118667603e-02 -1.780266910791397095e-01 1.106399521231651306e-01 2.196883596479892731e-02 -2.374785393476486206e-01 5.998785421252250671e-02 -3.222415149211883545e-01 4.762820154428482056e-02 -2.134180963039398193e-01 6.128370761871337891e-02 -3.153173625469207764e-02 -2.696330845355987549e-02
-8.937830477952957153e-02 -2.000949159264564514e-02 -4.117724671959877014e-02 1.579329520463943481e-01 -1.890563517808914185e-01 2.827130854129791260e-01 3.136704266071319580e-01 -8.246953040361404419e-02 -5.120212212204933167e-02 -2.477837800979614258e-01 4.728946462273597717e-02 -3.482279777526855469e-01 2.235411293804645538e-02 -4.729321599006652832e-02 -1.296964138746261597e-01 -1.118650957942008972e-01 -4.089321009814739227e-03 -2.229712530970573425e-02 4.004942476749420166e-01 -1.323597133159637451e-01 2.663968503475189209e-01 4.582913964986801147e-02 2.044195309281349182e-02 -1.323920041322708130e-01 -2.748055616393685341e-03 -9.782548993825912476e-02 -3.462375998497009277e-01 -4.546763375401496887e-02 6.997592747211456299e-02 -2.092838436365127563e-01 -2.632182240486145020e-01 -7.468377053737640381e-02
-8.522249013185501099e-02 -3.443134948611259460e-02 1.986683905124664307e-01 3.750328421592712402e-01 -1.497169137001037598e-01 5.145298242568969727e-01 -1.119768917560577393e-01 9.520640224218368530e-02 -2.140748202800750732e-01 9.962155669927597046e-02 1.156040877103805542e-01 -1.096754968166351318e-01 2.458438277244567871e-02 4.832592234015464783e-02 2.321033775806427002e-01 7.013814151287078857e-02 -9.970790147781372070e-02 4.853001795709133148e-03 1.187332198023796082e-01 -2.637460827827453613e-01 8.554914593696594238e-02 1.591293364763259888e-01 -2.543260753154754639e-01 1.156011596322059631e-01 -1.775421202182769775e-01 -7.723978906869888306e-02 -1.558316946029663086e-01 2.211062014102935791e-01 -1.775081753730773926e-01 2.994636259973049164e-02 -9.488277882337570190e-02 -5.846970900893211365e-02
-1.051353812217712402e-01 -1.826154440641403198e-01 -1.298445612192153931e-01 2.607190907001495361e-01 -1.994685679674148560e-01 1.464723646640777588e-01 8.409041166305541992e-02 -3.318845331668853760e-01 -4.597362503409385681e-02 -2.363066822290420532e-01 -4.748508334159851074e-02 -1.183054223656654358e-01 -2.463198006153106689e-01 -6.183369830250740051e-02 -5.593742057681083679e-02 2.681729495525360107e-01 -5.836767610162496567e-03 9.559087455272674561e-03 4.015764594078063965e-01 1.131355538964271545e-01 1.442973166704177856e-01 8.903466165065765381e-02 -2.723296545445919037e-02 1.587572693824768066e-02 -2.857879996299743652e-01 4.720560088753700256e-02 -3.166322708129882812e-01 2.251935601234436035e-01 1.461437493562698364e-01 -1.107683591544628143e-02 -1.128330007195472717e-01 7.443814724683761597e-02
3.335308283567428589e-02 2.039552778005599976e-01 2.107906192541122437e-01 3.148045837879180908e-01 -2.334235459566116333e-01 3.348166942596435547e-01 -1.416177395731210709e-02 -9.242958575487136841e-02 2.166030928492546082e-02 -8.922120183706283569e-02 -3.438192605972290039e-02 -2.966489493846893311e-01 -1.783218383789062500e-01 1.623218208551406860e-01 4.966197162866592407e-02 2.332175076007843018e-01 -1.388504505157470703e-01 7.221058756113052368e-02 1.860276162624359131e-01 -1.270439773797988892e-01 3.093225657939910889e-01 1.271467506885528564e-01 1.287234276533126831e-01 -2.619360983371734619e-01 -1.758756637573242188e-01 5.168540775775909424e-02 -4.614910483360290527e-02 2.251648455858230591e-01 -2.484885007143020630e-01 5.826771259307861328e-02 -4.082341492176055908e-02 1.727967709302902222e-02
9.056358784437179565e-02 -1.905797570943832397e-01 1.137211695313453674e-01 2.855051159858703613e-01 -3.449572920799255371e-01 1.213633120059967041e-01 -1.689735651016235352e-01 4.149828478693962097e-02 1.911040581762790680e-02 -3.397991359233856201e-01 -4.470133036375045776e-02 -3.990370035171508789e-01 -1.815886795520782471e-01 -1.739339828491210938e-01 -8.935734629631042480e-02 1.903114914894104004e-01 8.269289135932922363e-02 9.819038212299346924e-02 2.269972860813140869e-01 -6.578750908374786377e-02 5.151579156517982483e-02 -1.174160838127136230e-01 1.986840814352035522e-01 1.116976588964462280e-01 -2.462665885686874390e-01 2.495257649570703506e-03 -2.738011479377746582e-01 -8.910756558179855347e-03 1.787028312683105469e-01 -2.956935763359069824e-02 -5.275142565369606018e-02 2.293602004647254944e-02
-7.618828862905502319e-02 3.162307292222976685e-02 -6.014676392078399658e-02 1.583436131477355957e-01 -2.830685377120971680e-01 1.763018220663070679e-01 1.227505803108215332e-01 1.093297824263572693e-01 -6.313543021678924561e-02 -9.846373647451400757e-02 -4.859225824475288391e-02 -2.843894958496093750e-01 -1.844081878662109375e-01 -3.239411115646362305e-01 -2.714074552059173584e-01 7.670955359935760498e-02 1.498922822065651417e-03 1.290144622325897217e-01 2.773185670375823975e-01 -2.237431704998016357e-01 2.187130451202392578e-01 -5.334369465708732605e-02 2.260657250881195068e-01 -2.631120383739471436e-01 -1.862908601760864258e-01 6.447085738182067871e-02 -3.501006662845611572e-01 8.915899321436882019e-03 -5.254399776458740234e-02 -8.226751536130905151e-02 -1.340852528810501099e-01 8.495346456766128540e-02
-1.419215798377990723e-01 -7.684204727411270142e-02 1.328729987144470215e-01 3.051906228065490723e-01 -1.414343267679214478e-01 4.551496803760528564e-01 1.109491065144538879e-01 1.412063371390104294e-02 -2.164274752140045166e-01 -2.626031339168548584e-01 3.827480133622884750e-03 -1.816032081842422485e-01 5.871003493666648865e-02 1.054592654109001160e-01 -9.886160492897033691e-02 4.511670675128698349e-03 1.469303220510482788e-01 3.152166903018951416e-01 1.564376503229141235e-01 -2.227529585361480713e-01 9.669834375381469727e-02 -4.646758362650871277e-02 9.729165583848953247e-02 -6.233999133110046387e-02 -3.572583198547363281e-02 -2.383929491043090820e-01 -3.709516301751136780e-02 9.620571136474609375e-02 2.301644831895828247e-01 1.855312287807464600e-01 2.505993843078613281e-01 1.071672514081001282e-01
1.186598464846611023e-02 -1.690678149461746216e-01 -3.751629218459129333e-02 2.607931792736053467e-01 -1.151315048336982727e-01 5.585420727729797363e-01 -2.074154838919639587e-02 1.163540184497833252e-01 -1.657066866755485535e-02 7.348101586103439331e-02 9.455667436122894287e-02 -2.196771353483200073e-01 -1.224121004343032837e-01 -4.375943168997764587e-02 9.338808804750442505e-02 -1.711949408054351807e-01 -6.693992763757705688e-02 -3.720990717411041260e-01 1.766096949577331543e-01 -1.385145634412765503e-01 -8.639892935752868652e-02 3.401120752096176147e-02 -8.527959138154983521e-02 -1.047506704926490784e-01 -2.210386842489242554e-01 1.197696626186370850e-01 2.495973929762840271e-02 -6.833413988351821899e-02 1.011527143418788910e-02 -5.873414129018783569e-02 -2.184306234121322632e-01 3.239104747772216797e-01
5.402578413486480713e-02 2.048680186271667480e-01 2.322108745574951172e-01 1.652018576860427856e-01 -2.702980935573577881e-01 2.015471160411834717e-01 2.268704921007156372e-01 -1.153962835669517517e-01 2.725543454289436340e-02 2.032079994678497314e-01 -8.619510382413864136e-02 -2.341775298118591309e-01 -1.511540710926055908e-01 -8.047037571668624878e-02 -1.497287750244140625e-01 4.732946306467056274e-02 1.524789035320281982e-01 -9.405530989170074463e-02 5.476446151733398438e-01 -9.651498496532440186e-02 3.614879772067070007e-02 8.442737907171249390e-02 -4.520183056592941284e-02 -2.280421257019042969e-01 -2.348702996969223022e-01 1.417433917522430420e-01 -1.964261233806610107e-01 -4.802401736378669739e-02 -1.309867482632398605e-02 1.210996508598327637e-01 3.863321244716644287e-02 -2.932488545775413513e-02
-6.976085156202316284e-02 5.618454143404960632e-02 -2.066452056169509888e-01 2.774812579154968262e-01 -1.318605840206146240e-01 3.197307884693145752e-01 2.591869533061981201e-01 -1.377864032983779907e-01 -8.328333497047424316e-02 -1.744347810745239258e-01 -1.014770641922950745e-01 -1.214758902788162231e-01 -2.503074407577514648e-01 -1.311774998903274536e-01 -1.167090237140655518e-01 -8.931329101324081421e-02 9.198177605867385864e-02 5.364560522139072418e-03 5.391798019409179688e-01 -1.628281474113464355e-01 1.337215453386306763e-01 8.702415227890014648e-02 1.946781277656555176e-01 -1.198507323861122131e-01 -5.304424464702606201e-02 -1.596444100141525269e-01 -1.362730860710144043e-01 -9.386251866817474365e-02 1.179244592785835266e-01 -6.845357269048690796e-02 -1.286040544509887695e-01 -9.152245521545410156e-02
-4.204946383833885193e-02 1.665601879358291626e-02 -1.766994446516036987e-01 7.443571835756301880e-02 -1.126533299684524536e-01 3.618104457855224609e-01 1.873642504215240479e-01 -8.338007330894470215e-02 -3.685241937637329102e-02 -2.838161885738372803e-01 1.716366969048976898e-02 -5.540597066283226013e-02 -2.170349955558776855e-01 -1.435004323720932007e-01 -2.688891291618347168e-01 -1.431783586740493774e-01 1.341800987720489502e-01 -1.045937016606330872e-01 3.461975753307342529e-01 -1.193426325917243958e-01 3.126967251300811768e-01 5.892962962388992310e-02 8.743770420551300049e-03 -1.251453757286071777e-01 -9.973502159118652344e-02 4.941210616379976273e-03 -4.488986432552337646e-01 -6.656431406736373901e-02 1.725684255361557007e-01 5.181376636028289795e-02 -2.148284949362277985e-02 2.993770875036716461e-02
3.198286294937133789e-01 -1.220347061753273010e-01 1.921599805355072021e-01 8.072467893362045288e-02 -3.839366137981414795e-01 5.036088824272155762e-01 -7.934284955263137817e-02 -1.858697980642318726e-01 -2.545495331287384033e-01 8.786542713642120361e-02 1.132003515958786011e-01 -1.308946218341588974e-02 4.932620748877525330e-02 -6.186094135046005249e-02 -6.480494141578674316e-02 9.122145175933837891e-02 -2.712082862854003906e-02 7.002671062946319580e-02 1.190229132771492004e-01 -1.448593754321336746e-02 2.129372507333755493e-01 -3.286144463345408440e-03 4.807031899690628052e-02 -2.166219055652618408e-01 -6.029817089438438416e-02 1.045626625418663025e-01 -1.341354548931121826e-01 2.772457003593444824e-01 1.378708481788635254e-01 -1.147570088505744934e-01 7.986999303102493286e-02 -1.750226318836212158e-01
1.036234498023986816e-01 4.336028359830379486e-03 -1.217663511633872986e-01 2.585937678813934326e-01 -9.986184537410736084e-02 2.853009700775146484e-01 1.115851327776908875e-01 -2.648409903049468994e-01 2.132488414645195007e-02 -1.754599362611770630e-01 -6.287858635187149048e-02 -2.488278150558471680e-01 8.648020029067993164e-02 -1.279849559068679810e-01 -1.078046113252639771e-01 5.878905579447746277e-02 1.089256927371025085e-01 -4.976388067007064819e-02 4.071656763553619385e-01 -1.592815816402435303e-01 2.408752143383026123e-01 7.886371016502380371e-02 2.050141245126724243e-01 9.861006587743759155e-02 -1.765507906675338745e-01 -1.329474300146102905e-01 -3.905530273914337158e-01 1.564181745052337646e-01 1.799486577510833740e-01 -6.498285382986068726e-02 -1.149403601884841919e-01 1.968652382493019104e-02
-1.516485512256622314e-01 -1.578318774700164795e-01 -5.212703347206115723e-02 2.848679721355438232e-01 -6.852881610393524170e-02 1.697061508893966675e-01 1.677646636962890625e-01 3.618255257606506348e-01 -3.300186246633529663e-03 9.148881584405899048e-02 4.056539013981819153e-02 7.113576866686344147e-03 -1.054303999990224838e-02 8.480339497327804565e-02 2.336020916700363159e-01 3.574818000197410583e-02 2.740865647792816162e-01 2.293969541788101196e-01 2.922732234001159668e-01 1.595470309257507324e-01 2.134132385253906250e-01 2.910720109939575195e-01 -1.374977827072143555e-02 9.814858436584472656e-02 2.656979858875274658e-01 4.243597015738487244e-02 -3.178565502166748047e-01 -1.390656083822250366e-01 3.464346006512641907e-02 -2.643011510372161865e-02 -6.884834915399551392e-02 1.559333801269531250e-01
1.572493650019168854e-02 8.332611620426177979e-02 2.652636468410491943e-01 2.492027878761291504e-01 -2.484858781099319458e-01 4.908139705657958984e-01 6.588189303874969482e-02 3.056836724281311035e-01 -1.232034489512443542e-01 -5.038826493546366692e-04 -1.648485288023948669e-02 2.515703067183494568e-02 -1.921263188123703003e-01 9.268661029636859894e-03 2.891331017017364502e-01 2.030340284109115601e-01 -1.200709044933319092e-01 1.034876257181167603e-01 1.097676679491996765e-01 -2.347333282232284546e-01 2.611937001347541809e-02 9.914898872375488281e-02 -1.179338172078132629e-01 4.903746396303176880e-02 -2.271315008401870728e-01 -1.221651360392570496e-01 -1.343408524990081787e-01 1.524570137262344360e-01 -1.434877812862396240e-01 -1.548119783401489258e-01 -8.114697784185409546e-02 -6.299097090959548950e-02
-2.295041084289550781e-02 2.987354621291160583e-02 1.188337653875350952e-01 5.368516445159912109e-01 -2.439905405044555664e-01 1.754524856805801392e-01 2.703669853508472443e-02 -8.204385638236999512e-02 -2.217111736536026001e-01 -6.594897806644439697e-02 2.074762582778930664e-01 -1.305835843086242676e-01 2.224765121936798096e-01 -1.251344531774520874e-01 -1.981229148805141449e-02 -7.157760858535766602e-02 2.269163578748703003e-01 6.927300244569778442e-02 1.974335461854934692e-01 -5.791795998811721802e-02 -3.569848090410232544e-02 3.524293899536132812e-01 8.072315156459808350e-02 -2.756276130676269531e-01 -2.129724472761154175e-01 2.131025679409503937e-02 1.184783056378364563e-01 -1.612743586301803589e-01 3.767175367102026939e-03 5.763414502143859863e-02 -1.335845291614532471e-01 -2.383510209619998932e-02
-3.522682934999465942e-02 -2.596149444580078125e-01 1.032289564609527588e-01 1.847824305295944214e-01 4.149138554930686951e-02 3.146439194679260254e-01 3.060173988342285156e-01 -2.681831084191799164e-02 -2.746822871267795563e-02 -2.403053045272827148e-01 8.263141661882400513e-02 -1.694766134023666382e-01 4.490008205175399780e-02 1.146116107702255249e-01 1.361647993326187134e-02 -1.047354862093925476e-01 -1.974428296089172363e-01 -5.526486039161682129e-02 1.438473314046859741e-01 -2.433650195598602295e-01 -3.945986181497573853e-02 1.263123154640197754e-01 7.483194023370742798e-02 -1.665338873863220215e-01 1.149470731616020203e-01 2.263287007808685303e-01 -1.797937005758285522e-01 1.630561612546443939e-02 -1.343814134597778320e-01 -1.241432055830955505e-01 -8.622898161411285400e-02 5.102702975273132324e-01
1.140342578291893005e-01 -2.144889384508132935e-01 -1.080637127161026001e-01 2.853057086467742920e-01 6.047134473919868469e-02 5.137518644332885742e-01 7.130622118711471558e-02 8.334148675203323364e-03 -2.617670297622680664e-01 -1.511944383382797241e-01 -5.376951023936271667e-02 -8.029628545045852661e-02 -7.075435668230056763e-02 -9.344886243343353271e-02 -6.423214823007583618e-02 -3.094259276986122131e-02 2.018509805202484131e-02 -3.278576731681823730e-01 1.843252629041671753e-01 -5.454775691032409668e-02 -2.469594180583953857e-01 2.055570632219314575e-01 -7.461611926555633545e-02 -1.595009714365005493e-01 5.119566246867179871e-02 6.626090407371520996e-02 -2.232087850570678711e-01 6.693536788225173950e-02 -1.222583800554275513e-01 -2.562467567622661591e-02 -2.187910974025726318e-01 2.274465560913085938e-01
-1.361014991998672485e-01 -1.825916022062301636e-01 1.344500482082366943e-01 2.081815153360366821e-01 -8.992879092693328857e-02 4.642650485038757324e-02 -1.445518434047698975e-01 2.018472552299499512e-01 -1.373625695705413818e-01 -4.254807531833648682e-02 -1.297700963914394379e-02 -1.341366171836853027e-01 -1.561754941940307617e-01 1.497519016265869141e-01 -4.795122519135475159e-02 6.125459074974060059e-02 6.381743401288986206e-02 -1.420953311026096344e-02 4.692165255546569824e-01 -4.539731442928314209e-01 2.633501291275024414e-01 1.544999182224273682e-01 1.074510216712951660e-01 1.711145192384719849e-01 -3.267119824886322021e-01 8.426029235124588013e-02 -7.945698685944080353e-03 7.952651381492614746e-02 -1.123167853802442551e-02 -3.061504848301410675e-02 8.448532968759536743e-02 1.735602021217346191e-01
9.929110109806060791e-02 -1.888729035854339600e-01 -2.626723051071166992e-01 2.436927258968353271e-01 -1.097077578306198120e-01 2.990323305130004883e-01 2.002663165330886841e-01 -1.035985723137855530e-01 -1.713578961789608002e-02 -2.201644033193588257e-01 1.613092608749866486e-02 -1.430025845766067505e-01 5.416870862245559692e-02 -1.932527571916580200e-01 -3.699426725506782532e-02 3.657897114753723145e-01 3.906517475843429565e-02 1.053880080580711365e-01 3.825742304325103760e-01 -4.911661520600318909e-02 5.380989611148834229e-02 -1.395587474107742310e-01 2.051324397325515747e-01 -8.386692404747009277e-02 -2.064727842807769775e-01 2.237442880868911743e-02 -1.863256245851516724e-01 1.172943487763404846e-01 2.929425239562988281e-01 -8.048906177282333374e-02 1.091199442744255066e-01 1.270552724599838257e-02
-1.632953584194183350e-01 3.608541795983910561e-03 7.623572647571563721e-02 3.470776975154876709e-01 -1.742712855339050293e-01 3.491744101047515869e-01 -1.391678452491760254e-01 -2.142335325479507446e-01 -1.848917752504348755e-01 1.554863061755895615e-02 1.343722790479660034e-01 -1.851060092449188232e-01 -3.550167679786682129e-01 -1.338801626116037369e-02 -1.381904184818267822e-01 2.676198482513427734e-01 1.145484969019889832e-01 2.629721760749816895e-01 1.446476876735687256e-01 3.843443095684051514e-02 6.595695763826370239e-02 4.713033325970172882e-03 1.339413672685623169e-01 -1.535822898149490356e-01 -8.447457849979400635e-02 -1.876493841409683228e-01 -2.066869139671325684e-01 -1.008191928267478943e-01 -1.284224838018417358e-01 -1.472952663898468018e-01 -1.125379875302314758e-01 -1.707285791635513306e-01
-1.709810346364974976e-01 -2.507289946079254150e-01 -1.583049818873405457e-02 1.256838887929916382e-01 -1.067412570118904114e-01 4.453979134559631348e-01 2.589618563652038574e-01 -5.009004473686218262e-02 -1.782796680927276611e-01 1.206572502851486206e-01 1.993975639343261719e-01 3.637422248721122742e-02 1.542344838380813599e-01 -6.456261873245239258e-02 -1.079034730792045593e-01 7.106672972440719604e-02 1.423484683036804199e-01 -4.486050084233283997e-02 3.868667483329772949e-01 1.928883977234363556e-02 -1.656804531812667847e-01 4.039226472377777100e-01 -3.781350329518318176e-02 -5.550280213356018066e-02 -7.351788133382797241e-02 2.250434458255767822e-01 -9.835156798362731934e-02 -9.863217920064926147e-02 -2.820985578000545502e-02 -3.036844357848167419e-02 -3.186500072479248047e-02 1.866118311882019043e-01
-5.855978652834892273e-02 -2.268242537975311279e-01 -1.966014951467514038e-01 2.861307859420776367e-01 -1.793532222509384155e-01 3.380899429321289062e-01 5.276254564523696899e-02 -9.885983914136886597e-02 1.233981736004352570e-02 -7.467579096555709839e-02 1.065035387873649597e-01 -3.136077225208282471e-01 6.523275375366210938e-02 -7.027045637369155884e-02 -3.413512185215950012e-02 1.565888337790966034e-02 4.444369673728942871e-02 7.870896160602569580e-02 4.859534800052642822e-01 3.217751160264015198e-02 1.003774330019950867e-01 -4.629848152399063110e-02 8.105400949716567993e-02 2.564865536987781525e-02 -3.981650993227958679e-02 -6.326010823249816895e-02 -2.074183523654937744e-01 3.157444596290588379e-01 3.092314004898071289e-01 -5.408676341176033020e-02 -1.009891778230667114e-01 -1.329969018697738647e-01
-2.516302280128002167e-02 -2.118209004402160645e-01 3.702313601970672607e-01 7.248928397893905640e-02 -2.778409123420715332e-01 3.454998433589935303e-01 2.144041359424591064e-01 -9.970518946647644043e-02 -7.982288300991058350e-02 -2.977921366691589355e-01 3.437563776969909668e-02 1.118405163288116455e-01 4.778053238987922668e-02 2.063033729791641235e-02 2.671157717704772949e-01 1.134335920214653015e-01 -2.338284626603126526e-02 5.480511114001274109e-02 5.254308879375457764e-02 -3.225165903568267822e-01 3.996157646179199219e-01 -8.146883547306060791e-02 -1.551539823412895203e-02 -1.917280852794647217e-01 5.601082369685173035e-02 1.348329633474349976e-01 -6.678695231676101685e-02 -1.340920031070709229e-01 -9.494158439338207245e-03 -7.083018869161605835e-02 3.864495083689689636e-02 3.344367025420069695e-03
1.446112059056758881e-02 -5.075915530323982239e-02 -1.542916446924209595e-01 3.103051483631134033e-01 -2.178033292293548584e-01 2.131838202476501465e-01 3.824882907792925835e-03 -2.309129834175109863e-01 6.858075410127639771e-02 -3.287686407566070557e-01 1.553434580564498901e-01 5.538693815469741821e-02 -1.243207007646560669e-01 -1.658789999783039093e-02 -1.315100789070129395e-01 -1.901208888739347458e-03 1.520583480596542358e-01 -9.013124555349349976e-02 2.973932325839996338e-01 -1.862165331840515137e-01 -1.357793658971786499e-01 6.511780619621276855e-02 -2.925096452236175537e-02 -1.098072826862335205e-01 -1.127368211746215820e-01 -1.809555590152740479e-01 -4.202081859111785889e-01 -2.373199462890625000e-01 1.973436474800109863e-01 6.110934074968099594e-03 -2.023367434740066528e-01 -9.823907911777496338e-02
7.774329185485839844e-02 -5.018334090709686279e-02 -4.138381779193878174e-02 3.151962757110595703e-01 -2.214639186859130859e-01 4.613204598426818848e-01 -1.069325394928455353e-02 -2.493412196636199951e-01 -3.915151655673980713e-01 6.121154874563217163e-02 -8.662541210651397705e-02 4.220502451062202454e-02 -8.286444842815399170e-02 -9.255959093570709229e-02 8.936809003353118896e-02 6.527173519134521484e-02 2.263484299182891846e-01 1.371611207723617554e-01 9.265565872192382812e-02 -4.367814958095550537e-02 2.234122008085250854e-01 1.234543398022651672e-01 1.744860261678695679e-01 -6.629054248332977295e-02 -4.265191406011581421e-02 -2.367137819528579712e-01 1.922738552093505859e-02 1.163718253374099731e-01 -1.606052517890930176e-01 -2.407209277153015137e-01 -7.142033427953720093e-02 -1.763274073600769043e-01
1.001979932188987732e-01 4.504747688770294189e-02 2.450642883777618408e-01 3.336365818977355957e-01 -8.108925819396972656e-02 3.901778757572174072e-01 -1.234170347452163696e-01 1.211169436573982239e-01 -1.492112278938293457e-01 1.001038253307342529e-01 5.011600628495216370e-02 -7.441037148237228394e-02 6.623106449842453003e-02 -7.688730955123901367e-02 4.110694229602813721e-01 1.623339504003524780e-01 5.036504007875919342e-04 2.406268417835235596e-01 2.306079566478729248e-01 -2.187804579734802246e-01 -3.257267177104949951e-02 1.249526888132095337e-01 -2.334274947643280029e-01 -7.951173931360244751e-02 -3.940908610820770264e-02 -1.882349699735641479e-01 -1.558161973953247070e-01 -4.478486254811286926e-02 -2.327544093132019043e-01 -1.332419961690902710e-01 -9.622017294168472290e-02 3.157176822423934937e-02
-2.738771401345729828e-02 2.771434560418128967e-02 2.104611098766326904e-01 8.091571927070617676e-02 -2.277198731899261475e-01 2.930982112884521484e-01 8.208250999450683594e-02 4.125782847404479980e-02 -3.498360812664031982e-01 -3.619345426559448242e-01 -1.880495063960552216e-02 1.732757091522216797e-01 1.916247010231018066e-01 -2.264930307865142822e-01 1.684010028839111328e-01 1.025891751050949097e-01 8.166136592626571655e-02 7.479873299598693848e-02 8.229738473892211914e-02 -1.470111161470413208e-01 3.485457599163055420e-01 8.744198828935623169e-02 1.784567087888717651e-01 -2.034471780061721802e-01 1.642640382051467896e-01 -9.562592953443527222e-02 -1.919975131750106812e-01 -1.279134862124919891e-02 -9.319403767585754395e-02 -9.568346291780471802e-02 -2.375195771455764771e-01 1.869071461260318756e-02
-5.981571227312088013e-02 1.458020880818367004e-02 3.224813193082809448e-02 2.630443274974822998e-01 -2.105187475681304932e-01 1.988284587860107422e-01 2.365877032279968262e-01 -2.042315900325775146e-01 -2.377956807613372803e-01 3.059425577521324158e-02 2.200725078582763672e-01 7.060641050338745117e-02 -1.127694547176361084e-01 -9.810728579759597778e-02 1.793164163827896118e-01 -2.198583334684371948e-01 3.709752559661865234e-01 1.513414829969406128e-01 2.051961123943328857e-01 -2.263254299759864807e-02 1.370934695005416870e-01 1.172995567321777344e-01 -1.893955618143081665e-01 -2.827154695987701416e-01 -3.208610713481903076e-01 1.232666522264480591e-01 -5.200316011905670166e-02 8.602593839168548584e-02 -3.971762210130691528e-02 8.808699250221252441e-02 8.736285567283630371e-02 -1.843658834695816040e-01
-1.368226557970046997e-01 -6.528346240520477295e-02 -1.747097447514533997e-02 1.924046427011489868e-01 -1.099446862936019897e-01 1.983521282672882080e-01 3.575783371925354004e-01 -2.786562144756317139e-01 -1.762906908988952637e-01 -3.361346423625946045e-01 -2.966796746477484703e-03 1.944675296545028687e-02 -6.492250412702560425e-02 -1.134821325540542603e-01 8.149778097867965698e-02 -1.188047826290130615e-01 -8.987899869680404663e-02 2.174469083547592163e-02 2.067505419254302979e-01 1.085055470466613770e-01 3.561573624610900879e-01 -2.140366099774837494e-02 1.450887620449066162e-01 -2.058420330286026001e-01 -1.864949017763137817e-01 2.709923684597015381e-02 -2.069097161293029785e-01 5.394504219293594360e-02 5.354179441928863525e-02 -8.748670667409896851e-02 -3.235655128955841064e-01 2.240508496761322021e-01
-1.168970093131065369e-01 -2.417607009410858154e-01 -2.134221643209457397e-01 3.266912102699279785e-01 -1.869587413966655731e-02 2.785449624061584473e-01 1.707440167665481567e-01 2.026385962963104248e-01 -1.503807604312896729e-01 4.591237008571624756e-02 9.321441501379013062e-02 -9.137054532766342163e-02 2.268217653036117554e-01 9.137037396430969238e-02 -1.207533944398164749e-02 -3.261916805058717728e-03 -1.510149985551834106e-01 -8.862992376089096069e-02 4.595232307910919189e-01 -5.310590937733650208e-02 -1.195203214883804321e-01 1.960832178592681885e-01 -1.430132333189249039e-02 -5.904394667595624924e-03 -2.438871711492538452e-01 -2.808130811899900436e-03 -2.896780669689178467e-01 -6.354806572198867798e-02 -1.848595961928367615e-02 -1.239287480711936951e-01 -1.323528438806533813e-01 2.178788632154464722e-01
-1.348518133163452148e-01 1.170750632882118225e-01 7.127343863248825073e-02 1.724263876676559448e-01 -3.540939986705780029e-01 1.241295337677001953e-01 -9.667556732892990112e-02 7.270055264234542847e-02 2.970843203365802765e-02 -2.578724324703216553e-01 -1.124007906764745712e-02 -2.244371622800827026e-01 -9.478945285081863403e-02 2.020635753870010376e-01 -5.555699393153190613e-02 4.371108859777450562e-02 5.274801328778266907e-02 7.669053226709365845e-02 2.387657612562179565e-01 -1.055578067898750305e-01 2.584805153310298920e-02 2.086929082870483398e-01 9.865684062242507935e-02 -2.996554970741271973e-01 -2.817403972148895264e-01 -5.176581442356109619e-02 -3.837755322456359863e-01 3.607493638992309570e-01 -1.374909281730651855e-01 -4.403605312108993530e-02 5.714917927980422974e-02 3.211740776896476746e-02
1.853733509778976440e-01 2.387406080961227417e-01 1.785516589879989624e-01 8.982266485691070557e-02 -2.109372019767761230e-01 4.060988724231719971e-01 -6.252647936344146729e-02 -1.139728799462318420e-01 1.209550946950912476e-01 -8.434026688337326050e-02 9.962295740842819214e-02 -6.275860592722892761e-03 -1.977146230638027191e-02 6.578740477561950684e-02 5.581535398960113525e-02 -1.760672591626644135e-02 6.804849952459335327e-02 2.063225768506526947e-02 -1.534561365842819214e-01 -3.009651005268096924e-01 2.027776688337326050e-01 2.485025972127914429e-01 2.874769270420074463e-02 -9.276977926492691040e-02 -4.310058951377868652e-01 -1.337315887212753296e-01 -2.752387523651123047e-01 1.463437229394912720e-01 -9.381417185068130493e-02 -6.536041945219039917e-02 -1.695883274078369141e-01 1.684710830450057983e-01
-1.146387010812759399e-01 6.186162680387496948e-02 6.848980206996202469e-03 1.819859445095062256e-01 -5.990982428193092346e-02 1.244425475597381592e-01 7.846478372812271118e-02 -6.446430832147598267e-02 -1.397241652011871338e-01 -2.410629540681838989e-01 4.865789040923118591e-02 -7.277205586433410645e-02 8.165767043828964233e-02 2.131759375333786011e-02 -1.390119642019271851e-01 -6.624641269445419312e-02 2.775872647762298584e-01 -1.724829897284507751e-02 5.684658885002136230e-01 -2.568707764148712158e-01 4.005186855792999268e-01 1.236639097332954407e-01 1.881130784749984741e-01 -1.927833259105682373e-02 -3.204938024282455444e-02 3.226658795028924942e-03 -2.980789542198181152e-01 3.839383274316787720e-02 -1.668796315789222717e-02 -2.376724593341350555e-02 -1.793251782655715942e-01 -4.502109810709953308e-02
-1.038207411766052246e-01 -1.449934840202331543e-01 -1.373529136180877686e-01 2.625625133514404297e-01 -1.519554201513528824e-02 1.818267852067947388e-01 6.990558654069900513e-02 -1.472173631191253662e-01 -2.492351531982421875e-01 -1.288355588912963867e-01 9.232912212610244751e-02 -2.270755916833877563e-01 -1.318064779043197632e-01 -7.055509835481643677e-02 -1.024788897484540939e-02 8.756625652313232422e-02 3.289660513401031494e-01 2.192707173526287079e-02 3.389874398708343506e-01 1.192120164632797241e-01 2.407659292221069336e-01 -9.429961442947387695e-03 6.664313375949859619e-03 -3.244422674179077148e-01 -1.255602836608886719e-01 -2.421195656061172485e-01 -2.700346112251281738e-01 -2.002757191658020020e-01 1.138375625014305115e-01 -4.456495493650436401e-02 -1.172271966934204102e-01 -1.852611005306243896e-01
-7.405906915664672852e-02 3.301191329956054688e-02 -2.074797749519348145e-01 4.105818867683410645e-01 -1.837248355150222778e-01 2.287891954183578491e-01 9.617574512958526611e-02 -8.035286515951156616e-02 -3.754901587963104248e-01 -3.165272474288940430e-01 -8.187784254550933838e-02 -3.351063132286071777e-01 -1.294306963682174683e-01 3.956450894474983215e-02 -1.221998855471611023e-01 -3.056292235851287842e-02 1.133671179413795471e-01 1.027796640992164612e-01 2.190247327089309692e-01 -1.359299868345260620e-01 9.714657813310623169e-02 -5.852637067437171936e-02 1.381355971097946167e-01 -1.997883915901184082e-01 -2.134026400744915009e-02 -2.576937973499298096e-01 -7.384990900754928589e-02 -3.908678889274597168e-02 1.184743195772171021e-01 1.161448564380407333e-02 -2.540918439626693726e-02 1.877320557832717896e-01
1.314987093210220337e-01 -3.242032825946807861e-01 2.001113891601562500e-01 -4.032863676548004150e-02 -2.469117790460586548e-01 1.754618436098098755e-01 2.680721282958984375e-01 5.927417054772377014e-02 -1.426356583833694458e-01 -1.398182958364486694e-01 2.606188654899597168e-01 3.907488286495208740e-02 -1.356689333915710449e-01 -2.426908165216445923e-01 1.528504677116870880e-02 -1.435828860849142075e-02 1.775853335857391357e-01 -1.101360842585563660e-01 4.009664654731750488e-01 -1.235340535640716553e-01 2.220151759684085846e-02 3.073328733444213867e-01 -6.442000716924667358e-02 -3.434621989727020264e-01 -8.603879809379577637e-02 -1.564198136329650879e-01 1.063980534672737122e-02 -1.914920471608638763e-02 5.152945592999458313e-02 -7.426342368125915527e-02 4.272198677062988281e-02 5.102865770459175110e-02
8.504830300807952881e-02 -3.067859411239624023e-01 1.732459664344787598e-01 1.032579094171524048e-01 1.409608218818902969e-02 2.362618446350097656e-01 6.180851906538009644e-02 -1.615297049283981323e-01 -3.543840721249580383e-02 -1.465902328491210938e-01 7.897390425205230713e-02 6.091486662626266479e-02 -3.271196270361542702e-03 -1.532658487558364868e-01 -4.569315537810325623e-02 5.513988435268402100e-02 3.180433511734008789e-01 2.504503428936004639e-01 4.452919960021972656e-01 -1.750566363334655762e-01 2.099720984697341919e-01 1.675416827201843262e-01 -6.557293236255645752e-02 6.891522556543350220e-02 -2.241363525390625000e-01 -2.452065348625183105e-01 -2.558978088200092316e-02 9.120125323534011841e-02 9.741684794425964355e-02 -9.592260420322418213e-02 -2.601754665374755859e-01 -1.760344952344894409e-01
3.437938168644905090e-02 -1.057336255908012390e-01 -7.312377542257308960e-02 2.747135162353515625e-01 -8.734815753996372223e-03 5.195900797843933105e-01 6.718812137842178345e-02 -1.482754647731781006e-01 -3.086670041084289551e-01 -1.475822087377309799e-02 -1.797054149210453033e-02 -6.077317520976066589e-02 1.940796384587883949e-03 1.035493835806846619e-01 2.631901390850543976e-02 -1.697546690702438354e-01 1.259521543979644775e-01 1.084452718496322632e-01 2.646488547325134277e-01 -1.659133881330490112e-01 2.743997573852539062e-01 -2.110749930143356323e-01 -2.904050052165985107e-02 1.869616210460662842e-01 3.692120313644409180e-02 -2.744218111038208008e-01 3.066250868141651154e-02 5.925904959440231323e-02 -3.035031855106353760e-01 -4.482775554060935974e-02 -1.506201922893524170e-02 1.192458793520927429e-01
-1.099489480257034302e-01 -1.397145539522171021e-01 -1.120610088109970093e-01 3.008573055267333984e-01 -6.351283937692642212e-02 2.863874137401580811e-01 2.199300080537796021e-01 1.744781881570816040e-01 -2.670992612838745117e-01 -7.812055200338363647e-02 4.998303018510341644e-03 1.775180734694004059e-02 1.307564377784729004e-01 1.551145762205123901e-01 5.807650275528430939e-03 2.698350250720977783e-01 -9.176908433437347412e-02 -1.597683131694793701e-01 2.539878189563751221e-01 -1.993206702172756195e-02 -2.708958387374877930e-01 2.732356488704681396e-01 7.725717127323150635e-02 -1.141280867159366608e-02 -3.114069700241088867e-01 1.346632093191146851e-01 -2.310880571603775024e-01 -9.041969664394855499e-03 -1.055529043078422546e-01 -1.210941299796104431e-01 -1.568498611450195312e-01 1.915007233619689941e-01
-3.458087891340255737e-02 -7.114166766405105591e-02 7.928194850683212280e-02 2.034602761268615723e-01 -2.249211072921752930e-01 5.459254980087280273e-01 -1.154222711920738220e-01 1.557860821485519409e-01 7.461669296026229858e-02 8.999481052160263062e-02 -8.750678598880767822e-02 1.297161281108856201e-01 -4.526989534497261047e-02 -8.685252070426940918e-02 2.702780365943908691e-01 1.049903333187103271e-01 6.903816014528274536e-02 2.892222702503204346e-01 2.349139899015426636e-01 -3.065463602542877197e-01 -2.237085998058319092e-02 1.153795421123504639e-01 -4.477351903915405273e-02 2.481091618537902832e-01 -1.686704903841018677e-01 1.125283259898424149e-02 -1.099178045988082886e-01 1.381844729185104370e-01 -1.395521461963653564e-01 3.285869210958480835e-02 -5.487326532602310181e-02 1.725218892097473145e-01
-9.484473615884780884e-02 -2.550680637359619141e-01 -2.147072851657867432e-01 2.461513280868530273e-01 -1.576515436172485352e-01 1.423919647932052612e-01 8.028388023376464844e-02 -4.384074732661247253e-02 -3.325166106224060059e-01 1.386001706123352051e-01 1.297125220298767090e-01 5.996194109320640564e-02 -1.546027977019548416e-02 1.528653055429458618e-01 9.020283073186874390e-02 -8.223131299018859863e-03 9.450022131204605103e-02 -2.048720270395278931e-01 4.490276277065277100e-01 -7.089599501341581345e-03 -1.767588108777999878e-01 2.553859353065490723e-01 -7.978073321282863617e-03 -9.909770637750625610e-02 -1.071125790476799011e-01 1.212962344288825989e-01 -2.248220294713973999e-01 7.714014500379562378e-02 -5.132548883557319641e-02 -7.900633662939071655e-02 -2.007635682821273804e-01 3.048880994319915771e-01
-8.489729464054107666e-02 -9.240631759166717529e-02 -2.393911927938461304e-01 2.596509754657745361e-01 -6.165352836251258850e-02 2.557914853096008301e-01 7.566857337951660156e-02 -1.367996782064437866e-01 -5.527075380086898804e-02 -1.109848394989967346e-01 1.804005354642868042e-01 -3.427889430895447731e-03 8.504761382937431335e-03 -2.260739505290985107e-01 -8.058214187622070312e-02 -1.788296550512313843e-02 -4.239332396537065506e-03 -1.249191984534263611e-01 5.050828456878662109e-01 -1.247125267982482910e-01 2.625270932912826538e-02 1.574141681194305420e-01 -6.851911544799804688e-02 -3.421452939510345459e-01 -1.746837794780731201e-01 -3.030816316604614258e-01 -2.693156898021697998e-01 -7.736842334270477295e-02 1.067914068698883057e-01 5.200564488768577576e-02 -5.085048079490661621e-02 -9.400541335344314575e-02
2.373980730772018433e-02 -2.376826703548431396e-01 1.256425827741622925e-01 2.845857441425323486e-01 -3.442775905132293701e-01 3.338884115219116211e-01 8.095653355121612549e-02 1.791929267346858978e-02 -2.277651131153106689e-01 1.366498768329620361e-01 -6.160440295934677124e-02 -1.504465937614440918e-02 -2.307143658399581909e-01 1.697195619344711304e-01 2.685028016567230225e-01 -1.898558065295219421e-02 2.464761584997177124e-01 5.307101085782051086e-02 1.799388825893402100e-01 6.043684110045433044e-02 1.193040385842323303e-01 3.554778173565864563e-02 -8.727828413248062134e-02 1.978476792573928833e-01 6.663981825113296509e-02 -5.066821724176406860e-02 -1.530973017215728760e-01 2.309823781251907349e-01 -2.344671189785003662e-01 1.524683982133865356e-01 -1.991552263498306274e-01 1.291712373495101929e-01
4.795065149664878845e-02 3.392404615879058838e-01 7.935445010662078857e-02 3.746621012687683105e-01 1.881638914346694946e-01 9.663202613592147827e-02 3.369704186916351318e-01 1.244539618492126465e-01 -2.276226878166198730e-01 -1.296095699071884155e-01 -2.390870824456214905e-02 -7.109249383211135864e-02 -7.688464969396591187e-02 8.737225830554962158e-02 -9.152565151453018188e-03 1.626545488834381104e-01 2.361526340246200562e-01 5.307351425290107727e-02 3.494156002998352051e-01 -4.135201498866081238e-02 -1.201067417860031128e-01 1.776897162199020386e-01 2.630982920527458191e-02 1.481099575757980347e-01 -3.496365547180175781e-01 -3.998818621039390564e-02 -1.142008230090141296e-01 1.435067355632781982e-01 1.865128129720687866e-01 -6.964165251702070236e-03 -6.695398688316345215e-02 -5.610845517367124557e-03
9.691828489303588867e-02 -2.488206177949905396e-01 -7.604311406612396240e-02 4.512034058570861816e-01 5.055548390373587608e-04 2.581489682197570801e-01 1.834449023008346558e-01 5.440692231059074402e-02 -2.701352536678314209e-01 -6.163071468472480774e-02 8.198927342891693115e-02 -3.411588817834854126e-02 1.201309114694595337e-01 1.551444977521896362e-01 -1.888190060853958130e-01 2.251555211842060089e-02 3.460835665464401245e-02 -1.804502010345458984e-01 3.372237980365753174e-01 -5.661040078848600388e-03 -1.792504191398620605e-01 1.491195261478424072e-01 1.754716187715530396e-01 2.701325528323650360e-02 -3.076350986957550049e-01 5.811251327395439148e-02 -1.349425464868545532e-01 4.093650728464126587e-02 -2.106044441461563110e-01 -3.430144116282463074e-02 -7.377933710813522339e-02 2.334121614694595337e-01
-1.616554334759712219e-02 -9.562068432569503784e-02 -1.259139627218246460e-01 3.312712609767913818e-01 -1.057370975613594055e-01 2.577259838581085205e-01 -1.093008294701576233e-01 -1.461937874555587769e-01 -1.383900195360183716e-01 -1.054205968976020813e-01 5.094437301158905029e-02 -1.226720362901687622e-01 -1.767015457153320312e-02 -2.291226685047149658e-01 6.980911642313003540e-02 1.667812764644622803e-01 4.804804548621177673e-02 -1.383167654275894165e-01 4.571799337863922119e-01 -1.473122835159301758e-01 4.934132471680641174e-02 7.196249067783355713e-02 4.312291741371154785e-01 1.209628283977508545e-01 -1.622750312089920044e-01 -5.873590335249900818e-02 -1.553023606538772583e-01 2.582087516784667969e-01 1.533187180757522583e-01 -7.714936882257461548e-02 9.693798422813415527e-02 -2.970648929476737976e-02
-1.425514668226242065e-01 -9.369560331106185913e-02 1.923108696937561035e-01 2.638023495674133301e-01 -3.276653885841369629e-01 5.064309835433959961e-01 -3.696530312299728394e-02 1.688039004802703857e-01 -1.452273875474929810e-01 6.650879979133605957e-02 1.337051242589950562e-01 -1.875550150871276855e-01 1.121814921498298645e-02 8.359091728925704956e-02 3.242636024951934814e-01 1.232956573367118835e-01 -1.162151619791984558e-01 1.191754043102264404e-01 1.735130250453948975e-01 -1.435143947601318359e-01 -3.264231979846954346e-02 1.218702644109725952e-01 -1.101281493902206421e-01 -4.254465177655220032e-02 -1.924824863672256470e-01 -1.490662712603807449e-02 -4.606033116579055786e-02 1.222119778394699097e-01 -2.661575078964233398e-01 -1.211941689252853394e-01 -4.035653918981552124e-02 1.218314543366432190e-01
1.124193295836448669e-01 -3.061882257461547852e-01 -8.519694209098815918e-03 2.931533455848693848e-01 -3.455545753240585327e-02 4.952418506145477295e-01 8.215933293104171753e-02 -1.639232784509658813e-02 4.513378068804740906e-02 3.902373835444450378e-02 -4.991855472326278687e-02 3.390679834410548210e-03 -7.964225858449935913e-02 -7.709025591611862183e-02 2.115125358104705811e-01 -1.714652180671691895e-01 1.283108144998550415e-01 -2.125736176967620850e-01 3.124054372310638428e-01 2.761268801987171173e-02 -1.461786478757858276e-01 2.567991912364959717e-01 -7.787019014358520508e-02 5.379334464669227600e-02 -4.814546927809715271e-02 3.204901143908500671e-02 1.010544504970312119e-02 1.068985089659690857e-01 -7.202138751745223999e-02 -9.085990488529205322e-02 -3.821358084678649902e-02 4.190168976783752441e-01
-1.039412163663655519e-04 -3.224382102489471436e-01 -6.871100515127182007e-02 1.786864399909973145e-01 5.296344682574272156e-02 4.162886142730712891e-01 -1.952990330755710602e-02 7.957910746335983276e-02 -3.868839740753173828e-01 -1.652705073356628418e-01 -3.324979543685913086e-02 -8.231971412897109985e-02 2.352400682866573334e-02 -9.976859390735626221e-02 2.991276234388351440e-02 -3.309712558984756470e-02 -4.153742047492414713e-04 -2.960088253021240234e-01 3.421939015388488770e-01 -3.067477978765964508e-02 -1.900278180837631226e-01 2.479784935712814331e-01 2.788695506751537323e-03 -1.027179285883903503e-01 -1.106290146708488464e-01 8.081256598234176636e-02 -1.669659316539764404e-01 1.576575785875320435e-01 3.656368702650070190e-03 -1.650589853525161743e-01 -1.847405880689620972e-01 1.802316009998321533e-01
-1.439485102891921997e-01 -2.972039952874183655e-02 3.951504826545715332e-02 2.601636648178100586e-01 -7.715438306331634521e-02 2.046211361885070801e-01 1.050500273704528809e-01 -3.313630819320678711e-01 -3.099994957447052002e-01 -3.717638552188873291e-03 1.397939920425415039e-01 -3.583484590053558350e-01 -2.821027040481567383e-01 -5.952433124184608459e-02 -1.594673395156860352e-01 2.807698845863342285e-01 -5.911343730986118317e-03 -7.282363250851631165e-03 1.483349949121475220e-01 6.088512390851974487e-02 1.546487510204315186e-01 2.202492654323577881e-01 2.064042985439300537e-01 -1.716431677341461182e-01 -1.540727615356445312e-01 -1.268015056848526001e-01 -1.735045909881591797e-01 2.875204198062419891e-02 -5.719637498259544373e-02 -1.921563297510147095e-01 -1.065417006611824036e-01 -1.282606422901153564e-01
1.568386517465114594e-02 -3.681928813457489014e-01 -7.919456064701080322e-02 3.701868951320648193e-01 8.111190795898437500e-02 4.521327912807464600e-01 -1.563916355371475220e-02 -1.085269823670387268e-02 -2.407555878162384033e-01 -1.077130138874053955e-01 -9.641480445861816406e-02 -3.878957405686378479e-02 1.025435328483581543e-01 -8.650082349777221680e-02 6.252863258123397827e-02 4.536774009466171265e-02 -3.132924810051918030e-02 -1.727748066186904907e-01 2.711931765079498291e-01 1.083325315266847610e-02 -2.500914931297302246e-01 1.518688350915908813e-01 -5.607469379901885986e-02 -2.329411804676055908e-01 9.447836317121982574e-03 1.808025091886520386e-01 -5.352110136300325394e-03 1.609462648630142212e-01 6.189024820923805237e-02 -1.836415678262710571e-01 -1.907109916210174561e-01 1.582174897193908691e-01
-1.780872344970703125e-01 6.412243843078613281e-02 1.061660572886466980e-01 3.006753921508789062e-01 -2.934673428535461426e-01 1.674097776412963867e-01 -1.241871416568756104e-01 1.611241549253463745e-01 -7.052146643400192261e-02 4.693643376231193542e-02 2.373611479997634888e-01 7.357893884181976318e-02 -1.076617240905761719e-01 3.569305837154388428e-01 3.494134843349456787e-01 1.447432488203048706e-01 1.681131869554519653e-01 7.002335786819458008e-02 3.755850195884704590e-01 9.516840428113937378e-02 1.226781494915485382e-02 1.002492085099220276e-01 -1.304364055395126343e-01 -4.971025139093399048e-02 8.503635413944721222e-03 -1.552833169698715210e-01 -2.685252726078033447e-01 -1.737328171730041504e-01 9.659668058156967163e-02 -5.512582883238792419e-02 -3.879498317837715149e-02 -5.178663134574890137e-02
1.930188387632369995e-02 -1.497644931077957153e-01 9.209533780813217163e-02 2.703458964824676514e-01 5.989114288240671158e-04 3.635114133358001709e-01 9.880962967872619629e-02 1.828649789094924927e-01 -4.460986852645874023e-01 -2.026669681072235107e-01 6.041252240538597107e-02 -1.753171682357788086e-01 -1.106772292405366898e-02 -6.101981177926063538e-02 3.315719589591026306e-02 1.582960486412048340e-01 9.074707329273223877e-02 -1.692087054252624512e-01 2.266508787870407104e-01 -6.381006538867950439e-02 -6.423430144786834717e-02 2.737915813922882080e-01 -5.556429177522659302e-02 2.012427449226379395e-01 2.608602643013000488e-01 3.843947127461433411e-02 -3.109539449214935303e-01 1.200101524591445923e-01 8.328407257795333862e-02 1.167324651032686234e-02 1.020866781473159790e-01 -5.217063799500465393e-02
1.491458266973495483e-01 -1.775948256254196167e-01 1.915886700153350830e-01 2.780465781688690186e-01 -6.321741640567779541e-02 5.054826140403747559e-01 2.471026331186294556e-01 2.408823817968368530e-01 -1.088474392890930176e-01 -8.689969033002853394e-02 -2.596906200051307678e-02 -2.413937002420425415e-01 -1.012295931577682495e-01 -1.536754667758941650e-01 1.576568484306335449e-01 -9.894395619630813599e-02 -2.865730226039886475e-01 -2.187683433294296265e-01 2.595658004283905029e-01 3.071308881044387817e-02 -5.689982324838638306e-02 4.364978149533271790e-02 7.970976084470748901e-02 -2.877073921263217926e-02 1.815107092261314392e-02 -6.251225247979164124e-03 -1.368126422166824341e-01 1.779768168926239014e-01 5.323242768645286560e-02 4.545259475708007812e-02 -4.380973428487777710e-02 1.963315010070800781e-01
-6.305632740259170532e-02 -6.815313547849655151e-02 -2.055823802947998047e-01 1.927612870931625366e-01 -2.326452881097793579e-01 2.671217024326324463e-01 2.502548396587371826e-01 -2.104003131389617920e-01 -1.352242082357406616e-01 -1.089583709836006165e-01 9.827893227338790894e-02 -1.603202074766159058e-01 -2.485621254891157150e-03 -2.496052533388137817e-01 1.382864564657211304e-01 5.782777070999145508e-02 2.076974362134933472e-01 1.307000368833541870e-01 2.263892889022827148e-01 -8.131787925958633423e-02 1.350990682840347290e-01 3.187998235225677490e-01 -3.653308749198913574e-02 -2.031675428152084351e-01 -1.580982059240341187e-01 -5.860576033592224121e-02 -1.747645288705825806e-01 -1.177669316530227661e-01 5.810627713799476624e-02 2.857243716716766357e-01 3.724953159689903259e-02 -2.991044521331787109e-01
1.700758039951324463e-01 -1.461355239152908325e-01 -6.357377022504806519e-02 4.574800282716751099e-02 -2.034184634685516357e-01 3.772744834423065186e-01 7.747454196214675903e-02 1.353886127471923828e-01 -1.433160006999969482e-01 1.794311217963695526e-02 2.824475467205047607e-01 2.202152311801910400e-01 -9.738659113645553589e-02 -1.046226173639297485e-01 1.367973685264587402e-01 6.098373234272003174e-02 1.663011312484741211e-01 -2.656529545783996582e-01 1.619293838739395142e-01 6.304838508367538452e-02 1.469626650214195251e-02 1.456656903028488159e-01 -1.767872869968414307e-01 -3.130699694156646729e-01 -3.204475641250610352e-01 -1.681883931159973145e-01 -1.516650915145874023e-01 9.047571569681167603e-02 6.901811808347702026e-02 2.279673516750335693e-01 4.243009909987449646e-02 2.090966105461120605e-01
1.076492220163345337e-01 1.108012977056205273e-03 2.018235474824905396e-01 1.890834122896194458e-01 -2.744432985782623291e-01 3.091135025024414062e-01 -8.116365969181060791e-02 -1.790507882833480835e-01 -2.252370417118072510e-01 3.022000789642333984e-01 2.727851867675781250e-01 5.070192366838455200e-02 -1.402298510074615479e-01 2.643065154552459717e-01 1.022979989647865295e-01 -6.350000947713851929e-02 2.050470411777496338e-01 7.701043784618377686e-02 2.447969466447830200e-01 -9.522936493158340454e-02 2.139267921447753906e-01 -4.747568815946578979e-02 -5.435246508568525314e-03 -1.508477926254272461e-01 -1.179887726902961731e-02 3.921115770936012268e-02 -8.756188303232192993e-02 -1.597144007682800293e-01 6.592945009469985962e-02 -1.080849617719650269e-01 -1.265929341316223145e-01 3.530863821506500244e-01
-9.854321181774139404e-02 -3.105080127716064453e-01 -1.750290840864181519e-01 9.169185161590576172e-02 -2.199877500534057617e-01 4.306582510471343994e-01 1.173296868801116943e-01 2.899257815442979336e-04 -2.439484149217605591e-01 -9.754008054733276367e-02 -1.406139284372329712e-01 9.629511088132858276e-02 4.767147079110145569e-02 4.416731372475624084e-02 1.332476139068603516e-01 -1.556291431188583374e-01 6.985121965408325195e-02 -1.807082742452621460e-01 3.570545315742492676e-01 -4.469951987266540527e-02 -1.729246675968170166e-01 2.527892291545867920e-01 3.108537290245294571e-03 -1.759925037622451782e-01 -1.758715063333511353e-01 1.597852706909179688e-01 -1.573037058115005493e-01 -5.896164476871490479e-02 -1.460229605436325073e-01 -1.426154524087905884e-01 -7.910260558128356934e-02 1.962757855653762817e-01
1.109164059162139893e-01 -1.358652487397193909e-02 -2.892180085182189941e-01 3.008553683757781982e-01 -1.961097270250320435e-01 3.002186715602874756e-01 2.253241091966629028e-01 -1.068836227059364319e-01 1.231928262859582901e-02 -2.796924114227294922e-01 3.011040389537811279e-01 6.661091744899749756e-02 -1.598577350378036499e-01 -1.003627851605415344e-01 -1.283499300479888916e-01 -2.017260529100894928e-02 8.766934275627136230e-02 5.789806600660085678e-03 3.495123088359832764e-01 -2.639500200748443604e-01 4.342717677354812622e-02 -5.013874545693397522e-02 -6.134031713008880615e-02 -1.670339889824390411e-02 -6.100072339177131653e-02 -1.882132887840270996e-01 -2.935640215873718262e-01 -1.688494160771369934e-02 1.998350918292999268e-01 -7.718115299940109253e-02 -1.121575981378555298e-01 -6.714610010385513306e-02
-9.504049271345138550e-02 -5.348724126815795898e-02 2.839078605175018311e-01 2.408531606197357178e-01 6.749626249074935913e-02 2.046329081058502197e-01 1.449715048074722290e-01 -7.737543899565935135e-03 -7.526327669620513916e-02 9.333177655935287476e-02 1.235093548893928528e-01 -1.031945124268531799e-01 -2.939776480197906494e-01 2.955740094184875488e-01 1.777922809123992920e-01 1.300842911005020142e-01 2.401900291442871094e-01 -6.141906976699829102e-02 3.525805771350860596e-01 -4.573187232017517090e-01 -1.004652213305234909e-02 -9.422463923692703247e-02 -9.917076677083969116e-02 8.805555105209350586e-02 -1.118352189660072327e-01 6.689888983964920044e-02 -5.755162984132766724e-02 -8.631402999162673950e-02 -7.948782294988632202e-03 -1.532141864299774170e-01 1.518491804599761963e-01 1.534995883703231812e-01
-2.005020231008529663e-01 -2.241959422826766968e-01 -1.020980477333068848e-01 2.923904657363891602e-01 -7.852412015199661255e-02 3.968548774719238281e-01 -4.040846601128578186e-02 -1.628149896860122681e-01 1.008818298578262329e-01 1.276346147060394287e-01 9.397572721354663372e-04 -3.341115638613700867e-02 -1.560131758451461792e-01 -3.457521647214889526e-02 5.338912084698677063e-02 -4.287585243582725525e-02 -2.707573175430297852e-01 2.126865386962890625e-01 -2.845256775617599487e-02 -3.524016141891479492e-01 1.656349897384643555e-01 1.611967533826828003e-01 2.136380970478057861e-02 -3.272235393524169922e-01 -1.337779760360717773e-01 3.251384198665618896e-02 -1.383176743984222412e-01 3.593316674232482910e-02 -3.367177024483680725e-02 1.119857206940650940e-01 -3.249180316925048828e-01 2.988201379776000977e-02
5.377616267651319504e-03 -3.754141330718994141e-01 -3.215297684073448181e-02 1.307931840419769287e-01 -1.088989973068237305e-01 4.132355451583862305e-01 1.351055353879928589e-01 -3.748321160674095154e-02 -2.413631677627563477e-01 -3.725657239556312561e-02 3.793193399906158447e-02 3.370976820588111877e-02 1.077049002051353455e-01 8.715724945068359375e-02 -7.329751551151275635e-02 -9.264893829822540283e-02 -2.446816675364971161e-02 -1.416001468896865845e-01 4.694249331951141357e-01 5.302878469228744507e-02 -1.240852922201156616e-01 3.930237591266632080e-01 7.323186099529266357e-02 2.132620289921760559e-02 -1.421335935592651367e-01 1.523996293544769287e-01 -1.224246993660926819e-01 5.695080012083053589e-02 -8.242315053939819336e-02 -8.813007920980453491e-02 -1.984819322824478149e-01 9.012833237648010254e-02
-1.206354349851608276e-01 -1.405834257602691650e-01 2.169664651155471802e-01 1.579920202493667603e-01 -2.916806936264038086e-01 2.892571091651916504e-01 1.986282169818878174e-01 -4.407417401671409607e-02 -1.807748675346374512e-01 -7.226800173521041870e-02 4.686966910958290100e-02 -3.316849172115325928e-01 -6.205281708389520645e-03 -1.511892676353454590e-01 5.972729623317718506e-02 8.857393264770507812e-02 1.597486734390258789e-01 5.496684461832046509e-02 1.853558570146560669e-01 2.904424071311950684e-01 2.198048979043960571e-01 1.163542270660400391e-01 2.173398733139038086e-01 -1.743601113557815552e-01 -2.742939889430999756e-01 -1.884933561086654663e-01 -1.530672460794448853e-01 -1.244384273886680603e-01 -5.817471072077751160e-02 -8.839626610279083252e-02 -2.096135616302490234e-01 -8.670998364686965942e-02
-2.010819874703884125e-02 -2.790679037570953369e-01 -1.055737063288688660e-01 1.880279332399368286e-01 1.560611575841903687e-01 4.078374803066253662e-01 1.025925017893314362e-02 -1.851783879101276398e-02 -3.832001984119415283e-01 -1.824655681848526001e-01 -4.727492108941078186e-02 -6.116722524166107178e-02 7.586254924535751343e-02 -1.778517365455627441e-01 9.853606112301349640e-03 -2.053219452500343323e-02 3.094239719212055206e-02 -2.238567918539047241e-01 2.511728107929229736e-01 -1.040096879005432129e-01 -9.250421077013015747e-03 3.000975549221038818e-01 -3.546384861692786217e-03 -1.057231277227401733e-01 -4.788043908774852753e-03 7.839003950357437134e-02 -1.416400969028472900e-01 2.390555590391159058e-01 -7.151105999946594238e-02 -8.647584170103073120e-02 -2.189745306968688965e-01 2.997266948223114014e-01
4.854995757341384888e-02 1.065467819571495056e-01 1.073365956544876099e-01 2.869702577590942383e-01 -2.399849593639373779e-01 2.846618890762329102e-01 -2.477442026138305664e-01 -7.564792037010192871e-02 -2.248270064592361450e-01 1.383834481239318848e-01 2.913154363632202148e-01 -1.528201531618833542e-02 -1.352399140596389771e-01 1.819653958082199097e-01 5.318498611450195312e-02 -1.102331206202507019e-01 2.442931830883026123e-01 1.779486238956451416e-01 2.883312404155731201e-01 -1.135219633579254150e-01 9.733160585165023804e-02 1.033033728599548340e-01 1.219322606921195984e-01 -4.848775267601013184e-02 1.853193640708923340e-01 8.345404267311096191e-02 -5.844586715102195740e-02 -1.626217663288116455e-01 9.183022379875183105e-02 -7.364994287490844727e-02 -2.612358927726745605e-01 2.958285808563232422e-01
-2.569529972970485687e-02 -2.750794291496276855e-01 -5.228691548109054565e-02 2.005717605352401733e-01 5.959161743521690369e-02 5.112686753273010254e-01 7.390535622835159302e-02 -1.794905168935656548e-03 -3.215791583061218262e-01 1.001829206943511963e-01 3.776025958359241486e-03 6.722442805767059326e-02 5.243501439690589905e-02 3.664646670222282410e-02 -3.526799008250236511e-02 4.245231300592422485e-02 -1.060753315687179565e-02 -1.775606423616409302e-01 4.275300204753875732e-01 -6.937956064939498901e-02 -2.098093330860137939e-01 2.734735608100891113e-01 1.178633887320756912e-02 -1.507664620876312256e-01 -1.671865880489349365e-01 1.207001283764839172e-01 -1.821745783090591431e-01 -5.508031696081161499e-02 -5.984983220696449280e-02 -9.997276961803436279e-02 -1.770730465650558472e-01 2.426664531230926514e-02
8.943100459873676300e-03 -1.480726599693298340e-01 -1.711522042751312256e-01 3.463917672634124756e-01 -1.495392918586730957e-01 2.510928511619567871e-01 5.389671400189399719e-02 -1.018933057785034180e-01 1.163412854075431824e-01 -1.889694184064865112e-01 -5.945027247071266174e-02 -2.101531028747558594e-01 -1.572117507457733154e-01 -3.086507022380828857e-01 -1.136710196733474731e-01 2.405672222375869751e-01 2.566255629062652588e-01 1.400078684091567993e-01 4.317111074924468994e-01 -1.908431760966777802e-02 2.196792960166931152e-01 3.351256251335144043e-02 1.456524804234504700e-02 5.410650745034217834e-02 -1.430118680000305176e-01 -5.627023801207542419e-02 -2.151047587394714355e-01 1.941292583942413330e-01 -3.743084846064448357e-03 2.944813854992389679e-02 -2.893760055303573608e-02 9.103193879127502441e-02
-1.019308492541313171e-01 1.192496865987777710e-01 -1.690762341022491455e-01 1.370152831077575684e-01 -3.490382730960845947e-01 4.122208058834075928e-01 -1.040898635983467102e-01 -3.086911048740148544e-03 -1.696804910898208618e-01 1.603824347257614136e-01 5.723430961370468140e-02 -8.368264883756637573e-03 -1.677888035774230957e-01 9.463297575712203979e-02 -1.787146180868148804e-01 2.057404369115829468e-01 1.523982435464859009e-01 2.264196127653121948e-01 2.016919553279876709e-01 -1.309452056884765625e-01 3.401018679141998291e-01 5.879792943596839905e-02 1.843500435352325439e-01 -8.714190125465393066e-02 -2.895043492317199707e-01 1.302163898944854736e-01 1.300937682390213013e-01 -5.677088722586631775e-02 4.511116445064544678e-02 -1.855446249246597290e-01 -4.018203169107437134e-02 6.465376168489456177e-02
1.484507173299789429e-01 1.544958800077438354e-01 -1.991833299398422241e-01 2.658742666244506836e-01 -2.246998809278011322e-02 2.843009531497955322e-01 2.297327071428298950e-01 -5.868921056389808655e-02 -1.033887341618537903e-01 7.282682694494724274e-03 -9.459824115037918091e-02 1.346120983362197876e-01 3.194727003574371338e-03 -1.265656650066375732e-01 1.696896553039550781e-02 -6.161442492157220840e-03 2.639437019824981689e-01 9.673929214477539062e-02 4.539909958839416504e-01 -3.403428494930267334e-01 7.251220941543579102e-02 -1.049318537116050720e-01 1.562044769525527954e-01 -3.121727406978607178e-01 1.338360644876956940e-02 -3.187755821272730827e-03 -2.063693553209304810e-01 -9.405402839183807373e-02 1.402041912078857422e-01 4.132151231169700623e-02 -8.746947348117828369e-02 -1.796797811985015869e-01
2.892723083496093750e-01 1.845186389982700348e-02 7.699021697044372559e-02 1.027525588870048523e-01 7.852543890476226807e-02 1.528073251247406006e-01 5.432169139385223389e-02 -2.136035710573196411e-01 8.818722330033779144e-03 1.116934791207313538e-01 -1.655233651399612427e-02 -2.869656383991241455e-01 -1.800006479024887085e-01 -3.129957914352416992e-01 1.181005910038948059e-01 1.187654063105583191e-01 2.191475927829742432e-01 4.321340024471282959e-01 8.255495131015777588e-02 -1.883880496025085449e-01 2.741549313068389893e-01 1.923248618841171265e-01 -9.924650937318801880e-02 5.269036442041397095e-02 -2.658860981464385986e-01 4.938785359263420105e-02 -1.982274502515792847e-01 1.042050421237945557e-01 1.468436866998672485e-01 7.667042315006256104e-02 -8.631920814514160156e-02 -8.819995820522308350e-02
8.287135511636734009e-02 -6.410690397024154663e-02 9.982793033123016357e-02 3.610336780548095703e-01 -2.488431185483932495e-01 -7.176009565591812134e-02 2.137346267700195312e-01 1.134524196386337280e-01 -1.927234530448913574e-01 1.111234426498413086e-01 6.969664990901947021e-02 -9.844668209552764893e-02 -8.891170471906661987e-02 5.066029354929924011e-02 2.877549640834331512e-02 -1.629917919635772705e-01 1.094784587621688843e-01 4.715900868177413940e-02 4.524996280670166016e-01 -1.377058327198028564e-01 9.056277573108673096e-02 4.692128896713256836e-01 -8.387947082519531250e-02 -3.104818463325500488e-01 -1.573337763547897339e-01 7.587667554616928101e-02 -4.698628932237625122e-02 -7.101774960756301880e-02 -3.000298887491226196e-02 -1.022779121994972229e-01 -4.238149616867303848e-03 4.808765649795532227e-02
1.269158124923706055e-01 1.099280491471290588e-01 7.826492935419082642e-02 2.505874633789062500e-01 -3.153351545333862305e-01 1.461450904607772827e-01 1.529720798134803772e-02 -3.868625313043594360e-02 -2.757102549076080322e-01 -1.011254414916038513e-01 6.012779101729393005e-02 -5.198191478848457336e-02 -5.944092571735382080e-02 -3.113822937011718750e-01 -1.075957342982292175e-01 2.545128762722015381e-01 2.744758725166320801e-01 1.267001479864120483e-01 3.306840062141418457e-01 1.692186444997787476e-01 2.346726655960083008e-01 7.566294074058532715e-02 3.323858976364135742e-02 4.409985616803169250e-02 -1.015454456210136414e-01 1.209138855338096619e-01 -2.253279834985733032e-01 2.855449914932250977e-01 4.140440002083778381e-02 -2.133633941411972046e-01 -9.759136289358139038e-02 -6.109462678432464600e-02
-1.484079565852880478e-02 -2.182665169239044189e-01 -5.468703433871269226e-02 2.598145306110382080e-01 8.741107583045959473e-02 4.532954692840576172e-01 -5.649271234869956970e-02 -2.719713933765888214e-02 -3.189416229724884033e-01 -1.830668449401855469e-01 2.218967862427234650e-02 -6.643216311931610107e-02 -3.817528486251831055e-02 -6.772812455892562866e-02 -5.253033339977264404e-02 -1.502982154488563538e-02 -5.451031029224395752e-02 -3.054469525814056396e-01 2.383902668952941895e-01 -2.594179101288318634e-02 4.020003136247396469e-03 3.104561567306518555e-01 -9.063811600208282471e-02 1.237216056324541569e-03 -1.742864400148391724e-02 -3.186661005020141602e-02 -2.286100685596466064e-01 8.993545919656753540e-02 7.144951820373535156e-02 -1.608862131834030151e-01 -2.373854666948318481e-01 3.286706805229187012e-01
-1.138241067528724670e-01 -8.512485027313232422e-02 -1.195205450057983398e-01 4.111993312835693359e-01 -8.247887343168258667e-02 8.443048596382141113e-02 -1.255101710557937622e-01 5.574245378375053406e-02 6.966743618249893188e-02 -5.083931982517242432e-02 2.799555957317352295e-01 -1.113507524132728577e-01 4.164427518844604492e-02 9.496924281120300293e-02 2.021948546171188354e-01 1.148093417286872864e-01 5.805688723921775818e-02 8.595227450132369995e-02 2.081777341663837433e-02 -2.025155872106552124e-01 4.542358592152595520e-02 1.795714050531387329e-01 1.318368613719940186e-01 9.979773312807083130e-02 -3.833622857928276062e-02 2.222927063703536987e-01 -4.709094762802124023e-01 1.697959378361701965e-02 5.864136666059494019e-02 -4.036871194839477539e-01 -2.083621770143508911e-01 6.330930441617965698e-02
-1.664737462997436523e-01 6.360255926847457886e-02 1.832978874444961548e-01 3.764192163944244385e-01 -1.378345340490341187e-01 4.710974097251892090e-01 -7.444530725479125977e-02 2.174731343984603882e-01 -1.378437429666519165e-01 1.390827447175979614e-01 5.342007055878639221e-02 -2.252780050039291382e-01 -1.326290965080261230e-01 -1.371622644364833832e-02 3.885142505168914795e-01 3.908619284629821777e-02 -7.375374436378479004e-02 8.101142942905426025e-03 -7.260398566722869873e-02 3.240260481834411621e-02 6.579229235649108887e-02 -3.268663585186004639e-02 9.576197713613510132e-03 -2.243337593972682953e-02 -2.029188126325607300e-01 2.300371527671813965e-01 -4.208940267562866211e-02 2.505440963432192802e-03 -5.228769965469837189e-03 2.630367875099182129e-02 -3.469190895557403564e-01 4.715774208307266235e-02
8.604651689529418945e-02 -1.560355816036462784e-02 2.695129513740539551e-01 4.827452301979064941e-01 -1.629186421632766724e-01 4.021919369697570801e-01 -2.533137425780296326e-02 4.716052114963531494e-02 -2.673832476139068604e-01 -6.430769711732864380e-02 1.883106380701065063e-01 -3.139737620949745178e-02 8.238570764660835266e-03 -2.033247351646423340e-01 1.900237500667572021e-01 1.302928924560546875e-01 1.201108768582344055e-01 -3.577310964465141296e-02 1.103325560688972473e-01 -1.394425630569458008e-01 -1.230985112488269806e-02 2.235428392887115479e-01 7.626763731241226196e-02 2.107873857021331787e-01 1.924123987555503845e-02 4.257206991314888000e-02 1.141421198844909668e-01 -1.425888761878013611e-02 -1.170177012681961060e-01 1.300772875547409058e-01 -3.082037270069122314e-01 -1.496709696948528290e-02
-3.491728901863098145e-01 1.764886230230331421e-01 -4.230961948633193970e-02 5.440809577703475952e-02 -5.204987525939941406e-02 3.928638100624084473e-01 1.261634379625320435e-01 -2.526461184024810791e-01 -7.460007816553115845e-02 -8.250284940004348755e-02 -4.152828361839056015e-03 -7.229922711849212646e-02 -2.242168188095092773e-01 -1.423469334840774536e-01 8.661988377571105957e-02 4.095183312892913818e-02 -1.004289090633392334e-01 8.878543972969055176e-03 4.566408991813659668e-01 -1.597119122743606567e-01 3.822994828224182129e-01 1.509141623973846436e-01 -1.644595898687839508e-02 -4.320529289543628693e-03 1.053157495334744453e-03 1.335940361022949219e-01 2.020617015659809113e-02 -1.477041989564895630e-01 4.356139153242111206e-02 -1.278195828199386597e-01 -1.108993515372276306e-01 1.550193279981613159e-01
2.342536449432373047e-01 -1.051486097276210785e-02 -6.967835128307342529e-02 3.104581832885742188e-01 -7.548703253269195557e-02 1.259220391511917114e-01 -9.884078055620193481e-02 -8.248522877693176270e-02 -3.084624409675598145e-01 -6.765696406364440918e-02 -1.087659299373626709e-01 4.369254410266876221e-02 -3.144174814224243164e-01 3.077347278594970703e-01 3.590057492256164551e-01 1.885589808225631714e-01 4.881652444601058960e-02 -8.643929846584796906e-03 1.812836676836013794e-01 2.061906903982162476e-01 2.885746955871582031e-01 9.030801057815551758e-02 -1.445289999246597290e-01 -7.492848485708236694e-02 -3.232192993164062500e-02 3.346876800060272217e-02 -7.668633759021759033e-02 -1.393559873104095459e-01 2.465225309133529663e-01 -1.647878997027873993e-02 -4.658996686339378357e-02 2.184762358665466309e-01
3.133320808410644531e-01 1.518150418996810913e-02 3.795594349503517151e-02 2.411744445562362671e-01 -2.760681211948394775e-01 3.321766257286071777e-01 1.028928533196449280e-02 -4.190598148852586746e-03 -6.187778711318969727e-02 -1.321426033973693848e-02 3.765000402927398682e-02 3.393816947937011719e-02 1.598299480974674225e-02 3.109966963529586792e-02 3.107877969741821289e-01 2.346553057432174683e-01 -9.836870431900024414e-02 2.425137460231781006e-01 6.200052425265312195e-02 -1.334893852472305298e-01 -6.895117461681365967e-02 1.628082245588302612e-01 6.119963526725769043e-02 1.417446881532669067e-01 -3.073121607303619385e-01 -1.884889900684356689e-01 -3.684628307819366455e-01 -7.207250595092773438e-02 -2.076431959867477417e-01 -9.460261464118957520e-02 9.769713133573532104e-02 1.344316154718399048e-01
1.478341370820999146e-01 8.856562525033950806e-02 -6.622581928968429565e-02 2.667321860790252686e-01 -2.457164973020553589e-01 3.445401489734649658e-01 -1.036440283060073853e-01 1.731357872486114502e-01 2.117614448070526123e-01 -2.066277712583541870e-01 -2.211958318948745728e-01 -2.419784516096115112e-01 -2.552513778209686279e-01 1.657935976982116699e-01 -6.922538578510284424e-02 1.617598347365856171e-02 2.896919846534729004e-02 1.943521946668624878e-01 2.141701728105545044e-01 -8.311247080564498901e-02 3.309568762779235840e-01 2.695090882480144501e-02 2.963878959417343140e-02 -3.310720026493072510e-01 -4.998845607042312622e-02 -5.220245942473411560e-02 -2.113269567489624023e-01 -3.349317237734794617e-03 6.700935307890176773e-03 6.801140308380126953e-02 -6.476880609989166260e-02 -1.065779402852058411e-01
-1.723791658878326416e-01 1.231454089283943176e-01 -6.634156405925750732e-02 1.165992245078086853e-01 -4.365679919719696045e-01 2.729591727256774902e-01 1.111079901456832886e-01 -1.108072325587272644e-01 -5.852741748094558716e-02 -2.548230886459350586e-01 3.028247319161891937e-02 1.507762260735034943e-02 -3.090985417366027832e-01 -1.524365395307540894e-01 6.283351033926010132e-02 1.856412142515182495e-01 5.083841457962989807e-02 2.364931702613830566e-01 3.049934506416320801e-01 -3.593410551548004150e-01 1.129530519247055054e-01 -4.372492805123329163e-02 -5.640838295221328735e-02 -2.196310274302959442e-02 -9.876058250665664673e-02 -2.014577090740203857e-01 -1.725207716226577759e-01 6.453431211411952972e-03 -6.274941563606262207e-02 -6.770218163728713989e-02 -1.817903816699981689e-01 -7.643297431059181690e-04
2.393169254064559937e-01 -4.077538102865219116e-02 -5.813454091548919678e-02 2.689301967620849609e-01 9.682154282927513123e-03 3.500142097473144531e-01 -7.012006640434265137e-02 1.472665816545486450e-01 6.384263932704925537e-02 1.950389742851257324e-01 1.048095300793647766e-01 -1.159282326698303223e-01 -1.861530393362045288e-01 -7.099395245313644409e-02 4.281425178050994873e-01 3.379973769187927246e-01 2.479954808950424194e-02 1.459570080041885376e-01 -3.827461227774620056e-02 -1.504149883985519409e-01 1.520581096410751343e-01 1.511988695710897446e-03 1.785633526742458344e-02 -5.777149647474288940e-02 -3.390237390995025635e-01 -1.768854558467864990e-01 -2.171132415533065796e-01 -2.461403794586658478e-02 -1.782105565071105957e-01 1.648779585957527161e-02 -7.930960506200790405e-02 8.539922535419464111e-02
2.462649196386337280e-01 -2.431505173444747925e-01 -9.309357847087085247e-04 2.906232178211212158e-01 -1.479388922452926636e-01 3.978106677532196045e-01 -1.190042495727539062e-02 1.938112638890743256e-02 -2.332711964845657349e-01 6.635369360446929932e-02 -5.398970097303390503e-02 -1.343553811311721802e-01 -1.044470220804214478e-01 3.112312555313110352e-01 2.772594988346099854e-01 -6.678191572427749634e-02 2.623309195041656494e-01 1.413668319582939148e-02 -3.707664832472801208e-02 -1.605658233165740967e-01 3.457941114902496338e-01 8.777541667222976685e-02 -9.665980935096740723e-02 -9.160102345049381256e-03 5.040394514799118042e-02 4.726752638816833496e-02 -1.512364894151687622e-01 2.101330645382404327e-02 -2.196689397096633911e-01 1.094067096710205078e-01 -1.090394407510757446e-01 1.146284565329551697e-01
-3.912505507469177246e-02 -2.304607257246971130e-02 -8.353832364082336426e-02 4.166573584079742432e-01 -1.619018912315368652e-01 5.280004143714904785e-01 3.299697637557983398e-01 5.535447224974632263e-02 -1.738188043236732483e-02 1.652967035770416260e-01 -1.370700150728225708e-01 -2.385299094021320343e-02 -1.658073961734771729e-01 -9.816547483205795288e-02 6.033283099532127380e-02 2.119844546541571617e-03 -1.191980540752410889e-01 4.591807350516319275e-02 2.020620107650756836e-01 5.873961001634597778e-02 -1.522058397531509399e-01 3.300395607948303223e-02 1.928058415651321411e-01 1.403711643069982529e-02 1.854047030210494995e-01 1.432426571846008301e-01 -2.352007925510406494e-01 1.613489352166652679e-02 -2.511756122112274170e-01 -2.169627696275711060e-02 -8.219353109598159790e-02 9.822457283735275269e-02
-1.179351434111595154e-01 -1.235744729638099670e-01 -6.890026852488517761e-03 3.472458720207214355e-01 5.692712217569351196e-02 2.580000758171081543e-01 -1.292911358177661896e-02 3.868977725505828857e-01 -3.699800074100494385e-01 2.115367352962493896e-01 -8.198783546686172485e-02 -3.726063668727874756e-02 -2.488441467285156250e-01 -1.309159249067306519e-01 1.321486532688140869e-01 7.298477739095687866e-02 1.567332148551940918e-01 -1.620850525796413422e-02 1.950384527444839478e-01 -1.480352729558944702e-01 -1.766516827046871185e-03 4.956524819135665894e-02 3.079558722674846649e-02 1.802439391613006592e-01 2.039419300854206085e-02 8.784620463848114014e-02 -3.737870752811431885e-01 -3.206749632954597473e-02 2.232687324285507202e-01 -9.552589058876037598e-02 8.947201818227767944e-02 -4.898963868618011475e-02
1.501589417457580566e-01 -4.103327393531799316e-01 -1.178029999136924744e-01 3.775784373283386230e-01 3.389170765876770020e-02 4.364314973354339600e-01 -3.437367826700210571e-02 4.745538905262947083e-02 1.118479073047637939e-01 1.159111559391021729e-01 1.501051802188158035e-02 -6.575251370668411255e-02 -9.587919712066650391e-02 -5.346897989511489868e-02 4.392325505614280701e-02 -5.308309569954872131e-02 -3.616757690906524658e-02 2.360366284847259521e-01 1.567401736974716187e-02 -4.084066152572631836e-01 1.415897905826568604e-01 2.606362998485565186e-01 1.202403381466865540e-01 -1.196844950318336487e-01 -8.363834023475646973e-02 -4.570079594850540161e-02 -5.127372965216636658e-02 7.655334472656250000e-02 -7.406233251094818115e-02 3.661830350756645203e-02 1.329633444547653198e-01 1.654872447252273560e-01
5.981051549315452576e-02 -2.178126871585845947e-01 -7.993338257074356079e-02 2.844205498695373535e-01 9.312036633491516113e-02 4.560652971267700195e-01 -9.128999896347522736e-03 -1.427024137228727341e-02 -2.698363661766052246e-01 -2.038345038890838623e-01 1.927263662219047546e-02 -1.547402329742908478e-02 -2.545778267085552216e-02 -5.594173073768615723e-02 6.270914338529109955e-03 -6.658037751913070679e-02 -1.232204809784889221e-01 -3.249160349369049072e-01 3.168481588363647461e-01 1.678923144936561584e-02 -1.752263158559799194e-01 2.589718401432037354e-01 -1.145052760839462280e-01 -8.639366924762725830e-02 -1.503414064645767212e-01 1.047309115529060364e-01 -2.058110237121582031e-01 1.204046010971069336e-01 -8.250945061445236206e-02 -1.716457754373550415e-01 -1.662801802158355713e-01 1.655324548482894897e-01
1.504274606704711914e-01 4.947192221879959106e-02 -9.689524024724960327e-02 2.421476095914840698e-01 -2.197085022926330566e-01 2.369684427976608276e-01 2.931084930896759033e-01 -1.123390793800354004e-01 -9.032755345106124878e-02 -9.779476374387741089e-02 9.226213395595550537e-02 -3.227235078811645508e-01 -7.682374864816665649e-02 3.958365321159362793e-02 1.441550701856613159e-01 8.308304101228713989e-02 1.017756536602973938e-01 3.377997279167175293e-01 5.884808488190174103e-03 -3.365163505077362061e-02 2.278384417295455933e-01 5.077055841684341431e-02 1.150188595056533813e-01 -2.194812893867492676e-01 -2.284962385892868042e-01 -1.977156102657318115e-01 -1.186203062534332275e-01 1.608189009130001068e-02 2.479840256273746490e-02 -3.803741335868835449e-01 -1.777807921171188354e-01 -1.197641640901565552e-01
-6.904947757720947266e-02 6.971792131662368774e-02 -8.336209505796432495e-02 1.700895130634307861e-01 -1.952724456787109375e-01 5.150111317634582520e-01 -6.691192090511322021e-02 -2.218393534421920776e-01 -3.129803836345672607e-01 -8.163166046142578125e-02 6.287019234150648117e-03 6.430488079786300659e-02 -2.360726296901702881e-01 -2.494630664587020874e-01 1.720529943704605103e-01 9.907197207212448120e-02 1.291036754846572876e-01 8.704052120447158813e-02 7.659761607646942139e-02 2.229815274477005005e-01 1.895737797021865845e-01 9.990171343088150024e-02 6.645338982343673706e-02 -2.305716425180435181e-01 -2.266804873943328857e-01 -1.217663809657096863e-01 1.387756131589412689e-02 9.009049972519278526e-04 -7.394624501466751099e-02 -8.704180270433425903e-02 -1.130612473934888840e-02 -2.614446282386779785e-01
-5.050997063517570496e-02 -1.234165579080581665e-01 2.337949275970458984e-01 2.755314111709594727e-01 -2.347112149000167847e-01 3.508748412132263184e-01 1.057489290833473206e-01 -2.296143472194671631e-01 -1.965107172727584839e-01 2.657801844179630280e-02 -2.524075210094451904e-01 -1.948284059762954712e-01 -1.275740116834640503e-01 2.714810967445373535e-01 1.927486211061477661e-01 7.324500381946563721e-02 1.697012484073638916e-01 -1.803105026483535767e-01 2.584917657077312469e-02 -5.083227995783090591e-03 1.413947790861129761e-01 2.489404529333114624e-01 1.514900624752044678e-01 -2.392085939645767212e-01 -1.416794024407863617e-02 2.326375432312488556e-02 -1.817952394485473633e-01 -1.751623749732971191e-01 -4.365174472332000732e-02 -9.212364256381988525e-02 5.608187615871429443e-02 -1.841143220663070679e-01
5.649640783667564392e-02 -4.180650413036346436e-01 3.381512314081192017e-02 2.641034722328186035e-01 -6.114694476127624512e-02 3.940942287445068359e-01 1.058686450123786926e-01 -5.433737765997648239e-03 1.766628772020339966e-02 -7.077692449092864990e-02 1.088848710060119629e-02 4.552084580063819885e-02 -1.367327868938446045e-01 8.369276672601699829e-02 2.379022166132926941e-02 -1.747467368841171265e-02 6.039235368371009827e-02 -2.472372949123382568e-01 2.023233473300933838e-01 9.733735024929046631e-02 -1.756550967693328857e-01 2.640354931354522705e-01 1.580004394054412842e-02 -8.736342191696166992e-02 -1.477476358413696289e-01 -1.164855882525444031e-01 -1.631555557250976562e-01 -2.113460600376129150e-01 -1.693130657076835632e-02 -8.019293099641799927e-02 -3.281898796558380127e-01 3.194046318531036377e-01
-1.938121914863586426e-01 -4.398648813366889954e-02 7.932738214731216431e-02 1.859477609395980835e-01 -1.117390301078557968e-02 2.115125656127929688e-01 -4.251625388860702515e-02 1.771462708711624146e-01 1.656100600957870483e-01 -2.733603417873382568e-01 2.403519488871097565e-02 -2.869530320167541504e-01 -2.367985248565673828e-01 2.066309005022048950e-02 1.367009244859218597e-02 9.757628291845321655e-02 3.613227903842926025e-01 1.605214327573776245e-01 4.300363957881927490e-01 -2.293653786182403564e-01 2.028537392616271973e-01 -8.034271188080310822e-03 -7.141195237636566162e-02 -1.939749568700790405e-01 -1.214649975299835205e-01 1.898533552885055542e-01 6.496604532003402710e-02 7.783306390047073364e-02 1.096487604081630707e-02 -1.777488887310028076e-01 1.346794813871383667e-01 3.961989656090736389e-02
2.471366226673126221e-01 -2.080098092555999756e-01 -1.345865335315465927e-02 2.851120233535766602e-01 2.202067710459232330e-02 3.604315817356109619e-01 1.150011867284774780e-01 -3.657993078231811523e-01 3.372449427843093872e-02 -2.020628005266189575e-01 9.030754864215850830e-02 -9.168364107608795166e-02 -8.370995521545410156e-02 5.404048040509223938e-02 -1.314955204725265503e-01 7.673350721597671509e-02 1.444710493087768555e-01 2.098119556903839111e-01 3.601374328136444092e-01 -3.926451876759529114e-02 2.954937219619750977e-01 -6.298030167818069458e-02 -2.078697383403778076e-01 8.010995388031005859e-02 -1.780586242675781250e-01 -5.675829201936721802e-02 -8.662773668766021729e-02 -1.161991357803344727e-01 1.157345548272132874e-01 -5.164628848433494568e-02 -1.162914857268333435e-01 -1.501925736665725708e-01
-2.401165664196014404e-01 8.601890504360198975e-02 -5.276185274124145508e-02 7.908581942319869995e-02 -8.383602648973464966e-02 3.399624228477478027e-01 2.114928662776947021e-01 -1.388715505599975586e-01 -1.338730156421661377e-01 -4.196052253246307373e-01 6.653270125389099121e-02 1.995370090007781982e-01 1.074082031846046448e-01 1.133659034967422485e-01 9.764033555984497070e-02 1.334297563880681992e-02 7.085876911878585815e-02 3.023874163627624512e-01 2.915267944335937500e-01 4.693350568413734436e-02 2.152901142835617065e-01 -1.497665196657180786e-01 6.391189247369766235e-02 -2.859056890010833740e-01 -1.427210122346878052e-01 1.167538017034530640e-01 -1.598488539457321167e-01 -4.211069643497467041e-02 -1.399192214012145996e-01 -7.518188655376434326e-02 -1.294468492269515991e-01 1.593384891748428345e-01
-1.430168375372886658e-02 1.441401392221450806e-01 -1.954473108053207397e-01 1.517250984907150269e-01 -3.018037974834442139e-01 2.848858535289764404e-01 4.424874484539031982e-02 -2.150804698467254639e-01 -3.280353248119354248e-01 -1.798680424690246582e-01 -2.087209746241569519e-02 -7.046723365783691406e-02 -1.483253240585327148e-01 -8.082789927721023560e-02 1.979914903640747070e-01 -2.363899350166320801e-02 2.700390219688415527e-01 2.119345664978027344e-01 -2.461709827184677124e-02 1.140880510210990906e-01 2.391536831855773926e-01 2.488205581903457642e-01 -3.372905775904655457e-02 -1.682205796241760254e-01 -3.596613705158233643e-01 -1.831032894551753998e-02 1.267462968826293945e-02 -6.255957484245300293e-02 -5.148636922240257263e-02 -2.572557330131530762e-01 -5.745434202253818512e-03 3.240800648927688599e-02
7.387381047010421753e-02 8.928012847900390625e-02 1.587325185537338257e-01 2.029221206903457642e-01 -1.114177629351615906e-01 1.859766244888305664e-01 7.683825492858886719e-02 6.939762830734252930e-02 1.298078596591949463e-01 -1.047453209757804871e-01 -1.893764883279800415e-01 -2.605381011962890625e-01 -2.392269372940063477e-01 -1.309587508440017700e-01 -9.007578343152999878e-02 1.662408858537673950e-01 2.210448086261749268e-01 8.204218000173568726e-02 2.303085923194885254e-01 -2.237246483564376831e-01 1.055751740932464600e-01 1.113480255007743835e-01 4.882474988698959351e-02 -1.163087636232376099e-01 -4.544471204280853271e-01 7.439263910055160522e-02 -2.029188871383666992e-01 1.935729980468750000e-01 1.443127840757369995e-01 9.427393972873687744e-02 -9.055399149656295776e-02 -3.066312670707702637e-01
-2.017623186111450195e-01 -3.735623508691787720e-02 8.932489156723022461e-02 1.938205212354660034e-01 1.187607366591691971e-02 1.029131412506103516e-01 -1.422164291143417358e-01 1.947220563888549805e-01 9.514132142066955566e-02 1.467888709157705307e-02 4.396018013358116150e-02 -1.371449679136276245e-01 -3.785199224948883057e-01 2.450577542185783386e-02 2.729878425598144531e-01 -2.851106040179729462e-02 2.724056839942932129e-01 1.802147030830383301e-01 2.882130742073059082e-01 -1.793988645076751709e-01 1.281432807445526123e-01 1.464353799819946289e-01 -3.610925923567265272e-04 -1.841374635696411133e-01 -3.623444437980651855e-01 5.140411853790283203e-02 2.229983173310756683e-02 1.461492925882339478e-01 -1.967755705118179321e-01 -3.582572564482688904e-02 2.319101691246032715e-01 2.257703095674514771e-01
1.868484914302825928e-01 1.319511234760284424e-01 3.635557740926742554e-02 -2.565007284283638000e-02 -7.942157238721847534e-02 2.867707610130310059e-01 1.818338632583618164e-01 9.561023861169815063e-02 -5.101002007722854614e-02 -1.001993343234062195e-01 6.917910277843475342e-02 4.111256822943687439e-02 -1.533034443855285645e-01 1.724644899368286133e-01 1.479336023330688477e-01 6.582564115524291992e-02 3.274675905704498291e-01 2.083113938570022583e-01 1.932180672883987427e-01 1.112536876462399960e-03 -7.809633761644363403e-02 2.450532764196395874e-01 -5.646411329507827759e-02 -1.702028885483741760e-02 1.440591085702180862e-02 3.543449193239212036e-02 -1.263638734817504883e-01 1.123631298542022705e-01 5.656882524490356445e-01 -1.189000904560089111e-01 -2.842547297477722168e-01 1.173746362328529358e-01
-2.716117538511753082e-02 -1.254017651081085205e-01 1.732758432626724243e-01 2.122651487588882446e-01 -2.310172468423843384e-02 2.082938402891159058e-01 2.806932032108306885e-01 -2.732876837253570557e-01 -8.640306442975997925e-02 -2.363447844982147217e-01 5.460385978221893311e-02 5.587156489491462708e-02 -1.709279231727123260e-02 6.075464654713869095e-03 1.228090748190879822e-01 -6.951770931482315063e-02 1.169814318418502808e-01 6.122612953186035156e-02 2.488816529512405396e-01 -2.311560884118080139e-02 2.473994195461273193e-01 -1.892918646335601807e-01 1.552405357360839844e-01 -3.386374413967132568e-01 -2.047116160392761230e-01 -1.722427457571029663e-01 -3.379713594913482666e-01 -2.884537540376186371e-02 2.216213196516036987e-02 -1.525360792875289917e-01 -3.075031042098999023e-01 2.681730315089225769e-02
1.481238305568695068e-01 3.352618589997291565e-02 -3.622900694608688354e-02 2.471105009317398071e-01 -3.071864843368530273e-01 3.319250345230102539e-01 3.607159107923507690e-02 -1.761533766984939575e-01 -4.770251363515853882e-02 -1.892846673727035522e-01 6.464502960443496704e-02 -1.214512139558792114e-01 -7.543232291936874390e-02 -1.076407730579376221e-01 5.699883401393890381e-02 1.955561339855194092e-01 -1.764138415455818176e-02 3.353877365589141846e-02 2.470006644725799561e-01 -3.725548684597015381e-01 1.170463114976882935e-01 -1.352018564939498901e-01 -5.220536887645721436e-02 -6.742879003286361694e-02 -2.039024978876113892e-01 -3.193370401859283447e-01 9.123915433883666992e-02 -4.395862296223640442e-02 -8.985264599323272705e-02 6.873834133148193359e-02 -3.332850039005279541e-01 2.090657055377960205e-01
1.422940008342266083e-02 -1.080630794167518616e-01 2.167387120425701141e-02 3.266149163246154785e-01 8.106441795825958252e-02 5.361709594726562500e-01 2.366089671850204468e-01 1.609227955341339111e-01 -1.162672936916351318e-01 2.734446898102760315e-02 3.360715927556157112e-03 -2.944554984569549561e-01 -2.911669313907623291e-01 -2.004615515470504761e-01 1.324902474880218506e-01 -1.148885637521743774e-01 -1.774067282676696777e-01 -2.119662612676620483e-01 1.883343458175659180e-01 6.062028929591178894e-02 -6.171293929219245911e-02 9.652661532163619995e-02 9.285079687833786011e-02 9.834579192101955414e-03 -1.229550912976264954e-01 -1.923390105366706848e-02 4.571102187037467957e-02 2.770414650440216064e-01 -1.123305261135101318e-01 -5.414068326354026794e-02 -1.762842945754528046e-02 -2.764422073960304260e-02
1.038652360439300537e-01 2.360732257366180420e-01 4.279081895947456360e-02 1.905087232589721680e-01 -2.727501988410949707e-01 3.693391680717468262e-01 -1.112303361296653748e-01 -1.279486119747161865e-01 -2.332255691289901733e-01 1.558243334293365479e-01 9.699168801307678223e-02 4.898873344063758850e-02 -3.661844879388809204e-02 -1.111582666635513306e-02 -9.330032020807266235e-02 7.311479002237319946e-02 1.407748013734817505e-01 1.237569600343704224e-01 3.812421858310699463e-01 1.056263148784637451e-01 4.189814925193786621e-01 6.230212748050689697e-02 -4.501007869839668274e-02 5.137781053781509399e-02 -2.535462975502014160e-01 -9.715941548347473145e-02 -1.272448897361755371e-01 -9.105600416660308838e-03 8.518488705158233643e-02 -1.661037206649780273e-01 1.517784148454666138e-01 1.618640422821044922e-01
-6.846875697374343872e-02 -1.291888356208801270e-01 -4.346458241343498230e-02 1.950739771127700806e-01 4.119490273296833038e-03 4.964926540851593018e-01 1.036523059010505676e-01 9.365753084421157837e-02 -1.401546746492385864e-01 -1.072961315512657166e-01 -3.618393838405609131e-02 -2.400231920182704926e-02 -2.122626602649688721e-01 -4.411910474300384521e-02 1.159384474158287048e-01 1.039788797497749329e-01 -8.841088414192199707e-02 -3.455235660076141357e-01 1.865991503000259399e-01 1.891961693763732910e-02 -2.700186967849731445e-01 1.754306107759475708e-01 4.244878143072128296e-02 -1.357153654098510742e-01 -1.106935515999794006e-01 -9.486371651291847229e-03 -2.012768387794494629e-01 2.936026453971862793e-01 -1.354402750730514526e-01 -8.766230940818786621e-02 -1.223781704902648926e-01 3.193674385547637939e-01
-8.986003696918487549e-02 -5.788338556885719299e-02 -2.211402654647827148e-01 -1.788055524230003357e-02 -2.521877884864807129e-01 2.735056877136230469e-01 1.168895959854125977e-01 -1.810345426201820374e-02 6.996414158493280411e-04 -3.434171974658966064e-01 1.081752590835094452e-02 -1.814954876899719238e-01 -1.706934571266174316e-01 -1.868705004453659058e-01 1.362644881010055542e-01 -1.062741577625274658e-01 1.228516995906829834e-01 -5.333473533391952515e-02 5.218563079833984375e-01 -2.117398530244827271e-01 1.325120329856872559e-01 -4.530363529920578003e-02 1.165064238011837006e-02 -1.478448808193206787e-01 -2.490364313125610352e-01 -8.780342340469360352e-02 -1.721742749214172363e-01 -4.927289113402366638e-02 7.407446205615997314e-02 -1.120003238320350647e-01 -2.132864594459533691e-01 -3.348303493112325668e-03
3.899532556533813477e-01 2.665883302688598633e-01 1.236117184162139893e-01 2.347762137651443481e-01 -1.871902793645858765e-01 4.262482821941375732e-01 -2.374650835990905762e-01 -1.696795225143432617e-01 -2.080958150327205658e-02 -1.194037273526191711e-01 5.711777135729789734e-02 2.828931994736194611e-02 -1.204004418104887009e-02 -3.516654670238494873e-02 1.532570123672485352e-01 -1.122038215398788452e-01 -8.594652265310287476e-02 1.209136992692947388e-01 8.054042607545852661e-02 -3.018069267272949219e-02 7.404527626931667328e-03 1.826798766851425171e-01 1.295284032821655273e-01 8.208410441875457764e-02 -6.297866255044937134e-02 -2.398006767034530640e-01 -3.185924291610717773e-01 -4.940563812851905823e-03 -7.400577515363693237e-02 -1.563617028295993805e-02 -1.908653676509857178e-01 2.384387850761413574e-01
3.397619724273681641e-01 -2.952991612255573273e-02 1.563307493925094604e-01 1.059947535395622253e-01 -3.451856374740600586e-01 5.015261173248291016e-01 -4.039166867733001709e-02 1.221252679824829102e-01 -1.917009055614471436e-01 6.982085108757019043e-02 1.496935188770294189e-01 -2.945111691951751709e-01 -1.027279645204544067e-01 1.566182007081806660e-03 7.419697940349578857e-02 1.193892657756805420e-01 7.804695982486009598e-03 -5.248906835913658142e-02 1.071191653609275818e-01 -3.476420789957046509e-02 -5.600285530090332031e-02 -5.866386462002992630e-03 -1.379211544990539551e-01 2.176402062177658081e-01 -2.321929298341274261e-02 -1.458207797259092331e-02 -8.301519602537155151e-02 -1.219748612493276596e-02 -1.590455472469329834e-01 1.031568273901939392e-02 -2.590231895446777344e-01 3.071772158145904541e-01
3.005005121231079102e-01 4.993347451090812683e-02 -8.207167685031890869e-02 3.193486630916595459e-01 -1.760824471712112427e-01 3.490562736988067627e-01 -1.259609013795852661e-01 1.375543624162673950e-01 3.033472783863544464e-02 8.569756150245666504e-02 -4.649483039975166321e-02 -1.108021512627601624e-01 2.395285964012145996e-01 1.959857763722538948e-03 3.213323354721069336e-01 -6.828152691014111042e-04 5.499397218227386475e-02 1.721019148826599121e-01 1.609346270561218262e-01 -2.732450366020202637e-01 2.669879235327243805e-02 2.273937463760375977e-01 2.078457921743392944e-01 -5.559211596846580505e-02 -2.706435322761535645e-01 -1.478733718395233154e-01 -1.556041836738586426e-01 3.035489097237586975e-02 -1.292253732681274414e-01 -2.010679692029953003e-01 6.492135673761367798e-02 1.183640658855438232e-01
4.242092370986938477e-02 2.624783217906951904e-01 -3.881344944238662720e-02 -1.018872857093811035e-01 1.111768372356891632e-02 4.263083934783935547e-01 1.920172199606895447e-02 9.535288065671920776e-02 -1.951317638158798218e-01 3.084962628781795502e-02 -1.376841813325881958e-01 -1.150056049227714539e-01 8.056171238422393799e-02 9.798009693622589111e-02 3.015713393688201904e-01 8.824840188026428223e-02 -7.720732688903808594e-02 1.970613896846771240e-01 4.003897309303283691e-01 1.254552453756332397e-01 2.701141238212585449e-01 2.874335739761590958e-03 5.502125248312950134e-02 -1.011113896965980530e-01 -3.262004852294921875e-01 7.189299911260604858e-02 -5.954276397824287415e-02 2.311845496296882629e-02 -5.419263616204261780e-02 2.323279082775115967e-01 -2.424356937408447266e-01 -4.062966257333755493e-02
-1.003119274973869324e-01 1.691688001155853271e-01 9.003672748804092407e-02 1.269419044256210327e-01 5.450851842761039734e-02 1.498841792345046997e-01 -7.812513969838619232e-03 -3.247918561100959778e-02 -1.205585896968841553e-01 -1.393048465251922607e-01 -2.477946504950523376e-02 -2.479006350040435791e-01 -1.915160864591598511e-01 1.229633316397666931e-01 2.135675866156816483e-03 5.023505091667175293e-01 1.863433867692947388e-01 -4.133290052413940430e-02 3.940081596374511719e-01 -2.211954593658447266e-01 1.339551359415054321e-01 1.882464885711669922e-01 1.720044016838073730e-01 -2.368542402982711792e-01 3.590409457683563232e-02 -4.446351900696754456e-02 -3.636640310287475586e-02 6.201263889670372009e-02 1.780947744846343994e-01 1.433252990245819092e-01 -2.192009389400482178e-01 1.482119411230087280e-01
9.993118047714233398e-02 -1.956330239772796631e-01 3.339667618274688721e-02 2.811068594455718994e-01 -1.168535128235816956e-01 3.670616149902343750e-01 -2.410150021314620972e-01 -4.395636171102523804e-02 -1.996837407350540161e-01 1.610220223665237427e-01 1.767730414867401123e-01 -7.644754648208618164e-02 -1.990484744310379028e-01 4.947949945926666260e-02 3.456497192382812500e-01 1.885252743959426880e-01 5.370049178600311279e-02 2.714049816131591797e-01 6.391521543264389038e-02 -2.622453272342681885e-01 1.737084686756134033e-01 -2.646015211939811707e-02 -7.404378801584243774e-02 -1.687067151069641113e-01 -1.284017264842987061e-01 -1.855560988187789917e-01 -7.702615112066268921e-02 -3.258103504776954651e-02 -2.314425557851791382e-01 -3.643424715846776962e-03 -1.849402636289596558e-01 5.745748430490493774e-02
-2.051164209842681885e-02 -2.385597229003906250e-01 -1.427917629480361938e-01 1.952547580003738403e-01 2.385973557829856873e-02 4.839907586574554443e-01 1.002311632037162781e-01 -4.680837318301200867e-02 -3.038106560707092285e-01 -2.416428625583648682e-01 -8.690781146287918091e-02 -3.701963648200035095e-02 -1.120695397257804871e-01 -8.838798850774765015e-02 7.902758568525314331e-02 3.595763072371482849e-02 -1.105203628540039062e-01 -2.521566152572631836e-01 1.819579750299453735e-01 -8.665082603693008423e-02 -1.785621047019958496e-01 3.169876635074615479e-01 -8.841433376073837280e-02 -8.705209009349346161e-03 3.535378724336624146e-02 6.666316837072372437e-02 -1.782689094543457031e-01 1.272590458393096924e-01 -4.281433299183845520e-03 -1.044799387454986572e-01 -2.888310253620147705e-01 2.118380665779113770e-01
1.258065849542617798e-01 -9.184268116950988770e-02 -1.423364877700805664e-01 1.760892570018768311e-01 -3.230146467685699463e-01 3.458198308944702148e-01 3.113378211855888367e-02 -1.626225113868713379e-01 -1.083950251340866089e-01 4.367297142744064331e-02 -9.118077158927917480e-02 -6.541544198989868164e-02 -8.900102227926254272e-02 -1.102759540081024170e-01 1.415025815367698669e-02 1.289200689643621445e-02 1.937259435653686523e-01 -1.276974976062774658e-01 4.430290162563323975e-01 1.301638633012771606e-01 1.406336724758148193e-01 2.053371071815490723e-02 3.219366073608398438e-01 1.546620875597000122e-01 -2.482544183731079102e-01 -3.866310045123100281e-02 -2.973350882530212402e-01 2.276951670646667480e-01 1.590573787689208984e-02 2.342634089291095734e-02 7.062982022762298584e-02 -4.941313713788986206e-02
-4.056878760457038879e-02 -3.731468617916107178e-01 -5.757772922515869141e-02 3.046673536300659180e-01 2.304023504257202148e-01 4.371417760848999023e-01 5.098320171236991882e-02 -3.294873237609863281e-02 -2.628699541091918945e-01 -1.733746528625488281e-01 -1.550635416060686111e-02 -1.119652241468429565e-01 -6.433683633804321289e-02 -3.538033738732337952e-02 7.395124062895774841e-03 -6.363062188029289246e-03 -4.286720976233482361e-02 -2.630608677864074707e-01 2.052777111530303955e-01 -1.748297065496444702e-01 -1.193931251764297485e-01 2.827898263931274414e-01 3.859468549489974976e-02 -1.145135536789894104e-01 -8.246178179979324341e-02 1.206746920943260193e-01 -1.368135958909988403e-01 4.075509309768676758e-02 -6.882610917091369629e-02 -7.270871102809906006e-02 -2.122182548046112061e-01 2.198199778795242310e-01
2.087525278329849243e-01 -2.003582268953323364e-01 7.735931873321533203e-02 1.343551278114318848e-01 -1.974902749061584473e-01 3.148444890975952148e-01 -2.825417369604110718e-02 -1.980722993612289429e-01 7.262373715639114380e-02 -1.912029534578323364e-01 5.740448459982872009e-02 -8.309394866228103638e-02 -3.172868490219116211e-01 -3.468178212642669678e-02 5.202284455299377441e-02 2.951466143131256104e-01 1.412013953085988760e-04 1.363624930381774902e-01 3.784910440444946289e-01 4.504026100039482117e-02 2.658563256263732910e-01 5.457218736410140991e-02 -8.127269893884658813e-02 2.151339687407016754e-02 -3.573205694556236267e-02 4.799990355968475342e-02 -2.868653833866119385e-02 3.413647711277008057e-01 -7.165542989969253540e-02 2.355664819478988647e-01 -2.007033824920654297e-01 6.254991143941879272e-02
3.429957665503025055e-03 -1.187873780727386475e-01 -2.039061188697814941e-01 1.097752377390861511e-01 -3.470138087868690491e-02 3.960130214691162109e-01 1.892680227756500244e-01 -2.369820922613143921e-01 -3.930911049246788025e-02 -1.315585970878601074e-01 2.308684140443801880e-01 -2.591320127248764038e-02 -4.921261593699455261e-02 -1.556836068630218506e-01 -1.115627661347389221e-01 1.545913964509963989e-01 1.232994049787521362e-01 -8.953874558210372925e-02 4.393460452556610107e-01 -2.107943743467330933e-01 -5.789311230182647705e-02 -8.043191581964492798e-02 9.493552148342132568e-03 -2.207848280668258667e-01 -2.315892651677131653e-02 -2.261229157447814941e-01 -3.289892077445983887e-01 8.096873760223388672e-02 1.390568017959594727e-01 -3.507813811302185059e-02 -1.750085949897766113e-01 -9.704753756523132324e-02
1.019328162074089050e-01 -2.865520119667053223e-01 -6.036510318517684937e-02 1.789128482341766357e-01 -2.657691836357116699e-01 1.987115293741226196e-01 7.701919972896575928e-02 -2.058831006288528442e-01 -6.162348389625549316e-02 -5.802617222070693970e-02 -1.690760552883148193e-01 -9.275949746370315552e-02 -1.355090364813804626e-02 -2.566635012626647949e-01 1.414730548858642578e-01 3.505647554993629456e-02 6.562112271785736084e-02 5.585483834147453308e-02 3.770499527454376221e-01 -6.722489744424819946e-02 3.898261487483978271e-01 4.986473172903060913e-02 2.378371357917785645e-01 6.305176019668579102e-02 -3.930189460515975952e-02 9.892901033163070679e-02 -3.534514307975769043e-01 7.694891095161437988e-02 2.242528051137924194e-01 -5.791410803794860840e-02 -2.146325446665287018e-02 1.278920322656631470e-01
-4.572280123829841614e-02 -2.469379007816314697e-01 -1.027671736665070057e-03 2.641113400459289551e-01 4.102859646081924438e-02 4.251468479633331299e-01 1.511248946189880371e-01 -5.188051238656044006e-02 -2.613661587238311768e-01 -1.765918731689453125e-01 -1.291494816541671753e-02 2.352045476436614990e-02 -1.249736174941062927e-01 -8.720993995666503906e-02 5.871278420090675354e-02 3.406625986099243164e-02 9.297913871705532074e-03 -2.432200014591217041e-01 2.981882691383361816e-01 -6.242312118411064148e-02 -2.409643530845642090e-01 2.983176112174987793e-01 -1.338166892528533936e-01 -1.311392039060592651e-01 -1.846008151769638062e-01 4.078851640224456787e-02 -3.544769063591957092e-02 7.861873507499694824e-02 -9.859447181224822998e-02 -1.092435568571090698e-01 -1.784766763448715210e-01 3.166366815567016602e-01
1.957244127988815308e-01 -5.072349682450294495e-02 -3.089250624179840088e-01 -5.338797345757484436e-02 2.688160166144371033e-02 4.479671418666839600e-01 -7.979663461446762085e-02 1.155976206064224243e-01 -1.300327330827713013e-01 -4.348490387201309204e-02 1.482325047254562378e-01 -1.793935000896453857e-01 -2.787907123565673828e-01 1.332812756299972534e-01 2.600307464599609375e-01 2.613553702831268311e-01 -2.061407268047332764e-02 -4.955983161926269531e-02 1.234563961625099182e-01 -9.970444440841674805e-02 1.489574313163757324e-01 -7.578687369823455811e-02 2.574520409107208252e-01 -4.174756177235394716e-04 -8.980358392000198364e-02 -2.483523823320865631e-02 -3.697677552700042725e-01 3.415909036993980408e-02 -4.072802513837814331e-02 -3.833249583840370178e-02 -6.268312036991119385e-02 -2.437835186719894409e-01
2.342504709959030151e-01 -2.070747613906860352e-01 -4.974998906254768372e-02 2.087108045816421509e-01 -3.458754420280456543e-01 2.431408315896987915e-01 -1.845561116933822632e-01 -6.550464895553886890e-04 -5.187587440013885498e-02 -1.869755238294601440e-01 2.109250575304031372e-01 -4.051646962761878967e-02 5.834305286407470703e-02 -6.429207324981689453e-02 3.363586664199829102e-01 1.300021708011627197e-01 1.144446209073066711e-01 -1.828383058309555054e-01 1.369802504777908325e-01 8.749034255743026733e-02 -4.596675559878349304e-02 2.116793543100357056e-01 -2.134793810546398163e-02 -1.939960569143295288e-01 -2.329830527305603027e-01 -6.856576353311538696e-02 -1.250190939754247665e-02 -7.353238761425018311e-02 9.207990020513534546e-02 -4.097025841474533081e-02 -1.921397000551223755e-01 3.904719352722167969e-01
-1.409762501716613770e-01 -3.277064114809036255e-02 -1.847689449787139893e-01 1.413060426712036133e-01 -3.392469584941864014e-01 2.925433516502380371e-01 1.403433829545974731e-01 -1.096103414893150330e-01 -3.746996074914932251e-02 -3.119592964649200439e-01 -3.604108467698097229e-02 -7.847977429628372192e-02 -1.924251914024353027e-01 -1.603284031152725220e-01 3.159536793828010559e-02 1.343453526496887207e-01 -7.864587754011154175e-02 2.878646180033683777e-02 4.314673542976379395e-01 -1.647184342145919800e-01 -4.274339973926544189e-02 -7.646944373846054077e-02 -1.087123677134513855e-01 -2.691057920455932617e-01 -2.536445260047912598e-01 -1.530163288116455078e-01 -8.791840821504592896e-02 3.973485901951789856e-02 -4.674773290753364563e-02 8.745661377906799316e-02 -2.878793478012084961e-01 -5.114921182394027710e-02
1.082004159688949585e-01 -3.984827175736427307e-02 -2.394219627603888512e-03 2.374409139156341553e-01 -2.517996132373809814e-01 5.347525477409362793e-01 -1.191612333059310913e-01 1.839790195226669312e-01 -2.007892131805419922e-01 -9.392471611499786377e-02 -6.926928460597991943e-02 -8.664448559284210205e-02 1.207907870411872864e-01 -4.663823544979095459e-02 4.073605537414550781e-01 4.710104316473007202e-02 -1.027868464589118958e-01 1.126489415764808655e-01 1.803936809301376343e-01 -2.183210104703903198e-01 8.822339028120040894e-02 1.674134135246276855e-01 -5.416301265358924866e-02 -1.764248497784137726e-02 -6.045248359441757202e-02 1.682400517165660858e-02 3.964136913418769836e-02 2.187264263629913330e-01 -1.902260631322860718e-01 -1.962805390357971191e-01 -1.753958873450756073e-02 1.251125931739807129e-01
-2.623943984508514404e-02 -2.777830362319946289e-01 -1.337192058563232422e-01 2.429764121770858765e-01 1.431890577077865601e-01 4.639592170715332031e-01 4.026553034782409668e-02 -9.323613718152046204e-03 -2.419936507940292358e-01 -1.954287290573120117e-01 -8.422370254993438721e-02 -1.217221282422542572e-02 -1.209148094058036804e-01 -8.258616924285888672e-02 6.437903642654418945e-02 6.669359281659126282e-03 -9.866786003112792969e-02 -3.318226337432861328e-01 1.615183800458908081e-01 -4.312254115939140320e-02 -5.705183371901512146e-02 2.482194751501083374e-01 -5.281546711921691895e-02 -2.347542792558670044e-01 2.197995223104953766e-02 1.020732894539833069e-01 -2.053585201501846313e-01 7.177756726741790771e-02 -5.215190351009368896e-02 -1.367850601673126221e-01 -1.495358198881149292e-01 3.249028921127319336e-01
-9.540879726409912109e-02 2.226458862423896790e-02 3.982121497392654419e-02 1.627041846513748169e-01 -7.719384878873825073e-02 2.943077385425567627e-01 1.748746931552886963e-01 -2.483032196760177612e-01 -1.141227036714553833e-01 -2.109462022781372070e-01 -6.044635921716690063e-02 -1.902198493480682373e-01 5.754786357283592224e-02 -1.921726018190383911e-01 2.239381968975067139e-01 -4.594981510308571160e-05 1.854834556579589844e-01 1.001802012324333191e-01 3.152525126934051514e-01 2.253796607255935669e-01 2.527280151844024658e-01 7.977697253227233887e-02 2.569642364978790283e-01 5.467809364199638367e-02 -1.442643105983734131e-01 -1.447012126445770264e-01 -3.157029151916503906e-01 -6.685055047273635864e-02 2.906436026096343994e-01 8.686928451061248779e-02 -1.307961344718933105e-01 -2.982091531157493591e-02
4.316421225666999817e-02 -3.117868863046169281e-02 1.499287411570549011e-02 2.800503671169281006e-01 -1.209853738546371460e-01 3.070375025272369385e-01 1.902146786451339722e-01 9.360107034444808960e-02 -5.449843779206275940e-02 1.211548596620559692e-01 2.119071334600448608e-01 7.003325968980789185e-02 9.869153797626495361e-02 -1.658854335546493530e-01 9.508092701435089111e-02 -6.422639638185501099e-02 1.033789888024330139e-01 6.028349976986646652e-03 2.700322270393371582e-01 -1.229314580559730530e-01 4.685678705573081970e-02 5.238486528396606445e-01 2.484493255615234375e-01 -2.843093872070312500e-01 -1.516975313425064087e-01 1.701712161302566528e-01 -6.269391626119613647e-03 -2.574949860572814941e-01 -8.291318267583847046e-02 -2.117506973445415497e-02 -4.895399883389472961e-02 -2.864234335720539093e-02
2.766796350479125977e-01 2.067634463310241699e-02 -8.935241959989070892e-03 2.685668468475341797e-01 -1.417950838804244995e-01 3.917233645915985107e-01 -1.711997836828231812e-01 -2.532539889216423035e-03 -1.152553185820579529e-01 2.748606353998184204e-02 -9.499422274529933929e-03 2.984332479536533356e-02 -2.957439124584197998e-01 2.153888344764709473e-01 3.709999918937683105e-01 2.388963997364044189e-01 1.143686100840568542e-01 1.881177872419357300e-01 1.125091463327407837e-01 -2.217976599931716919e-01 1.652572602033615112e-01 1.273708343505859375e-01 -2.664381079375743866e-02 -7.487452030181884766e-02 2.787748165428638458e-02 -4.594096541404724121e-02 -1.075515244156122208e-02 8.543663471937179565e-02 -2.767367660999298096e-01 1.149037554860115051e-01 1.576358336023986340e-03 2.099825143814086914e-01
-1.466235816478729248e-01 -2.005503177642822266e-01 3.708049282431602478e-02 3.152712881565093994e-01 5.018301680684089661e-02 4.130465984344482422e-01 2.823110222816467285e-01 2.012326382100582123e-02 3.954219445586204529e-02 -1.577027291059494019e-01 1.711078733205795288e-02 1.063624676316976547e-02 -2.663742005825042725e-01 6.216185539960861206e-02 1.816942542791366577e-01 -6.102178990840911865e-02 -9.432648867368698120e-02 -3.260782659053802490e-01 1.120355054736137390e-01 6.735430361004546285e-05 -1.784957796335220337e-01 1.824268698692321777e-01 -1.431866586208343506e-01 -5.650363117456436157e-02 -1.406613290309906006e-01 1.541556119918823242e-01 -2.256475389003753662e-01 6.009096279740333557e-02 7.189375162124633789e-02 9.857615083456039429e-02 -1.821182668209075928e-01 2.883440554141998291e-01
2.983838692307472229e-02 -5.251643434166908264e-02 -1.183313652873039246e-01 1.782080680131912231e-01 -2.168201357126235962e-01 1.443846076726913452e-01 1.145950630307197571e-01 -1.495711654424667358e-01 -2.086343057453632355e-02 -1.339824348688125610e-01 -2.083971947431564331e-01 -2.236186116933822632e-01 -5.014017224311828613e-02 -6.196837127208709717e-02 1.787675470113754272e-01 -5.447566881775856018e-02 1.686264276504516602e-01 -1.151459440588951111e-01 5.689216852188110352e-01 1.554184705018997192e-01 4.026875197887420654e-01 5.242977663874626160e-02 7.847634702920913696e-02 -2.524761250242590904e-03 -1.642447113990783691e-01 1.275763213634490967e-01 -1.747977584600448608e-01 -1.894123107194900513e-02 1.005213409662246704e-01 -1.970684528350830078e-01 -6.719546765089035034e-02 7.692153751850128174e-02
-6.313147395849227905e-02 1.702827215194702148e-01 -6.067579239606857300e-02 7.143299281597137451e-02 -2.074303925037384033e-01 3.684335052967071533e-01 -1.212284415960311890e-01 -1.924145817756652832e-01 -4.415877759456634521e-01 -1.438175588846206665e-01 -2.164661511778831482e-02 -7.487493008375167847e-02 1.351784467697143555e-01 2.573527954518795013e-02 1.959596574306488037e-01 1.348315030336380005e-01 2.277231514453887939e-01 1.110886484384536743e-01 2.217423915863037109e-01 1.825767755508422852e-01 2.590383291244506836e-01 9.443236887454986572e-02 -4.279740154743194580e-02 -3.022696077823638916e-01 -1.770892590284347534e-01 -1.878170371055603027e-01 -9.054869413375854492e-02 -6.678867340087890625e-02 8.877664804458618164e-02 -3.870487213134765625e-02 1.225394979119300842e-01 1.042120754718780518e-01
2.480895491316914558e-03 -3.058276176452636719e-01 -1.411514729261398315e-01 1.853115111589431763e-01 -2.340479940176010132e-01 4.177601933479309082e-01 1.383562479168176651e-02 -2.180448733270168304e-02 -2.510344684123992920e-01 1.208919566124677658e-02 -5.830320715904235840e-02 1.244670897722244263e-01 -4.395148530602455139e-02 1.921539008617401123e-02 -1.716966181993484497e-02 -1.635401695966720581e-02 -3.332727402448654175e-02 -1.392087936401367188e-01 3.584818840026855469e-01 -1.198281943798065186e-01 -2.183185666799545288e-01 3.328313529491424561e-01 -5.361675284802913666e-03 -4.558578133583068848e-02 -8.539341390132904053e-02 1.527710556983947754e-01 -1.159566417336463928e-01 3.395894914865493774e-02 2.716584131121635437e-02 -9.316941350698471069e-02 -3.188347518444061279e-01 2.389617562294006348e-01
-1.107894405722618103e-01 8.538394235074520111e-03 1.453240811824798584e-01 1.209041997790336609e-01 -3.293802738189697266e-01 3.203361928462982178e-01 1.051548719406127930e-01 -1.746882647275924683e-01 -1.107959449291229248e-01 4.416111856698989868e-03 1.378106884658336639e-02 1.412577629089355469e-01 -1.160081699490547180e-01 3.721372038125991821e-02 1.936552375555038452e-01 3.734776377677917480e-02 1.991655230522155762e-01 5.606435704976320267e-03 1.453877836465835571e-01 -1.303534209728240967e-01 2.824694216251373291e-01 5.087460875511169434e-01 1.389665305614471436e-01 5.014424026012420654e-02 1.388619244098663330e-01 8.395978063344955444e-02 -2.120904177427291870e-01 -1.512987464666366577e-01 2.131319940090179443e-01 1.403788030147552490e-01 -9.377784281969070435e-02 -8.160798996686935425e-02
-1.651038676500320435e-01 5.748335272073745728e-02 2.040354013442993164e-01 4.428347349166870117e-01 -1.769995391368865967e-01 4.993773996829986572e-01 -6.994650512933731079e-02 1.661452353000640869e-01 2.021645195782184601e-02 5.239638313651084900e-02 -4.487837105989456177e-02 -2.114867568016052246e-01 -1.378639638423919678e-01 -3.539941459894180298e-02 3.046272099018096924e-01 1.819670572876930237e-02 6.525662029162049294e-04 -8.688633888959884644e-02 -2.540542557835578918e-02 3.645871952176094055e-02 -1.654048562049865723e-01 1.080728843808174133e-01 6.275866180658340454e-02 -4.562636464834213257e-02 -7.759283483028411865e-02 -1.065653860569000244e-01 -1.975719630718231201e-01 3.081518411636352539e-01 -2.380015142261981964e-02 5.875157564878463745e-02 -1.417085528373718262e-01 1.586350202560424805e-01
5.245388671755790710e-02 -2.641065418720245361e-01 3.237005174160003662e-01 6.908301264047622681e-02 -3.894136473536491394e-02 4.290373623371124268e-01 -1.788438409566879272e-01 7.363405078649520874e-02 -1.651154905557632446e-01 -8.083590865135192871e-02 1.107098311185836792e-01 -1.248624399304389954e-01 9.041151404380798340e-02 -2.155129313468933105e-01 1.405792385339736938e-01 1.869717389345169067e-01 2.450897097587585449e-01 -6.105896458029747009e-02 1.431575864553451538e-01 -2.770661711692810059e-01 2.142129005733295344e-06 3.417459726333618164e-01 2.293584495782852173e-01 2.146476209163665771e-01 7.478856295347213745e-02 1.327993068844079971e-02 -9.996045380830764771e-02 1.716188788414001465e-01 -1.426551770418882370e-02 3.642616560682654381e-03 2.901904471218585968e-02 -3.405380994081497192e-02
-7.766040414571762085e-02 2.951557636260986328e-01 -3.701271116733551025e-02 7.565032690763473511e-02 -2.214714586734771729e-01 5.615807175636291504e-01 -2.221377491950988770e-01 -1.236030459403991699e-01 -2.222195714712142944e-01 -4.955133795738220215e-02 -8.870933949947357178e-02 -1.498942822217941284e-01 -1.652362495660781860e-01 5.607475712895393372e-02 -6.745599210262298584e-02 -6.253910250961780548e-03 3.075145483016967773e-01 -1.798493601381778717e-02 1.758228540420532227e-01 8.971953764557838440e-03 2.955660820007324219e-01 1.101177260279655457e-01 -5.535649508237838745e-02 -1.714585870504379272e-01 -4.020675085484981537e-03 2.498880960047245026e-02 -4.712563753128051758e-02 1.090099737048149109e-01 5.162768065929412842e-02 -2.474711537361145020e-01 1.006102934479713440e-01 8.305024355649948120e-02
7.799485232681035995e-03 1.981254070997238159e-01 1.003225296735763550e-01 2.078722268342971802e-01 2.135646939277648926e-01 1.987129598855972290e-01 3.862228095531463623e-01 1.048906669020652771e-01 -1.272397488355636597e-01 -6.778156757354736328e-02 -1.494383960962295532e-01 5.048053339123725891e-02 -1.049478948116302490e-01 -9.063855558633804321e-02 6.111306138336658478e-03 -1.538366526365280151e-01 2.006688266992568970e-01 1.700845658779144287e-01 4.422697424888610840e-01 -1.110296621918678284e-01 4.996153712272644043e-02 2.052837610244750977e-01 1.256733089685440063e-01 -8.989469707012176514e-02 -2.557759284973144531e-01 -4.397485777735710144e-02 -9.577514231204986572e-02 2.695738673210144043e-01 1.698458343744277954e-01 -2.102317214012145996e-01 6.647337228059768677e-02 3.528751060366630554e-02
-4.803818464279174805e-02 -2.544250488281250000e-01 -8.313891477882862091e-03 3.751292452216148376e-02 -1.084347721189260483e-02 2.809683382511138916e-01 8.406180888414382935e-02 -3.558388270903378725e-04 -2.517941873520612717e-03 1.491886675357818604e-01 2.718171775341033936e-01 -7.085234671831130981e-02 -9.284345060586929321e-02 -2.887412905693054199e-01 4.614150524139404297e-01 9.461138397455215454e-03 1.599357128143310547e-01 -1.042112614959478378e-02 1.710412353277206421e-01 -7.932612672448158264e-03 2.294778227806091309e-01 1.693901121616363525e-01 -4.617803543806076050e-02 -1.297261193394660950e-02 -3.180992975831031799e-02 -7.004645466804504395e-02 -7.849501073360443115e-02 1.273891478776931763e-01 -1.905456483364105225e-01 2.032471299171447754e-01 -5.963495001196861267e-02 4.371069073677062988e-01
3.053365647792816162e-01 2.049890607595443726e-01 -1.093846634030342102e-01 3.869636654853820801e-01 -3.387881517410278320e-01 1.473273187875747681e-01 -1.094149202108383179e-01 -8.042943663895130157e-03 -3.909455239772796631e-01 -1.654013246297836304e-01 1.142302975058555603e-01 7.784758508205413818e-02 -1.283287256956100464e-01 -2.930283732712268829e-02 2.154266089200973511e-01 6.379023939371109009e-02 1.935980021953582764e-01 -4.763737320899963379e-02 5.503476411104202271e-02 3.308035805821418762e-02 2.144950926303863525e-01 -4.782049730420112610e-02 -2.130795456469058990e-02 -2.971879839897155762e-01 -4.538622498512268066e-02 4.187701642513275146e-02 -2.381532490253448486e-01 -9.464982151985168457e-02 6.247526966035366058e-03 1.663579344749450684e-01 4.269424080848693848e-02 8.629400283098220825e-02
-1.128492951393127441e-01 -8.625042438507080078e-02 -5.656058713793754578e-02 3.294195532798767090e-01 -1.669562608003616333e-02 2.767807245254516602e-01 3.165478110313415527e-01 -2.514350414276123047e-01 -2.109714299440383911e-01 -1.584047824144363403e-01 3.139669299125671387e-01 -2.253515571355819702e-01 -9.145423024892807007e-02 -9.073227643966674805e-02 -4.544732347130775452e-02 -3.149620816111564636e-02 2.498273700475692749e-01 -1.327743977308273315e-01 2.438865751028060913e-01 -2.266349829733371735e-02 2.401477545499801636e-01 1.904067210853099823e-02 -1.038180217146873474e-01 -7.620080560445785522e-02 -2.502927184104919434e-01 -2.135675251483917236e-01 -1.670750826597213745e-01 -1.518978774547576904e-01 3.621583804488182068e-02 1.234028837643563747e-03 -1.688978634774684906e-02 -1.170028150081634521e-01
-6.598126143217086792e-02 3.233232721686363220e-02 3.029157966375350952e-02 4.075853526592254639e-01 -1.316566914319992065e-01 3.614227175712585449e-01 1.381768584251403809e-01 2.328451275825500488e-01 -2.717913687229156494e-01 2.085489034652709961e-01 1.101917847990989685e-01 1.375212073326110840e-01 7.921796292066574097e-02 -1.285940129309892654e-02 9.541293978691101074e-02 -1.604386419057846069e-02 2.716014087200164795e-01 1.249959599226713181e-02 2.638440728187561035e-01 -2.058173567056655884e-01 8.498298376798629761e-02 2.102429568767547607e-01 2.182422727346420288e-01 2.626245375722646713e-03 1.995374858379364014e-01 1.576945036649703979e-01 -1.546949595212936401e-01 -9.763481467962265015e-02 1.799195855855941772e-01 -1.629023104906082153e-01 -7.318647578358650208e-03 1.501457998529076576e-03
1.828231066465377808e-01 -1.345505714416503906e-01 -5.965305119752883911e-02 1.879713386297225952e-01 -2.523633241653442383e-01 3.908253610134124756e-01 -1.724176406860351562e-01 1.438629925251007080e-01 -1.936931908130645752e-02 -5.467648059129714966e-02 -1.293094456195831299e-01 -2.471020370721817017e-01 2.781650610268115997e-02 2.661274075508117676e-01 -2.043816000223159790e-01 6.936442852020263672e-02 1.741085387766361237e-02 2.521518170833587646e-01 1.897537261247634888e-01 -1.968664117157459259e-03 -9.409829042851924896e-03 -5.298148095607757568e-02 7.836766541004180908e-03 -2.817037999629974365e-01 -2.565141916275024414e-01 1.745689064264297485e-01 -2.792216837406158447e-01 2.088638097047805786e-01 -1.079297512769699097e-01 7.532216608524322510e-02 -8.592687547206878662e-02 -1.364615559577941895e-01
-1.483312547206878662e-01 -2.385312616825103760e-01 7.519163773395121098e-04 1.337654739618301392e-01 -2.290212213993072510e-01 3.145230114459991455e-01 2.444169521331787109e-01 -1.525915116071701050e-01 3.226148709654808044e-02 -8.505538851022720337e-02 -2.691528499126434326e-01 -4.734545201063156128e-02 1.371938269585371017e-02 -1.274597942829132080e-01 1.235913783311843872e-01 9.323012083768844604e-02 8.040159940719604492e-02 -2.694748714566230774e-02 5.360152721405029297e-01 5.804652720689773560e-02 2.140919119119644165e-01 3.156733885407447815e-02 1.874361634254455566e-01 9.816061705350875854e-03 -1.598689705133438110e-01 1.885144114494323730e-01 -2.105159908533096313e-01 1.506446748971939087e-01 1.883569061756134033e-01 1.293370127677917480e-02 -2.873194590210914612e-02 -3.059418499469757080e-02
2.470728456974029541e-01 -1.771855913102626801e-02 -3.654894977807998657e-02 8.499691635370254517e-02 8.384770154953002930e-02 3.245015740394592285e-01 5.255178734660148621e-02 3.445505201816558838e-01 4.365567117929458618e-02 -4.871963709592819214e-02 1.238015294075012207e-01 -1.661160886287689209e-01 -8.824113756418228149e-02 3.571418672800064087e-02 4.777308180928230286e-02 1.843901723623275757e-01 1.837196201086044312e-01 2.474978268146514893e-01 2.662678658962249756e-01 2.409283444285392761e-02 -6.602358818054199219e-02 8.244463801383972168e-02 1.983910799026489258e-01 -1.576673835515975952e-01 3.983640670776367188e-02 -7.106260210275650024e-02 -3.961614966392517090e-01 -6.268855184316635132e-02 -1.180542781949043274e-01 3.115300834178924561e-01 -1.782452017068862915e-01 -2.271479815244674683e-01
-1.075588017702102661e-01 4.426502436399459839e-02 2.064185217022895813e-02 3.480556309223175049e-01 -2.012651711702346802e-01 2.633464634418487549e-01 2.515195608139038086e-01 -1.249880939722061157e-01 -7.298444956541061401e-02 -3.237074911594390869e-01 1.664359718561172485e-01 -1.878979355096817017e-01 -1.491632908582687378e-01 -3.622376322746276855e-01 1.059347465634346008e-01 8.768167346715927124e-02 1.911009997129440308e-01 1.442234814167022705e-01 2.777607738971710205e-01 -3.409420326352119446e-02 -4.056553170084953308e-02 6.124361604452133179e-02 -8.110743016004562378e-02 -2.195923179388046265e-01 -8.272922039031982422e-02 -1.669172793626785278e-01 -1.080827489495277405e-01 -9.411371499300003052e-02 1.609774380922317505e-01 1.031978055834770203e-01 2.138344757258892059e-02 -2.063227295875549316e-01
-1.656036078929901123e-01 6.441240012645721436e-02 -2.080187201499938965e-01 3.161105811595916748e-01 -4.138381220400333405e-03 2.428469210863113403e-01 1.019239518791437149e-02 -1.554230302572250366e-01 -1.003992706537246704e-01 -9.025521576404571533e-02 1.551207751035690308e-01 -7.730970531702041626e-02 5.601277947425842285e-02 4.349763691425323486e-02 2.038151472806930542e-01 -3.075180351734161377e-01 4.135994985699653625e-02 1.909780353307723999e-01 2.078734189271926880e-01 -3.009490072727203369e-01 -2.228947728872299194e-01 1.543973237276077271e-01 -1.331315636634826660e-01 -1.844989359378814697e-01 -7.030209898948669434e-02 9.861512482166290283e-02 -4.205986261367797852e-01 -1.847193948924541473e-02 -7.120268046855926514e-02 1.583181768655776978e-01 5.263138934969902039e-02 -1.746668070554733276e-01
1.397705078125000000e-01 1.451466977596282959e-01 8.975614607334136963e-02 2.330515235662460327e-01 1.462975591421127319e-01 2.659024894237518311e-01 1.320562660694122314e-01 3.542055785655975342e-01 -1.070262268185615540e-01 -1.742183268070220947e-01 -1.391771137714385986e-01 -1.546871364116668701e-01 -2.463433593511581421e-01 1.353550702333450317e-01 -2.602790668606758118e-02 9.531378746032714844e-03 2.934048771858215332e-01 2.442741245031356812e-01 1.301718801259994507e-01 4.234475642442703247e-02 2.332707494497299194e-01 2.881315946578979492e-01 -1.896789111196994781e-02 2.237733453512191772e-01 -7.344827800989151001e-02 3.318297117948532104e-02 -1.554669290781021118e-01 -9.548939019441604614e-02 2.409466728568077087e-02 -2.784727513790130615e-01 1.501331180334091187e-01 6.576963514089584351e-02
-8.340876549482345581e-02 -1.253499537706375122e-01 1.405259221792221069e-01 2.248234897851943970e-01 -1.812371164560317993e-01 9.014382213354110718e-02 4.927385225892066956e-02 -2.153434902429580688e-01 1.042373925447463989e-01 -2.943600416183471680e-01 -3.335315734148025513e-03 -1.243594065308570862e-01 -1.734601520001888275e-02 -2.342482507228851318e-01 1.482285708189010620e-01 9.566729515790939331e-02 7.830293476581573486e-02 -1.045882776379585266e-01 4.301625192165374756e-01 1.067878156900405884e-01 1.883148401975631714e-01 1.447134763002395630e-01 2.353018224239349365e-01 -7.231722027063369751e-02 -1.433060318231582642e-01 2.069819718599319458e-01 -2.985948920249938965e-01 2.287361025810241699e-01 -1.869164034724235535e-02 3.397231176495552063e-02 -1.748790442943572998e-01 2.247641235589981079e-01
1.470942497253417969e-01 2.853893442079424858e-03 5.583906918764114380e-02 1.267969757318496704e-01 -2.043350338935852051e-01 2.676003277301788330e-01 2.038877755403518677e-01 -5.722599476575851440e-02 6.311577558517456055e-02 -3.833561539649963379e-01 1.770792305469512939e-01 8.424703776836395264e-02 -2.111261188983917236e-01 -2.273327708244323730e-01 -1.205725688487291336e-02 3.194356262683868408e-01 1.342355161905288696e-01 1.728876829147338867e-01 1.617935001850128174e-01 7.779729366302490234e-02 3.088609874248504639e-01 3.308998346328735352e-01 -2.563792467117309570e-01 6.988961249589920044e-02 -2.054351270198822021e-01 1.650342717766761780e-02 -7.074379175901412964e-02 -6.827867031097412109e-02 -3.475470235571265221e-03 3.878212347626686096e-02 5.647970363497734070e-02 -2.490971796214580536e-02
1.655595153570175171e-01 -2.801050245761871338e-01 -1.163203045725822449e-01 4.293305277824401855e-01 7.502277940511703491e-02 4.837912321090698242e-01 -9.935558587312698364e-02 5.487969890236854553e-02 -3.139708936214447021e-01 -1.530457139015197754e-01 8.640958368778228760e-02 -9.909231215715408325e-02 1.216795668005943298e-01 6.666005402803421021e-02 4.168191179633140564e-02 1.306319385766983032e-01 -1.322212368249893188e-01 3.635416924953460693e-02 1.444199085235595703e-01 1.039818003773689270e-01 -1.609688042663037777e-03 -9.502341598272323608e-02 -2.564365267753601074e-01 -1.002616956830024719e-01 9.832646697759628296e-02 1.886466592550277710e-01 -1.231142878532409668e-01 1.501253247261047363e-01 -8.050952851772308350e-02 -1.267653852701187134e-01 2.838947996497154236e-02 1.573122739791870117e-01
8.599635958671569824e-02 -1.336046904325485229e-01 2.687006890773773193e-01 3.213157653808593750e-01 -2.095189541578292847e-01 4.804547131061553955e-01 8.665445446968078613e-02 2.143127471208572388e-01 -8.285485953092575073e-02 7.331430912017822266e-02 1.397027224302291870e-01 -1.124198436737060547e-01 1.518298238515853882e-01 -4.208131134510040283e-02 3.436921536922454834e-01 1.348378416150808334e-02 -3.597990050911903381e-02 1.683526672422885895e-02 9.395975619554519653e-02 -2.246346622705459595e-01 5.477017257362604141e-03 2.116768062114715576e-01 4.354111850261688232e-02 1.733434498310089111e-01 -1.494280993938446045e-01 -7.203117758035659790e-02 -1.800279319286346436e-01 1.816758364439010620e-01 -1.417991816997528076e-01 -5.961663275957107544e-02 -8.681136369705200195e-02 1.477622538805007935e-01
8.436921983957290649e-02 -2.760718762874603271e-01 1.810308732092380524e-02 2.286772280931472778e-01 -3.980883210897445679e-02 3.980800807476043701e-01 3.399330973625183105e-01 1.834682077169418335e-01 -9.254635870456695557e-02 7.453859597444534302e-02 2.302514910697937012e-01 6.612204760313034058e-02 9.639214724302291870e-02 -1.106820302084088326e-03 -6.483457237482070923e-02 1.272217631340026855e-01 -5.010480806231498718e-02 2.036752104759216309e-01 -4.645803570747375488e-02 1.264846231788396835e-02 4.273959249258041382e-02 1.649405956268310547e-01 1.595538109540939331e-01 5.038867145776748657e-02 -1.428727209568023682e-01 8.034666627645492554e-02 -2.263910174369812012e-01 -1.197850033640861511e-01 9.073141962289810181e-02 -3.204905390739440918e-01 -3.809221386909484863e-01 -4.157884046435356140e-02
1.660438925027847290e-01 -3.926822915673255920e-02 3.694352507591247559e-02 3.061700463294982910e-01 -3.285448253154754639e-01 1.980512291193008423e-01 -1.604459732770919800e-01 1.223861649632453918e-01 -3.196040168404579163e-02 -1.407719999551773071e-01 -5.064997449517250061e-02 -6.959173083305358887e-02 -2.396536767482757568e-01 1.547302603721618652e-01 -6.671190261840820312e-02 1.634419262409210205e-01 1.963147521018981934e-02 -2.423900587018579245e-04 3.406794369220733643e-01 -1.399475038051605225e-01 -7.743355631828308105e-02 1.387213319540023804e-01 -1.062055025249719620e-02 -3.883681893348693848e-01 -2.585615813732147217e-01 4.465684667229652405e-02 -2.446169257164001465e-01 2.809359729290008545e-01 -1.337476670742034912e-01 7.097897678613662720e-02 5.480008572340011597e-02 -3.679434210062026978e-02
-1.787664927542209625e-02 -2.178772389888763428e-01 2.901840955018997192e-02 4.271184206008911133e-01 -2.364836931228637695e-01 3.884643614292144775e-01 5.844746902585029602e-02 7.010298967361450195e-02 -2.087335437536239624e-01 -2.064574360847473145e-01 -1.622813194990158081e-01 -1.011188477277755737e-01 1.174869760870933533e-01 -1.288551464676856995e-02 6.319046020507812500e-02 -1.855250447988510132e-01 2.324004471302032471e-01 2.023728936910629272e-02 -1.102761253714561462e-01 -1.861430406570434570e-01 2.581935226917266846e-01 5.950846150517463684e-02 -1.489345580339431763e-01 -5.260492488741874695e-02 -4.801075905561447144e-02 -1.296181827783584595e-01 -1.503044068813323975e-01 -2.400225549936294556e-01 -1.799147725105285645e-01 -2.122540026903152466e-01 -5.519039556384086609e-02 4.982879385352134705e-02
3.677972853183746338e-01 -3.243488073348999023e-02 2.655094489455223083e-02 2.018034756183624268e-01 -1.362192779779434204e-01 1.892918944358825684e-01 2.932396018877625465e-03 1.020052582025527954e-01 -1.075469255447387695e-01 -4.349731653928756714e-02 2.177688032388687134e-01 -4.221974685788154602e-02 8.108092099428176880e-02 -6.657716631889343262e-02 3.191469311714172363e-01 -4.606999456882476807e-02 -8.601201325654983521e-02 1.239944696426391602e-01 4.664428159594535828e-02 -2.918874919414520264e-01 1.860487610101699829e-01 1.307377517223358154e-01 1.614455282688140869e-01 -3.148912787437438965e-01 -2.991955876350402832e-01 -2.747662365436553955e-01 -2.330516874790191650e-01 1.547166705131530762e-01 -1.269043982028961182e-01 4.888550937175750732e-02 -1.409744620323181152e-01 1.052955016493797302e-01
6.436696276068687439e-03 -2.127298898994922638e-02 1.156973689794540405e-01 1.978506743907928467e-01 -4.813888669013977051e-02 3.133651018142700195e-01 -7.064679265022277832e-02 -1.427431702613830566e-01 -1.103423163294792175e-01 1.808989942073822021e-01 1.091111749410629272e-01 -3.930941224098205566e-01 -2.317870855331420898e-01 -1.072684004902839661e-01 3.877717554569244385e-01 -2.574088983237743378e-02 9.760905057191848755e-02 1.187219563871622086e-02 1.194341629743576050e-01 -3.340954780578613281e-01 1.217873543500900269e-01 -4.154499247670173645e-02 5.389293655753135681e-03 -1.545483618974685669e-01 -1.532623171806335449e-01 -7.650624215602874756e-02 1.026739086955785751e-02 1.717378497123718262e-01 -1.830753535032272339e-01 3.415453806519508362e-02 -3.389848768711090088e-01 9.456878900527954102e-02
-1.113161966204643250e-01 1.246156729757785797e-02 2.218818962574005127e-01 1.754081696271896362e-01 1.413357853889465332e-01 2.097158282995223999e-01 2.922521531581878662e-01 -9.889419376850128174e-02 2.154679037630558014e-02 -3.217925131320953369e-01 -9.625110775232315063e-02 -2.034499347209930420e-01 -9.191612154245376587e-02 3.023187518119812012e-01 2.230910956859588623e-02 -1.796535961329936981e-02 2.495208941400051117e-02 1.559638679027557373e-01 1.121803224086761475e-01 -1.094549521803855896e-01 2.028811275959014893e-01 1.505883187055587769e-01 -1.787008345127105713e-01 1.276042312383651733e-03 -2.994988262653350830e-01 -1.065746787935495377e-02 -3.149223327636718750e-01 1.332641988992691040e-01 2.930644750595092773e-01 -1.226059943437576294e-01 -1.965962797403335571e-01 -3.696341440081596375e-02
-7.061421126127243042e-02 -2.379292547702789307e-01 -3.901856020092964172e-02 1.445423066616058350e-01 2.172360196709632874e-02 5.282708406448364258e-01 -1.363619118928909302e-01 -4.053967073559761047e-02 -4.044838547706604004e-01 -1.045201122760772705e-01 -1.718217730522155762e-01 1.061973646283149719e-01 -6.908950954675674438e-02 -1.143211945891380310e-01 -3.491368517279624939e-02 2.043119817972183228e-02 -8.190974593162536621e-02 -1.337348371744155884e-01 1.039969176054000854e-01 -7.423500716686248779e-02 1.714251637458801270e-01 5.672425031661987305e-02 -2.224288731813430786e-01 6.056322157382965088e-02 -1.193930283188819885e-01 7.874748855829238892e-02 -2.746985554695129395e-01 8.649611473083496094e-02 -8.010213822126388550e-02 5.999308545142412186e-03 -1.148088574409484863e-01 3.629045188426971436e-01
1.122468411922454834e-01 1.062316820025444031e-01 3.667455613613128662e-01 1.076588630676269531e-01 4.387681558728218079e-02 4.188565909862518311e-01 -6.530256476253271103e-03 -4.425683245062828064e-02 -1.532108932733535767e-01 -2.548734545707702637e-01 -1.252622306346893311e-01 -1.362377032637596130e-02 1.286725252866744995e-01 3.061375319957733154e-01 1.190979331731796265e-01 5.087102577090263367e-02 -1.502103544771671295e-02 -5.368353333324193954e-03 -4.784120246767997742e-02 -1.012147963047027588e-01 3.563592135906219482e-01 9.963018447160720825e-02 1.061561033129692078e-01 -1.458351910114288330e-01 -2.492305785417556763e-01 2.368667125701904297e-01 -2.106602787971496582e-01 -1.491573005914688110e-01 -1.578976400196552277e-02 -1.873663626611232758e-02 -1.806149631738662720e-01 1.377816796302795410e-01
2.306721806526184082e-01 -1.696979701519012451e-01 -7.355221360921859741e-02 2.711849212646484375e-01 -1.713775396347045898e-01 1.990905851125717163e-01 1.120006069540977478e-01 -1.975734829902648926e-01 6.430919468402862549e-02 -2.739554643630981445e-01 -5.587122589349746704e-02 -2.024827897548675537e-01 -6.097805872559547424e-02 5.472661927342414856e-02 -2.036862820386886597e-01 2.375317923724651337e-02 1.493551582098007202e-01 7.764489948749542236e-02 2.752394974231719971e-01 -1.028698533773422241e-01 1.711477339267730713e-01 5.197334662079811096e-02 2.720417380332946777e-01 -3.505456745624542236e-01 -1.498088538646697998e-01 7.623447477817535400e-02 -1.088095456361770630e-01 1.664475649595260620e-01 2.220141291618347168e-01 -1.964770853519439697e-01 -2.029163688421249390e-01 7.718478888273239136e-02
4.175741225481033325e-02 -1.482837051153182983e-01 2.719918489456176758e-01 3.357942998409271240e-01 -1.609988063573837280e-01 2.669925093650817871e-01 -2.077176794409751892e-02 8.708527684211730957e-02 -4.265563189983367920e-01 -1.593660265207290649e-01 -9.235679358243942261e-02 -1.701074540615081787e-01 -2.103560566902160645e-01 -2.009075880050659180e-01 1.269626617431640625e-01 5.585166811943054199e-02 -4.289947450160980225e-02 -3.476558998227119446e-02 1.832027137279510498e-01 -3.997152671217918396e-02 -2.940027117729187012e-01 2.270820923149585724e-02 1.349938684143126011e-03 1.283682584762573242e-01 1.348102092742919922e-01 -7.664612494409084320e-03 -2.767237424850463867e-01 -7.849435508251190186e-02 -1.543457806110382080e-01 -1.956124752759933472e-01 -1.730170398950576782e-01 3.175176307559013367e-02
1.207345202565193176e-01 -7.611496001482009888e-02 -1.688707619905471802e-01 2.149000763893127441e-01 -2.522789239883422852e-01 3.887244760990142822e-01 1.363150179386138916e-01 -1.495115607976913452e-01 -3.130237162113189697e-01 1.909695267677307129e-01 4.495077952742576599e-02 -1.347810328006744385e-01 -6.167614832520484924e-02 2.848649621009826660e-01 3.695321977138519287e-01 1.318328548222780228e-02 2.807441055774688721e-01 -1.287961960770189762e-03 2.236742898821830750e-02 -2.308963984251022339e-01 1.315535902976989746e-01 1.563775837421417236e-01 -4.722091183066368103e-02 -1.705689541995525360e-02 1.749259084463119507e-01 1.657549291849136353e-02 -2.952457778155803680e-02 1.747843809425830841e-02 -2.975963614881038666e-02 1.677027344703674316e-01 -1.732231676578521729e-01 7.030835747718811035e-02
-1.890969574451446533e-01 4.312529414892196655e-02 -1.627724468708038330e-01 1.506161987781524658e-01 -3.116777241230010986e-01 2.556242644786834717e-01 1.096182838082313538e-01 -4.136399924755096436e-02 9.315569698810577393e-02 -2.137828916311264038e-01 1.687205433845520020e-01 -2.179598510265350342e-01 -1.766518652439117432e-01 -1.247561722993850708e-01 7.565368432551622391e-03 2.806421555578708649e-02 -1.862372271716594696e-02 5.010883323848247528e-03 3.221844136714935303e-01 -2.036033570766448975e-01 -1.537690311670303345e-01 -4.125625267624855042e-02 -3.615894168615341187e-02 -1.655752360820770264e-01 -2.790404856204986572e-01 -2.410566806793212891e-01 -2.385494261980056763e-01 6.291755288839340210e-02 5.043278262019157410e-02 -1.392886042594909668e-01 -3.746464848518371582e-01 -1.341088302433490753e-02
6.267654895782470703e-02 -3.101648688316345215e-01 1.240037456154823303e-01 4.496168792247772217e-01 1.020819023251533508e-01 2.525019049644470215e-01 9.675763547420501709e-03 4.217976629734039307e-01 -1.052907183766365051e-01 1.970062106847763062e-01 1.376867741346359253e-01 -9.296333044767379761e-02 2.162595465779304504e-02 -6.007316336035728455e-02 1.123524904251098633e-01 7.232590764760971069e-02 5.432852357625961304e-02 7.126825302839279175e-02 2.906567454338073730e-01 -1.154926717281341553e-01 7.252479344606399536e-02 1.332814544439315796e-01 8.727493695914745331e-03 -9.975944459438323975e-02 -3.792657330632209778e-02 2.852278202772140503e-02 -1.130296140909194946e-01 -3.402720391750335693e-01 -1.439996361732482910e-01 -2.000331878662109375e-01 1.350615359842777252e-02 -8.801862597465515137e-03
-8.445376902818679810e-02 2.100620418787002563e-01 2.351664304733276367e-01 -1.077655106782913208e-01 6.529775448143482208e-03 4.516841471195220947e-01 8.775316923856735229e-02 3.829108923673629761e-02 -9.041329473257064819e-02 -2.980106472969055176e-01 -2.060573995113372803e-01 -1.411804407835006714e-01 -1.282113194465637207e-01 8.738148212432861328e-02 5.683978646993637085e-02 8.641374111175537109e-02 1.580002903938293457e-01 2.085023075342178345e-01 1.513075977563858032e-01 -5.889122560620307922e-02 2.197363041341304779e-02 2.068877965211868286e-02 5.306039005517959595e-02 -3.262021243572235107e-01 -2.774600088596343994e-01 1.314147859811782837e-01 -9.874626249074935913e-02 -1.672876775264739990e-01 1.137724444270133972e-01 8.239361643791198730e-02 -1.748594641685485840e-01 2.953245639801025391e-01
2.396785169839859009e-01 -6.703766435384750366e-02 5.501362681388854980e-02 4.322382211685180664e-01 -1.657461188733577728e-02 1.080944314599037170e-01 -1.084486097097396851e-01 -1.593055725097656250e-01 -3.811155259609222412e-01 -1.162770912051200867e-01 -5.970193445682525635e-02 5.130135267972946167e-02 -8.158106356859207153e-02 2.720267772674560547e-01 3.419103026390075684e-01 2.886189334094524384e-02 -1.494488120079040527e-02 7.043970376253128052e-02 1.717958003282546997e-01 -1.814991608262062073e-02 9.777861833572387695e-02 -6.324193626642227173e-02 1.938381046056747437e-01 3.526917099952697754e-02 -1.565811783075332642e-01 1.921534240245819092e-01 -1.730707734823226929e-01 -5.853397026658058167e-02 3.252040743827819824e-01 2.338669821619987488e-02 1.639641970396041870e-01 1.426018178462982178e-01
9.167740494012832642e-02 -1.645921319723129272e-01 -9.952155500650405884e-02 3.180730640888214111e-01 -1.120711211115121841e-02 4.993128776550292969e-01 -5.782056227326393127e-02 1.107336729764938354e-01 8.849521726369857788e-02 -6.635783612728118896e-02 2.175027579069137573e-01 -7.084026932716369629e-02 -3.716939687728881836e-02 2.938310801982879639e-01 2.605819106101989746e-01 1.180870807729661465e-03 1.634812653064727783e-01 -5.020024999976158142e-02 2.602006494998931885e-01 1.680902391672134399e-01 1.738150268793106079e-01 1.063718721270561218e-01 2.313635870814323425e-02 6.865823268890380859e-02 2.127469703555107117e-02 8.439456671476364136e-02 -5.657031014561653137e-02 7.724589109420776367e-02 -1.384522616863250732e-01 -3.323900103569030762e-01 -4.264193028211593628e-02 -2.191094756126403809e-01
2.497355192899703979e-01 3.070831596851348877e-01 2.764463052153587341e-02 9.794113785028457642e-02 -1.488662958145141602e-01 3.263181746006011963e-01 -1.691020727157592773e-01 -6.757812201976776123e-02 1.240483522415161133e-01 -2.446448989212512970e-02 -8.466909825801849365e-02 -1.681174933910369873e-01 7.475357037037611008e-03 -5.131835117936134338e-02 3.197307884693145752e-01 2.022620141506195068e-01 6.300068646669387817e-02 1.986805349588394165e-01 2.314761839807033539e-02 -1.678202748298645020e-01 4.239817708730697632e-02 2.548786699771881104e-01 -4.736999049782752991e-02 -1.101574823260307312e-01 -1.804408133029937744e-01 -1.840727329254150391e-01 -3.647464811801910400e-01 7.467334158718585968e-03 -8.711107075214385986e-02 4.587445873767137527e-03 -2.692807614803314209e-01 2.024392336606979370e-01
2.255910821259021759e-02 1.218105703592300415e-01 7.451516389846801758e-02 2.253124415874481201e-01 -3.198964297771453857e-01 4.105182588100433350e-01 -1.587176322937011719e-01 1.007924154400825500e-01 -2.004625350236892700e-01 -1.160925477743148804e-01 6.173475645482540131e-03 -3.821285068988800049e-01 -1.757952421903610229e-01 -3.116588108241558075e-02 1.867882162332534790e-01 6.051007658243179321e-02 -5.389738082885742188e-02 -5.511528626084327698e-02 8.957726508378982544e-02 -1.312492191791534424e-01 2.240977138280868530e-01 1.826694756746292114e-01 -1.313449591398239136e-01 1.616109907627105713e-01 1.383392214775085449e-01 1.258868724107742310e-01 -2.191550731658935547e-01 1.980489343404769897e-01 -2.475896179676055908e-01 -2.668723091483116150e-02 -9.467475116252899170e-02 2.473721466958522797e-02
9.368798881769180298e-02 -3.578521311283111572e-02 -1.165122091770172119e-01 -3.920211642980575562e-02 2.670202963054180145e-02 3.462501466274261475e-01 -3.565670177340507507e-02 5.911896750330924988e-02 4.001754149794578552e-02 -3.949753940105438232e-01 -9.267985075712203979e-02 3.685631323605775833e-03 -2.830371856689453125e-01 -1.067401021718978882e-01 1.628122329711914062e-01 2.052168101072311401e-01 1.328620314598083496e-01 2.547357380390167236e-01 2.074892818927764893e-01 -2.064142376184463501e-01 -2.098434567451477051e-01 -8.016791939735412598e-02 2.080197334289550781e-01 -7.439448684453964233e-02 -4.513812437653541565e-02 -1.061864383518695831e-02 -1.588240563869476318e-01 2.103838026523590088e-01 2.032945454120635986e-01 -3.083864152431488037e-01 -2.006183862686157227e-01 8.568422496318817139e-02
-1.218998730182647705e-01 -8.086565881967544556e-02 -1.920012682676315308e-01 4.049723595380783081e-02 -2.453035563230514526e-01 3.586871922016143799e-01 4.623620212078094482e-02 -1.127686649560928345e-01 8.273618668317794800e-02 -2.856343686580657959e-01 -7.181882858276367188e-02 -4.625155776739120483e-02 -6.295449286699295044e-02 -3.691752254962921143e-01 1.282913535833358765e-01 8.436898887157440186e-02 1.272599101066589355e-01 -1.017703395336866379e-02 3.764296174049377441e-01 -2.302398383617401123e-01 9.752499312162399292e-02 1.247169543057680130e-02 1.381444036960601807e-01 -6.083675101399421692e-02 -9.960006922483444214e-02 -4.746751114726066589e-02 -3.321208655834197998e-01 7.282990217208862305e-02 2.223687022924423218e-01 -2.046683803200721741e-02 -2.277714759111404419e-01 -6.215989589691162109e-02
2.004340291023254395e-01 -1.684006899595260620e-01 -1.986865252256393433e-01 1.633381843566894531e-01 -1.036522760987281799e-01 5.082440972328186035e-01 -2.546902298927307129e-01 1.325895786285400391e-01 -1.067266538739204407e-01 -2.102061361074447632e-02 1.310040503740310669e-01 -1.382234245538711548e-01 -6.151812151074409485e-02 2.500784099102020264e-01 1.500783562660217285e-01 9.080766141414642334e-02 2.099350392818450928e-01 5.001606419682502747e-02 1.167389154434204102e-01 -1.781458593904972076e-02 2.370553761720657349e-01 -1.381966173648834229e-01 1.848196387290954590e-01 9.064854681491851807e-02 -6.587275117635726929e-02 1.156292855739593506e-01 -2.162516117095947266e-01 -4.080055281519889832e-02 -3.210540115833282471e-01 1.065209060907363892e-01 -9.036799520254135132e-02 -4.122091457247734070e-02
1.889128535985946655e-01 -9.445115178823471069e-02 2.192231714725494385e-01 1.580096036195755005e-01 -1.214641407132148743e-01 3.739574253559112549e-01 -3.180737048387527466e-02 2.061813473701477051e-01 -4.614086821675300598e-03 2.982979416847229004e-01 5.579018220305442810e-02 -1.783728301525115967e-01 -5.568796768784523010e-03 9.430335834622383118e-03 2.854829430580139160e-01 -1.124865561723709106e-02 2.388331666588783264e-02 4.003880894742906094e-05 1.335368454456329346e-01 -2.719249725341796875e-01 -4.305213317275047302e-02 1.286204904317855835e-01 -2.431472986936569214e-01 9.537568688392639160e-02 -2.539042234420776367e-01 -1.015490964055061340e-01 -3.595068156719207764e-01 -1.503093400970101357e-03 -1.605869084596633911e-01 -1.285739243030548096e-01 -1.250940114259719849e-01 1.939356029033660889e-01
2.669434547424316406e-01 1.584006398916244507e-01 2.904429733753204346e-01 1.192369535565376282e-01 -2.537740394473075867e-02 1.254195868968963623e-01 1.107978150248527527e-01 -2.070819884538650513e-01 -3.774200379848480225e-01 -3.629788458347320557e-01 8.545737713575363159e-02 4.057492688298225403e-02 -1.039036083966493607e-02 -2.666396275162696838e-02 5.587521009147167206e-03 5.616872012615203857e-02 4.143533483147621155e-02 2.209375053644180298e-01 4.426661729812622070e-01 7.879854738712310791e-02 1.112677231431007385e-01 2.992531955242156982e-01 -3.425320237874984741e-02 -2.548752725124359131e-01 -1.340925842523574829e-01 3.787247836589813232e-02 -1.918471045792102814e-02 3.093348070979118347e-02 1.062889117747545242e-02 5.573994293808937073e-02 4.581173881888389587e-03 4.058830440044403076e-02
-6.978918798267841339e-03 -6.617803126573562622e-02 1.224409714341163635e-01 1.965254694223403931e-01 3.332977741956710815e-02 1.313240677118301392e-01 -7.201285660266876221e-02 5.416328459978103638e-02 -3.190950304269790649e-02 2.501837909221649170e-01 1.404403746128082275e-01 -2.728725373744964600e-01 -1.391265690326690674e-01 2.175575792789459229e-01 2.969557344913482666e-01 1.474212110042572021e-01 2.622123658657073975e-01 1.581813544034957886e-01 7.856457680463790894e-02 -1.744860969483852386e-02 4.596472159028053284e-02 2.284721732139587402e-01 3.878270089626312256e-02 -4.604839682579040527e-01 -7.093868404626846313e-02 -1.972084790468215942e-01 -2.385322600603103638e-01 1.573864221572875977e-01 2.167804241180419922e-01 1.334653701633214951e-02 9.341376274824142456e-02 1.774259954690933228e-01
-1.568005681037902832e-01 -4.952960461378097534e-02 -5.713592097163200378e-02 1.159882545471191406e-01 -1.441888213157653809e-01 3.768571317195892334e-01 2.932731211185455322e-01 -2.008334398269653320e-01 -2.057546377182006836e-01 -2.609297335147857666e-01 1.970302462577819824e-01 -1.715373247861862183e-01 -4.769357666373252869e-02 -5.502357706427574158e-02 1.788868904113769531e-01 3.152964264154434204e-02 3.962908387184143066e-01 -2.455055247992277145e-03 2.050028294324874878e-01 6.833794713020324707e-02 1.335707157850265503e-01 1.407328099012374878e-01 5.207762122154235840e-02 -1.251928955316543579e-01 -1.992919892072677612e-01 -2.176628410816192627e-01 -4.867736622691154480e-02 -1.787770539522171021e-01 1.163872629404067993e-01 9.323748201131820679e-02 2.112367004156112671e-01 4.538061842322349548e-02
3.661939129233360291e-02 -6.588147580623626709e-02 1.231297850608825684e-01 4.829698503017425537e-01 -3.687968477606773376e-02 5.244201421737670898e-01 3.981569707393646240e-01 8.771015703678131104e-02 -1.214294694364070892e-02 1.019951924681663513e-01 4.616928473114967346e-02 -1.264822781085968018e-01 -7.885449379682540894e-02 -1.322002857923507690e-01 -2.077024616301059723e-02 -3.091261722147464752e-02 1.004262343049049377e-01 -9.786913543939590454e-02 2.573487535119056702e-02 1.222624704241752625e-01 -1.250913590192794800e-01 -4.396768286824226379e-02 1.214252486824989319e-01 7.458610087633132935e-02 -1.083288714289665222e-01 1.457852274179458618e-01 -2.578991651535034180e-01 1.303397715091705322e-01 -1.586152911186218262e-01 1.683596372604370117e-01 4.532523080706596375e-02 6.578700244426727295e-02
1.744319498538970947e-01 -1.839142143726348877e-01 -1.624581962823867798e-01 3.379647433757781982e-02 -1.346169263124465942e-01 2.797985672950744629e-01 -2.761640548706054688e-01 5.208979547023773193e-02 -4.647610336542129517e-02 -7.450805604457855225e-02 6.325016170740127563e-02 -3.055778741836547852e-01 -2.006158530712127686e-01 -2.598915435373783112e-02 2.716648578643798828e-01 -8.698761463165283203e-02 2.807249426841735840e-01 1.706444025039672852e-01 1.214357540011405945e-01 -1.157518941909074783e-02 -7.899078726768493652e-02 -1.636458677239716053e-03 3.962596654891967773e-01 -9.170188754796981812e-02 -1.306173056364059448e-01 1.500284075736999512e-01 -1.720439344644546509e-01 -1.016686633229255676e-01 -2.190466672182083130e-01 1.610923856496810913e-01 -2.361963689327239990e-01 4.169955849647521973e-02
1.230090204626321793e-02 2.164491117000579834e-01 -1.682512313127517700e-01 3.961300849914550781e-01 -2.283861786127090454e-01 4.607488512992858887e-01 1.882845610380172729e-01 -1.892468333244323730e-02 -8.967881649732589722e-02 1.703291237354278564e-01 2.735190987586975098e-01 -1.081255078315734863e-01 -1.609323471784591675e-01 -2.275217411806806922e-04 1.878692209720611572e-01 -9.776051342487335205e-02 5.190402641892433167e-02 3.209273144602775574e-02 -5.440090596675872803e-02 7.531263679265975952e-02 -4.028389230370521545e-02 1.834067851305007935e-01 2.063062638044357300e-01 -1.857641488313674927e-01 6.484054028987884521e-02 1.918883174657821655e-01 -1.184188574552536011e-01 -8.569765836000442505e-02 -2.099135890603065491e-03 2.353262603282928467e-01 -1.184464693069458008e-01 1.292698085308074951e-01
1.581873148679733276e-01 -1.473813503980636597e-01 -2.962741851806640625e-01 1.546072959899902344e-01 -1.261455286294221878e-02 2.985276579856872559e-01 -1.519994288682937622e-01 7.082957029342651367e-02 3.428631275892257690e-02 1.197712793946266174e-01 1.655429452657699585e-01 -6.122280284762382507e-02 -1.296156793832778931e-01 2.118636965751647949e-01 3.672864139080047607e-01 2.007274925708770752e-01 2.494024783372879028e-01 7.741640508174896240e-02 1.773411482572555542e-01 -1.738960295915603638e-02 1.745699197053909302e-01 -7.757109589874744415e-03 1.614001244306564331e-01 -2.038500271737575531e-02 -1.229040846228599548e-01 9.877754747867584229e-02 -3.510843515396118164e-01 -2.244990691542625427e-02 -3.194068670272827148e-01 5.176573619246482849e-02 -1.727503389120101929e-01 2.251775562763214111e-02
-9.345038235187530518e-02 -7.088988274335861206e-02 1.260728538036346436e-01 2.744566798210144043e-01 -9.408222394995391369e-04 4.899171590805053711e-01 8.508723229169845581e-02 2.931773364543914795e-01 -3.480557203292846680e-01 2.732368744909763336e-02 -2.782165259122848511e-02 7.019985467195510864e-02 -1.868918389081954956e-01 -2.343897670507431030e-01 8.146248012781143188e-02 1.052514910697937012e-01 2.390360534191131592e-01 -1.365875452756881714e-01 1.527460962533950806e-01 -2.093737274408340454e-01 -9.456943720579147339e-02 6.537388265132904053e-02 -6.095282360911369324e-02 2.079514414072036743e-01 3.799619525671005249e-02 3.219402953982353210e-02 -3.262938857078552246e-01 6.114380434155464172e-03 2.884810417890548706e-02 -7.317103445529937744e-02 -7.399086654186248779e-02 -5.338919535279273987e-02
7.377267628908157349e-02 -1.724231839179992676e-01 1.057458668947219849e-01 3.482620716094970703e-01 -3.181938529014587402e-01 5.096641778945922852e-01 -1.271099434234201908e-03 4.237097874283790588e-02 -1.917920261621475220e-01 2.434116452932357788e-01 1.393689680844545364e-02 3.367761150002479553e-02 -8.826845139265060425e-02 1.717208698391914368e-02 3.671475946903228760e-01 1.856468319892883301e-01 1.523028612136840820e-01 8.988210558891296387e-02 -1.313619501888751984e-02 -2.740582823753356934e-01 1.424047499895095825e-01 3.834818303585052490e-02 -4.164564609527587891e-02 4.508075490593910217e-02 -3.814602270722389221e-02 -1.382160037755966187e-01 -5.801111832261085510e-02 -6.329089403152465820e-02 -2.134807780385017395e-02 3.239313140511512756e-02 -6.119464710354804993e-02 1.720337420701980591e-01
5.277299880981445312e-01 -1.806454360485076904e-01 8.214219659566879272e-02 -1.201579272747039795e-01 6.192700564861297607e-02 7.065106928348541260e-02 -3.067000210285186768e-02 -1.657114923000335693e-01 -2.888241410255432129e-01 -1.401053518056869507e-01 -5.346641689538955688e-02 -3.749219179153442383e-01 -1.557877063751220703e-01 -1.028540506958961487e-01 5.653417855501174927e-02 1.019831225275993347e-01 1.938269846141338348e-02 2.560364305973052979e-01 1.809692531824111938e-01 -3.931334614753723145e-02 1.710421591997146606e-02 1.500136405229568481e-01 -7.676254957914352417e-02 2.846591733396053314e-02 -2.107636183500289917e-01 4.844777286052703857e-02 -2.881495654582977295e-01 -1.205021888017654419e-02 -8.591812849044799805e-02 -4.803077876567840576e-02 -2.200376093387603760e-01 1.332729905843734741e-01
-1.512465178966522217e-01 3.938229754567146301e-02 -1.735411956906318665e-02 1.871612668037414551e-02 -1.384772211313247681e-01 1.431085765361785889e-01 1.180624514818191528e-01 -4.251647368073463440e-02 -1.059295460581779480e-01 -2.415213733911514282e-02 -3.894051769748330116e-03 -3.046432435512542725e-01 -2.334719300270080566e-01 2.143345028162002563e-01 -2.200753986835479736e-02 2.336002737283706665e-01 1.705503314733505249e-01 6.738176196813583374e-02 3.986605107784271240e-01 -1.393865197896957397e-01 3.430088758468627930e-01 1.629525870084762573e-01 -6.074768304824829102e-02 -3.885576426982879639e-01 1.177317090332508087e-02 -2.464751340448856354e-02 -1.774098873138427734e-01 3.870132938027381897e-02 2.124831974506378174e-01 -9.007275849580764771e-02 -9.872435592114925385e-03 2.478922158479690552e-01
-1.352860331535339355e-01 2.361876331269741058e-02 -3.737227991223335266e-02 2.540190517902374268e-01 -3.010344505310058594e-01 4.622540175914764404e-01 1.252193003892898560e-01 -2.559777498245239258e-01 -2.449879348278045654e-01 -1.391756385564804077e-01 -1.885368674993515015e-02 -3.067614436149597168e-01 -1.548559125512838364e-02 5.549812316894531250e-02 9.299327433109283447e-02 -5.685196816921234131e-02 1.708237379789352417e-01 1.461203098297119141e-01 -2.721910364925861359e-02 -5.624432116746902466e-02 1.992772966623306274e-01 8.555112034082412720e-02 -8.269121497869491577e-02 -1.851387321949005127e-01 -1.677962392568588257e-01 -2.718328535556793213e-01 -1.218808963894844055e-01 -1.171629875898361206e-01 2.380999624729156494e-01 3.958197776228189468e-03 -1.139893662184476852e-02 -1.030383408069610596e-01
1.111650839447975159e-01 1.877853125333786011e-01 1.367319971323013306e-01 1.429985761642456055e-01 -9.434281289577484131e-02 1.702418327331542969e-01 1.830858886241912842e-01 -2.600642144680023193e-01 -2.522896528244018555e-01 -1.014044880867004395e-01 2.035176008939743042e-01 9.796457737684249878e-02 7.728743553161621094e-02 -3.569430112838745117e-02 2.527456581592559814e-01 -1.417222768068313599e-01 2.470481246709823608e-01 1.257263869047164917e-01 4.625854790210723877e-01 -6.250610947608947754e-02 1.210674121975898743e-01 2.426479607820510864e-01 -9.337058290839195251e-03 -1.175587326288223267e-01 -3.209415972232818604e-01 4.141708835959434509e-02 -1.611699610948562622e-01 8.913292549550533295e-03 6.370428204536437988e-02 1.582204997539520264e-01 5.073481053113937378e-02 -1.158482432365417480e-01
-3.609127178788185120e-02 7.021532952785491943e-02 1.499822139739990234e-01 1.249769255518913269e-01 -3.662139475345611572e-01 1.494514346122741699e-01 1.024910956621170044e-01 -1.812748908996582031e-01 -1.516879051923751831e-01 1.332428772002458572e-02 1.160599291324615479e-01 2.253761887550354004e-01 -2.033985555171966553e-01 -6.853767484426498413e-02 3.240441530942916870e-02 2.633011043071746826e-01 -1.407037228345870972e-01 1.177257001399993896e-01 4.165385365486145020e-01 7.588243484497070312e-02 -9.408309310674667358e-02 2.879047691822052002e-01 1.131396666169166565e-01 -8.759644627571105957e-02 -2.947777807712554932e-01 -1.753810606896877289e-02 -5.323936790227890015e-02 -1.781649142503738403e-01 1.833100318908691406e-01 -3.550575056578963995e-04 -1.385235041379928589e-01 2.285582870244979858e-01
-1.290156543254852295e-01 -9.100188314914703369e-02 -1.625024676322937012e-01 2.174065411090850830e-01 4.473924054764211178e-04 3.187038600444793701e-01 2.775210738182067871e-01 5.153229460120201111e-03 -4.261899292469024658e-01 -3.491014242172241211e-01 7.201302051544189453e-02 -1.567074954509735107e-01 -1.651305556297302246e-01 -6.728993356227874756e-02 -1.231370717287063599e-01 5.515202507376670837e-02 1.394173055887222290e-01 7.104717195034027100e-02 1.559882014989852905e-01 -1.748701781034469604e-01 2.266471087932586670e-01 1.994181610643863678e-02 5.763833224773406982e-02 -1.231236383318901062e-01 -1.285484433174133301e-01 -3.530745208263397217e-01 -2.074873447418212891e-01 3.694091690704226494e-03 2.544324472546577454e-02 3.630999475717544556e-02 2.555432170629501343e-02 -5.491812527179718018e-02
3.956126049160957336e-02 7.893721759319305420e-02 -5.861580744385719299e-02 2.325883656740188599e-01 -3.627171516418457031e-01 2.936174273490905762e-01 -1.496475338935852051e-01 -2.673256099224090576e-01 -4.384164810180664062e-01 -2.847411483526229858e-02 2.175229638814926147e-01 1.830180883407592773e-01 1.454850938171148300e-02 -2.653221599757671356e-02 1.168689206242561340e-01 2.241874337196350098e-01 1.737363338470458984e-01 3.265265002846717834e-02 2.813549935817718506e-01 7.969516329467296600e-03 1.878796070814132690e-01 4.887760803103446960e-02 7.715888321399688721e-02 -1.911249607801437378e-01 -2.825705334544181824e-02 1.428633648902177811e-02 -4.767007008194923401e-02 1.838425695896148682e-01 1.054386422038078308e-01 -1.883748322725296021e-01 9.765482693910598755e-02 2.272322960197925568e-02
-1.164748966693878174e-01 -1.944938004016876221e-01 2.390833795070648193e-01 2.252475768327713013e-01 -1.229575127363204956e-01 2.625508606433868408e-01 1.051820591092109680e-01 -2.470803856849670410e-01 -2.894388735294342041e-01 5.725238099694252014e-02 5.432768724858760834e-03 -1.327553205192089081e-02 -2.870625257492065430e-01 2.108026295900344849e-01 8.263088017702102661e-02 3.106245398521423340e-01 2.333397716283798218e-01 -3.898234665393829346e-02 -1.027950085699558258e-02 9.750778973102569580e-02 3.295531272888183594e-01 -1.744659617543220520e-02 2.416994720697402954e-01 -6.476911902427673340e-02 -2.061786502599716187e-01 1.440224498510360718e-01 -2.078085541725158691e-01 -4.159279167652130127e-02 -8.308103680610656738e-02 5.189066007733345032e-02 9.333583712577819824e-02 -5.959466844797134399e-02
1.384420394897460938e-01 1.760010421276092529e-01 7.620791345834732056e-02 7.999787479639053345e-02 9.793037176132202148e-02 4.511285126209259033e-01 -6.289473176002502441e-02 2.825444340705871582e-01 -2.302645333111286163e-02 -3.321484327316284180e-01 1.855377703905105591e-01 2.766244485974311829e-02 -4.444977268576622009e-02 1.259610652923583984e-01 -1.334143579006195068e-01 1.321916878223419189e-01 1.936804503202438354e-01 1.197853013873100281e-01 -1.604094654321670532e-01 -4.861581325531005859e-02 2.535479962825775146e-01 5.997826904058456421e-02 2.460609190165996552e-02 -9.165868163108825684e-02 -5.687228962779045105e-02 8.685323596000671387e-02 -3.490667939186096191e-01 2.332292729988694191e-03 1.458653956651687622e-01 2.174178063869476318e-01 -6.907978653907775879e-02 2.807155549526214600e-01
-9.244314581155776978e-02 -1.401416510343551636e-01 1.185638234019279480e-01 -5.107736214995384216e-02 5.128519982099533081e-02 5.221188068389892578e-01 -1.330889016389846802e-01 -1.265922337770462036e-01 -5.300710350275039673e-02 -4.053223878145217896e-02 3.485683351755142212e-02 1.660145074129104614e-01 -1.421515494585037231e-01 6.637791544198989868e-02 -4.593557119369506836e-02 2.369405329227447510e-01 2.551192045211791992e-01 1.741476505994796753e-01 2.195554822683334351e-01 5.898269265890121460e-02 -1.382031738758087158e-01 1.387995779514312744e-01 1.458945423364639282e-01 -2.612296044826507568e-01 -2.267323136329650879e-01 -2.142080366611480713e-01 -2.558558583259582520e-01 1.264487057924270630e-01 -1.375708580017089844e-01 -1.892171800136566162e-01 1.470196694135665894e-01 1.789276837371289730e-03
-8.388619869947433472e-03 -2.701998054981231689e-01 -2.964708581566810608e-02 3.471240103244781494e-01 1.110087987035512924e-02 5.198808908462524414e-01 5.684338137507438660e-02 7.468895614147186279e-02 -2.037769109010696411e-01 2.145934663712978363e-02 2.130338549613952637e-01 5.462393164634704590e-03 -2.677068673074245453e-02 1.015287190675735474e-01 3.274955153465270996e-01 1.312540322542190552e-01 -1.660207360982894897e-01 1.917818188667297363e-01 1.732538491487503052e-01 1.291922926902770996e-01 -1.454429179430007935e-01 -5.498068034648895264e-02 -2.366719692945480347e-01 -4.594030603766441345e-02 4.523632302880287170e-02 1.434023827314376831e-01 -5.189271643757820129e-02 1.496980935335159302e-01 -1.250471621751785278e-01 -4.464434459805488586e-02 -2.087045460939407349e-02 2.104869782924652100e-01
9.728407859802246094e-02 -1.603089123964309692e-01 3.244712203741073608e-02 3.634880855679512024e-02 -2.605778276920318604e-01 2.479549199342727661e-01 1.920705884695053101e-01 2.835328131914138794e-02 -6.782323867082595825e-02 -2.673017978668212891e-01 -1.625897586345672607e-01 1.339612454175949097e-01 -2.547318935394287109e-01 9.157933294773101807e-02 -1.469720341265201569e-02 -8.712998777627944946e-02 -1.085564345121383667e-01 3.509198427200317383e-01 1.582636833190917969e-01 -1.692194640636444092e-01 3.360756635665893555e-01 -7.773766666650772095e-02 2.195730805397033691e-01 -2.524398267269134521e-01 -1.613981127738952637e-01 -7.078151404857635498e-02 -2.138037383556365967e-01 -1.039887592196464539e-01 -1.789207309484481812e-01 -2.361860126256942749e-02 -1.220170706510543823e-01 1.982110291719436646e-01
-1.597132682800292969e-01 -2.333521246910095215e-01 -2.347032427787780762e-01 3.487427830696105957e-01 -1.517336815595626831e-01 2.433754205703735352e-01 5.140511319041252136e-02 -1.535856276750564575e-01 2.796635776758193970e-02 -1.204940080642700195e-01 -5.198828130960464478e-02 -1.690945774316787720e-01 -1.485587060451507568e-01 -1.667331904172897339e-01 -1.028477996587753296e-01 3.140881359577178955e-01 1.265522539615631104e-01 1.233390867710113525e-01 3.946779966354370117e-01 -9.438624233007431030e-02 1.550274342298507690e-01 2.764683961868286133e-02 6.711962074041366577e-02 1.906702071428298950e-01 -9.339451789855957031e-02 -1.095773726701736450e-01 -2.349806874990463257e-01 1.665401160717010498e-01 1.052368953824043274e-01 -9.635835140943527222e-02 -1.678322106599807739e-01 1.240001693367958069e-01
-1.956065744161605835e-02 2.888126112520694733e-02 1.163071095943450928e-01 1.615678668022155762e-01 -1.384892314672470093e-01 3.556906580924987793e-01 1.091937497258186340e-01 8.046966046094894409e-03 -3.790877163410186768e-01 -8.745332062244415283e-02 1.274352073669433594e-01 -2.124557346105575562e-01 2.244571894407272339e-01 -2.581345289945602417e-02 8.584251999855041504e-02 -6.882338225841522217e-02 -1.297476887702941895e-02 1.980023980140686035e-01 1.514527648687362671e-01 -1.767295449972152710e-01 -7.555145770311355591e-02 -5.212981626391410828e-02 7.786296919221058488e-05 -1.222814098000526428e-01 -3.154740035533905029e-01 -3.099596202373504639e-01 -2.863428294658660889e-01 -1.604415029287338257e-01 1.701716184616088867e-01 2.532589733600616455e-01 2.849152125418186188e-02 1.068509593605995178e-01
7.872181385755538940e-02 1.702887862920761108e-01 4.900888074189424515e-03 -1.681102905422449112e-03 -2.729055285453796387e-01 1.033673211932182312e-01 -4.976402968168258667e-02 -2.811476290225982666e-01 -1.651783287525177002e-01 -1.779823899269104004e-01 1.357197910547256470e-01 -3.924064040184020996e-01 -3.272183835506439209e-01 5.093760788440704346e-03 -6.111172586679458618e-02 1.406803578138351440e-01 1.057350784540176392e-01 4.597463831305503845e-02 4.198687672615051270e-01 -1.012390758842229843e-02 2.278765439987182617e-01 1.826383918523788452e-01 3.142562136054039001e-02 -1.874926984310150146e-01 -1.436484628356993198e-03 1.860078126192092896e-01 -9.719106554985046387e-02 1.060354262590408325e-01 1.886313110589981079e-01 3.665402997285127640e-03 -1.419611275196075439e-01 1.181397289037704468e-01
1.090134680271148682e-02 -2.034809887409210205e-01 -8.654163219034671783e-03 3.868414461612701416e-01 9.469148516654968262e-02 2.442203611135482788e-01 -7.817107439041137695e-02 3.707261085510253906e-01 -3.149012029170989990e-01 2.151864767074584961e-01 4.552957415580749512e-02 1.984067820012569427e-02 -9.224291890859603882e-02 2.386317588388919830e-02 1.815246045589447021e-01 -1.499423105269670486e-02 2.353312522172927856e-01 1.919193416833877563e-01 1.767551749944686890e-01 -8.057369291782379150e-02 1.413323879241943359e-01 -9.492707252502441406e-02 1.560588628053665161e-01 3.581465035676956177e-02 2.353077530860900879e-01 -5.672613158822059631e-02 -3.772081434726715088e-01 1.056920550763607025e-02 -3.239837242290377617e-04 -1.160595864057540894e-01 -2.380555123090744019e-02 8.255097270011901855e-02
-6.858960539102554321e-02 1.705400347709655762e-01 2.368618249893188477e-01 -2.707068249583244324e-02 -9.392337501049041748e-02 4.788464307785034180e-01 -4.429911077022552490e-02 1.535372436046600342e-01 -1.864053867757320404e-02 -3.740171194076538086e-01 -1.048182025551795959e-01 9.957071393728256226e-02 -1.058647707104682922e-01 -1.035481505095958710e-02 -1.642869785428047180e-02 1.067459210753440857e-01 1.631246954202651978e-01 1.837270855903625488e-01 7.277113199234008789e-02 -2.325741387903690338e-02 8.653517812490463257e-03 1.199764013290405273e-01 3.245756030082702637e-02 -2.457315325736999512e-01 -2.935354411602020264e-01 6.454513967037200928e-02 -1.683409661054611206e-01 -1.930393874645233154e-01 -1.409485936164855957e-02 3.148873746395111084e-01 -1.124816983938217163e-01 2.270722091197967529e-01
1.449312120676040649e-01 2.150916159152984619e-01 1.719669997692108154e-01 2.431390881538391113e-01 -2.301768660545349121e-01 4.477577209472656250e-01 -4.496210440993309021e-02 7.733707875013351440e-02 -1.210448741912841797e-01 -1.859510689973831177e-02 9.427446871995925903e-03 -2.271690666675567627e-01 -5.111219361424446106e-02 1.226867213845252991e-01 1.341780126094818115e-01 9.413713961839675903e-02 -7.659772783517837524e-02 8.362253010272979736e-02 2.313284426927566528e-01 -2.543755769729614258e-01 7.681622356176376343e-02 1.696115583181381226e-01 -1.510774642229080200e-01 8.295707404613494873e-02 1.482005864381790161e-01 9.117748588323593140e-02 -2.052909880876541138e-01 3.451011180877685547e-01 -2.043805569410324097e-01 -7.583763450384140015e-02 -1.919528841972351074e-01 -2.947873668745160103e-03
-8.218026161193847656e-02 -4.719112813472747803e-02 2.656439542770385742e-01 3.425403535366058350e-01 -1.342235505580902100e-01 5.422125458717346191e-01 4.585411399602890015e-02 1.115428358316421509e-01 -1.364557594060897827e-01 7.146812975406646729e-02 2.635466167703270912e-03 -1.414091736078262329e-01 2.778805792331695557e-04 -6.692774593830108643e-02 3.654443919658660889e-01 -1.389521453529596329e-02 1.601586490869522095e-01 -2.199403755366802216e-02 1.955003589391708374e-01 -8.774724602699279785e-02 -3.688190132379531860e-02 1.409943848848342896e-01 1.819990761578083038e-02 7.482110708951950073e-02 -2.004992067813873291e-01 -4.033763706684112549e-02 -6.810310482978820801e-02 1.062388792634010315e-01 -3.275354504585266113e-01 5.366874486207962036e-02 -1.498579531908035278e-01 -7.083706557750701904e-02
7.575087994337081909e-02 2.296329736709594727e-01 -4.755084589123725891e-02 1.195491775870323181e-01 1.607609540224075317e-01 3.430996537208557129e-01 2.954644858837127686e-01 2.922078371047973633e-01 -1.857050508260726929e-01 -1.565671563148498535e-01 -2.539021372795104980e-01 7.295458763837814331e-02 -1.324018239974975586e-01 6.632443517446517944e-03 1.534792482852935791e-01 -1.084909886121749878e-01 1.927804201841354370e-01 -6.378189474344253540e-02 3.081588149070739746e-01 6.908413022756576538e-02 8.358512818813323975e-02 2.808014862239360809e-02 -1.559344828128814697e-01 -1.455033570528030396e-01 -3.296449780464172363e-01 -4.792660847306251526e-02 -1.914397329092025757e-01 -1.347207129001617432e-01 2.948751440271735191e-03 -1.683735698461532593e-01 -7.526550441980361938e-02 1.817390769720077515e-01
-2.221263945102691650e-02 -2.516537606716156006e-01 -8.968872018158435822e-03 3.190871477127075195e-01 -9.020153433084487915e-02 2.699919939041137695e-01 1.826416552066802979e-01 -1.187743339687585831e-02 -4.382101297378540039e-01 -5.433946847915649414e-02 7.541040889918804169e-03 -4.294188320636749268e-02 4.201470315456390381e-02 2.108853310346603394e-03 3.381298482418060303e-02 -4.039907455444335938e-02 1.804222352802753448e-02 7.633273955434560776e-03 4.286420941352844238e-01 -1.296799033880233765e-01 -3.282538354396820068e-01 2.906076610088348389e-01 -1.268124133348464966e-01 1.159297451376914978e-01 -1.434343010187149048e-01 1.101167649030685425e-01 -5.670492351055145264e-02 -1.100236028432846069e-01 -5.332949385046958923e-02 -4.126911237835884094e-02 -1.715357154607772827e-01 1.169246286153793335e-01
-8.181823045015335083e-02 -5.719998385757207870e-03 2.501769363880157471e-02 1.586545556783676147e-01 -2.965664267539978027e-01 4.634009003639221191e-01 1.620732098817825317e-01 1.195261999964714050e-01 -3.942575454711914062e-01 -1.051367893815040588e-01 -2.279909513890743256e-02 -2.111737430095672607e-01 -1.570461094379425049e-01 2.606788091361522675e-02 3.029530346393585205e-01 2.611249499022960663e-02 2.297496348619461060e-01 -2.097698897123336792e-01 1.834754198789596558e-01 -8.585875481367111206e-02 6.052063032984733582e-02 -2.488773763179779053e-01 -6.449246406555175781e-02 9.000770002603530884e-02 -2.002970315515995026e-02 -2.034450471401214600e-01 -2.936386317014694214e-02 7.106157392263412476e-02 -1.437051743268966675e-01 -3.203035332262516022e-03 3.589415177702903748e-02 9.735460579395294189e-02
6.492443382740020752e-02 -1.261120289564132690e-01 -1.486078351736068726e-01 2.494089119136333466e-02 -3.057823479175567627e-01 1.576359272003173828e-01 1.301402319222688675e-02 -1.205678433179855347e-01 -2.338903993368148804e-01 -1.571571528911590576e-01 3.064190447330474854e-01 -1.686110906302928925e-02 -1.746345609426498413e-01 -1.223872601985931396e-01 1.108907908201217651e-01 -4.896074533462524414e-02 1.919956356287002563e-01 1.014861930161714554e-02 6.902987509965896606e-02 3.332293033599853516e-01 -7.214966416358947754e-02 2.430026382207870483e-01 2.017933130264282227e-01 -3.560940921306610107e-01 -2.780892252922058105e-01 -4.994400963187217712e-02 -2.203879654407501221e-01 -4.983437806367874146e-02 2.981940843164920807e-02 5.988623946905136108e-02 -2.248500473797321320e-02 2.644833922386169434e-01
1.260140817612409592e-02 -8.544170111417770386e-02 -5.877001211047172546e-02 1.887383013963699341e-01 -1.920841783285140991e-01 1.196003556251525879e-01 8.602103590965270996e-02 -2.867108583450317383e-01 1.991227827966213226e-02 -2.945835888385772705e-01 1.737415790557861328e-01 -6.243187468498945236e-03 -2.167956531047821045e-01 -1.067930832505226135e-01 -1.250000088475644588e-03 9.718734771013259888e-02 2.601279616355895996e-01 2.457530647516250610e-01 3.062871694564819336e-01 -1.519334129989147186e-02 1.332785785198211670e-01 3.176441490650177002e-01 -3.044108748435974121e-01 -2.536893822252750397e-02 -1.590726077556610107e-01 6.001445278525352478e-02 -1.360700577497482300e-01 1.124928593635559082e-01 -1.410808712244033813e-01 1.423502862453460693e-01 -3.027498126029968262e-01 3.786077722907066345e-02
8.588629961013793945e-02 1.270844042301177979e-02 -1.077245399355888367e-01 1.419928818941116333e-01 -3.103754818439483643e-01 2.273984551429748535e-01 -3.555543720722198486e-02 2.084652893245220184e-02 3.512590378522872925e-02 -2.400393486022949219e-01 -1.242417395114898682e-01 -1.999411135911941528e-01 -3.252241611480712891e-01 1.388788521289825439e-01 -9.931651502847671509e-02 1.320629864931106567e-01 -4.402751475572586060e-02 3.315751850605010986e-01 9.847760200500488281e-02 -2.566945552825927734e-01 3.488511741161346436e-01 1.465038210153579712e-02 1.691752374172210693e-01 -2.365208268165588379e-01 -2.325441539287567139e-01 -2.571252547204494476e-02 -2.312825322151184082e-01 1.563572883605957031e-01 -3.603316843509674072e-02 9.663648903369903564e-02 -4.747772589325904846e-02 6.937833875417709351e-02
5.331972986459732056e-02 -3.736168146133422852e-01 9.969992935657501221e-02 -7.362835854291915894e-02 -1.435762643814086914e-01 3.418309688568115234e-01 5.508868489414453506e-04 -9.240428917109966278e-03 3.907783702015876770e-02 1.546841859817504883e-01 2.086880356073379517e-01 -7.190618664026260376e-02 -5.195728689432144165e-02 -2.418054789304733276e-01 2.429999709129333496e-01 8.891339600086212158e-02 3.663044050335884094e-02 -9.756939858198165894e-02 1.498914808034896851e-01 -1.780102849006652832e-01 1.524538546800613403e-01 8.559092134237289429e-02 6.533571518957614899e-03 3.426828235387802124e-02 -3.701606988906860352e-01 -1.115500628948211670e-01 -1.552628427743911743e-01 -1.998365819454193115e-01 1.043955758213996887e-01 -8.544337004423141479e-02 3.452641889452934265e-02 4.155268371105194092e-01
2.388078868389129639e-01 -1.379487216472625732e-01 -5.129662156105041504e-02 2.320900708436965942e-01 1.643879115581512451e-01 4.932395219802856445e-01 2.135039307177066803e-02 2.914867997169494629e-01 2.848530933260917664e-02 -1.008806377649307251e-01 9.779934585094451904e-02 -2.439224906265735626e-02 -9.249699302017688751e-03 -4.112252965569496155e-02 5.117748305201530457e-02 2.920509576797485352e-01 1.633888930082321167e-01 3.949197530746459961e-01 7.773795723915100098e-02 1.343155205249786377e-01 1.577283814549446106e-02 1.101709902286529541e-02 2.311806380748748779e-01 -1.502671837806701660e-01 8.223079890012741089e-02 1.801647543907165527e-01 -1.174945458769798279e-01 -1.068565547466278076e-01 1.734742820262908936e-01 1.424278020858764648e-01 5.093980953097343445e-02 -1.795932091772556305e-02
6.538316607475280762e-02 -1.630121027119457722e-03 2.285171598196029663e-01 1.717179827392101288e-02 -2.660008668899536133e-01 2.267269939184188843e-01 3.279317617416381836e-01 6.109315901994705200e-03 -1.920613944530487061e-01 -1.953120529651641846e-01 8.381864428520202637e-02 2.433188445866107941e-02 4.517406597733497620e-02 1.693133413791656494e-01 2.424452304840087891e-01 -1.039651855826377869e-01 -8.850368112325668335e-02 1.920242607593536377e-01 2.477686852216720581e-01 -5.981706455349922180e-02 2.926084995269775391e-01 -1.384168118238449097e-01 1.665483117103576660e-01 -2.672975063323974609e-01 -2.697539329528808594e-01 6.057086959481239319e-02 -1.663610786199569702e-01 2.447482198476791382e-02 3.818042576313018799e-02 2.748947218060493469e-02 -3.051278293132781982e-01 1.298258453607559204e-01
5.486773326992988586e-02 -2.443645745515823364e-01 -1.446218639612197876e-01 3.251677751541137695e-01 -2.551897764205932617e-01 5.164081454277038574e-01 1.616004109382629395e-01 1.586969196796417236e-01 9.085503406822681427e-03 1.963303387165069580e-01 3.209716975688934326e-01 3.849545493721961975e-02 -9.477756172418594360e-02 -1.065713632851839066e-02 1.323306262493133545e-01 1.557947844266891479e-01 1.472432073205709457e-02 2.025493420660495758e-02 -7.840709760785102844e-03 1.371889282017946243e-02 -7.273968309164047241e-02 1.072083339095115662e-01 1.690394058823585510e-02 -2.784590721130371094e-01 1.014061495661735535e-01 1.564442366361618042e-02 -1.081062853336334229e-01 -1.253818161785602570e-02 -5.993745476007461548e-02 -4.543173685669898987e-02 5.713710561394691467e-02 3.267026245594024658e-01
5.960512533783912659e-02 -3.585066199302673340e-01 -8.940795063972473145e-02 2.825465500354766846e-01 -5.570096895098686218e-03 2.904013395309448242e-01 2.130368947982788086e-01 -1.900465339422225952e-01 1.067026704549789429e-02 -5.163897946476936340e-02 2.384848706424236298e-02 -9.626357257366180420e-02 -2.561672627925872803e-01 -2.310641482472419739e-02 -9.502957016229629517e-02 3.558016847819089890e-03 1.387140899896621704e-01 3.433249592781066895e-01 3.411205708980560303e-01 -5.337970331311225891e-02 1.156440675258636475e-01 6.034804508090019226e-02 -1.019478514790534973e-01 7.228665798902511597e-02 -1.748937517404556274e-01 -2.471445053815841675e-01 -1.361715495586395264e-01 -2.733316719532012939e-01 -9.789883159101009369e-03 2.970134839415550232e-02 -9.139546751976013184e-02 -2.078461199998855591e-01
-3.246130421757698059e-02 -1.133662015199661255e-01 -1.307084411382675171e-01 2.116795182228088379e-01 7.289449218660593033e-03 3.234482407569885254e-01 3.195801973342895508e-01 -1.969220116734504700e-02 2.603892423212528229e-02 -4.887970909476280212e-02 2.253518067300319672e-02 -1.561326533555984497e-01 -2.977798879146575928e-01 -1.087657213211059570e-01 3.669058978557586670e-01 -8.290691673755645752e-02 8.394906669855117798e-02 1.356228291988372803e-01 -7.978113740682601929e-02 -4.505984783172607422e-01 -8.841826766729354858e-02 2.400839626789093018e-01 -5.675866827368736267e-02 -1.174128130078315735e-01 1.993335224688053131e-02 -2.067663669586181641e-01 -8.270609378814697266e-02 1.350405663251876831e-01 1.344773173332214355e-01 4.408733546733856201e-02 -7.933261245489120483e-02 1.876262873411178589e-01
-2.206305041909217834e-02 4.255140945315361023e-02 8.182217180728912354e-02 1.545098721981048584e-01 1.714787781238555908e-01 3.380600214004516602e-01 4.101611375808715820e-01 4.545618221163749695e-02 -1.841588504612445831e-02 -1.321117579936981201e-01 -1.916489899158477783e-01 -9.987179189920425415e-02 -1.496967673301696777e-01 1.263420730829238892e-01 -7.715354859828948975e-02 1.532204728573560715e-02 2.490383982658386230e-01 3.116483390331268311e-01 4.007707238197326660e-01 -1.895905733108520508e-01 3.699819371104240417e-02 6.714365631341934204e-02 -2.103549540042877197e-01 7.371851056814193726e-02 -2.706602215766906738e-01 3.708817064762115479e-02 -9.497246891260147095e-02 -7.067714631557464600e-02 1.638971120119094849e-01 1.487384457141160965e-02 -1.130268946290016174e-01 -6.571002304553985596e-02
3.104576654732227325e-02 -1.921450048685073853e-01 -1.651405245065689087e-01 1.570681780576705933e-01 1.405162066221237183e-01 4.834814965724945068e-01 -8.043457567691802979e-02 -1.133363470435142517e-01 -5.736028775572776794e-02 -2.058420516550540924e-02 1.565219014883041382e-01 -8.289365470409393311e-02 -2.876141667366027832e-01 -7.024934142827987671e-02 3.707566857337951660e-02 -8.789334446191787720e-02 -3.642461448907852173e-02 4.028584361076354980e-01 1.373031176626682281e-03 -4.362506270408630371e-01 7.485190778970718384e-02 1.000713557004928589e-01 4.387693107128143311e-02 -1.493232846260070801e-01 -1.530382186174392700e-01 -1.421204768121242523e-02 3.971634060144424438e-02 -1.406506150960922241e-01 -1.545524001121520996e-01 -5.327741615474224091e-03 -7.922562956809997559e-02 1.912260502576828003e-01
1.975555866956710815e-01 -2.946796417236328125e-01 -1.424053609371185303e-01 -1.682864315807819366e-02 -3.729127645492553711e-01 2.921063005924224854e-01 -3.816485777497291565e-02 3.755100443959236145e-02 -2.497345209121704102e-01 -4.962280392646789551e-02 2.802763879299163818e-01 6.908576190471649170e-02 -1.424352824687957764e-01 -3.078029155731201172e-01 1.619666963815689087e-01 6.941854953765869141e-03 1.112191230058670044e-01 1.680623441934585571e-01 2.201755791902542114e-01 4.420572891831398010e-02 2.309350483119487762e-02 2.697576284408569336e-01 1.117762327194213867e-01 -2.461326718330383301e-01 -5.938116833567619324e-02 -1.715555191040039062e-01 -1.128684803843498230e-01 -4.743731394410133362e-02 3.097189962863922119e-02 -4.445166885852813721e-02 2.256914973258972168e-02 2.191620171070098877e-01
3.771099150180816650e-01 6.672848016023635864e-02 -3.445520699024200439e-01 -9.294965863227844238e-02 -2.624536678194999695e-02 4.231801331043243408e-01 5.272077769041061401e-02 -6.252970546483993530e-02 -7.540760934352874756e-02 7.804419100284576416e-02 2.157138437032699585e-01 -5.893730372190475464e-02 6.137120351195335388e-02 1.161401867866516113e-01 1.489317417144775391e-01 -9.747206233441829681e-03 1.656713336706161499e-02 1.110962964594364166e-02 4.799785912036895752e-01 -1.356332749128341675e-01 1.126081272959709167e-01 6.654527783393859863e-02 1.504698842763900757e-01 -2.710326574742794037e-02 7.836700417101383209e-03 1.462190747261047363e-01 -1.371081024408340454e-01 9.972047060728073120e-02 -1.578261703252792358e-01 1.595302112400531769e-02 -5.309461057186126709e-02 -2.652941942214965820e-01
-4.514001309871673584e-02 1.142347902059555054e-01 9.251689165830612183e-02 2.487980276346206665e-01 -3.265615403652191162e-01 3.586226403713226318e-01 -9.833965450525283813e-02 -8.668751269578933716e-02 -1.503083556890487671e-01 1.755529791116714478e-01 3.757163286209106445e-01 1.952182650566101074e-01 -1.812565028667449951e-01 1.337515562772750854e-01 -6.457191705703735352e-02 5.238395929336547852e-02 9.147920459508895874e-02 1.580936461687088013e-01 3.174450397491455078e-01 -2.255591936409473419e-02 2.041683644056320190e-01 1.641402207314968109e-02 -6.095560640096664429e-02 7.621885091066360474e-02 1.173333376646041870e-01 4.541658610105514526e-02 -1.388304978609085083e-01 5.573308467864990234e-02 1.964570283889770508e-01 -2.186251729726791382e-01 -7.480778545141220093e-02 2.352743297815322876e-01
-3.589265048503875732e-02 6.075400859117507935e-02 2.872776985168457031e-01 9.711996465921401978e-02 1.219448372721672058e-01 2.620872855186462402e-01 1.886312812566757202e-01 -2.803683280944824219e-01 9.042061865329742432e-02 -1.285359263420104980e-01 -1.543626338243484497e-01 -1.349126845598220825e-01 -1.048313230276107788e-01 1.677896827459335327e-01 -4.036554321646690369e-02 2.846096828579902649e-02 1.178770139813423157e-01 3.116642832756042480e-01 2.272227108478546143e-01 7.113276980817317963e-03 -7.504434883594512939e-02 4.596371352672576904e-01 -7.460206747055053711e-02 -1.531861424446105957e-01 -1.109459474682807922e-01 1.369580775499343872e-01 -3.044789433479309082e-01 -7.356197573244571686e-03 9.644520282745361328e-02 5.357937142252922058e-02 -2.170464098453521729e-01 -7.247632741928100586e-02
-9.119242429733276367e-02 2.254189550876617432e-01 -9.205737709999084473e-02 1.814833581447601318e-01 -6.513110548257827759e-02 3.045857846736907959e-01 7.346792519092559814e-02 -5.382740497589111328e-02 -1.012668311595916748e-01 -8.151475340127944946e-02 -8.903706475393846631e-05 -7.204915583133697510e-02 -1.228807121515274048e-01 -2.088055908679962158e-01 -6.603746116161346436e-02 1.281650811433792114e-01 -9.127292782068252563e-02 -1.448661088943481445e-02 5.402562618255615234e-01 1.012342050671577454e-01 3.644489943981170654e-01 1.312230378389358521e-01 2.489313855767250061e-02 -2.717190980911254883e-01 1.639025509357452393e-01 1.596297621726989746e-01 -2.463102787733078003e-01 -3.787451982498168945e-02 1.128408834338188171e-01 -1.088116541504859924e-01 -1.331306695938110352e-01 -2.583575807511806488e-02
3.584054112434387207e-01 -6.314684450626373291e-02 1.043104231357574463e-01 2.256762422621250153e-02 2.520879507064819336e-01 3.016295731067657471e-01 1.027511879801750183e-01 -4.228739533573389053e-03 -9.420980513095855713e-02 -1.003655195236206055e-01 -1.382208168506622314e-01 -1.228942628949880600e-02 -8.530037850141525269e-02 -1.363428384065628052e-01 6.015517190098762512e-02 7.021526247262954712e-02 1.475726347416639328e-02 1.711313575506210327e-01 1.274863481521606445e-01 -1.773876845836639404e-01 1.456716060638427734e-01 1.891896724700927734e-01 1.055729389190673828e-01 -6.540971249341964722e-02 -4.046695530414581299e-01 1.482003778219223022e-01 -1.625247597694396973e-01 2.956092059612274170e-01 -1.640976667404174805e-01 1.655407547950744629e-01 -3.107837438583374023e-01 -1.354493349790573120e-01
9.798943996429443359e-02 -6.629716604948043823e-02 1.940607130527496338e-01 2.829521298408508301e-01 -3.266186714172363281e-01 5.605230331420898438e-01 -1.439747214317321777e-01 -5.712366476655006409e-02 -2.184488624334335327e-01 1.051809191703796387e-01 -3.473828732967376709e-02 3.366122837178409100e-05 -1.198236867785453796e-01 -1.224531605839729309e-01 1.405155807733535767e-01 1.715377345681190491e-02 2.176601737737655640e-01 -6.909358501434326172e-02 -5.538786295801401138e-03 4.809504747390747070e-02 2.331063896417617798e-01 6.035564094781875610e-02 1.988776624202728271e-01 -1.128719076514244080e-01 -5.375420302152633667e-02 -9.690490365028381348e-02 -7.698484510183334351e-02 -1.350345648825168610e-02 -2.160043269395828247e-01 -2.347695678472518921e-01 -1.705250144004821777e-01 5.726612173020839691e-03
7.248145528137683868e-03 1.623111367225646973e-01 1.703199744224548340e-01 2.570245787501335144e-02 -1.289703845977783203e-01 1.246491596102714539e-01 2.607230544090270996e-01 -1.962250918149948120e-01 -2.199342995882034302e-01 -1.381325572729110718e-01 1.944248527288436890e-01 1.560819149017333984e-01 -1.344437599182128906e-01 1.355889998376369476e-02 2.057455033063888550e-01 -4.975710064172744751e-02 1.287130117416381836e-01 1.532640457153320312e-01 4.685674607753753662e-01 -8.688548952341079712e-02 9.256572276353836060e-02 2.711225152015686035e-01 4.031095188111066818e-03 -2.043440788984298706e-01 -4.058753848075866699e-01 2.970977500081062317e-02 -1.006163358688354492e-01 9.294228255748748779e-02 6.335675716400146484e-02 1.783681809902191162e-01 3.702837601304054260e-02 -3.390822792425751686e-03
-5.736954510211944580e-03 -2.059098705649375916e-02 2.213023453950881958e-01 1.240100059658288956e-02 -4.313982278108596802e-02 3.797635436058044434e-01 -1.576748117804527283e-02 3.280752599239349365e-01 2.254792116582393646e-02 -2.928231284022331238e-02 -9.127568453550338745e-02 1.325040757656097412e-01 7.485648617148399353e-03 1.802314370870590210e-01 2.979038953781127930e-01 -2.397148013114929199e-01 1.874496787786483765e-01 2.065780907869338989e-01 1.277596056461334229e-01 -1.452003885060548782e-02 2.026519030332565308e-01 2.073209136724472046e-01 1.726981252431869507e-01 -1.832485347986221313e-01 -2.759099900722503662e-01 6.468757987022399902e-02 -2.312880158424377441e-01 5.739837884902954102e-02 6.804829090833663940e-02 9.641918540000915527e-02 -3.121370971202850342e-01 -1.383457798510789871e-02
-1.164577435702085495e-02 1.158878430724143982e-01 5.355888977646827698e-02 1.870968788862228394e-01 -2.626671195030212402e-01 2.403992116451263428e-01 3.307188674807548523e-02 -3.618611097335815430e-01 -1.139297634363174438e-01 -2.223407626152038574e-01 9.933284670114517212e-02 -2.363836616277694702e-01 -9.049571305513381958e-02 -8.947992324829101562e-02 1.084191650152206421e-01 2.156814485788345337e-01 -2.082181125879287720e-01 1.852720826864242554e-01 3.779239654541015625e-01 1.264373958110809326e-01 2.409588247537612915e-01 1.384467929601669312e-01 6.507105380296707153e-02 -2.080421894788742065e-01 1.067517995834350586e-01 1.250385791063308716e-01 -1.008699089288711548e-01 6.448075175285339355e-02 1.168555840849876404e-01 -7.495028525590896606e-02 -6.298922002315521240e-02 2.475220113992691040e-01
2.713453583419322968e-02 -7.384666055440902710e-02 -7.071472704410552979e-03 2.684823572635650635e-01 -2.788178324699401855e-01 3.087216019630432129e-01 -2.152331769466400146e-01 8.381437510251998901e-02 -7.874992676079273224e-03 -8.770828694105148315e-02 -1.394438147544860840e-01 -8.867143839597702026e-02 -3.150005340576171875e-01 -2.066073211608454585e-04 1.784320324659347534e-01 4.114890396595001221e-01 -1.849491447210311890e-01 1.141889318823814392e-01 1.949316561222076416e-01 -2.002769336104393005e-02 3.539377152919769287e-01 -4.360233992338180542e-02 2.388509660959243774e-01 -2.248296439647674561e-01 -1.176704317331314087e-01 5.110064893960952759e-02 -5.416351184248924255e-02 -2.133524045348167419e-02 -6.294454634189605713e-02 1.050218418240547180e-01 -3.001332841813564301e-02 -6.062823161482810974e-02
1.610501706600189209e-01 -8.715697377920150757e-02 -1.014673709869384766e-01 2.648712396621704102e-01 -5.954549834132194519e-02 4.282106459140777588e-01 -8.568084239959716797e-02 -7.329799234867095947e-02 -6.225310266017913818e-02 -1.026635393500328064e-01 4.301514104008674622e-02 -5.703138932585716248e-02 -2.043796330690383911e-01 4.265271127223968506e-02 1.869065165519714355e-01 -2.725435420870780945e-02 -7.341413199901580811e-02 2.968628108501434326e-01 -9.492742270231246948e-02 -4.450187087059020996e-01 -4.406371712684631348e-02 3.358138501644134521e-01 -1.453072130680084229e-01 -1.084008067846298218e-01 -1.052512526512145996e-01 5.310786515474319458e-02 1.835745386779308319e-02 1.544142216444015503e-01 -1.800398826599121094e-01 -1.770878136157989502e-01 6.772647798061370850e-02 1.817061901092529297e-01
3.989149928092956543e-01 5.464760120958089828e-03 6.636258959770202637e-02 9.602311998605728149e-02 1.060163155198097229e-01 2.857619822025299072e-01 -1.329353749752044678e-01 -1.383168529719114304e-02 -9.511924535036087036e-02 -1.390538066625595093e-01 3.928710892796516418e-02 -2.473169192671775818e-02 -5.523319542407989502e-02 1.754532684572041035e-03 5.480122938752174377e-02 2.662333846092224121e-01 1.201279982924461365e-01 3.105929493904113770e-01 5.411893501877784729e-02 -1.738053113222122192e-01 4.132645577192306519e-02 -9.986731410026550293e-02 -8.301665075123310089e-03 -9.355088695883750916e-03 -4.446559548377990723e-01 -9.512321650981903076e-02 -2.827462852001190186e-01 2.027971893548965454e-01 -2.908362746238708496e-01 1.932014897465705872e-02 -1.781316101551055908e-01 9.258098155260086060e-02
2.505133152008056641e-01 -1.236871257424354553e-01 -8.245149254798889160e-02 -4.632700607180595398e-02 -2.223771959543228149e-01 4.565611183643341064e-01 1.621207147836685181e-01 1.518254131078720093e-01 -3.619327023625373840e-02 -2.656982652842998505e-02 2.325944900512695312e-01 -1.374669522047042847e-01 -3.664351105690002441e-01 2.470894455909729004e-01 4.256970062851905823e-02 -4.607090353965759277e-02 1.587060987949371338e-01 1.498346924781799316e-01 -2.293951362371444702e-01 6.140088662505149841e-02 -1.030650883913040161e-01 1.488329470157623291e-01 4.766878206282854080e-03 -5.796978622674942017e-02 -9.780862927436828613e-02 1.234097480773925781e-01 -3.393157720565795898e-01 -2.446544356644153595e-02 1.130377203226089478e-01 -1.740013957023620605e-01 1.469543203711509705e-02 -8.662145584821701050e-02
-1.834402382373809814e-01 -1.332443486899137497e-02 8.563087880611419678e-02 2.228435724973678589e-01 2.792856097221374512e-01 3.091610074043273926e-01 1.465334594249725342e-01 6.458149850368499756e-02 -3.407853655517101288e-03 -1.741078794002532959e-01 -1.598904579877853394e-01 -1.416042000055313110e-01 -3.084130212664604187e-02 2.086186856031417847e-01 -4.638463258743286133e-02 -2.749469131231307983e-02 2.845204770565032959e-01 2.247142046689987183e-01 3.885291516780853271e-01 -2.190632224082946777e-01 1.005879789590835571e-01 1.336567103862762451e-01 -1.845353394746780396e-01 1.110433042049407959e-02 -3.426356911659240723e-01 5.563997849822044373e-02 -3.284040093421936035e-02 1.820573024451732635e-02 1.411744058132171631e-01 -2.904940396547317505e-02 -2.011165767908096313e-01 -1.046734824776649475e-01
-2.577679790556430817e-02 -5.610281601548194885e-02 -5.744363646954298019e-03 1.674474179744720459e-01 -1.637528538703918457e-01 3.316383063793182373e-01 1.671112477779388428e-01 -1.800194731913506985e-03 -4.113719463348388672e-01 -2.596915066242218018e-01 2.026718258857727051e-01 -3.005977272987365723e-01 7.263708859682083130e-02 7.881300896406173706e-02 8.496437966823577881e-02 -1.045420393347740173e-01 -2.929474227130413055e-02 2.690290212631225586e-01 2.210345864295959473e-01 -4.428447410464286804e-02 2.242491021752357483e-02 -1.325247734785079956e-01 1.984030939638614655e-02 1.352306827902793884e-02 -1.055185794830322266e-01 -2.619217932224273682e-01 -1.143301278352737427e-01 3.722095862030982971e-02 2.027529031038284302e-01 2.889265716075897217e-01 -1.648398302495479584e-02 2.095319479703903198e-01
6.874028593301773071e-02 9.064284712076187134e-02 1.243595480918884277e-01 2.324437648057937622e-01 -2.369711399078369141e-01 2.360890358686447144e-01 1.008473560214042664e-01 1.171631217002868652e-01 -4.421829432249069214e-02 -2.246252894401550293e-01 6.316373124718666077e-03 -1.974056009203195572e-03 -4.924213141202926636e-02 3.609562218189239502e-01 1.182642504572868347e-01 4.954510331153869629e-01 -1.615582108497619629e-01 8.352533727884292603e-02 3.769699931144714355e-01 -1.339631378650665283e-01 5.462400242686271667e-02 1.591684222221374512e-01 3.996786847710609436e-02 -2.507262229919433594e-01 9.493239223957061768e-02 -4.943840950727462769e-02 -6.781236082315444946e-02 1.575328111648559570e-01 6.401906162500381470e-02 -2.779038622975349426e-02 -1.086577679961919785e-02 7.331502437591552734e-02
-4.163211584091186523e-02 -9.917382895946502686e-02 4.883396252989768982e-02 1.250616163015365601e-01 -2.566795051097869873e-01 9.494212269783020020e-02 1.550860702991485596e-01 -2.199127376079559326e-01 -9.582025557756423950e-02 -1.254082173109054565e-01 5.776266008615493774e-02 -1.109720915555953979e-01 2.535238675773143768e-02 -3.920591995120048523e-02 1.757322698831558228e-01 4.225097969174385071e-02 7.411030679941177368e-02 -7.321791350841522217e-02 6.195806860923767090e-01 4.179480299353599548e-02 3.046800494194030762e-01 -1.788861118257045746e-02 2.130914628505706787e-01 -6.730266660451889038e-02 -1.159868165850639343e-01 7.986836135387420654e-02 -3.005293011665344238e-01 1.857207417488098145e-01 1.064755991101264954e-01 1.055776886641979218e-02 5.919615179300308228e-02 2.202846258878707886e-01
-1.730391234159469604e-01 -7.034072279930114746e-02 9.977597743272781372e-03 3.425406292080879211e-02 -1.041690781712532043e-01 3.241621255874633789e-01 2.636837065219879150e-01 -2.583512067794799805e-01 -1.861428022384643555e-01 -2.528162300586700439e-01 1.607467532157897949e-01 -1.988683789968490601e-01 -6.567138433456420898e-02 -3.360883593559265137e-01 3.497197926044464111e-01 4.133934527635574341e-02 2.951149344444274902e-01 7.743800058960914612e-03 2.388278841972351074e-01 8.272066712379455566e-02 1.449400931596755981e-01 8.983814716339111328e-02 1.464611589908599854e-01 -1.037848517298698425e-01 -5.529556423425674438e-02 -4.546690732240676880e-02 -1.245291978120803833e-01 2.127110213041305542e-02 2.348233759403228760e-01 5.132447928190231323e-02 -1.044193431735038757e-01 -6.554745882749557495e-02
7.254104316234588623e-02 -2.127719074487686157e-01 -1.367344856262207031e-01 1.118011996150016785e-01 -2.376083731651306152e-01 2.982952594757080078e-01 -1.049752458930015564e-01 -1.793318539857864380e-01 -2.869030833244323730e-01 -1.091419458389282227e-01 1.684609651565551758e-01 -1.223627254366874695e-01 -1.003622412681579590e-01 -8.310292661190032959e-02 -4.326343163847923279e-02 1.562021225690841675e-01 4.350935667753219604e-02 1.284478306770324707e-01 4.203569516539573669e-02 -4.804031252861022949e-01 1.660383492708206177e-01 -1.430063135921955109e-02 3.488447517156600952e-02 -9.923894703388214111e-02 -1.476840972900390625e-01 -2.261961549520492554e-01 -7.700371742248535156e-02 1.289106756448745728e-01 -1.889303028583526611e-01 1.021040007472038269e-01 -3.254161775112152100e-01 1.072519496083259583e-01
1.133170425891876221e-01 5.812231451272964478e-02 -8.635376393795013428e-02 2.786062955856323242e-01 -2.805675864219665527e-01 1.849151104688644409e-01 -2.245856449007987976e-02 -5.771360546350479126e-02 1.542848721146583557e-02 1.973090320825576782e-02 1.223553791642189026e-01 -1.106727868318557739e-01 -1.376472115516662598e-01 5.921978503465652466e-02 2.145096212625503540e-01 -2.873708605766296387e-01 -1.819940656423568726e-02 2.031736522912979126e-01 3.934371769428253174e-01 -3.120872378349304199e-01 2.945284591987729073e-03 1.052361130714416504e-01 1.423349082469940186e-01 -3.694335520267486572e-01 -1.730970889329910278e-01 -5.571858212351799011e-02 -1.414134949445724487e-01 -4.385639727115631104e-02 -1.929127238690853119e-02 1.496464759111404419e-01 1.773670464754104614e-01 -1.794975399971008301e-01
-2.292875349521636963e-01 1.998074352741241455e-02 -1.000963896512985229e-01 -2.660358697175979614e-02 -2.853986620903015137e-01 2.015056163072586060e-01 2.267266511917114258e-01 -1.665465533733367920e-01 -1.533187031745910645e-01 -8.309772610664367676e-02 1.269985437393188477e-01 -1.473284959793090820e-01 -2.823055982589721680e-01 1.070647966116666794e-02 3.681109100580215454e-02 6.026236340403556824e-02 8.970773965120315552e-02 2.605367824435234070e-02 3.844224512577056885e-01 -1.671705245971679688e-01 4.042418003082275391e-01 9.503507614135742188e-02 -6.534120067954063416e-03 -5.995349958539009094e-02 -7.594292052090167999e-03 8.231256157159805298e-02 -3.319093883037567139e-01 -1.182129979133605957e-01 6.545376032590866089e-02 -2.135758101940155029e-01 -1.906694620847702026e-01 6.556905061006546021e-02
-1.220180690288543701e-01 -1.974904388189315796e-01 7.897318154573440552e-02 2.468015998601913452e-01 7.559094578027725220e-02 4.759245216846466064e-01 -7.295452058315277100e-02 3.805111348628997803e-02 -5.036383271217346191e-01 -2.018155530095100403e-02 -1.259178519248962402e-01 2.152402698993682861e-02 -1.456994265317916870e-01 -7.062287628650665283e-02 -8.189789950847625732e-02 3.277328982949256897e-02 1.008095685392618179e-02 -7.125762104988098145e-02 1.860496401786804199e-01 7.272349298000335693e-02 2.047601342201232910e-02 1.503415405750274658e-01 -2.211049795150756836e-01 -3.740410506725311279e-02 2.185479737818241119e-02 6.161036435514688492e-03 -3.024949729442596436e-01 1.337156295776367188e-01 -8.870056271553039551e-02 2.209715545177459717e-02 -2.376519143581390381e-01 2.060929536819458008e-01
1.577287465333938599e-01 -4.041367769241333008e-02 1.047955825924873352e-01 4.196577668190002441e-01 -1.914101690053939819e-01 3.426639139652252197e-01 1.574761793017387390e-02 7.772615551948547363e-02 -3.039223849773406982e-01 -5.848161876201629639e-03 -1.149795763194561005e-02 -9.878180921077728271e-02 2.519056200981140137e-01 4.898370057344436646e-02 2.616194486618041992e-01 1.773486584424972534e-01 5.836946889758110046e-02 9.662412106990814209e-03 1.628710143268108368e-02 -2.340484559535980225e-01 -5.547001585364341736e-02 1.628610640764236450e-01 -9.612625837326049805e-02 3.786266315728425980e-03 1.667351275682449341e-02 5.853699892759323120e-02 -1.134829893708229065e-01 2.685210704803466797e-01 -1.101964861154556274e-01 -2.381175905466079712e-01 -5.634623393416404724e-02 3.160654008388519287e-01
-7.522945851087570190e-02 3.221995383501052856e-02 1.120040938258171082e-01 9.994035586714744568e-03 -1.196758300065994263e-01 5.341382026672363281e-01 -1.483483910560607910e-01 1.765048131346702576e-02 -3.823781609535217285e-01 7.769457995891571045e-02 -2.042924612760543823e-01 -1.895978599786758423e-01 -3.441371023654937744e-01 -6.538223475217819214e-02 -2.106440663337707520e-01 1.264181584119796753e-01 1.997950226068496704e-01 -4.642060771584510803e-02 9.128689020872116089e-02 -7.474882155656814575e-02 2.661414146423339844e-01 1.234672591090202332e-01 1.545640677213668823e-01 -1.224610954523086548e-02 -7.593785226345062256e-02 6.535394489765167236e-02 -7.626138394698500633e-04 -7.317218184471130371e-02 -1.878697238862514496e-02 -2.131214737892150879e-01 -7.460451871156692505e-02 1.134976819157600403e-01
3.516243994235992432e-01 -4.391283914446830750e-02 -8.434189856052398682e-02 2.565328776836395264e-01 -1.350106745958328247e-01 1.709308922290802002e-01 -1.452016085386276245e-01 5.601607635617256165e-02 -1.761657148599624634e-01 -2.252380102872848511e-01 9.582029283046722412e-02 1.350892037153244019e-01 -6.201206147670745850e-02 4.871511086821556091e-02 2.398556917905807495e-01 2.103063166141510010e-01 5.257992818951606750e-02 -1.019923109561204910e-02 1.110914424061775208e-01 -2.327084988355636597e-01 3.601508736610412598e-01 7.190012186765670776e-02 9.211068972945213318e-03 -1.944236606359481812e-01 2.625807374715805054e-02 2.849611639976501465e-01 -2.376466393470764160e-01 6.376392673701047897e-03 2.912269234657287598e-01 1.486411839723587036e-01 5.725677683949470520e-02 -1.481418162584304810e-01
3.946695625782012939e-01 -8.495495468378067017e-02 7.305555045604705811e-02 2.066138684749603271e-01 2.340705990791320801e-01 3.719121515750885010e-01 -1.446560397744178772e-02 2.915682196617126465e-01 9.206620976328849792e-03 -4.696642234921455383e-02 -1.634050458669662476e-01 -8.626965433359146118e-02 -2.115809731185436249e-02 -5.833836644887924194e-02 -8.922790735960006714e-02 2.748390436172485352e-01 1.281778365373611450e-01 3.248467743396759033e-01 1.512860208749771118e-01 -7.005884498357772827e-02 7.674518972635269165e-03 9.310436993837356567e-02 -2.937424695119261742e-03 -2.540079653263092041e-01 -2.580714225769042969e-01 2.838537655770778656e-02 -5.513692647218704224e-02 -3.282167389988899231e-02 3.017572164535522461e-01 -1.667970418930053711e-02 7.418106310069561005e-03 3.096006996929645538e-02
4.330426752567291260e-01 3.000932745635509491e-02 -5.323043093085289001e-02 1.594516485929489136e-01 -1.845783889293670654e-01 3.459260761737823486e-01 -1.391123682260513306e-01 -1.187019571661949158e-01 -1.575132906436920166e-01 -1.749994233250617981e-02 -1.588733494281768799e-02 -1.390901505947113037e-01 1.629388928413391113e-01 1.574817597866058350e-01 3.197696208953857422e-01 1.109324619174003601e-01 6.681816279888153076e-02 3.079344928264617920e-01 6.597189605236053467e-02 -1.951344311237335205e-01 8.512851782143115997e-03 1.327186077833175659e-01 3.472730889916419983e-02 -2.601842954754829407e-02 -8.255467563867568970e-02 -2.124558836221694946e-01 -2.409124672412872314e-01 7.811614125967025757e-02 -1.784689277410507202e-01 -1.163317412137985229e-01 -1.124458536505699158e-01 2.238431870937347412e-01
1.253799647092819214e-01 -4.593915492296218872e-02 2.400819808244705200e-01 2.771561145782470703e-01 -2.155248522758483887e-01 1.374657005071640015e-01 1.968533545732498169e-02 -1.004342641681432724e-02 -2.862972319126129150e-01 -1.820411086082458496e-01 1.621108055114746094e-01 1.381614208221435547e-01 -2.516148984432220459e-01 2.916431128978729248e-01 2.057297080755233765e-01 3.246059715747833252e-01 -1.076892986893653870e-01 5.491251125931739807e-02 1.437071263790130615e-01 -4.120730608701705933e-02 1.790252625942230225e-01 2.983661554753780365e-02 1.186963766813278198e-01 4.217332974076271057e-02 -1.291572749614715576e-01 2.506441995501518250e-02 9.002570062875747681e-02 1.986324787139892578e-01 1.747380197048187256e-01 -3.440735861659049988e-02 -5.948404967784881592e-02 3.734309971332550049e-01
2.434061095118522644e-02 8.977004140615463257e-02 8.453035354614257812e-02 1.439693570137023926e-01 -3.954706490039825439e-01 1.760807335376739502e-01 2.207786962389945984e-02 1.175982207059860229e-01 -1.039764434099197388e-01 -2.122174799442291260e-01 -1.601161248981952667e-02 -2.198397666215896606e-01 -1.894161403179168701e-01 -2.157728932797908783e-02 3.078154660761356354e-02 9.714905172586441040e-02 6.074105203151702881e-02 5.175085738301277161e-02 3.731220364570617676e-01 -7.820429652929306030e-02 -3.492574021220207214e-02 5.039910972118377686e-02 -7.634668727405369282e-04 -3.465418219566345215e-01 -2.537804543972015381e-01 4.834336414933204651e-02 -2.830634713172912598e-01 2.109975665807723999e-01 -3.260551989078521729e-01 1.793953627347946167e-01 4.226281866431236267e-02 -5.807489156723022461e-02
-8.609243482351303101e-02 -1.635858643567189574e-04 -7.558960467576980591e-02 7.122005522251129150e-02 -1.258027553558349609e-01 9.828974306583404541e-02 3.021436929702758789e-02 -2.504478991031646729e-01 2.950666006654500961e-03 -1.527249664068222046e-01 -3.324375674128532410e-02 -1.106667891144752502e-01 -1.322793364524841309e-01 -1.779926940798759460e-03 1.725362986326217651e-01 1.207453683018684387e-01 -2.985555119812488556e-02 5.698937177658081055e-02 5.760366320610046387e-01 1.781128346920013428e-01 3.139644563198089600e-01 7.438143342733383179e-02 1.519766002893447876e-01 -2.537246942520141602e-01 -2.410983666777610779e-03 4.007026180624961853e-02 -3.558461964130401611e-01 -1.406756043434143066e-01 -1.030240878462791443e-01 -2.198452353477478027e-01 -3.422242123633623123e-03 1.670226603746414185e-01
9.144237637519836426e-02 -1.930286288261413574e-01 -3.323820605874061584e-02 2.553578317165374756e-01 -1.996147930622100830e-01 3.747136592864990234e-01 2.536859922111034393e-02 7.262057811021804810e-02 -3.240204155445098877e-01 6.067510321736335754e-02 3.080655634403228760e-02 -1.197488978505134583e-01 -2.606697380542755127e-01 2.719787657260894775e-01 4.245212078094482422e-01 7.935868948698043823e-02 2.949316799640655518e-01 8.873019367456436157e-03 -4.196295142173767090e-02 -1.602522879838943481e-01 1.469909697771072388e-01 6.489422172307968140e-02 -1.043620705604553223e-01 -5.976539477705955505e-02 1.116277091205120087e-02 -1.508223563432693481e-01 -4.162729531526565552e-02 -4.234333336353302002e-02 -1.909907907247543335e-01 1.448399424552917480e-01 -6.027443334460258484e-02 8.498536050319671631e-02
-3.802543878555297852e-02 4.549253731966018677e-02 -5.456085875630378723e-02 2.013950198888778687e-01 -4.726513028144836426e-01 2.960321903228759766e-01 2.162493765354156494e-01 -1.100594848394393921e-01 -5.687437206506729126e-02 -3.978546261787414551e-01 2.642753534018993378e-02 -6.241371855139732361e-02 -1.050740256905555725e-01 -9.683687984943389893e-02 -3.302017459645867348e-03 1.353564113378524780e-01 7.049525156617164612e-03 8.833319693803787231e-02 3.222537636756896973e-01 -1.798703372478485107e-01 5.985728651285171509e-02 4.276415705680847168e-02 -1.896222233772277832e-01 -1.917601674795150757e-01 -2.652676701545715332e-01 -1.841099560260772705e-01 -4.921671748161315918e-02 1.017440557479858398e-01 -3.889904171228408813e-02 1.202505454421043396e-01 -1.154636591672897339e-01 -9.814930707216262817e-02
2.231789007782936096e-02 -2.255326807498931885e-01 -6.695947796106338501e-02 1.567308306694030762e-01 1.422619223594665527e-01 5.680233240127563477e-01 7.278810441493988037e-02 5.360488779842853546e-03 -2.815428972244262695e-01 -2.317845076322555542e-01 -8.280832320451736450e-02 6.079443544149398804e-02 -1.199407875537872314e-01 -1.269979774951934814e-01 6.989371776580810547e-02 -1.206407696008682251e-01 -5.520403757691383362e-02 -2.881976068019866943e-01 1.388864517211914062e-01 -1.952407509088516235e-02 -6.241792067885398865e-02 3.207778632640838623e-01 -4.906216636300086975e-02 -8.247893303632736206e-02 -5.894299224019050598e-02 8.826879411935806274e-02 -1.113910079002380371e-01 1.224465668201446533e-02 -6.742966920137405396e-02 -1.867665052413940430e-01 -1.832111030817031860e-01 2.434694617986679077e-01
3.240180015563964844e-02 -2.494452595710754395e-01 1.803151667118072510e-01 4.490639865398406982e-01 -1.523347645998001099e-01 3.732121586799621582e-01 1.270580738782882690e-01 1.401700079441070557e-01 -8.332616835832595825e-02 -1.165665611624717712e-01 -6.180989369750022888e-02 -2.039745748043060303e-01 -3.190545439720153809e-01 -1.248235106468200684e-01 1.548052132129669189e-01 -4.407743737101554871e-02 -2.425746172666549683e-01 -1.858083456754684448e-01 1.080967783927917480e-01 -4.219522327184677124e-02 -6.323302537202835083e-02 4.680541157722473145e-02 1.226472556591033936e-01 8.588261902332305908e-02 -2.090799808502197266e-01 -8.181114494800567627e-02 -4.543645679950714111e-02 1.947369128465652466e-01 -1.003383565694093704e-02 -1.069536209106445312e-01 -2.252073734998703003e-01 8.328854292631149292e-02
1.312360912561416626e-01 5.121875181794166565e-02 -1.036430299282073975e-01 3.730696737766265869e-01 -1.135166883468627930e-01 4.822994470596313477e-01 2.767227590084075928e-01 4.849428310990333557e-02 2.736334502696990967e-02 1.392256319522857666e-01 2.761816978454589844e-01 -1.082923337817192078e-01 -1.969485431909561157e-01 -1.387646794319152832e-02 -2.541237883269786835e-02 -9.182678163051605225e-02 -1.135149318724870682e-02 -6.575290462933480740e-04 1.473921388387680054e-01 8.164377510547637939e-02 -1.551628857851028442e-01 4.902471601963043213e-02 2.409995943307876587e-01 7.074633240699768066e-02 -1.559885498136281967e-02 -2.759807044640183449e-03 -1.659248918294906616e-01 2.213184535503387451e-01 -2.147945612668991089e-01 -3.106220997869968414e-02 1.055377572774887085e-01 3.106795549392700195e-01
-9.196370374411344528e-04 -1.026139780879020691e-01 2.972973585128784180e-01 3.272123336791992188e-01 -2.655580639839172363e-01 4.130455553531646729e-01 3.078730404376983643e-02 1.612674593925476074e-01 -1.902989000082015991e-01 4.750334843993186951e-02 3.190158680081367493e-02 -1.235244795680046082e-01 6.291946023702621460e-02 -2.189318239688873291e-01 1.843444555997848511e-01 1.964167207479476929e-01 9.327710419893264771e-02 9.641688317060470581e-03 1.413950920104980469e-01 -2.046654820442199707e-01 2.690191753208637238e-02 2.545007765293121338e-01 4.637623950839042664e-02 2.243988066911697388e-01 -9.300193190574645996e-02 8.972088992595672607e-02 -8.000828325748443604e-02 -1.656565256416797638e-02 -2.046487331390380859e-01 1.330071985721588135e-01 -2.700800895690917969e-01 -4.658555611968040466e-02
4.209562838077545166e-01 -1.877651363611221313e-02 -1.162028685212135315e-01 1.593591459095478058e-02 -4.663286358118057251e-02 2.213445752859115601e-01 -1.118306145071983337e-01 -9.908356517553329468e-02 -4.319410026073455811e-02 -3.024729490280151367e-01 -2.091272473335266113e-01 -1.051580533385276794e-01 -1.070361733436584473e-01 -7.567437738180160522e-02 5.904941633343696594e-02 8.393830806016921997e-02 2.068593949079513550e-01 2.732236683368682861e-01 1.117532923817634583e-01 -2.294861376285552979e-01 -1.127055147662758827e-03 1.831493824720382690e-01 2.119558751583099365e-01 -2.476061508059501648e-02 -2.462176978588104248e-01 2.982476353645324707e-01 -1.628075689077377319e-01 1.267790645360946655e-01 -1.927552521228790283e-01 7.080261409282684326e-02 -2.245957255363464355e-01 1.135243996977806091e-01
-1.387701928615570068e-01 3.078205585479736328e-01 -7.951924949884414673e-02 -1.770589686930179596e-02 2.623029612004756927e-02 2.874636352062225342e-01 2.296461164951324463e-01 -2.161307632923126221e-01 -1.112855821847915649e-01 -1.335769146680831909e-01 2.454188466072082520e-01 -1.946617215871810913e-01 -2.321859151124954224e-01 -5.617389455437660217e-02 3.195783495903015137e-02 9.390730410814285278e-02 9.677498042583465576e-02 3.442378342151641846e-02 3.868885934352874756e-01 -2.099635750055313110e-01 2.999994754791259766e-01 4.728034138679504395e-03 4.031784087419509888e-02 -8.652617782354354858e-02 4.577793180942535400e-02 2.502109408378601074e-01 -1.365576982498168945e-01 -2.506588213145732880e-02 -7.082478702068328857e-02 -1.874336004257202148e-01 -2.687591016292572021e-01 3.891351446509361267e-02
-7.087412476539611816e-02 2.586396932601928711e-01 5.979405343532562256e-02 1.101672649383544922e-01 -7.861426472663879395e-02 2.565027773380279541e-01 3.271815553307533264e-02 1.753200404345989227e-02 -8.472550660371780396e-02 -1.100784316658973694e-01 1.747334003448486328e-01 -1.324483305215835571e-01 -2.495759576559066772e-01 2.225922793149948120e-01 2.730934321880340576e-01 -1.480164974927902222e-01 5.663405731320381165e-02 1.377777308225631714e-01 3.302953541278839111e-01 1.302721351385116577e-01 2.612312436103820801e-01 3.135363459587097168e-01 1.209006272256374359e-02 -1.945946216583251953e-01 -6.418443471193313599e-02 -2.609359025955200195e-01 1.847456991672515869e-01 2.325078472495079041e-02 9.811371564865112305e-02 -1.787000000476837158e-01 -4.079499840736389160e-02 2.457748353481292725e-01
5.937066301703453064e-02 3.304127603769302368e-02 1.150458026677370071e-02 3.176286220550537109e-01 1.481511741876602173e-01 2.435971200466156006e-01 1.926873624324798584e-01 3.823308348655700684e-01 6.101626902818679810e-02 1.714271120727062225e-02 2.961817085742950439e-01 -7.079134136438369751e-02 5.533805862069129944e-02 -8.039144426584243774e-02 2.221346646547317505e-01 3.794532269239425659e-02 1.422104537487030029e-01 4.162547290325164795e-01 1.209993883967399597e-01 -7.372661959379911423e-03 1.231788620352745056e-01 1.187929809093475342e-01 8.150015771389007568e-02 -8.788961172103881836e-02 -1.181541159749031067e-01 -4.593729041516780853e-03 -3.306950330734252930e-01 -2.456649690866470337e-01 6.634634733200073242e-02 1.392480283975601196e-01 4.016173630952835083e-02 1.085055917501449585e-01
-3.558106720447540283e-02 -4.360669851303100586e-01 4.658154398202896118e-02 2.909860014915466309e-01 7.102379947900772095e-02 3.627445697784423828e-01 1.316034793853759766e-01 3.785378038883209229e-01 3.989253193140029907e-02 1.109353750944137573e-01 1.064038500189781189e-01 -2.232339233160018921e-01 -3.293841481208801270e-01 -8.807209134101867676e-02 2.532556056976318359e-01 7.304466515779495239e-02 4.369256272912025452e-02 1.796972900629043579e-01 1.225044671446084976e-02 3.674976155161857605e-02 -2.309848740696907043e-02 2.002554200589656830e-02 7.409933209419250488e-02 -8.352334052324295044e-02 -1.146858483552932739e-01 2.604570426046848297e-02 -1.677335053682327271e-01 -5.647610872983932495e-02 -5.645877122879028320e-02 6.708512548357248306e-03 2.566148340702056885e-01 1.947680301964282990e-02
2.092451155185699463e-01 -1.069969534873962402e-01 -1.480627954006195068e-01 3.441634401679039001e-02 -1.062755286693572998e-01 2.749808132648468018e-01 9.671609848737716675e-02 6.201242655515670776e-02 5.530675500631332397e-02 2.454727888107299805e-01 2.293432652950286865e-01 -1.124270781874656677e-01 -2.182346284389495850e-01 1.385965198278427124e-01 3.149926662445068359e-01 3.266460001468658447e-01 2.832693457603454590e-01 9.765856899321079254e-03 1.234463453292846680e-01 -8.750776201486587524e-02 1.148202940821647644e-01 -6.716853380203247070e-02 1.081435382366180420e-01 1.707564443349838257e-01 -2.243094295263290405e-01 -4.379465430974960327e-02 -3.085307776927947998e-01 9.815617650747299194e-02 -1.607160568237304688e-01 1.285068690776824951e-01 -2.425911873579025269e-01 1.452603098005056381e-02
3.356053829193115234e-01 -8.498312532901763916e-02 1.447998881340026855e-01 3.246643245220184326e-01 1.488809138536453247e-01 3.315841257572174072e-01 2.194033935666084290e-02 -1.283073574304580688e-01 -4.215438365936279297e-01 -2.806791961193084717e-01 3.614244982600212097e-02 1.822685897350311279e-01 -1.084573864936828613e-01 1.364516168832778931e-01 2.308308035135269165e-01 1.642776876688003540e-01 -3.952887281775474548e-02 2.799292281270027161e-02 7.885587960481643677e-02 2.888255519792437553e-03 2.846408486366271973e-01 -2.956059947609901428e-02 4.632920771837234497e-02 2.216153312474489212e-03 -6.622929871082305908e-02 1.142145413905382156e-02 1.101629808545112610e-02 -9.308310598134994507e-02 2.821723818778991699e-01 -4.404024779796600342e-02 6.958797574043273926e-02 1.035886630415916443e-01
-5.372026190161705017e-02 -8.637661486864089966e-02 -1.184471771121025085e-01 2.513213753700256348e-01 -1.193481087684631348e-01 3.214091658592224121e-01 2.814302742481231689e-01 -2.347883880138397217e-01 -2.240121215581893921e-01 -2.984619736671447754e-01 1.982318162918090820e-01 -2.427222132682800293e-01 -1.056327894330024719e-01 -1.145317554473876953e-01 1.093074381351470947e-01 1.339425444602966309e-01 2.878235578536987305e-01 -1.391305215656757355e-02 9.768652915954589844e-02 3.160418942570686340e-02 1.948006451129913330e-01 1.350136846303939819e-01 9.475044161081314087e-02 -1.134699508547782898e-01 -1.156182661652565002e-01 -2.553190588951110840e-01 -8.310137689113616943e-02 -2.321339398622512817e-01 1.409311443567276001e-01 1.815371513366699219e-01 -4.827475547790527344e-02 -5.336207523941993713e-02
2.160774469375610352e-01 -2.293945252895355225e-01 1.390729546546936035e-01 1.961280107498168945e-01 5.665911361575126648e-02 1.536241173744201660e-01 2.376738637685775757e-01 -1.891751885414123535e-01 8.603644371032714844e-02 -2.645696997642517090e-01 6.792405154556035995e-03 -2.141242474317550659e-01 -5.910309776663780212e-02 3.417206183075904846e-02 1.643881350755691528e-01 -6.815390288829803467e-02 2.703316509723663330e-01 3.937791883945465088e-01 2.977927327156066895e-01 1.277048327028751373e-02 9.105605073273181915e-03 1.730763912200927734e-01 -2.138151228427886963e-01 1.379097905009984970e-02 -3.605031371116638184e-01 -1.244315877556800842e-02 -2.963741868734359741e-02 -1.119699180126190186e-01 1.310996860265731812e-01 -5.722643435001373291e-02 -8.111446350812911987e-02 -2.579879760742187500e-02
9.564576670527458191e-03 9.497768041910603642e-05 7.802765816450119019e-02 2.966906726360321045e-01 -1.542822271585464478e-01 3.849870264530181885e-01 -1.155064553022384644e-01 2.259633690118789673e-01 -8.905544131994247437e-02 6.682127714157104492e-02 2.663217186927795410e-01 -2.132534235715866089e-02 -3.240899741649627686e-01 3.597722351551055908e-01 3.919420242309570312e-01 8.604290336370468140e-02 1.335082054138183594e-01 -1.809933781623840332e-02 1.619099080562591553e-01 6.139132753014564514e-02 2.125200927257537842e-01 -2.852830104529857635e-02 1.131094992160797119e-01 -4.965844005346298218e-02 6.574053317308425903e-02 -5.222082138061523438e-02 -1.320593357086181641e-01 -1.362342536449432373e-01 -1.097178831696510315e-01 -2.141988091170787811e-02 -1.586807966232299805e-01 2.606421010568737984e-03
5.348412692546844482e-02 -2.227227240800857544e-01 1.053810417652130127e-01 7.951796054840087891e-02 -2.469014525413513184e-01 2.976663112640380859e-01 -7.077476382255554199e-02 2.970416545867919922e-01 -1.239916831254959106e-01 1.523153390735387802e-02 2.583182752132415771e-01 1.057681888341903687e-01 2.714864537119865417e-02 -2.660787403583526611e-01 -2.473286818712949753e-03 -7.940516807138919830e-03 -1.419559214264154434e-02 -6.530188024044036865e-02 -4.823665320873260498e-02 -8.365399390459060669e-02 1.467926204204559326e-01 4.369977712631225586e-01 7.521844818256795406e-04 -2.389950305223464966e-01 -1.561637967824935913e-01 6.294792890548706055e-02 -2.538707852363586426e-01 -5.457762628793716431e-02 1.492622196674346924e-01 9.516897052526473999e-02 -1.888113021850585938e-01 2.756491005420684814e-01
-1.424836665391921997e-01 8.469488471746444702e-02 7.170747965574264526e-02 1.561813503503799438e-01 -3.772969171404838562e-02 1.082831993699073792e-01 3.460698574781417847e-02 -8.385903201997280121e-03 -1.531972885131835938e-01 -7.284649461507797241e-02 2.315647155046463013e-02 -3.127314448356628418e-01 -1.801999956369400024e-01 1.421411037445068359e-01 -5.873196572065353394e-02 3.252035379409790039e-01 1.264658123254776001e-01 4.177394136786460876e-02 3.884457647800445557e-01 -1.994626373052597046e-01 3.635821044445037842e-01 1.558270305395126343e-01 8.848534524440765381e-02 -2.498951107263565063e-01 5.445838719606399536e-02 -8.473772555589675903e-03 -1.849182546138763428e-01 8.566735684871673584e-02 3.563158214092254639e-01 -1.574978604912757874e-02 -1.311833560466766357e-01 1.241901293396949768e-01
6.740775704383850098e-02 -1.479610949754714966e-01 1.728921085596084595e-01 1.686882227659225464e-02 -2.457158416509628296e-01 3.198881149291992188e-01 2.951492369174957275e-01 -5.291544646024703979e-02 -5.996577441692352295e-02 -2.828948497772216797e-01 -2.756739780306816101e-02 4.504352807998657227e-02 -2.876951359212398529e-02 5.073573812842369080e-02 1.147412806749343872e-01 -1.312204003334045410e-01 -1.098264157772064209e-01 2.807112336158752441e-01 2.171343564987182617e-01 -2.900672852993011475e-01 2.375497072935104370e-01 -1.396772861480712891e-01 2.251546084880828857e-01 -2.022415995597839355e-01 -1.355047076940536499e-01 -1.356953829526901245e-01 -7.263655215501785278e-02 -1.390349268913269043e-01 -2.498585283756256104e-01 -1.480370312929153442e-01 -6.452044844627380371e-02 1.760610789060592651e-01
5.940215662121772766e-02 -2.705562300980091095e-02 -3.676682710647583008e-03 2.810723185539245605e-01 -8.355936408042907715e-02 3.848553895950317383e-01 5.557496473193168640e-02 -6.806509941816329956e-02 -2.877366840839385986e-01 -1.228157654404640198e-01 1.145762205123901367e-01 -2.366500794887542725e-01 1.418348252773284912e-01 3.018290176987648010e-02 1.667778193950653076e-01 -1.018637698143720627e-02 -1.288108527660369873e-01 1.914170086383819580e-01 1.470494270324707031e-01 -1.294711828231811523e-01 -9.844430536031723022e-02 -2.055864930152893066e-01 -9.526121616363525391e-02 -3.195350468158721924e-01 -2.178711742162704468e-01 -2.014261335134506226e-01 -1.629995107650756836e-01 2.203465625643730164e-02 2.765677571296691895e-01 2.821134328842163086e-01 6.613361090421676636e-02 8.748612552881240845e-02
-5.985224992036819458e-02 1.734933406114578247e-01 3.065003454685211182e-01 4.494721442461013794e-02 -1.330507546663284302e-01 4.355103969573974609e-01 6.237033382058143616e-02 1.634824275970458984e-01 -1.603036075830459595e-01 -5.007725358009338379e-01 -1.687839925289154053e-01 5.086157470941543579e-02 -3.954713046550750732e-02 7.117319852113723755e-02 1.292860042303800583e-02 9.670418500900268555e-02 1.172994226217269897e-01 7.491067051887512207e-02 1.679698079824447632e-01 -1.135039608925580978e-02 -4.420971497893333435e-02 1.492857635021209717e-01 2.885318100452423096e-01 -1.666406840085983276e-01 -7.622201740741729736e-02 5.594083666801452637e-02 -3.237520158290863037e-02 -5.350229144096374512e-02 7.138729095458984375e-02 7.854875922203063965e-02 -6.032542139291763306e-02 3.129601180553436279e-01
7.905887812376022339e-02 -1.843401789665222168e-01 5.486593022942543030e-02 1.151311397552490234e-01 -2.669645845890045166e-01 2.246692925691604614e-01 -1.354282945394515991e-01 1.572988629341125488e-01 -1.330918967723846436e-01 -5.589777603745460510e-02 2.227509319782257080e-01 1.770941168069839478e-01 -9.654638171195983887e-02 -2.210663855075836182e-01 2.902735471725463867e-01 -1.460755430161952972e-02 1.709707826375961304e-01 -4.408597014844417572e-03 1.905387639999389648e-01 7.740588486194610596e-02 -4.561248049139976501e-02 3.608790934085845947e-01 -5.900715291500091553e-02 -1.384360939264297485e-01 -2.075784802436828613e-01 -2.325030267238616943e-01 -1.031439155340194702e-01 1.115944534540176392e-01 2.600284814834594727e-01 1.380765736103057861e-01 -1.087673157453536987e-01 2.982188463211059570e-01
1.511998474597930908e-01 -2.595210075378417969e-01 -1.464388221502304077e-01 2.882530689239501953e-01 -2.209288477897644043e-01 1.247368529438972473e-01 1.943439841270446777e-01 -2.596135139465332031e-01 1.175769716501235962e-01 -1.756963431835174561e-01 1.546237468719482422e-01 -2.431250810623168945e-01 -9.539829939603805542e-02 4.608875140547752380e-02 -1.325346976518630981e-01 2.404138892889022827e-01 3.219628036022186279e-01 4.351201280951499939e-02 2.622675299644470215e-01 -1.328682452440261841e-01 -9.973791241645812988e-02 9.141857922077178955e-02 7.379118353128433228e-02 -1.339520364999771118e-01 -2.417309880256652832e-01 1.485247761011123657e-01 -9.741140156984329224e-02 1.733000427484512329e-01 9.139423817396163940e-02 -1.728181168437004089e-02 -2.392561584711074829e-01 -4.265433177351951599e-02
-9.715678542852401733e-02 -9.533770382404327393e-02 7.171847671270370483e-02 3.645273447036743164e-01 5.796214938163757324e-02 4.994290173053741455e-01 -6.109958887100219727e-02 2.020263485610485077e-02 -4.145831167697906494e-01 -1.157586202025413513e-01 -6.024967413395643234e-03 -8.456107228994369507e-03 -8.794731646776199341e-02 -1.166731938719749451e-01 -6.227397918701171875e-02 1.719071865081787109e-01 -4.905906319618225098e-02 -1.982045918703079224e-01 9.100059419870376587e-02 7.847114652395248413e-02 2.904896682593971491e-04 1.575929224491119385e-01 -1.480093300342559814e-01 1.564399451017379761e-01 -9.462930262088775635e-02 5.292802676558494568e-02 -3.348450362682342529e-01 -1.156373694539070129e-02 -1.128501072525978088e-01 -4.656127095222473145e-02 -1.115412488579750061e-01 2.600974440574645996e-01
3.253097236156463623e-01 7.456102222204208374e-02 5.148462951183319092e-02 4.972031340003013611e-02 -8.315896242856979370e-02 3.608726859092712402e-01 -5.807886645197868347e-02 1.859368383884429932e-02 5.672649294137954712e-02 3.024782426655292511e-02 1.003313586115837097e-01 -1.109614297747612000e-01 3.302134573459625244e-02 9.028629958629608154e-02 4.725505113601684570e-01 3.048788905143737793e-01 3.385012270882725716e-03 6.928484141826629639e-02 8.037903159856796265e-02 -1.084488257765769958e-01 9.911888837814331055e-02 2.151564508676528931e-01 6.644731014966964722e-02 1.058422587811946869e-02 -2.315170317888259888e-01 -3.761067986488342285e-02 -3.488346338272094727e-01 8.119449019432067871e-02 -2.217439860105514526e-01 2.234302833676338196e-02 2.931167185306549072e-02 2.704063653945922852e-01
3.323863148689270020e-01 4.344213381409645081e-02 -5.466277897357940674e-02 -9.751260280609130859e-02 1.427292078733444214e-01 2.596245110034942627e-01 1.096919700503349304e-01 -7.125841081142425537e-02 -1.761306226253509521e-01 -3.058686554431915283e-01 6.525539606809616089e-02 1.459465268999338150e-02 -1.309038847684860229e-01 9.580440074205398560e-02 -4.320633597671985626e-03 3.176351636648178101e-02 -2.570125646889209747e-02 1.846821010112762451e-01 1.662724316120147705e-01 -9.256565570831298828e-02 2.080295234918594360e-01 1.622461229562759399e-01 -2.118343263864517212e-01 -1.091113761067390442e-01 -2.165551036596298218e-01 1.003801897168159485e-01 -4.231624007225036621e-01 1.710822284221649170e-01 3.401178717613220215e-01 -1.244136840105056763e-01 -1.268920302391052246e-01 -6.266801804304122925e-02
1.991140991449356079e-01 -2.204032093286514282e-01 -3.505237028002738953e-02 1.524423956871032715e-01 -1.371011137962341309e-01 2.349234223365783691e-01 2.280203700065612793e-01 -8.031518012285232544e-02 7.549249380826950073e-02 -4.199975132942199707e-01 2.055354863405227661e-01 -1.443635821342468262e-01 1.638159528374671936e-02 -1.266981512308120728e-01 -5.066781863570213318e-02 -2.042401768267154694e-02 7.299844920635223389e-02 5.456835031509399414e-02 2.725714445114135742e-01 9.068225324153900146e-02 2.558665275573730469e-01 -5.614409223198890686e-02 2.802521586418151855e-01 -1.555905044078826904e-01 -1.810911148786544800e-01 -2.028781920671463013e-01 -3.287206590175628662e-01 2.358618751168251038e-02 2.875993959605693817e-02 -8.463650941848754883e-03 -1.881399750709533691e-01 9.661399573087692261e-02
-1.892196238040924072e-01 -2.012560889124870300e-02 8.947695791721343994e-02 -4.966759681701660156e-02 1.972977221012115479e-01 3.162995278835296631e-01 1.280163377523422241e-01 8.812253177165985107e-02 -5.823198705911636353e-02 -1.919211447238922119e-01 -2.725822031497955322e-01 -1.574143022298812866e-01 -6.671710312366485596e-02 3.510576114058494568e-02 3.182085156440734863e-01 -1.662544324062764645e-03 -4.775714874267578125e-02 1.312610805034637451e-01 2.846176922321319580e-01 -5.269042402505874634e-02 1.827242374420166016e-01 1.983545571565628052e-01 -2.640764117240905762e-01 -8.630898594856262207e-02 -2.799592912197113037e-01 1.807449012994766235e-01 -1.686522811651229858e-01 4.814559221267700195e-02 2.676559090614318848e-01 -6.794564425945281982e-02 -2.572332620620727539e-01 -8.061911165714263916e-02
2.353556156158447266e-01 5.051119625568389893e-02 6.169057451188564301e-03 2.135634422302246094e-02 -1.531897336244583130e-01 2.994003891944885254e-01 3.070035278797149658e-01 3.482391536235809326e-01 -5.709628015756607056e-02 5.616820976138114929e-02 7.538078725337982178e-02 -1.118293702602386475e-01 -1.343270838260650635e-01 2.139283418655395508e-01 -3.158017247915267944e-02 6.282866001129150391e-02 -1.366034299135208130e-01 -1.302829012274742126e-03 -7.136191427707672119e-02 -2.518523484468460083e-02 1.750251948833465576e-01 3.816947638988494873e-01 -1.373724918812513351e-02 -6.500359624624252319e-02 -1.743902266025543213e-01 -3.136849030852317810e-02 -4.046433568000793457e-01 -1.699611246585845947e-01 1.201907396316528320e-01 -9.728571027517318726e-02 -1.320223361253738403e-01 2.215603888034820557e-01
1.633586138486862183e-01 -9.445743262767791748e-02 -2.668606936931610107e-01 1.904377946630120277e-03 -1.900479011237621307e-02 3.603976666927337646e-01 -2.188870757818222046e-01 2.554550468921661377e-01 -2.236180603504180908e-01 4.910942912101745605e-02 2.792617976665496826e-01 -1.950555592775344849e-01 -1.567344665527343750e-01 1.749220788478851318e-01 1.402880847454071045e-01 1.032468974590301514e-01 3.253335654735565186e-01 3.084293305873870850e-01 2.222725450992584229e-01 -2.268555387854576111e-02 2.248064726591110229e-01 8.097474463284015656e-03 -5.670881643891334534e-02 -1.219772994518280029e-01 -2.522693946957588196e-02 9.536515921354293823e-02 -1.671267487108707428e-02 9.098991006612777710e-02 1.314096748828887939e-01 -8.130197227001190186e-02 -9.992766380310058594e-02 -1.551147401332855225e-01
-3.750942274928092957e-02 -5.108163878321647644e-02 1.199379414319992065e-01 1.367958337068557739e-01 -8.532754331827163696e-02 4.267167150974273682e-01 4.938901215791702271e-02 -3.063906133174896240e-01 -2.889776825904846191e-01 -1.456526014953851700e-02 1.314153820276260376e-01 -2.273176461458206177e-01 -1.089117452502250671e-01 -8.803632855415344238e-02 1.199298202991485596e-01 8.068841695785522461e-02 1.274078190326690674e-01 3.202943131327629089e-02 -6.544325500726699829e-02 8.782911300659179688e-02 1.582246124744415283e-01 8.990178257226943970e-02 6.822854280471801758e-02 -3.775696456432342529e-01 -1.818081140518188477e-01 -2.477871924638748169e-01 -2.836017906665802002e-01 5.108981207013130188e-02 -3.310887888073921204e-02 -2.181224226951599121e-01 -2.817599661648273468e-02 -2.179146409034729004e-01
6.457663327455520630e-02 -2.210883647203445435e-01 -2.349677383899688721e-01 1.589477956295013428e-01 -5.780368298292160034e-02 2.973343431949615479e-01 4.025258868932723999e-02 -7.353151589632034302e-02 -1.020423695445060730e-01 2.597883529961109161e-02 1.392720341682434082e-01 -1.343326717615127563e-01 -3.353263139724731445e-01 -2.368966676294803619e-02 1.535938680171966553e-01 -1.401267945766448975e-01 -1.341489702463150024e-01 3.204352557659149170e-01 6.626220047473907471e-02 -3.760282695293426514e-01 1.050605550408363342e-01 4.081022441387176514e-01 2.330807782709598541e-02 -8.529439568519592285e-02 5.501942336559295654e-02 -1.618344485759735107e-01 -1.131874173879623413e-01 1.591728180646896362e-01 -9.984549880027770996e-02 6.963541358709335327e-02 -1.244354471564292908e-01 1.157806888222694397e-01
-5.206387862563133240e-02 -1.175373122096061707e-01 1.314534395933151245e-01 2.469263672828674316e-01 7.890100777149200439e-02 4.900822937488555908e-01 -2.205722481012344360e-01 5.890623852610588074e-02 -4.421236366033554077e-02 -1.478774249553680420e-01 1.757835447788238525e-01 -2.289539901539683342e-03 4.661319777369499207e-02 -1.665834337472915649e-01 1.737691015005111694e-01 2.705536782741546631e-01 2.519499957561492920e-01 3.581801056861877441e-02 4.566278308629989624e-02 -3.799399733543395996e-01 -1.438536643981933594e-01 2.331728190183639526e-01 -1.718363910913467407e-02 1.048564836382865906e-01 1.563052237033843994e-01 1.619648486375808716e-01 -1.378827840089797974e-01 -8.803785592317581177e-02 -7.140509784221649170e-02 -1.603751629590988159e-01 1.493511348962783813e-02 -1.123619228601455688e-01
1.011492982506752014e-01 6.636623293161392212e-02 1.367098540067672729e-01 3.528806269168853760e-01 -1.246402561664581299e-01 5.388184189796447754e-01 -5.773146077990531921e-02 1.012526601552963257e-01 -2.402200363576412201e-02 -5.268617719411849976e-02 3.380374237895011902e-02 -6.270802766084671021e-02 1.159874424338340759e-01 -9.359993785619735718e-02 6.811045110225677490e-02 -1.042813137173652649e-01 7.020234316587448120e-02 1.581004410982131958e-01 2.232989519834518433e-01 -2.279502302408218384e-01 1.385668218135833740e-01 2.397406250238418579e-01 -1.527102142572402954e-01 1.702964305877685547e-01 -2.279324680566787720e-01 -4.743541032075881958e-02 -3.110130131244659424e-02 1.844353973865509033e-01 -3.258366584777832031e-01 -6.222674995660781860e-02 -1.107769459486007690e-01 -6.559794396162033081e-02
1.079987138509750366e-01 8.131325244903564453e-02 8.329942077398300171e-02 3.175381422042846680e-01 -3.009710907936096191e-01 2.266902327537536621e-01 -3.128560781478881836e-01 -5.846736207604408264e-02 -1.056488752365112305e-01 -2.087266445159912109e-01 -7.795633375644683838e-02 2.022299543023109436e-02 -2.115295827388763428e-01 1.759839989244937897e-02 1.524827033281326294e-01 2.405667304992675781e-02 -1.202351227402687073e-01 2.100346684455871582e-01 2.572866678237915039e-01 -6.764073669910430908e-02 -1.165541410446166992e-01 1.378217041492462158e-01 -1.010663732886314392e-01 -3.890444934368133545e-01 -1.242754980921745300e-01 1.700105220079421997e-01 -2.341119796037673950e-01 1.945015192031860352e-01 -1.568743959069252014e-02 1.137739419937133789e-01 1.511004269123077393e-01 6.391577422618865967e-02
1.542314440011978149e-01 -2.053318619728088379e-01 1.456955522298812866e-01 5.353751778602600098e-02 6.611495744436979294e-03 4.527102708816528320e-01 -2.412136085331439972e-02 -1.189142242074012756e-01 3.692356869578361511e-02 -1.681255847215652466e-01 -2.126599997282028198e-01 4.274046048521995544e-02 -1.611318588256835938e-01 1.291930209845304489e-02 -9.560782462358474731e-02 3.215894997119903564e-01 4.146361351013183594e-01 2.514341771602630615e-01 1.156928241252899170e-01 -1.125774160027503967e-01 8.638577163219451904e-02 2.450616061687469482e-01 -8.027017861604690552e-02 -2.048087269067764282e-01 -2.095391750335693359e-01 -9.292732179164886475e-02 -9.968495368957519531e-02 9.791972488164901733e-02 -2.241504564881324768e-02 -4.966175556182861328e-02 4.726609587669372559e-02 -1.431604921817779541e-01
-3.978003934025764465e-02 -2.906496226787567139e-01 2.179383300244808197e-02 4.349955618381500244e-01 8.230879157781600952e-02 4.302607476711273193e-01 -1.039892807602882385e-01 8.181938529014587402e-02 1.842637807130813599e-01 1.007285416126251221e-01 1.643837690353393555e-01 -8.057478070259094238e-02 -6.914325803518295288e-02 1.242944225668907166e-01 8.468552492558956146e-03 -8.302658051252365112e-02 -1.377784758806228638e-01 3.339651226997375488e-02 9.626684337854385376e-02 -1.239889338612556458e-01 -1.467686742544174194e-01 1.925522983074188232e-01 -1.238066330552101135e-02 -1.759924590587615967e-01 -6.299584358930587769e-02 1.755999177694320679e-01 -2.414353787899017334e-01 -3.721756488084793091e-02 -7.361395657062530518e-02 8.829937130212783813e-02 4.450709745287895203e-02 4.072698950767517090e-01
1.119511947035789490e-01 -2.602783441543579102e-01 -2.005392611026763916e-01 3.368098139762878418e-01 5.445624515414237976e-02 4.032229185104370117e-01 -5.047600343823432922e-02 -7.023244351148605347e-02 3.376579657196998596e-02 -4.383787512779235840e-02 6.142453849315643311e-02 -1.597623527050018311e-01 -1.087602749466896057e-01 1.827389188110828400e-02 1.964166313409805298e-01 -9.956933557987213135e-02 -6.645902991294860840e-02 2.240858823060989380e-01 4.574598371982574463e-02 -5.157682299613952637e-01 -2.421220950782299042e-02 2.362577170133590698e-01 2.293647825717926025e-02 -1.238977611064910889e-01 3.670105710625648499e-02 -1.556943655014038086e-01 -1.004794463515281677e-01 1.407220810651779175e-01 -2.975806221365928650e-02 -8.473617583513259888e-02 -8.096322417259216309e-02 1.867796033620834351e-01
3.074562363326549530e-02 -2.984849214553833008e-01 -1.364935934543609619e-01 1.541758179664611816e-01 1.199147775769233704e-01 4.455772936344146729e-01 7.659945636987686157e-02 3.654041886329650879e-02 -3.486848175525665283e-01 -1.307978332042694092e-01 3.561473637819290161e-02 2.341453917324542999e-02 1.132215484976768494e-01 -1.077219471335411072e-01 5.086350440979003906e-02 1.418342292308807373e-01 2.974408492445945740e-02 -3.080167770385742188e-01 1.895708888769149780e-01 -1.013266146183013916e-01 -1.193742379546165466e-01 2.590419650077819824e-01 -5.581545410677790642e-04 -9.924552589654922485e-02 -8.574397861957550049e-02 1.408447325229644775e-01 -2.330725789070129395e-01 5.851718410849571228e-02 -1.409781426191329956e-01 -9.616278111934661865e-02 -1.608068794012069702e-01 2.944878041744232178e-01
5.211507156491279602e-02 -2.468890547752380371e-01 1.998087167739868164e-01 4.263748228549957275e-01 -2.865383625030517578e-01 3.898690938949584961e-01 1.222362145781517029e-01 1.282305121421813965e-01 -2.697102427482604980e-01 -9.895405918359756470e-02 -4.501878470182418823e-02 -2.177253961563110352e-01 -1.895302683115005493e-01 2.033813297748565674e-01 2.675434947013854980e-01 8.252202719449996948e-02 9.922357648611068726e-02 6.303141266107559204e-02 5.166321992874145508e-02 7.553462684154510498e-02 4.054500907659530640e-02 -6.950656324625015259e-02 -7.448964565992355347e-02 1.735504120588302612e-01 3.735919669270515442e-02 -4.077048227190971375e-02 4.016795754432678223e-02 1.278921365737915039e-01 -1.016702353954315186e-01 -4.689412191510200500e-02 -2.470539361238479614e-01 5.046489834785461426e-02
7.841391861438751221e-02 -2.906259596347808838e-01 -4.193278402090072632e-02 2.379522174596786499e-01 -1.077108979225158691e-01 2.018692493438720703e-01 1.132616326212882996e-01 -2.525751590728759766e-01 1.408202350139617920e-01 -2.146497219800949097e-01 8.952333778142929077e-02 8.501721918582916260e-02 -3.619957566261291504e-01 -8.515146374702453613e-02 -8.055414259433746338e-02 -4.706039279699325562e-02 1.614157408475875854e-01 1.235963329672813416e-01 3.002082407474517822e-01 -6.038880348205566406e-02 3.361635804176330566e-01 8.328307420015335083e-02 -2.424118518829345703e-01 1.177450940012931824e-01 -2.833608388900756836e-01 6.166542321443557739e-02 -1.668753772974014282e-01 -3.911018744111061096e-02 5.442785844206809998e-02 -2.060376554727554321e-01 -8.037295937538146973e-02 -2.951792068779468536e-02
1.094693168997764587e-01 1.334484964609146118e-01 1.792308539152145386e-01 1.450617015361785889e-01 -3.693513274192810059e-01 2.441665679216384888e-01 1.684096455574035645e-01 -1.376071944832801819e-02 -1.184553429484367371e-01 -1.065934300422668457e-01 -1.804587990045547485e-02 2.909518778324127197e-01 -1.731018424034118652e-01 2.087043374776840210e-01 2.390010505914688110e-01 3.165897727012634277e-01 -1.808315217494964600e-01 5.040616914629936218e-02 3.237851560115814209e-01 -1.295658797025680542e-01 1.338433921337127686e-01 1.047646552324295044e-01 1.788390129804611206e-01 -1.670305579900741577e-01 8.988642133772373199e-03 -5.052105057984590530e-03 -7.535275816917419434e-02 -2.361484058201313019e-02 1.172673776745796204e-01 5.346793308854103088e-02 8.617694675922393799e-02 2.742104530334472656e-01
6.550551205873489380e-02 -6.941284518688917160e-04 -3.040115814656019211e-03 2.304212749004364014e-01 4.361719638109207153e-02 -5.285545065999031067e-02 2.688156962394714355e-01 8.751717209815979004e-02 -1.420204937458038330e-01 -2.370834052562713623e-01 1.055485457181930542e-01 -8.122528088279068470e-04 -1.577635407447814941e-01 -3.605548292398452759e-02 3.202809095382690430e-01 2.106488645076751709e-01 2.169106155633926392e-01 -5.510534346103668213e-02 7.095802575349807739e-02 -2.085959538817405701e-02 -1.369133684784173965e-02 2.384737282991409302e-01 3.507838249206542969e-01 5.121311172842979431e-03 -6.597951799631118774e-02 2.235715836286544800e-01 -4.284487068653106689e-01 -4.407566413283348083e-02 6.867666542530059814e-02 -3.283153772354125977e-01 5.002959072589874268e-02 8.232741057872772217e-02
-1.602927148342132568e-01 3.554683551192283630e-02 8.316317200660705566e-02 1.135820243507623672e-02 -9.912306070327758789e-02 5.804966092109680176e-01 -2.587707042694091797e-01 2.192241884768009186e-02 -3.069975078105926514e-01 4.408033937215805054e-02 -2.596865780651569366e-02 -2.772793769836425781e-01 -1.106561347842216492e-01 1.920522563159465790e-02 -2.161133885383605957e-01 3.237440437078475952e-02 9.109254181385040283e-02 -2.371650785207748413e-01 2.518118619918823242e-01 -5.281592532992362976e-02 2.680366635322570801e-01 1.282105892896652222e-01 1.392769366502761841e-01 -3.069123718887567520e-03 -2.011482417583465576e-02 7.742900401353836060e-02 -3.874862566590309143e-02 -1.339374184608459473e-01 -1.360379308462142944e-01 -1.771007329225540161e-01 1.290640328079462051e-02 5.767401680350303650e-02
-4.112368822097778320e-01 2.090721130371093750e-01 -1.072855759412050247e-02 -4.104118049144744873e-02 -4.826416075229644775e-02 2.794325351715087891e-01 1.968604922294616699e-01 -1.646111458539962769e-01 -1.604355722665786743e-01 -3.686624392867088318e-02 1.624181866645812988e-01 -9.218832477927207947e-03 -1.039530783891677856e-01 8.864976465702056885e-02 -8.185998350381851196e-02 5.466380715370178223e-02 3.202679753303527832e-02 1.487290859222412109e-01 4.402218461036682129e-01 -1.763303428888320923e-01 2.178946286439895630e-01 5.897111445665359497e-02 1.166878193616867065e-01 -1.102470234036445618e-01 -5.813644826412200928e-02 2.247116714715957642e-01 -3.739428520202636719e-01 -3.258092328906059265e-02 -3.586691990494728088e-02 -1.553168743848800659e-01 -1.104156076908111572e-01 -7.859699428081512451e-03
-3.337544202804565430e-02 -1.583598256111145020e-01 -8.589147776365280151e-02 1.153487935662269592e-01 -2.537446618080139160e-01 1.506112366914749146e-01 3.305589556694030762e-01 -1.594945341348648071e-01 -1.583543568849563599e-01 -3.340675830841064453e-01 -6.559024006128311157e-02 4.098283126950263977e-02 -8.713562856428325176e-04 1.114419028162956238e-01 3.157087266445159912e-01 1.047699246555566788e-02 -1.669869199395179749e-02 2.649446427822113037e-01 2.030701488256454468e-01 -4.288715869188308716e-02 2.059436291456222534e-01 -4.687398299574851990e-02 2.767446637153625488e-01 -3.825215101242065430e-01 -1.221411079168319702e-01 7.041037827730178833e-02 -1.555814445018768311e-01 -7.747807353734970093e-02 1.429326180368661880e-02 -3.464000765234231949e-03 -1.949090212583541870e-01 8.440984785556793213e-02
1.397498548030853271e-01 -1.952928155660629272e-01 -1.005269736051559448e-01 4.414040222764015198e-02 -2.750862240791320801e-01 1.608926802873611450e-01 9.330561012029647827e-02 -3.012180030345916748e-01 -3.253079717978835106e-03 -2.915472686290740967e-01 2.483110576868057251e-01 -2.497221827507019043e-01 -1.333460211753845215e-01 2.178432792425155640e-02 1.843466460704803467e-01 2.276954799890518188e-01 2.560410797595977783e-01 1.861692965030670166e-01 1.781178861856460571e-01 -1.792401671409606934e-01 1.307597104460000992e-02 8.368662744760513306e-02 2.632812410593032837e-02 -2.684927880764007568e-01 -1.624582111835479736e-01 5.420038104057312012e-02 1.292144954204559326e-01 1.761960089206695557e-01 1.215929165482521057e-01 -8.448687940835952759e-02 -2.641516327857971191e-01 5.804475024342536926e-02
2.089731693267822266e-01 1.757690566591918468e-03 -4.968536645174026489e-02 2.204587161540985107e-01 -2.129734754562377930e-01 3.173672556877136230e-01 1.752326041460037231e-01 -5.645605176687240601e-02 -1.893885731697082520e-01 -1.868449002504348755e-01 1.012673825025558472e-01 -6.561287492513656616e-02 -1.277026385068893433e-01 -1.572758108377456665e-01 3.156889975070953369e-01 3.493334865197539330e-03 1.170787662267684937e-01 3.562702238559722900e-01 7.529065012931823730e-03 1.116464361548423767e-01 1.442144215106964111e-01 1.430772095918655396e-01 2.167083881795406342e-02 -3.715254366397857666e-01 -8.371509611606597900e-02 1.348481397144496441e-03 -1.273963879793882370e-02 -7.217170298099517822e-02 1.081813275814056396e-01 -3.027151823043823242e-01 -1.464625000953674316e-01 -1.706734150648117065e-01
2.389970719814300537e-01 4.111912474036216736e-02 -2.056968212127685547e-01 1.328268647193908691e-01 -2.422460466623306274e-01 3.018185496330261230e-01 3.092899359762668610e-02 -6.903157383203506470e-02 -1.400743573904037476e-01 -1.429168730974197388e-01 1.520871669054031372e-01 -1.444587260484695435e-01 1.010042801499366760e-02 -3.092780113220214844e-01 1.694510728120803833e-01 1.500720977783203125e-01 2.756045460700988770e-01 1.088245362043380737e-01 8.108527213335037231e-02 3.248474001884460449e-01 -1.043087569996714592e-03 3.157125115394592285e-01 2.487633377313613892e-02 -3.784952461719512939e-01 -6.040723621845245361e-02 -5.669686943292617798e-02 -1.040879264473915100e-01 1.278614103794097900e-01 6.461608409881591797e-02 -1.096872314810752869e-01 -2.986885607242584229e-02 1.006894372403621674e-02
2.494149096310138702e-02 -2.225424796342849731e-01 -8.232031017541885376e-02 1.504421234130859375e-01 -6.660898029804229736e-02 2.500093579292297363e-01 2.362567931413650513e-01 -3.518847823143005371e-01 1.524155437946319580e-01 -2.708748281002044678e-01 -9.159967303276062012e-02 -1.675958335399627686e-01 -9.047939442098140717e-03 -1.851212680339813232e-01 1.891011595726013184e-01 2.349939793348312378e-01 1.089654266834259033e-01 2.966392785310745239e-02 4.045144319534301758e-01 7.904211431741714478e-02 6.557090580463409424e-02 1.501173526048660278e-01 1.369684934616088867e-01 -9.236747771501541138e-02 -1.748652905225753784e-01 -7.605686038732528687e-02 -1.977845877408981323e-01 -3.485720232129096985e-02 1.405661255121231079e-01 -2.101880759000778198e-01 -1.948378384113311768e-01 -9.493540972471237183e-03
5.972305685281753540e-02 -5.827756598591804504e-03 -5.145478248596191406e-02 1.151579767465591431e-01 -2.289816588163375854e-01 3.698323667049407959e-01 1.556841284036636353e-01 2.367800101637840271e-02 -2.180400937795639038e-01 -3.327804803848266602e-01 2.045191973447799683e-01 5.805627256631851196e-02 -1.320479363203048706e-01 -1.674588471651077271e-01 -1.577892601490020752e-01 -4.050601273775100708e-02 -3.033210895955562592e-02 -2.468274207785725594e-03 4.583479464054107666e-01 -1.328727751970291138e-01 -1.616558879613876343e-01 -4.431341961026191711e-02 7.185538113117218018e-02 -2.492150291800498962e-02 -1.569056063890457153e-01 -2.716136574745178223e-01 -2.222004830837249756e-01 9.590978920459747314e-02 1.221171244978904724e-01 1.805450767278671265e-01 -1.547505259513854980e-01 4.081360064446926117e-03
-5.016030371189117432e-02 9.029586613178253174e-02 -2.602452337741851807e-01 2.314715385437011719e-01 1.223738789558410645e-01 3.698526918888092041e-01 -1.020487099885940552e-01 2.327880412340164185e-01 3.974865004420280457e-02 7.979618012905120850e-02 1.852737516164779663e-01 -1.842427849769592285e-01 -5.383189301937818527e-03 -6.151145696640014648e-02 6.730220466852188110e-02 2.579067051410675049e-01 1.174832433462142944e-01 3.842075765132904053e-01 1.786153614521026611e-01 -1.815399713814258575e-02 4.973519966006278992e-02 7.216816395521163940e-02 2.798103094100952148e-01 -1.662568002939224243e-01 7.277593016624450684e-03 8.191735297441482544e-02 -2.518957555294036865e-01 -2.837031483650207520e-01 8.999732136726379395e-02 1.028990596532821655e-01 -7.395572215318679810e-02 -1.358264535665512085e-01
-7.860103994607925415e-02 -1.059601828455924988e-01 -5.429972708225250244e-02 -4.169105738401412964e-02 -2.444175481796264648e-01 3.067303895950317383e-01 1.515460312366485596e-01 -4.622170701622962952e-02 1.715562641620635986e-01 1.325340121984481812e-01 1.376212090253829956e-01 9.418380260467529297e-02 -2.260549739003181458e-02 -4.306418821215629578e-03 -2.391673438251018524e-02 -6.406332552433013916e-02 2.651980817317962646e-01 2.470536828041076660e-01 2.663359344005584717e-01 -4.400107562541961670e-01 -1.275977343320846558e-01 -8.795218914747238159e-02 -2.019139751791954041e-02 -9.568341076374053955e-02 -1.568139791488647461e-01 1.135800331830978394e-01 -4.313344061374664307e-01 -8.914379030466079712e-02 -1.715790107846260071e-02 1.965768337249755859e-01 -1.379574537277221680e-01 -4.810464102774858475e-03
1.267570108175277710e-01 -3.879985213279724121e-02 8.918526768684387207e-02 2.498394697904586792e-01 1.103903725743293762e-01 4.708777666091918945e-01 2.357066422700881958e-01 3.017564117908477783e-02 -6.761706620454788208e-02 3.223078548908233643e-01 1.368102431297302246e-01 -1.797941327095031738e-01 -2.268823608756065369e-02 -1.081433147192001343e-01 2.741521596908569336e-01 2.788981199264526367e-01 -1.107241772115230560e-02 5.877714604139328003e-02 3.016864955425262451e-01 4.240020737051963806e-02 7.309256494045257568e-02 7.287832349538803101e-02 1.382427290081977844e-02 4.349389672279357910e-02 2.507292665541172028e-02 -9.369169920682907104e-02 -1.092339754104614258e-01 1.371225565671920776e-01 -3.265101909637451172e-01 -1.407463103532791138e-01 -6.336372345685958862e-02 1.316112130880355835e-01
2.489843219518661499e-01 5.892787501215934753e-02 -1.746970117092132568e-01 2.957707047462463379e-01 7.515558972954750061e-03 1.344288289546966553e-01 2.284367829561233521e-01 -1.903401762247085571e-01 -1.285628825426101685e-01 -1.045375838875770569e-01 6.807795912027359009e-02 -9.052155166864395142e-02 -2.426641061902046204e-02 1.087905559688806534e-02 -3.621934056282043457e-01 -3.090965747833251953e-02 2.800891995429992676e-01 1.089254245162010193e-01 3.486123979091644287e-01 -1.936998516321182251e-01 1.220828816294670105e-01 8.626037091016769409e-02 1.308942139148712158e-01 -2.354985773563385010e-01 -8.381809294223785400e-02 2.013179659843444824e-01 -2.966710329055786133e-01 -6.975666433572769165e-02 1.401200443506240845e-01 -8.609327673912048340e-02 -1.362046599388122559e-01 -8.079732954502105713e-02
6.200700253248214722e-02 3.985849395394325256e-02 -1.862385123968124390e-02 1.297237426042556763e-01 5.677438527345657349e-02 3.681901991367340088e-01 1.732355505228042603e-01 2.531860172748565674e-01 -1.997437141835689545e-02 2.197949439287185669e-01 4.556677490472793579e-02 -4.956500977277755737e-02 -1.320531219244003296e-01 -2.023103088140487671e-01 3.215265870094299316e-01 3.987914621829986572e-01 -1.921236701309680939e-02 5.049205943942070007e-02 1.619955003261566162e-01 -1.324900090694427490e-01 1.543346494436264038e-01 1.787127368152141571e-02 7.307083345949649811e-03 -8.863184601068496704e-02 -2.703867256641387939e-01 -6.418821401894092560e-03 -1.821238845586776733e-01 -1.787569671869277954e-01 -2.966048121452331543e-01 1.174430828541517258e-02 -4.387357458472251892e-02 2.517814934253692627e-01
3.753814101219177246e-01 -1.602044254541397095e-01 -4.694459214806556702e-02 -6.613251566886901855e-02 -2.786818193271756172e-03 3.622086346149444580e-01 1.347145289182662964e-01 -4.259768873453140259e-02 -1.446926146745681763e-01 1.180325448513031006e-02 -8.365534245967864990e-02 -3.505747318267822266e-01 -2.440042197704315186e-01 -1.362669616937637329e-01 9.434333071112632751e-03 3.257848620414733887e-01 -2.555855810642242432e-01 8.034303039312362671e-02 5.625215172767639160e-02 5.023724958300590515e-02 -8.789317309856414795e-02 9.614925831556320190e-02 -8.983474969863891602e-02 -1.148490607738494873e-01 -2.141015976667404175e-01 -1.517548412084579468e-01 -3.210392892360687256e-01 -1.701367348432540894e-01 -4.041821230202913284e-03 9.181823581457138062e-02 -1.231625676155090332e-01 -1.332896575331687927e-02
-5.922739207744598389e-02 4.413503035902976990e-02 -8.771597594022750854e-02 2.470541298389434814e-01 -4.217601194977760315e-02 3.825225830078125000e-01 1.787638366222381592e-01 -1.228625029325485229e-01 -2.765921056270599365e-01 -1.045864298939704895e-01 7.743201218545436859e-03 -3.007576167583465576e-01 9.246321395039558411e-03 -1.150606721639633179e-01 8.928421139717102051e-02 -8.771644532680511475e-02 -1.261990219354629517e-01 1.076748147606849670e-01 6.183580309152603149e-02 -1.850175410509109497e-01 -1.304808557033538818e-01 -7.526620477437973022e-02 -1.559033542871475220e-01 -2.687896192073822021e-01 -1.799299120903015137e-01 -2.295566350221633911e-01 -3.142620027065277100e-01 -1.397897899150848389e-01 1.476010382175445557e-01 2.559061646461486816e-01 1.682658344507217407e-01 1.411882787942886353e-01
1.471573580056428909e-02 -2.564169466495513916e-01 -2.576856911182403564e-01 3.223418295383453369e-01 -1.409938186407089233e-01 2.291870415210723877e-01 1.239618510007858276e-01 -2.096195369958877563e-01 5.077016353607177734e-02 -1.251211762428283691e-01 9.614750742912292480e-02 -5.032394826412200928e-02 -1.224791780114173889e-01 -9.641198813915252686e-02 -4.723240062594413757e-02 3.417386412620544434e-01 2.119384557008743286e-01 1.202828288078308105e-01 4.583578407764434814e-01 -8.023231476545333862e-02 -9.002757258713245392e-03 -2.182386815547943115e-02 4.065917804837226868e-02 2.271799594163894653e-01 -1.218719333410263062e-01 -1.541245281696319580e-01 -2.210606932640075684e-01 8.026596903800964355e-02 1.773255169391632080e-01 -5.529795214533805847e-02 -9.835909120738506317e-03 2.096741832792758942e-02
-7.586684077978134155e-02 -1.045511942356824875e-02 1.971191316843032837e-01 3.627499043941497803e-01 -1.505057662725448608e-01 1.130008324980735779e-01 4.206718876957893372e-02 1.783431619405746460e-01 -4.346467182040214539e-02 1.790597438812255859e-01 2.787122130393981934e-01 -1.288190856575965881e-02 -3.148009181022644043e-01 7.818243652582168579e-02 2.378926575183868408e-01 4.463307932019233704e-02 2.182439714670181274e-01 -8.746051788330078125e-02 2.795529067516326904e-01 -9.198304265737533569e-02 1.724055409431457520e-01 1.078758761286735535e-01 -5.733660608530044556e-02 5.987297371029853821e-02 -1.360076963901519775e-01 2.072269469499588013e-01 -1.795813143253326416e-01 -1.406736522912979126e-01 -8.636148273944854736e-02 -2.860092818737030029e-01 5.713689699769020081e-02 2.880477607250213623e-01
-8.324839919805526733e-02 3.907366469502449036e-02 1.762130111455917358e-02 1.016015931963920593e-01 1.110465079545974731e-02 3.479709625244140625e-01 2.357896268367767334e-01 1.904173046350479126e-01 -1.429207623004913330e-01 2.200967669486999512e-01 1.166109368205070496e-01 -7.205058634281158447e-02 2.256286591291427612e-01 -1.606877744197845459e-01 2.928691804409027100e-01 3.920051157474517822e-01 8.615031838417053223e-02 3.488600999116897583e-02 1.813597530126571655e-01 -1.670655161142349243e-01 1.608553081750869751e-01 1.662141233682632446e-01 -1.182231456041336060e-01 -2.298453263938426971e-02 -5.651791021227836609e-02 -4.630321636795997620e-03 -2.344652712345123291e-01 2.633999586105346680e-01 -1.459511220455169678e-01 -2.558258473873138428e-01 -6.672403216361999512e-02 8.832786232233047485e-02
1.144788637757301331e-01 -1.116080507636070251e-01 -6.612232327461242676e-02 2.508122324943542480e-01 -2.141856700181961060e-01 2.210855185985565186e-01 1.505618393421173096e-01 -1.220593824982643127e-01 6.829896010458469391e-03 -2.342905253171920776e-01 1.144438087940216064e-01 -1.058996170759201050e-01 4.907083138823509216e-02 -4.166179150342941284e-02 2.927165850996971130e-02 2.001065015792846680e-01 8.256065100431442261e-02 -8.487495779991149902e-02 4.867917001247406006e-01 2.034666091203689575e-01 2.632362544536590576e-01 -1.811255887150764465e-02 1.809524297714233398e-01 -2.096489965915679932e-01 -1.336720436811447144e-01 2.445999681949615479e-01 -1.126579791307449341e-01 3.155517280101776123e-01 7.647501677274703979e-02 1.135008931159973145e-01 5.140552762895822525e-03 5.587284639477729797e-02
-1.066456958651542664e-01 -5.045215412974357605e-02 -1.800137162208557129e-01 3.550037145614624023e-01 -1.893316060304641724e-01 2.298750579357147217e-01 2.353010773658752441e-01 1.691849678754806519e-01 -6.321854889392852783e-02 -1.017321944236755371e-01 3.062611222267150879e-01 -3.096396848559379578e-02 -2.597289718687534332e-02 1.751472949981689453e-01 1.732488870620727539e-01 6.556382402777671814e-03 -9.309605509042739868e-02 1.601179242134094238e-01 1.300411224365234375e-01 8.505631983280181885e-02 1.021806895732879639e-01 2.558689415454864502e-01 1.898061670362949371e-02 4.799262061715126038e-02 4.997257888317108154e-02 1.707675009965896606e-01 -3.256162106990814209e-01 -2.279904782772064209e-01 -4.423405230045318604e-02 -3.567433655261993408e-01 -1.503650546073913574e-01 7.707075774669647217e-02
-5.673808511346578598e-03 -2.090571224689483643e-01 -4.532045871019363403e-02 -2.824371308088302612e-02 -3.456176519393920898e-01 4.286446273326873779e-01 -3.111636824905872345e-02 -3.887011855840682983e-02 8.835486136376857758e-03 -1.752258688211441040e-01 2.896580696105957031e-01 -1.006967201828956604e-01 -1.300072018057107925e-02 -1.762173771858215332e-01 3.030429221689701080e-02 6.608922034502029419e-02 2.881318330764770508e-01 -1.263781338930130005e-01 1.197909489274024963e-01 -2.294936031103134155e-02 9.441795945167541504e-02 4.036426544189453125e-01 1.486882418394088745e-01 -1.380006074905395508e-01 -6.460944563150405884e-02 -9.941098093986511230e-02 -3.302028030157089233e-02 -2.277525812387466431e-01 2.526669502258300781e-01 1.671095639467239380e-01 -4.719508346170186996e-03 -2.726849913597106934e-02
-1.287890076637268066e-01 1.507837623357772827e-01 7.052549719810485840e-02 4.023448526859283447e-01 -3.069252669811248779e-01 4.223325550556182861e-01 1.361041367053985596e-01 -1.910582184791564941e-01 -2.147549837827682495e-01 6.624395493417978287e-03 2.507575750350952148e-01 -8.500101044774055481e-03 -2.202966623008251190e-02 -6.973260641098022461e-02 4.221231490373611450e-02 -7.547774165868759155e-02 3.060048222541809082e-01 -5.744392517954111099e-03 1.309831589460372925e-01 -2.283483296632766724e-01 2.030841708183288574e-01 1.245499104261398315e-01 2.256952784955501556e-02 -3.208081051707267761e-02 2.311751944944262505e-03 -7.189637422561645508e-02 -2.020422518253326416e-01 -2.290224730968475342e-01 -9.200921654701232910e-02 1.246552690863609314e-01 -9.192234836518764496e-03 -2.198197506368160248e-02
1.057101637125015259e-01 -3.169537782669067383e-01 -1.708579212427139282e-01 1.482388675212860107e-01 -4.425315186381340027e-02 3.848941624164581299e-01 -9.762641787528991699e-02 1.612699329853057861e-01 -1.071098968386650085e-01 2.035242021083831787e-01 2.791322469711303711e-01 -2.284089922904968262e-01 2.170187830924987793e-01 6.772949546575546265e-02 2.552145421504974365e-01 5.420919973403215408e-03 -1.254964172840118408e-01 2.225097119808197021e-01 2.533824443817138672e-01 -2.761720120906829834e-01 5.894418060779571533e-02 -1.175079718232154846e-01 -1.335192658007144928e-02 -8.587358146905899048e-02 -2.651065886020660400e-01 1.334226429462432861e-01 9.627985768020153046e-03 5.395941808819770813e-02 8.990070968866348267e-02 -1.987656205892562866e-02 -7.400047034025192261e-02 -1.269644349813461304e-01
-4.913591966032981873e-02 1.715229079127311707e-02 2.635114267468452454e-02 5.248814821243286133e-02 -6.560485810041427612e-02 3.471555113792419434e-01 -2.954991459846496582e-01 -9.699594229459762573e-02 -4.072737991809844971e-01 1.484857946634292603e-01 -5.152880772948265076e-02 -1.153484433889389038e-01 -6.665106862783432007e-03 -8.841542154550552368e-02 -4.870842769742012024e-02 1.346572786569595337e-01 2.215415984392166138e-01 1.474123597145080566e-01 2.438276261091232300e-01 2.174315899610519409e-01 1.702433824539184570e-02 1.112772300839424133e-01 1.423539370298385620e-01 -2.208269238471984863e-01 -3.201911151409149170e-01 -1.585971564054489136e-01 -3.282878100872039795e-01 3.993858024477958679e-02 -1.088399291038513184e-01 -1.692425310611724854e-01 3.860818967223167419e-02 -4.221048206090927124e-02
2.487283051013946533e-01 1.297207083553075790e-02 -1.491911113262176514e-01 9.099037200212478638e-02 -1.541194766759872437e-01 6.132038775831460953e-03 2.876340448856353760e-01 5.607076734304428101e-02 -3.864648193120956421e-02 5.125383660197257996e-02 7.517421990633010864e-02 6.397257745265960693e-02 -2.809734642505645752e-01 5.317011848092079163e-02 2.470608800649642944e-02 7.046258542686700821e-03 2.175116389989852905e-01 3.464671969413757324e-02 4.079363942146301270e-01 -3.586032893508672714e-03 1.105860695242881775e-01 5.880309939384460449e-01 1.472103148698806763e-01 -1.178321912884712219e-01 -2.178531140089035034e-01 -3.633712232112884521e-02 -9.737576544284820557e-02 3.343412652611732483e-02 1.045453026890754700e-01 -2.320731058716773987e-02 -5.635396018624305725e-02 1.376148462295532227e-01
-3.165380656719207764e-02 1.361892819404602051e-01 -1.229191422462463379e-01 -1.525870412588119507e-01 1.005673781037330627e-02 4.683996737003326416e-01 -9.714991599321365356e-02 4.747167602181434631e-02 -2.205489575862884521e-02 -2.579348348081111908e-02 8.200260251760482788e-02 1.483561098575592041e-01 -1.948795467615127563e-01 1.177585572004318237e-01 1.231043040752410889e-01 3.656244874000549316e-01 9.066843241453170776e-02 2.440334856510162354e-01 2.507719099521636963e-01 1.176916882395744324e-01 9.083155542612075806e-02 -9.754738956689834595e-02 1.297257095575332642e-01 1.157815232872962952e-01 -1.450050920248031616e-01 1.734095364809036255e-01 -4.038131237030029297e-01 -1.433854550123214722e-01 -8.068280667066574097e-02 -2.124291285872459412e-02 -1.807779967784881592e-01 -1.158731579780578613e-01
-4.596459120512008667e-02 -3.355398774147033691e-01 -6.320711970329284668e-02 1.337221562862396240e-01 2.240664325654506683e-02 4.282800257205963135e-01 1.514813490211963654e-02 3.915289416909217834e-03 -3.225401639938354492e-01 -2.236248552799224854e-01 -2.464067935943603516e-02 4.320614412426948547e-02 -9.333094209432601929e-02 -7.399633526802062988e-02 9.210327267646789551e-02 6.481226533651351929e-02 5.937561392784118652e-02 -3.661995530128479004e-01 1.686661243438720703e-01 -1.266881078481674194e-01 -1.015045642852783203e-01 1.727609485387802124e-01 -6.860131397843360901e-04 -9.012381732463836670e-02 -2.274802140891551971e-02 4.631794989109039307e-02 -2.349625825881958008e-01 7.089865952730178833e-02 1.659841090440750122e-02 -1.465056538581848145e-01 -3.101673722267150879e-01 2.909139096736907959e-01
-4.266409203410148621e-02 -1.095074117183685303e-01 2.589567601680755615e-01 2.698723971843719482e-01 -2.648340165615081787e-01 5.199522376060485840e-01 -4.283577948808670044e-02 2.870732843875885010e-01 -1.074482053518295288e-01 9.067581035196781158e-03 1.988211646676063538e-02 -4.096112772822380066e-02 9.513153135776519775e-02 6.542148441076278687e-02 2.469233870506286621e-01 -1.742462813854217529e-02 1.598043739795684814e-01 2.976216375827789307e-01 2.002499103546142578e-01 -2.433966100215911865e-01 -2.031599916517734528e-02 1.877551712095737457e-02 -1.346715092658996582e-01 1.568435132503509521e-02 -1.393958926200866699e-01 8.412299305200576782e-02 -8.028079569339752197e-02 1.914953440427780151e-01 -1.553485393524169922e-01 -2.802399732172489166e-02 9.911375120282173157e-03 7.754838466644287109e-02
-6.067343056201934814e-02 2.173239141702651978e-01 1.036252453923225403e-01 2.838872075080871582e-01 -1.118272840976715088e-01 4.578867554664611816e-01 8.149611949920654297e-02 -1.335993558168411255e-01 1.007310301065444946e-01 1.758256107568740845e-01 1.127931848168373108e-01 5.653523653745651245e-02 -7.011795789003372192e-02 -1.004511266946792603e-01 3.416318297386169434e-01 -2.411310970783233643e-01 6.739977002143859863e-02 2.586992681026458740e-01 3.438930511474609375e-01 8.337354660034179688e-02 -2.033177390694618225e-02 -5.782671272754669189e-02 -3.880459442734718323e-02 -2.004122734069824219e-02 1.486988812685012817e-01 1.622836738824844360e-01 -1.614058017730712891e-01 -1.038512494415044785e-02 1.087969169020652771e-01 -8.085149526596069336e-02 -2.623430192470550537e-01 1.042795740067958832e-02
2.356488257646560669e-01 1.500531286001205444e-01 4.964765533804893494e-02 2.917241454124450684e-01 4.189015552401542664e-02 1.972384601831436157e-01 3.476283848285675049e-01 3.523116111755371094e-01 -1.863687336444854736e-01 -3.442868590354919434e-02 -5.492168664932250977e-02 -7.483785599470138550e-02 -2.668138444423675537e-01 -1.920803822576999664e-02 -4.794687405228614807e-02 -1.397783905267715454e-01 2.318857163190841675e-01 2.786980271339416504e-01 2.179215103387832642e-01 4.848665371537208557e-02 3.002413734793663025e-02 2.489316165447235107e-01 -3.168633952736854553e-02 6.102999299764633179e-02 -1.798327267169952393e-01 2.062831260263919830e-02 -1.589910686016082764e-01 1.887470483779907227e-01 7.522097975015640259e-02 -1.051153689622879028e-01 -1.372959911823272705e-01 1.808860301971435547e-01
8.566206693649291992e-02 8.406091481447219849e-02 -1.026058122515678406e-01 2.123671621084213257e-01 -1.260022725909948349e-02 2.676342725753784180e-01 1.895600408315658569e-01 3.312350213527679443e-01 -4.510960541665554047e-03 -1.079505458474159241e-01 2.224521785974502563e-01 -1.292395312339067459e-02 2.638370729982852936e-02 8.834851533174514771e-02 1.391582489013671875e-01 1.199834495782852173e-01 -2.129463702440261841e-01 6.837525963783264160e-02 -1.000366434454917908e-01 -1.501658707857131958e-01 1.922005414962768555e-01 4.064453840255737305e-01 -7.088556140661239624e-02 -7.661853730678558350e-02 -1.249014884233474731e-01 -6.165665015578269958e-02 -4.535492658615112305e-01 -2.140464186668395996e-01 -4.664989560842514038e-02 6.549906730651855469e-02 -1.893164813518524170e-01 9.945197030901908875e-03
2.539079450070858002e-02 7.153329998254776001e-02 7.314484566450119019e-02 1.906777322292327881e-01 -2.103662937879562378e-01 3.030007183551788330e-01 8.274114131927490234e-02 -2.038691639900207520e-01 -3.719680383801460266e-02 2.539726793766021729e-01 2.111202180385589600e-01 5.806487426161766052e-02 -1.631392985582351685e-01 3.709949925541877747e-02 1.830756962299346924e-01 1.855309456586837769e-01 3.572282791137695312e-01 -6.308177858591079712e-02 1.279910653829574585e-01 -2.048643827438354492e-01 1.458513885736465454e-01 1.728749871253967285e-01 2.895555794239044189e-01 -4.093467816710472107e-02 1.804026216268539429e-01 1.939709484577178955e-01 -1.715114563703536987e-01 -9.047690033912658691e-02 2.885465323925018311e-01 -9.220839291810989380e-02 -3.272172808647155762e-02 1.762847453355789185e-01
-1.110367923974990845e-01 1.871739048510789871e-03 -1.706025004386901855e-01 1.488962322473526001e-01 -1.621897965669631958e-01 2.427221983671188354e-01 7.728412002325057983e-02 1.756141148507595062e-02 -2.401273325085639954e-02 -2.767069339752197266e-01 3.223184347152709961e-01 2.428857423365116119e-02 -1.198480837047100067e-02 -8.472793549299240112e-02 4.800150543451309204e-02 -3.429604694247245789e-02 1.071268841624259949e-01 6.570035964250564575e-02 5.110855698585510254e-01 -1.234001293778419495e-01 -2.085197269916534424e-01 -1.038366928696632385e-01 6.689794361591339111e-02 -9.780892729759216309e-02 -2.421458661556243896e-01 -2.209625095129013062e-01 -3.292565345764160156e-01 1.479143798351287842e-01 1.208582967519760132e-01 -1.730702817440032959e-02 -1.852805316448211670e-01 7.035581767559051514e-02
1.616811752319335938e-01 -5.698562040925025940e-02 -2.672267854213714600e-01 2.789479792118072510e-01 -1.556719541549682617e-01 2.946989536285400391e-01 5.606838967651128769e-03 -2.089320421218872070e-01 -2.039687708020210266e-02 -1.017380282282829285e-01 1.370286196470260620e-01 6.521464884281158447e-02 7.187899202108383179e-02 -6.503262370824813843e-02 -1.215562075376510620e-01 -4.769724607467651367e-02 1.484217494726181030e-01 6.886850297451019287e-02 3.909572958946228027e-01 -4.049525260925292969e-01 -5.401927046477794647e-03 -1.013948991894721985e-01 -1.681441366672515869e-01 -1.015057489275932312e-01 -1.639078855514526367e-01 -6.357110291719436646e-02 -3.640547394752502441e-01 -5.766394361853599548e-02 1.799441725015640259e-01 2.731687761843204498e-02 -9.996631741523742676e-02 -6.325788795948028564e-02
5.966384708881378174e-02 -2.872816026210784912e-01 -2.241521328687667847e-02 3.739033043384552002e-01 8.644964545965194702e-02 4.610097408294677734e-01 -1.472019553184509277e-01 -4.566343966871500015e-03 4.654312133789062500e-02 3.760749474167823792e-02 -6.564186769537627697e-04 2.153037488460540771e-02 4.459173604846000671e-02 3.810052946209907532e-02 1.858827620744705200e-01 2.360606752336025238e-02 -2.306271903216838837e-02 1.815538406372070312e-01 5.012121796607971191e-02 -4.626392424106597900e-01 1.357237845659255981e-01 1.108571961522102356e-01 1.951281726360321045e-01 -4.394512251019477844e-02 -1.831843852996826172e-01 -1.842531859874725342e-01 2.240480482578277588e-02 2.150114439427852631e-02 -2.100298702716827393e-01 -9.185991436243057251e-02 -6.044071540236473083e-02 2.094873487949371338e-01
9.045464545488357544e-02 5.015902593731880188e-02 1.387961953878402710e-01 1.598840206861495972e-01 -1.294048577547073364e-01 6.142242550849914551e-01 8.196527510881423950e-02 1.682121306657791138e-01 -5.640685185790061951e-02 -4.556278884410858154e-02 -9.215752035379409790e-02 -1.350290775299072266e-01 7.266134768724441528e-02 -1.607433110475540161e-01 2.765734195709228516e-01 9.683752432465553284e-03 1.592571288347244263e-01 1.630488224327564240e-02 1.154251247644424438e-01 -3.110827207565307617e-01 6.183850765228271484e-02 1.562138944864273071e-01 3.551106527447700500e-02 6.487425416707992554e-02 -2.348965555429458618e-01 -1.392182894051074982e-02 1.129599437117576599e-01 2.611902654170989990e-01 -1.719862073659896851e-01 -1.022356823086738586e-01 -1.176685616374015808e-01 -1.269150078296661377e-01
-8.068771660327911377e-02 9.330172091722488403e-02 -2.752284146845340729e-02 1.290382742881774902e-01 8.202242664992809296e-03 2.866231501102447510e-01 2.355365082621574402e-02 -2.185750752687454224e-02 -5.792276933789253235e-02 -1.204298511147499084e-01 -1.241803821176290512e-02 -3.440727889537811279e-01 -9.817584604024887085e-02 8.081980794668197632e-02 -1.707843244075775146e-01 2.980992197990417480e-01 1.040039882063865662e-01 -7.186952233314514160e-02 5.274335741996765137e-01 -1.316896677017211914e-01 1.352505683898925781e-01 1.069143414497375488e-01 1.547855287790298462e-01 -2.552309930324554443e-01 -1.214915141463279724e-01 3.381154239177703857e-01 -5.149330943822860718e-02 1.158629134297370911e-01 1.064648702740669250e-01 1.289828568696975708e-01 9.508965909481048584e-02 -3.189436718821525574e-02
5.172891914844512939e-02 -6.291774660348892212e-02 4.510050415992736816e-01 2.065733969211578369e-01 -3.652983903884887695e-01 4.000187218189239502e-01 -1.069610118865966797e-01 1.437610983848571777e-01 1.032881662249565125e-01 7.060077041387557983e-02 4.296154901385307312e-02 -2.139917314052581787e-01 -4.476024582982063293e-02 1.458262503147125244e-01 1.650165766477584839e-01 2.981482148170471191e-01 -7.791212946176528931e-02 -1.021584309637546539e-02 2.385465949773788452e-01 -1.717192530632019043e-01 9.439808130264282227e-02 2.066327035427093506e-01 9.478134661912918091e-02 -6.417148560285568237e-02 -8.380477130413055420e-02 -6.790141761302947998e-02 6.655177474021911621e-02 6.967017799615859985e-02 1.145323961973190308e-01 2.536750957369804382e-02 -1.643576323986053467e-01 -8.434402756392955780e-03
4.881157539784908295e-03 1.513681560754776001e-01 1.900862604379653931e-01 2.008367031812667847e-01 -1.851218789815902710e-01 5.205534100532531738e-01 -7.162543386220932007e-02 2.086265981197357178e-01 -1.056104898452758789e-01 2.328898757696151733e-02 2.816886082291603088e-02 -4.896315932273864746e-02 4.327635839581489563e-02 1.527182906866073608e-01 2.988481819629669189e-01 1.229341700673103333e-01 -1.001324802637100220e-01 9.594447910785675049e-02 2.244034558534622192e-01 -2.002308070659637451e-01 1.490943282842636108e-01 1.503674536943435669e-01 -1.127821058034896851e-01 6.972645223140716553e-02 -2.342974692583084106e-01 -8.261128515005111694e-02 -1.445762813091278076e-01 2.858030200004577637e-01 -1.820590794086456299e-01 -1.521371304988861084e-01 -5.950330570340156555e-02 7.713184505701065063e-02
-1.842131614685058594e-01 -1.645555943250656128e-01 1.718097329139709473e-01 3.026238381862640381e-01 -2.042267471551895142e-01 5.849803686141967773e-01 -2.637872844934463501e-02 1.502171456813812256e-01 -1.951360404491424561e-01 3.013233188539743423e-03 -1.277522742748260498e-01 4.906757548451423645e-02 -7.914993911981582642e-02 -1.268133074045181274e-01 6.628200877457857132e-03 1.173039060086011887e-02 5.390904843807220459e-02 -8.978531509637832642e-02 1.973596066236495972e-01 3.176076710224151611e-02 -7.562667131423950195e-02 2.847296595573425293e-01 -1.119540035724639893e-01 1.731239259243011475e-01 -1.051397528499364853e-02 1.897961497306823730e-01 -1.701627373695373535e-01 7.609239965677261353e-02 -1.277397572994232178e-01 -1.317719966173171997e-01 -5.905153229832649231e-02 2.076107561588287354e-01
1.963206678628921509e-01 -7.630589604377746582e-02 4.890619590878486633e-02 1.423646956682205200e-01 -2.191447168588638306e-01 4.205416142940521240e-01 -5.844466015696525574e-02 -1.878875494003295898e-01 -2.492992728948593140e-01 3.760948404669761658e-02 3.926791716367006302e-03 -1.026209723204374313e-02 2.738218009471893311e-01 6.559767294675111771e-03 4.046566784381866455e-01 2.074077874422073364e-01 -7.041314244270324707e-02 2.195565551519393921e-01 1.263820659369230270e-02 -3.236925601959228516e-01 1.683034449815750122e-01 1.922511607408523560e-01 -2.807049080729484558e-02 1.073171496391296387e-01 -1.487489342689514160e-01 -3.940162435173988342e-02 -1.235842704772949219e-01 -1.042767520993947983e-02 -2.383237704634666443e-02 -1.085222586989402771e-01 -6.885256618261337280e-02 1.790805310010910034e-01
1.052950938174035400e-05 -1.264059990644454956e-01 5.922265350818634033e-02 2.552534639835357666e-01 7.010442018508911133e-02 6.508819013833999634e-02 -1.088997200131416321e-01 -3.485516458749771118e-02 1.339089870452880859e-02 -6.476315855979919434e-02 2.468735724687576294e-01 -2.826583571732044220e-02 -3.759180009365081787e-02 2.529408037662506104e-01 3.122876286506652832e-01 1.640588641166687012e-01 1.958900392055511475e-01 1.985419839620590210e-01 1.983413398265838623e-01 -1.493238210678100586e-01 5.399150401353836060e-02 2.376529574394226074e-01 7.939376682043075562e-02 -2.984418272972106934e-01 1.477745920419692993e-01 -3.979458287358283997e-02 -1.875319331884384155e-01 1.611673384904861450e-01 2.415962964296340942e-01 -6.391648203134536743e-02 2.024712562561035156e-01 3.936727046966552734e-01
-5.588509514927864075e-02 -2.349017858505249023e-01 6.454294174909591675e-02 1.578375324606895447e-02 8.347283303737640381e-02 2.850097119808197021e-01 2.242695093154907227e-01 3.617056459188461304e-02 -6.351864337921142578e-02 -3.167847394943237305e-01 -1.812890917062759399e-01 -1.147216483950614929e-01 -1.235321834683418274e-01 3.252280354499816895e-01 1.763990670442581177e-01 4.533236380666494370e-03 1.627705842256546021e-01 2.524221837520599365e-01 3.812118172645568848e-01 -2.905385196208953857e-02 1.776636987924575806e-01 1.853630542755126953e-01 -1.008284837007522583e-02 -4.062696825712919235e-03 -2.601974010467529297e-01 -1.455845087766647339e-01 -7.801064848899841309e-02 5.789520964026451111e-02 2.494620829820632935e-01 -6.397416442632675171e-02 5.171230435371398926e-02 -1.585627943277359009e-01
1.935014128684997559e-01 2.344579696655273438e-01 -9.046856313943862915e-03 1.960142105817794800e-01 -1.186001524329185486e-01 4.407237768173217773e-01 -1.543018519878387451e-01 -2.623349614441394806e-02 1.230989582836627960e-02 -1.481488719582557678e-02 3.019439242780208588e-02 -4.720029979944229126e-02 5.904331058263778687e-02 3.797145932912826538e-02 4.246833026409149170e-01 7.829809933900833130e-02 6.861951947212219238e-02 8.841663599014282227e-02 6.367342174053192139e-02 -9.737147390842437744e-02 1.211210340261459351e-01 2.027934640645980835e-01 1.346562653779983521e-01 -1.320692012086510658e-03 -3.354853987693786621e-01 -2.501157820224761963e-01 -3.227467238903045654e-01 -9.568996727466583252e-03 -1.938508450984954834e-01 -6.630380451679229736e-02 -1.948077045381069183e-02 1.401682943105697632e-01
1.149668917059898376e-01 1.107358708977699280e-01 -1.157807186245918274e-01 7.369545847177505493e-02 -1.067577898502349854e-01 3.103442192077636719e-01 -1.122760549187660217e-01 8.541706018149852753e-03 -1.341207027435302734e-01 -2.871594130992889404e-01 -6.303872913122177124e-02 -3.844776451587677002e-01 -3.453564345836639404e-01 -4.089107364416122437e-02 -1.691378355026245117e-01 1.715769171714782715e-01 2.048432379961013794e-01 1.510082036256790161e-01 2.613876760005950928e-01 -1.234666556119918823e-01 -7.992420345544815063e-03 2.487051188945770264e-01 6.127045676112174988e-02 -1.739825755357742310e-01 -3.624306991696357727e-02 2.499629743397235870e-02 -2.130945175886154175e-01 1.610039621591567993e-01 7.416345179080963135e-02 8.488840609788894653e-02 2.182240188121795654e-01 -1.618253588676452637e-01
-8.062632381916046143e-02 -2.351109534502029419e-01 4.884490743279457092e-02 2.520136833190917969e-01 2.165431082248687744e-01 6.102262735366821289e-01 -4.558836668729782104e-02 -2.266019396483898163e-02 -3.953661024570465088e-01 -1.446468383073806763e-01 8.199677616357803345e-02 -1.933375373482704163e-02 -2.595359459519386292e-02 -7.059852033853530884e-02 -1.037212908267974854e-01 -5.732984747737646103e-03 -2.846764959394931793e-02 -9.762168675661087036e-02 9.653139859437942505e-02 9.734535217285156250e-02 2.654243074357509613e-02 8.896300941705703735e-02 -3.509256243705749512e-01 -1.128072738647460938e-01 -4.610964562743902206e-03 3.539862111210823059e-02 -1.495083272457122803e-01 7.329989690333604813e-03 3.292910382151603699e-02 5.625499412417411804e-02 -1.317964792251586914e-01 1.753727644681930542e-01
-2.091748267412185669e-01 1.562516093254089355e-01 3.097606003284454346e-01 2.737082242965698242e-01 -2.164538949728012085e-01 2.914546132087707520e-01 -5.600804463028907776e-02 -1.576286852359771729e-01 1.353908143937587738e-02 -3.122922219336032867e-02 5.211019515991210938e-02 -4.325284808874130249e-02 -1.480614989995956421e-01 6.900321692228317261e-02 -2.840217202901840210e-02 1.441583931446075439e-01 -7.293573021888732910e-02 5.654158070683479309e-02 4.232721030712127686e-01 -5.078658089041709900e-02 1.008017081767320633e-02 2.010213136672973633e-01 1.600136049091815948e-02 -2.943928837776184082e-01 -2.004073113203048706e-01 1.599976122379302979e-01 -2.924434244632720947e-01 5.175624042749404907e-02 -3.476381301879882812e-02 1.925130486488342285e-01 -5.367923527956008911e-02 -1.853646039962768555e-01
3.689556941390037537e-02 -1.468578726053237915e-01 -3.995940387248992920e-01 -6.356709450483322144e-02 1.948524848558008671e-03 4.378872811794281006e-01 6.305972486734390259e-02 -1.691845804452896118e-02 4.551451653242111206e-02 9.632392972707748413e-02 2.133437991142272949e-01 -2.887465357780456543e-01 -2.675376832485198975e-01 8.674368262290954590e-02 4.400489106774330139e-02 1.513666659593582153e-01 1.758745759725570679e-01 1.324528008699417114e-01 8.694152534008026123e-02 2.174201421439647675e-02 1.899615526199340820e-01 -9.069493412971496582e-02 3.219538182020187378e-02 -1.659580916166305542e-01 1.232456765137612820e-03 1.156151518225669861e-01 -2.898937463760375977e-01 -8.711262047290802002e-02 -2.445752918720245361e-02 -9.607791900634765625e-02 -3.080308139324188232e-01 -1.845267713069915771e-01
2.863567471504211426e-01 -1.808810830116271973e-01 -1.045177802443504333e-01 -7.512555923312902451e-03 -1.667270362377166748e-01 3.008046448230743408e-01 1.219950839877128601e-01 1.944091618061065674e-01 -8.196482434868812561e-03 -8.921483904123306274e-02 2.809894680976867676e-01 -4.471294581890106201e-01 -1.047294363379478455e-01 1.202446818351745605e-01 1.460486203432083130e-01 7.030643522739410400e-02 -6.361722946166992188e-03 -2.145373076200485229e-02 -2.151979655027389526e-01 -7.117290794849395752e-02 8.399739861488342285e-02 5.594021454453468323e-02 1.054819021373987198e-02 -2.807093858718872070e-01 -2.552777761593461037e-03 6.396161019802093506e-02 -2.809075713157653809e-01 -1.466078013181686401e-01 1.691782772541046143e-01 -6.543666869401931763e-02 -2.663268744945526123e-01 1.242249161005020142e-01
3.558755218982696533e-01 -1.097060889005661011e-01 8.423088490962982178e-02 3.562416136264801025e-01 -2.722022235393524170e-01 3.131821155548095703e-01 7.774782367050647736e-03 4.757093265652656555e-02 -3.053789734840393066e-01 7.716714590787887573e-02 -8.771191537380218506e-02 -2.358156293630599976e-01 1.648428477346897125e-02 3.341664746403694153e-02 2.856426239013671875e-01 2.475147694349288940e-02 1.988668441772460938e-01 -8.815208077430725098e-02 1.203461214900016785e-01 1.041723880916833878e-02 1.898856014013290405e-01 -9.029614925384521484e-02 -1.890623122453689575e-01 1.567891687154769897e-01 5.304830893874168396e-02 7.018737494945526123e-02 -9.719321131706237793e-02 1.711379587650299072e-01 -2.242439053952693939e-02 8.130373433232307434e-03 -2.821578681468963623e-01 1.166294887661933899e-01
1.001277938485145569e-01 5.650445073843002319e-02 -2.997187077999114990e-01 -4.177515208721160889e-02 -7.067637890577316284e-02 5.020458698272705078e-01 6.657697260379791260e-02 2.977123297750949860e-02 5.041176918894052505e-03 -1.599372774362564087e-01 3.601156473159790039e-01 -2.414952367544174194e-01 -8.700731396675109863e-02 2.139603197574615479e-01 6.690561771392822266e-02 -3.259969502687454224e-02 -6.985936313867568970e-02 7.862658798694610596e-02 1.308785676956176758e-01 3.981819748878479004e-02 -1.522008888423442841e-02 1.486969552934169769e-02 1.072256118059158325e-01 2.196879237890243530e-01 -2.179182171821594238e-01 1.134394435212016106e-03 -2.549923956394195557e-01 1.261893063783645630e-01 -5.413940176367759705e-03 -5.975393950939178467e-02 -3.151084780693054199e-01 -1.975510120391845703e-01
-3.604799136519432068e-02 9.603558573871850967e-04 4.342288672924041748e-01 3.128590285778045654e-01 -2.242650091648101807e-01 3.041784167289733887e-01 -1.341299563646316528e-01 4.208628088235855103e-02 -1.793165355920791626e-01 1.244507730007171631e-01 1.073673665523529053e-01 -1.602192372083663940e-01 -3.043063580989837646e-01 2.617278993129730225e-01 1.316980719566345215e-01 1.757765263319015503e-01 9.925184398889541626e-02 -3.527561575174331665e-02 3.225777745246887207e-01 -2.401457577943801880e-01 6.181628629565238953e-02 6.956490129232406616e-02 -7.656133919954299927e-02 -1.032731309533119202e-01 -9.776888787746429443e-02 -2.401874959468841553e-02 -1.874726079404354095e-02 1.207968220114707947e-01 -1.208737790584564209e-01 -1.358216814696788788e-02 9.410906583070755005e-02 9.357938915491104126e-02
-2.938828058540821075e-02 2.792136184871196747e-02 1.928927600383758545e-01 1.391666531562805176e-01 8.050714619457721710e-03 1.486775130033493042e-01 -1.774858124554157257e-02 4.118953645229339600e-01 -6.139660254120826721e-02 4.097830131649971008e-02 1.409363448619842529e-01 -1.310489773750305176e-01 -1.699108332395553589e-01 2.076890915632247925e-01 -1.222073659300804138e-02 1.475811749696731567e-01 2.910354137420654297e-01 -1.035357043147087097e-01 3.494167923927307129e-01 -3.226071894168853760e-01 2.753617465496063232e-01 3.112851977348327637e-01 -7.838425785303115845e-02 1.322393119335174561e-01 -1.422462016344070435e-01 9.085901826620101929e-02 -9.795363992452621460e-02 -1.347551587969064713e-02 4.143204540014266968e-02 -2.038334123790264130e-02 -3.037103265523910522e-02 2.322850376367568970e-01
-1.652454584836959839e-01 -6.565020233392715454e-02 -2.183215022087097168e-01 1.513791084289550781e-01 1.024251356720924377e-01 2.004162073135375977e-01 1.761150658130645752e-01 -8.240313827991485596e-02 -5.245530605316162109e-01 -1.623563319444656372e-01 2.484071403741836548e-01 -3.082185983657836914e-01 -7.595476508140563965e-02 1.208211407065391541e-01 1.831661164760589600e-01 -6.046249717473983765e-02 -5.707371048629283905e-03 7.015120703727006912e-03 1.189494729042053223e-01 -6.745441257953643799e-02 1.138119399547576904e-01 -1.542423516511917114e-01 -7.777182012796401978e-02 -2.711012661457061768e-01 -2.093434333801269531e-01 -1.825321465730667114e-01 -1.828436702489852905e-01 -3.108271956443786621e-02 5.187949910759925842e-02 1.938849687576293945e-01 4.739178344607353210e-02 6.639590114355087280e-02
-3.903785347938537598e-02 -1.626536548137664795e-01 1.457019448280334473e-01 1.677632927894592285e-01 -7.973901927471160889e-02 2.914886772632598877e-01 7.024743128567934036e-03 -1.655350923538208008e-01 -2.743386328220367432e-01 4.424084722995758057e-02 -2.033406402915716171e-03 -1.733151078224182129e-01 -1.619460433721542358e-01 2.288313210010528564e-01 4.471018537878990173e-02 2.447313219308853149e-01 2.783387303352355957e-01 -1.521670967340469360e-01 8.631426095962524414e-02 1.010210514068603516e-01 2.895866632461547852e-01 1.938646584749221802e-01 2.558169066905975342e-01 -1.541727632284164429e-01 -1.168563440442085266e-01 -9.629980474710464478e-02 -2.082038223743438721e-01 -2.806841731071472168e-01 4.866825789213180542e-02 1.073440313339233398e-01 -2.484179139137268066e-01 -8.077513426542282104e-02
9.947897493839263916e-02 -3.054073750972747803e-01 6.638754904270172119e-02 2.162499427795410156e-01 -6.515981256961822510e-02 3.339492380619049072e-01 6.917614489793777466e-02 -3.746667876839637756e-02 -2.560600638389587402e-01 -2.059710770845413208e-02 7.123381644487380981e-02 -1.376061737537384033e-01 2.261356264352798462e-01 -2.039053477346897125e-02 -5.993773043155670166e-02 8.874575793743133545e-02 -1.225050985813140869e-01 -2.791171967983245850e-01 4.428426921367645264e-01 -1.208693236112594604e-01 -1.007117554545402527e-01 2.955579161643981934e-01 1.028949627652764320e-03 2.574542909860610962e-02 4.918873682618141174e-02 1.685855239629745483e-01 -2.466270923614501953e-01 -2.224900424480438232e-01 -3.054201416671276093e-02 -7.295584678649902344e-02 -3.251579031348228455e-02 1.428482681512832642e-01
-2.962515922263264656e-03 -2.928948402404785156e-01 -7.158242911100387573e-02 3.693400621414184570e-01 -2.234357148408889771e-01 2.034062594175338745e-01 2.434315532445907593e-01 1.152796968817710876e-01 -3.389583528041839600e-01 9.506816416978836060e-02 1.695255041122436523e-01 1.493099182844161987e-01 6.882616132497787476e-02 7.651649415493011475e-02 -3.337995707988739014e-02 -4.985297564417123795e-03 2.186730504035949707e-02 1.552191823720932007e-01 1.596925407648086548e-01 -1.480864733457565308e-01 -8.704207092523574829e-02 4.317496716976165771e-01 2.090878784656524658e-01 -1.226486042141914368e-01 -2.195196747779846191e-01 -3.168819006532430649e-03 -1.290936116129159927e-02 -1.094310432672500610e-01 1.153476536273956299e-02 -1.610187292098999023e-01 -8.060527592897415161e-02 6.695413589477539062e-02
4.823019728064537048e-03 1.875028014183044434e-01 3.638603165745735168e-02 4.588916897773742676e-02 -1.739650815725326538e-01 3.310544490814208984e-01 5.285811424255371094e-02 -1.493835598230361938e-01 7.236789166927337646e-02 -5.877667665481567383e-02 1.829082071781158447e-01 -2.227182835340499878e-01 -2.558603286743164062e-01 -3.119917511940002441e-01 -5.712226778268814087e-02 -6.592084467411041260e-02 9.072791785001754761e-02 1.350111961364746094e-01 3.879312574863433838e-01 -1.372244954109191895e-01 -1.339551061391830444e-01 -4.497924353927373886e-03 2.639654576778411865e-01 -8.627452701330184937e-02 -2.277920842170715332e-01 -2.290227264165878296e-01 -2.488757222890853882e-01 8.668361231684684753e-03 -1.946816891431808472e-01 1.641147136688232422e-01 -4.251928627490997314e-02 1.019469499588012695e-01
3.049998311325907707e-03 -1.660889536142349243e-01 1.066535189747810364e-01 -6.551077961921691895e-02 -9.994118660688400269e-02 2.975421249866485596e-01 2.035850584506988525e-01 -1.124333888292312622e-01 -1.977745294570922852e-01 -2.471965849399566650e-01 2.863829582929611206e-02 7.154364883899688721e-02 7.609917782247066498e-03 -5.745075270533561707e-02 9.295969456434249878e-02 -9.784530103206634521e-02 -1.338020712137222290e-01 3.328734040260314941e-01 2.476224154233932495e-01 -9.401256591081619263e-02 3.033934831619262695e-01 -8.765557408332824707e-02 -3.967505879700183868e-03 -4.109527468681335449e-01 -1.019785851240158081e-01 1.742214895784854889e-02 -2.179595082998275757e-01 -1.566523462533950806e-01 -9.023227542638778687e-02 8.133830502629280090e-03 -2.351200282573699951e-01 2.503332495689392090e-01
-1.625621467828750610e-01 -7.406488060951232910e-02 3.196868002414703369e-01 3.486205041408538818e-01 -5.427042022347450256e-02 5.949584245681762695e-01 -8.884365856647491455e-02 1.317217946052551270e-01 -2.515265345573425293e-01 5.027999356389045715e-02 2.598467515781521797e-03 1.325002461671829224e-01 -2.726593017578125000e-01 -1.610101312398910522e-01 -2.949715405702590942e-02 9.303619712591171265e-02 1.088930070400238037e-01 6.260288064368069172e-04 2.087762206792831421e-02 7.004131376743316650e-02 -7.069990783929824829e-02 1.996823102235794067e-01 -2.351571619510650635e-02 2.151764631271362305e-01 -9.367873892188072205e-03 -2.478722669184207916e-02 -1.354705244302749634e-01 2.650570496916770935e-02 5.062856897711753845e-02 -2.699924074113368988e-02 -1.718553453683853149e-01 8.677022904157638550e-02
-2.676405310630798340e-01 7.481286674737930298e-02 1.405553072690963745e-01 1.653905510902404785e-01 1.785949170589447021e-01 1.362305581569671631e-01 4.986788704991340637e-02 1.727501153945922852e-01 -1.216483339667320251e-01 -1.391488611698150635e-01 -8.622197061777114868e-02 -1.908504366874694824e-01 -3.417619168758392334e-01 1.089061275124549866e-01 -1.713059097528457642e-02 1.946960389614105225e-01 7.391018420457839966e-02 2.388212084770202637e-01 4.934544861316680908e-01 -1.959398537874221802e-01 -3.975614160299301147e-02 4.526864737272262573e-02 -2.088624686002731323e-01 -9.390740096569061279e-02 -2.764319181442260742e-01 1.034169048070907593e-01 -8.972179889678955078e-02 -6.672649830579757690e-02 1.268135309219360352e-01 1.037463992834091187e-01 -8.218570053577423096e-02 1.196882948279380798e-01
-1.791583150625228882e-01 -3.456867858767509460e-02 9.018520265817642212e-02 3.351479470729827881e-01 -1.894984394311904907e-01 1.328178793191909790e-01 -1.113875433802604675e-01 1.184511929750442505e-01 -9.030859172344207764e-02 4.575506970286369324e-02 1.135351806879043579e-01 -2.589213848114013672e-01 -2.178545743227005005e-01 3.366803005337715149e-02 8.813249319791793823e-02 1.486279070377349854e-01 1.048696562647819519e-01 -1.285912990570068359e-01 3.567086458206176758e-01 -4.249957203865051270e-01 9.521923214197158813e-02 1.587490178644657135e-02 -2.089653611183166504e-01 4.434290900826454163e-02 -2.995044291019439697e-01 1.412259340286254883e-01 -1.375821679830551147e-01 9.574600309133529663e-02 -2.408289909362792969e-02 -1.328544765710830688e-01 1.847779750823974609e-01 1.310187727212905884e-01
1.748550869524478912e-02 -3.076778352260589600e-01 3.897103015333414078e-03 3.319391012191772461e-01 -1.648722887039184570e-01 4.003530442714691162e-01 1.948390342295169830e-02 3.088309429585933685e-02 -4.017600789666175842e-02 -5.029869452118873596e-02 9.229818731546401978e-02 -1.221963018178939819e-02 -3.844825029373168945e-01 3.187557309865951538e-02 1.255658864974975586e-01 -1.005970463156700134e-01 -7.276973873376846313e-02 -2.639742195606231689e-01 3.510962054133415222e-02 1.264776382595300674e-02 -9.428744763135910034e-02 2.576545476913452148e-01 -1.388034969568252563e-01 -1.266146004199981689e-01 -6.400659680366516113e-02 1.279504299163818359e-01 -7.683766633272171021e-02 -1.242905016988515854e-02 7.991377264261245728e-02 -1.737519800662994385e-01 -1.181808933615684509e-01 3.930341005325317383e-01
-1.366620510816574097e-01 -1.146423965692520142e-01 3.076483309268951416e-01 1.686540096998214722e-01 -1.544456630945205688e-01 4.441271722316741943e-01 2.561756074428558350e-01 3.649719804525375366e-02 -2.265121489763259888e-01 -8.622206002473831177e-02 3.675193712115287781e-02 -7.429993897676467896e-02 5.110248923301696777e-02 2.367960959672927856e-01 1.746868044137954712e-01 6.687939912080764771e-02 1.107830330729484558e-01 2.002810826525092125e-03 -1.337376306764781475e-03 -2.643636465072631836e-01 -1.154821217060089111e-01 -8.724529296159744263e-03 1.483818888664245605e-01 -1.515263342298567295e-03 -1.025923490524291992e-01 -3.209574222564697266e-01 -6.848619133234024048e-02 -3.219030797481536865e-03 1.278969645500183105e-01 -2.323615849018096924e-01 1.935996264219284058e-01 2.325396388769149780e-01
-5.791378393769264221e-02 -1.241025254130363464e-01 1.618930697441101074e-01 -7.088849693536758423e-02 -3.338061571121215820e-01 3.843178451061248779e-01 2.449032515287399292e-01 -2.962868101894855499e-02 -2.510713338851928711e-01 -2.791747637093067169e-02 -2.068768255412578583e-02 2.480295747518539429e-01 6.854455173015594482e-02 -4.344914050307124853e-04 2.149425595998764038e-01 3.794872388243675232e-02 -9.964887984097003937e-03 1.161447390913963318e-01 2.933979630470275879e-01 -2.731284126639366150e-02 4.007104337215423584e-01 -2.803233079612255096e-02 -2.679493045434355736e-03 -8.764913678169250488e-02 -1.995978057384490967e-01 -1.631938964128494263e-01 -1.860800236463546753e-01 -7.907493412494659424e-02 2.294117771089076996e-02 -1.946791410446166992e-01 -1.878282874822616577e-01 3.753256052732467651e-02
7.933822274208068848e-02 -8.915751427412033081e-02 -2.622755169868469238e-01 7.499761879444122314e-02 -1.108712516725063324e-02 5.178458094596862793e-01 7.444226741790771484e-02 -7.769082486629486084e-02 -1.161520406603813171e-01 -1.686511188745498657e-01 -4.916562139987945557e-02 -5.503114312887191772e-02 -2.257972508668899536e-01 -8.851347863674163818e-02 2.094680219888687134e-01 -9.305343963205814362e-03 4.958322271704673767e-02 2.280763834714889526e-01 -8.363834768533706665e-02 -3.182615637779235840e-01 6.330755539238452911e-03 4.124106466770172119e-01 -3.756728023290634155e-02 -1.316520124673843384e-01 2.272292226552963257e-01 -9.041386097669601440e-02 4.925988987088203430e-02 9.603201597929000854e-02 1.850238591432571411e-01 -7.832375913858413696e-02 -5.391390621662139893e-02 1.222902238368988037e-01
9.537990391254425049e-02 3.274132609367370605e-01 1.126053631305694580e-01 5.466649308800697327e-02 -3.711201548576354980e-01 2.875322699546813965e-01 -6.924207508563995361e-02 -5.672489106655120850e-02 -7.857258617877960205e-02 -1.089415624737739563e-01 4.119488969445228577e-02 -2.976036667823791504e-01 -2.420972436666488647e-01 -1.803946681320667267e-02 -1.135120689868927002e-01 1.738516092300415039e-01 5.297275632619857788e-02 1.642878651618957520e-01 2.488428503274917603e-01 -1.325078606605529785e-01 3.258324265480041504e-01 2.140464037656784058e-01 -1.525970101356506348e-01 -1.509936153888702393e-01 -1.830573659390211105e-03 3.195292502641677856e-02 -2.168352305889129639e-01 5.385432392358779907e-02 -1.458649933338165283e-01 -1.501267217099666595e-02 -2.310835756361484528e-02 2.212274074554443359e-01
-8.759276568889617920e-02 -1.308086663484573364e-01 2.460678070783615112e-01 3.477787375450134277e-01 -5.591492168605327606e-03 4.021635055541992188e-01 1.313226222991943359e-01 1.014296561479568481e-01 -3.655741214752197266e-01 -2.355872392654418945e-01 2.819461002945899963e-02 -1.755152046680450439e-01 1.695227064192295074e-02 -1.645096242427825928e-01 1.644573062658309937e-01 8.781151473522186279e-02 1.744220554828643799e-01 -2.069380879402160645e-01 5.848285555839538574e-02 -4.067061841487884521e-02 -9.009120613336563110e-02 -5.508584156632423401e-02 7.479577511548995972e-02 1.817318946123123169e-01 3.981812670826911926e-02 3.034115731716156006e-01 -2.561129331588745117e-01 -3.392733633518218994e-02 5.742880329489707947e-02 -1.465762704610824585e-01 4.484032280743122101e-03 9.098528325557708740e-02
-9.091541171073913574e-02 6.407392024993896484e-02 -1.718716509640216827e-02 1.485287100076675415e-01 -4.177567735314369202e-02 1.559634208679199219e-01 -8.489458262920379639e-02 -1.576420068740844727e-01 -8.766957372426986694e-02 -1.023517623543739319e-01 -9.000468999147415161e-02 -1.169919446110725403e-01 -1.357272863388061523e-01 -1.515394598245620728e-01 1.590907126665115356e-01 1.797519624233245850e-01 -1.726777851581573486e-01 -1.489015854895114899e-02 5.983868241310119629e-01 7.623975165188312531e-03 4.013268053531646729e-01 1.019210666418075562e-01 2.014654278755187988e-01 -2.515895664691925049e-01 -3.002613596618175507e-02 1.170376539230346680e-01 -2.030925154685974121e-01 -1.688524335622787476e-01 9.176958352327346802e-02 -5.706484988331794739e-02 -8.364752680063247681e-02 4.068443924188613892e-02
7.965159416198730469e-02 -5.186671018600463867e-02 6.991529464721679688e-02 2.783072292804718018e-01 1.653209477663040161e-01 5.416862964630126953e-01 2.920827269554138184e-01 1.518801897764205933e-01 -1.502056270837783813e-01 1.920329630374908447e-01 5.458284169435501099e-02 -1.648103147745132446e-01 -7.834065705537796021e-02 -8.766466379165649414e-02 2.065054029226303101e-01 4.416732490062713623e-01 -1.432822495698928833e-01 -8.343592286109924316e-03 1.424855589866638184e-01 -2.743487420957535505e-04 6.300154328346252441e-02 4.674206022173166275e-03 6.355238705873489380e-02 2.174040861427783966e-02 1.044951006770133972e-02 5.377239733934402466e-02 -8.396911621093750000e-02 1.461673080921173096e-01 -1.830227673053741455e-01 1.816284656524658203e-02 5.585535988211631775e-02 1.435185372829437256e-01
-1.304645836353302002e-01 1.705150492489337921e-02 1.429285109043121338e-01 1.151576265692710876e-01 -2.438223809003829956e-01 3.743921816349029541e-01 4.932980239391326904e-02 9.667456150054931641e-02 9.170960634946823120e-02 6.223217770457267761e-02 3.195053711533546448e-02 -1.237730160355567932e-01 -1.889060139656066895e-01 3.544391691684722900e-01 2.293475717306137085e-01 2.247078120708465576e-01 -9.869248420000076294e-02 -5.521689355373382568e-02 3.448665142059326172e-01 -1.199204996228218079e-01 3.751712143421173096e-01 2.666566073894500732e-01 1.783767715096473694e-02 -1.857737004756927490e-01 -7.360531389713287354e-02 -2.162825549021363258e-03 1.656540855765342712e-02 -9.598187752999365330e-04 -1.785455197095870972e-01 2.226035855710506439e-02 6.830805540084838867e-02 9.507574886083602905e-02
-1.959194615483283997e-02 -1.226620823144912720e-01 6.682871282100677490e-02 4.166957736015319824e-01 1.090668141841888428e-01 3.571701347827911377e-01 -7.253977656364440918e-02 2.945376038551330566e-01 -3.288613557815551758e-01 3.202738240361213684e-02 1.142191514372825623e-02 -1.302488148212432861e-01 -1.262376159429550171e-01 -1.539692729711532593e-01 1.266832053661346436e-01 4.117681237403303385e-04 1.833389401435852051e-01 -3.068048320710659027e-02 2.131199240684509277e-01 -1.452037096023559570e-01 -1.042460277676582336e-01 -1.507746707648038864e-02 -6.996897608041763306e-02 2.197036892175674438e-01 1.574453562498092651e-01 1.946623474359512329e-01 -3.139796257019042969e-01 -7.841408997774124146e-02 1.697155684232711792e-01 -1.276138722896575928e-01 1.175679340958595276e-01 3.717795759439468384e-02
2.047292441129684448e-01 -2.966606914997100830e-01 2.124800682067871094e-01 3.636860251426696777e-01 -2.092481404542922974e-01 3.927126228809356689e-01 1.178304329514503479e-01 2.914183540269732475e-03 -1.850446313619613647e-01 -5.580676719546318054e-02 9.532005339860916138e-02 -2.144910991191864014e-01 -1.155664175748825073e-01 5.410927534103393555e-02 2.461926341056823730e-01 9.613629430532455444e-02 2.412373572587966919e-01 -1.028744038194417953e-02 9.673640131950378418e-02 -5.673667788505554199e-02 1.479622125625610352e-01 5.732395499944686890e-02 -1.652569472789764404e-01 1.211678981781005859e-01 5.306871980428695679e-02 3.622606396675109863e-02 8.842239156365394592e-03 1.815424114465713501e-01 -2.186449617147445679e-01 1.679673790931701660e-01 -2.085086554288864136e-01 -8.643142879009246826e-02
4.259458556771278381e-02 -9.915762394666671753e-02 -6.455864012241363525e-02 4.092472791671752930e-01 7.527022808790206909e-02 2.545003890991210938e-01 1.627011895179748535e-01 -1.586215198040008545e-02 1.301217228174209595e-01 -3.657948076725006104e-01 2.251342833042144775e-01 -1.019264161586761475e-01 -2.273958474397659302e-01 -2.282747924327850342e-01 -1.483633648604154587e-02 -5.553733929991722107e-02 1.626147478818893433e-01 2.469419986009597778e-01 3.446853160858154297e-01 5.483644455671310425e-02 1.779759526252746582e-01 -8.196847885847091675e-02 6.620860099792480469e-02 -1.059165447950363159e-01 -1.085182055830955505e-01 -1.792006343603134155e-01 -1.767939925193786621e-01 -3.349375352263450623e-02 2.423165142536163330e-01 1.054810918867588043e-02 4.770255461335182190e-02 1.444689463824033737e-03
-4.458902869373559952e-03 -2.525140643119812012e-01 -6.370030343532562256e-02 8.054724335670471191e-02 5.640765652060508728e-02 3.962178826332092285e-01 5.691860988736152649e-02 -1.523575186729431152e-01 -2.928006649017333984e-01 -1.518939137458801270e-01 5.722856894135475159e-02 -7.346624881029129028e-02 -4.926718398928642273e-02 -8.467364311218261719e-02 -3.666455671191215515e-02 -7.489914447069168091e-02 8.099898695945739746e-02 -3.618384897708892822e-01 1.389778852462768555e-01 -1.163701713085174561e-01 -4.750087857246398926e-02 2.842833697795867920e-01 -5.302214622497558594e-02 -1.951865665614604950e-02 -6.755615770816802979e-02 -5.022900551557540894e-02 -3.372673392295837402e-01 1.403107047080993652e-01 -1.021033674478530884e-01 -1.190143823623657227e-01 -3.350131511688232422e-01 2.665780186653137207e-01
8.160661160945892334e-02 -8.451742678880691528e-02 -7.016995549201965332e-02 1.739565581083297729e-01 -3.282519578933715820e-01 2.183956950902938843e-01 6.318625807762145996e-02 -3.042266517877578735e-02 -2.865194380283355713e-01 -2.062975987792015076e-02 1.292597800493240356e-01 -1.419080346822738647e-01 -7.913065701723098755e-02 -6.612133979797363281e-02 -5.483443848788738251e-03 2.808802127838134766e-01 3.327204585075378418e-01 2.017658054828643799e-01 2.627918720245361328e-01 -6.690646708011627197e-02 2.311243861913681030e-01 2.991033196449279785e-01 4.936397820711135864e-02 -2.365762144327163696e-01 -1.694192290306091309e-01 1.515793651342391968e-01 2.555263936519622803e-01 -2.362843975424766541e-02 -4.757766146212816238e-03 -1.829514503479003906e-01 4.138369113206863403e-03 -6.669896095991134644e-02
1.773064956068992615e-02 5.928581207990646362e-02 1.572611033916473389e-01 2.970063388347625732e-01 -2.222181111574172974e-01 3.602396547794342041e-01 1.389999985694885254e-01 -2.896751090884208679e-02 -3.723870515823364258e-01 1.109631285071372986e-01 -2.158038765192031860e-01 -1.315697580575942993e-01 -6.496894359588623047e-02 -1.546012889593839645e-02 4.447030276060104370e-02 -1.138607263565063477e-01 1.613605171442031860e-01 -1.351797729730606079e-01 -1.469000726938247681e-01 -2.411054968833923340e-01 2.666556537151336670e-01 1.929844021797180176e-01 -2.663485705852508545e-02 -4.147646948695182800e-02 -1.268690377473831177e-01 -1.212110817432403564e-01 -1.202768236398696899e-01 1.103327423334121704e-01 1.097908094525337219e-01 -1.321446001529693604e-01 2.025692015886306763e-01 2.947308719158172607e-01
-1.073706969618797302e-01 -2.051045149564743042e-01 -6.509857624769210815e-02 4.732344150543212891e-01 1.087381988763809204e-01 4.158557355403900146e-01 6.767109781503677368e-02 1.366943679749965668e-02 5.014142021536827087e-02 -1.134141162037849426e-01 2.651522681117057800e-02 -8.334381878376007080e-02 -1.489987373352050781e-01 1.021307706832885742e-01 -1.025661528110504150e-01 -8.527789264917373657e-02 -2.941636741161346436e-01 -1.088029965758323669e-01 6.138155236840248108e-02 -1.266436874866485596e-01 -2.406999096274375916e-02 2.710269391536712646e-01 1.741317510604858398e-01 -1.307020485401153564e-01 1.659795455634593964e-02 9.332781285047531128e-02 -1.903814971446990967e-01 -1.227123588323593140e-01 1.160719543695449829e-01 -9.780483692884445190e-02 -1.266549229621887207e-01 3.409600853919982910e-01
1.988129764795303345e-01 -8.450122922658920288e-02 7.937189936637878418e-02 3.739186525344848633e-01 1.538601517677307129e-01 1.711697727441787720e-01 -1.680427342653274536e-01 -1.101125329732894897e-01 -3.980455696582794189e-01 -1.552114486694335938e-01 5.370384082198143005e-02 5.769549682736396790e-02 -1.426429897546768188e-01 1.621780544519424438e-01 2.915624082088470459e-01 -5.466172099113464355e-02 7.999888062477111816e-02 1.467456370592117310e-01 1.617910414934158325e-01 -3.413278236985206604e-02 2.251205444335937500e-01 1.246134042739868164e-01 2.707840204238891602e-01 -2.054678462445735931e-02 5.905936006456613541e-03 1.175121590495109558e-01 -1.430392563343048096e-01 -4.944882169365882874e-02 3.639666140079498291e-01 -1.935371384024620056e-02 9.187240153551101685e-02 1.312557905912399292e-01
1.357795000076293945e-01 -3.679256439208984375e-01 1.717348694801330566e-01 1.510919630527496338e-01 -2.441586703062057495e-01 3.734496533870697021e-01 -1.635784953832626343e-01 1.022458299994468689e-01 -1.893365085124969482e-01 1.819559000432491302e-02 2.897065579891204834e-01 2.406590133905410767e-01 4.451924189925193787e-02 -7.554255891591310501e-03 2.281530350446701050e-01 -6.774286925792694092e-02 1.184357851743698120e-01 -2.458533644676208496e-01 1.293679475784301758e-01 -8.329962939023971558e-02 -2.760696597397327423e-02 4.716674983501434326e-02 1.634582579135894775e-01 -5.938057973980903625e-02 -2.738184928894042969e-01 8.803892880678176880e-03 -6.722778826951980591e-02 5.106526985764503479e-02 -6.365425884723663330e-02 -1.320894435048103333e-02 -1.512665450572967529e-01 2.832106351852416992e-01
-2.845812588930130005e-02 -7.804484665393829346e-02 1.175180450081825256e-01 1.895208060741424561e-01 1.906786412000656128e-01 4.464763700962066650e-01 2.478789389133453369e-01 4.424248263239860535e-02 -2.940497547388076782e-02 3.193964362144470215e-01 1.723953038454055786e-01 -5.933852121233940125e-02 -3.619271889328956604e-02 -6.417927891016006470e-02 1.282592266798019409e-01 4.550785422325134277e-01 -4.692608490586280823e-02 -1.429909281432628632e-02 2.322251051664352417e-01 -1.384056210517883301e-01 1.626104414463043213e-01 -7.090020179748535156e-02 3.650289028882980347e-02 1.169566158205270767e-02 -7.065796107053756714e-02 4.717836156487464905e-02 -2.792856097221374512e-01 8.992610871791839600e-02 -2.503684163093566895e-01 -1.031736284494400024e-01 -1.451713312417268753e-02 6.244415044784545898e-02
-1.231636703014373779e-01 -8.502443879842758179e-02 1.024055108428001404e-01 3.986871838569641113e-01 -1.719068139791488647e-01 3.051050901412963867e-01 2.787486612796783447e-01 2.978965938091278076e-01 -1.650171875953674316e-01 1.467856615781784058e-01 7.195324450731277466e-02 7.613325119018554688e-02 -3.479541838169097900e-02 -7.865611463785171509e-02 -8.545050770044326782e-02 8.801061660051345825e-02 -1.010288298130035400e-01 -1.876974105834960938e-02 -1.109050214290618896e-01 -1.843813657760620117e-01 1.341417729854583740e-01 2.374623864889144897e-01 7.619562558829784393e-03 -1.204555779695510864e-01 -3.917149081826210022e-02 9.364749491214752197e-02 -3.852430880069732666e-01 -1.302709877490997314e-01 1.471485793590545654e-01 -1.033587828278541565e-01 -2.312144190073013306e-01 1.720327138900756836e-01
2.185515612363815308e-01 2.162203006446361542e-02 -8.845902234315872192e-02 1.342050135135650635e-01 -4.976723343133926392e-02 1.207470670342445374e-01 -1.598273515701293945e-01 -7.421843707561492920e-02 -3.075100779533386230e-01 -3.874714374542236328e-01 1.104914844036102295e-01 -3.396726846694946289e-01 -2.538948655128479004e-01 -7.433709688484668732e-03 -1.542951613664627075e-01 2.331159561872482300e-01 -1.285030855797231197e-03 3.635810911655426025e-01 6.719547510147094727e-02 -1.411213129758834839e-01 2.704161684960126877e-03 6.011530384421348572e-02 9.070023149251937866e-02 -1.964339911937713623e-01 -1.334944516420364380e-01 -2.670922502875328064e-02 -2.466341108083724976e-01 2.720662625506520271e-03 -6.805956363677978516e-02 -4.689632728695869446e-02 2.630554437637329102e-01 -2.036675810813903809e-02
-1.923185028135776520e-02 -3.020872771739959717e-01 -1.037301793694496155e-01 1.184871941804885864e-01 1.710171550512313843e-01 4.282794594764709473e-01 3.370132297277450562e-02 2.736252546310424805e-02 -1.793572306632995605e-01 -6.630297005176544189e-02 -1.525254994630813599e-01 -6.987829692661762238e-03 -2.291110008955001831e-01 -1.743977069854736328e-01 8.046641200780868530e-02 -2.496366947889328003e-02 -1.692966744303703308e-02 -1.989440768957138062e-01 2.992564439773559570e-01 -2.337882481515407562e-02 -4.348414763808250427e-02 3.532465398311614990e-01 -5.579365044832229614e-02 -1.479481160640716553e-01 7.087182253599166870e-02 1.392081379890441895e-01 -1.253595799207687378e-01 1.824978739023208618e-02 -6.693490594625473022e-02 -1.899091303348541260e-01 -3.243686854839324951e-01 2.264610230922698975e-01
-1.532676517963409424e-01 2.355849929153919220e-02 5.990247055888175964e-02 1.436079591512680054e-01 -2.435297647025436163e-04 1.890997290611267090e-01 -1.062181964516639709e-01 -1.122074127197265625e-01 -1.252681761980056763e-01 -6.013820692896842957e-02 2.623413503170013428e-02 -2.424739301204681396e-01 -2.410539537668228149e-01 1.768283396959304810e-01 -3.556181862950325012e-02 3.043693006038665771e-01 1.743263304233551025e-01 1.479910016059875488e-01 4.838341772556304932e-01 -2.251337617635726929e-01 3.415666986256837845e-03 3.302728384733200073e-02 1.051238700747489929e-01 -3.153215050697326660e-01 -5.814416706562042236e-02 2.427021265029907227e-01 -6.297060847282409668e-02 4.379868134856224060e-02 2.488102912902832031e-01 2.098941951990127563e-01 3.003099747002124786e-02 7.971238344907760620e-02
-2.133657485246658325e-01 -2.577828168869018555e-01 5.874729529023170471e-02 1.922447234392166138e-01 2.111125290393829346e-01 5.643940567970275879e-01 -2.503368770703673363e-03 3.115385025739669800e-02 -3.688915967941284180e-01 -1.435160636901855469e-01 -3.031766042113304138e-02 -9.335721284151077271e-02 -1.424003951251506805e-02 -1.741925068199634552e-02 -5.070408806204795837e-02 1.302677989006042480e-01 2.364771813154220581e-02 -1.208640635013580322e-01 5.894123017787933350e-02 1.494156382977962494e-02 8.036058396100997925e-02 1.524461656808853149e-01 -3.296614885330200195e-01 -5.434255674481391907e-02 -6.640924513339996338e-02 6.204877048730850220e-02 -1.580539345741271973e-01 1.054639369249343872e-01 2.938240766525268555e-02 4.910799860954284668e-02 -2.047128081321716309e-01 2.177845239639282227e-01
2.744404375553131104e-01 -2.496777661144733429e-02 -7.358884811401367188e-02 3.272246420383453369e-01 -2.760455310344696045e-01 4.270024299621582031e-01 3.670434653759002686e-02 -5.197387188673019409e-02 -2.573545277118682861e-01 1.408620029687881470e-01 -1.156802289187908173e-02 -8.690826594829559326e-02 -8.824371546506881714e-02 2.425187677145004272e-01 2.877639234066009521e-01 -8.409244567155838013e-02 3.030286431312561035e-01 4.993490874767303467e-02 -9.317271411418914795e-03 -1.111226901412010193e-01 9.690121561288833618e-02 1.556213796138763428e-01 -5.311265122145414352e-04 -1.012901123613119125e-02 8.836346119642257690e-02 -3.320381417870521545e-02 -8.514304459095001221e-02 -1.088733002543449402e-01 -2.042817920446395874e-01 1.824187636375427246e-01 -5.299142375588417053e-02 2.290194034576416016e-01
-3.241521865129470825e-02 -5.547814443707466125e-02 -1.032400177791714668e-03 2.997151911258697510e-01 9.180378168821334839e-02 2.319804877042770386e-01 1.741387993097305298e-01 4.760619997978210449e-01 -8.765268325805664062e-02 9.179488569498062134e-02 1.566854268312454224e-01 -9.827999398112297058e-03 -3.087675198912620544e-03 7.765719201415777206e-03 3.061064779758453369e-01 1.665020436048507690e-01 -1.180114820599555969e-01 1.352858394384384155e-01 7.436739653348922729e-02 4.184434190392494202e-03 3.463304936885833740e-01 2.727844417095184326e-01 1.101656109094619751e-01 -1.178036555647850037e-01 -1.262462586164474487e-01 -1.672765612602233887e-01 -2.519177794456481934e-01 -1.632098853588104248e-01 -7.405608147382736206e-02 4.483794793486595154e-02 -5.052448436617851257e-02 1.495807170867919922e-01
-6.215131375938653946e-03 -1.800108999013900757e-01 4.957700520753860474e-02 1.646306663751602173e-01 -1.243166252970695496e-02 2.345653027296066284e-01 -1.503513008356094360e-02 9.644643962383270264e-02 -9.241615422070026398e-03 -1.541032344102859497e-01 1.315873414278030396e-01 -3.244165778160095215e-01 -2.187372185289859772e-02 3.935611620545387268e-02 -1.370170265436172485e-01 2.094361633062362671e-01 1.611735522747039795e-01 -1.462307125329971313e-01 4.937028884887695312e-01 -2.380703985691070557e-01 1.963042765855789185e-01 -2.582299523055553436e-02 8.436010777950286865e-02 -3.734698295593261719e-01 -3.048606449738144875e-04 2.005671113729476929e-01 -3.686320781707763672e-02 -2.148109860718250275e-02 2.508818805217742920e-01 -3.102460317313671112e-02 5.461955815553665161e-02 1.404276937246322632e-01
1.305286735296249390e-01 -1.983390189707279205e-02 2.796597778797149658e-02 3.063800036907196045e-01 -2.099836021661758423e-01 3.699564933776855469e-01 -1.185292601585388184e-01 -1.036942973732948303e-01 -1.599147468805313110e-01 8.093836903572082520e-02 -4.828864336013793945e-02 -8.595816791057586670e-02 2.547130584716796875e-01 -2.619805745780467987e-03 3.864092528820037842e-01 2.395267337560653687e-01 -3.483524173498153687e-02 1.545363515615463257e-01 1.616270691156387329e-01 -3.377646803855895996e-01 7.701373845338821411e-02 1.549654901027679443e-01 -3.803340718150138855e-02 4.675687476992607117e-02 -2.295528352260589600e-01 -1.794304251670837402e-01 -5.391404032707214355e-02 -9.501561522483825684e-02 -8.950100094079971313e-02 -5.679748207330703735e-02 -9.062492102384567261e-02 2.314844727516174316e-01
2.780297696590423584e-01 -1.388156414031982422e-01 -1.203409507870674133e-01 2.510579228401184082e-01 3.573301061987876892e-02 3.102827668190002441e-01 -9.738693386316299438e-02 7.788968086242675781e-02 -3.873315826058387756e-02 1.615518033504486084e-01 7.674800604581832886e-02 -1.351896077394485474e-01 -2.105397731065750122e-01 -5.484219174832105637e-03 4.148120880126953125e-01 1.330378800630569458e-01 3.651877865195274353e-02 1.782659888267517090e-01 1.778202690184116364e-02 -8.653492480516433716e-02 2.793052792549133301e-01 -3.122862987220287323e-02 7.522583752870559692e-02 -2.193457931280136108e-01 -2.068500816822052002e-01 -2.061716169118881226e-01 -2.238686084747314453e-01 -1.002026721835136414e-01 -2.860718071460723877e-01 3.572979196906089783e-02 -6.374901533126831055e-02 1.435941457748413086e-01
2.279236763715744019e-01 -7.604141533374786377e-02 -8.316869288682937622e-02 2.234107404947280884e-01 1.085725203156471252e-01 3.700165450572967529e-01 1.057069078087806702e-01 2.072078734636306763e-01 6.987623870372772217e-02 -1.438851058483123779e-01 1.393638104200363159e-01 -6.670735031366348267e-02 -1.200100630521774292e-01 7.847101241350173950e-02 -1.865680813789367676e-01 3.907143175601959229e-01 1.371669024229049683e-01 2.556645870208740234e-01 2.977975010871887207e-01 -4.328317940235137939e-02 3.097745962440967560e-02 8.092930167913436890e-02 1.969368308782577515e-01 -9.785120934247970581e-02 7.537322491407394409e-02 2.812087535858154297e-02 -1.326035559177398682e-01 -1.881336122751235962e-01 2.883869707584381104e-01 2.073836773633956909e-01 -4.872797057032585144e-02 -8.089094609022140503e-02
5.314393714070320129e-02 -1.682045012712478638e-01 -8.155094459652900696e-03 1.999706923961639404e-01 -1.071970835328102112e-01 1.740977168083190918e-01 -5.448693782091140747e-02 1.418750137090682983e-01 3.133998811244964600e-02 -3.847557604312896729e-01 2.604853808879852295e-01 -7.316850125789642334e-02 -1.324913501739501953e-01 -6.109229847788810730e-02 4.765042662620544434e-02 6.579314172267913818e-02 -1.680690236389636993e-02 3.410323858261108398e-01 2.900644242763519287e-01 2.802242636680603027e-01 2.185186296701431274e-01 4.108715057373046875e-02 9.974462538957595825e-02 -2.473619580268859863e-01 -3.014068901538848877e-01 -1.169652119278907776e-01 -9.386955946683883667e-02 9.355150163173675537e-02 -1.607445329427719116e-01 -8.659087121486663818e-02 6.578350067138671875e-02 2.328947335481643677e-01
-1.263784915208816528e-01 -2.246928662061691284e-01 9.341342002153396606e-02 2.997964620590209961e-01 8.432140946388244629e-02 4.073032736778259277e-01 1.303557399660348892e-02 3.723201155662536621e-01 -2.853603065013885498e-01 1.918287128210067749e-01 1.110834851861000061e-01 -5.094194412231445312e-02 -2.407238334417343140e-01 2.780958451330661774e-02 2.171356081962585449e-01 7.175167649984359741e-02 2.120479196310043335e-01 9.401024878025054932e-02 6.813158839941024780e-02 -1.049265265464782715e-01 4.225552454590797424e-02 5.460861697793006897e-02 1.984001509845256805e-02 1.655096113681793213e-01 1.848928779363632202e-01 6.249048933386802673e-02 -3.110578358173370361e-01 -5.483152717351913452e-02 6.759285181760787964e-02 -1.815381497144699097e-01 3.862074017524719238e-02 8.932707831263542175e-03
1.095899716019630432e-01 -1.732385307550430298e-01 -1.156342774629592896e-01 -3.212548419833183289e-02 -3.629758954048156738e-01 3.536926209926605225e-01 -6.945919245481491089e-02 1.480556186288595200e-02 -2.290528118610382080e-01 5.060033872723579407e-02 2.889188826084136963e-01 -1.868499368429183960e-01 -1.448096185922622681e-01 -1.156250536441802979e-01 7.229229807853698730e-02 4.504736140370368958e-02 1.076398864388465881e-01 -2.610579133033752441e-01 2.597392201423645020e-01 2.626475095748901367e-01 3.858296573162078857e-02 2.811606526374816895e-01 -2.093224227428436279e-02 -1.903236508369445801e-01 9.269087016582489014e-02 -1.012905761599540710e-01 -1.056331023573875427e-01 -2.684644823602866381e-05 1.478846967220306396e-01 -1.034205555915832520e-01 1.206783726811408997e-01 2.369571179151535034e-01
7.035165280103683472e-02 -1.169237345457077026e-01 2.390828579664230347e-01 4.259440898895263672e-01 -2.094219475984573364e-01 4.702410101890563965e-01 -2.257770113646984100e-02 5.190561339259147644e-02 -1.501741707324981689e-01 -5.110943317413330078e-02 1.514104604721069336e-01 -9.492668509483337402e-02 1.289662718772888184e-01 -1.643857210874557495e-01 1.014269664883613586e-01 6.718774139881134033e-02 1.167660132050514221e-01 -1.406263262033462524e-01 1.457480937242507935e-01 -8.425273001194000244e-02 6.031617056578397751e-03 6.910352502018213272e-03 1.656192243099212646e-01 1.024425476789474487e-01 1.108635403215885162e-02 1.437579244375228882e-01 -3.681989759206771851e-02 -6.841714680194854736e-02 -3.028161227703094482e-01 1.207348033785820007e-01 -3.551870584487915039e-01 -5.257747136056423187e-03
7.697530090808868408e-02 -9.783688932657241821e-03 1.298404484987258911e-01 3.894328176975250244e-01 -3.041874170303344727e-01 4.442124962806701660e-01 -1.401880234479904175e-01 -1.552500762045383453e-02 -1.530188471078872681e-01 2.551758289337158203e-02 -1.881795004010200500e-02 -2.942097485065460205e-01 3.353563323616981506e-02 -1.122620925307273865e-01 2.583531439304351807e-01 6.975778937339782715e-02 2.536719143390655518e-01 -1.707882136106491089e-01 2.439665794372558594e-01 3.834277857095003128e-03 -4.986135661602020264e-02 7.124698162078857422e-02 3.660669177770614624e-02 1.352549195289611816e-01 2.185808680951595306e-02 5.410727486014366150e-02 5.595357157289981842e-03 8.870181441307067871e-02 -1.968765556812286377e-01 3.434453532099723816e-02 -2.899357676506042480e-01 -6.195863708853721619e-02
-1.493526846170425415e-01 -1.535406410694122314e-01 7.361631840467453003e-02 1.629959493875503540e-01 -2.768610119819641113e-01 4.462610781192779541e-01 -7.454511523246765137e-02 -1.329439599066972733e-02 -3.347865641117095947e-01 -2.678765542805194855e-02 1.128162145614624023e-01 -3.021853566169738770e-01 -9.911387413740158081e-02 1.624007970094680786e-01 -2.154688239097595215e-01 1.492268443107604980e-01 8.933863788843154907e-02 -2.079046815633773804e-01 -8.849111385643482208e-03 -1.714844256639480591e-02 2.573633491992950439e-01 3.074973523616790771e-01 4.877251014113426208e-02 -3.420968726277351379e-02 -2.135839127004146576e-02 1.604853942990303040e-02 -5.796163156628608704e-02 -1.189380586147308350e-01 -1.247274652123451233e-01 -2.516847252845764160e-01 7.622082531452178955e-02 -3.479782491922378540e-03
3.294347524642944336e-01 5.944794393144547939e-04 -9.717942774295806885e-02 1.517641097307205200e-01 9.544177353382110596e-02 1.869895309209823608e-01 2.169616818428039551e-01 1.567708700895309448e-01 -4.531692247837781906e-03 1.493055671453475952e-01 2.613679468631744385e-01 -2.426728904247283936e-01 -1.627729982137680054e-01 2.154969051480293274e-02 -1.703987130895256996e-03 2.712922096252441406e-01 1.541813760995864868e-01 -1.268454045057296753e-01 5.001639202237129211e-02 6.295391917228698730e-02 1.152261644601821899e-01 1.264937669038772583e-01 1.415731906890869141e-01 -3.392056226730346680e-01 -6.795324385166168213e-02 1.203341335058212280e-01 -3.681401014328002930e-01 1.187548115849494934e-01 2.402995973825454712e-01 -1.477534621953964233e-01 -1.199655160307884216e-01 1.406865566968917847e-01
2.406216412782669067e-01 -4.185456037521362305e-02 -1.953814625740051270e-01 1.675274968147277832e-01 -5.979516729712486267e-02 2.554311156272888184e-01 -5.968689545989036560e-02 2.419433891773223877e-01 2.644860930740833282e-02 -2.204804420471191406e-01 4.234547168016433716e-02 -1.029862836003303528e-01 -3.603907302021980286e-03 -1.499248892068862915e-01 1.748323291540145874e-01 2.069562226533889771e-01 9.000912308692932129e-03 2.722762227058410645e-01 1.805349290370941162e-01 2.189833670854568481e-01 4.904416501522064209e-01 1.971915960311889648e-01 3.664638102054595947e-02 -4.313691332936286926e-02 -2.940199673175811768e-01 -5.668642930686473846e-03 4.642265290021896362e-02 -8.810357004404067993e-02 -7.947301864624023438e-02 1.877349764108657837e-01 -8.014990389347076416e-02 6.186571717262268066e-02
-5.915343016386032104e-02 -1.895963400602340698e-01 7.914486527442932129e-02 2.480643093585968018e-01 5.527630075812339783e-02 4.726000428199768066e-01 8.057694882154464722e-02 9.945718199014663696e-02 -5.015997290611267090e-01 -1.747542023658752441e-01 9.474263340234756470e-02 -1.146195977926254272e-01 -1.889470517635345459e-01 -8.088199049234390259e-02 2.015393599867820740e-02 4.248391464352607727e-02 2.526189666241407394e-03 -1.181244626641273499e-01 4.692131280899047852e-02 -6.888429820537567139e-02 -1.201810166239738464e-01 1.382282525300979614e-01 -1.606928855180740356e-01 1.822142750024795532e-01 -7.935271598398685455e-03 7.607473433017730713e-02 -2.593591213226318359e-01 -2.464847452938556671e-02 -1.084154099225997925e-01 -1.783878952264785767e-01 -1.161855682730674744e-01 2.386903613805770874e-01
9.138502925634384155e-02 1.067091450095176697e-01 -1.340923905372619629e-01 -4.434341564774513245e-02 1.735942251980304718e-02 1.999999135732650757e-01 -1.670539826154708862e-01 9.563795174472033978e-04 -1.584559381008148193e-01 -2.135464847087860107e-01 2.124314755201339722e-02 -2.195567041635513306e-01 -5.173491314053535461e-02 -1.056648045778274536e-01 1.628437787294387817e-01 1.562404930591583252e-01 2.908368408679962158e-01 2.689727246761322021e-01 2.918703556060791016e-01 -1.894977837800979614e-01 -2.438133805990219116e-01 5.021883547306060791e-02 2.730967104434967041e-01 -3.442565202713012695e-01 -2.490162402391433716e-01 2.655842900276184082e-01 -6.991024315357208252e-02 8.898708224296569824e-02 1.564219892024993896e-01 4.184142500162124634e-02 -5.650226026773452759e-02 1.073751319199800491e-02
1.862088888883590698e-01 2.544428706169128418e-01 1.384893804788589478e-02 3.240066170692443848e-01 -1.337780430912971497e-02 3.813927769660949707e-01 -5.410822108387947083e-02 1.073435097932815552e-01 -7.777711376547813416e-03 -1.626282632350921631e-01 4.296515509486198425e-02 2.348690032958984375e-01 -1.811668574810028076e-01 2.131026983261108398e-01 3.732484579086303711e-01 1.767994016408920288e-01 -2.757863141596317291e-02 -1.176562905311584473e-01 2.791065275669097900e-01 -5.031784996390342712e-02 1.796338856220245361e-01 1.178071722388267517e-01 -1.392531208693981171e-02 4.002781584858894348e-02 -8.637009561061859131e-02 -1.103678122162818909e-01 -5.099091306328773499e-02 -2.575294375419616699e-01 7.279611378908157349e-02 -5.105745419859886169e-02 6.134468689560890198e-02 2.445164620876312256e-01
5.055357143282890320e-02 9.541141986846923828e-02 1.753454506397247314e-01 -2.516472339630126953e-02 2.233977019786834717e-01 4.193690419197082520e-01 -2.993166074156761169e-02 -1.549109965562820435e-01 1.030170992016792297e-01 -2.780759036540985107e-01 2.651046216487884521e-02 -1.619650721549987793e-01 7.490592543035745621e-03 2.111407220363616943e-01 4.400781393051147461e-01 2.560973465442657471e-01 2.001179158687591553e-01 8.387311361730098724e-03 2.564051747322082520e-01 1.710806787014007568e-02 -7.661643624305725098e-02 2.339601069688796997e-01 -7.940951734781265259e-02 -3.793868049979209900e-02 -1.016608476638793945e-01 1.188832521438598633e-01 -3.892187727615237236e-03 -1.505415588617324829e-01 1.181558296084403992e-01 1.039432883262634277e-01 -2.025645971298217773e-01 -8.723885752260684967e-03
1.718655526638031006e-01 -9.446278214454650879e-02 -1.853243410587310791e-01 1.157687306404113770e-01 -3.110841102898120880e-02 3.942127823829650879e-01 -2.026771605014801025e-01 -1.097027435898780823e-01 -2.694740593433380127e-01 3.804649412631988525e-02 1.686062105000019073e-02 -3.401379585266113281e-01 -1.231058463454246521e-01 -1.618849858641624451e-02 1.007466539740562439e-01 2.389483004808425903e-01 2.350605428218841553e-01 3.180339336395263672e-01 9.099471569061279297e-02 -8.972511440515518188e-02 -5.980296432971954346e-02 -1.556374579668045044e-01 2.778792977333068848e-01 -2.466889917850494385e-01 -1.365579012781381607e-02 2.270026206970214844e-01 -3.265237435698509216e-02 2.679010853171348572e-02 4.136059433221817017e-02 2.622462436556816101e-02 -1.154972836375236511e-01 -1.541496962308883667e-01
1.936695724725723267e-01 1.123635172843933105e-01 4.262428358197212219e-02 2.097805440425872803e-01 -2.226390987634658813e-01 3.451775312423706055e-01 -1.923109292984008789e-01 -1.436983346939086914e-01 -8.087445050477981567e-02 -9.428947418928146362e-02 2.476441711187362671e-01 2.876864187419414520e-02 2.071432024240493774e-01 1.198331639170646667e-02 2.265478372573852539e-01 6.643764674663543701e-02 1.768702864646911621e-01 1.410388648509979248e-01 -2.268878929316997528e-02 -1.810491532087326050e-01 5.483122915029525757e-02 2.565904259681701660e-01 8.589528501033782959e-02 7.312641292810440063e-02 -4.426207020878791809e-02 -1.453215777873992920e-01 -4.869005084037780762e-01 7.753447443246841431e-02 -6.289385259151458740e-02 1.882695034146308899e-02 9.225136041641235352e-02 2.372687160968780518e-01
-1.295038163661956787e-01 -1.351565867662429810e-01 1.811966300010681152e-02 2.301145941019058228e-01 7.751848548650741577e-02 5.446420907974243164e-01 -5.055585503578186035e-02 6.993242353200912476e-02 -2.718993127346038818e-01 -7.956573367118835449e-02 -7.832965999841690063e-02 -9.905040264129638672e-02 -6.815615296363830566e-02 1.905691926367580891e-03 -1.217744201421737671e-01 1.483080983161926270e-01 -1.034320797771215439e-03 -1.486302465200424194e-01 6.531297415494918823e-02 1.659228354692459106e-01 1.801541000604629517e-01 2.207756638526916504e-01 -3.359348177909851074e-01 8.387131616473197937e-03 -1.373122930526733398e-01 1.151278913021087646e-01 -1.212258115410804749e-01 1.440923810005187988e-01 4.291287623345851898e-03 -6.590615957975387573e-02 -2.540926039218902588e-01 2.817970514297485352e-01
-9.291920065879821777e-02 -2.399551123380661011e-01 6.727293878793716431e-02 2.935930490493774414e-01 7.291896641254425049e-02 4.011484980583190918e-01 -4.476576671004295349e-02 -1.103728190064430237e-01 -3.216125667095184326e-01 -1.623438447713851929e-01 -1.011941954493522644e-01 -6.011256203055381775e-02 -5.832539498805999756e-02 -6.134738028049468994e-02 -9.261364489793777466e-02 6.639044731855392456e-02 6.069667637348175049e-02 -1.028885170817375183e-01 1.049280166625976562e-01 6.711293756961822510e-02 1.749243289232254028e-01 1.812483072280883789e-01 -3.384835124015808105e-01 -8.881540969014167786e-03 -2.044291421771049500e-02 9.660866856575012207e-02 -2.976110577583312988e-01 2.084230482578277588e-01 -1.082343012094497681e-01 -8.267711102962493896e-02 -2.727875709533691406e-01 2.371430695056915283e-01
9.184367209672927856e-02 3.534713014960289001e-02 -2.028083205223083496e-01 1.735606342554092407e-01 -3.970848917961120605e-01 1.774987876415252686e-01 -2.731998264789581299e-01 -1.036515906453132629e-01 -2.327733188867568970e-01 3.054407052695751190e-02 -6.003347039222717285e-02 5.351329967379570007e-02 8.511693030595779419e-02 1.175501644611358643e-01 6.144151091575622559e-02 5.280281975865364075e-02 -1.238878220319747925e-01 1.223718896508216858e-01 2.587323188781738281e-01 -4.861488938331604004e-02 3.825218603014945984e-02 1.449608206748962402e-01 -3.906593471765518188e-02 -1.044900491833686829e-01 -3.369605541229248047e-01 2.281235903501510620e-01 -3.955048620700836182e-01 2.729699611663818359e-01 9.380342066287994385e-02 -2.390998415648937225e-02 2.422521077096462250e-02 -1.194127053022384644e-01
-1.234942581504583359e-02 5.942596495151519775e-02 1.260708570480346680e-01 1.431211531162261963e-01 -2.124984860420227051e-01 5.151783227920532227e-01 1.999167911708354950e-02 7.620448619127273560e-02 -5.194252356886863708e-02 7.283043861389160156e-02 -3.958812449127435684e-03 -1.482107490301132202e-01 1.298603415489196777e-01 1.370380520820617676e-01 2.165683954954147339e-01 9.043225646018981934e-02 -2.389962971210479736e-02 2.108244746923446655e-01 2.735649645328521729e-01 -3.407340347766876221e-01 4.804358351975679398e-03 2.236314862966537476e-01 -1.220074594020843506e-01 4.058597609400749207e-02 -1.056770533323287964e-01 -4.159415513277053833e-02 -6.323319673538208008e-02 3.127884566783905029e-01 -1.419981718063354492e-01 -1.881843060255050659e-01 -1.176055893301963806e-01 1.892001330852508545e-01
1.474181115627288818e-01 -1.379736214876174927e-01 8.211870491504669189e-02 1.722664833068847656e-01 -7.689987774938344955e-03 1.995272040367126465e-01 2.252191305160522461e-01 -1.037770695984363556e-02 -3.030649013817310333e-02 -4.758927524089813232e-01 1.488466709852218628e-01 -2.065820544958114624e-01 -1.825576424598693848e-01 -1.242500245571136475e-01 -1.266455277800559998e-02 -2.057182639837265015e-01 1.779082603752613068e-02 1.364680230617523193e-01 2.616258263587951660e-01 1.663963943719863892e-01 2.589114308357238770e-01 -7.318969815969467163e-02 1.403896361589431763e-01 5.243244394659996033e-02 -2.531216852366924286e-02 -7.439559698104858398e-02 -3.835575282573699951e-01 3.642299771308898926e-02 -2.137422561645507812e-01 -1.465422660112380981e-01 -6.609599292278289795e-02 -1.121026203036308289e-01
1.734903156757354736e-01 -1.687896549701690674e-01 3.135315179824829102e-01 2.939116656780242920e-01 -3.414733707904815674e-01 2.389898896217346191e-01 -3.577325344085693359e-01 -3.038680646568536758e-03 8.647055365145206451e-03 4.969062656164169312e-02 -3.670984506607055664e-02 6.152119114995002747e-02 9.568516165018081665e-02 1.880753189325332642e-01 -4.043371975421905518e-02 6.173302605748176575e-02 -6.963547319173812866e-02 7.025446742773056030e-02 2.406497299671173096e-01 -2.844482362270355225e-01 2.483889311552047729e-01 4.138493537902832031e-02 2.136433869600296021e-02 -1.206235960125923157e-01 -1.926603913307189941e-01 1.419653296470642090e-01 -3.163737356662750244e-01 3.772110678255558014e-03 8.860377967357635498e-02 4.424940422177314758e-02 -2.782122232019901276e-02 4.886173829436302185e-02
2.278308868408203125e-01 -1.407414972782135010e-01 -7.513202726840972900e-02 1.387679278850555420e-01 -3.802115917205810547e-01 1.928443163633346558e-01 -1.491933017969131470e-01 1.123495548963546753e-01 -2.380680888891220093e-01 -1.514431536197662354e-01 2.556613385677337646e-01 1.217055916786193848e-01 -3.066968619823455811e-01 -2.133779525756835938e-01 2.215692400932312012e-02 1.362504661083221436e-01 2.541240155696868896e-01 -6.905571371316909790e-02 8.212209492921829224e-02 1.030411273241043091e-01 7.581791281700134277e-02 2.323737442493438721e-01 -1.415475271642208099e-02 -2.050050944089889526e-01 -6.948545575141906738e-02 -8.391366899013519287e-02 -1.620074212551116943e-01 -1.074878498911857605e-01 9.897642582654953003e-02 2.194270305335521698e-02 1.706787943840026855e-02 3.455380797386169434e-01
6.234917044639587402e-02 -1.349484473466873169e-01 -1.246835961937904358e-01 8.130005002021789551e-02 -2.875310182571411133e-01 2.090059071779251099e-01 8.176770061254501343e-02 -6.278057396411895752e-02 -2.615610957145690918e-01 -2.370171695947647095e-01 3.009539842605590820e-01 -2.555159330368041992e-01 -6.445339322090148926e-02 -1.112777665257453918e-01 3.748767822980880737e-02 -1.564368903636932373e-01 -5.365972965955734253e-02 1.860083341598510742e-01 4.022821784019470215e-01 -1.843776851892471313e-01 -3.442484438419342041e-01 -3.380361944437026978e-02 5.934643745422363281e-02 -4.574392735958099365e-02 -5.649135261774063110e-02 -2.411215454339981079e-01 -1.871365904808044434e-01 2.350922487676143646e-02 1.925389766693115234e-01 4.249501973390579224e-03 -5.771435797214508057e-02 4.962773527950048447e-04
3.161133229732513428e-01 6.199110299348831177e-02 -8.018673211336135864e-02 2.160821706056594849e-01 -2.247212678194046021e-01 2.368621230125427246e-01 9.229613840579986572e-02 8.598198741674423218e-02 -2.692818269133567810e-02 -2.047928236424922943e-02 1.765302717685699463e-01 -1.120283678174018860e-01 2.705726213753223419e-02 1.566803753376007080e-01 2.935324609279632568e-01 -4.278025124222040176e-03 9.079568088054656982e-02 2.888955473899841309e-01 2.065032161772251129e-02 1.190178766846656799e-01 -1.831567473709583282e-02 3.470261394977569580e-01 -2.318108826875686646e-02 7.344922516494989395e-03 -2.160461544990539551e-01 1.101947128772735596e-01 -2.395790219306945801e-01 2.067140191793441772e-01 1.835999935865402222e-01 3.182474076747894287e-01 -1.970925182104110718e-01 -6.197961419820785522e-02
1.338549852371215820e-01 -2.276284545660018921e-01 -1.338240802288055420e-01 1.624876111745834351e-01 4.693229123950004578e-02 3.438529968261718750e-01 -2.730649709701538086e-01 1.836605519056320190e-01 1.789862215518951416e-01 1.629321128129959106e-01 -4.371101036667823792e-02 -1.844563186168670654e-01 -1.721646785736083984e-01 7.153763901442289352e-03 -2.134973369538784027e-02 1.349632069468498230e-02 1.688492894172668457e-01 2.524353861808776855e-01 1.469567716121673584e-01 -1.991328150033950806e-01 -1.677435487508773804e-01 1.533181071281433105e-01 1.735091060400009155e-01 -1.326816082000732422e-01 -6.334273144602775574e-03 1.231143772602081299e-01 -3.663288056850433350e-01 6.212553009390830994e-03 -2.612876892089843750e-02 1.654728353023529053e-01 -1.964822411537170410e-01 2.518656551837921143e-01
3.136283531785011292e-02 -1.035492494702339172e-01 -2.225556410849094391e-02 1.202690005302429199e-01 -1.004329649731516838e-03 4.310350120067596436e-01 -3.620350360870361328e-01 -2.071235775947570801e-01 -1.802285313606262207e-01 -8.258654735982418060e-03 3.245817869901657104e-02 -2.231015861034393311e-01 -1.200643405318260193e-01 -4.349663481116294861e-02 -2.148003876209259033e-01 2.795247435569763184e-01 2.454000711441040039e-01 1.596843898296356201e-01 7.067154347896575928e-02 -1.092122271656990051e-01 2.195537090301513672e-01 2.085879445075988770e-01 9.824871271848678589e-02 -6.614200025796890259e-02 -1.296435296535491943e-01 -2.740335762500762939e-01 -1.733557879924774170e-01 -2.053474262356758118e-02 -1.107857376337051392e-01 5.002225283533334732e-03 -1.846235096454620361e-01 -1.116729453206062317e-01
1.709018051624298096e-01 9.586880356073379517e-02 6.731656193733215332e-02 4.211950302124023438e-01 -1.034640222787857056e-01 2.890873551368713379e-01 2.491905912756919861e-02 4.932347685098648071e-02 -8.914566040039062500e-02 -5.674461647868156433e-02 -6.875316053628921509e-02 1.533709764480590820e-01 -3.181647360324859619e-01 2.553622722625732422e-01 3.082641959190368652e-01 6.246506422758102417e-02 1.989803314208984375e-01 -7.225254178047180176e-02 2.718718647956848145e-01 -1.219545751810073853e-01 9.634084999561309814e-02 -4.438035562634468079e-02 6.080038473010063171e-02 -1.954842060804367065e-01 4.840832576155662537e-02 3.712292313575744629e-01 -5.253447219729423523e-02 9.671161323785781860e-02 4.551519453525543213e-02 1.732889562845230103e-01 7.857667654752731323e-02 -1.566989906132221222e-02
3.765732049942016602e-01 -1.747810244560241699e-01 -1.393947899341583252e-01 -1.254713684320449829e-01 1.385400742292404175e-01 4.051768481731414795e-01 1.466208249330520630e-01 1.066875178366899490e-02 4.380869865417480469e-02 1.161693111062049866e-01 -1.737175509333610535e-02 -1.037328783422708511e-02 -1.609389930963516235e-01 5.575529765337705612e-03 -2.120105549693107605e-02 6.908088177442550659e-02 -6.470868736505508423e-02 1.276451945304870605e-01 2.628400623798370361e-01 -3.331539630889892578e-01 -1.108669266104698181e-01 2.045667767524719238e-01 8.563061803579330444e-02 5.319809168577194214e-02 -2.186095267534255981e-01 1.951927691698074341e-01 -3.012700676918029785e-01 -3.981994837522506714e-02 8.151695132255554199e-02 -1.395604759454727173e-01 -2.439350634813308716e-01 -1.086009815335273743e-01
2.717549204826354980e-01 -1.728242188692092896e-01 -1.306586712598800659e-01 2.069199979305267334e-01 -3.134070932865142822e-01 2.406092286109924316e-01 1.012350805103778839e-02 1.085101366043090820e-01 7.315851002931594849e-02 -8.270800113677978516e-02 1.905722171068191528e-01 -2.209993079304695129e-02 -1.435845643281936646e-01 -1.710808724164962769e-01 1.125859171152114868e-01 3.009641915559768677e-02 1.465511322021484375e-01 -1.296370774507522583e-01 2.202416583895683289e-02 -2.396783828735351562e-01 -1.335227787494659424e-01 4.385904669761657715e-01 -3.893385827541351318e-02 -2.157021164894104004e-01 -2.529797255992889404e-01 -7.313771545886993408e-02 -2.437047893181443214e-03 1.451520714908838272e-02 2.198461294174194336e-01 -3.818146139383316040e-02 -1.759266555309295654e-01 2.262352705001831055e-01
2.552576176822185516e-02 -1.045622974634170532e-01 5.739005282521247864e-03 -1.162187531590461731e-01 9.967223554849624634e-02 3.460989296436309814e-01 -3.961137961596250534e-03 -1.625300794839859009e-01 -9.023584425449371338e-02 -4.537817090749740601e-03 -4.011472314596176147e-02 -2.923622087109833956e-04 -2.622356116771697998e-01 1.021592393517494202e-01 5.370796844363212585e-02 -1.002689823508262634e-01 -1.771450228989124298e-02 2.051523029804229736e-01 4.067561030387878418e-01 -2.731653451919555664e-01 -4.671754688024520874e-02 2.448843233287334442e-02 -3.176776766777038574e-01 -7.071647047996520996e-02 -2.165611386299133301e-01 7.392428815364837646e-02 -3.643721044063568115e-01 1.165103763341903687e-01 2.661966085433959961e-01 2.691275067627429962e-02 -9.470484405755996704e-02 -2.153538763523101807e-01
-6.973573565483093262e-02 -1.938579082489013672e-01 1.150515824556350708e-01 6.985487788915634155e-02 7.343370001763105392e-03 2.595469057559967041e-01 2.817198634147644043e-01 -1.881806999444961548e-01 3.107197955250740051e-02 -1.582445800304412842e-01 2.196560502052307129e-01 -2.442049235105514526e-02 -1.254442632198333740e-01 -2.445343509316444397e-02 4.943769890815019608e-03 -6.888005137443542480e-02 2.237131148576736450e-01 2.435356825590133667e-01 1.628722548484802246e-01 -1.824781596660614014e-01 2.248648852109909058e-01 8.066957443952560425e-02 -3.326666951179504395e-01 -7.388933002948760986e-02 -2.084099799394607544e-01 2.727262377738952637e-01 -2.152852267026901245e-01 7.189801544882357121e-04 5.584678053855895996e-02 2.739002704620361328e-01 -1.084369495511054993e-01 -2.546467185020446777e-01
1.904639452695846558e-01 -8.632653951644897461e-02 -1.364645361900329590e-01 8.545092493295669556e-02 -2.565758526325225830e-01 1.428621709346771240e-01 1.073977723717689514e-01 1.222040876746177673e-01 -1.268915683031082153e-01 -1.664331555366516113e-01 4.036365449428558350e-01 -1.208169609308242798e-01 -1.055891588330268860e-01 -2.747802138328552246e-01 -2.361812628805637360e-02 -2.404225803911685944e-02 2.015729695558547974e-01 -1.827515847980976105e-02 2.920880615711212158e-01 1.994824409484863281e-01 1.722649335861206055e-01 2.878746092319488525e-01 -1.764165461063385010e-01 -9.689772129058837891e-02 -2.385425716638565063e-01 -1.875946298241615295e-02 2.771902270615100861e-02 -2.281986363232135773e-02 -4.435019195079803467e-02 2.176334261894226074e-01 -5.844559520483016968e-02 2.794714570045471191e-01
-4.971624910831451416e-02 -1.096366196870803833e-01 1.245070472359657288e-01 4.289390444755554199e-01 -3.440786525607109070e-02 5.018939375877380371e-01 5.084480717778205872e-02 1.359940916299819946e-01 -5.666949227452278137e-02 -1.089006960391998291e-01 7.082370668649673462e-02 -1.178914308547973633e-01 -2.291237711906433105e-01 -1.383683532476425171e-01 2.676863372325897217e-01 -1.514154374599456787e-01 -2.296136170625686646e-01 -2.226783037185668945e-01 2.030669748783111572e-01 -1.750534027814865112e-02 -8.842671662569046021e-02 -8.223762363195419312e-02 2.682261168956756592e-02 7.682375609874725342e-02 -4.940426349639892578e-02 -5.540505517274141312e-03 -1.523300707340240479e-01 2.310724854469299316e-01 -7.488873600959777832e-02 3.272546920925378799e-03 -2.098138630390167236e-01 1.337139606475830078e-01
1.083358563482761383e-02 1.715065836906433105e-01 2.260718941688537598e-01 2.431292533874511719e-01 -1.829760819673538208e-01 2.900250554084777832e-01 8.047565072774887085e-02 -9.887848794460296631e-02 -2.781718075275421143e-01 -6.092830002307891846e-02 -2.753004729747772217e-01 -6.639393512159585953e-03 -5.713191628456115723e-02 6.963142752647399902e-02 2.548103034496307373e-01 1.806198060512542725e-01 -1.153549030423164368e-01 1.119089126586914062e-01 2.248509228229522705e-01 4.276089742779731750e-02 -3.522502258419990540e-02 1.250357478857040405e-01 -6.944107264280319214e-02 2.039680778980255127e-01 -7.053609192371368408e-02 4.065680205821990967e-01 -2.125618308782577515e-01 -1.072797551751136780e-01 4.418756440281867981e-02 -1.220720168203115463e-02 -1.630189418792724609e-01 2.581695616245269775e-01
-1.370892524719238281e-01 1.679335981607437134e-01 2.185449302196502686e-01 -6.272207945585250854e-02 -9.509640932083129883e-02 4.842226803302764893e-01 1.371700316667556763e-01 1.094751805067062378e-01 -1.046578660607337952e-01 -3.783432245254516602e-01 -6.886442005634307861e-02 8.392804116010665894e-02 -8.125093765556812286e-03 1.927146874368190765e-02 -7.991588115692138672e-02 9.753027558326721191e-02 1.962553560733795166e-01 2.179533988237380981e-01 1.671429276466369629e-01 1.421157177537679672e-02 7.650790363550186157e-02 -4.481506999582052231e-03 -8.413856476545333862e-02 -2.190838903188705444e-01 -7.806161791086196899e-02 1.772980242967605591e-01 -1.186332553625106812e-01 -1.482787877321243286e-01 1.199885234236717224e-01 3.364920988678932190e-02 -1.521185487508773804e-01 3.967455327510833740e-01
-1.110208686441183090e-02 4.856374114751815796e-02 -4.452978319022804499e-04 -9.144303947687149048e-02 1.225956529378890991e-01 2.549203038215637207e-01 1.095698848366737366e-01 -1.140725910663604736e-01 -2.628766298294067383e-01 6.033222749829292297e-02 -4.646172001957893372e-02 4.692140594124794006e-02 -2.470861673355102539e-01 -5.676151812076568604e-02 3.819829523563385010e-01 8.970111608505249023e-02 7.303038984537124634e-02 3.292175531387329102e-01 1.671094596385955811e-01 2.087599933147430420e-01 -1.250927597284317017e-01 -5.066119134426116943e-02 1.076602786779403687e-01 -1.321533918380737305e-01 -3.455109000205993652e-01 1.762719452381134033e-01 -3.764580786228179932e-01 -5.263752862811088562e-02 2.899481728672981262e-02 1.142657622694969177e-01 -2.015167474746704102e-01 -8.275003731250762939e-02
8.674055337905883789e-02 -1.781128793954849243e-01 -8.507557213306427002e-03 2.285149842500686646e-01 2.188371121883392334e-01 2.851206362247467041e-01 -6.836632639169692993e-02 -2.827628143131732941e-02 8.209172636270523071e-02 1.009344160556793213e-01 2.112834006547927856e-01 -8.521601557731628418e-02 -2.293733358383178711e-01 2.570927441120147705e-01 -1.827966608107089996e-02 8.119933307170867920e-02 -3.704665973782539368e-02 -6.617131829261779785e-02 -2.124810405075550079e-02 -3.430941998958587646e-01 7.715475559234619141e-02 2.582762241363525391e-01 2.145111113786697388e-01 -2.196643948554992676e-01 -1.880712658166885376e-01 -1.096526905894279480e-02 -2.549716532230377197e-01 1.699087172746658325e-01 2.212984710931777954e-01 -6.158461049199104309e-02 1.365519315004348755e-01 2.961624562740325928e-01
1.563939452171325684e-02 -3.743171095848083496e-01 -1.203763559460639954e-01 1.379134058952331543e-01 1.986892521381378174e-01 2.748974263668060303e-01 -1.209698691964149475e-01 -1.277787983417510986e-01 -1.220886856317520142e-01 -8.005341887474060059e-02 3.489768505096435547e-01 1.364516615867614746e-01 -1.812061369419097900e-01 -8.381621539592742920e-02 2.016914635896682739e-01 -5.701860040426254272e-02 4.330083355307579041e-02 1.735335439443588257e-01 1.752773532643914223e-03 -4.354911148548126221e-01 9.002515673637390137e-02 8.555137366056442261e-02 1.686308830976486206e-01 -1.716019958257675171e-01 -1.048219576478004456e-01 -4.454093053936958313e-02 -1.115691661834716797e-01 1.289982199668884277e-01 -4.237934947013854980e-02 -1.221869885921478271e-02 -1.895368844270706177e-01 2.444059103727340698e-01
-1.524504832923412323e-02 8.806724846363067627e-02 2.883485257625579834e-01 2.996444702148437500e-01 -7.736440747976303101e-02 5.360339879989624023e-01 3.859091550111770630e-02 2.236049324274063110e-01 -1.700850427150726318e-01 1.857597976922988892e-01 -1.122002974152565002e-01 -1.564158201217651367e-01 -2.534258551895618439e-02 4.065035656094551086e-02 2.725223898887634277e-01 -1.166749000549316406e-01 1.223114784806966782e-02 -2.308935672044754028e-02 2.882679402828216553e-01 -1.828111708164215088e-01 -5.057091265916824341e-02 1.292117834091186523e-01 -1.862062662839889526e-01 -1.269231736660003662e-02 -1.997318565845489502e-01 -1.713994517922401428e-02 -2.711103856563568115e-02 1.337751597166061401e-01 -2.125058174133300781e-01 4.643822461366653442e-02 6.267817318439483643e-02 4.752044007182121277e-02
3.790583461523056030e-02 7.515058666467666626e-02 1.939659938216209412e-02 3.959613442420959473e-01 -3.749787807464599609e-01 3.761796057224273682e-01 2.123211324214935303e-02 -1.673690974712371826e-02 -3.128338456153869629e-01 2.764034271240234375e-01 -1.229654923081398010e-01 -9.899464994668960571e-02 -7.340672612190246582e-02 -3.085154853761196136e-02 3.832482546567916870e-02 1.322171837091445923e-01 -6.293292343616485596e-02 -4.742454737424850464e-02 2.108395248651504517e-01 -2.331868261098861694e-01 7.861592620611190796e-02 1.746340543031692505e-01 -7.965087145566940308e-02 2.277806401252746582e-02 3.597627952694892883e-02 -5.603536963462829590e-02 -2.274972498416900635e-01 1.206935718655586243e-01 -2.822269499301910400e-01 -6.445892155170440674e-02 2.801074273884296417e-02 1.565269678831100464e-01
5.166306719183921814e-02 -2.044458240270614624e-01 2.467384636402130127e-01 2.674912214279174805e-01 -2.644118070602416992e-01 4.207728207111358643e-01 -1.811071783304214478e-01 -1.578870415687561035e-02 -1.739733517169952393e-01 2.162688523530960083e-01 4.801817610859870911e-02 -8.780058473348617554e-02 -2.971227169036865234e-01 1.484501510858535767e-01 2.202694118022918701e-01 -1.490498986095190048e-02 2.426074594259262085e-01 1.612358689308166504e-01 -1.672853343188762665e-02 6.863121874630451202e-03 2.007233910262584686e-02 -6.575687974691390991e-02 3.251091241836547852e-01 -1.806026846170425415e-01 -2.562734112143516541e-02 -3.207468660548329353e-03 -1.908150613307952881e-01 -9.126421064138412476e-02 -9.398155659437179565e-02 -9.371551126241683960e-02 -7.424762099981307983e-02 -1.477309688925743103e-02
1.269441097974777222e-01 -1.094422265887260437e-01 1.735882312059402466e-01 3.563781082630157471e-01 3.889828920364379883e-02 1.043365225195884705e-01 -1.681642830371856689e-01 -4.083528742194175720e-02 -2.247510105371475220e-01 -7.474103569984436035e-02 6.668453663587570190e-02 5.524412542581558228e-02 -5.286500323563814163e-03 1.890462636947631836e-01 3.177807927131652832e-01 -7.274509966373443604e-02 9.230025112628936768e-02 -2.692855894565582275e-01 2.954953908920288086e-01 -1.253107786178588867e-01 2.595862150192260742e-01 2.791656255722045898e-01 8.591723442077636719e-02 3.309445921331644058e-03 -2.657704651355743408e-01 -1.318030357360839844e-01 -1.590882092714309692e-01 -1.323004662990570068e-01 2.962985038757324219e-01 5.666263028979301453e-02 8.999763429164886475e-02 -9.774249978363513947e-03
1.783374398946762085e-01 4.911294206976890564e-03 -6.388784199953079224e-02 1.184831559658050537e-01 -9.330032020807266235e-02 4.017894566059112549e-01 -3.619166836142539978e-02 -4.383694380521774292e-02 -1.579376161098480225e-01 -1.766787916421890259e-01 7.897633314132690430e-02 6.814372539520263672e-02 5.526577588170766830e-03 -3.404188028071075678e-04 2.829270958900451660e-01 1.454659253358840942e-01 -7.317565381526947021e-02 1.484817415475845337e-01 -7.531073689460754395e-02 -2.711235284805297852e-01 -1.568506062030792236e-01 5.141017436981201172e-01 -5.348009988665580750e-02 1.456542126834392548e-02 -1.977728009223937988e-01 -1.766556948423385620e-01 -1.710742712020874023e-01 1.465775817632675171e-01 -2.219145298004150391e-01 5.408803746104240417e-02 9.338317066431045532e-02 1.669739037752151489e-01
5.563206598162651062e-02 -1.334420889616012573e-01 2.035068869590759277e-01 1.042729541659355164e-01 -3.755754530429840088e-01 3.240347206592559814e-01 -2.564832866191864014e-01 8.955949544906616211e-02 -2.651760820299386978e-03 5.800118297338485718e-02 -5.019292980432510376e-02 -9.466156363487243652e-02 4.242662806063890457e-03 2.106079608201980591e-01 1.025737226009368896e-01 1.390217989683151245e-01 2.152261510491371155e-02 2.273057252168655396e-01 3.134427070617675781e-01 -1.885240375995635986e-01 1.381790190935134888e-01 2.027451992034912109e-01 -4.979278147220611572e-02 -1.647601425647735596e-01 -2.478925585746765137e-01 1.716629713773727417e-01 -4.340093582868576050e-02 3.484779000282287598e-01 -2.279187785461544991e-03 -1.016533896327018738e-01 -1.222392171621322632e-01 5.112287774682044983e-02
1.216112449765205383e-01 -2.445436269044876099e-01 -7.736875861883163452e-02 1.557644009590148926e-01 -1.252333521842956543e-01 1.213738694787025452e-01 2.202807217836380005e-01 -1.721382141113281250e-01 1.249573081731796265e-01 -8.644659817218780518e-02 1.574630439281463623e-01 -2.433537840843200684e-01 -6.112766265869140625e-02 -7.442704588174819946e-02 -4.306409135460853577e-02 2.506132721900939941e-01 3.547356128692626953e-01 2.282509952783584595e-01 3.178565502166748047e-01 -1.630802750587463379e-01 -4.013688117265701294e-02 3.819033205509185791e-01 4.504919983446598053e-03 -1.386322677135467529e-01 -2.950421273708343506e-01 6.347179412841796875e-02 -3.004985116422176361e-02 1.666741818189620972e-01 1.145106852054595947e-01 -7.863555802032351494e-04 -1.792024262249469757e-02 -9.450275450944900513e-03
4.238627851009368896e-02 -1.890398114919662476e-01 -3.665531426668167114e-02 1.632267385721206665e-01 -3.236551284790039062e-01 1.930295526981353760e-01 -2.441534074023365974e-03 1.412232220172882080e-01 -9.829184971749782562e-03 5.366546660661697388e-02 2.406702339649200439e-01 -1.293673217296600342e-01 -3.236106336116790771e-01 -2.383424192667007446e-01 1.072348877787590027e-01 1.456058174371719360e-01 -6.500674039125442505e-02 -2.435316294431686401e-01 4.322680234909057617e-01 4.998761415481567383e-02 -3.806170821189880371e-02 1.749352812767028809e-01 -7.076203078031539917e-02 -2.387155443429946899e-01 -7.546585798263549805e-02 -1.541553884744644165e-01 -8.310858905315399170e-02 -1.294817659072577953e-03 1.927679181098937988e-01 4.109216853976249695e-03 9.685344249010086060e-02 2.660747468471527100e-01
-2.034174352884292603e-01 -4.606954753398895264e-02 7.551195472478866577e-02 2.298884987831115723e-01 -2.206476628780364990e-01 5.439056158065795898e-01 -1.249160617589950562e-01 2.107154205441474915e-02 -4.447610676288604736e-01 -1.601899564266204834e-01 -1.020663082599639893e-01 -6.244884803891181946e-02 4.316284507513046265e-02 -2.382401004433631897e-02 -1.390344351530075073e-01 1.407454349100589752e-02 -5.317727103829383850e-02 -1.959988623857498169e-01 9.814023226499557495e-02 -9.022893384099006653e-03 7.004353404045104980e-02 -3.896312788128852844e-03 -5.694876983761787415e-02 2.995513938367366791e-02 -1.720490008592605591e-01 1.895877718925476074e-02 -1.213688552379608154e-01 -3.628220176324248314e-03 -5.204889923334121704e-02 -1.355502605438232422e-01 -2.312524318695068359e-01 3.136065602302551270e-01
-1.541551649570465088e-01 -8.631283044815063477e-02 -5.619018897414207458e-02 8.990200608968734741e-02 -1.473824726417660713e-03 5.202861428260803223e-01 -5.667244642972946167e-02 4.435032606124877930e-02 -5.301143527030944824e-01 -1.337849646806716919e-01 1.809296756982803345e-02 -1.047131717205047607e-01 -1.339770406484603882e-01 -4.358368739485740662e-02 -1.816090494394302368e-01 1.721248030662536621e-02 -8.092655986547470093e-02 -1.696280241012573242e-01 1.606896370649337769e-01 3.689812001539394259e-05 1.120898500084877014e-01 1.310759633779525757e-01 -1.079183965921401978e-01 -8.687631785869598389e-02 -8.233698457479476929e-02 1.303379833698272705e-01 -7.966378331184387207e-02 8.182621747255325317e-02 -1.205387413501739502e-01 7.829146459698677063e-03 -2.334571480751037598e-01 3.199116587638854980e-01
8.175618201494216919e-02 -4.450101405382156372e-02 1.725031584501266479e-01 2.075726687908172607e-01 -1.871589571237564087e-01 2.022620588541030884e-01 2.593851462006568909e-02 -1.775373369455337524e-01 1.352971941232681274e-01 -7.044352591037750244e-02 -8.471627719700336456e-03 -1.272370964288711548e-01 -3.317481279373168945e-01 1.114500463008880615e-01 2.613546252250671387e-01 1.906200945377349854e-01 -9.929648786783218384e-02 1.173648685216903687e-01 4.081835150718688965e-01 1.803005933761596680e-01 1.910424977540969849e-01 3.064768612384796143e-01 -4.342931136488914490e-02 -1.604845672845840454e-01 1.829772442579269409e-01 -7.829714566469192505e-02 -2.319047749042510986e-01 2.556906938552856445e-01 4.186643660068511963e-02 -1.368924137204885483e-02 3.937009349465370178e-02 -2.510589174926280975e-02
-3.540297225117683411e-02 -1.951311975717544556e-01 4.593858867883682251e-02 2.564396560192108154e-01 -5.922048911452293396e-02 2.593988180160522461e-01 1.297258883714675903e-01 -1.983334422111511230e-01 -4.190053045749664307e-02 -3.579454421997070312e-01 1.012797877192497253e-01 -1.006721779704093933e-01 -1.615570783615112305e-01 -2.967194616794586182e-01 3.012005686759948730e-01 -4.326217994093894958e-02 1.079507842659950256e-01 7.145252078771591187e-02 3.620861470699310303e-01 7.316070050001144409e-02 2.884939312934875488e-01 -1.718307435512542725e-01 1.779845505952835083e-01 5.399402230978012085e-03 1.051140725612640381e-01 1.919300481677055359e-02 -2.555811107158660889e-01 1.264910846948623657e-01 1.086186766624450684e-01 3.353128209710121155e-02 -7.221095263957977295e-02 -1.653994433581829071e-02
1.823500096797943115e-01 -6.736061722040176392e-02 -5.479387938976287842e-02 1.347031891345977783e-01 -1.903811395168304443e-01 1.214946061372756958e-01 1.546455621719360352e-01 1.343791484832763672e-01 2.635540673509240150e-03 -1.469607949256896973e-01 3.655013740062713623e-01 9.111295640468597412e-02 -5.311363562941551208e-02 2.329844981431961060e-02 5.634943023324012756e-02 6.181276694405823946e-05 7.884853333234786987e-02 9.700314700603485107e-02 3.890326917171478271e-01 1.018195077776908875e-01 1.999305039644241333e-01 4.969241023063659668e-01 -1.487928777933120728e-01 -1.867320090532302856e-01 -2.523424327373504639e-01 -3.643301129341125488e-02 -1.073375642299652100e-01 -1.381156295537948608e-01 -1.927477121353149414e-01 9.434825181961059570e-02 1.225573420524597168e-01 -1.092808227986097336e-02
1.822378933429718018e-01 8.754416555166244507e-02 1.885882914066314697e-01 2.386359721422195435e-01 4.588889330625534058e-02 1.500122398138046265e-01 3.072842583060264587e-02 1.247802078723907471e-01 -9.391620010137557983e-02 -2.028438746929168701e-01 -1.585592925548553467e-01 9.557074867188930511e-03 -8.329947292804718018e-02 2.149902582168579102e-01 2.257257252931594849e-01 -3.672112226486206055e-01 1.807343661785125732e-01 5.099696293473243713e-02 3.296857476234436035e-01 5.501883104443550110e-02 -4.714001715183258057e-02 4.585125669836997986e-02 -5.717407539486885071e-02 -3.045885860919952393e-01 -3.577978909015655518e-01 1.604264974594116211e-02 -2.927278280258178711e-01 6.629343330860137939e-02 -1.490459195338189602e-03 -1.226980537176132202e-01 -4.913302138447761536e-02 1.677786409854888916e-01
-7.121688127517700195e-02 1.148527190089225769e-01 -7.580313831567764282e-02 1.434780210256576538e-01 -3.551939502358436584e-02 1.219519674777984619e-01 1.703162640333175659e-01 -1.852803677320480347e-01 -7.469169050455093384e-02 -2.527825236320495605e-01 1.208692193031311035e-01 -3.015778660774230957e-01 -1.302558332681655884e-01 -1.883988231420516968e-01 1.198705062270164490e-01 -9.201090782880783081e-02 1.044654548168182373e-01 -1.098529398441314697e-01 5.915333032608032227e-01 -9.111190587282180786e-02 2.277385741472244263e-01 1.515429019927978516e-01 1.334584951400756836e-01 -2.288874238729476929e-02 -7.141224574297666550e-03 -1.329755187034606934e-01 -2.644307613372802734e-01 -1.233016848564147949e-01 1.636772900819778442e-01 1.061839517205953598e-02 -1.321997642517089844e-01 -6.327222287654876709e-02
9.016326628625392914e-03 -1.336496919393539429e-01 1.577651798725128174e-01 2.827814519405364990e-01 1.232165694236755371e-01 2.919876575469970703e-01 5.586574971675872803e-02 3.370516896247863770e-01 -2.794073522090911865e-01 9.690997749567031860e-02 1.248006001114845276e-01 -5.914926901459693909e-02 -1.897568106651306152e-01 -5.499127879738807678e-02 2.104660123586654663e-01 -1.072374731302261353e-02 2.207990437746047974e-01 4.929888993501663208e-03 1.954173147678375244e-01 -1.865369677543640137e-01 1.139470487833023071e-01 -2.504533901810646057e-02 1.310494691133499146e-01 3.198032081127166748e-01 2.051762491464614868e-01 8.544430136680603027e-02 -3.475059568881988525e-01 -3.929593134671449661e-03 1.282847225666046143e-01 -3.565730899572372437e-02 8.346519619226455688e-02 1.427325308322906494e-01
7.421840727329254150e-02 -2.754589319229125977e-01 1.917815357446670532e-01 4.786390960216522217e-01 -2.039339989423751831e-01 4.617076814174652100e-01 5.268853902816772461e-02 -4.653921816498041153e-03 -6.714022904634475708e-02 2.360567599534988403e-01 -8.295136503875255585e-03 -1.035215109586715698e-01 -1.985371410846710205e-01 2.372093498706817627e-02 2.813659310340881348e-01 1.419042497873306274e-01 1.292561590671539307e-01 9.114418923854827881e-02 -2.219283208250999451e-02 -4.115346819162368774e-02 1.321783959865570068e-01 2.990405634045600891e-02 -2.744547091424465179e-02 5.481747165322303772e-02 8.351105451583862305e-02 -7.375346124172210693e-02 -9.379858523607254028e-02 1.833366453647613525e-01 8.195710182189941406e-02 1.900745630264282227e-01 -1.893633008003234863e-01 -4.501179605722427368e-02
1.300369501113891602e-01 9.516260772943496704e-02 1.443012058734893799e-01 2.199964672327041626e-01 -3.462826013565063477e-01 3.803427219390869141e-01 -6.087836809456348419e-03 -1.063311025500297546e-01 -1.466372162103652954e-01 2.024485766887664795e-01 1.325346678495407104e-01 1.050856262445449829e-01 -9.834955632686614990e-02 1.493885368108749390e-01 1.283339411020278931e-01 -1.914049685001373291e-01 2.141107618808746338e-01 6.883353739976882935e-02 3.472469747066497803e-01 -5.997525155544281006e-02 2.347301095724105835e-01 1.541944444179534912e-01 1.702325493097305298e-01 1.243013236671686172e-02 9.201990813016891479e-02 2.374567985534667969e-01 -2.156416028738021851e-01 -1.221744045615196228e-01 1.101539134979248047e-01 1.173217594623565674e-01 -8.094259351491928101e-02 1.058693751692771912e-01
6.467384845018386841e-02 -3.086862266063690186e-01 -7.451651990413665771e-02 2.745955586433410645e-01 -1.620377004146575928e-01 1.826334297657012939e-01 2.340262010693550110e-02 -2.433897852897644043e-01 5.109012499451637268e-02 -2.125909477472305298e-01 1.054780557751655579e-01 8.179350942373275757e-02 -1.163157969713211060e-01 -1.158247590065002441e-01 4.646902903914451599e-02 1.393307447433471680e-01 1.104990988969802856e-01 1.348438858985900879e-01 4.439525604248046875e-01 -3.549387678503990173e-02 2.531878948211669922e-01 1.264506578445434570e-01 -2.608095407485961914e-01 6.592897325754165649e-02 -2.653729915618896484e-01 5.518662557005882263e-02 -7.406428456306457520e-02 -1.590489298105239868e-01 8.082866668701171875e-02 -1.730854958295822144e-01 -1.667385846376419067e-01 -1.904900521039962769e-01
1.779246032238006592e-01 -1.823601275682449341e-01 5.996609479188919067e-02 6.267166137695312500e-02 -5.300431046634912491e-03 3.777889311313629150e-01 7.284108549356460571e-02 -1.660744287073612213e-02 -1.161954253911972046e-01 -2.175170630216598511e-01 1.462929546833038330e-01 -2.211276143789291382e-01 -2.286549806594848633e-01 -3.904716074466705322e-01 -1.954607814550399780e-01 -1.962582767009735107e-01 1.973529756069183350e-01 6.853368878364562988e-02 3.518637120723724365e-01 6.051502749323844910e-02 7.803060114383697510e-02 -1.036336421966552734e-01 6.097342073917388916e-02 -1.965370327234268188e-01 -2.083413004875183105e-01 -1.428647488355636597e-01 -1.113058477640151978e-01 -8.491037786006927490e-02 -9.394034743309020996e-03 -2.249870449304580688e-01 -2.220347523689270020e-02 -4.169131070375442505e-02
9.826887398958206177e-02 1.481232792139053345e-01 -6.122081354260444641e-02 2.256509512662887573e-01 -1.166418045759201050e-01 2.727040648460388184e-01 -1.925533562898635864e-01 9.349603950977325439e-02 -7.938924431800842285e-02 -2.427187114953994751e-01 7.226286083459854126e-02 1.820804551243782043e-02 -1.859807670116424561e-01 -7.496248185634613037e-02 9.562382102012634277e-02 -3.148778975009918213e-01 -1.809242740273475647e-02 4.877462238073348999e-02 1.029782518744468689e-01 -2.140403538942337036e-01 1.318325102329254150e-01 3.248589858412742615e-02 -9.878177940845489502e-02 -2.343175858259201050e-01 -3.625583946704864502e-01 2.324228584766387939e-01 -3.298613727092742920e-01 -1.083627864718437195e-01 -3.343973308801651001e-02 3.159454166889190674e-01 -9.123608469963073730e-03 -1.068262383341789246e-01
1.321354508399963379e-01 -1.116149872541427612e-01 -6.331522017717361450e-02 2.702608406543731689e-01 3.281665733084082603e-03 3.350938558578491211e-01 1.584006994962692261e-01 1.371870487928390503e-01 -1.649265438318252563e-01 1.035763919353485107e-01 2.386063933372497559e-01 -2.459632009267807007e-01 6.052338331937789917e-02 6.952630728483200073e-02 2.309471666812896729e-01 -3.190383017063140869e-01 -1.457725465297698975e-01 -1.794268749654293060e-02 1.155731827020645142e-01 -7.591898739337921143e-02 1.392703205347061157e-01 2.968434989452362061e-01 1.422644704580307007e-01 1.572235822677612305e-01 1.736189872026443481e-01 5.892772227525711060e-02 -1.837369054555892944e-01 7.161470502614974976e-02 2.090952098369598389e-01 -2.440380603075027466e-01 -1.976681351661682129e-01 9.914052486419677734e-02
-8.411956578493118286e-02 -1.474692076444625854e-01 -3.386696055531501770e-02 3.081363141536712646e-01 4.102532565593719482e-02 5.627300739288330078e-01 -3.773926943540573120e-02 4.967662692070007324e-02 -4.785684347152709961e-01 -1.015511378645896912e-01 -1.231948211789131165e-01 -1.191833540797233582e-01 5.160192959010601044e-03 -1.349834650754928589e-01 -1.033178269863128662e-01 9.663870185613632202e-02 -7.426683604717254639e-02 -2.216438055038452148e-01 7.064689695835113525e-02 -8.241618424654006958e-02 5.876351892948150635e-02 1.538738310337066650e-01 -8.090577274560928345e-02 8.173814415931701660e-02 -7.954848557710647583e-02 1.812319271266460419e-02 -2.025082260370254517e-01 -4.977399948984384537e-03 -7.497254759073257446e-02 -3.825793787837028503e-02 -1.742671579122543335e-01 2.322335094213485718e-01
-2.923244982957839966e-02 -2.573997676372528076e-01 6.484343111515045166e-02 2.667052149772644043e-01 -1.404978036880493164e-01 9.508532285690307617e-02 2.527789957821369171e-02 -3.224661946296691895e-01 3.043475560843944550e-02 -1.601358801126480103e-01 -1.227299869060516357e-01 -1.620194613933563232e-01 -8.708139508962631226e-02 -5.742271617054939270e-02 2.783157527446746826e-01 2.179377675056457520e-01 6.097041442990303040e-02 5.454498156905174255e-02 4.758025407791137695e-01 -6.930840900167822838e-04 2.666197121143341064e-01 1.617506705224514008e-02 1.062457710504531860e-01 1.081927269697189331e-01 -1.266094446182250977e-01 1.614954769611358643e-01 -3.065800070762634277e-01 1.505672484636306763e-01 9.982796013355255127e-02 -1.025908887386322021e-01 -1.050590723752975464e-01 5.203174427151679993e-02
1.171625778079032898e-01 -1.550837010145187378e-01 -7.071599364280700684e-02 9.030704945325851440e-02 2.532028593122959137e-02 5.291411280632019043e-01 9.044045582413673401e-03 3.118477016687393188e-02 -2.674936354160308838e-01 -1.831629276275634766e-01 3.996087983250617981e-02 4.791043698787689209e-02 -2.865584567189216614e-02 -1.465754359960556030e-01 1.140371635556221008e-01 -9.685004502534866333e-02 7.192043215036392212e-02 -3.214919865131378174e-01 2.062645852565765381e-01 5.568623915314674377e-02 -1.582772880792617798e-01 2.157325148582458496e-01 -9.969515353441238403e-02 -3.847590461373329163e-02 -3.626431105658411980e-03 1.813640594482421875e-01 -2.853878438472747803e-01 1.769912540912628174e-01 -1.148706972599029541e-01 -9.607676416635513306e-02 -2.023490667343139648e-01 2.597300112247467041e-01
2.619364857673645020e-02 -2.310540527105331421e-01 1.334875524044036865e-01 3.763372898101806641e-01 -4.287990182638168335e-02 3.799352943897247314e-01 1.363332122564315796e-01 2.289903908967971802e-01 -2.046123296022415161e-01 -3.014139533042907715e-01 -1.180566176772117615e-01 -1.390614509582519531e-01 1.064125895500183105e-01 -1.698261201381683350e-01 6.982447952032089233e-02 2.164486348628997803e-01 9.689424932003021240e-02 8.669856935739517212e-03 2.861597202718257904e-02 -1.358822286128997803e-01 -2.338130474090576172e-01 2.592026256024837494e-02 7.435905188322067261e-02 1.055041402578353882e-01 1.576592028141021729e-01 1.806956082582473755e-01 -2.108156383037567139e-01 -1.550439000129699707e-01 1.576656103134155273e-01 -2.131336629390716553e-01 -5.414311215281486511e-02 1.069204807281494141e-01
-1.804307252168655396e-01 -1.107490155845880508e-02 -4.777326062321662903e-02 1.656989753246307373e-01 -2.461851835250854492e-01 2.522608637809753418e-01 9.769678860902786255e-02 -1.272592097520828247e-01 -1.389412730932235718e-01 7.161958515644073486e-02 4.475796520709991455e-01 -1.369210630655288696e-01 3.701729699969291687e-03 -8.745735138654708862e-02 1.820047348737716675e-01 -1.107124611735343933e-01 2.946729660034179688e-01 -3.061320632696151733e-02 3.159302771091461182e-01 -1.205839402973651886e-02 1.650313287973403931e-01 4.018837213516235352e-01 1.258019655942916870e-01 -4.623275995254516602e-02 -9.135141223669052124e-02 9.401617199182510376e-02 3.106803074479103088e-02 -2.300608903169631958e-01 1.207281649112701416e-01 -3.877506032586097717e-02 8.774550259113311768e-02 -4.189825803041458130e-02
2.137381397187709808e-02 8.959307521581649780e-02 1.579201519489288330e-01 1.613458096981048584e-01 1.316908150911331177e-01 1.032080948352813721e-01 1.502087414264678955e-01 -3.386150002479553223e-01 -2.718067727982997894e-02 -2.579224705696105957e-01 8.167704939842224121e-02 1.151268407702445984e-01 -7.644058763980865479e-02 1.242477744817733765e-01 3.489995375275611877e-02 7.819838076829910278e-02 2.645806372165679932e-01 2.668588161468505859e-01 3.935078680515289307e-01 2.608539536595344543e-02 1.502625197172164917e-01 2.511802017688751221e-01 -1.502136420458555222e-02 -3.009424209594726562e-01 -3.207747340202331543e-01 1.425503790378570557e-01 -3.467642143368721008e-02 -1.620885580778121948e-01 -1.072280574589967728e-02 2.382161468267440796e-02 -1.308658421039581299e-01 1.334836035966873169e-01
1.528880894184112549e-01 2.000854462385177612e-01 2.126093655824661255e-01 5.087881907820701599e-02 -8.305765688419342041e-03 1.858181804418563843e-01 7.802000641822814941e-02 -3.210584223270416260e-01 -6.997580081224441528e-02 -1.425440758466720581e-01 2.422972619533538818e-01 -1.243198886513710022e-01 -4.454400837421417236e-01 1.074795722961425781e-01 -8.685895241796970367e-03 1.180055364966392517e-01 4.272929579019546509e-02 3.921196982264518738e-02 2.581833302974700928e-01 -6.064233183860778809e-02 6.355011463165283203e-02 2.696189582347869873e-01 -1.554235666990280151e-01 -7.712718099355697632e-02 -4.042606651782989502e-01 1.081274449825286865e-01 1.921954005956649780e-02 -8.656159788370132446e-02 -4.302834719419479370e-02 -1.191941127181053162e-01 -1.746591329574584961e-01 -1.077294796705245972e-01
-1.213190630078315735e-01 1.030584350228309631e-01 2.174777090549468994e-01 1.607031971216201782e-01 -1.628928929567337036e-01 5.098105669021606445e-01 2.904944680631160736e-02 1.713454425334930420e-01 -6.387009471654891968e-02 -3.129423782229423523e-02 1.550977081060409546e-01 -7.640233635902404785e-02 3.109088726341724396e-02 -6.536676734685897827e-02 2.457540482282638550e-01 1.401448398828506470e-01 3.460219502449035645e-02 2.327561229467391968e-01 1.820950955152511597e-01 -1.209677159786224365e-01 -6.802897155284881592e-02 8.487869054079055786e-02 -5.447936058044433594e-02 3.380008041858673096e-01 -2.706984877586364746e-01 -5.662177503108978271e-02 -1.577127873897552490e-01 2.984443306922912598e-01 -8.962201327085494995e-02 1.725278943777084351e-01 3.502374980598688126e-03 6.498000770807266235e-02
-7.239653915166854858e-02 -7.166985888034105301e-03 2.709860540926456451e-02 1.392931491136550903e-01 1.862496584653854370e-01 4.576406478881835938e-01 2.589694038033485413e-02 8.326952904462814331e-02 -1.235353201627731323e-01 -1.602242738008499146e-01 -9.540703147649765015e-02 2.031678408384323120e-01 9.791870415210723877e-02 2.364407330751419067e-01 1.469492763280868530e-01 1.719734221696853638e-01 1.285781711339950562e-01 -6.605715304613113403e-02 2.377791404724121094e-01 1.229021027684211731e-01 1.913873553276062012e-01 2.181809097528457642e-01 9.137648344039916992e-02 1.424928847700357437e-02 4.393228143453598022e-02 -8.957158029079437256e-02 -1.703438758850097656e-01 -6.030692905187606812e-02 3.214944899082183838e-01 3.407070040702819824e-01 -1.730175465345382690e-01 1.938082426786422729e-01
-3.345919540151953697e-03 2.309341132640838623e-01 -6.339134275913238525e-02 1.250972300767898560e-01 1.656043827533721924e-01 3.561677634716033936e-01 2.700015008449554443e-01 2.499856352806091309e-01 -6.327600777149200439e-02 -1.335290223360061646e-01 7.249116897583007812e-02 2.301260270178318024e-02 -1.764746010303497314e-01 1.057506203651428223e-01 3.228222485631704330e-03 -2.511635236442089081e-02 8.488586544990539551e-02 2.192095518112182617e-01 -3.283563256263732910e-02 -4.370315372943878174e-02 7.308638840913772583e-02 4.584271311759948730e-01 -2.458977252244949341e-01 -1.399294883012771606e-01 -1.807930916547775269e-01 -8.595009893178939819e-02 -2.204873561859130859e-01 1.669799536466598511e-01 -9.822907857596874237e-03 -5.662681162357330322e-02 -2.865203022956848145e-01 1.047533452510833740e-01
1.205209642648696899e-01 -9.190966188907623291e-02 -2.268775552511215210e-01 1.295286118984222412e-01 -1.921069920063018799e-01 3.214437663555145264e-01 -6.106517743319272995e-03 -4.449805617332458496e-02 -1.160274520516395569e-01 -2.217903435230255127e-01 7.390672713518142700e-02 5.464191548526287079e-03 -5.716001614928245544e-02 -7.983464747667312622e-02 -1.282819658517837524e-01 -8.818302303552627563e-02 8.168997615575790405e-02 1.167448237538337708e-01 5.241129398345947266e-01 -2.444087266921997070e-01 -6.872949004173278809e-02 -2.046860009431838989e-02 -2.343504689633846283e-02 -2.358281463384628296e-01 -1.423804610967636108e-01 -3.754797875881195068e-01 -1.984058320522308350e-01 4.909401759505271912e-02 -1.593420468270778656e-02 1.054942533373832703e-01 -1.787260323762893677e-01 4.594769328832626343e-02
5.482612922787666321e-02 -6.571722030639648438e-02 1.985619217157363892e-01 4.248126149177551270e-01 -2.077119350433349609e-01 4.690144360065460205e-01 -7.540313154458999634e-02 -3.416743502020835876e-02 -2.834703922271728516e-01 -7.668983656913042068e-03 8.422837406396865845e-02 -1.293571442365646362e-01 -5.298323556780815125e-02 -2.333902716636657715e-01 6.122270226478576660e-02 7.974789291620254517e-02 2.164096385240554810e-01 -1.660717278718948364e-01 1.163294464349746704e-01 -9.342318028211593628e-02 -7.671988010406494141e-02 5.686728656291961670e-02 5.032611638307571411e-02 1.382229477167129517e-01 -1.031957268714904785e-01 1.711262911558151245e-01 -7.615606486797332764e-02 -6.851641833782196045e-02 -3.286680579185485840e-01 -7.030599564313888550e-02 -2.001583278179168701e-01 1.715965382754802704e-02
1.907840967178344727e-01 -1.337033510208129883e-01 7.774055749177932739e-02 2.347932159900665283e-01 5.414480715990066528e-02 3.634944558143615723e-01 -2.593697048723697662e-03 2.361895292997360229e-01 -1.133226156234741211e-01 -9.490845352411270142e-02 -8.043680340051651001e-02 2.141931094229221344e-02 -1.022271886467933655e-01 1.639281511306762695e-01 -2.410503923892974854e-01 3.181694447994232178e-01 7.110123988240957260e-03 2.497581839561462402e-01 2.533058822154998779e-01 8.731644600629806519e-02 -5.316794663667678833e-02 1.657788604497909546e-01 -1.401693280786275864e-02 7.605269551277160645e-03 6.823111325502395630e-02 1.586129069328308105e-01 -1.874007135629653931e-01 -8.797398209571838379e-02 2.042134702205657959e-01 3.606555759906768799e-01 -1.841645687818527222e-01 1.584839522838592529e-01
9.330498427152633667e-02 9.042429924011230469e-02 1.796859502792358398e-02 2.349092960357666016e-01 -8.078501373529434204e-02 2.248200178146362305e-01 -2.568643540143966675e-02 -3.475388046354055405e-03 -2.336278930306434631e-02 -4.259475320577621460e-02 -7.705782074481248856e-03 -2.948540449142456055e-01 -2.512735128402709961e-02 1.450897306203842163e-01 -1.329462677240371704e-01 3.009748756885528564e-01 2.344987839460372925e-01 2.368777617812156677e-02 2.860282659530639648e-01 6.528511643409729004e-02 7.284440845251083374e-02 1.756483614444732666e-01 -1.568494588136672974e-01 -5.145848393440246582e-01 4.774837568402290344e-02 -1.878203153610229492e-01 -1.684186905622482300e-01 -5.884542316198348999e-02 4.389156529214233160e-04 -2.971845269203186035e-01 5.375601723790168762e-02 1.509742438793182373e-01
1.422801762819290161e-01 -3.614664822816848755e-02 1.694670133292675018e-02 1.383649706840515137e-01 1.805361825972795486e-04 5.181939601898193359e-01 -1.134948655962944031e-01 -1.174449548125267029e-01 1.779179722070693970e-01 -2.765768766403198242e-01 1.486028730869293213e-01 -3.254661858081817627e-01 -7.216086238622665405e-02 -2.544363737106323242e-01 -3.431056067347526550e-02 -5.650138482451438904e-02 4.971144348382949829e-02 -2.393871918320655823e-02 2.887628078460693359e-01 -5.012711137533187866e-02 -1.612141281366348267e-01 -3.869586065411567688e-02 -2.860827930271625519e-02 -1.227670758962631226e-01 -2.452274858951568604e-01 -1.947249323129653931e-01 -5.352267250418663025e-02 -2.889912724494934082e-01 -1.106946095824241638e-01 -1.280023604631423950e-01 -8.911418169736862183e-02 -3.184601198881864548e-03
2.087287604808807373e-01 -3.865862730890512466e-03 2.392378598451614380e-01 1.928913891315460205e-01 -3.099347651004791260e-01 4.510204195976257324e-01 5.920599400997161865e-02 2.137820422649383545e-01 -1.497946828603744507e-01 1.643556356430053711e-01 7.007138431072235107e-02 -2.048193812370300293e-01 6.809828430414199829e-02 -1.221213955432176590e-02 2.014965862035751343e-01 -9.079967625439167023e-03 9.579463303089141846e-02 -4.144961759448051453e-02 5.454140901565551758e-02 -1.382917463779449463e-01 1.025032624602317810e-01 -3.836366906762123108e-02 -2.733692824840545654e-01 5.968350172042846680e-02 -2.609549462795257568e-01 -4.135295376181602478e-02 -2.946401834487915039e-01 1.533711105585098267e-01 -1.241907998919487000e-01 1.830598898231983185e-02 -1.639695316553115845e-01 1.595408618450164795e-01
-1.046929582953453064e-01 -5.122209899127483368e-03 1.207953691482543945e-01 2.430501133203506470e-01 -6.782275438308715820e-02 4.646737575531005859e-01 -8.342305570840835571e-02 -6.794184446334838867e-02 -6.184759736061096191e-01 -2.051741816103458405e-02 -2.810567803680896759e-02 -1.781634390354156494e-01 -4.911085218191146851e-02 -2.229704409837722778e-01 1.213669925928115845e-01 2.428615987300872803e-01 -1.231526024639606476e-02 -3.796529397368431091e-02 7.506019622087478638e-02 4.454034846276044846e-03 -1.121267080307006836e-01 -4.267930611968040466e-02 -1.528072822839021683e-02 -1.294574737548828125e-01 5.181731283664703369e-02 1.299324780702590942e-01 -1.494285464286804199e-01 1.563776135444641113e-01 -1.065038517117500305e-01 -1.115787178277969360e-01 5.865472182631492615e-02 -9.863515198230743408e-02
1.886341422796249390e-01 -8.417574316263198853e-02 -6.441053003072738647e-02 1.529429107904434204e-01 4.557614400982856750e-02 2.322310209274291992e-01 2.417974025011062622e-01 -1.930141448974609375e-01 9.230928868055343628e-02 -4.741738438606262207e-01 -1.554570347070693970e-01 -1.436352133750915527e-01 -2.329016029834747314e-01 -5.065796524286270142e-02 -2.211752347648143768e-02 1.790735870599746704e-01 1.508712470531463623e-01 1.918379217386245728e-01 2.606576085090637207e-01 -2.205068916082382202e-01 -6.890516728162765503e-02 1.047136634588241577e-02 -1.063709855079650879e-01 -1.172602176666259766e-01 -2.379442304372787476e-01 1.567898243665695190e-01 -4.948710277676582336e-02 2.398504763841629028e-01 4.470035806298255920e-02 -1.569236516952514648e-01 -1.915088146924972534e-01 -2.867046510800719261e-03
2.711592614650726318e-01 2.954884171485900879e-01 1.229761354625225067e-02 2.594066858291625977e-01 1.283758133649826050e-01 2.862540781497955322e-01 1.380956079810857773e-02 2.483414858579635620e-01 -3.751551210880279541e-01 -3.711269795894622803e-02 -9.743264317512512207e-02 1.529277116060256958e-01 -2.187191508710384369e-02 1.620051115751266479e-01 1.650726199150085449e-01 -1.553265750408172607e-01 2.256236225366592407e-01 -6.055512465536594391e-03 2.684686183929443359e-01 3.523328155279159546e-02 6.949391961097717285e-02 1.076525300741195679e-01 -2.034856006503105164e-02 -2.392266690731048584e-01 -2.687816917896270752e-01 -6.375286728143692017e-02 -1.206984072923660278e-01 5.515544116497039795e-02 3.291113534942269325e-03 -1.938791424036026001e-01 -1.404158473014831543e-01 9.368059039115905762e-02
1.256887763738632202e-01 6.769937276840209961e-02 1.104358211159706116e-01 2.495891302824020386e-01 -1.847115717828273773e-02 2.444728165864944458e-01 -1.366078555583953857e-01 -2.536029182374477386e-02 -1.138989329338073730e-01 2.507771924138069153e-02 6.669279187917709351e-02 2.312433421611785889e-01 -3.808154165744781494e-01 3.620946109294891357e-01 2.317608445882797241e-01 9.661988168954849243e-02 1.472556591033935547e-01 -1.147673130035400391e-01 4.641962051391601562e-01 -1.243037059903144836e-01 -3.137120977044105530e-02 8.409316837787628174e-02 -6.997773051261901855e-02 1.792267858982086182e-01 -5.287903547286987305e-02 -1.682455837726593018e-01 -1.624734997749328613e-01 -1.160706654191017151e-01 8.889153599739074707e-02 -2.494922466576099396e-02 -2.801563590764999390e-02 1.544952094554901123e-01
1.920928619801998138e-02 -1.993507444858551025e-01 -9.059680998325347900e-02 1.256609261035919189e-01 -2.150507420301437378e-01 1.724487245082855225e-01 3.363708853721618652e-01 -2.562554478645324707e-01 1.763046234846115112e-01 -2.690424323081970215e-01 3.604532033205032349e-02 -1.300012022256851196e-01 5.694149062037467957e-02 -1.339569538831710815e-01 1.378843486309051514e-01 1.157540380954742432e-01 7.985731959342956543e-02 1.684023439884185791e-01 3.181420564651489258e-01 6.812992691993713379e-02 4.385932907462120056e-02 1.803157329559326172e-01 2.720281481742858887e-01 -9.966312907636165619e-03 -2.213443070650100708e-01 -8.363824337720870972e-02 -3.297697603702545166e-01 1.057045441120862961e-02 1.037534698843955994e-02 -2.166741192340850830e-01 -2.056556195020675659e-01 5.003007128834724426e-02
-1.246545761823654175e-01 6.320234388113021851e-02 -1.773486882448196411e-01 4.138031229376792908e-02 -2.027505636215209961e-01 3.841486275196075439e-01 -4.542975872755050659e-02 1.928186714649200439e-01 -1.317401230335235596e-02 -9.203863888978958130e-02 -1.619206368923187256e-01 -1.046277359127998352e-01 -2.545836865901947021e-01 7.936261594295501709e-02 -1.267245411872863770e-01 2.549549639225006104e-01 7.987610995769500732e-02 1.957127600908279419e-01 2.792025804519653320e-01 -1.542263776063919067e-01 -1.270308494567871094e-01 9.528570622205734253e-02 2.394890636205673218e-01 -2.319639772176742554e-01 1.172784995287656784e-02 1.290517747402191162e-01 -3.358991444110870361e-01 2.450292706489562988e-01 -3.081160783767700195e-02 1.207194924354553223e-01 -5.918139219284057617e-02 -1.729512363672256470e-01
-1.443025916814804077e-01 1.798023842275142670e-02 1.898970603942871094e-01 2.327120602130889893e-01 -5.359053984284400940e-02 9.797522425651550293e-02 6.123957782983779907e-02 -1.304689943790435791e-01 -1.069635897874832153e-01 -1.423141267150640488e-02 1.295387297868728638e-01 -1.926808357238769531e-01 -1.538071930408477783e-01 1.644745236262679100e-03 -9.690740704536437988e-02 2.184322923421859741e-01 7.537653297185897827e-02 7.901278138160705566e-02 6.467105150222778320e-01 8.904635906219482422e-03 8.741033822298049927e-02 1.158180385828018188e-01 4.508488636929541826e-04 -3.191443681716918945e-01 -1.487759500741958618e-01 2.627925574779510498e-01 -1.820088475942611694e-01 1.082777697592973709e-02 1.043356433510780334e-01 2.153623476624488831e-02 1.345921754837036133e-01 4.507393389940261841e-02
-1.916366815567016602e-01 8.444017171859741211e-02 -2.832102775573730469e-01 1.319720037281513214e-02 -1.858826279640197754e-01 2.702411711215972900e-01 2.409578710794448853e-01 -2.483365312218666077e-02 2.489187382161617279e-02 -3.314412236213684082e-01 3.101830556988716125e-02 -1.141192242503166199e-01 -9.731137752532958984e-02 -2.728309929370880127e-01 6.870716810226440430e-03 1.374193131923675537e-01 1.750197410583496094e-01 -1.161769628524780273e-01 3.858941495418548584e-01 -9.092456847429275513e-02 1.143758371472358704e-01 1.064303964376449585e-01 -2.989550866186618805e-02 -5.493950843811035156e-02 -1.439050734043121338e-01 -1.286014765501022339e-01 -3.553168177604675293e-01 4.464469105005264282e-02 4.090039874427020550e-04 3.825511410832405090e-02 -2.905102372169494629e-01 3.500137850642204285e-02
[truncated: 3,268,704 more chars]
