# Supplementary material for: The Language of Innovation
Source: PLoS One. 2020 Apr 30;15(4):e0230107. doi: 10.1371/journal.pone.0230107 (PMC7194493; doi:10.1371/journal.pone.0230107)
Supplement: S17 File — (GZ) [file pone.0230107.s017.tar.gz › 1995-1999/V2Run_2_VS_4500_embeddings1995-1999ED32.txt]

1.712227910757064819e-01 9.111622720956802368e-02 2.376284748315811157e-01 -3.841893672943115234e-01 -2.744742035865783691e-01 -2.632522583007812500e-01 -2.718290090560913086e-01 1.500803530216217041e-01 7.233029603958129883e-02 3.009264767169952393e-01 3.002138137817382812e-01 1.704740226268768311e-01 -9.405799955129623413e-02 -5.462080240249633789e-03 5.290395393967628479e-02 1.199511438608169556e-01 -1.514194253832101822e-02 -1.559888124465942383e-01 -2.374924868345260620e-01 -7.446528226137161255e-02 9.331254661083221436e-02 -4.414296150207519531e-02 -1.859398633241653442e-01 2.529183924198150635e-01 3.232916444540023804e-02 -6.856518983840942383e-02 -1.979951411485671997e-01 7.078548427671194077e-03 -1.343098133802413940e-01 -1.103727612644433975e-02 8.380820602178573608e-02 1.016208902001380920e-01
2.799943089485168457e-01 2.583509087562561035e-01 -1.717588007450103760e-01 -2.165119498968124390e-01 -1.983235925436019897e-01 -1.665666401386260986e-01 -1.242692619562149048e-01 1.259767413139343262e-01 2.141499817371368408e-01 1.551364660263061523e-01 -7.012301683425903320e-02 4.992424324154853821e-02 -1.563897877931594849e-01 -4.806707799434661865e-02 -8.013761043548583984e-02 -9.571273624897003174e-02 2.673569321632385254e-01 9.432920068502426147e-02 -2.749293744564056396e-01 -3.290920853614807129e-01 -7.172081619501113892e-02 -3.191420137882232666e-01 1.320810914039611816e-01 -4.322730749845504761e-02 -1.485970318317413330e-01 2.537495195865631104e-01 6.431452184915542603e-02 1.851882934570312500e-01 1.292298897169530392e-03 8.162673562765121460e-02 1.302809864282608032e-01 1.459031850099563599e-01
1.440595369786024094e-02 1.469268351793289185e-01 2.683805115520954132e-02 -3.233376741409301758e-01 -1.376553624868392944e-01 -1.777036637067794800e-01 -1.313479840755462646e-01 -1.301703751087188721e-01 8.430705964565277100e-02 -4.531610384583473206e-02 2.234647274017333984e-01 1.358529627323150635e-01 -1.647076308727264404e-01 5.827518552541732788e-02 3.094087727367877960e-02 2.249475270509719849e-01 -1.679599136114120483e-01 -2.589577250182628632e-02 -2.043796777725219727e-01 -2.408027648925781250e-01 3.259059786796569824e-02 -2.356621772050857544e-01 6.187222525477409363e-02 3.066364526748657227e-01 -1.465643644332885742e-01 -9.021318703889846802e-02 4.578766529448330402e-04 2.741884291172027588e-01 -1.950043439865112305e-01 3.278009220957756042e-02 4.484595656394958496e-01 2.165642008185386658e-02
1.941223591566085815e-01 -1.243714243173599243e-01 -9.376791119575500488e-02 -2.173368930816650391e-01 1.036332175135612488e-01 -1.316243112087249756e-01 -5.347820371389389038e-02 2.121506929397583008e-01 -9.547559171915054321e-02 1.011148318648338318e-01 3.290531411767005920e-02 -1.689895838499069214e-01 -1.142455041408538818e-01 -1.865554302930831909e-01 2.531915009021759033e-01 1.854433566331863403e-01 -2.486906796693801880e-01 -1.381672024726867676e-01 -4.199120700359344482e-01 -2.131176888942718506e-01 3.156410455703735352e-01 -1.474412828683853149e-01 -5.988923832774162292e-02 -4.780419170856475830e-02 -1.043603047728538513e-01 1.555262785404920578e-02 -1.036374121904373169e-01 3.985271751880645752e-01 -7.989204674959182739e-02 -3.146592900156974792e-02 3.113618120551109314e-02 2.439470030367374420e-02
-1.927850097417831421e-01 1.768064051866531372e-01 8.656986802816390991e-02 -2.869167625904083252e-01 -2.640778571367263794e-02 -1.248131617903709412e-01 -1.911247968673706055e-01 2.073312550783157349e-02 -9.610580280423164368e-03 5.107862502336502075e-02 -3.683038800954818726e-02 -1.267289966344833374e-01 3.609403595328330994e-02 -4.155335575342178345e-02 -2.312214821577072144e-01 2.808102071285247803e-01 -6.569144129753112793e-02 2.809635400772094727e-01 -2.864059209823608398e-01 -1.771115511655807495e-01 1.934236288070678711e-01 -3.769952356815338135e-01 1.055166944861412048e-01 9.001737833023071289e-02 1.262464653700590134e-02 1.245276629924774170e-01 -2.944854497909545898e-01 1.070005446672439575e-01 -9.643655270338058472e-02 -1.031746938824653625e-01 3.137488961219787598e-01 7.355228066444396973e-02
5.669677257537841797e-02 2.006235718727111816e-01 -3.630974516272544861e-02 -3.657640218734741211e-01 -9.651453047990798950e-02 -2.908443808555603027e-01 -3.980158567428588867e-01 -7.259225845336914062e-02 1.868860274553298950e-01 5.157160758972167969e-02 1.619364470243453979e-01 2.928483486175537109e-01 2.689525783061981201e-01 -2.087534870952367783e-03 -1.321591585874557495e-01 6.369822472333908081e-02 -1.513251103460788727e-02 1.013891175389289856e-01 -2.439763993024826050e-01 -1.628052890300750732e-01 1.289054602384567261e-01 -2.606792747974395752e-01 1.201995909214019775e-01 1.367120593786239624e-01 2.694408036768436432e-02 1.195513755083084106e-01 -5.718516930937767029e-02 -4.252753779292106628e-02 1.985366828739643097e-02 -4.169423133134841919e-02 2.737378776073455811e-01 9.486750513315200806e-02
8.785796165466308594e-02 6.580477952957153320e-02 -8.982338011264801025e-02 -2.698231935501098633e-01 -4.104906320571899414e-01 -6.144960969686508179e-02 -1.040640696883201599e-01 1.654109954833984375e-01 1.133651882410049438e-01 7.376503944396972656e-02 9.844695031642913818e-02 -1.729874610900878906e-01 6.035073474049568176e-02 -1.037777140736579895e-01 5.734500661492347717e-02 4.069051146507263184e-01 3.433148143813014030e-03 -1.291881352663040161e-01 -4.434056878089904785e-01 -1.207252293825149536e-01 -1.565951853990554810e-01 -1.901107728481292725e-01 9.243525564670562744e-02 5.155713856220245361e-02 -2.336104214191436768e-01 1.239843964576721191e-01 2.953966520726680756e-02 -7.552848011255264282e-02 1.211940422654151917e-01 -9.069290012121200562e-02 2.005374729633331299e-01 1.265893429517745972e-01
1.296495199203491211e-01 6.923142075538635254e-02 -1.420783102512359619e-01 -2.064459472894668579e-01 -5.172622203826904297e-02 -1.147305294871330261e-01 -5.711622536182403564e-02 -1.076135411858558655e-02 -1.349258981645107269e-02 2.832831740379333496e-01 3.143200576305389404e-01 1.629587262868881226e-01 1.982001066207885742e-01 2.733641862869262695e-02 -8.466899394989013672e-03 2.462240159511566162e-01 -2.867122888565063477e-01 6.836631894111633301e-02 -3.592229187488555908e-01 -1.179616712033748627e-02 2.098054392263293266e-03 -2.607850432395935059e-01 -6.791214644908905029e-02 2.687104642391204834e-01 -2.137939035892486572e-01 1.551861166954040527e-01 -2.741686403751373291e-01 -3.913780301809310913e-02 -2.834277227520942688e-03 4.992849752306938171e-02 2.786416113376617432e-01 -4.838209226727485657e-02
-1.015614867210388184e-01 3.407386839389801025e-01 1.782159954309463501e-01 -3.377332687377929688e-01 -2.165572941303253174e-01 2.581404335796833038e-02 -2.538141608238220215e-02 1.593203544616699219e-01 8.246935158967971802e-02 1.815573573112487793e-01 1.818352490663528442e-01 -1.086736992001533508e-01 1.224399805068969727e-01 -1.458742767572402954e-01 -1.099126413464546204e-01 -1.576617546379566193e-02 3.568446263670921326e-03 3.005179762840270996e-01 -2.973700761795043945e-01 -3.150694072246551514e-01 -9.034376591444015503e-02 -3.155704140663146973e-01 -9.755440801382064819e-02 -3.010506182909011841e-02 -1.500515341758728027e-01 -4.490708932280540466e-02 8.055320382118225098e-02 -2.019349038600921631e-01 -8.677147328853607178e-02 1.641423851251602173e-01 1.350459456443786621e-01 -1.514097861945629120e-02
3.658159077167510986e-01 1.866577565670013428e-01 -1.700658164918422699e-02 -2.621928155422210693e-01 -2.543268799781799316e-01 -2.270575016736984253e-01 -1.323892772197723389e-01 -5.433045327663421631e-02 1.911777108907699585e-01 -9.784995019435882568e-02 -1.527222245931625366e-01 5.219656601548194885e-02 1.108714565634727478e-01 4.414674639701843262e-02 1.657703071832656860e-01 3.007408678531646729e-01 1.251589357852935791e-01 -1.215364113450050354e-01 -2.482045888900756836e-01 -2.023035883903503418e-01 1.655348539352416992e-01 -1.546091213822364807e-02 -2.503888309001922607e-01 -1.310637742280960083e-01 -8.887425065040588379e-02 1.111981868743896484e-01 -1.141442451626062393e-02 8.808062411844730377e-03 -1.700303405523300171e-01 1.595156937837600708e-01 3.206358253955841064e-01 5.597621947526931763e-02
2.166754156351089478e-01 7.882212847471237183e-02 3.530675172805786133e-02 -2.257291227579116821e-01 -5.252053216099739075e-02 -2.582234889268875122e-02 -4.040247797966003418e-01 -1.697233766317367554e-01 -1.547645032405853271e-01 2.028143852949142456e-01 1.168499365448951721e-01 1.256407052278518677e-01 1.008499935269355774e-01 2.787340199574828148e-03 6.693154573440551758e-02 2.433276325464248657e-01 1.535273790359497070e-01 3.358474746346473694e-02 -2.702742815017700195e-01 -6.713972985744476318e-02 -1.150130201131105423e-02 -1.322370469570159912e-01 -6.871469318866729736e-02 1.508005112409591675e-01 -2.047947347164154053e-01 9.796807169914245605e-02 -2.754781544208526611e-01 7.088901847600936890e-02 -1.655875295400619507e-01 -1.713241823017597198e-02 4.293705821037292480e-01 1.972803920507431030e-01
2.346976101398468018e-02 2.113519012928009033e-01 -5.114291980862617493e-02 -2.519580721855163574e-01 -2.437295578420162201e-02 -3.201929330825805664e-01 -1.176639795303344727e-01 -1.907471269369125366e-01 3.446088358759880066e-02 5.986926704645156860e-02 -1.445684283971786499e-01 9.316675364971160889e-02 1.325323730707168579e-01 -4.629148542881011963e-02 8.629752695560455322e-02 2.821524441242218018e-01 -3.296838402748107910e-01 -3.175343200564384460e-02 -7.293470948934555054e-02 -9.221042692661285400e-02 1.103740260004997253e-01 -2.539097666740417480e-01 -8.104044944047927856e-02 5.143968388438224792e-02 -2.425569742918014526e-01 -3.216774016618728638e-02 -2.011265456676483154e-01 4.276116192340850830e-02 5.670985579490661621e-02 7.756655663251876831e-02 5.128318071365356445e-01 -1.022319942712783813e-01
3.925459086894989014e-01 1.732762008905410767e-01 1.105104088783264160e-01 -8.531341701745986938e-02 -1.092262342572212219e-01 1.196171939373016357e-01 -2.329028993844985962e-01 4.244655668735504150e-01 1.710024029016494751e-01 -6.776086520403623581e-03 -1.882924512028694153e-02 1.301081967540085316e-03 -4.483955353498458862e-02 8.769210427999496460e-02 -2.037405669689178467e-01 2.103071510791778564e-01 1.947941482067108154e-01 -1.079400479793548584e-01 -4.487082660198211670e-01 -8.967816084623336792e-02 -4.419101029634475708e-02 -1.219645962119102478e-01 9.901291131973266602e-02 1.273699756711721420e-02 -1.409420818090438843e-01 7.466720789670944214e-02 4.951537121087312698e-03 1.910970509052276611e-01 -1.504673715680837631e-02 1.363944262266159058e-01 1.923595368862152100e-01 8.407901227474212646e-02
3.060785233974456787e-01 2.465645968914031982e-01 -7.316017523407936096e-03 -4.462790489196777344e-01 1.153850406408309937e-01 -1.821087002754211426e-01 -4.725635051727294922e-02 -5.647055059671401978e-02 8.775180205702781677e-03 1.769825816154479980e-01 2.751946449279785156e-03 -3.566022962331771851e-02 -3.128299117088317871e-01 -8.504806458950042725e-02 3.941879868507385254e-01 4.382183775305747986e-02 -6.853623688220977783e-02 -5.324282869696617126e-02 -1.240040585398674011e-01 -1.476491093635559082e-01 1.671076416969299316e-01 5.304685607552528381e-02 -9.924463927745819092e-02 -6.922762095928192139e-02 -2.486741393804550171e-01 -3.310291841626167297e-02 -2.090862244367599487e-01 1.576858758926391602e-01 1.352042555809020996e-01 3.190618753433227539e-02 1.763925701379776001e-01 1.652431786060333252e-01
-3.129161521792411804e-02 2.268808186054229736e-01 -2.182184159755706787e-01 -2.205595523118972778e-01 -4.571181163191795349e-02 -1.908710449934005737e-01 -1.354338377714157104e-01 -1.545795500278472900e-01 1.731317043304443359e-01 1.782520413398742676e-01 2.846928238868713379e-01 1.295452564954757690e-01 2.284390628337860107e-01 8.665301650762557983e-02 2.829240448772907257e-02 2.128668874502182007e-01 9.873533248901367188e-02 5.979658663272857666e-02 -2.496097832918167114e-01 -1.848428994417190552e-01 7.217013835906982422e-02 -2.275971919298171997e-01 -1.723985224962234497e-01 5.053891986608505249e-02 4.549441859126091003e-02 5.478375777602195740e-02 -2.780587077140808105e-01 1.680696569383144379e-02 -9.119964390993118286e-02 1.200398579239845276e-01 4.152265489101409912e-01 1.680606305599212646e-01
1.684352904558181763e-01 3.072715401649475098e-01 -5.303339660167694092e-02 -1.901974529027938843e-01 6.995593756437301636e-02 -6.775642186403274536e-02 -1.524185538291931152e-01 2.485114336013793945e-01 2.550767958164215088e-01 1.798632144927978516e-01 -3.034823834896087646e-01 1.446868013590574265e-02 5.949192494153976440e-02 -1.204751431941986084e-02 -1.048834919929504395e-01 6.434930115938186646e-02 2.370955348014831543e-01 -4.970064386725425720e-02 -4.591961205005645752e-01 -1.612541824579238892e-01 2.681057434529066086e-03 -1.154629420489072800e-02 1.419582366943359375e-01 -8.278412371873855591e-02 3.360467031598091125e-02 1.814699731767177582e-03 2.683700919151306152e-01 1.042682155966758728e-01 -2.822904884815216064e-01 -7.047855295240879059e-03 2.166925221681594849e-01 4.226011037826538086e-02
9.990126639604568481e-02 3.622959554195404053e-02 8.115481585264205933e-02 -4.138050600886344910e-02 -1.964784711599349976e-01 -3.057245314121246338e-01 -1.864094138145446777e-01 4.906594008207321167e-02 7.869619131088256836e-02 -7.649858295917510986e-02 -2.350629717111587524e-01 2.593179047107696533e-01 4.305493459105491638e-02 5.602968856692314148e-02 3.397884964942932129e-01 1.522012650966644287e-01 1.485734581947326660e-01 -4.871578887104988098e-02 -4.065357148647308350e-01 -1.046531200408935547e-01 1.846941560506820679e-01 -2.354746460914611816e-01 -4.051097482442855835e-02 -1.301649957895278931e-01 1.580315083265304565e-02 -3.047423250973224640e-02 3.577274084091186523e-02 1.550674438476562500e-01 2.861535362899303436e-02 2.309954464435577393e-01 3.193657994270324707e-01 2.037894278764724731e-01
2.033866494894027710e-01 2.070136368274688721e-01 -2.362099848687648773e-02 -4.869868457317352295e-01 -2.796011790633201599e-02 -2.641846835613250732e-01 -2.064694017171859741e-01 -1.082101687788963318e-01 -2.062371373176574707e-01 2.593870162963867188e-01 1.561218407005071640e-02 1.404796093702316284e-01 -1.057129427790641785e-01 -1.834431290626525879e-01 3.550224900245666504e-01 8.312479406595230103e-02 1.577987521886825562e-02 1.124908998608589172e-01 -1.101579815149307251e-01 -1.859631575644016266e-02 3.037631511688232422e-02 -1.925317496061325073e-01 1.618328541517257690e-01 9.196564555168151855e-02 -1.550910919904708862e-01 -5.108319222927093506e-03 -5.249172821640968323e-02 2.684224247932434082e-01 2.037394791841506958e-01 8.355713635683059692e-02 1.289469934999942780e-02 -3.751924727112054825e-03
5.507890880107879639e-02 2.305025756359100342e-01 2.082161456346511841e-01 -4.092214107513427734e-01 -3.058637082576751709e-01 -6.038159877061843872e-02 -1.037710756063461304e-01 1.342040747404098511e-01 1.699662804603576660e-01 -1.528305653482675552e-02 1.547729521989822388e-01 -2.775761485099792480e-02 2.066166885197162628e-02 1.016159430146217346e-01 -1.023540720343589783e-01 2.152793258428573608e-01 6.191154196858406067e-02 1.924085170030593872e-01 -9.599842131137847900e-03 -1.470768898725509644e-01 -1.974685788154602051e-01 -1.879236400127410889e-01 -7.478531450033187866e-03 -4.433656111359596252e-02 4.345720633864402771e-02 -1.158547252416610718e-01 -2.366604655981063843e-01 1.738191992044448853e-01 7.813812792301177979e-02 2.966489791870117188e-01 2.668772637844085693e-01 2.825756371021270752e-01
2.600672245025634766e-01 -6.588884443044662476e-02 1.066890582442283630e-01 -5.001487731933593750e-01 2.269051820039749146e-01 -1.836726218461990356e-01 -1.374226063489913940e-01 3.731644898653030396e-02 -1.007832363247871399e-01 2.624559402465820312e-01 8.214120566844940186e-02 -5.987267941236495972e-02 -3.381920158863067627e-01 -1.334446817636489868e-01 1.354814916849136353e-01 4.071886651217937469e-04 -2.291049957275390625e-01 -1.043606996536254883e-01 -2.319579273462295532e-01 -2.149463295936584473e-01 1.915667057037353516e-01 -4.425310343503952026e-02 5.690671503543853760e-02 1.526966840028762817e-01 -1.206111311912536621e-01 -5.380918085575103760e-02 -8.124963194131851196e-02 2.152684181928634644e-01 -1.246933266520500183e-01 2.390260994434356689e-02 3.101338632404804230e-02 7.085788995027542114e-02
3.400177955627441406e-01 1.279305517673492432e-01 -1.057054251432418823e-01 -4.068175554275512695e-01 2.220518440008163452e-01 -2.831211388111114502e-01 -2.308964729309082031e-02 -7.025884091854095459e-02 -2.003596872091293335e-01 3.794236481189727783e-01 1.744267530739307404e-02 -8.245552331209182739e-02 6.586666684597730637e-03 -9.657961130142211914e-02 2.340992391109466553e-01 4.529597610235214233e-02 -1.815376281738281250e-01 2.677743509411811829e-02 -2.887939512729644775e-01 -1.497762799263000488e-01 1.115344762802124023e-01 -1.017740648239850998e-02 -1.090247780084609985e-01 -7.251963019371032715e-02 -1.743323206901550293e-01 -2.475285716354846954e-02 -1.612656712532043457e-01 1.356851160526275635e-01 -1.552505195140838623e-01 -1.500973850488662720e-01 4.556488990783691406e-02 7.518194615840911865e-02
1.092797070741653442e-01 -1.049349755048751831e-01 -1.087560430169105530e-01 -1.804305762052536011e-01 -9.513271600008010864e-02 -2.879368364810943604e-01 -2.223736345767974854e-01 3.413144350051879883e-01 -7.242375984787940979e-03 3.029586374759674072e-01 9.239717572927474976e-02 4.981955140829086304e-02 -1.326963156461715698e-01 -2.264130413532257080e-01 -1.386952549219131470e-01 1.148517951369285583e-01 -4.353308305144309998e-02 -1.390004009008407593e-01 -1.639281511306762695e-01 -7.822195440530776978e-02 1.116249784827232361e-01 -1.367330551147460938e-01 -1.971524655818939209e-01 -1.320286393165588379e-01 -3.727323412895202637e-01 4.770649224519729614e-02 -1.803366094827651978e-01 3.077394068241119385e-01 2.346537262201309204e-02 2.482116408646106720e-02 -1.065067481249570847e-02 2.433751374483108521e-01
7.746447809040546417e-03 2.308799922466278076e-01 3.061801195144653320e-01 -1.926074028015136719e-01 -2.244880944490432739e-01 -1.063359752297401428e-01 -7.871304452419281006e-02 9.522034227848052979e-02 -3.393103927373886108e-02 1.870384812355041504e-01 -8.536682464182376862e-03 -7.858882099390029907e-02 -1.683025807142257690e-01 4.364732187241315842e-03 -9.480044245719909668e-02 3.441949188709259033e-01 1.114187315106391907e-01 2.829077187925577164e-03 -4.930576980113983154e-01 -1.104469671845436096e-01 -1.608369201421737671e-01 4.926113411784172058e-02 1.558419596403837204e-02 2.471981048583984375e-01 -1.226175725460052490e-01 1.075840517878532410e-01 3.213190287351608276e-02 1.642691195011138916e-01 -3.431933745741844177e-02 -1.421285122632980347e-01 2.107143551111221313e-01 2.507255673408508301e-01
9.967875480651855469e-02 2.396048456430435181e-01 2.497914582490921021e-01 -3.986151218414306641e-01 6.005962193012237549e-02 -1.588386595249176025e-01 -1.615349948406219482e-01 -1.705088317394256592e-01 6.490080058574676514e-02 2.041980326175689697e-01 -1.661879122257232666e-01 2.475796788930892944e-01 7.592003792524337769e-02 1.721755862236022949e-01 1.475692391395568848e-01 1.484815031290054321e-01 -9.947689622640609741e-02 1.763274073600769043e-01 -2.066521495580673218e-01 -2.058906406164169312e-01 -1.240430846810340881e-01 -6.812274456024169922e-02 9.856998175382614136e-02 1.276945471763610840e-01 -2.637545764446258545e-02 4.294013977050781250e-02 -5.203660950064659119e-02 -9.066741913557052612e-03 -7.868685759603977203e-03 -8.313951641321182251e-02 4.780786037445068359e-01 1.761653646826744080e-02
2.024075090885162354e-01 1.917826384305953979e-01 -1.542990654706954956e-01 -1.882727444171905518e-01 7.524036616086959839e-02 -2.947433292865753174e-01 1.590619678609073162e-03 2.139085084199905396e-01 2.215294241905212402e-01 3.591610118746757507e-02 5.410529300570487976e-02 1.515284627676010132e-01 2.204205244779586792e-01 -6.491646915674209595e-02 3.681660071015357971e-02 2.568268477916717529e-01 -1.485286056995391846e-01 -2.342380285263061523e-01 -1.339975148439407349e-01 -2.547369897365570068e-01 1.287303119897842407e-01 -2.172001302242279053e-01 1.469277590513229370e-01 1.343144923448562622e-01 -3.558492287993431091e-02 5.413295701146125793e-02 -2.399455159902572632e-01 -1.075337990187108517e-03 -3.560694754123687744e-01 -5.403614789247512817e-02 2.709369659423828125e-01 -1.730206236243247986e-02
2.688626646995544434e-01 1.020003557205200195e-01 -2.413807995617389679e-02 -2.677752077579498291e-01 -3.447152674198150635e-01 -8.566173911094665527e-02 -5.615453049540519714e-02 8.304687589406967163e-02 2.664537131786346436e-01 2.891010940074920654e-01 5.463079363107681274e-02 -3.867650032043457031e-01 1.044067740440368652e-01 -5.832228064537048340e-02 -9.329361841082572937e-03 1.144751459360122681e-01 -9.403941780328750610e-02 9.723782539367675781e-02 -1.295814663171768188e-01 -2.894044816493988037e-01 1.072537451982498169e-01 3.285405924543738365e-03 -7.837283425033092499e-03 1.925544589757919312e-01 1.963919401168823242e-02 -3.187192976474761963e-01 1.580135375261306763e-01 2.125172615051269531e-01 -3.473877534270286560e-02 9.575662761926651001e-02 1.527516096830368042e-01 -2.927180007100105286e-02
2.229726910591125488e-01 8.726779371500015259e-02 -1.319180876016616821e-01 -9.491167962551116943e-02 -2.299515455961227417e-01 -2.302617728710174561e-01 -3.366552665829658508e-02 1.496785581111907959e-01 -1.598511040210723877e-01 2.657968401908874512e-01 -2.310563474893569946e-01 -1.800690591335296631e-02 -1.316010355949401855e-01 -3.158602118492126465e-02 -2.842345647513866425e-02 6.017998605966567993e-02 -3.789507085457444191e-03 1.138202920556068420e-01 -3.571568727493286133e-01 -7.696054130792617798e-02 2.604500651359558105e-01 4.544851928949356079e-02 -2.460003048181533813e-01 -2.394224852323532104e-01 -3.370481729507446289e-02 1.261430885642766953e-02 5.640452727675437927e-02 -2.833163738250732422e-02 3.543611168861389160e-01 -6.820435076951980591e-02 3.359334170818328857e-01 -1.778127998113632202e-01
1.554372310638427734e-01 8.614780753850936890e-02 -1.290205717086791992e-01 -5.764603987336158752e-02 1.712051630020141602e-01 -5.059729143977165222e-02 9.072896838188171387e-02 -1.048224270343780518e-01 3.112000524997711182e-01 3.983709514141082764e-01 1.420968323945999146e-01 -1.292923116125166416e-03 -1.622225344181060791e-01 1.800402700901031494e-01 -2.835871875286102295e-01 9.088846296072006226e-02 -1.153026670217514038e-01 1.090885922312736511e-01 -2.542550861835479736e-01 -1.937019675970077515e-01 -1.655010692775249481e-02 -1.770917326211929321e-01 -1.046391800045967102e-01 -2.011828571557998657e-01 4.249060899019241333e-02 -3.344308733940124512e-01 1.403898298740386963e-01 2.355865091085433960e-01 -6.346007436513900757e-02 1.741575002670288086e-01 1.632021218538284302e-01 1.180397272109985352e-01
1.746325045824050903e-01 1.033443063497543335e-01 -2.282764017581939697e-01 -2.805934846401214600e-01 -4.161008447408676147e-02 -3.144579827785491943e-01 -2.721405029296875000e-01 1.285146176815032959e-01 1.711221337318420410e-01 -7.691338658332824707e-02 5.371300503611564636e-02 1.492611765861511230e-01 9.065203368663787842e-02 1.779675781726837158e-01 -3.552603349089622498e-02 1.660560816526412964e-02 -5.317631736397743225e-02 1.639226227998733521e-01 -1.507729887962341309e-01 -1.360775232315063477e-01 1.208170056343078613e-01 -1.344652622938156128e-01 -2.772656977176666260e-01 2.939596474170684814e-01 -1.847014948725700378e-02 6.718252599239349365e-02 -2.082825303077697754e-01 1.062240302562713623e-01 -8.827471733093261719e-02 4.955428093671798706e-02 4.412087500095367432e-01 6.042506918311119080e-02
1.055140495300292969e-01 -1.955751329660415649e-02 1.211936585605144501e-02 -1.592990159988403320e-01 -1.687209457159042358e-01 -1.807831525802612305e-01 -3.781742453575134277e-01 2.716723382472991943e-01 3.687299415469169617e-02 1.870921552181243896e-01 1.180098429322242737e-01 -1.861752420663833618e-01 1.634156703948974609e-02 -2.471328824758529663e-01 -1.418260037899017334e-01 2.106405645608901978e-01 -6.143117696046829224e-02 5.264614894986152649e-02 -3.878985941410064697e-01 -2.894865572452545166e-01 -1.210445836186408997e-01 6.595804542303085327e-02 -7.342788577079772949e-02 1.447422802448272705e-01 -1.034067794680595398e-01 -2.509149350225925446e-02 -1.581181213259696960e-02 3.254321515560150146e-01 -3.062051720917224884e-02 2.134549617767333984e-01 -4.972044378519058228e-02 -1.469866186380386353e-01
2.409496456384658813e-01 1.196928545832633972e-01 9.381764568388462067e-03 -2.438512258231639862e-02 1.668856441974639893e-01 -2.067900449037551880e-01 9.858541935682296753e-02 1.134828291833400726e-02 -7.125788927078247070e-02 6.128791719675064087e-02 1.049897149205207825e-01 3.062587380409240723e-01 1.192638054490089417e-01 -2.390156090259552002e-01 5.820377916097640991e-02 2.553188800811767578e-01 -2.142697125673294067e-01 -9.645743668079376221e-02 -3.518291115760803223e-01 -3.132201433181762695e-01 -3.880676627159118652e-02 -2.399571239948272705e-01 8.112893253564834595e-02 1.131702810525894165e-01 -2.062077447772026062e-02 -1.834764331579208374e-02 -2.401012927293777466e-01 5.750118568539619446e-02 4.758735187351703644e-03 4.177407920360565186e-02 4.168011248111724854e-01 -1.029380597174167633e-02
2.298722267150878906e-01 2.296200841665267944e-01 -2.498132362961769104e-02 -6.067479029297828674e-02 -1.401329636573791504e-01 -2.132286727428436279e-01 -3.608121871948242188e-01 3.023470640182495117e-01 1.530272215604782104e-01 2.082514576613903046e-02 -1.676370389759540558e-02 1.829890906810760498e-01 1.171472966670989990e-01 2.727221883833408356e-02 -1.702290177345275879e-01 2.800861299037933350e-01 1.717154681682586670e-01 -1.096503883600234985e-01 -1.853970736265182495e-01 -3.913930803537368774e-02 -8.300490677356719971e-02 -1.984225064516067505e-01 1.406885497272014618e-02 9.712294489145278931e-02 -8.568055927753448486e-02 -2.105010002851486206e-01 1.154583618044853210e-01 2.622611522674560547e-01 -9.035420417785644531e-02 2.359513640403747559e-01 2.866159081459045410e-01 -1.042114049196243286e-01
-2.028293162584304810e-02 9.765940904617309570e-02 -2.289067208766937256e-01 -1.994578838348388672e-01 7.672315090894699097e-02 -7.164443284273147583e-02 1.423709094524383545e-03 5.976620316505432129e-02 2.894208729267120361e-01 7.964016497135162354e-02 1.648496240377426147e-01 1.437481194734573364e-01 1.342916786670684814e-01 -2.523330450057983398e-01 4.283454641699790955e-02 6.476828455924987793e-02 -2.531538307666778564e-01 1.366540491580963135e-01 -4.193914234638214111e-01 -4.797241091728210449e-02 -1.676194183528423309e-02 -1.790304034948348999e-01 9.903071820735931396e-02 1.755257248878479004e-01 -7.915371656417846680e-02 -2.036530375480651855e-01 -1.680835187435150146e-01 -8.008756674826145172e-03 -1.941678225994110107e-01 2.116712927818298340e-01 4.062594771385192871e-01 -9.197033010423183441e-03
2.062064707279205322e-01 1.135728359222412109e-01 -1.813568919897079468e-01 -2.082355767488479614e-01 -8.402494341135025024e-02 5.150933749973773956e-03 -5.095284059643745422e-02 9.659592062234878540e-02 2.737623751163482666e-01 4.700491204857826233e-02 7.937109470367431641e-02 3.595516458153724670e-02 2.150175273418426514e-01 6.377613544464111328e-02 7.367178052663803101e-02 1.720227599143981934e-01 -1.016341820359230042e-01 1.378653943538665771e-01 -1.812931895256042480e-01 9.100021794438362122e-03 2.433601021766662598e-01 -3.925325274467468262e-01 -7.410652935504913330e-02 2.088072299957275391e-01 -7.703419774770736694e-02 1.284376345574855804e-02 2.698962390422821045e-02 4.290926456451416016e-02 -2.442636191844940186e-01 2.054830342531204224e-01 4.646108448505401611e-01 1.677565276622772217e-01
-1.734996140003204346e-01 2.396024167537689209e-01 1.940358281135559082e-01 -3.171700835227966309e-01 -2.673182487487792969e-01 -4.629269987344741821e-02 1.021416485309600830e-02 4.089845716953277588e-02 1.649096906185150146e-01 2.073666900396347046e-01 1.694616377353668213e-01 -1.313188225030899048e-01 1.358626186847686768e-01 -1.296217739582061768e-01 -1.004451736807823181e-01 1.491896808147430420e-01 -2.925711683928966522e-02 2.920927703380584717e-01 -1.172512918710708618e-01 -2.403109669685363770e-01 -1.302170194685459137e-02 -2.319346517324447632e-01 -1.270790696144104004e-01 -2.289635129272937775e-03 4.766845330595970154e-02 9.398004412651062012e-02 -2.870321460068225861e-02 2.599743008613586426e-01 -7.667230069637298584e-02 1.976143419742584229e-01 3.692327737808227539e-01 -1.628824472427368164e-01
1.591612696647644043e-01 -1.577645838260650635e-01 -9.288057684898376465e-02 -3.350359797477722168e-01 -3.124447353184223175e-02 -4.257606565952301025e-01 -1.011589318513870239e-01 2.755510807037353516e-01 8.551392704248428345e-02 3.395670056343078613e-01 4.573205858469009399e-02 3.905949369072914124e-02 -9.278105199337005615e-02 -1.501862704753875732e-01 2.295265942811965942e-01 9.996690601110458374e-02 -6.773496419191360474e-02 -7.747884839773178101e-02 -2.559690177440643311e-01 6.349717080593109131e-02 1.260895431041717529e-01 2.895622886717319489e-02 4.032540135085582733e-03 6.055532023310661316e-02 -2.031926959753036499e-01 -1.186984628438949585e-01 -1.116718351840972900e-01 1.718733459711074829e-01 -2.960414886474609375e-01 1.806311458349227905e-01 -7.427361607551574707e-02 1.291551887989044189e-01
1.510441750288009644e-01 2.934426665306091309e-01 -7.101979106664657593e-02 -8.543403446674346924e-02 -1.687856912612915039e-01 -8.360138535499572754e-02 -2.248578369617462158e-01 1.228949725627899170e-01 2.426516115665435791e-01 1.846845610998570919e-03 9.062510728836059570e-02 4.413057863712310791e-01 -1.304177343845367432e-01 -1.609734445810317993e-01 2.926785051822662354e-01 1.829428970813751221e-01 1.171778235584497452e-02 -3.655098006129264832e-02 -2.913855910301208496e-01 5.317039787769317627e-03 1.193781420588493347e-01 -1.069344431161880493e-01 -2.147740423679351807e-01 2.508762776851654053e-01 -3.123029135167598724e-02 1.205132231116294861e-01 6.004605814814567566e-02 3.413360193371772766e-02 -1.367617249488830566e-01 -5.470766872167587280e-02 2.855525314807891846e-01 -9.502065926790237427e-02
2.376136183738708496e-01 1.566251069307327271e-01 -8.515861630439758301e-02 -2.297531813383102417e-01 -3.574591875076293945e-02 -1.666897386312484741e-01 -1.182146891951560974e-01 -8.317521214485168457e-02 -3.412124887108802795e-02 1.214562430977821350e-01 1.415082812309265137e-01 2.059135288000106812e-01 1.021329313516616821e-01 -4.470785334706306458e-02 -1.100890636444091797e-01 1.074767336249351501e-01 6.955762207508087158e-02 1.633501350879669189e-01 -2.984442114830017090e-01 -1.741821020841598511e-01 4.841675236821174622e-02 -2.143189013004302979e-01 -2.677927911281585693e-01 2.355522662401199341e-01 2.939016558229923248e-02 1.296916455030441284e-01 -7.674401998519897461e-02 1.493901014328002930e-01 -7.491006702184677124e-02 -1.207336857914924622e-01 5.496171712875366211e-01 3.121470334008336067e-03
1.183248758316040039e-01 3.923320397734642029e-02 -3.422353416681289673e-02 -3.177607357501983643e-01 -3.925732150673866272e-02 -6.275814771652221680e-02 -1.702055931091308594e-01 1.379691716283559799e-02 1.218662858009338379e-01 2.122161686420440674e-01 1.590435206890106201e-01 3.467520773410797119e-01 1.408958584070205688e-01 3.413179144263267517e-02 -1.045925915241241455e-01 1.206227317452430725e-01 1.786458492279052734e-01 9.954153746366500854e-02 -2.620128393173217773e-01 -1.065530031919479370e-01 1.843165308237075806e-01 -1.740683913230895996e-01 -3.023990988731384277e-01 2.494639903306961060e-01 -1.640107035636901855e-01 1.582591086626052856e-01 -2.323102951049804688e-01 3.191775828599929810e-02 1.157985478639602661e-01 6.366852670907974243e-02 3.240950107574462891e-01 1.629167199134826660e-01
-3.291225060820579529e-02 2.304827421903610229e-01 -4.798352345824241638e-02 -6.596823781728744507e-02 -2.149611860513687134e-01 -1.598630249500274658e-01 -2.113645151257514954e-02 -1.546474099159240723e-01 3.636659979820251465e-01 1.950088441371917725e-01 8.168113231658935547e-02 8.567584306001663208e-02 -2.876297943294048309e-02 -2.020243853330612183e-01 2.009111791849136353e-01 2.686237692832946777e-01 -7.115433365106582642e-02 6.850630044937133789e-02 -3.263048529624938965e-01 -1.330433320254087448e-02 -1.402045041322708130e-01 -4.005925953388214111e-01 1.033532917499542236e-01 6.997934076935052872e-03 -3.399273157119750977e-01 -1.095924153923988342e-01 1.434973329305648804e-01 1.021783873438835144e-01 1.042070612311363220e-02 6.281191855669021606e-02 1.027389839291572571e-01 1.551826447248458862e-01
6.057424843311309814e-02 1.798804700374603271e-01 -1.019375994801521301e-01 -1.567655503749847412e-01 6.506305932998657227e-02 -3.485980033874511719e-01 4.812569357454776764e-03 -4.263381659984588623e-02 1.074479371309280396e-01 1.967118680477142334e-01 1.088669002056121826e-01 3.546170890331268311e-01 3.169583976268768311e-01 -6.002724170684814453e-03 -1.925783008337020874e-01 1.598947048187255859e-01 -8.332204818725585938e-02 9.131423383951187134e-02 -3.064641654491424561e-01 -8.156564831733703613e-02 -2.836153842508792877e-02 -2.796788513660430908e-01 -1.525600403547286987e-01 1.537921577692031860e-01 -1.161948218941688538e-01 9.007363021373748779e-02 -2.282903939485549927e-01 1.479788124561309814e-01 -5.985325574874877930e-02 8.848866820335388184e-02 3.185615241527557373e-01 9.340188466012477875e-03
3.267790377140045166e-01 1.648331880569458008e-01 2.086331099271774292e-01 -2.585095725953578949e-02 -2.334178090095520020e-01 -2.111464440822601318e-01 -3.410777151584625244e-01 9.344445914030075073e-02 -4.662420228123664856e-02 2.041569799184799194e-01 -2.930399402976036072e-02 2.174877226352691650e-01 -2.518605887889862061e-01 -1.000750623643398285e-02 1.294374614953994751e-01 7.131685316562652588e-02 -1.702551990747451782e-01 4.799747094511985779e-02 -2.698063850402832031e-01 6.429407745599746704e-02 1.382652223110198975e-01 1.124245487153530121e-02 2.065935134887695312e-01 -1.663269400596618652e-01 3.356907367706298828e-01 -1.535946726799011230e-01 -4.028567299246788025e-02 8.095294982194900513e-02 2.458841800689697266e-01 9.586410224437713623e-02 7.907874137163162231e-02 -4.649712517857551575e-02
-3.442894667387008667e-03 1.549154222011566162e-01 -7.906554639339447021e-02 -5.371220409870147705e-02 -2.448542714118957520e-01 -2.792570292949676514e-01 -6.101845204830169678e-02 1.535514891147613525e-01 1.730801761150360107e-01 2.081214785575866699e-01 -2.667822875082492828e-02 -2.492064088582992554e-01 9.341746568679809570e-02 -1.169468685984611511e-01 -1.799284964799880981e-01 2.047949433326721191e-01 -3.240218013525009155e-02 -1.113233789801597595e-01 -3.940002918243408203e-01 -2.283383607864379883e-01 6.334540247917175293e-02 4.991846904158592224e-02 -1.874885857105255127e-01 1.820156723260879517e-01 -1.156139001250267029e-01 -1.104289367794990540e-01 8.341026306152343750e-02 3.946320414543151855e-01 -7.073070108890533447e-02 2.720293402671813965e-01 -4.086982517037540674e-04 -7.712692767381668091e-02
1.007538214325904846e-01 2.148014307022094727e-01 -1.178530137985944748e-02 -4.149554073810577393e-01 -7.721377909183502197e-02 1.093027293682098389e-01 -2.239995598793029785e-01 -1.458758413791656494e-01 -1.112926751375198364e-01 2.640044689178466797e-01 -1.563316285610198975e-01 -1.699331775307655334e-02 -2.368740737438201904e-01 1.475239638239145279e-03 1.372760683298110962e-01 4.567565023899078369e-01 -9.909155964851379395e-02 1.500992327928543091e-01 -1.979596167802810669e-01 3.600187972187995911e-02 -1.708909273147583008e-01 -1.332181319594383240e-02 1.879570190794765949e-03 1.136567220091819763e-01 2.801339328289031982e-02 1.349069476127624512e-01 2.735299058258533478e-03 2.795402407646179199e-01 -6.465616822242736816e-02 1.677956879138946533e-01 2.149749696254730225e-01 2.831179276108741760e-02
5.973460897803306580e-02 4.661624319851398468e-03 -4.032379761338233948e-02 -9.622190892696380615e-02 5.173996090888977051e-02 -4.264602363109588623e-01 -1.297769993543624878e-01 3.144199252128601074e-01 -1.311056315898895264e-01 3.810297548770904541e-01 -9.405548870563507080e-02 -1.066956743597984314e-01 -1.298802644014358521e-01 8.922372013330459595e-02 2.145637571811676025e-01 5.493593961000442505e-02 -3.823157548904418945e-01 -1.459228545427322388e-01 1.329947728663682938e-02 -3.222373500466346741e-02 7.949971407651901245e-02 1.464927196502685547e-01 -2.414227128028869629e-01 1.659129410982131958e-01 -4.170229285955429077e-02 6.853745435364544392e-04 -4.187871143221855164e-02 2.298567295074462891e-01 1.588652469217777252e-02 4.870069213211536407e-03 2.493978589773178101e-01 1.664958000183105469e-01
4.628809913992881775e-02 1.881945692002773285e-02 -1.142782568931579590e-01 -3.330492377281188965e-01 1.647207140922546387e-01 -2.839131355285644531e-01 -2.576008439064025879e-01 1.793622672557830811e-01 -1.298202574253082275e-01 1.269746869802474976e-01 1.275366842746734619e-01 -1.307359188795089722e-01 -1.976850330829620361e-01 -1.029440313577651978e-01 2.307963669300079346e-01 1.314781010150909424e-01 -2.584081590175628662e-01 -8.973836153745651245e-02 -3.047261834144592285e-01 -1.693428866565227509e-02 2.267115861177444458e-01 -2.275901138782501221e-01 8.040710538625717163e-02 -5.495352204889059067e-03 -1.737788915634155273e-01 -7.093159109354019165e-02 -2.364112585783004761e-01 3.091223239898681641e-01 -1.011307984590530396e-01 5.331430211663246155e-02 3.772227466106414795e-02 4.308302327990531921e-02
4.014056026935577393e-01 2.645235359668731689e-01 -1.804156601428985596e-02 -1.586002409458160400e-01 1.066713631153106689e-01 -7.044770568609237671e-02 3.937869146466255188e-02 4.202769100666046143e-01 1.452607810497283936e-01 -4.268599208444356918e-03 2.404033541679382324e-01 1.563020199537277222e-01 -1.435083299875259399e-01 -3.667123615741729736e-02 2.340735867619514465e-03 2.650593519210815430e-01 -1.546420995146036148e-02 1.530053913593292236e-01 -3.008878827095031738e-01 -1.742055267095565796e-01 -1.234953179955482483e-01 -1.251243948936462402e-01 -4.000556096434593201e-02 -3.203682135790586472e-03 -1.490660309791564941e-01 -7.777205854654312134e-02 5.390387028455734253e-02 -2.005820423364639282e-01 3.857801109552383423e-02 1.976946592330932617e-01 3.763037547469139099e-02 -2.508140206336975098e-01
1.438858807086944580e-01 4.197461158037185669e-02 -2.209442463936284184e-04 -3.013374507427215576e-01 1.219584867358207703e-01 -2.035363912582397461e-01 -1.829986721277236938e-01 -6.149949133396148682e-02 5.642262473702430725e-02 1.315967142581939697e-01 2.089994102716445923e-01 4.255852103233337402e-01 2.006243914365768433e-01 -4.424207657575607300e-02 -4.271325841546058655e-02 3.477579057216644287e-01 -2.531297206878662109e-01 2.179940603673458099e-02 -2.439561039209365845e-01 -2.563141845166683197e-02 -1.443470362573862076e-02 -4.387466236948966980e-02 -6.595345586538314819e-02 1.230073645710945129e-01 6.172819808125495911e-02 1.246971264481544495e-01 -1.890665739774703979e-01 -1.534974109381437302e-02 -1.675626933574676514e-01 2.393093407154083252e-01 3.086359202861785889e-01 2.464807964861392975e-02
1.028343662619590759e-01 1.010245527140796185e-03 -2.109781652688980103e-02 -9.016951173543930054e-02 -5.073484405875205994e-02 -1.888905316591262817e-01 -3.017047047615051270e-01 4.990286752581596375e-02 3.228445053100585938e-01 -5.860466137528419495e-02 4.240857902914285660e-03 8.025133050978183746e-03 -1.045224815607070923e-01 7.801026850938796997e-02 1.852760836482048035e-02 5.158296227455139160e-01 6.061075255274772644e-02 4.182242974638938904e-02 -4.184288680553436279e-01 -1.709317713975906372e-01 -6.859114021062850952e-02 -5.348063632845878601e-02 5.910729244351387024e-02 1.016525104641914368e-01 2.999217621982097626e-02 -3.706775978207588196e-02 -4.796850308775901794e-02 -4.847208037972450256e-02 1.096222326159477234e-01 6.620117928832769394e-03 4.002816975116729736e-01 2.181144952774047852e-01
4.001681804656982422e-01 9.258307516574859619e-02 -6.046337261795997620e-02 -4.660573303699493408e-01 -4.691668599843978882e-02 -2.093651145696640015e-01 -1.729365140199661255e-01 3.518361598253250122e-02 -3.395793959498405457e-02 2.077166438102722168e-01 1.418965309858322144e-01 6.776037067174911499e-02 -2.474820911884307861e-01 -2.247301489114761353e-01 4.357598125934600830e-01 1.355875581502914429e-01 -1.240337044000625610e-01 1.618209183216094971e-01 -8.772974461317062378e-02 -1.215846836566925049e-01 -1.979736424982547760e-02 -7.508267462253570557e-02 -9.795868396759033203e-02 6.085553020238876343e-02 -1.187075078487396240e-01 -1.428283099085092545e-02 -1.090869456529617310e-01 6.481018662452697754e-02 -3.830471774563193321e-03 -1.633525639772415161e-01 5.558163672685623169e-02 2.528473734855651855e-02
1.768099814653396606e-01 5.483252182602882385e-02 -1.940257400274276733e-01 -2.208442389965057373e-01 7.055430859327316284e-02 -1.007728353142738342e-01 -7.525748014450073242e-02 -7.346074283123016357e-02 7.446933537721633911e-02 1.349945813417434692e-01 9.913183003664016724e-02 2.344138175249099731e-01 2.339271754026412964e-01 -2.012990117073059082e-01 -1.120688319206237793e-01 2.359716296195983887e-01 -1.990718990564346313e-01 1.133563667535781860e-01 -4.525472223758697510e-01 -2.823663651943206787e-01 2.514313347637653351e-02 -1.804114729166030884e-01 -1.006582453846931458e-01 -4.301629215478897095e-02 -6.422375887632369995e-02 1.079051569104194641e-01 -3.110658824443817139e-01 5.523737892508506775e-02 -2.896687388420104980e-01 3.918124735355377197e-02 1.329334825277328491e-01 1.486072968691587448e-02
1.129924878478050232e-01 1.880558431148529053e-01 -2.206283956766128540e-01 -2.648786306381225586e-01 -6.026082858443260193e-02 -2.297325432300567627e-01 -1.388561129570007324e-01 6.070033833384513855e-02 -1.279397010803222656e-01 4.056489840149879456e-02 -1.340206116437911987e-01 -9.561099112033843994e-02 2.762626409530639648e-01 1.067895516753196716e-01 4.529361799359321594e-02 3.233062848448753357e-02 1.064591854810714722e-01 -2.029880732297897339e-01 -9.641017019748687744e-02 -3.540745675563812256e-01 -1.694729030132293701e-01 -3.137812018394470215e-01 6.687158346176147461e-02 2.632719576358795166e-01 -1.028280258178710938e-01 -4.859218746423721313e-02 2.396667562425136566e-02 2.721184790134429932e-01 2.985503673553466797e-01 9.627214819192886353e-02 1.019109189510345459e-01 1.822312623262405396e-01
5.323642864823341370e-02 6.510367989540100098e-02 -5.852384492754936218e-02 -1.876721680164337158e-01 -1.132912188768386841e-01 -7.114749401807785034e-02 -2.543457150459289551e-01 -5.216585472226142883e-03 -1.251201629638671875e-01 3.835332393646240234e-01 5.497705191373825073e-02 4.831427335739135742e-01 6.345008313655853271e-02 1.085341423749923706e-01 -3.944818302989006042e-02 -2.864909917116165161e-02 3.191084042191505432e-02 -3.031533770263195038e-02 -1.846307516098022461e-01 -1.118765026330947876e-01 1.194958295673131943e-02 -6.910122931003570557e-02 -5.241380259394645691e-02 5.212858319282531738e-02 -1.081484481692314148e-01 -1.272145062685012817e-01 -1.434035301208496094e-01 2.814755141735076904e-01 -8.261259645223617554e-02 1.311219483613967896e-01 4.897442758083343506e-01 6.177755445241928101e-02
1.352565437555313110e-01 9.034184366464614868e-02 4.872757568955421448e-02 -2.597895860671997070e-01 -9.568376839160919189e-02 -2.265031188726425171e-01 -2.235248386859893799e-01 4.082837700843811035e-02 2.167432308197021484e-01 7.261773198843002319e-02 -1.259821951389312744e-01 -1.502609346061944962e-02 2.242930606007575989e-02 4.810604453086853027e-02 -2.986439876258373260e-02 3.745542764663696289e-01 -1.676445156335830688e-01 -6.285540759563446045e-02 -3.629917204380035400e-01 -3.332442045211791992e-01 -2.931571602821350098e-01 -1.359875053167343140e-01 2.621482312679290771e-01 -1.031534150242805481e-01 -1.182005852460861206e-01 -1.124215275049209595e-01 1.402406245470046997e-01 1.422673016786575317e-01 -7.674484699964523315e-02 -5.465202778577804565e-02 8.789131045341491699e-02 1.935360282659530640e-01
2.588987946510314941e-01 1.768658608198165894e-01 2.018087357282638550e-02 -1.338600516319274902e-01 -1.693657785654067993e-01 -1.513536721467971802e-01 -4.865891486406326294e-02 1.436222493648529053e-01 2.669568955898284912e-01 2.237280309200286865e-01 1.222606934607028961e-02 -1.905160248279571533e-01 3.459609672427177429e-02 -1.203370764851570129e-01 -2.292612381279468536e-02 1.248076707124710083e-01 -1.677371561527252197e-01 3.923845291137695312e-02 -4.643551409244537354e-01 -2.510210871696472168e-01 5.470478907227516174e-02 1.929758787155151367e-01 6.315607577562332153e-02 2.642216980457305908e-01 -1.295582577586174011e-02 -1.949406713247299194e-01 1.246050447225570679e-01 3.485727608203887939e-01 6.054132804274559021e-02 1.020770967006683350e-01 -8.523571491241455078e-02 -1.826862059533596039e-02
7.811849564313888550e-02 2.289559990167617798e-01 -1.133922114968299866e-01 -3.347636759281158447e-01 -8.324066177010536194e-03 -2.034222185611724854e-01 2.490366250276565552e-02 3.131645545363426208e-02 3.312662243843078613e-01 -7.554754614830017090e-02 -8.620018512010574341e-02 -2.369592040777206421e-01 2.141047418117523193e-01 -2.751265652477741241e-02 1.106266900897026062e-01 5.749869160354137421e-04 -4.344501346349716187e-02 -4.605948925018310547e-02 -1.006902605295181274e-01 -3.900664150714874268e-01 -1.052456051111221313e-01 -1.946664601564407349e-01 9.724905341863632202e-02 1.489911824464797974e-01 -2.355686724185943604e-01 7.492698729038238525e-02 -7.638592272996902466e-02 3.651015758514404297e-01 9.967285394668579102e-02 -7.851667702198028564e-02 1.567146778106689453e-01 2.186636328697204590e-01
-2.844333648681640625e-02 3.921629190444946289e-01 8.350227773189544678e-02 -4.341019988059997559e-01 -5.147719010710716248e-02 -7.486440241336822510e-02 -3.137533068656921387e-01 9.032595902681350708e-02 1.589345335960388184e-01 6.565307825803756714e-02 -1.748232245445251465e-01 2.828178107738494873e-01 -4.648544266819953918e-02 5.063408240675926208e-02 1.502879709005355835e-01 1.870807111263275146e-01 -8.394832164049148560e-02 -7.977318018674850464e-02 -8.304803073406219482e-02 -2.876986190676689148e-02 -2.854818999767303467e-01 -1.111847460269927979e-01 -2.218959331512451172e-01 1.747118495404720306e-02 -7.221409678459167480e-02 5.360176786780357361e-02 3.897204995155334473e-02 2.423753589391708374e-01 -1.964537203311920166e-01 -1.507403850555419922e-01 1.951412409543991089e-01 2.018626779317855835e-02
1.817990690469741821e-01 2.419171296060085297e-02 -9.595893323421478271e-02 -2.402769625186920166e-01 -1.037897467613220215e-01 -1.916556358337402344e-01 -1.596061587333679199e-01 5.418741144239902496e-03 -3.422977775335311890e-02 2.877774834632873535e-02 1.562993414700031281e-02 -3.264433890581130981e-02 1.509883403778076172e-01 -4.843724519014358521e-02 5.132422596216201782e-02 1.458734720945358276e-01 -8.991290628910064697e-02 -1.236416772007942200e-01 -1.114640161395072937e-01 -4.647997617721557617e-01 -9.572198241949081421e-02 -3.180943429470062256e-01 -2.698885202407836914e-01 3.746587038040161133e-01 -1.372003555297851562e-01 3.268016502261161804e-02 -3.386823832988739014e-01 3.526393696665763855e-02 -1.918323338031768799e-01 6.064843386411666870e-03 1.585723906755447388e-01 2.890350110828876495e-02
3.456445336341857910e-01 6.698305904865264893e-02 -8.812840282917022705e-02 -2.461763024330139160e-01 -1.250304514542222023e-03 -3.053486943244934082e-01 -2.382644116878509521e-01 -4.856589436531066895e-02 -1.412011533975601196e-01 2.375942170619964600e-01 -1.164745166897773743e-02 -1.047492865473031998e-02 -2.522073388099670410e-01 -1.143211573362350464e-01 1.903713941574096680e-01 -4.204505123198032379e-03 -8.960135281085968018e-02 1.074770763516426086e-01 -3.138607144355773926e-01 -4.797788709402084351e-02 3.534246683120727539e-01 8.549612015485763550e-02 -9.898528456687927246e-02 1.163029000163078308e-01 -5.709759891033172607e-02 -6.567157804965972900e-02 -2.488541901111602783e-01 1.248272731900215149e-01 2.281244546175003052e-01 -1.696528792381286621e-01 1.160376369953155518e-01 1.021321341395378113e-01
1.764774769544601440e-01 3.480105102062225342e-01 -6.663048267364501953e-02 -1.332067232578992844e-02 -9.893627837300300598e-03 8.293639123439788818e-02 -3.772802054882049561e-01 1.824404150247573853e-01 3.218408823013305664e-01 1.893167048692703247e-01 4.651801288127899170e-02 5.241073668003082275e-02 1.477122455835342407e-01 -2.395901829004287720e-01 -2.773240394890308380e-02 2.825638949871063232e-01 -8.758013695478439331e-02 -4.991555213928222656e-02 -1.105154529213905334e-01 -3.164658322930335999e-02 -3.950470313429832458e-02 -3.549673259258270264e-01 1.010642498731613159e-01 1.317373961210250854e-01 3.964295238256454468e-02 3.330568969249725342e-02 -6.571558117866516113e-02 1.868781596422195435e-01 -1.551660001277923584e-01 1.554473862051963806e-02 2.376580834388732910e-01 -2.347947210073471069e-01
2.589591443538665771e-01 -6.022563576698303223e-02 1.634797453880310059e-01 -4.851958155632019043e-02 -3.058795034885406494e-01 -1.260976493358612061e-01 -2.329293936491012573e-01 2.695770263671875000e-01 2.291065007448196411e-01 2.341960221529006958e-01 -1.694573312997817993e-01 -1.897742897272109985e-01 2.617712318897247314e-01 -6.435551494359970093e-02 -6.162752583622932434e-02 -2.949059195816516876e-02 -1.635947376489639282e-01 -6.518516689538955688e-02 -3.400815129280090332e-01 -1.055720075964927673e-01 -2.467585653066635132e-01 -1.227180361747741699e-01 -1.242979019880294800e-01 2.891833186149597168e-01 -7.832900434732437134e-02 1.136430352926254272e-02 -7.807694375514984131e-02 -5.210766941308975220e-02 4.233068972826004028e-02 1.342496722936630249e-01 1.764349490404129028e-01 -1.248270347714424133e-01
2.674294710159301758e-01 1.101304404437541962e-02 -4.206699132919311523e-02 -1.087201535701751709e-01 1.747645065188407898e-02 -1.737086623907089233e-01 -2.334437221288681030e-01 -1.214863434433937073e-01 2.150746285915374756e-01 8.365292102098464966e-02 4.716952517628669739e-02 1.652755588293075562e-01 1.146386712789535522e-01 -2.932754158973693848e-02 1.867786347866058350e-01 8.341094106435775757e-02 1.057618185877799988e-01 1.970502585172653198e-01 -2.675263881683349609e-01 -6.281488388776779175e-02 -1.642270945012569427e-02 -2.434223741292953491e-01 -1.086399555206298828e-01 2.828995287418365479e-01 4.772804304957389832e-02 2.286914587020874023e-01 -3.148345649242401123e-01 2.203079015016555786e-01 3.456423431634902954e-02 9.490594267845153809e-02 4.237519502639770508e-01 -8.661836385726928711e-02
-6.725363433361053467e-02 2.000414952635765076e-02 -1.188846230506896973e-01 -4.349342584609985352e-01 -1.235592365264892578e-01 -2.006660252809524536e-01 -2.111444771289825439e-01 -1.647995859384536743e-01 -1.078968285582959652e-03 3.518939018249511719e-02 6.387353409081697464e-03 9.456683695316314697e-02 3.960702102631330490e-03 5.545762181282043457e-02 4.233999922871589661e-02 1.689084619283676147e-01 -1.119953114539384842e-02 9.187108278274536133e-02 -4.021039903163909912e-01 -3.016262948513031006e-01 4.284244030714035034e-02 -1.496267616748809814e-01 -9.597738087177276611e-02 1.320819109678268433e-01 6.334345787763595581e-02 -3.914839401841163635e-02 -1.215076819062232971e-02 -1.175092607736587524e-01 -2.265828661620616913e-02 3.641828522086143494e-02 5.249146223068237305e-01 1.089718341827392578e-01
-6.555829942226409912e-02 1.278678178787231445e-01 7.887012511491775513e-02 -4.212456941604614258e-01 -1.743487268686294556e-01 -5.098104104399681091e-02 -7.608226686716079712e-02 5.429670959711074829e-02 2.581512331962585449e-01 6.248631700873374939e-02 1.753664459101855755e-03 -1.025481745600700378e-01 2.168800830841064453e-01 -5.605581402778625488e-02 -1.952733695507049561e-01 -2.839183248579502106e-02 -6.549288332462310791e-02 2.658000588417053223e-01 -3.405739068984985352e-01 -8.176284283399581909e-02 7.820773869752883911e-02 -5.425974726676940918e-02 -1.826947778463363647e-01 3.135573863983154297e-02 4.911319352686405182e-03 6.138204038143157959e-02 -1.313295066356658936e-01 2.287086285650730133e-02 -1.014353334903717041e-01 -1.653069630265235901e-02 5.313255786895751953e-01 1.682259738445281982e-01
-4.673849046230316162e-02 9.010034613311290741e-03 -9.417370706796646118e-02 -4.197481274604797363e-01 5.385538935661315918e-02 -1.453883498907089233e-01 7.084447145462036133e-02 1.428478509187698364e-01 4.427105188369750977e-02 3.147996068000793457e-01 -1.895066052675247192e-01 1.516210585832595825e-01 1.905455812811851501e-02 -1.310378611087799072e-01 2.472034096717834473e-01 2.312443405389785767e-01 7.202341407537460327e-02 2.061976194381713867e-01 -9.972291439771652222e-02 -1.999861001968383789e-01 2.616448402404785156e-01 -2.368443310260772705e-01 -1.586779356002807617e-01 7.431377470493316650e-02 -1.359474509954452515e-01 1.770894974470138550e-02 1.073288097977638245e-01 9.443251416087150574e-03 -4.247093945741653442e-02 -2.381713539361953735e-01 3.112800419330596924e-01 -1.800266653299331665e-01
2.177341133356094360e-01 1.741924881935119629e-01 2.543560229241847992e-03 -3.446698486804962158e-01 1.080504134297370911e-01 1.394348684698343277e-02 -2.474578469991683960e-01 8.840341866016387939e-02 -4.795296117663383484e-02 4.704405553638935089e-03 1.449453383684158325e-01 2.356871366500854492e-01 1.478109955787658691e-01 2.308963686227798462e-01 6.046068295836448669e-02 1.998471468687057495e-01 -2.728214859962463379e-01 -7.825379073619842529e-02 -1.686632484197616577e-01 6.671790033578872681e-02 -1.130297482013702393e-01 -2.688436508178710938e-01 1.203962936997413635e-01 -1.456301808357238770e-01 8.146731555461883545e-02 -1.485078930854797363e-01 -2.112803161144256592e-01 7.131239026784896851e-02 -1.773480325937271118e-01 -1.434886008501052856e-01 3.723289966583251953e-01 1.469491422176361084e-01
-5.344329029321670532e-02 6.853729486465454102e-02 1.812683418393135071e-02 -2.861266136169433594e-01 -7.561196386814117432e-02 -2.097205221652984619e-01 -4.067622125148773193e-01 1.676127463579177856e-01 -7.892363518476486206e-02 2.152123600244522095e-01 -8.349064737558364868e-02 -2.275208681821823120e-01 2.595930695533752441e-01 1.124028954654932022e-02 -3.330755978822708130e-03 1.351315379142761230e-01 -6.726443022489547729e-02 1.126361936330795288e-01 -2.861047685146331787e-01 -3.131584823131561279e-01 -9.183709323406219482e-02 4.224279150366783142e-02 2.583353221416473389e-01 -6.591959297657012939e-02 1.130129694938659668e-01 -2.065125852823257446e-01 -2.183592319488525391e-01 8.992960304021835327e-02 -1.584791541099548340e-01 -1.058677881956100464e-01 2.571941539645195007e-02 2.081404626369476318e-01
2.791974842548370361e-01 1.826557517051696777e-01 -1.631299615837633610e-03 -2.909533083438873291e-01 1.288177073001861572e-01 -1.391451805830001831e-01 -9.912422299385070801e-02 6.364371627569198608e-02 -2.618457973003387451e-01 3.280976414680480957e-01 1.601163893938064575e-01 -2.803348191082477570e-02 -2.128669172525405884e-01 -1.497579962015151978e-01 2.862804830074310303e-01 1.285959631204605103e-01 -1.884961724281311035e-01 9.470777213573455811e-02 -1.551685780286788940e-01 -2.115021049976348877e-01 2.519432008266448975e-01 -2.747687324881553650e-02 -1.174040660262107849e-01 -1.029758993536233902e-02 -9.792008250951766968e-02 -5.717210099101066589e-02 -9.397027641534805298e-02 4.625651240348815918e-02 2.144730985164642334e-01 -4.710866138339042664e-02 1.388417333364486694e-01 3.202764391899108887e-01
2.773444056510925293e-01 3.017436154186725616e-02 -2.322747558355331421e-02 -2.452607750892639160e-01 -1.737691909074783325e-01 -5.029315128922462463e-02 -7.415700703859329224e-02 5.555508285760879517e-02 4.568186774849891663e-02 3.103742301464080811e-01 2.752029523253440857e-02 -1.111763268709182739e-01 2.112680077552795410e-01 -3.294442296028137207e-01 -1.104993745684623718e-02 -1.234158687293529510e-02 -1.103245913982391357e-01 -1.882700324058532715e-01 -4.343563914299011230e-01 -3.303010761737823486e-01 -9.496568888425827026e-02 1.709651798009872437e-01 -2.819977328181266785e-02 3.184838220477104187e-02 7.445666193962097168e-02 -1.623754203319549561e-01 1.260133385658264160e-01 2.088176608085632324e-01 -7.954835891723632812e-02 2.658818066120147705e-01 -2.821528166532516479e-02 -2.320231497287750244e-02
4.154958426952362061e-01 2.603892385959625244e-01 -1.170269325375556946e-01 -3.579720258712768555e-01 1.900138109922409058e-01 -9.264678508043289185e-02 -1.397648900747299194e-01 -1.820795424282550812e-02 -6.647115945816040039e-02 2.542444467544555664e-01 2.493714354932308197e-02 1.207549422979354858e-01 -2.335203140974044800e-01 -1.263276953250169754e-02 3.019854724407196045e-01 -5.434099957346916199e-02 -2.989603579044342041e-01 2.463157288730144501e-02 -2.624129056930541992e-01 -6.116985529661178589e-02 1.350691020488739014e-01 6.091541051864624023e-02 4.646059125661849976e-03 1.325577050447463989e-01 -1.371107101440429688e-01 -1.796755790710449219e-01 -2.014374732971191406e-02 1.650766432285308838e-01 -1.069282516837120056e-01 -7.530497014522552490e-02 -3.156933560967445374e-02 1.452291011810302734e-01
2.631976502016186714e-03 -4.766763374209403992e-02 -2.628122866153717041e-01 -2.739624977111816406e-01 -1.070597171783447266e-01 -3.237793594598770142e-02 -2.104648053646087646e-01 -4.873349890112876892e-02 -7.430668920278549194e-02 3.209542036056518555e-01 -7.304877787828445435e-02 3.901796340942382812e-01 -5.722292885184288025e-02 1.139965187758207321e-02 1.227786988019943237e-01 8.309966884553432465e-03 -4.267590120434761047e-03 1.505867093801498413e-01 -3.370091617107391357e-01 -2.508117854595184326e-01 5.402780696749687195e-02 4.279482364654541016e-02 -1.043408662080764771e-01 1.062557399272918701e-01 -3.307827934622764587e-02 9.343770146369934082e-02 -1.818173825740814209e-01 1.094675138592720032e-01 -2.209838293492794037e-02 1.270228773355484009e-01 4.436847269535064697e-01 1.237277761101722717e-01
9.050806052982807159e-03 2.008798718452453613e-01 -4.839041270315647125e-03 -6.302798539400100708e-02 -1.172540932893753052e-01 -1.162671595811843872e-01 -2.607382237911224365e-01 2.849003672599792480e-01 4.776154458522796631e-02 2.239182144403457642e-01 1.350593268871307373e-01 -3.575945496559143066e-01 -5.551355425268411636e-03 3.987598791718482971e-02 1.650087833404541016e-01 2.428890168666839600e-01 8.903959393501281738e-02 -6.107068434357643127e-02 -2.451051026582717896e-01 -4.644204080104827881e-01 -7.855544984340667725e-02 1.019476354122161865e-01 -3.062111139297485352e-01 -4.756953567266464233e-02 -2.684938907623291016e-02 -2.243757843971252441e-01 6.452853232622146606e-02 7.932943850755691528e-02 2.466627210378646851e-02 2.711797691881656647e-02 1.431754231452941895e-01 9.691586345434188843e-02
1.954779028892517090e-01 1.694166958332061768e-01 -3.942393884062767029e-02 -4.368557035923004150e-01 -1.592150032520294189e-01 -4.679905995726585388e-02 -1.356302350759506226e-01 5.331945791840553284e-02 5.294570326805114746e-02 2.245166152715682983e-01 2.433305978775024414e-01 6.596946716308593750e-02 1.199596673250198364e-01 1.395597159862518311e-01 1.333603411912918091e-01 2.929941192269325256e-02 2.135414183139801025e-01 -1.764951497316360474e-01 -1.395233273506164551e-01 -1.024348437786102295e-01 -6.806772947311401367e-02 -1.076185181736946106e-01 -3.226674795150756836e-01 7.567471265792846680e-02 2.461988627910614014e-01 -9.105804562568664551e-02 -3.357222974300384521e-01 -3.888122737407684326e-02 1.537655442953109741e-01 -1.224868595600128174e-01 -5.542387813329696655e-02 -2.549827694892883301e-01
2.660905122756958008e-01 9.491307288408279419e-02 -8.479004353284835815e-02 -1.741909235715866089e-01 1.584051102399826050e-01 -1.963101178407669067e-01 -1.781778931617736816e-01 2.768915332853794098e-02 -8.647860586643218994e-02 3.848145306110382080e-01 -8.762644231319427490e-02 -9.484825655817985535e-03 -1.995032876729965210e-01 -1.397551447153091431e-01 3.592927455902099609e-01 1.410109084099531174e-02 -1.389410644769668579e-01 4.956275597214698792e-02 -3.011564612388610840e-01 -1.798751354217529297e-01 1.119036450982093811e-01 -2.233191579580307007e-02 3.650438040494918823e-02 -2.669398114085197449e-02 -1.141735613346099854e-01 -8.972405642271041870e-02 -1.476394534111022949e-01 1.929480284452438354e-01 1.107858046889305115e-01 -1.764459162950515747e-01 4.540704190731048584e-02 3.861360549926757812e-01
-2.314786252100020647e-04 1.187440082430839539e-01 -5.233047530055046082e-02 -7.563212513923645020e-02 1.419376581907272339e-01 -2.872595787048339844e-01 -9.583114832639694214e-02 -7.631114125251770020e-02 7.308641076087951660e-02 1.536162197589874268e-01 1.170903667807579041e-01 2.403851151466369629e-01 2.294338196516036987e-01 -2.636010050773620605e-01 9.022844582796096802e-02 3.462597727775573730e-01 -1.582979261875152588e-01 1.587958484888076782e-01 -4.339906871318817139e-01 3.668210282921791077e-02 1.732004284858703613e-01 -2.921638488769531250e-01 -4.037863016128540039e-02 7.977546751499176025e-02 6.211848184466362000e-02 1.011611819267272949e-01 -1.391943991184234619e-01 4.044887796044349670e-02 -1.637284606695175171e-01 9.613048285245895386e-02 1.823764890432357788e-01 2.035664021968841553e-01
1.879896521568298340e-01 5.972110107541084290e-02 -1.234268173575401306e-01 -2.494453191757202148e-01 -2.223346829414367676e-01 -2.076900452375411987e-01 -2.102919965982437134e-01 1.517696082592010498e-01 9.119749069213867188e-02 1.728990823030471802e-01 1.550258975476026535e-02 -2.267644405364990234e-01 -5.437793582677841187e-02 -2.082971036434173584e-01 -9.161815047264099121e-02 1.760710924863815308e-01 -9.478167444467544556e-02 1.865909248590469360e-02 -4.484888911247253418e-01 -2.303783744573593140e-01 3.491298854351043701e-02 1.279009282588958740e-01 -5.398522317409515381e-02 1.503582745790481567e-01 -5.536780692636966705e-03 -1.824867278337478638e-01 -5.117489490658044815e-03 3.900943100452423096e-01 7.958486676216125488e-02 2.034016549587249756e-01 -8.153544366359710693e-02 4.080156609416007996e-02
6.499185413122177124e-02 8.247170597314834595e-03 -1.583464890718460083e-01 -3.403220474720001221e-01 3.297710418701171875e-02 -3.646739721298217773e-01 -2.183222770690917969e-01 2.399074137210845947e-01 -1.036743149161338806e-01 2.972096502780914307e-01 8.930460363626480103e-02 -8.941271156072616577e-02 -2.154443413019180298e-01 -1.285592019557952881e-01 1.043603271245956421e-01 2.314168028533458710e-03 -1.058038845658302307e-01 7.471771538257598877e-02 -1.594597399234771729e-01 -3.355244100093841553e-01 3.264618217945098877e-01 -9.652080386877059937e-02 -1.443169862031936646e-01 2.427024208009243011e-02 -2.734952270984649658e-01 -9.094876796007156372e-02 -1.671066274866461754e-03 1.464051604270935059e-01 -1.212892457842826843e-01 9.982787072658538818e-02 -6.614609807729721069e-02 3.125096857547760010e-02
3.448085859417915344e-02 9.923906624317169189e-02 1.197920925915241241e-02 -4.032625854015350342e-01 2.442688941955566406e-01 -3.230655789375305176e-01 -1.717651337385177612e-01 1.441735327243804932e-01 1.060549542307853699e-02 2.586980164051055908e-01 2.045022845268249512e-01 -2.361160330474376678e-02 -1.323575377464294434e-01 -2.288672924041748047e-01 2.646614611148834229e-01 1.667674779891967773e-01 -1.102183386683464050e-01 -1.175738722085952759e-01 -2.589019238948822021e-01 -6.301864236593246460e-02 2.973870337009429932e-01 -6.799544394016265869e-02 6.408522278070449829e-02 -6.373692303895950317e-02 -1.007255017757415771e-01 3.006072156131267548e-02 -2.039839923381805420e-01 2.254446744918823242e-01 -1.609792374074459076e-02 -1.454622298479080200e-01 -3.578863665461540222e-02 1.015414670109748840e-01
8.449940360151231289e-04 -6.472446839325129986e-04 5.814191326498985291e-02 -2.371605187654495239e-01 -2.714206650853157043e-02 -2.653753161430358887e-01 -2.661542296409606934e-01 7.128016650676727295e-02 3.008258342742919922e-01 -4.445272311568260193e-02 1.262310743331909180e-01 8.263310790061950684e-02 -1.508354395627975464e-01 3.337015956640243530e-02 2.104432880878448486e-01 3.324955701828002930e-01 1.496229618787765503e-01 -6.138613820075988770e-02 -2.381530851125717163e-01 -3.276843130588531494e-01 5.633988603949546814e-02 -1.851959228515625000e-01 1.220047399401664734e-01 -1.336404401808977127e-02 9.466353058815002441e-02 3.677117452025413513e-02 -9.959172457456588745e-02 -1.679532974958419800e-01 -1.362204849720001221e-01 1.040260121226310730e-01 3.638134300708770752e-01 2.153875976800918579e-01
9.618365019559860229e-02 4.675725474953651428e-03 -1.430422961711883545e-01 -4.581438601016998291e-01 2.042506337165832520e-01 -1.860209405422210693e-01 -3.727104067802429199e-01 1.473206877708435059e-01 -2.913660556077957153e-02 3.082219362258911133e-01 1.624425947666168213e-01 -1.180069595575332642e-01 -1.209862381219863892e-01 -1.135180592536926270e-01 2.420973777770996094e-01 1.195470169186592102e-01 -8.784684538841247559e-02 -1.557869017124176025e-01 -1.939055919647216797e-01 -9.908131510019302368e-02 2.122167050838470459e-01 -6.371602416038513184e-02 3.108263760805130005e-02 -1.006802618503570557e-01 -7.976432889699935913e-02 7.034613937139511108e-02 -1.766042858362197876e-01 2.674120664596557617e-01 -3.469950705766677856e-02 -5.171592161059379578e-02 -1.286500692367553711e-01 1.131447777152061462e-01
2.667919099330902100e-01 3.896587193012237549e-01 -1.398614048957824707e-01 -7.719159126281738281e-02 -3.544065654277801514e-01 5.790885165333747864e-02 -4.783659055829048157e-02 1.596661657094955444e-01 2.146519869565963745e-01 1.869485229253768921e-01 -1.847225613892078400e-02 3.090282529592514038e-02 -6.043477356433868408e-02 -1.557291746139526367e-01 1.762019246816635132e-01 1.314419806003570557e-01 2.353977039456367493e-02 -2.470829337835311890e-01 -2.088635414838790894e-01 -1.075100600719451904e-01 -4.983989987522363663e-03 -9.341575205326080322e-02 -2.527102231979370117e-01 -9.371363371610641479e-02 2.705198824405670166e-01 -1.770979762077331543e-01 -2.030367963016033173e-02 1.670511215925216675e-01 -9.897173941135406494e-02 2.318629324436187744e-01 -1.350187361240386963e-01 1.528018862009048462e-01
2.310723211849108338e-04 2.342466115951538086e-01 -7.955673336982727051e-02 4.577312991023063660e-02 3.294408693909645081e-02 -4.101880490779876709e-01 -1.198198422789573669e-01 1.076255589723587036e-01 -1.752319186925888062e-01 1.824280172586441040e-01 1.315277963876724243e-01 -7.990987598896026611e-02 -1.534390598535537720e-01 -1.582138687372207642e-01 1.583849936723709106e-01 8.332783728837966919e-02 -4.544897377490997314e-02 3.501895815134048462e-02 -4.459631443023681641e-01 -2.046766877174377441e-01 5.391794256865978241e-03 -7.936754077672958374e-02 7.166916877031326294e-02 -2.148916572332382202e-01 1.659037768840789795e-01 -5.786279216408729553e-02 -9.422343969345092773e-02 3.833785653114318848e-01 4.062115401029586792e-02 -1.797253936529159546e-01 2.238419651985168457e-01 -2.553121931850910187e-02
1.560776233673095703e-01 -1.788727939128875732e-01 -1.147326603531837463e-01 -2.700606286525726318e-01 1.095049008727073669e-01 -2.675346434116363525e-01 -1.417106986045837402e-01 5.022156238555908203e-01 -9.582952409982681274e-02 2.989879548549652100e-01 6.314418278634548187e-03 8.830033987760543823e-02 -1.003413200378417969e-01 -1.876297742128372192e-01 8.554337918758392334e-02 5.305800959467887878e-02 -3.530827909708023071e-02 -1.442987769842147827e-01 -7.861767709255218506e-02 -2.288352698087692261e-01 6.989752501249313354e-02 -5.124494805932044983e-02 -5.231902748346328735e-02 -1.776910275220870972e-01 -1.728767454624176025e-01 -1.133570373058319092e-01 -1.957206130027770996e-01 9.868834912776947021e-02 1.185820326209068298e-01 2.357017397880554199e-01 1.266996562480926514e-01 2.024084776639938354e-01
7.166513055562973022e-02 3.677819073200225830e-01 -4.723865538835525513e-02 -4.227273762226104736e-01 -1.014584675431251526e-01 -4.106827080249786377e-03 -2.682722210884094238e-01 -8.240143954753875732e-02 -1.283275336027145386e-01 2.213039398193359375e-01 -1.265539973974227905e-01 1.724443435668945312e-01 1.912806415930390358e-03 1.588409096002578735e-01 1.022153496742248535e-01 1.900896281003952026e-01 -1.745305806398391724e-01 8.426570892333984375e-02 -2.661624550819396973e-01 -4.029947519302368164e-02 -1.466893702745437622e-01 -1.429216563701629639e-01 -3.545755147933959961e-02 2.687433063983917236e-01 -9.315949678421020508e-02 -4.469700157642364502e-02 -1.824519596993923187e-02 -3.622140735387802124e-02 -3.989118337631225586e-02 -1.257466524839401245e-01 3.829746544361114502e-01 -6.885088235139846802e-02
-2.747281827032566071e-02 4.401542618870735168e-02 -1.205956265330314636e-01 -3.220260441303253174e-01 1.915482431650161743e-02 -1.333419233560562134e-02 -5.162270367145538330e-02 6.673724204301834106e-02 8.417275547981262207e-02 3.907127380371093750e-01 -1.908781975507736206e-01 -1.128429919481277466e-01 -1.240748260170221329e-02 1.872516572475433350e-01 1.947714686393737793e-01 -1.229926720261573792e-01 -1.939676553010940552e-01 1.585665494203567505e-01 -2.989592850208282471e-01 -1.141957566142082214e-01 1.688437610864639282e-01 -2.759248614311218262e-01 -6.019290164113044739e-02 1.729657649993896484e-01 -3.984245061874389648e-01 -2.158510684967041016e-01 -6.255374103784561157e-02 1.272764950990676880e-01 -1.418161243200302124e-01 1.997625455260276794e-02 9.887866675853729248e-02 -1.229202896356582642e-01
3.368489146232604980e-01 2.223616242408752441e-01 6.651361286640167236e-02 -5.131157487630844116e-02 -3.354395329952239990e-01 -5.843986570835113525e-02 -1.256836801767349243e-01 1.075141783803701401e-02 9.134835749864578247e-02 1.419158577919006348e-01 -8.199699223041534424e-02 3.133058547973632812e-02 -9.562336653470993042e-02 1.685585528612136841e-01 3.358194530010223389e-01 2.413304150104522705e-01 1.987718790769577026e-02 6.266073882579803467e-02 -3.426765203475952148e-01 -3.065119087696075439e-01 -2.234948240220546722e-02 -2.676541544497013092e-02 6.739373784512281418e-03 1.835989356040954590e-01 8.489308506250381470e-02 -1.342616379261016846e-01 4.720059037208557129e-02 1.905267476104199886e-03 -6.479196995496749878e-02 3.585616052150726318e-01 8.925014175474643707e-03 2.060264647006988525e-01
2.115653604269027710e-01 3.715578839182853699e-02 8.589170128107070923e-02 -3.762907385826110840e-01 1.740087419748306274e-01 -1.411714553833007812e-01 -1.606158614158630371e-01 -1.209952756762504578e-01 -1.099239755421876907e-02 3.615099489688873291e-01 4.026767984032630920e-02 3.182471916079521179e-02 -2.315006852149963379e-01 -2.261703163385391235e-01 2.400771826505661011e-01 5.524595826864242554e-02 -2.628540694713592529e-01 -2.463610656559467316e-02 -2.535968124866485596e-01 -8.298324048519134521e-02 2.696055471897125244e-01 -6.715837866067886353e-02 -2.073191404342651367e-01 -4.681774973869323730e-02 -2.411065101623535156e-01 -1.838253065943717957e-02 -4.429432004690170288e-02 2.758178710937500000e-01 1.745730056427419186e-03 -9.778548777103424072e-02 -8.642889559268951416e-03 7.712070643901824951e-02
-2.748757228255271912e-02 1.060461625456809998e-01 -4.189130291342735291e-02 -2.228749394416809082e-01 1.734145916998386383e-02 -2.306598424911499023e-01 -1.759431809186935425e-01 9.259503334760665894e-02 -9.050438180565834045e-03 3.709362447261810303e-01 8.754773437976837158e-02 3.098761141300201416e-01 2.052313685417175293e-01 -5.880391225218772888e-02 7.390511780977249146e-02 4.943181411363184452e-04 5.464414134621620178e-02 1.143287718296051025e-01 -1.145730167627334595e-01 -1.911213546991348267e-01 4.213285632431507111e-03 -2.690814249217510223e-02 -7.778044790029525757e-02 7.286953926086425781e-02 1.405009254813194275e-02 1.063615679740905762e-01 -2.963398098945617676e-01 1.670719683170318604e-01 3.121870569884777069e-02 2.506904676556587219e-02 5.771349072456359863e-01 1.067302227020263672e-01
4.543118178844451904e-01 4.622596800327301025e-01 -1.838738620281219482e-01 -7.556122541427612305e-02 1.652886271476745605e-01 -3.474065959453582764e-01 3.605398908257484436e-02 2.314472794532775879e-01 7.050718367099761963e-02 1.681338646449148655e-03 -6.473589688539505005e-02 -6.292676925659179688e-02 -1.047088950872421265e-02 5.570113658905029297e-02 6.344120204448699951e-02 1.085702404379844666e-01 -9.484707564115524292e-02 3.002452105283737183e-02 -2.821078300476074219e-01 -2.164393514394760132e-01 -1.590033471584320068e-01 7.454457879066467285e-02 -2.049431502819061279e-01 4.403780400753021240e-02 8.290764689445495605e-02 -1.335251629352569580e-01 1.161896064877510071e-01 5.739575251936912537e-03 -4.157041758298873901e-02 -4.839938879013061523e-02 1.263989657163619995e-01 -1.896786540746688843e-01
3.518303036689758301e-01 -1.484300196170806885e-01 -1.542806532233953476e-02 -2.889444530010223389e-01 -1.585304737091064453e-01 -5.977727007120847702e-03 -2.311382442712783813e-01 1.819641292095184326e-01 -6.137756258249282837e-02 2.241002209484577179e-02 4.744135215878486633e-02 -1.368092000484466553e-01 1.438149809837341309e-01 -8.029563352465629578e-03 1.216084882616996765e-01 -1.318891067057847977e-03 -2.085944712162017822e-01 2.073250012472271919e-03 -3.368077576160430908e-01 -5.169798806309700012e-02 1.396411806344985962e-01 9.118805080652236938e-02 -1.111370623111724854e-01 2.830875515937805176e-01 1.264607906341552734e-01 6.287571787834167480e-02 2.772743403911590576e-01 2.069596499204635620e-01 -1.035211235284805298e-02 2.412608563899993896e-01 2.638647854328155518e-01 2.246073931455612183e-01
3.398812711238861084e-01 1.075652688741683960e-01 -7.325893640518188477e-02 -3.392838239669799805e-01 1.585407853126525879e-01 -1.901670843362808228e-01 -1.036033332347869873e-01 -1.269322484731674194e-01 -1.049513071775436401e-01 4.560669958591461182e-01 5.808508396148681641e-02 -1.171242222189903259e-01 -3.123409152030944824e-01 -1.327313482761383057e-01 2.560896277427673340e-01 1.077949404716491699e-01 -1.493276953697204590e-01 -1.669059544801712036e-01 -1.932314038276672363e-01 -1.289528310298919678e-01 5.719559267163276672e-02 -8.412697911262512207e-02 -1.148285344243049622e-01 9.197218716144561768e-02 -1.112592071294784546e-01 -7.170187681913375854e-02 -2.145784944295883179e-01 1.467753052711486816e-01 -5.649531632661819458e-02 -6.119416654109954834e-02 3.392683714628219604e-02 8.059109747409820557e-02
-1.889098435640335083e-01 2.191784232854843140e-01 -1.749106049537658691e-01 -3.563397824764251709e-01 -9.549100697040557861e-02 -2.265208363533020020e-01 -3.544610738754272461e-01 -1.457647979259490967e-02 1.636099517345428467e-01 -1.075072661042213440e-01 1.545763947069644928e-02 -5.101941898465156555e-02 -2.285411655902862549e-01 1.072989404201507568e-01 5.134077370166778564e-02 1.692402511835098267e-01 -1.837692111730575562e-01 -4.795030504465103149e-02 -2.453619539737701416e-01 -2.715339958667755127e-01 1.963263005018234253e-02 -1.551325172185897827e-01 9.162382036447525024e-02 2.766105234622955322e-01 -1.305712610483169556e-01 -5.920574767515063286e-04 -1.344437450170516968e-01 -3.439606353640556335e-02 -1.561281457543373108e-02 1.759089678525924683e-01 2.983701527118682861e-01 1.852949336171150208e-02
6.091320887207984924e-03 4.339134320616722107e-02 3.014225699007511139e-02 -3.934237957000732422e-01 3.180590867996215820e-01 -3.217467367649078369e-01 -1.632404178380966187e-01 2.637679576873779297e-01 4.501182411331683397e-04 2.116387486457824707e-01 1.491068452596664429e-01 -9.439013898372650146e-02 -1.244386807084083557e-01 -1.817594766616821289e-01 2.804087102413177490e-01 7.951455563306808472e-02 -1.114943251013755798e-01 -9.883116185665130615e-02 -2.573099434375762939e-01 -7.191817462444305420e-02 2.781417667865753174e-01 -2.078245133161544800e-01 9.242591261863708496e-02 -4.928899183869361877e-02 -3.332191333174705505e-02 5.521775037050247192e-02 -1.390063911676406860e-01 2.279920876026153564e-01 6.193717569112777710e-02 -9.960684925317764282e-02 -3.235651925206184387e-02 1.292548030614852905e-01
2.777826189994812012e-01 2.632952034473419189e-01 1.508978009223937988e-01 2.705699019134044647e-02 -3.686449825763702393e-01 -4.176004603505134583e-02 -5.536265298724174500e-02 1.015486940741539001e-02 1.158645972609519958e-01 2.165525704622268677e-01 -2.265076525509357452e-02 -1.585237681865692139e-01 -6.689742207527160645e-02 1.432315558195114136e-01 4.023142457008361816e-01 8.683882653713226318e-02 1.368556022644042969e-01 1.200731545686721802e-01 -4.152245223522186279e-01 -2.495266050100326538e-01 -9.723623096942901611e-02 -9.580740332603454590e-02 -1.219534948468208313e-01 -1.254624426364898682e-01 1.331247296184301376e-02 1.500958204269409180e-02 -6.927610933780670166e-02 1.022094786167144775e-01 -3.793919086456298828e-02 1.718650013208389282e-01 1.772901862859725952e-01 1.171404793858528137e-01
3.202131092548370361e-01 1.221121326088905334e-01 4.821025207638740540e-02 -3.523281216621398926e-01 2.245227992534637451e-01 -2.849866449832916260e-01 -1.926955431699752808e-01 -9.742540121078491211e-02 -9.594395756721496582e-03 3.407324254512786865e-01 9.496941417455673218e-02 -3.446858143433928490e-03 -2.290398478507995605e-01 -1.546467188745737076e-02 2.775716781616210938e-01 2.861567437648773193e-01 -1.700339019298553467e-01 3.035962022840976715e-02 -1.858847439289093018e-01 -8.903822302818298340e-02 2.066913694143295288e-01 9.665009379386901855e-02 7.590865250676870346e-03 -4.171565920114517212e-02 -1.438086628913879395e-01 5.775067955255508423e-03 -6.242196261882781982e-02 2.000238150358200073e-01 -9.544780105352401733e-02 -1.443150043487548828e-01 9.670981764793395996e-02 1.044278144836425781e-01
1.422711014747619629e-01 1.496346294879913330e-01 -7.715070992708206177e-02 -2.096873223781585693e-01 1.204734947532415390e-02 -1.289119422435760498e-01 -5.033922940492630005e-02 2.221863716840744019e-01 1.437149792909622192e-01 8.003508299589157104e-02 1.409375369548797607e-01 2.510243654251098633e-01 1.471025943756103516e-01 -1.823558062314987183e-01 -1.893433481454849243e-01 4.298490583896636963e-01 -1.531081944704055786e-01 -7.264091819524765015e-02 -2.212741076946258545e-01 -1.114182732999324799e-02 4.922686144709587097e-02 -2.077513337135314941e-01 -7.456008344888687134e-02 1.233497485518455505e-01 -8.883897215127944946e-02 -8.831130713224411011e-02 -3.514878451824188232e-01 2.861695736646652222e-02 -9.840700775384902954e-02 4.137941449880599976e-02 3.934396505355834961e-01 5.407867953181266785e-02
2.618005871772766113e-01 1.481171250343322754e-01 6.548155099153518677e-02 -8.355420082807540894e-03 -2.481049448251724243e-01 4.530156438704580069e-04 -1.474799066781997681e-01 -1.746617704629898071e-01 1.171884238719940186e-01 6.817787140607833862e-02 -1.857791095972061157e-01 1.727865636348724365e-01 1.386906765401363373e-02 7.738392055034637451e-02 -2.220315858721733093e-02 3.358177542686462402e-01 -1.003377810120582581e-01 -4.515438526868820190e-02 -5.007597804069519043e-01 -3.471908569335937500e-01 -6.442802399396896362e-02 -8.010886609554290771e-02 1.633124798536300659e-01 -1.863387227058410645e-01 -4.330847412347793579e-02 9.241456538438796997e-02 -8.098574727773666382e-02 1.454823315143585205e-01 -2.340278960764408112e-02 2.106454521417617798e-01 2.151769846677780151e-01 -6.650704890489578247e-02
1.571817845106124878e-01 1.036458984017372131e-01 -1.276033669710159302e-01 -1.638233363628387451e-01 -1.874892711639404297e-01 -1.239327117800712585e-01 -2.787392139434814453e-01 -1.678980700671672821e-02 2.034055590629577637e-01 3.032462894916534424e-01 1.698074638843536377e-01 2.014605253934860229e-01 1.467575430870056152e-01 1.942308545112609863e-01 1.585283726453781128e-01 -1.238896138966083527e-02 1.379161141812801361e-02 -1.590879559516906738e-01 -2.018228322267532349e-01 7.010501623153686523e-02 -8.308597654104232788e-02 -2.300556153059005737e-01 -1.032545343041419983e-01 7.858802378177642822e-02 4.544959217309951782e-02 3.489941954612731934e-01 -9.574677050113677979e-02 1.486848294734954834e-01 -1.837014257907867432e-01 -2.088639438152313232e-01 3.501873910427093506e-01 5.185554549098014832e-02
1.607668548822402954e-01 -6.696131825447082520e-02 2.595317959785461426e-01 -2.277403175830841064e-01 2.309709638357162476e-01 -4.921056330204010010e-02 7.233118172734975815e-03 -6.117109209299087524e-02 2.340627163648605347e-01 1.125421449542045593e-01 -2.855455279350280762e-01 9.204233437776565552e-02 1.771336793899536133e-01 -6.167337298393249512e-02 -4.387758299708366394e-02 4.524194076657295227e-02 2.044755406677722931e-02 -2.234862186014652252e-02 -3.985436558723449707e-01 -1.852494180202484131e-01 -1.098199710249900818e-01 -8.770774304866790771e-02 -1.533137820661067963e-02 -8.108511567115783691e-02 4.326246678829193115e-02 -2.335527241230010986e-01 4.014398902654647827e-02 2.322749346494674683e-01 1.160913258790969849e-01 -2.034411430358886719e-01 4.293306171894073486e-01 -1.498871296644210815e-01
3.046171963214874268e-01 3.431442081928253174e-01 7.157647609710693359e-02 -3.312325775623321533e-01 -2.290843613445758820e-02 3.386203199625015259e-02 -3.058380782604217529e-01 -6.816476583480834961e-02 -1.107951030135154724e-01 1.964264214038848877e-01 -2.555256187915802002e-01 9.262888878583908081e-02 -1.549382060766220093e-01 -1.313401162624359131e-01 1.941658258438110352e-01 2.646063864231109619e-01 8.084118366241455078e-02 9.478291869163513184e-02 -2.617001533508300781e-01 5.572558939456939697e-02 1.778906881809234619e-01 -1.031933277845382690e-01 5.200077593326568604e-02 9.327381849288940430e-02 2.363984882831573486e-01 2.290339954197406769e-02 -8.612854778766632080e-02 1.905126720666885376e-01 4.396270215511322021e-02 -1.021134629845619202e-01 4.220700357109308243e-04 -2.185644060373306274e-01
-8.124035084620118141e-04 4.469467326998710632e-02 -2.153590023517608643e-01 -1.339908540248870850e-01 -8.478327095508575439e-02 -1.078217700123786926e-01 5.152817815542221069e-02 1.254798173904418945e-01 3.770744800567626953e-01 -3.717211633920669556e-02 -5.200403928756713867e-02 1.147206127643585205e-01 -6.126245483756065369e-02 -1.558955013751983643e-01 9.696026146411895752e-02 3.732397258281707764e-01 -2.256693989038467407e-01 -7.022021710872650146e-02 -2.552327513694763184e-01 -1.091598346829414368e-01 -1.029861420392990112e-01 -2.169345915317535400e-01 -7.971820980310440063e-02 6.791548430919647217e-02 -7.406329363584518433e-02 1.374762207269668579e-01 -3.318015336990356445e-01 3.407693803310394287e-01 -1.103904545307159424e-01 7.379036396741867065e-02 2.940665483474731445e-01 6.322993338108062744e-02
6.449354439973831177e-02 3.323989361524581909e-02 -2.500880509614944458e-02 -2.611157298088073730e-01 2.634811103343963623e-01 -3.720869719982147217e-01 -2.088046371936798096e-01 1.880048960447311401e-01 -1.261385828256607056e-01 2.041380405426025391e-01 6.150268018245697021e-02 -7.147695869207382202e-02 -9.890086948871612549e-02 -1.853135973215103149e-01 2.339433580636978149e-01 1.075108647346496582e-01 -2.805912792682647705e-01 -2.486148178577423096e-01 -3.188576698303222656e-01 -1.035384684801101685e-01 2.726527452468872070e-01 -1.435571908950805664e-01 1.230729818344116211e-01 -2.860045246779918671e-02 -2.010415941476821899e-01 8.195581845939159393e-03 -6.049108877778053284e-02 1.673737168312072754e-01 -3.786658635362982750e-03 1.136736758053302765e-02 3.528956323862075806e-02 1.575950533151626587e-01
3.653854131698608398e-01 3.556076586246490479e-01 2.343436889350414276e-02 -3.426541015505790710e-02 -2.507363557815551758e-01 -2.076703011989593506e-01 -1.069620847702026367e-01 1.203811913728713989e-01 1.509301960468292236e-01 2.955882251262664795e-01 1.351070869714021683e-02 1.789830327033996582e-01 -1.586466431617736816e-01 7.865753769874572754e-02 -1.563886553049087524e-01 1.623176634311676025e-01 -4.333506822586059570e-01 1.947546936571598053e-02 -5.565824918448925018e-03 -1.099575608968734741e-01 -8.755623549222946167e-02 7.542917877435684204e-02 -1.969863325357437134e-01 -7.865263521671295166e-02 -3.527862951159477234e-02 1.214663535356521606e-01 -2.627312541007995605e-01 1.350634545087814331e-01 7.478125393390655518e-02 -6.997354328632354736e-03 -3.409947827458381653e-02 1.146460622549057007e-01
1.745817065238952637e-01 -8.187779784202575684e-02 -2.849598601460456848e-02 -1.069920286536216736e-01 -2.681009173393249512e-01 -2.126276195049285889e-01 -1.017901375889778137e-01 2.142937034368515015e-01 1.263252943754196167e-01 1.647182255983352661e-01 5.244949460029602051e-02 -1.030236929655075073e-01 -1.421763300895690918e-01 3.803530707955360413e-02 8.824536949396133423e-02 1.554377675056457520e-01 6.512789428234100342e-02 1.015987545251846313e-01 -4.947392642498016357e-01 -2.070054113864898682e-01 1.940436847507953644e-02 2.125729620456695557e-02 -2.977292835712432861e-01 1.229671016335487366e-01 7.034911960363388062e-02 -1.088407710194587708e-01 1.592438369989395142e-01 3.568685352802276611e-01 1.609824150800704956e-01 1.127065867185592651e-01 -1.570339649915695190e-01 1.660165041685104370e-01
1.332776397466659546e-01 1.944278180599212646e-01 1.350017935037612915e-01 -3.137882947921752930e-01 -1.890422999858856201e-01 -1.608019769191741943e-01 -9.406116604804992676e-02 1.966401487588882446e-01 1.507938653230667114e-01 3.848430514335632324e-01 -1.206992566585540771e-01 -1.787971109151840210e-01 -1.433934718370437622e-01 -2.527917623519897461e-01 -3.401373326778411865e-02 3.009555041790008545e-01 3.360920026898384094e-02 -1.997420042753219604e-01 -1.828141659498214722e-01 -3.749924600124359131e-01 -1.011712029576301575e-01 3.889403492212295532e-02 -3.898854181170463562e-02 -1.361713558435440063e-01 -5.979117378592491150e-02 8.684700354933738708e-03 6.634542346000671387e-02 1.911626160144805908e-01 -1.218446120619773865e-01 -1.269981414079666138e-01 -2.738280780613422394e-02 -4.316794499754905701e-02
3.923251628875732422e-01 1.456039249897003174e-01 1.287393420934677124e-01 -1.042633280158042908e-01 -1.711484193801879883e-01 -9.329800307750701904e-02 -2.062027156352996826e-02 -4.807824641466140747e-02 1.001485288143157959e-01 -1.012682542204856873e-01 -6.274951156228780746e-04 4.908563196659088135e-02 -8.866888284683227539e-02 -1.587863415479660034e-01 1.259246915578842163e-01 1.265348345041275024e-01 6.455826014280319214e-02 2.508631721138954163e-02 -1.385113298892974854e-01 -2.106057852506637573e-01 1.258100718259811401e-01 -2.141961306333541870e-01 -2.569460868835449219e-01 2.112389504909515381e-01 -7.393371313810348511e-02 1.806876361370086670e-01 -1.544408947229385376e-01 2.210811674594879150e-01 1.676264554262161255e-01 2.132641524076461792e-01 4.819171130657196045e-01 1.082068979740142822e-01
3.277142345905303955e-02 3.430935144424438477e-01 -7.767845690250396729e-02 -3.708586096763610840e-02 1.655840575695037842e-01 -1.037178710103034973e-01 -1.249950155615806580e-01 -5.381282791495323181e-02 2.666477300226688385e-02 1.526926904916763306e-01 -4.574813321232795715e-02 -1.627851873636245728e-01 -1.610117256641387939e-01 1.762954592704772949e-01 3.141270950436592102e-02 2.820285260677337646e-01 -5.646230652928352356e-02 -2.459151446819305420e-01 -3.088592886924743652e-01 -7.422508671879768372e-03 -6.904607173055410385e-03 -5.487884208559989929e-02 -7.103928923606872559e-02 1.796739250421524048e-01 3.667275905609130859e-01 -1.098394989967346191e-01 1.557625643908977509e-02 1.031699031591415405e-01 1.805903911590576172e-01 4.030443131923675537e-01 1.101060509681701660e-01 2.506738007068634033e-01
1.851662993431091309e-01 1.258302927017211914e-01 1.728091537952423096e-01 -8.203079923987388611e-03 -1.031517982482910156e-01 -3.009706139564514160e-01 6.340495776385068893e-03 4.399162530899047852e-02 4.733100831508636475e-01 3.339162766933441162e-01 -1.405484825372695923e-01 -1.945903152227401733e-01 7.602575421333312988e-02 -3.767921924591064453e-01 -5.856112390756607056e-02 -4.457122832536697388e-02 -1.576828360557556152e-01 1.711515635251998901e-01 -3.414794802665710449e-01 -8.279999345541000366e-02 -4.821531474590301514e-03 -5.005577579140663147e-02 7.647483050823211670e-02 2.027550041675567627e-01 7.106225937604904175e-02 -7.534822076559066772e-02 -7.413866370916366577e-02 9.347350895404815674e-02 1.916889101266860962e-02 1.286360919475555420e-01 3.772172331809997559e-02 -5.875329952687025070e-03
4.438051488250494003e-03 1.654313057661056519e-01 -1.410956382751464844e-01 1.254163533449172974e-01 -1.092809587717056274e-01 -4.141636565327644348e-02 -2.608831226825714111e-01 1.232869550585746765e-01 3.270069360733032227e-01 1.446947157382965088e-01 -1.586046218872070312e-01 -3.367743641138076782e-02 -3.446885198354721069e-02 -1.205372735857963562e-01 -2.677273452281951904e-01 8.155972510576248169e-02 -1.128290593624114990e-02 -7.023328542709350586e-02 -4.175905883312225342e-01 -1.005287021398544312e-01 1.328055262565612793e-01 -2.716412842273712158e-01 5.019688606262207031e-02 2.244690060615539551e-01 9.020763635635375977e-02 1.178139299154281616e-01 -2.557936497032642365e-02 1.754850335419178009e-02 5.505744740366935730e-02 1.482192873954772949e-01 4.460873901844024658e-01 -1.048663258552551270e-01
9.019312262535095215e-02 1.935129612684249878e-01 -6.457208842039108276e-02 -6.628496944904327393e-02 -1.224789097905158997e-01 6.310887634754180908e-02 -1.414404958486557007e-01 2.950714826583862305e-01 2.160821855068206787e-01 1.851561218500137329e-01 -7.905939966440200806e-02 1.606982499361038208e-01 2.613535523414611816e-01 -9.199675917625427246e-02 5.437009036540985107e-02 1.805175244808197021e-01 2.843200229108333588e-02 9.368900209665298462e-02 -6.893585622310638428e-02 -4.424289464950561523e-01 2.922744676470756531e-02 -1.732473075389862061e-01 2.861276501789689064e-03 2.553828060626983643e-01 -1.121571138501167297e-01 -6.854068487882614136e-02 -1.885357499122619629e-01 2.471531629562377930e-01 -9.410076891072094440e-04 6.613545864820480347e-02 3.985089957714080811e-01 1.056754440069198608e-01
3.282442986965179443e-01 1.441929861903190613e-02 1.387837529182434082e-01 -5.137240141630172729e-02 -1.851625144481658936e-01 -1.210632175207138062e-01 -2.244848571717739105e-02 3.479979932308197021e-02 2.432556599378585815e-01 4.064827859401702881e-01 -2.662488073110580444e-02 -2.798926271498203278e-02 8.246898651123046875e-02 1.611400954425334930e-02 -6.916844099760055542e-02 1.115727946162223816e-01 -1.429505497217178345e-01 1.239212453365325928e-01 -3.689402937889099121e-01 -2.514379657804965973e-02 1.148633435368537903e-01 -3.516864404082298279e-02 -2.889277180656790733e-03 2.376362085342407227e-01 9.342282265424728394e-02 -4.893030524253845215e-01 1.003471314907073975e-01 2.264681309461593628e-01 -1.656389981508255005e-02 1.292310003191232681e-02 1.001721471548080444e-01 7.665105164051055908e-02
2.421038746833801270e-01 2.044337540864944458e-01 1.469172835350036621e-01 -1.383753865957260132e-01 -3.803564002737402916e-03 -3.000312447547912598e-01 -1.123672202229499817e-01 6.173288077116012573e-02 1.183315441012382507e-01 3.601980209350585938e-01 -3.250007517635822296e-03 -2.131228595972061157e-01 1.024264171719551086e-01 2.646725475788116455e-01 8.492802083492279053e-02 3.329176902770996094e-01 1.578873097896575928e-01 7.733549922704696655e-02 -1.213686913251876831e-01 -2.589389383792877197e-01 -7.325214147567749023e-02 1.326178908348083496e-01 -6.567887961864471436e-02 -8.720553666353225708e-02 -1.868174411356449127e-02 -1.830178499221801758e-01 1.914762705564498901e-01 2.344381213188171387e-01 7.025358825922012329e-02 2.084455937147140503e-01 1.799469590187072754e-01 1.040541306138038635e-01
7.737623155117034912e-02 -1.406018137931823730e-01 -7.402987778186798096e-02 -2.747120857238769531e-01 -3.753866627812385559e-02 -2.930658161640167236e-01 3.552782535552978516e-02 2.215574085712432861e-01 -2.183078527450561523e-01 2.524135112762451172e-01 -7.663073390722274780e-02 5.529474839568138123e-02 -1.803297996520996094e-01 -4.369721934199333191e-02 -1.005502119660377502e-01 1.931044645607471466e-02 1.545233875513076782e-01 7.827457785606384277e-02 -4.826436638832092285e-01 2.757701091468334198e-02 -7.012515515089035034e-02 -5.187217518687248230e-02 -1.842315644025802612e-01 -6.650700420141220093e-02 -1.075624674558639526e-01 -1.987063139677047729e-01 -1.084745377302169800e-01 2.852045893669128418e-01 6.969596445560455322e-02 5.984573066234588623e-02 1.955521255731582642e-01 2.998561561107635498e-01
1.544754505157470703e-01 2.039144784212112427e-01 8.736096322536468506e-02 -8.050338178873062134e-02 -7.176157087087631226e-02 -3.279112875461578369e-01 1.328274421393871307e-02 1.932364255189895630e-01 -3.138156980276107788e-02 1.390592604875564575e-01 1.951592415571212769e-01 -2.162688523530960083e-01 -1.785127073526382446e-01 -8.394525945186614990e-02 1.174330413341522217e-01 2.695606946945190430e-01 -1.906622499227523804e-01 1.715043187141418457e-02 -2.038514316082000732e-01 2.328008227050304413e-02 -2.438826709985733032e-01 -3.200373351573944092e-01 -1.373259127140045166e-01 -2.469416111707687378e-01 2.277089506387710571e-01 -1.467674672603607178e-01 -1.625248640775680542e-01 3.121508955955505371e-01 8.892343193292617798e-02 6.371875642798841000e-04 6.734674423933029175e-02 -9.761970490217208862e-02
2.714387476444244385e-01 -3.286603465676307678e-02 -1.354513410478830338e-02 -1.687994152307510376e-01 -3.070541024208068848e-01 -1.627049893140792847e-01 -1.015067920088768005e-01 2.036139667034149170e-01 -9.222120791673660278e-02 4.042114913463592529e-01 7.326057553291320801e-02 -1.558066755533218384e-01 2.013950794935226440e-01 -1.106459647417068481e-02 1.664917618036270142e-01 2.925837412476539612e-02 -3.795615434646606445e-01 -5.346195399761199951e-02 -1.608958840370178223e-01 -8.013889938592910767e-02 -7.733540982007980347e-02 1.062269136309623718e-02 5.066272988915443420e-02 5.735334753990173340e-02 3.943389654159545898e-02 -2.145915180444717407e-01 1.736663430929183960e-01 1.054631620645523071e-01 -1.939632743597030640e-01 2.597348093986511230e-01 2.489757239818572998e-01 7.816510647535324097e-02
1.415397971868515015e-01 3.526512905955314636e-02 -5.232364311814308167e-02 -3.582991957664489746e-01 1.547729521989822388e-01 -2.776679694652557373e-01 -1.555566042661666870e-01 1.264497488737106323e-01 -1.185383647680282593e-01 2.444211542606353760e-01 2.696887850761413574e-01 -3.469679970294237137e-03 -1.979861110448837280e-01 -2.097237855195999146e-01 2.606511712074279785e-01 2.426907569169998169e-01 -1.012633591890335083e-01 -1.132024005055427551e-01 -2.467752397060394287e-01 -1.444195061922073364e-01 3.437549471855163574e-01 -8.931402862071990967e-02 6.496159732341766357e-02 -6.603015214204788208e-02 -1.177822425961494446e-01 -4.734355956315994263e-02 -1.523038297891616821e-01 2.287803590297698975e-01 -4.830189049243927002e-02 4.327596724033355713e-02 8.406934328377246857e-03 1.197146996855735779e-01
1.114954277873039246e-01 2.816313207149505615e-01 6.972423940896987915e-02 -3.126192092895507812e-01 5.378497391939163208e-02 -6.357186287641525269e-02 -1.642976850271224976e-01 1.221117284148931503e-02 1.037390753626823425e-01 -1.025486439466476440e-01 -6.168638169765472412e-02 -1.639349162578582764e-01 3.185886889696121216e-02 1.159500703215599060e-01 -1.114872936159372330e-02 2.626196146011352539e-01 -4.810090661048889160e-01 2.365945465862751007e-02 -1.820040494203567505e-01 -1.581546366214752197e-01 1.168022826313972473e-01 -2.577166557312011719e-01 -1.170061975717544556e-01 2.091425508260726929e-01 -1.026115417480468750e-01 -4.494240134954452515e-02 1.803618371486663818e-01 -1.235664784908294678e-01 -2.591210305690765381e-01 4.910358786582946777e-02 2.304232269525527954e-01 1.597349196672439575e-01
-1.272397041320800781e-01 -7.417929172515869141e-02 1.269051879644393921e-01 -2.496396154165267944e-01 -2.353603839874267578e-01 -2.180310934782028198e-01 -2.714304924011230469e-01 6.225080788135528564e-02 9.446509182453155518e-02 1.186763420701026917e-01 -1.548308134078979492e-01 2.390322834253311157e-01 -5.789735913276672363e-02 8.377899974584579468e-02 5.986359715461730957e-02 4.097744524478912354e-01 -2.775017023086547852e-01 -5.918857827782630920e-02 -2.728835344314575195e-01 -1.924767941236495972e-01 -1.477837562561035156e-01 -2.872136235237121582e-01 3.058043681085109711e-02 8.758862316608428955e-02 -1.329994350671768188e-01 -2.744414284825325012e-02 2.250840701162815094e-02 4.263683781027793884e-02 5.537241697311401367e-02 2.633745316416025162e-03 1.952450275421142578e-01 2.578608393669128418e-01
-7.831870764493942261e-02 2.838837802410125732e-01 -5.277553107589483261e-03 -1.689255088567733765e-01 -8.390501141548156738e-02 -1.340716779232025146e-01 -2.666764557361602783e-01 -1.190605200827121735e-02 7.188548147678375244e-02 2.172180563211441040e-01 -1.437466591596603394e-01 -8.553186804056167603e-02 -1.293270140886306763e-01 1.354073882102966309e-01 1.880171000957489014e-01 1.428914666175842285e-01 1.514903008937835693e-01 -1.959009170532226562e-01 -4.257054030895233154e-01 -3.988353013992309570e-01 2.746961824595928192e-02 1.040540635585784912e-01 1.869512051343917847e-01 -8.467712253332138062e-02 1.760424487292766571e-02 8.218132704496383667e-02 1.763600558042526245e-01 -1.253169029951095581e-01 1.557165980339050293e-01 7.013852149248123169e-02 2.661845088005065918e-01 8.980038762092590332e-02
3.083446323871612549e-01 -1.118999049067497253e-01 -1.889726519584655762e-02 -2.692474424839019775e-01 2.331260219216346741e-02 -1.977230310440063477e-01 -1.519923657178878784e-01 9.441464394330978394e-02 -1.292206496000289917e-01 3.676291108131408691e-01 -1.107451096177101135e-01 -8.229420520365238190e-03 -2.543772459030151367e-01 -1.602688618004322052e-02 2.282384634017944336e-01 -7.913506031036376953e-02 -2.068207561969757080e-01 -1.204879358410835266e-01 -2.921882867813110352e-01 -2.314566224813461304e-01 3.226200044155120850e-01 -1.460646092891693115e-01 7.688010111451148987e-03 -1.158622428774833679e-01 -1.904185116291046143e-01 -9.125901013612747192e-02 -1.999859958887100220e-01 8.595416694879531860e-02 -1.047922223806381226e-01 4.148389399051666260e-02 -5.727540701627731323e-02 1.315412819385528564e-01
2.560259699821472168e-01 1.504246592521667480e-01 -1.362628340721130371e-01 -1.447899788618087769e-01 4.837495088577270508e-02 3.647100878879427910e-03 -1.388540118932723999e-01 1.717016845941543579e-01 2.081711590290069580e-01 -1.742395758628845215e-01 2.534147910773754120e-02 2.180818095803260803e-02 4.458341002464294434e-02 7.961164414882659912e-02 -9.274185448884963989e-02 1.547053009271621704e-01 -1.074243634939193726e-01 7.643145322799682617e-02 -4.262276887893676758e-01 -2.286037504673004150e-01 4.441322013735771179e-02 -8.946845680475234985e-02 -1.670722961425781250e-01 -1.245156005024909973e-01 3.423427790403366089e-02 -3.957312554121017456e-02 -2.807398140430450439e-01 -9.084942936897277832e-02 -1.865122094750404358e-02 1.228020861744880676e-01 3.507076501846313477e-01 -4.154113829135894775e-01
2.171605378389358521e-01 1.582069396972656250e-01 -4.031459242105484009e-02 -3.883044421672821045e-01 1.763326823711395264e-01 3.752535954117774963e-02 -6.119158864021301270e-02 2.079680562019348145e-02 2.588042989373207092e-03 5.830458551645278931e-02 1.922443956136703491e-01 2.166063338518142700e-01 8.937175385653972626e-03 1.288246065378189087e-01 -6.522075086832046509e-02 1.526561658829450607e-02 -9.167720377445220947e-02 -1.261454075574874878e-01 -2.627608180046081543e-01 -1.379894018173217773e-01 1.024750620126724243e-01 -3.353730738162994385e-01 6.313919275999069214e-02 -1.972251199185848236e-02 -6.245445460081100464e-02 -1.851359456777572632e-01 -5.498786643147468567e-02 -8.045787364244461060e-02 2.154424190521240234e-01 -1.988842338323593140e-01 4.606205523014068604e-01 2.114591896533966064e-01
-8.038789778947830200e-02 7.511586695909500122e-02 -4.609413817524909973e-02 -3.697865828871726990e-02 -1.842451542615890503e-01 -1.145698055624961853e-01 -2.674161493778228760e-01 -1.032124459743499756e-01 3.919908031821250916e-02 3.382104914635419846e-03 4.583676904439926147e-02 -1.107972711324691772e-01 2.516761720180511475e-01 7.439238578081130981e-02 1.907035261392593384e-01 -5.572912469506263733e-02 -1.862955987453460693e-01 -2.042870670557022095e-01 -3.743786811828613281e-01 -3.242675065994262695e-01 -1.359108183532953262e-02 -3.130742907524108887e-01 -3.415767475962638855e-02 3.109281957149505615e-01 1.336489915847778320e-01 9.747657924890518188e-03 -2.532005906105041504e-01 5.342494323849678040e-02 -8.497031778097152710e-02 2.236840501427650452e-02 3.034082055091857910e-01 1.685307472944259644e-01
1.159681603312492371e-01 6.657694280147552490e-02 1.490930318832397461e-01 -3.782525956630706787e-01 -2.161735296249389648e-01 -4.560677334666252136e-03 -2.227522581815719604e-01 -1.376959495246410370e-03 1.128864511847496033e-01 2.379609458148479462e-02 -1.785868108272552490e-01 1.010275110602378845e-01 4.933416843414306641e-02 6.842613965272903442e-02 -1.001801714301109314e-01 2.940548360347747803e-01 -3.764843046665191650e-01 -1.077333688735961914e-01 -2.657538354396820068e-01 -2.685599327087402344e-01 -2.457507252693176270e-01 -3.734047710895538330e-01 -1.066322624683380127e-01 2.433138154447078705e-02 -1.362684965133666992e-01 9.088517166674137115e-03 1.070512309670448303e-01 2.729837596416473389e-02 -1.164016649127006531e-01 4.277239367365837097e-02 8.274690061807632446e-02 -2.114392444491386414e-02
2.052500545978546143e-01 1.348491311073303223e-01 -4.148934781551361084e-02 4.198401048779487610e-02 1.637482047080993652e-01 -1.648441553115844727e-01 -2.753896713256835938e-01 -1.277288198471069336e-01 2.620459198951721191e-01 2.212213352322578430e-02 1.348678022623062134e-01 2.081511765718460083e-01 2.958243787288665771e-01 -6.205993518233299255e-02 1.570740193128585815e-01 -1.344061922281980515e-03 -1.279664188623428345e-01 -1.205192282795906067e-01 -3.929027318954467773e-01 -2.995671518146991730e-02 -1.263094842433929443e-01 -2.425801604986190796e-01 -7.616891711950302124e-02 1.888629794120788574e-02 7.246911525726318359e-02 -2.138767540454864502e-01 9.453170746564865112e-02 2.426248230040073395e-02 3.798186406493186951e-02 -5.468286201357841492e-02 4.333181083202362061e-01 -1.533183157444000244e-01
2.177519053220748901e-01 3.709729015827178955e-01 1.512536662630736828e-03 -6.956328451633453369e-02 6.266333907842636108e-02 -1.071917712688446045e-01 -4.984908178448677063e-02 2.188881188631057739e-01 1.736855059862136841e-01 2.135460227727890015e-01 -8.601492270827293396e-03 1.301909089088439941e-01 -8.968112058937549591e-03 -9.493102878332138062e-02 -5.505994707345962524e-02 2.072651982307434082e-01 -7.806099951267242432e-02 4.892452433705329895e-02 -1.765050739049911499e-01 -1.654794961214065552e-01 -1.821609586477279663e-01 5.193533748388290405e-02 -1.405529230833053589e-01 9.475293755531311035e-02 2.368433959782123566e-02 -2.084895372390747070e-01 6.871699541807174683e-02 -7.573524117469787598e-02 -1.333759725093841553e-01 3.066767752170562744e-01 3.439230322837829590e-01 -4.244830608367919922e-01
-1.442642603069543839e-02 -5.950386822223663330e-02 1.467698216438293457e-01 -1.441880017518997192e-01 -5.988773703575134277e-02 -9.534079581499099731e-02 6.893530488014221191e-02 2.594285011291503906e-01 3.447657823562622070e-02 3.178484737873077393e-01 1.491870433092117310e-01 9.941954910755157471e-02 -4.536750167608261108e-02 2.085283994674682617e-01 -7.958183437585830688e-02 1.055312603712081909e-01 7.681604474782943726e-02 1.366929709911346436e-01 -2.170871347188949585e-01 -1.261352896690368652e-01 1.144068036228418350e-02 -4.804773926734924316e-01 -3.480592668056488037e-01 1.633192151784896851e-01 2.927560210227966309e-01 -3.725751303136348724e-03 -2.942286431789398193e-02 7.032423466444015503e-02 2.483146488666534424e-01 1.460506673902273178e-02 1.830967068672180176e-01 -1.358632594347000122e-01
1.484908014535903931e-01 2.613724954426288605e-02 -5.428066849708557129e-02 -1.927305310964584351e-01 6.904423981904983521e-02 -3.471150696277618408e-01 -2.569088339805603027e-01 -4.966396465897560120e-02 2.469757571816444397e-02 4.862778261303901672e-02 -7.176067214459180832e-03 8.069039881229400635e-02 2.136844247579574585e-01 6.470699608325958252e-02 1.749231666326522827e-01 7.469025999307632446e-02 -1.865459829568862915e-01 -9.724608622491359711e-03 -6.802224367856979370e-02 -3.989935815334320068e-01 -8.748190104961395264e-02 -3.983801305294036865e-01 -6.729286629706621170e-03 3.736211359500885010e-01 -5.860323831439018250e-02 -8.068161457777023315e-02 -1.197539046406745911e-01 -3.827481344342231750e-02 -4.314931109547615051e-02 8.830140531063079834e-02 2.614835798740386963e-01 1.984745264053344727e-01
2.197961062192916870e-01 2.580662965774536133e-01 -1.088108047842979431e-01 -2.528798282146453857e-01 -8.733955770730972290e-02 -7.575833704322576523e-03 -3.466966152191162109e-01 1.948097199201583862e-01 1.604169458150863647e-01 4.425424709916114807e-02 -7.560352236032485962e-02 1.336961835622787476e-01 2.033186107873916626e-01 -1.053253561258316040e-01 8.217661082744598389e-02 1.651400476694107056e-01 -7.393484562635421753e-02 1.936129480600357056e-01 -6.999491900205612183e-02 -2.605438530445098877e-01 8.719482272863388062e-02 9.468904137611389160e-02 9.325715154409408569e-02 1.548998951911926270e-01 9.600666165351867676e-02 -1.751980632543563843e-01 -1.013282984495162964e-01 2.252940684556961060e-01 -1.638434231281280518e-01 9.124404937028884888e-02 3.121035397052764893e-01 3.274447619915008545e-01
1.576612591743469238e-01 -1.794975250959396362e-01 9.730949997901916504e-02 -1.769093722105026245e-01 1.247922237962484360e-02 -1.133850440382957458e-01 -1.052663624286651611e-01 3.993311524391174316e-01 -5.001325160264968872e-02 1.178698241710662842e-01 1.166273728013038635e-01 1.770265698432922363e-01 -2.293487042188644409e-01 -2.544200122356414795e-01 1.314285844564437866e-01 5.058837682008743286e-02 -3.678994625806808472e-02 5.638961866497993469e-02 -2.717241346836090088e-01 -2.992872893810272217e-01 5.421924218535423279e-02 -4.257725924253463745e-02 -9.369758516550064087e-02 -1.132624521851539612e-01 -2.285562604665756226e-01 -1.545006781816482544e-01 -2.159152477979660034e-01 2.728194892406463623e-01 3.600421547889709473e-02 2.242490500211715698e-01 1.676756888628005981e-01 2.212320715188980103e-01
1.716246455907821655e-01 1.468068212270736694e-01 -1.083589941263198853e-01 -2.570497691631317139e-01 -2.841280698776245117e-01 -1.046896576881408691e-01 -1.814013570547103882e-01 -1.567919850349426270e-01 1.923653632402420044e-01 -2.519682608544826508e-02 -7.848244905471801758e-02 -3.092169575393199921e-02 3.334667161107063293e-02 4.319224134087562561e-02 8.527643233537673950e-02 3.455012142658233643e-01 -1.789303421974182129e-01 -6.913121789693832397e-03 -4.915140569210052490e-01 6.072740652598440647e-04 -8.455586433410644531e-02 -1.601323336362838745e-01 7.469530403614044189e-02 1.621142588555812836e-02 4.371436685323715210e-02 1.061909347772598267e-01 -1.787825673818588257e-01 2.929178178310394287e-01 -2.821251451969146729e-01 3.160380944609642029e-02 -1.608239486813545227e-03 1.542396694421768188e-01
-3.092740289866924286e-02 -1.654554605484008789e-01 -4.645626246929168701e-02 -2.529058158397674561e-01 6.837622076272964478e-02 -3.542064726352691650e-01 -1.455803215503692627e-01 2.353472113609313965e-01 -5.531648918986320496e-02 1.934391856193542480e-01 1.502530723810195923e-01 -2.276758290827274323e-02 -1.467140614986419678e-01 -1.085820198059082031e-01 2.417806684970855713e-01 6.995163857936859131e-02 -2.318221181631088257e-01 -9.759221225976943970e-03 -3.219848573207855225e-01 -1.036624684929847717e-01 2.734529376029968262e-01 -7.903876155614852905e-02 -1.121771633625030518e-01 -2.609769441187381744e-02 -1.766322106122970581e-01 3.323603421449661255e-02 -2.361627817153930664e-01 3.476960957050323486e-01 5.366593226790428162e-02 2.263598293066024780e-01 1.672290079295635223e-02 1.125920340418815613e-01
2.107792347669601440e-01 2.672328948974609375e-01 -1.592418849468231201e-01 -5.940140783786773682e-02 5.300633609294891357e-02 -5.104243755340576172e-02 -2.398650199174880981e-01 -1.255890578031539917e-01 1.346895843744277954e-01 2.501188516616821289e-01 6.635457277297973633e-02 1.307140290737152100e-01 1.672246307134628296e-01 9.008758515119552612e-02 -1.167806796729564667e-02 1.692023277282714844e-01 -1.210317164659500122e-01 1.153376623988151550e-01 -3.575831651687622070e-02 -3.318883776664733887e-01 1.685049086809158325e-01 -1.749647557735443115e-01 -1.742743700742721558e-01 2.710652053356170654e-01 -2.092225942760705948e-03 1.239091828465461731e-01 -2.846456766128540039e-01 7.701880484819412231e-02 2.670870907604694366e-02 1.295197755098342896e-01 4.318996369838714600e-01 3.066677041351795197e-02
3.762949407100677490e-01 -3.220922872424125671e-02 3.337612748146057129e-01 -9.540320932865142822e-02 -1.688788644969463348e-02 -3.234790861606597900e-01 -2.760388553142547607e-01 9.994032979011535645e-02 3.865427672863006592e-01 1.240338161587715149e-01 -1.774455159902572632e-01 6.875611096620559692e-02 2.413617074489593506e-01 -6.915031373500823975e-02 1.307140439748764038e-01 8.999014273285865784e-03 -1.141877919435501099e-01 -6.648696213960647583e-02 -1.768423020839691162e-01 -1.534559428691864014e-01 -2.269864082336425781e-01 -1.616665869951248169e-01 1.549771893769502640e-02 5.663269758224487305e-02 -8.878905326128005981e-02 2.912179939448833466e-02 6.698962301015853882e-02 5.982913076877593994e-02 6.376583129167556763e-02 2.700847983360290527e-01 -3.858356550335884094e-02 1.259024590253829956e-01
-6.161168217658996582e-02 9.887700527906417847e-02 -7.310784608125686646e-02 -1.636580377817153931e-01 1.183008998632431030e-01 -1.664029806852340698e-01 -1.804863512516021729e-01 2.311152368783950806e-01 2.676315307617187500e-01 4.089934825897216797e-01 -4.833104833960533142e-02 -1.925835013389587402e-01 -1.500355452299118042e-01 -2.352556586265563965e-01 -3.493787348270416260e-02 1.252496689558029175e-01 6.099443510174751282e-02 1.364883482456207275e-01 -2.232335060834884644e-01 -1.479407250881195068e-01 -2.992244362831115723e-01 -8.374317735433578491e-02 1.339123956859111786e-02 5.541449040174484253e-02 -1.044990420341491699e-01 -2.980558276176452637e-01 -1.276508271694183350e-01 3.686922192573547363e-01 -4.633679986000061035e-02 1.571467705070972443e-02 5.248367413878440857e-02 -5.031475797295570374e-02
2.727550566196441650e-01 1.156839504837989807e-01 1.552763022482395172e-02 -8.019624650478363037e-02 -2.731831744313240051e-02 -2.200314998626708984e-01 -7.682893425226211548e-02 -1.220134831964969635e-02 2.563778162002563477e-01 3.800570666790008545e-01 -2.642763257026672363e-01 -1.118690147995948792e-01 2.716228067874908447e-01 -1.612776219844818115e-01 -5.728941783308982849e-02 9.337273985147476196e-02 -2.293521612882614136e-01 6.691814213991165161e-02 -3.702079951763153076e-01 -2.181365787982940674e-01 -1.261854618787765503e-01 8.072194457054138184e-02 3.816864266991615295e-02 8.837492018938064575e-02 4.833735153079032898e-02 -2.458469942212104797e-02 1.401598006486892700e-01 3.046743571758270264e-01 1.237127706408500671e-01 1.948080211877822876e-01 6.725297309458255768e-03 -6.230511888861656189e-02
1.738843768835067749e-01 -1.457284241914749146e-01 1.865283995866775513e-01 -2.343919575214385986e-01 -5.888630077242851257e-02 1.184558272361755371e-01 -4.723608791828155518e-01 -1.898057460784912109e-01 1.206686869263648987e-01 1.833804994821548462e-01 9.299384802579879761e-02 -8.250483870506286621e-02 -7.634049654006958008e-02 1.603950560092926025e-01 -4.872634261846542358e-02 -5.270548537373542786e-02 -7.605852186679840088e-02 -1.055819019675254822e-01 -4.338244497776031494e-01 -1.165318116545677185e-01 -9.013670682907104492e-02 -1.902215778827667236e-01 -6.881546229124069214e-02 2.928210794925689697e-01 8.708610385656356812e-02 -2.564194500446319580e-01 -6.399510055780410767e-02 -7.794602215290069580e-02 -1.569513678550720215e-01 1.214954406023025513e-01 -7.084885984659194946e-02 -1.921359822154045105e-02
2.856423854827880859e-01 1.430458128452301025e-01 -1.481283456087112427e-01 -3.427982926368713379e-01 -2.100258320569992065e-01 6.989963352680206299e-02 -8.051431924104690552e-02 6.446226965636014938e-03 3.022175133228302002e-01 -1.075853705406188965e-01 1.016651988029479980e-01 6.711224466562271118e-02 -1.071044057607650757e-01 -1.019104849547147751e-03 -1.199016161262989044e-02 -6.819632649421691895e-02 -5.251953378319740295e-03 -2.995974421501159668e-01 -2.963607013225555420e-01 -2.275186777114868164e-01 2.385290265083312988e-01 -2.423378974199295044e-01 -2.315113395452499390e-01 -1.305633187294006348e-01 2.292795665562152863e-02 -3.059739246964454651e-02 8.815001696348190308e-02 4.612952470779418945e-02 -1.314730197191238403e-01 1.890862882137298584e-01 2.488797903060913086e-01 -1.642171442508697510e-01
1.982683837413787842e-01 1.950148120522499084e-02 -4.321952164173126221e-02 -1.376068741083145142e-01 -3.228602409362792969e-01 -1.265413016080856323e-01 -1.928533911705017090e-01 7.335117459297180176e-02 2.900145649909973145e-01 2.599418759346008301e-01 -4.032801091670989990e-02 -1.882632225751876831e-01 1.438212860375642776e-02 2.715316414833068848e-02 1.649625599384307861e-01 2.074011415243148804e-01 -1.696099340915679932e-02 1.738180816173553467e-01 -2.382851988077163696e-01 -2.127984911203384399e-01 1.910105645656585693e-01 3.574105724692344666e-02 1.552555859088897705e-01 2.123311460018157959e-01 2.322090417146682739e-02 -3.972562551498413086e-01 1.377587318420410156e-01 1.176753640174865723e-01 4.655035585165023804e-02 1.872008591890335083e-01 1.764017939567565918e-01 1.331982761621475220e-01
1.476165503263473511e-01 1.994541846215724945e-02 -5.340850353240966797e-02 -3.182683289051055908e-01 3.293073475360870361e-01 -3.232452869415283203e-01 -2.073237001895904541e-01 2.040196806192398071e-01 -8.115455508232116699e-02 1.279333233833312988e-01 1.042150259017944336e-01 -9.486355632543563843e-02 -2.277491986751556396e-01 -1.012744084000587463e-01 2.246434539556503296e-01 6.220092251896858215e-02 -2.067307084798812866e-01 -1.163381040096282959e-01 -3.830493986606597900e-01 -1.127742081880569458e-01 2.629280686378479004e-01 -9.581845998764038086e-02 -1.685648784041404724e-02 1.873075589537620544e-02 -2.027014046907424927e-01 1.981108076870441437e-02 -1.302035450935363770e-01 2.421742230653762817e-01 -5.362171307206153870e-02 3.459389880299568176e-02 -7.531651295721530914e-03 3.128808364272117615e-02
-4.604213405400514603e-03 2.607145309448242188e-01 -8.505240827798843384e-02 -5.724975466728210449e-02 -2.195995301008224487e-02 -1.827387511730194092e-01 -9.298724122345447540e-03 -1.155265569686889648e-01 1.138724833726882935e-01 4.341394826769828796e-02 1.957501024007797241e-01 1.925694048404693604e-01 6.003535538911819458e-02 -1.435722559690475464e-01 -8.092813938856124878e-02 4.253187179565429688e-01 -2.289294153451919556e-01 -1.608496904373168945e-02 -4.601932466030120850e-01 -8.560798317193984985e-02 1.588920056819915771e-01 -2.003331482410430908e-01 -1.634246706962585449e-01 9.961790591478347778e-02 -9.155949950218200684e-02 2.705372869968414307e-02 -2.709980309009552002e-01 1.919719129800796509e-01 -7.562690228223800659e-02 -5.480860918760299683e-02 2.086692750453948975e-01 1.637420654296875000e-01
2.220863662660121918e-02 -6.415606010705232620e-03 -9.820266813039779663e-02 -2.776246964931488037e-01 1.668431013822555542e-01 -4.295514523983001709e-01 -1.332362443208694458e-01 2.758482098579406738e-01 -8.312319964170455933e-02 1.931085884571075439e-01 7.713970541954040527e-02 1.946746371686458588e-02 -1.267911940813064575e-01 -1.274728775024414062e-01 3.152854144573211670e-01 3.253015875816345215e-02 -1.586527973413467407e-01 -2.284197509288787842e-01 -2.473504096269607544e-01 -9.266264736652374268e-02 3.043012917041778564e-01 -1.315398812294006348e-01 1.235319674015045166e-02 1.347853895276784897e-02 9.997284971177577972e-03 -1.914750225841999054e-02 -1.117135807871818542e-01 3.440746366977691650e-01 -4.333753511309623718e-02 -3.115434572100639343e-02 3.739400207996368408e-02 1.740711480379104614e-01
2.808837890625000000e-01 6.271534413099288940e-02 -7.395783066749572754e-02 -2.719109877943992615e-02 2.152818292379379272e-01 1.081735268235206604e-02 -7.348701357841491699e-02 2.291162610054016113e-01 7.950359582901000977e-02 1.332613080739974976e-01 -5.830797925591468811e-02 -1.880689524114131927e-02 9.689197689294815063e-02 -3.396430611610412598e-02 -2.102538198232650757e-02 1.787646710872650146e-01 9.014788269996643066e-02 -2.002086490392684937e-01 -3.920386731624603271e-01 -2.461270987987518311e-01 -7.481317222118377686e-02 -3.395278751850128174e-01 3.091138005256652832e-01 -2.709844708442687988e-02 -9.415005333721637726e-03 -2.051930427551269531e-01 -2.777083218097686768e-01 -7.481102645397186279e-02 -7.132817804813385010e-02 3.531060367822647095e-02 3.329861760139465332e-01 1.185749843716621399e-01
-9.140816330909729004e-02 7.372836768627166748e-02 -2.354655265808105469e-01 -1.230135187506675720e-01 -6.917396187782287598e-02 -1.949322372674942017e-01 -2.424227595329284668e-01 1.965505331754684448e-01 -8.655229210853576660e-02 3.758895993232727051e-01 1.592725515365600586e-01 3.456078469753265381e-01 1.225089803338050842e-01 7.440799474716186523e-02 4.960424732416868210e-03 6.609679758548736572e-02 -9.420948475599288940e-02 8.813648670911788940e-02 -2.252571433782577515e-01 -2.410948723554611206e-01 3.037761431187391281e-03 -1.931803226470947266e-01 -3.752799332141876221e-02 7.357390224933624268e-02 -1.647393964231014252e-02 1.629446595907211304e-01 -1.890547722578048706e-01 -1.411778386682271957e-02 3.789680777117609978e-03 4.041479155421257019e-02 4.251932203769683838e-01 2.050655037164688110e-01
6.092622503638267517e-02 2.249809652566909790e-01 -1.621730178594589233e-01 -3.457677960395812988e-01 1.508467048406600952e-01 -2.026557177305221558e-01 1.038354933261871338e-01 -9.632686153054237366e-03 1.369140297174453735e-01 5.009059235453605652e-02 1.823112517595291138e-01 1.058590635657310486e-01 1.110215857625007629e-01 -1.048450544476509094e-01 -9.959109872579574585e-02 2.471847385168075562e-01 -1.560869961977005005e-01 -1.185722723603248596e-01 -3.071651160717010498e-01 -6.596364080905914307e-02 6.849747896194458008e-02 -3.412294089794158936e-01 -5.669528618454933167e-02 1.660616248846054077e-01 -5.751164257526397705e-02 2.746244668960571289e-01 -2.774152159690856934e-01 8.598197251558303833e-02 -2.190372198820114136e-01 1.457803547382354736e-01 1.464395374059677124e-01 1.492855399847030640e-01
1.216844767332077026e-01 4.141740500926971436e-02 -3.857892379164695740e-02 -3.346084654331207275e-01 2.660200595855712891e-01 -2.599682807922363281e-01 -1.721831411123275757e-01 2.321339100599288940e-01 -7.656144350767135620e-02 3.100642263889312744e-01 2.102080732583999634e-02 -2.999078109860420227e-02 -2.184092551469802856e-01 -1.853453218936920166e-01 2.917849719524383545e-01 5.691881850361824036e-02 -1.288201808929443359e-01 -3.976074513047933578e-03 -2.859189212322235107e-01 -5.219882354140281677e-02 3.774160444736480713e-01 -9.188690036535263062e-02 -3.723100200295448303e-02 -4.830221086740493774e-02 -8.729809522628784180e-02 -5.295166000723838806e-02 -1.517750620841979980e-01 2.196529358625411987e-01 -1.392074376344680786e-01 7.417204231023788452e-02 -1.833541877567768097e-02 1.084066703915596008e-01
3.415679633617401123e-01 -1.002339422702789307e-01 -1.190820857882499695e-01 3.028967045247554779e-02 -2.572634257376194000e-02 4.905933514237403870e-03 -3.071881532669067383e-01 3.904390335083007812e-02 3.784891366958618164e-01 4.253623485565185547e-01 2.656353712081909180e-01 8.292754739522933960e-02 -1.987852901220321655e-01 1.131814047694206238e-01 -2.070992812514305115e-02 6.637360900640487671e-02 -7.148471474647521973e-02 9.053180366754531860e-02 -2.086599022150039673e-01 -1.125247105956077576e-01 1.770556122064590454e-01 -1.076350361108779907e-01 -2.666371166706085205e-01 -1.176781579852104187e-01 9.531199932098388672e-02 -1.813521832227706909e-01 5.161535367369651794e-02 5.106176063418388367e-02 -1.099623814225196838e-01 8.615662157535552979e-02 1.787248551845550537e-01 8.209320157766342163e-02
8.794150501489639282e-02 4.208226501941680908e-02 1.522412449121475220e-01 -2.587019801139831543e-01 1.890871375799179077e-01 -1.517389863729476929e-01 -1.025876477360725403e-01 1.520591080188751221e-01 1.479513794183731079e-01 4.884851276874542236e-01 -1.842393726110458374e-01 7.811516523361206055e-02 9.824003279209136963e-02 1.873123347759246826e-01 2.175419926643371582e-01 1.331277340650558472e-01 -7.887852936983108521e-02 -1.738042943179607391e-02 -2.195035815238952637e-01 -2.725887298583984375e-01 5.950563400983810425e-02 -1.885254085063934326e-01 1.840760409832000732e-01 1.262557506561279297e-01 -2.678365707397460938e-01 -6.008843705058097839e-02 -3.081031516194343567e-02 1.160201728343963623e-01 -1.088575869798660278e-01 -7.927897386252880096e-03 -2.488830685615539551e-01 -1.268790662288665771e-01
2.140486687421798706e-01 3.315964937210083008e-01 -1.605058014392852783e-01 -5.304580181837081909e-02 -1.688970625400543213e-02 1.366897821426391602e-01 -1.417964696884155273e-01 9.723871201276779175e-02 5.497922003269195557e-02 1.509458422660827637e-01 -1.059523001313209534e-01 6.217259168624877930e-02 4.142840504646301270e-01 -3.947320580482482910e-02 4.077238962054252625e-02 3.489772975444793701e-02 -8.675795048475265503e-02 5.416692420840263367e-02 -1.722719222307205200e-01 -4.133480489253997803e-01 1.858292892575263977e-02 -1.624848395586013794e-01 -4.410331323742866516e-02 4.013575613498687744e-02 -1.258019357919692993e-03 -7.018810510635375977e-02 -1.983458995819091797e-01 -7.989097503013908863e-04 -3.785408288240432739e-02 1.189430207014083862e-01 4.946731030941009521e-01 6.559205800294876099e-02
2.289927452802658081e-01 1.760138869285583496e-01 -2.556382305920124054e-02 -2.551972866058349609e-01 -3.346158191561698914e-02 -1.703176200389862061e-01 -2.068627774715423584e-01 1.699790060520172119e-01 8.330526947975158691e-02 1.605232805013656616e-01 -1.473806649446487427e-01 -2.498427927494049072e-01 7.703316211700439453e-02 -2.231080383062362671e-01 -1.184213757514953613e-01 5.901547148823738098e-02 -6.860121339559555054e-02 -1.040777713060379028e-01 -3.186812996864318848e-01 -2.909508943557739258e-01 -6.471208482980728149e-02 1.590683162212371826e-01 7.508658338338136673e-03 2.178910523653030396e-01 -3.021083027124404907e-02 -1.873792409896850586e-01 -3.395174816250801086e-02 3.729191124439239502e-01 2.153738588094711304e-01 2.391959428787231445e-01 6.837903521955013275e-03 1.604784466326236725e-02
3.946556150913238525e-02 6.781683117151260376e-02 4.275325685739517212e-02 -3.459755182266235352e-01 1.412565261125564575e-01 -3.023617863655090332e-01 -1.109906733036041260e-01 2.301814705133438110e-01 -6.736165285110473633e-02 1.628586351871490479e-01 1.282500177621841431e-01 -1.297292206436395645e-02 -1.324199140071868896e-01 -1.845528781414031982e-01 2.439400851726531982e-01 1.909504681825637817e-01 -2.550940513610839844e-01 -2.259642332792282104e-01 -3.094544410705566406e-01 -5.720300972461700439e-02 3.256623744964599609e-01 -1.673200130462646484e-01 -3.407682105898857117e-02 3.230644389986991882e-02 -1.882604062557220459e-01 -3.425374999642372131e-02 -9.936783462762832642e-02 2.798061966896057129e-01 -3.909966349601745605e-02 7.234904170036315918e-02 -1.058962568640708923e-01 7.883936911821365356e-02
1.671226881444454193e-02 4.022406935691833496e-01 -9.537963569164276123e-02 -3.332676291465759277e-01 1.352887153625488281e-01 -3.760314583778381348e-01 -5.012122169137001038e-02 -1.441268324851989746e-01 1.152490172535181046e-02 7.881879061460494995e-02 6.034388020634651184e-02 6.503440439701080322e-02 -5.412413179874420166e-02 1.356082130223512650e-02 -6.516344845294952393e-02 1.237154975533485413e-01 -1.496662199497222900e-02 1.217570975422859192e-01 -3.005668222904205322e-01 -2.461868226528167725e-01 1.377055980265140533e-02 -1.193707138299942017e-01 -1.131398975849151611e-01 3.376922607421875000e-01 -2.179776579141616821e-01 8.583216927945613861e-03 -1.655229777097702026e-01 -8.793003112077713013e-02 -2.290930300951004028e-01 1.392152160406112671e-01 1.896429955959320068e-01 8.393861353397369385e-03
4.005085825920104980e-01 2.100903391838073730e-01 4.228115454316139221e-02 -4.310443997383117676e-01 -7.399645447731018066e-02 -6.259720772504806519e-02 -2.198955118656158447e-01 -4.241405054926872253e-02 -8.011299371719360352e-02 2.784442603588104248e-01 -2.744008302688598633e-01 1.526202559471130371e-01 -2.321571409702301025e-01 1.209498010575771332e-02 2.818422913551330566e-01 1.992611587047576904e-02 -6.502049416303634644e-02 8.547867834568023682e-02 -1.048582866787910461e-01 -1.077170073986053467e-01 -3.819001466035842896e-02 -6.953411549329757690e-02 -6.425242871046066284e-02 1.170465722680091858e-02 1.800801157951354980e-01 1.821310669183731079e-01 5.351571738719940186e-02 2.785865664482116699e-01 -1.177864745259284973e-01 5.419827625155448914e-02 4.975664243102073669e-02 -1.478338539600372314e-01
3.018473386764526367e-01 2.292205393314361572e-01 1.578015158884227276e-03 4.114818945527076721e-02 -1.105420514941215515e-01 -8.688299357891082764e-02 -1.995802670717239380e-01 1.613414436578750610e-01 2.053242176771163940e-01 4.082877039909362793e-01 -4.690204933285713196e-02 -3.112319111824035645e-01 3.190394723787903786e-03 2.003048732876777649e-02 -2.699879370629787445e-02 1.601939499378204346e-01 7.312408834695816040e-02 -4.365849494934082031e-02 -3.321495950222015381e-01 -1.832769513130187988e-01 1.655562594532966614e-02 -2.818471193313598633e-02 1.241008043289184570e-01 2.935139238834381104e-01 1.768790744245052338e-02 -2.768500447273254395e-01 1.484709084033966064e-01 -7.429885119199752808e-02 1.077038943767547607e-01 1.783732324838638306e-01 1.185617372393608093e-01 1.360549628734588623e-01
3.569562137126922607e-01 -1.992417573928833008e-01 6.563576404005289078e-03 -2.310869246721267700e-01 -5.048585310578346252e-02 -2.625046670436859131e-01 -2.322556525468826294e-01 2.360686212778091431e-01 -1.471828669309616089e-01 1.496066153049468994e-01 1.475316584110260010e-01 5.968559533357620239e-03 -1.561500579118728638e-01 2.391076833009719849e-02 1.674948632717132568e-01 -5.939045920968055725e-02 -2.264825701713562012e-01 -2.241648286581039429e-01 -2.048761993646621704e-01 -1.101364567875862122e-01 2.265235334634780884e-01 -7.367099076509475708e-02 -2.048842608928680420e-01 -1.540996581315994263e-01 -1.613325327634811401e-01 -5.260745808482170105e-02 -2.204441577196121216e-01 2.813583910465240479e-01 -1.761186122894287109e-01 5.051980167627334595e-02 8.199483156204223633e-02 3.113581426441669464e-02
9.876815602183341980e-03 2.150421887636184692e-01 -6.352461129426956177e-02 -1.428815424442291260e-01 4.079833626747131348e-02 -1.678546965122222900e-01 2.210551798343658447e-01 -6.236512959003448486e-02 1.579785197973251343e-01 1.034188419580459595e-01 3.566658124327659607e-02 1.205393224954605103e-01 -9.847626090049743652e-03 2.447661198675632477e-02 -5.694549530744552612e-02 2.000245600938796997e-01 -1.419398933649063110e-01 -1.786546260118484497e-01 -4.247087836265563965e-01 -1.583424955606460571e-01 2.749687135219573975e-01 -6.374554336071014404e-02 -9.264221042394638062e-02 3.883819282054901123e-01 -1.522196978330612183e-01 2.046724408864974976e-01 -2.298990488052368164e-01 8.044041693210601807e-02 -9.382808208465576172e-02 1.002666950225830078e-01 3.263512849807739258e-01 6.967223435640335083e-02
-2.215428054332733154e-01 1.769488006830215454e-01 7.780959457159042358e-02 -4.603110551834106445e-01 -3.045377135276794434e-01 -1.589640527963638306e-01 -1.211927905678749084e-01 -1.044871583580970764e-01 2.804752588272094727e-01 3.298613429069519043e-02 -1.534623652696609497e-01 6.899552792310714722e-02 1.453958600759506226e-01 1.206333935260772705e-01 4.426875337958335876e-02 1.277763545513153076e-01 -2.524996697902679443e-01 -7.872161269187927246e-02 -4.711064100265502930e-01 -2.120025008916854858e-01 -1.013458371162414551e-01 -1.216020807623863220e-01 6.880991160869598389e-02 1.018929108977317810e-02 3.473193943500518799e-02 9.513054788112640381e-02 -4.373439028859138489e-02 3.490442037582397461e-02 -4.932047799229621887e-02 5.919781699776649475e-02 -5.859295371919870377e-03 9.955064952373504639e-02
3.699801564216613770e-01 1.481650769710540771e-01 3.483767807483673096e-02 -3.699912726879119873e-01 1.632044613361358643e-01 -2.494828253984451294e-01 -1.971163749694824219e-01 4.412276670336723328e-02 -5.640775710344314575e-02 3.742566406726837158e-01 1.290004700422286987e-01 -4.935823008418083191e-02 -1.980218589305877686e-01 1.671442389488220215e-02 2.504563331604003906e-01 4.142252728343009949e-02 -6.550734490156173706e-02 -2.970837242901325226e-02 -2.136427015066146851e-01 -4.882947728037834167e-02 2.433918714523315430e-01 -9.963552653789520264e-02 -7.254764437675476074e-02 1.488863229751586914e-01 -2.676960825920104980e-01 -8.199779316782951355e-03 5.928481742739677429e-02 2.367800772190093994e-01 -3.015026822686195374e-02 -1.445745080709457397e-01 -6.266780197620391846e-02 1.635704003274440765e-02
1.073735952377319336e-01 2.760016322135925293e-01 1.895909458398818970e-01 -1.216864362359046936e-01 -2.413705885410308838e-01 -2.909298241138458252e-02 -1.232753023505210876e-01 -1.509734094142913818e-01 -3.499802947044372559e-02 2.678849697113037109e-01 -1.771076768636703491e-01 -1.958985775709152222e-01 -2.347066812217235565e-02 8.201983571052551270e-02 2.885085642337799072e-01 1.596902161836624146e-01 1.691289842128753662e-01 -1.534760445356369019e-01 -2.208864986896514893e-01 -2.505041658878326416e-01 1.293647885322570801e-01 -3.211733102798461914e-01 -7.987513393163681030e-02 -6.091542914509773254e-02 9.175439924001693726e-02 3.252872824668884277e-01 6.340116262435913086e-02 2.696973383426666260e-01 -3.042639978229999542e-02 -4.969014227390289307e-02 1.315681487321853638e-01 1.804914511740207672e-02
-7.714999467134475708e-02 -1.267788261175155640e-01 -5.655081942677497864e-02 -2.349789589643478394e-01 -1.149828359484672546e-01 -2.118012458086013794e-01 -1.633831262588500977e-01 4.134206771850585938e-01 1.985201388597488403e-01 2.149176895618438721e-01 2.465036325156688690e-02 3.628972172737121582e-02 -5.276881158351898193e-02 6.235565245151519775e-02 -3.577279299497604370e-02 1.893158704042434692e-01 6.411281973123550415e-02 -5.166103318333625793e-02 -2.912214398384094238e-01 -1.500971019268035889e-01 -1.309218108654022217e-01 7.854983210563659668e-02 -1.309749633073806763e-01 5.530676338821649551e-03 -5.259957909584045410e-02 -6.094612926244735718e-02 -4.065547138452529907e-02 5.106496810913085938e-01 -1.096917502582073212e-02 3.154627084732055664e-01 -6.964471936225891113e-02 -6.748634576797485352e-02
5.691457912325859070e-02 1.304147243499755859e-01 -6.074429024010896683e-03 -1.618952751159667969e-01 -2.043979912996292114e-01 -2.474896162748336792e-01 4.249891266226768494e-02 1.284260600805282593e-01 1.203721538186073303e-01 3.731054961681365967e-01 2.207589745521545410e-01 -1.366453170776367188e-01 6.766536086797714233e-02 -2.128099054098129272e-01 5.599323660135269165e-02 7.768291234970092773e-02 1.982800289988517761e-02 -1.128498762845993042e-01 -3.874705135822296143e-01 -3.129886090755462646e-01 -6.546198576688766479e-02 6.769457459449768066e-02 1.757353842258453369e-01 -1.903045326471328735e-01 -1.914443522691726685e-01 3.962925821542739868e-02 -7.831773906946182251e-02 2.421860545873641968e-01 -1.163362488150596619e-01 -1.393800526857376099e-01 7.391209155321121216e-02 -2.709490954875946045e-01
1.260936856269836426e-01 1.197951287031173706e-01 -1.300402544438838959e-02 -2.280462384223937988e-01 -4.103243947029113770e-01 -1.411121487617492676e-01 -2.018887400627136230e-01 2.329802364110946655e-01 3.333004713058471680e-01 -6.529370695352554321e-02 1.835137419402599335e-02 1.142717599868774414e-01 1.770576089620590210e-01 9.471297264099121094e-02 7.722447812557220459e-02 1.841138601303100586e-01 -6.737725436687469482e-02 1.627263054251670837e-02 -4.214687347412109375e-01 -7.548756897449493408e-02 7.639572024345397949e-02 -1.026565395295619965e-02 1.254354417324066162e-01 -2.920584678649902344e-01 -2.735725343227386475e-01 8.764088898897171021e-02 -1.172714233398437500e-01 -2.398521453142166138e-02 -9.176237881183624268e-02 5.862899497151374817e-02 1.429261118173599243e-01 3.286247327923774719e-02
1.452011018991470337e-01 2.845300137996673584e-01 2.389560639858245850e-02 -2.594305276870727539e-01 -7.710178941488265991e-02 -1.380010098218917847e-01 -1.219800561666488647e-01 -9.727150946855545044e-02 5.035959929227828979e-02 9.961521625518798828e-02 1.283636391162872314e-01 9.195050597190856934e-02 2.285783141851425171e-01 2.177984863519668579e-01 2.166485339403152466e-01 1.694440990686416626e-01 1.036886572837829590e-01 -1.646519750356674194e-01 -1.627314239740371704e-01 -9.308889508247375488e-02 8.754441887140274048e-02 -2.669768631458282471e-01 -1.796249300241470337e-01 6.127101555466651917e-02 2.028053551912307739e-01 -2.757531963288784027e-02 -3.325385451316833496e-01 7.495956867933273315e-02 3.738272786140441895e-01 -7.235615700483322144e-02 1.832941025495529175e-01 -2.083073109388351440e-01
7.300782948732376099e-02 1.539608538150787354e-01 1.365264207124710083e-01 -1.990188062191009521e-01 8.094949275255203247e-02 -2.030408084392547607e-01 -2.013309150934219360e-01 2.825236320495605469e-01 2.233193069696426392e-02 4.252480566501617432e-01 -7.100778073072433472e-02 1.603285223245620728e-01 1.868460923433303833e-01 -9.815583378076553345e-02 3.100664354860782623e-03 1.050385534763336182e-01 -1.428925096988677979e-01 4.960799589753150940e-02 2.871211431920528412e-02 -1.694678664207458496e-01 3.465451598167419434e-01 5.352491885423660278e-02 1.847220361232757568e-01 -7.906541973352432251e-02 -2.629496455192565918e-01 -3.302389085292816162e-01 -1.476533059030771255e-02 1.537285894155502319e-01 2.553922310471534729e-02 2.289328426122665405e-01 5.564341321587562561e-02 -5.432163923978805542e-02
1.444895844906568527e-02 3.103879094123840332e-01 -7.959692180156707764e-02 -1.515063047409057617e-01 -1.883734017610549927e-01 2.137254923582077026e-02 -2.141498178243637085e-01 8.451976627111434937e-02 4.376512169837951660e-01 2.189154624938964844e-01 -3.191513717174530029e-01 -1.731976270675659180e-01 -1.581484377384185791e-01 2.530985772609710693e-01 3.519438952207565308e-02 1.959762573242187500e-01 -9.564603865146636963e-02 1.873246282339096069e-01 -2.592634558677673340e-01 3.452984988689422607e-02 -1.105757802724838257e-01 -1.669601947069168091e-01 -1.822598129510879517e-01 1.980388611555099487e-01 -1.034735441207885742e-01 5.372644215822219849e-02 -9.338491410017013550e-02 1.123141050338745117e-01 -3.268487378954887390e-02 5.619915574789047241e-02 7.370093464851379395e-02 1.241241693496704102e-01
3.717647492885589600e-02 1.971429884433746338e-01 5.497926101088523865e-02 -5.204812884330749512e-01 -1.493189334869384766e-01 -2.052087485790252686e-01 -2.687889039516448975e-01 -1.186029091477394104e-01 9.719403088092803955e-02 1.979991197586059570e-01 8.684884011745452881e-02 1.909340620040893555e-01 -3.255517780780792236e-02 1.385010927915573120e-01 -2.309522358700633049e-03 4.930477589368820190e-02 4.812883958220481873e-02 4.710986465215682983e-02 -1.433840543031692505e-01 -9.759266674518585205e-02 1.244176179170608521e-01 -4.265964776277542114e-02 -6.440965831279754639e-02 3.551984950900077820e-02 -7.734950631856918335e-02 -1.263441741466522217e-01 -1.167394593358039856e-01 -1.088276803493499756e-01 -1.604715436697006226e-01 -6.991869211196899414e-02 5.164989829063415527e-01 1.327526867389678955e-01
3.577110767364501953e-01 2.339606732130050659e-01 1.268116980791091919e-01 -1.674387305974960327e-01 -3.002262115478515625e-01 -1.820190548896789551e-01 5.553162191063165665e-03 1.034511476755142212e-01 3.279115632176399231e-02 3.197717666625976562e-01 -1.353657245635986328e-01 -1.011074483394622803e-01 -2.600553333759307861e-01 -1.506781280040740967e-01 2.214071899652481079e-01 2.841598689556121826e-01 6.756796687841415405e-02 1.625316590070724487e-01 -3.078607320785522461e-01 -3.010317496955394745e-02 -4.375596530735492706e-03 -1.214540451765060425e-01 6.857617944478988647e-02 -1.709930151700973511e-01 1.042509749531745911e-01 1.236806362867355347e-01 -2.023505866527557373e-01 1.839080899953842163e-01 9.301055967807769775e-02 2.201494202017784119e-02 -4.131814837455749512e-02 -7.623770739883184433e-03
1.499600261449813843e-01 1.697595864534378052e-01 -1.159580275416374207e-01 -1.147006228566169739e-01 1.326148808002471924e-01 1.990150362253189087e-01 -1.285174041986465454e-01 -5.217306315898895264e-03 3.103400170803070068e-01 2.540648579597473145e-01 1.626832932233810425e-01 -1.329270005226135254e-01 2.429584115743637085e-01 -1.877887994050979614e-01 -7.259434461593627930e-02 3.105509877204895020e-01 3.719097236171364784e-03 2.909010834991931915e-02 -4.107152521610260010e-01 1.828980296850204468e-01 1.939660012722015381e-01 -1.119397878646850586e-01 -7.714309543371200562e-02 2.724714018404483795e-02 -4.127994179725646973e-02 -6.146865052869543433e-05 1.783610880374908447e-01 2.369480133056640625e-01 5.338085442781448364e-02 1.056336984038352966e-01 2.698906064033508301e-01 -1.048682257533073425e-01
2.715305089950561523e-01 2.548488974571228027e-01 -5.980097502470016479e-02 -1.821340322494506836e-01 9.317784011363983154e-02 -1.049145683646202087e-01 2.034833095967769623e-02 -6.420107930898666382e-02 7.460225373506546021e-03 3.791725262999534607e-02 1.462420076131820679e-01 2.640689611434936523e-01 1.622096002101898193e-01 2.505804598331451416e-02 6.173792108893394470e-02 2.468682825565338135e-01 -2.316822856664657593e-01 -1.414390951395034790e-01 -3.200195729732513428e-01 -3.782038390636444092e-02 1.104253083467483521e-01 -1.847818344831466675e-01 -1.875239461660385132e-01 2.599474191665649414e-01 -1.251325905323028564e-01 8.871850371360778809e-02 -3.770599067211151123e-01 7.984739542007446289e-02 -1.793988645076751709e-01 1.528042852878570557e-01 2.065746188163757324e-01 1.384039968252182007e-01
1.747506707906723022e-01 -8.170385658740997314e-02 -9.407394379377365112e-02 -1.098898500204086304e-01 -7.524039130657911301e-03 -1.754931807518005371e-01 -2.006016820669174194e-01 -1.126374378800392151e-01 2.442340850830078125e-01 3.769088983535766602e-01 -7.551205903291702271e-02 1.144625097513198853e-01 -2.487646788358688354e-01 1.396431587636470795e-02 -2.278360575437545776e-01 -1.259947419166564941e-01 -4.427286982536315918e-02 -2.917470037937164307e-01 -2.868337035179138184e-01 -2.972618676722049713e-02 8.469651639461517334e-02 -1.152194365859031677e-01 1.896351203322410583e-02 -1.710398346185684204e-01 2.344764173030853271e-01 -3.662803769111633301e-02 1.103950813412666321e-01 8.133609592914581299e-02 6.005221977829933167e-02 3.232236504554748535e-01 2.923518121242523193e-01 -1.368633657693862915e-01
1.223292872309684753e-01 2.408315390348434448e-01 1.184340286999940872e-02 -3.700884878635406494e-01 -5.725849419832229614e-02 -2.647827193140983582e-02 -2.409650236368179321e-01 -2.776336856186389923e-02 1.274301558732986450e-01 2.476639896631240845e-01 -1.529275476932525635e-01 3.066856861114501953e-01 2.147287875413894653e-02 6.365665793418884277e-02 2.972455229610204697e-03 1.834062784910202026e-01 -8.166331052780151367e-02 1.951546072959899902e-01 -7.133349776268005371e-02 -2.302265167236328125e-01 -1.698269098997116089e-01 -3.568021208047866821e-02 -3.769456967711448669e-02 1.757944077253341675e-01 2.635328844189643860e-02 -7.694867998361587524e-02 -2.633973956108093262e-01 1.132940798997879028e-01 -1.478675156831741333e-01 -3.189294598996639252e-03 4.622267782688140869e-01 -6.552004814147949219e-02
1.578646898269653320e-01 3.473257124423980713e-01 -2.301699295639991760e-02 -2.020767778158187866e-01 1.962122321128845215e-01 6.121289357542991638e-02 -2.627212703227996826e-01 1.420830041170120239e-01 9.612039476633071899e-02 1.632924675941467285e-01 -1.627991199493408203e-01 1.311720013618469238e-01 3.575254976749420166e-02 7.991615682840347290e-02 7.923827320337295532e-02 -1.525620222091674805e-01 -7.456934452056884766e-02 1.148419305682182312e-01 -3.440052568912506104e-01 -1.097319796681404114e-01 6.207874789834022522e-02 2.399969547986984253e-01 -1.418412327766418457e-01 -1.492213606834411621e-01 1.009607687592506409e-01 3.113107383251190186e-01 1.070931404829025269e-01 2.528448402881622314e-01 -1.416249573230743408e-01 2.055831998586654663e-01 2.277052700519561768e-01 1.230594143271446228e-01
3.583292365074157715e-01 2.739152610301971436e-01 6.375020742416381836e-02 -1.153172403573989868e-01 -5.906398594379425049e-02 -2.440439760684967041e-01 -3.415576219558715820e-01 5.240918323397636414e-02 1.224497333168983459e-01 1.652008891105651855e-01 4.980846494436264038e-02 2.211384475231170654e-02 -3.031041324138641357e-01 1.929465383291244507e-01 5.204467847943305969e-02 -1.667511761188507080e-01 4.202259331941604614e-02 -7.725514471530914307e-02 -1.447283178567886353e-01 -8.736475370824337006e-03 2.726311422884464264e-02 -1.692848056554794312e-01 -2.313823401927947998e-01 -2.312439978122711182e-01 1.637646853923797607e-01 -2.161685526371002197e-01 -8.668352663516998291e-02 8.285174518823623657e-02 1.672264784574508667e-01 -1.090878322720527649e-01 1.734728217124938965e-01 -2.623562514781951904e-01
1.427216827869415283e-01 2.652255296707153320e-01 -1.903874427080154419e-01 -2.043899148702621460e-01 -2.890514582395553589e-02 -2.639511823654174805e-01 1.312164939008653164e-03 1.237625628709793091e-01 -7.582759857177734375e-02 -1.216876786202192307e-02 9.336011111736297607e-02 4.131252318620681763e-02 1.710189157165586948e-03 -1.204252056777477264e-02 -7.768445461988449097e-02 2.512254416942596436e-01 -1.483596563339233398e-01 -2.779833972454071045e-01 -3.087309002876281738e-01 -4.302484914660453796e-02 3.796735545620322227e-03 -2.595050036907196045e-01 -1.048163138329982758e-02 3.235976696014404297e-01 2.798412926495075226e-02 1.000935137271881104e-01 -4.136730134487152100e-01 1.145133227109909058e-01 -1.262474060058593750e-01 9.558828920125961304e-02 2.343192100524902344e-01 -1.271430701017379761e-01
1.608375012874603271e-01 1.870489418506622314e-01 -1.528451740741729736e-01 -3.884697556495666504e-01 1.093829125165939331e-01 -9.073298424482345581e-02 1.873606443405151367e-01 8.061813563108444214e-02 1.556679308414459229e-01 1.554039865732192993e-01 -1.950727850198745728e-01 9.460456669330596924e-02 -1.225541979074478149e-01 -2.122136391699314117e-02 1.283256858587265015e-01 1.478758919984102249e-02 -7.183231413364410400e-02 -2.110257148742675781e-01 -9.722846001386642456e-02 -1.031198427081108093e-01 -2.252652943134307861e-01 -3.730918467044830322e-01 1.038938667625188828e-02 3.600950539112091064e-02 -3.809522092342376709e-02 -3.105589151382446289e-01 -1.401958912611007690e-01 1.225073263049125671e-01 -4.847062006592750549e-02 5.698893684893846512e-03 4.236008226871490479e-01 4.997413139790296555e-03
-3.179828822612762451e-02 8.677429705858230591e-02 -2.288721501827239990e-01 -4.792206287384033203e-01 1.309343427419662476e-01 -2.626039087772369385e-02 -1.987696737051010132e-01 2.856240272521972656e-01 -1.371160596609115601e-01 1.644094586372375488e-01 1.813912689685821533e-01 -2.732751667499542236e-01 6.601303815841674805e-02 -1.722934842109680176e-01 1.822388768196105957e-01 1.541664302349090576e-01 -1.076842695474624634e-01 -7.017040997743606567e-02 -3.819735646247863770e-01 8.047939836978912354e-02 2.123440429568290710e-02 -5.189831927418708801e-02 -6.512573361396789551e-02 -1.016067266464233398e-01 3.488962352275848389e-02 -1.864256709814071655e-01 -7.083394378423690796e-02 2.018822729587554932e-01 9.798295795917510986e-02 -2.342352084815502167e-02 -2.200012095272541046e-02 2.169719040393829346e-01
7.827667891979217529e-02 6.880397349596023560e-02 5.421095341444015503e-02 -2.593426704406738281e-01 -1.904201954603195190e-01 -3.339443206787109375e-01 -1.147493869066238403e-01 1.981013119220733643e-01 3.392707929015159607e-02 3.694183230400085449e-01 -1.120259538292884827e-01 -1.502811908721923828e-01 4.650447890162467957e-02 -1.920980513095855713e-01 -1.486876457929611206e-01 2.022811770439147949e-01 -3.177145123481750488e-02 -2.009559422731399536e-02 -3.518857657909393311e-01 -2.393773496150970459e-01 1.178320869803428650e-02 1.127102747559547424e-01 -1.165180876851081848e-01 1.139389872550964355e-01 -1.391432583332061768e-01 -3.321274742484092712e-02 -5.033715069293975830e-02 3.205608427524566650e-01 2.266833372414112091e-02 2.452707886695861816e-01 -1.853333413600921631e-01 -3.448679298162460327e-02
2.390146851539611816e-01 1.415063291788101196e-01 -1.404334455728530884e-01 -1.663089692592620850e-01 -1.493634879589080811e-01 -3.175970315933227539e-01 1.680198311805725098e-01 -1.040260493755340576e-01 -1.278128623962402344e-01 5.038558244705200195e-01 -8.018396794795989990e-02 -3.857745230197906494e-02 -1.076793372631072998e-01 -2.733586169779300690e-02 -6.275397539138793945e-02 2.440907508134841919e-01 -2.478121817111968994e-01 4.183891788125038147e-02 -3.530387580394744873e-01 4.141727089881896973e-02 8.794613182544708252e-02 4.001256544142961502e-03 -1.726139485836029053e-01 1.748873479664325714e-02 1.165138091892004013e-02 3.047869727015495300e-02 -3.406209126114845276e-02 -4.388186708092689514e-02 3.227510750293731689e-01 -1.187737509608268738e-01 1.200908329337835312e-02 9.652967751026153564e-02
1.178433299064636230e-01 2.714729607105255127e-01 -7.379986345767974854e-02 1.238027065992355347e-01 5.047542229294776917e-02 -6.578066200017929077e-02 -3.980744481086730957e-01 1.879728883504867554e-01 2.356626689434051514e-01 1.895810067653656006e-01 1.733769103884696960e-02 -3.539201244711875916e-02 1.291984617710113525e-01 -1.642872691154479980e-01 1.424482166767120361e-01 2.480252832174301147e-01 1.792952604591846466e-02 -1.806447841227054596e-02 -3.625568747520446777e-01 3.798651695251464844e-02 1.727973073720932007e-01 -3.613135814666748047e-01 7.568501681089401245e-02 9.215884655714035034e-02 -1.317483037710189819e-01 -7.876734435558319092e-02 1.772427856922149658e-01 8.846801519393920898e-02 4.052060842514038086e-02 -5.645495280623435974e-02 2.527684271335601807e-01 -1.809906661510467529e-01
1.295197010040283203e-01 5.185663700103759766e-02 1.546293199062347412e-01 -2.944958806037902832e-01 -5.572568625211715698e-03 -2.048798650503158569e-01 -1.769153773784637451e-01 1.551760882139205933e-01 -2.142961770296096802e-01 6.534073501825332642e-02 -1.942512392997741699e-01 -3.331067562103271484e-01 5.290680751204490662e-02 -9.279616922140121460e-02 1.668680161237716675e-01 1.229173019528388977e-01 -1.446623951196670532e-01 1.764691174030303955e-01 -2.675793170928955078e-01 -2.523481249809265137e-01 -2.159870415925979614e-01 -9.113541245460510254e-02 1.415397375822067261e-01 3.071031346917152405e-02 -3.191106021404266357e-02 -2.026263326406478882e-01 1.103404015302658081e-01 1.796406060457229614e-01 8.744156919419765472e-03 6.336166709661483765e-02 3.954116404056549072e-01 9.497204422950744629e-02
2.895396947860717773e-01 9.424053132534027100e-02 1.713175326585769653e-01 -1.083322465419769287e-01 -1.490437537431716919e-01 -1.720063388347625732e-01 -2.997265458106994629e-01 4.227993637323379517e-02 2.200452238321304321e-01 3.842094540596008301e-01 -3.058696687221527100e-01 -1.604080349206924438e-01 2.776209115982055664e-01 1.276081800460815430e-02 -5.495883058756589890e-03 -9.986916184425354004e-02 -1.651378273963928223e-01 8.032877743244171143e-02 -2.971896231174468994e-01 -1.347927749156951904e-01 9.308109432458877563e-02 -6.996738910675048828e-02 9.041912853717803955e-02 2.460728883743286133e-01 2.798192203044891357e-03 -6.509914249181747437e-02 1.663283407688140869e-01 -3.804001957178115845e-02 -3.737148270010948181e-02 3.966909274458885193e-02 1.596535146236419678e-01 -1.894566267728805542e-01
1.284184604883193970e-01 2.869615331292152405e-02 6.097181886434555054e-02 -1.705318242311477661e-01 -2.046324759721755981e-01 -1.300209164619445801e-01 -2.960835695266723633e-01 3.156066238880157471e-01 2.683203816413879395e-01 3.064680993556976318e-01 6.730990111827850342e-02 1.502694655209779739e-02 -2.027101116254925728e-03 -1.859455741941928864e-02 1.270980387926101685e-02 1.149720251560211182e-01 1.585083156824111938e-01 7.092042267322540283e-02 -2.881115078926086426e-01 -2.670199871063232422e-01 1.794746220111846924e-01 2.653400897979736328e-01 -9.954170137643814087e-02 2.609344422817230225e-01 -1.241594925522804260e-01 -1.959812492132186890e-01 1.862466335296630859e-01 3.518209606409072876e-02 -8.930282294750213623e-02 -1.298980116844177246e-01 1.992858350276947021e-01 6.417771801352500916e-03
3.154733777046203613e-01 1.922680437564849854e-01 3.098036646842956543e-01 -1.936272233724594116e-01 1.618773341178894043e-01 4.546513408422470093e-02 -8.450154960155487061e-02 -1.413749158382415771e-01 -2.501938864588737488e-02 1.415699422359466553e-01 1.902926564216613770e-01 1.209265217185020447e-01 6.998641788959503174e-02 1.442183852195739746e-01 2.171713858842849731e-02 9.173154830932617188e-02 -3.225171193480491638e-02 -3.003872036933898926e-01 -3.572959601879119873e-01 -3.587242960929870605e-01 -1.410492807626724243e-01 -1.801448613405227661e-01 8.639076724648475647e-03 2.004354894161224365e-01 2.195877730846405029e-01 5.433065444231033325e-02 -1.517121642827987671e-01 2.905619516968727112e-02 2.038934379816055298e-01 -9.302777796983718872e-02 2.727907616645097733e-03 -5.547283589839935303e-02
1.643926650285720825e-01 1.131897866725921631e-01 1.061643809080123901e-01 -2.083386778831481934e-01 2.308935225009918213e-01 -3.734920322895050049e-01 -2.285624295473098755e-01 1.100052148103713989e-01 -7.923712581396102905e-02 -3.396629123017191887e-03 1.971683651208877563e-01 -2.810640335083007812e-01 8.247121423482894897e-02 -1.387476027011871338e-01 1.621904373168945312e-01 1.491536349058151245e-01 -5.355056002736091614e-02 -1.246654838323593140e-01 -4.446104466915130615e-01 5.490887165069580078e-02 1.620680242776870728e-01 -8.326565474271774292e-02 -6.570681929588317871e-02 -5.495103821158409119e-02 -5.899229645729064941e-02 -2.116039693355560303e-01 -1.143024042248725891e-01 2.643578648567199707e-01 -8.075793832540512085e-02 1.208735629916191101e-01 -3.234235045965760946e-04 1.938875317573547363e-01
1.682071015238761902e-02 2.310106903314590454e-01 4.952583834528923035e-02 -2.051612436771392822e-01 1.683494597673416138e-01 -1.508100479841232300e-01 -8.872845768928527832e-02 4.891423135995864868e-02 1.347866654396057129e-01 6.841754913330078125e-02 5.272452533245086670e-02 -1.734440028667449951e-01 1.652524173259735107e-01 2.194402664899826050e-01 -1.031101942062377930e-01 -1.079706624150276184e-01 3.265037760138511658e-02 -1.384960412979125977e-01 -3.066507279872894287e-01 -2.839986085891723633e-01 -2.432450205087661743e-01 -4.522270560264587402e-01 -1.017292588949203491e-01 -3.264650329947471619e-02 -4.903140664100646973e-02 2.395008690655231476e-03 -5.592066794633865356e-02 1.338275820016860962e-01 3.184611350297927856e-02 4.211848974227905273e-01 -1.185257732868194580e-01 -3.253581002354621887e-02
1.871703751385211945e-02 -5.723460391163825989e-02 -9.419187158346176147e-02 -2.828629612922668457e-01 5.402141809463500977e-02 -1.584487110376358032e-01 -7.622122019529342651e-02 -9.653090685606002808e-02 2.369656786322593689e-02 1.746109277009963989e-01 -8.066271990537643433e-02 1.798928827047348022e-01 3.354511260986328125e-01 1.204405725002288818e-01 -6.610599160194396973e-02 2.325383424758911133e-01 -7.828502357006072998e-02 -2.126501798629760742e-01 -3.266622424125671387e-01 -1.724573597311973572e-02 9.536729753017425537e-02 -2.692935168743133545e-01 -3.462932631373405457e-02 -8.523722738027572632e-02 -5.804482847452163696e-03 1.345461010932922363e-01 -1.817677021026611328e-01 7.028910517692565918e-02 -1.244462444446980953e-03 1.730553507804870605e-01 4.916763603687286377e-01 -1.808249801397323608e-01
6.268941611051559448e-02 1.288792937994003296e-01 4.803461953997612000e-02 7.529463618993759155e-02 -2.114869467914104462e-02 -2.826727330684661865e-01 -2.486532628536224365e-01 1.929142177104949951e-01 1.353991776704788208e-01 1.759084612131118774e-01 -2.665492892265319824e-02 -1.793027371168136597e-01 -3.108758628368377686e-01 -2.916067838668823242e-01 2.501704692840576172e-01 -1.076805070042610168e-01 -1.832379102706909180e-01 -1.946455091238021851e-01 -3.149740099906921387e-01 -3.267970383167266846e-01 -9.964582324028015137e-02 -6.507351994514465332e-03 -3.648990020155906677e-02 -1.328764110803604126e-01 -4.069626703858375549e-02 -3.414121642708778381e-02 -1.594171822071075439e-01 2.523235976696014404e-01 -5.307253077626228333e-02 -3.044964373111724854e-02 1.514302194118499756e-01 1.705516427755355835e-01
2.333648502826690674e-01 8.068135380744934082e-02 2.635034918785095215e-01 -2.293112426996231079e-01 -7.435784488916397095e-02 -1.474615037441253662e-01 -2.123844176530838013e-01 1.551351994276046753e-01 1.267266273498535156e-01 4.300310909748077393e-01 3.303250670433044434e-02 -2.271275818347930908e-01 -6.370779871940612793e-02 1.036331132054328918e-01 1.724957972764968872e-01 3.994486331939697266e-01 1.821850687265396118e-01 1.712423115968704224e-01 -4.661512747406959534e-02 -2.008917629718780518e-01 -1.752875298261642456e-01 4.330505058169364929e-02 -1.468548774719238281e-01 -7.849995046854019165e-02 1.056280806660652161e-01 -2.025950700044631958e-02 1.513688117265701294e-01 8.504048734903335571e-02 -8.835674077272415161e-02 1.266230195760726929e-01 9.292405098676681519e-02 1.524006277322769165e-01
1.416646093130111694e-01 1.793787181377410889e-01 -6.330450624227523804e-02 8.969773538410663605e-03 4.961978644132614136e-02 1.030956581234931946e-02 -2.986788451671600342e-01 1.760486364364624023e-01 -1.708609014749526978e-01 2.099775969982147217e-01 -5.440884083509445190e-02 2.557594478130340576e-01 1.949090361595153809e-01 -7.996500469744205475e-03 1.267595682293176651e-02 1.856054812669754028e-01 -7.283983379602432251e-02 1.371984928846359253e-01 -9.868696331977844238e-02 -3.626689612865447998e-01 8.793164789676666260e-02 -9.963424503803253174e-02 -6.912672519683837891e-02 1.841884702444076538e-01 1.994581371545791626e-01 4.176823422312736511e-02 -3.177810609340667725e-01 1.402047276496887207e-01 5.350584909319877625e-02 1.866308152675628662e-01 4.038402140140533447e-01 1.478645056486129761e-01
3.704118132591247559e-01 1.535387337207794189e-01 5.634174216538667679e-03 -3.212359547615051270e-01 -1.772414594888687134e-01 -2.398567795753479004e-01 1.129924431443214417e-01 2.570334672927856445e-01 -9.524145722389221191e-02 3.297294080257415771e-01 5.681004002690315247e-02 6.372494250535964966e-02 -3.363474309444427490e-01 4.095929674804210663e-03 -9.948562085628509521e-02 2.583388686180114746e-01 -3.873220831155776978e-02 1.915417797863483429e-02 -3.197994828224182129e-01 7.387135922908782959e-02 1.291241645812988281e-01 1.003421563655138016e-02 5.651313066482543945e-02 -2.982769347727298737e-02 1.250869482755661011e-01 -1.892886310815811157e-01 2.187364920973777771e-02 2.201035916805267334e-01 -8.845331519842147827e-02 -4.597807675600051880e-02 -5.335714668035507202e-02 -9.856543689966201782e-02
-2.880806848406791687e-02 6.172239780426025391e-03 1.478180289268493652e-01 -1.669288724660873413e-01 -7.694455236196517944e-02 4.879659041762351990e-02 -2.253659963607788086e-01 6.603830307722091675e-02 2.427820116281509399e-01 1.531492918729782104e-01 7.066760957241058350e-02 3.766238316893577576e-02 8.869501948356628418e-02 1.316334307193756104e-01 2.063374221324920654e-01 -9.303413331508636475e-02 -3.237767517566680908e-01 -1.010476127266883850e-01 -4.021955728530883789e-01 -3.248067796230316162e-01 -3.891934081912040710e-02 -4.798608124256134033e-01 8.513067848980426788e-03 5.351965129375457764e-02 5.197050422430038452e-02 2.610406279563903809e-02 -2.514064013957977295e-01 -3.318263962864875793e-02 -2.193616889417171478e-02 1.231612637639045715e-01 -2.360315807163715363e-02 -1.407583951950073242e-01
-2.897408418357372284e-02 4.683199524879455566e-01 -3.922050818800926208e-03 -8.302681893110275269e-02 1.493627727031707764e-01 -7.068303972482681274e-02 -1.200372353196144104e-01 4.720059037208557129e-02 -9.965851902961730957e-02 3.377299606800079346e-01 5.271481350064277649e-02 -1.803966909646987915e-01 -2.369233518838882446e-01 1.433496475219726562e-01 9.230238944292068481e-02 -4.962355270981788635e-02 9.662976115942001343e-02 -8.896297961473464966e-02 -2.957299649715423584e-01 -1.421649605035781860e-01 1.621965020895004272e-01 -2.825163900852203369e-01 -8.341612666845321655e-02 1.463723033666610718e-01 1.659079045057296753e-01 -5.065670236945152283e-02 1.257133632898330688e-01 -1.487535536289215088e-01 -1.889824308454990387e-02 2.628462910652160645e-01 1.215480864048004150e-01 2.652156054973602295e-01
2.235213667154312134e-01 3.405037522315979004e-01 -2.133472263813018799e-01 -2.069725692272186279e-01 2.106367610394954681e-02 -1.678264141082763672e-01 -1.765374392271041870e-01 6.235443055629730225e-03 9.970063716173171997e-02 3.415953218936920166e-01 -2.142819017171859741e-02 2.090966887772083282e-02 -1.264320313930511475e-01 -7.398219779133796692e-03 -2.519351243972778320e-01 1.628519296646118164e-01 1.442925538867712021e-02 1.963439881801605225e-01 -3.450219929218292236e-01 -1.105150952935218811e-01 1.873984038829803467e-01 1.867352752014994621e-03 -9.224727004766464233e-02 -2.817350998520851135e-02 1.928035318851470947e-01 -1.587814837694168091e-01 -8.110814541578292847e-02 2.009503543376922607e-01 -2.190336585044860840e-01 -5.306300148367881775e-02 -2.613745927810668945e-01 9.737009555101394653e-02
2.163641005754470825e-01 -9.790594130754470825e-02 2.065211832523345947e-01 -1.269740760326385498e-01 -2.732856571674346924e-01 -2.837196588516235352e-01 -1.842306107282638550e-01 8.111544698476791382e-02 4.947068095207214355e-01 2.038024067878723145e-01 -1.822843551635742188e-01 -9.246476925909519196e-03 2.202375382184982300e-01 -1.526150554418563843e-01 -5.549252382479608059e-04 -1.222376246005296707e-02 -1.173066571354866028e-01 -1.328132450580596924e-01 -3.214622735977172852e-01 5.967857688665390015e-02 -3.591101616621017456e-02 1.191249303519725800e-02 -1.987235993146896362e-01 1.939187943935394287e-01 3.100424818694591522e-02 -8.828929811716079712e-02 1.212032064795494080e-01 4.713270813226699829e-02 4.783763363957405090e-02 2.106990665197372437e-01 8.993122726678848267e-02 -1.820332743227481842e-02
1.215871982276439667e-02 4.659001901745796204e-02 4.880569502711296082e-02 2.312910743057727814e-02 -1.012088358402252197e-01 -2.822942435741424561e-01 -2.760376930236816406e-01 2.393417954444885254e-01 1.355395168066024780e-01 1.686384081840515137e-01 -1.515672057867050171e-01 -2.242759764194488525e-01 -1.143099218606948853e-01 -2.472336739301681519e-01 -9.149693697690963745e-02 1.409964412450790405e-01 2.979445755481719971e-01 -6.464939564466476440e-02 -4.727293252944946289e-01 -2.804715037345886230e-01 9.776199609041213989e-02 -3.404458984732627869e-02 -2.088315784931182861e-02 8.666194230318069458e-02 1.735041476786136627e-02 -1.575699299573898315e-01 -9.023996442556381226e-02 2.431055158376693726e-01 7.845448702573776245e-02 9.153503179550170898e-02 1.467597931623458862e-01 -8.142015337944030762e-02
-1.347612496465444565e-02 -9.413442760705947876e-02 -2.151412665843963623e-01 -6.422532349824905396e-02 2.503324747085571289e-01 -3.916107490658760071e-02 -1.468605399131774902e-01 2.409817278385162354e-01 1.617290526628494263e-01 2.225671261548995972e-01 1.205642521381378174e-01 -4.052553325891494751e-02 2.924194335937500000e-01 2.331168204545974731e-01 9.907540678977966309e-02 1.388441771268844604e-01 -2.578336298465728760e-01 -1.165105178952217102e-01 -1.504802554845809937e-01 -5.047463998198509216e-02 1.119680628180503845e-01 -3.488660976290702820e-02 -2.215874046087265015e-01 8.427193970419466496e-04 1.361014246940612793e-01 -1.296406388282775879e-01 -7.342141121625900269e-02 1.883349120616912842e-01 1.199781298637390137e-01 2.236239612102508545e-01 4.529150426387786865e-01 -1.485386192798614502e-01
6.576331704854965210e-02 1.975353360176086426e-01 -9.290859848260879517e-02 -2.174622118473052979e-01 2.388799190521240234e-01 -1.760522425174713135e-01 8.508310653269290924e-03 1.069477479904890060e-02 6.597653497010469437e-03 1.794362962245941162e-01 4.662054777145385742e-02 2.805133163928985596e-01 3.200733363628387451e-01 1.929447948932647705e-01 -6.212224066257476807e-02 2.401991337537765503e-01 -1.000751107931137085e-01 1.414823979139328003e-01 -1.833110451698303223e-01 -3.156668543815612793e-01 1.463450342416763306e-01 -1.918680369853973389e-01 -3.253618255257606506e-02 1.751655340194702148e-01 -2.613385394215583801e-02 1.527783721685409546e-01 -1.982402950525283813e-01 8.758919686079025269e-02 1.151308491826057434e-01 2.118928879499435425e-01 3.329531252384185791e-01 6.998226791620254517e-02
2.649272084236145020e-01 1.249401271343231201e-02 -2.146122790873050690e-02 -4.234714433550834656e-02 -3.190299868583679199e-02 -1.874435544013977051e-01 -2.117676883935928345e-01 -7.300549000501632690e-02 2.639616131782531738e-01 4.801265001296997070e-01 3.459221497178077698e-02 -6.240183115005493164e-02 -1.736869476735591888e-02 -2.277114987373352051e-02 -1.638828217983245850e-01 2.232656925916671753e-01 9.587493538856506348e-02 2.113594263792037964e-01 -2.241514772176742554e-01 -2.788693010807037354e-01 2.320408523082733154e-01 -8.015935868024826050e-02 1.995854079723358154e-02 -6.812747567892074585e-02 2.095114439725875854e-01 -1.780764460563659668e-01 9.858202934265136719e-02 2.128999680280685425e-01 -2.488165944814682007e-01 4.720584675669670105e-02 6.138183176517486572e-03 1.274771690368652344e-01
2.333584576845169067e-01 -2.782690711319446564e-02 2.342972159385681152e-01 2.081439271569252014e-02 -1.234787255525588989e-01 -2.713604569435119629e-01 -8.330937474966049194e-02 1.892886906862258911e-01 1.948750615119934082e-01 2.776649594306945801e-01 -4.102628678083419800e-02 -1.078073009848594666e-01 -1.730490624904632568e-01 -1.381290405988693237e-01 -7.086852192878723145e-02 1.630862951278686523e-01 -2.171820402145385742e-01 4.155626893043518066e-02 -3.777219653129577637e-01 -2.102672010660171509e-01 8.904981613159179688e-02 1.764229387044906616e-01 -6.684515625238418579e-02 1.728962510824203491e-01 -1.237678751349449158e-01 -2.376849949359893799e-01 1.241095140576362610e-01 2.042184323072433472e-01 1.588557213544845581e-01 1.771419942378997803e-01 8.509508520364761353e-02 -2.163055092096328735e-01
-6.302291899919509888e-02 2.399592697620391846e-01 -3.129764646291732788e-02 -4.782794117927551270e-01 8.001755923032760620e-02 2.028757631778717041e-01 -5.717133730649948120e-02 2.689927630126476288e-02 2.960911989212036133e-01 2.247235504910349846e-03 -1.293521970510482788e-01 1.808247715234756470e-01 1.842598430812358856e-02 -3.817573934793472290e-02 1.457909047603607178e-01 1.377048939466476440e-01 3.222829848527908325e-02 -3.960206732153892517e-02 -3.347666859626770020e-01 -1.150748729705810547e-01 5.227378755807876587e-02 -3.726700842380523682e-01 -1.227678880095481873e-01 1.291677504777908325e-01 1.802924573421478271e-01 1.297230869531631470e-01 -1.105827689170837402e-01 5.237845703959465027e-02 2.334041297435760498e-01 6.530465930700302124e-02 1.404717117547988892e-01 1.843215525150299072e-01
-8.981638588011264801e-03 2.825460135936737061e-01 2.377674579620361328e-01 -1.888815015554428101e-01 -3.076161146163940430e-01 5.801241472363471985e-02 -1.078538689762353897e-02 4.193411767482757568e-02 1.180237010121345520e-01 3.285121023654937744e-01 -2.748407125473022461e-01 -1.992739439010620117e-01 1.101093366742134094e-01 -7.711303886026144028e-03 4.112781584262847900e-02 2.900500297546386719e-01 1.770672388374805450e-02 -2.006677165627479553e-02 -1.869145035743713379e-01 1.533985286951065063e-01 3.221393823623657227e-01 -2.379179447889328003e-01 4.589902891893871129e-05 -4.157815873622894287e-02 1.682582795619964600e-01 -1.517904698848724365e-01 6.921667605638504028e-02 5.539179593324661255e-02 -1.348535763099789619e-03 2.772467136383056641e-01 1.511162966489791870e-01 -1.127049177885055542e-01
-6.134212762117385864e-02 2.435813099145889282e-01 1.032618954777717590e-01 -5.465605258941650391e-01 -3.118109144270420074e-02 -2.683371901512145996e-01 -2.630670964717864990e-01 -9.920595586299896240e-02 2.441651932895183563e-02 1.998769193887710571e-01 -5.174372717738151550e-02 6.680773943662643433e-02 1.303013227880001068e-02 1.744703948497772217e-01 8.694910258054733276e-02 3.321619629859924316e-01 -1.195496395230293274e-01 2.672913968563079834e-01 -1.817576885223388672e-01 -9.639086574316024780e-02 2.807872742414474487e-02 3.019957570359110832e-03 -4.658060614019632339e-03 1.599701493978500366e-01 -5.402721092104911804e-02 1.877895183861255646e-02 -5.501826480031013489e-02 -6.707444787025451660e-02 -5.644212011247873306e-03 -1.285051926970481873e-02 3.352533876895904541e-01 -3.793011605739593506e-02
9.633465856313705444e-02 8.806401863694190979e-03 1.476070843636989594e-03 -1.293884515762329102e-01 1.628533899784088135e-01 -1.472025364637374878e-01 -2.236432582139968872e-02 4.528845846652984619e-01 -7.932758331298828125e-02 1.300578713417053223e-01 -1.162145361304283142e-01 1.071757543832063675e-02 -1.679771840572357178e-01 1.149631813168525696e-01 -9.354545176029205322e-02 8.561785332858562469e-03 -1.216942220926284790e-01 8.456799387931823730e-02 -3.320292234420776367e-01 -2.042773067951202393e-01 -4.239892959594726562e-02 -1.650810688734054565e-01 -2.270103991031646729e-01 -2.085761278867721558e-01 -1.370564103126525879e-01 -7.096683979034423828e-02 -9.442646056413650513e-03 4.062548279762268066e-01 1.431514173746109009e-01 -3.693752735853195190e-02 2.082582861185073853e-01 2.842824161052703857e-01
7.312644273042678833e-02 -1.483366340398788452e-01 -1.106163561344146729e-01 3.526419773697853088e-02 1.594124361872673035e-02 -1.207580417394638062e-01 -4.293389990925788879e-02 3.974135592579841614e-02 5.247107744216918945e-01 5.138335227966308594e-01 4.465963318943977356e-02 -1.598376780748367310e-01 -8.647692203521728516e-02 6.460348609834909439e-03 7.114775478839874268e-02 3.086972534656524658e-01 -1.446202695369720459e-01 2.981430478394031525e-02 -1.106236595660448074e-02 -2.094375491142272949e-01 3.582486882805824280e-02 -1.183456182479858398e-01 -9.673196077346801758e-02 3.470656648278236389e-02 1.467344462871551514e-01 8.686500042676925659e-02 -6.739452481269836426e-02 2.834404706954956055e-01 -1.920419484376907349e-01 8.982250094413757324e-02 1.226539760828018188e-01 2.355362847447395325e-02
2.369948923587799072e-01 -8.817362785339355469e-02 2.514248192310333252e-01 -1.260517835617065430e-01 -1.203005686402320862e-01 -2.480217628180980682e-02 -2.601109445095062256e-01 2.387354969978332520e-01 -3.404844924807548523e-02 3.297774791717529297e-01 -2.365920394659042358e-01 -3.321537747979164124e-02 -1.042678430676460266e-01 2.087564021348953247e-01 -2.408845815807580948e-03 1.280867755413055420e-01 1.986427232623100281e-02 2.081431746482849121e-01 -3.993203938007354736e-01 1.658115983009338379e-01 -5.440353415906429291e-03 -1.311956942081451416e-01 -3.180258721113204956e-02 6.662406772375106812e-02 -1.196680590510368347e-02 1.831653416156768799e-01 -2.044644020497798920e-02 2.069938331842422485e-01 1.803766340017318726e-01 4.975605383515357971e-02 1.791584044694900513e-01 2.862415015697479248e-01
3.157019317150115967e-01 -1.850148662924766541e-02 -8.782102167606353760e-02 8.139923959970474243e-02 -7.299186289310455322e-02 -2.335191518068313599e-01 -2.337613999843597412e-01 4.042040556669235229e-03 3.293049633502960205e-01 4.991495907306671143e-01 9.023831039667129517e-02 -8.318034559488296509e-02 1.076733991503715515e-01 -4.400548711419105530e-02 -1.891394853591918945e-01 1.398580372333526611e-01 -1.095446348190307617e-01 4.848107695579528809e-02 -1.544554829597473145e-01 -1.066774800419807434e-01 1.549657061696052551e-02 -2.299509644508361816e-01 -3.419590741395950317e-02 -2.143754065036773682e-01 1.266697049140930176e-01 -2.298881709575653076e-01 2.326777763664722443e-02 1.952279955148696899e-01 -1.513879299163818359e-01 8.535906672477722168e-02 -3.210516273975372314e-02 2.024815380573272705e-01
3.501100465655326843e-02 1.934943795204162598e-01 1.834788620471954346e-01 7.400067057460546494e-03 -3.015904687345027924e-02 -2.621253430843353271e-01 -2.333328500390052795e-02 2.584648728370666504e-01 -2.553749363869428635e-03 2.424627095460891724e-01 2.183825671672821045e-01 -2.071108818054199219e-01 -2.079304903745651245e-01 -2.473375648260116577e-01 1.174635887145996094e-01 2.482529133558273315e-01 -1.707687228918075562e-01 -1.087631732225418091e-01 -3.098982572555541992e-01 -1.870740652084350586e-01 -1.164998561143875122e-01 -1.392734497785568237e-01 -1.339764147996902466e-01 -1.760951876640319824e-01 2.095507830381393433e-02 1.030919477343559265e-01 1.301218755543231964e-02 3.963921666145324707e-01 6.451429426670074463e-02 -1.281051486730575562e-01 1.018897444009780884e-01 -9.031796455383300781e-02
2.392620146274566650e-01 1.749980598688125610e-01 7.931752502918243408e-02 -2.041546553373336792e-01 -2.178799211978912354e-01 -1.115220189094543457e-01 -1.233569830656051636e-01 5.994132161140441895e-02 2.684067562222480774e-02 3.474177122116088867e-01 -7.613257318735122681e-02 -2.701896429061889648e-01 3.980424255132675171e-02 6.083863321691751480e-03 1.538324058055877686e-01 2.189433127641677856e-01 4.854100756347179413e-03 1.296195089817047119e-01 -3.065042793750762939e-01 -3.996726870536804199e-01 -5.985365435481071472e-02 -1.912391185760498047e-02 1.314205229282379150e-01 1.317516565322875977e-01 -7.808825373649597168e-02 -2.540272474288940430e-01 1.355876773595809937e-01 2.434861660003662109e-01 1.101510003209114075e-01 1.459249109029769897e-01 -5.939212162047624588e-03 1.454463005065917969e-01
-5.636714771389961243e-02 1.457124799489974976e-01 1.810031235218048096e-01 -1.670503020286560059e-01 2.196146249771118164e-01 -1.053539812564849854e-01 -7.029408961534500122e-02 -4.717016592621803284e-02 3.248500227928161621e-01 3.805156648159027100e-01 -1.320659220218658447e-01 -8.067736774682998657e-02 2.736059725284576416e-01 -2.517111897468566895e-01 1.010754108428955078e-01 4.459241405129432678e-02 -3.446469604969024658e-01 -1.395354717969894409e-01 -1.530054509639739990e-01 7.735968381166458130e-02 7.278683781623840332e-02 -2.033868879079818726e-01 4.537494480609893799e-02 3.919307142496109009e-03 1.381906419992446899e-01 -1.236167103052139282e-01 -2.791785448789596558e-02 -9.539779275655746460e-03 1.058579534292221069e-01 -1.938026994466781616e-01 3.491528928279876709e-01 3.777014091610908508e-02
2.315708547830581665e-01 6.233121827244758606e-02 1.185182109475135803e-01 -2.285660058259963989e-01 -2.163156569004058838e-01 -8.381150662899017334e-02 -1.064329072833061218e-01 9.428079426288604736e-02 2.884105443954467773e-01 -2.014630138874053955e-01 6.715666502714157104e-02 1.330061852931976318e-01 4.239401221275329590e-02 1.339291483163833618e-01 8.458345383405685425e-02 2.139919102191925049e-01 3.400525450706481934e-02 -6.090719997882843018e-02 -3.418304026126861572e-01 -9.156335145235061646e-02 3.951718211174011230e-01 -2.690913975238800049e-01 -1.238380372524261475e-01 8.928774297237396240e-02 1.240120306611061096e-01 -4.180940985679626465e-02 -3.134325891733169556e-02 -4.045925289392471313e-02 -1.231370344758033752e-01 2.353975474834442139e-01 3.093048334121704102e-01 -1.246979832649230957e-01
-2.068624496459960938e-01 2.093679606914520264e-01 2.038748115301132202e-01 -4.850210547447204590e-01 -2.098802775144577026e-01 -8.028431981801986694e-02 -4.706802964210510254e-01 -3.118811734020709991e-02 1.488398015499114990e-02 -5.292167421430349350e-03 -1.057950332760810852e-01 -1.156636103987693787e-01 -1.261503528803586960e-02 2.362247370183467865e-02 6.730014830827713013e-02 1.438078582286834717e-01 -1.816262900829315186e-01 4.964596778154373169e-02 -2.472036182880401611e-01 -1.049820780754089355e-01 -1.143478751182556152e-01 -7.115260511636734009e-02 -3.744710981845855713e-02 4.636045172810554504e-02 -1.033568978309631348e-01 1.176152285188436508e-02 -6.383566558361053467e-02 2.676233649253845215e-02 -5.423210561275482178e-02 2.494247406721115112e-01 3.080975711345672607e-01 8.856572210788726807e-02
1.011536046862602234e-01 3.658913969993591309e-01 1.142654418945312500e-01 -3.898838460445404053e-01 -1.321704778820276260e-02 2.159722447395324707e-01 -2.612738013267517090e-01 -1.181578114628791809e-01 1.437491029500961304e-01 2.693242430686950684e-01 -2.140933647751808167e-02 1.894573867321014404e-01 -6.126279011368751526e-02 5.541180074214935303e-02 3.026601374149322510e-01 3.469127789139747620e-02 6.498076021671295166e-02 -4.949052259325981140e-02 -2.665850818157196045e-01 -8.135931193828582764e-02 -3.096730709075927734e-01 -2.031327039003372192e-01 -1.416360437870025635e-01 8.353505283594131470e-02 1.921024918556213379e-02 7.047279924154281616e-02 -5.304838716983795166e-02 1.100800484418869019e-01 -1.063403859734535217e-01 -6.135312840342521667e-02 4.306285455822944641e-02 2.164424806833267212e-01
6.490255147218704224e-02 7.515643537044525146e-02 9.388387948274612427e-02 -3.315546512603759766e-01 1.370164901018142700e-01 1.312232762575149536e-01 -1.921583861112594604e-01 1.489890068769454956e-01 3.533954499289393425e-03 5.291841551661491394e-02 -4.863258078694343567e-02 1.628509014844894409e-01 -2.003998160362243652e-01 -8.361043035984039307e-02 4.817287623882293701e-01 1.916539296507835388e-02 1.791400462388992310e-01 2.007145248353481293e-02 -1.141782552003860474e-01 -2.833180129528045654e-01 1.155977323651313782e-01 -1.885133087635040283e-01 4.764422401785850525e-02 1.218069270253181458e-01 1.902341544628143311e-01 -2.179224044084548950e-01 -7.200745493173599243e-02 7.926235347986221313e-02 -2.647369801998138428e-01 2.731606066226959229e-01 1.761251091957092285e-01 4.822558164596557617e-02
-3.824308350885985419e-06 4.887136630713939667e-03 -1.341436244547367096e-02 -5.243206620216369629e-01 -2.281964123249053955e-01 -1.233725771307945251e-01 -2.934472858905792236e-01 1.010134890675544739e-01 1.776911020278930664e-01 1.692927479743957520e-01 7.224630564451217651e-02 -3.235959261655807495e-02 1.527260094881057739e-01 1.253490000963211060e-01 -1.280554533004760742e-01 8.095929771661758423e-02 -1.152759641408920288e-01 2.928835749626159668e-01 -1.143298372626304626e-01 -1.639801859855651855e-01 -3.280730172991752625e-02 -1.953681260347366333e-01 -9.579946845769882202e-02 8.219107240438461304e-02 8.045599609613418579e-02 2.413493581116199493e-02 -1.836501508951187134e-01 -1.719314046204090118e-02 -1.030644178390502930e-01 9.662768989801406860e-02 4.111204445362091064e-01 9.229025989770889282e-02
-9.584958851337432861e-02 2.465984821319580078e-01 9.984319657087326050e-02 -1.539824306964874268e-01 -2.044971436262130737e-01 -3.209809660911560059e-01 -9.322806261479854584e-03 -9.301577508449554443e-02 3.302774429321289062e-01 1.311244964599609375e-01 -1.885247081518173218e-01 2.580973505973815918e-01 -7.687484472990036011e-02 5.032956972718238831e-02 1.385412365198135376e-01 3.015681505203247070e-01 -1.411374956369400024e-01 -1.715506315231323242e-01 -4.223680794239044189e-01 -1.039366051554679871e-01 -1.597353518009185791e-01 -1.695090830326080322e-01 8.241804689168930054e-02 -1.271732002496719360e-01 -6.516445428133010864e-02 9.848847985267639160e-02 -8.483323454856872559e-02 1.044793054461479187e-01 -5.069805309176445007e-02 2.761405706405639648e-02 9.309359639883041382e-02 1.894830167293548584e-01
-8.924286067485809326e-02 1.983238756656646729e-01 7.068879902362823486e-02 -1.890653818845748901e-01 3.324435092508792877e-03 -2.081077396869659424e-01 -1.673984527587890625e-01 2.166587412357330322e-01 -2.010521851480007172e-02 3.522985428571701050e-02 -3.564443066716194153e-02 -1.913472265005111694e-02 2.211208827793598175e-02 2.903371453285217285e-01 1.627283245325088501e-01 4.302000701427459717e-01 6.960248947143554688e-02 -9.825588203966617584e-03 -3.043753802776336670e-01 -4.349485635757446289e-01 2.788461744785308838e-01 -1.159453317523002625e-01 1.170643344521522522e-01 3.454199805855751038e-02 3.287515789270401001e-02 -9.239918738603591919e-02 1.786304563283920288e-01 -7.324569672346115112e-02 9.421372413635253906e-02 1.076873913407325745e-01 1.836346983909606934e-01 -1.050292607396841049e-02
3.030898794531822205e-02 -5.013925582170486450e-02 -1.137310415506362915e-01 -2.981135845184326172e-01 -1.978141069412231445e-01 -7.251318544149398804e-02 -5.404566973447799683e-02 -1.752178929746150970e-02 2.649351358413696289e-01 3.310303986072540283e-01 -3.985226899385452271e-02 -1.567221730947494507e-01 -1.393695771694183350e-01 1.396161466836929321e-01 -1.473555713891983032e-01 -1.405496746301651001e-01 -3.312590718269348145e-02 -1.695443540811538696e-01 -4.103482067584991455e-01 -1.780595779418945312e-01 8.093688637018203735e-02 -1.061716228723526001e-01 -3.999589011073112488e-02 3.630328550934791565e-02 1.869318634271621704e-01 2.087755948305130005e-01 -1.618932634592056274e-01 -1.222023069858551025e-01 3.823879361152648926e-02 3.674868941307067871e-01 -2.116888947784900665e-02 -2.313729673624038696e-01
1.505290530622005463e-02 1.717664599418640137e-01 2.863781899213790894e-02 -3.306914269924163818e-01 8.511323481798171997e-02 -6.390213500708341599e-03 -1.326151192188262939e-01 3.924841061234474182e-02 5.059972405433654785e-01 3.574083745479583740e-02 1.901723742485046387e-01 -2.039506286382675171e-01 -1.231163460761308670e-02 -1.322118286043405533e-02 -6.312750279903411865e-02 3.127193450927734375e-01 -1.311390250921249390e-01 -1.352886706590652466e-01 -5.890481173992156982e-02 -1.268061697483062744e-01 1.271992176771163940e-01 -1.204337403178215027e-01 -2.145166695117950439e-02 -2.536927759647369385e-01 -2.712589800357818604e-01 7.924815267324447632e-02 -3.667243197560310364e-02 1.425061821937561035e-01 2.419133037328720093e-01 8.611555397510528564e-02 2.348983883857727051e-01 1.527070701122283936e-01
2.357788980007171631e-01 -8.403240144252777100e-02 -1.532349884510040283e-01 -3.468300402164459229e-01 -6.410568207502365112e-02 -1.254430860280990601e-01 -2.453153282403945923e-01 3.614690303802490234e-01 -8.333311229944229126e-02 3.302074670791625977e-01 3.273326531052589417e-02 -1.964733451604843140e-01 9.959330409765243530e-02 3.141668438911437988e-02 8.990239351987838745e-03 -4.514208808541297913e-02 -1.805780827999114990e-01 -1.745238155126571655e-01 -2.779493629932403564e-01 -7.197090238332748413e-02 -4.661851376295089722e-02 1.257404983043670654e-01 -2.802017033100128174e-01 -2.251929640769958496e-01 -1.214626580476760864e-01 -2.142419666051864624e-01 7.054944336414337158e-02 9.836670011281967163e-02 1.813308447599411011e-01 -9.528499841690063477e-02 6.405539810657501221e-02 1.140266377478837967e-02
1.619442999362945557e-01 4.099538922309875488e-02 -6.673476099967956543e-02 8.710559457540512085e-03 -5.245386809110641479e-02 -9.794355137273669243e-04 -2.849797904491424561e-01 2.285265028476715088e-01 2.537387907505035400e-01 -5.193562060594558716e-02 1.232390031218528748e-01 -1.020094826817512512e-01 1.263946741819381714e-01 1.561160236597061157e-01 -3.537964820861816406e-02 -3.781124949455261230e-02 -2.890771329402923584e-01 -1.551353186368942261e-01 -1.814932674169540405e-01 -4.101715683937072754e-01 1.304384786635637283e-02 -2.362577319145202637e-01 -9.752802550792694092e-02 3.564565479755401611e-01 -1.754543036222457886e-01 -5.081270635128021240e-02 -6.907091010361909866e-03 6.406481564044952393e-02 -1.423808932304382324e-01 1.627198457717895508e-01 3.202592134475708008e-01 8.638280630111694336e-02
2.080068290233612061e-01 1.229919120669364929e-01 -2.110025845468044281e-02 -1.972797513008117676e-01 2.078241854906082153e-01 -9.406884014606475830e-02 5.466164555400609970e-03 1.514897197484970093e-01 4.652841389179229736e-02 1.774864494800567627e-01 1.942837834358215332e-01 2.241604328155517578e-01 2.552106082439422607e-01 -2.364446967840194702e-01 -1.129572615027427673e-01 3.160708844661712646e-01 -9.147606790065765381e-02 -3.976534586399793625e-03 -2.346962243318557739e-01 -1.202228367328643799e-01 2.161142788827419281e-02 -1.206089556217193604e-01 1.335011608898639679e-02 -4.171019420027732849e-02 -2.264911830425262451e-01 6.109879538416862488e-02 -3.623542785644531250e-01 5.453926697373390198e-02 -1.011552289128303528e-01 2.161576896905899048e-01 3.247632682323455811e-01 1.589925140142440796e-01
-1.569389253854751587e-01 3.955473899841308594e-01 2.411730140447616577e-01 -4.394169747829437256e-01 -9.634088724851608276e-02 -7.979262620210647583e-02 -1.863092035055160522e-01 7.610993832349777222e-02 2.899431996047496796e-02 1.292983740568161011e-01 -4.038026928901672363e-02 6.656532734632492065e-02 2.050695717334747314e-01 1.823426224291324615e-02 -2.709650695323944092e-01 -1.057479605078697205e-01 -2.110034227371215820e-01 8.845923095941543579e-02 -2.243781685829162598e-01 -1.916675418615341187e-01 1.280223671346902847e-02 -5.526218190789222717e-02 -4.144119098782539368e-02 1.091461554169654846e-01 6.185559555888175964e-02 9.619377553462982178e-02 6.644851714372634888e-02 2.522135376930236816e-01 -1.322046965360641479e-01 2.632799744606018066e-01 1.440316140651702881e-01 1.263886541128158569e-01
1.478819847106933594e-01 1.330098509788513184e-01 3.225441649556159973e-02 -2.885496616363525391e-01 -1.218877881765365601e-01 -1.466446518898010254e-01 -6.478877365589141846e-02 -7.230620086193084717e-02 2.983816862106323242e-01 -1.450343579053878784e-01 -2.900084853172302246e-02 1.058529093861579895e-01 -1.488335989415645599e-02 -2.800343185663223267e-02 6.001793220639228821e-02 2.046806514263153076e-01 1.691814363002777100e-01 -1.549523621797561646e-01 -4.108566641807556152e-01 2.337298542261123657e-02 2.324826568365097046e-01 -2.830552756786346436e-01 -8.313954621553421021e-02 2.167088985443115234e-01 9.766393899917602539e-02 4.268039762973785400e-02 -9.059630334377288818e-02 1.731749176979064941e-01 -1.378246694803237915e-01 6.111610308289527893e-02 4.223837256431579590e-01 -3.185861930251121521e-02
1.996103972196578979e-01 2.288649529218673706e-01 6.864498555660247803e-02 -7.118296623229980469e-02 -2.658667564392089844e-01 -2.732752263545989990e-01 -1.481747627258300781e-01 1.486904323101043701e-01 7.901749014854431152e-02 3.479199111461639404e-01 1.851472109556198120e-01 -3.495895117521286011e-02 -2.174173891544342041e-01 5.808887630701065063e-02 9.227906912565231323e-02 2.071428298950195312e-01 -7.974033802747726440e-02 4.165205731987953186e-02 -2.904492616653442383e-01 1.592244654893875122e-01 -1.625156253576278687e-01 -1.762837618589401245e-01 1.449145227670669556e-01 -3.028833568096160889e-01 1.404047608375549316e-01 -3.176766037940979004e-01 -2.049007266759872437e-02 1.476940512657165527e-01 1.074776574969291687e-01 2.251221984624862671e-02 -8.644849993288516998e-03 2.598919346928596497e-02
-5.188724771142005920e-02 1.245409026741981506e-01 -1.003192514181137085e-01 -1.551810503005981445e-01 -8.331120014190673828e-02 9.180804342031478882e-02 -1.529034972190856934e-01 1.435720082372426987e-02 3.444713652133941650e-01 1.378721445798873901e-01 1.269269138574600220e-01 -4.841991141438484192e-02 2.103841006755828857e-01 4.624099470674991608e-03 1.975068449974060059e-01 -6.874113529920578003e-02 -3.084087967872619629e-01 -5.902243033051490784e-02 -3.317033350467681885e-01 -1.881170570850372314e-01 3.703616326674818993e-03 -5.021376013755798340e-01 5.379853397607803345e-02 5.386972799897193909e-02 9.036251157522201538e-02 1.935323700308799744e-02 -1.902302652597427368e-01 -2.733757253736257553e-03 6.931997090578079224e-02 3.031224906444549561e-01 -9.857634454965591431e-02 -1.069959700107574463e-01
1.064613685011863708e-01 2.069965153932571411e-01 4.159171506762504578e-02 -1.331927031278610229e-01 -1.258642524480819702e-01 -2.541210949420928955e-01 -2.246481180191040039e-01 2.361696511507034302e-01 3.153964281082153320e-01 1.197993010282516479e-01 -9.146727621555328369e-03 -2.627167105674743652e-01 -4.241758957505226135e-02 -2.870148718357086182e-01 -2.391134649515151978e-01 2.233951687812805176e-01 1.712812483310699463e-01 -1.929672509431838989e-01 -3.303037583827972412e-01 -1.604984998703002930e-01 6.438474170863628387e-03 1.100892052054405212e-01 -1.469522118568420410e-01 6.958544999361038208e-02 -4.769508168101310730e-02 -4.594592377543449402e-02 -4.182790219783782959e-02 2.688182890415191650e-01 -8.033257722854614258e-02 1.988784223794937134e-01 1.740719750523567200e-02 2.753969095647335052e-02
8.263003826141357422e-02 2.056980319321155548e-02 3.717187419533729553e-02 -2.434390783309936523e-01 -1.393577158451080322e-01 -1.896116137504577637e-01 -1.786068230867385864e-01 1.893364787101745605e-01 1.267267316579818726e-01 2.457211017608642578e-01 -1.318340450525283813e-01 -3.277762979269027710e-02 -6.299620866775512695e-02 -1.346250921487808228e-01 -1.366033107042312622e-01 2.545497119426727295e-01 -8.884994685649871826e-02 -1.223103925585746765e-01 -4.165683686733245850e-01 -4.512731730937957764e-01 2.651305496692657471e-02 2.107873111963272095e-01 -1.436845660209655762e-01 7.544242590665817261e-02 -3.331959247589111328e-02 -1.335754990577697754e-01 1.181248128414154053e-01 3.077341616153717041e-01 -3.408891707658767700e-02 6.307423114776611328e-02 -2.024550922214984894e-02 -6.231304630637168884e-02
1.306237429380416870e-01 2.194726765155792236e-01 1.933483034372329712e-01 -2.271066755056381226e-01 9.219612181186676025e-02 -3.130570650100708008e-01 -3.250200152397155762e-01 -1.312395036220550537e-01 2.893495559692382812e-01 9.382149577140808105e-02 2.631859481334686279e-02 -7.518770173192024231e-03 1.157614886760711670e-01 1.568160057067871094e-01 8.803529292345046997e-02 -1.635668873786926270e-01 7.223542034626007080e-02 -1.534805744886398315e-01 -1.054569706320762634e-01 -2.484693825244903564e-01 1.069636642932891846e-01 -8.497117459774017334e-02 -7.341810315847396851e-02 2.103448659181594849e-02 2.713343501091003418e-01 1.120227295905351639e-02 -4.314830303192138672e-01 1.540806889533996582e-01 1.307586729526519775e-01 1.084984987974166870e-01 -1.015425547957420349e-01 -4.119531437754631042e-02
1.987083852291107178e-01 1.875764876604080200e-01 2.265443559736013412e-03 -3.830282688140869141e-01 1.026102975010871887e-01 -2.765755951404571533e-01 -1.030617281794548035e-01 -9.325990825891494751e-02 -4.489455372095108032e-02 2.622773945331573486e-01 6.637636572122573853e-02 -4.307606071233749390e-02 -2.548488676548004150e-01 -2.298207432031631470e-01 3.510822653770446777e-01 2.097476646304130554e-02 -2.232629619538784027e-02 1.548872292041778564e-01 -3.536520302295684814e-01 -1.631162613630294800e-01 1.525839418172836304e-01 4.898125305771827698e-03 -2.456808649003505707e-02 4.148068651556968689e-02 -1.582964323461055756e-02 1.034267619252204895e-01 -1.456833630800247192e-01 1.898985356092453003e-01 -1.554726995527744293e-02 -6.739875674247741699e-02 -1.240233238786458969e-02 2.806697189807891846e-01
-1.374512165784835815e-01 3.511411324143409729e-02 -8.836380392313003540e-02 -4.197037518024444580e-01 -8.831908553838729858e-02 -1.696704179048538208e-01 -1.135524436831474304e-01 1.320022791624069214e-01 1.417684108018875122e-01 8.320264518260955811e-02 -5.153135210275650024e-02 -2.583764791488647461e-01 1.025036871433258057e-01 -7.594899088144302368e-02 -5.460983142256736755e-02 2.037863731384277344e-01 1.207322701811790466e-01 2.873460948467254639e-01 -3.387457728385925293e-01 -3.700262010097503662e-01 -2.076381072402000427e-02 1.585675217211246490e-02 -1.484545916318893433e-01 -6.968799978494644165e-02 8.706680685281753540e-02 -1.311820894479751587e-01 -1.180202290415763855e-01 2.880707383155822754e-01 1.229522228240966797e-01 -1.607653796672821045e-01 9.971155971288681030e-02 1.509586274623870850e-01
-3.692038357257843018e-02 7.975189015269279480e-03 9.262880310416221619e-03 -3.641658127307891846e-01 1.404420882463455200e-01 -1.060007587075233459e-01 -1.357156783342361450e-01 -6.149023398756980896e-02 6.893298029899597168e-02 2.843984663486480713e-01 -1.759525388479232788e-01 1.005866974592208862e-01 -5.105807259678840637e-02 2.416677623987197876e-01 1.174776181578636169e-01 2.927186489105224609e-01 -8.440171927213668823e-02 -3.323272103443741798e-03 -2.823660671710968018e-01 -2.615673243999481201e-01 -3.402075171470642090e-02 -2.113807499408721924e-01 4.462785553187131882e-03 2.898877719417214394e-03 -4.363941848278045654e-01 -2.879421412944793701e-02 1.984031498432159424e-01 1.113706976175308228e-01 -7.163599133491516113e-02 1.361773759126663208e-01 1.957273036241531372e-01 -1.390412747859954834e-01
2.207531481981277466e-01 1.992758065462112427e-01 -7.589238882064819336e-02 -3.606354594230651855e-01 1.978910118341445923e-01 -7.285153865814208984e-02 -1.037887334823608398e-01 3.074831068515777588e-01 5.217787995934486389e-02 4.739492386579513550e-02 -1.237379238009452820e-01 2.125459462404251099e-01 1.590447686612606049e-02 7.443184033036231995e-03 1.041090413928031921e-01 1.513954550027847290e-01 -1.425869762897491455e-01 -2.898404598236083984e-01 -1.118609532713890076e-01 5.483540520071983337e-02 -6.945004314184188843e-02 -1.989800333976745605e-01 1.507522612810134888e-01 1.408497095108032227e-01 8.517459034919738770e-03 -9.670019149780273438e-02 -2.022775262594223022e-01 1.211912184953689575e-01 1.881543844938278198e-01 -2.132453024387359619e-01 4.167408943176269531e-01 3.865506267175078392e-03
1.082839220762252808e-01 1.115328446030616760e-01 -9.748958796262741089e-02 -7.240947335958480835e-02 -8.848309516906738281e-03 7.589491456747055054e-02 -2.524169385433197021e-01 2.344376891851425171e-01 3.527762293815612793e-01 1.212867647409439087e-01 -4.026520997285842896e-02 6.815115455538034439e-03 1.619030684232711792e-01 1.557346340268850327e-02 -2.420244365930557251e-01 2.455751448869705200e-01 -1.415547132492065430e-01 -2.164748311042785645e-02 -3.138742744922637939e-01 -2.469980902969837189e-02 5.373653024435043335e-02 -2.586829662322998047e-01 3.380531072616577148e-02 2.261827737092971802e-01 9.287151694297790527e-02 3.721455112099647522e-02 7.987562566995620728e-02 -8.479116857051849365e-02 8.499646210111677647e-04 3.881511390209197998e-01 3.656834959983825684e-01 -2.647535689175128937e-02
-1.307418197393417358e-01 -6.367839872837066650e-02 2.194111645221710205e-01 -3.220743834972381592e-01 -9.581521153450012207e-02 -1.218666285276412964e-01 -1.947356313467025757e-01 2.159487605094909668e-01 1.605166494846343994e-01 5.063773989677429199e-01 -4.377186298370361328e-02 2.423344254493713379e-01 -8.555741608142852783e-02 -1.236431673169136047e-01 -5.734191462397575378e-02 5.046369135379791260e-02 -1.519264727830886841e-01 9.565898776054382324e-02 -1.214843243360519409e-01 -1.919517107307910919e-02 2.561282515525817871e-01 -1.901373825967311859e-02 -1.147764474153518677e-01 2.845131754875183105e-01 -4.858198389410972595e-02 -3.033893406391143799e-01 -1.326613593846559525e-02 5.417677387595176697e-02 -1.843256205320358276e-01 6.276226788759231567e-02 -1.809102483093738556e-02 -6.261067837476730347e-02
8.536377549171447754e-02 1.593004725873470306e-02 -3.419365361332893372e-02 -1.808201968669891357e-01 -7.987913489341735840e-02 2.063134685158729553e-02 -8.040696382522583008e-02 -1.030605062842369080e-01 -2.553641097620129585e-03 3.674769401550292969e-01 1.361507177352905273e-02 -2.391648441553115845e-01 -1.297807395458221436e-01 7.105556130409240723e-02 -9.389417618513107300e-02 4.707222059369087219e-02 -5.547695327550172806e-03 -1.543530374765396118e-01 -3.857701420783996582e-01 1.558277606964111328e-01 1.540526300668716431e-01 -1.847157776355743408e-01 1.575223207473754883e-01 -2.959123849868774414e-01 1.063389331102371216e-01 -1.104810014367103577e-01 -2.142608314752578735e-01 2.344825714826583862e-01 2.410747483372688293e-02 3.283282220363616943e-01 2.998017370700836182e-01 -1.396234035491943359e-01
9.848223626613616943e-02 2.670429348945617676e-01 7.846738398075103760e-02 -1.323884874582290649e-01 -8.030215650796890259e-02 5.772717669606208801e-02 -2.930118739604949951e-01 2.334103174507617950e-02 1.809821277856826782e-01 3.823100775480270386e-02 9.041255712509155273e-02 -5.870597064495086670e-02 4.850889369845390320e-02 1.146653946489095688e-02 1.029588580131530762e-01 -9.368159621953964233e-02 -6.062881276011466980e-02 -1.053690612316131592e-01 -1.465995460748672485e-01 -3.783006668090820312e-01 -7.925248146057128906e-02 -3.345210850238800049e-01 -7.462664693593978882e-02 4.487145841121673584e-01 8.697154372930526733e-02 3.326727449893951416e-02 -2.200987339019775391e-01 3.251290321350097656e-01 -1.692970693111419678e-01 2.757137082517147064e-02 4.819131642580032349e-02 1.799384653568267822e-01
1.766909211874008179e-01 -2.661279961466789246e-02 -1.022505983710289001e-01 -3.711089193820953369e-01 -1.535295844078063965e-01 1.157054398208856583e-02 -1.284401267766952515e-01 2.983466982841491699e-01 -3.910137712955474854e-02 4.575957357883453369e-01 -1.931599974632263184e-01 -1.988790631294250488e-01 -1.193733885884284973e-01 1.286538541316986084e-01 1.388810425996780396e-01 1.040915176272392273e-01 -2.361411750316619873e-01 1.230091974139213562e-02 -2.490409761667251587e-01 1.314638704061508179e-01 1.093976348638534546e-01 -8.680871874094009399e-02 8.758196979761123657e-02 -1.533956527709960938e-01 -1.920862495899200439e-01 -1.113213971257209778e-01 1.595706492662429810e-01 2.281312793493270874e-01 5.358248949050903320e-02 7.241085171699523926e-02 1.131908744573593140e-01 9.124466776847839355e-02
1.319484561681747437e-01 7.366859912872314453e-02 -1.484897732734680176e-01 -4.073694348335266113e-01 -1.235069781541824341e-01 -8.336545526981353760e-02 -1.995994895696640015e-01 1.156722381711006165e-01 -3.853709250688552856e-02 1.070399880409240723e-01 2.059117853641510010e-01 1.770785301923751831e-01 4.137356951832771301e-02 -4.661987349390983582e-02 -9.845468401908874512e-02 7.670798897743225098e-02 -1.644921004772186279e-01 -1.297351121902465820e-01 -1.043951883912086487e-01 -2.837040126323699951e-01 -8.658324182033538818e-02 -6.245268508791923523e-02 -1.797674447298049927e-01 -7.096895575523376465e-02 -5.938852205872535706e-02 -2.408419549465179443e-01 -1.727553308010101318e-01 -8.466385304927825928e-02 1.501954346895217896e-01 -2.884041368961334229e-01 4.643931686878204346e-01 6.010002270340919495e-02
1.381514221429824829e-01 -2.733680605888366699e-02 1.606585085391998291e-01 -4.053491353988647461e-01 -2.534204535186290741e-02 -1.326070725917816162e-01 -2.108817361295223236e-02 2.343920171260833740e-01 -7.885027676820755005e-02 3.045397400856018066e-01 9.065102040767669678e-02 -1.634878963232040405e-01 1.588106155395507812e-01 2.497932314872741699e-01 1.118168532848358154e-01 1.221525222063064575e-01 -2.088376581668853760e-01 1.632091701030731201e-01 2.070933021605014801e-02 1.578324846923351288e-02 7.887306809425354004e-02 8.356529474258422852e-02 -4.905100166797637939e-02 8.304971456527709961e-02 -1.410352811217308044e-02 9.426883608102798462e-02 -4.227736219763755798e-02 1.963603794574737549e-01 8.900614827871322632e-02 4.773593544960021973e-01 2.947658002376556396e-01 4.404856264591217041e-02
1.857499927282333374e-01 1.249590963125228882e-01 1.065394282341003418e-01 -1.575017422437667847e-01 1.021984741091728210e-01 -4.105897247791290283e-02 -1.007399335503578186e-01 1.020385045558214188e-02 1.523295640945434570e-01 1.472889184951782227e-01 1.188364848494529724e-01 2.688691616058349609e-01 1.265170276165008545e-01 2.518570721149444580e-01 1.960579901933670044e-01 -3.018021769821643829e-02 -5.060320347547531128e-02 -2.046519368886947632e-01 -3.825882375240325928e-01 -2.460942268371582031e-01 4.804533720016479492e-02 -1.791079193353652954e-01 -1.402803212404251099e-01 -8.135186135768890381e-02 2.375541478395462036e-01 -1.136092543601989746e-01 -2.783185541629791260e-01 -1.152682770043611526e-02 2.619853317737579346e-01 -2.096745222806930542e-01 2.149819284677505493e-01 -1.530642062425613403e-01
2.923146784305572510e-01 3.181522339582443237e-02 -1.131605729460716248e-01 -2.059614509344100952e-01 -1.906448230147361755e-02 -1.765884310007095337e-01 -1.162976920604705811e-01 2.765161395072937012e-01 5.205185338854789734e-02 2.036331146955490112e-01 2.497698366641998291e-02 -1.113162264227867126e-01 2.907903492450714111e-01 6.735827028751373291e-02 -7.053813338279724121e-02 -1.039765626192092896e-01 -4.008913338184356689e-01 1.234477907419204712e-01 -2.459981292486190796e-01 -1.765363514423370361e-01 9.349167346954345703e-02 3.265210613608360291e-02 8.139704167842864990e-02 -2.633448876440525055e-02 8.330558985471725464e-02 -1.201437041163444519e-02 1.925444453954696655e-01 -6.927734613418579102e-02 -1.676662266254425049e-01 2.943969070911407471e-01 2.146830111742019653e-01 2.830561101436614990e-01
5.967818573117256165e-02 -1.087220087647438049e-01 1.843102127313613892e-01 -3.775973618030548096e-01 4.123583901673555374e-03 3.556031966581940651e-03 -2.504695765674114227e-02 2.224871143698692322e-02 2.212443798780441284e-01 3.890206515789031982e-01 -3.024566769599914551e-01 1.418547481298446655e-01 -1.590455770492553711e-01 2.877099253237247467e-02 1.047023981809616089e-01 8.459375053644180298e-02 -1.333478987216949463e-01 1.797083765268325806e-01 -2.159680724143981934e-01 -2.067901045083999634e-01 1.658657491207122803e-01 -9.858745336532592773e-02 7.548086345195770264e-02 1.906851828098297119e-01 -3.380561769008636475e-01 1.119942311197519302e-02 3.963550180196762085e-02 1.908022314310073853e-01 -1.529295146465301514e-01 9.987814724445343018e-02 2.119281589984893799e-01 -3.680086508393287659e-02
1.959728300571441650e-01 7.831193506717681885e-02 -1.007288917899131775e-01 -2.756062150001525879e-02 2.015730142593383789e-01 -4.001669213175773621e-02 -2.533849477767944336e-01 -7.896319776773452759e-02 1.327769905328750610e-01 5.362147688865661621e-01 9.863360971212387085e-02 -8.263939991593360901e-03 1.043262239545583725e-02 1.983540058135986328e-01 -2.169832289218902588e-01 6.083038076758384705e-02 9.691341780126094818e-03 2.964639663696289062e-02 -1.645666807889938354e-01 -2.302488982677459717e-01 7.967013865709304810e-02 -8.852115273475646973e-02 -2.949850857257843018e-01 -1.244870722293853760e-01 7.071072608232498169e-02 1.189024299383163452e-01 -1.413917392492294312e-01 1.630648374557495117e-01 -3.737983107566833496e-01 -1.125375553965568542e-01 1.040207445621490479e-01 3.003480560437310487e-05
3.117850422859191895e-01 2.745196819305419922e-01 3.196657449007034302e-02 -6.161279231309890747e-02 -2.143698185682296753e-01 -1.184001099318265915e-02 2.026659250259399414e-02 6.688120961189270020e-02 1.273647099733352661e-01 -3.176604211330413818e-02 -2.703723311424255371e-01 -5.165115743875503540e-02 -7.187953591346740723e-02 -3.052904270589351654e-02 2.990084290504455566e-01 2.520127892494201660e-01 -9.125218540430068970e-02 1.114195119589567184e-02 -4.068889021873474121e-01 -1.765948385000228882e-01 1.976346820592880249e-01 -1.446887552738189697e-01 -3.018947504460811615e-02 -1.314562857151031494e-01 1.131002381443977356e-01 -2.434889972209930420e-02 -7.388992607593536377e-02 1.521237343549728394e-01 -1.893618553876876831e-01 1.836488991975784302e-01 7.451288867741823196e-03 3.530004620552062988e-01
2.450754493474960327e-01 1.068722754716873169e-01 3.540535569190979004e-01 -3.838319778442382812e-01 2.366600781679153442e-01 3.235171362757682800e-02 -7.650011777877807617e-02 -5.988225713372230530e-02 -1.747682807035744190e-03 -8.489686995744705200e-02 1.632434278726577759e-01 1.650022268295288086e-01 2.224343270063400269e-01 -3.996329009532928467e-02 3.615914843976497650e-03 9.405110031366348267e-02 -1.180257089436054230e-02 -6.587877124547958374e-02 -4.824045598506927490e-01 -1.179678887128829956e-01 -7.621332537382841110e-03 -2.762068808078765869e-01 -2.607128918170928955e-01 -4.626330733299255371e-02 8.741344511508941650e-02 5.283898487687110901e-02 -9.061069227755069733e-03 9.227390587329864502e-02 1.859853416681289673e-01 5.527092516422271729e-02 2.907652780413627625e-02 -1.150436550378799438e-01
2.392662763595581055e-01 6.730538606643676758e-02 -5.677746981382369995e-02 -3.258566558361053467e-01 -2.026982307434082031e-01 -1.179234385490417480e-01 9.437911957502365112e-02 9.838327020406723022e-02 1.853129714727401733e-01 -1.423361450433731079e-01 -7.795281708240509033e-02 1.061779037117958069e-01 6.359264999628067017e-02 -7.247048616409301758e-02 5.229891091585159302e-02 -1.193156745284795761e-02 1.097685173153877258e-01 5.212735757231712341e-02 -5.165726542472839355e-01 -1.278339773416519165e-01 9.662512689828872681e-02 -1.205824390053749084e-01 -1.304854899644851685e-01 2.663773596286773682e-01 7.706422358751296997e-02 2.095163762569427490e-01 -2.553070485591888428e-01 1.450498253107070923e-01 -6.167896836996078491e-02 -2.844945527613162994e-03 3.484621644020080566e-01 -1.099550398066639900e-03
2.461936026811599731e-01 1.136720180511474609e-02 2.367179840803146362e-01 -4.270716011524200439e-02 2.875587046146392822e-01 9.886132553219795227e-03 -1.546632945537567139e-01 7.832489907741546631e-02 3.923654556274414062e-01 2.049158811569213867e-01 -2.129861712455749512e-01 -9.251393377780914307e-02 6.740304082632064819e-02 4.776056855916976929e-02 -1.241818442940711975e-01 2.208854556083679199e-01 -3.193308115005493164e-01 -8.290356397628784180e-02 -2.532618641853332520e-01 1.143627911806106567e-01 -1.439785361289978027e-01 -3.458630666136741638e-02 -1.779959648847579956e-01 3.276812657713890076e-02 1.508636921644210815e-01 -1.474825292825698853e-01 -1.422806382179260254e-01 5.216686427593231201e-02 2.030567377805709839e-01 1.380921602249145508e-01 2.661651372909545898e-01 -9.104282408952713013e-02
5.377122759819030762e-02 1.067063435912132263e-01 1.212166473269462585e-01 -1.824314296245574951e-01 -2.935668826103210449e-01 -1.771444678306579590e-01 -1.518631875514984131e-01 6.269285827875137329e-02 2.226919680833816528e-01 1.519289165735244751e-01 -3.905821219086647034e-02 -5.020871758460998535e-02 9.498521685600280762e-03 3.125618398189544678e-02 1.762495636940002441e-01 3.520490825176239014e-01 -6.386762857437133789e-02 -2.018014341592788696e-01 -3.850237131118774414e-01 -3.385563194751739502e-01 -1.553201973438262939e-01 -9.810326248407363892e-02 2.076206207275390625e-01 6.160042434930801392e-02 -2.545526623725891113e-01 -2.247859388589859009e-01 8.716047555208206177e-02 1.401687115430831909e-01 1.109689176082611084e-01 -8.583693765103816986e-03 -4.032529890537261963e-02 1.245105862617492676e-01
-7.627791259437799454e-03 2.974604070186614990e-01 7.527833431959152222e-02 -5.151280760765075684e-01 7.455512881278991699e-02 1.969905048608779907e-01 -2.707608938217163086e-01 2.494504861533641815e-02 1.398401707410812378e-01 1.433208137750625610e-01 -2.293496578931808472e-02 1.654891222715377808e-01 4.170987010002136230e-02 2.877250500023365021e-02 3.115524053573608398e-01 1.501973271369934082e-01 2.047010064125061035e-01 -1.276371628046035767e-01 -1.939999610185623169e-01 -4.835773259401321411e-02 -7.930006831884384155e-02 -2.842801213264465332e-01 -1.923055946826934814e-01 1.769596487283706665e-01 1.658680886030197144e-01 -2.865221723914146423e-02 -7.675635814666748047e-02 1.594461202621459961e-01 -1.001529674977064133e-02 -3.270654752850532532e-02 3.919748961925506592e-02 1.265506595373153687e-01
1.743820309638977051e-01 1.099389139562845230e-02 -1.106534153223037720e-01 -4.331611096858978271e-02 -2.196419611573219299e-02 3.327266499400138855e-02 2.208113484084606171e-02 1.030337885022163391e-01 2.166235297918319702e-01 4.111272990703582764e-01 1.128893569111824036e-01 -8.320749551057815552e-02 1.321883499622344971e-01 -5.840519908815622330e-03 -7.971575483679771423e-03 -1.868479400873184204e-01 5.402342602610588074e-02 -3.363204374909400940e-02 -5.936314463615417480e-01 -2.909079380333423615e-02 -2.747511565685272217e-01 -2.881475090980529785e-01 -1.703202724456787109e-01 1.889650970697402954e-01 1.071071997284889221e-01 -7.337307929992675781e-02 -6.415979564189910889e-02 -5.343350116163492203e-03 1.354885101318359375e-01 1.540882289409637451e-01 -8.071169257164001465e-02 -6.641104072332382202e-02
2.274093329906463623e-01 1.313657611608505249e-01 5.899163335561752319e-02 -2.050143182277679443e-01 -1.953864842653274536e-01 -3.228282034397125244e-01 -8.948069065809249878e-02 -2.159081771969795227e-02 2.066551148891448975e-01 -1.604179441928863525e-01 -1.891448162496089935e-02 1.965381503105163574e-01 -8.225937932729721069e-02 6.312189251184463501e-02 3.559172153472900391e-02 8.741691708564758301e-02 4.934448003768920898e-02 -2.623763084411621094e-01 -4.786393046379089355e-01 -8.256625384092330933e-02 -2.913073636591434479e-03 -1.598600298166275024e-01 2.176075428724288940e-02 2.255413681268692017e-01 -7.943386211991310120e-03 3.536403551697731018e-02 -2.377226799726486206e-01 -3.847223520278930664e-02 -1.943005323410034180e-01 2.327844947576522827e-01 2.650257945060729980e-01 -4.454821720719337463e-02
2.048055231571197510e-01 7.589776068925857544e-02 -2.171290814876556396e-01 -1.275778003036975861e-02 -1.832116395235061646e-01 2.056038379669189453e-02 -2.891395092010498047e-01 1.434500962495803833e-01 1.386734396219253540e-01 2.171936780214309692e-01 1.024699956178665161e-01 -5.484217032790184021e-02 6.968893855810165405e-02 -1.713647320866584778e-02 -1.161491647362709045e-01 3.245069384574890137e-01 1.424286514520645142e-01 -1.832948625087738037e-01 -2.535575926303863525e-01 -2.070476412773132324e-01 1.288197189569473267e-01 -3.050679564476013184e-01 7.450302690267562866e-02 2.226601243019104004e-01 -2.922082692384719849e-02 -2.708232998847961426e-01 5.372486636042594910e-02 -6.631281971931457520e-02 -1.698549240827560425e-01 2.702307701110839844e-01 2.275438755750656128e-01 4.465677589178085327e-02
3.516766130924224854e-01 7.312207482755184174e-03 5.583621561527252197e-02 -1.919108331203460693e-01 -6.656235456466674805e-02 -1.492403596639633179e-01 -8.125704526901245117e-02 3.696243762969970703e-01 6.584454327821731567e-02 3.591285943984985352e-01 2.026496231555938721e-01 -8.974337577819824219e-02 1.896984130144119263e-01 -1.099361479282379150e-01 9.296140074729919434e-02 3.938962519168853760e-02 -2.184699326753616333e-01 3.631735965609550476e-02 -1.928593218326568604e-01 -5.202291905879974365e-02 -9.077504277229309082e-02 7.389368861913681030e-02 2.965371608734130859e-01 1.530639231204986572e-01 1.095653846859931946e-01 8.143761008977890015e-02 7.622390240430831909e-02 5.997946485877037048e-02 -1.099707186222076416e-02 4.118721187114715576e-01 5.882366001605987549e-02 1.020964533090591431e-01
2.178214341402053833e-01 -6.621327996253967285e-02 1.352183073759078979e-01 -2.526666522026062012e-01 1.798890978097915649e-01 -1.827262938022613525e-01 -2.734556496143341064e-01 8.433862589299678802e-03 4.811242818832397461e-01 2.444553226232528687e-01 -4.769594967365264893e-02 -1.425847560167312622e-01 1.632339358329772949e-01 1.194099113345146179e-01 -1.101829633116722107e-01 2.763375639915466309e-01 -1.907787173986434937e-01 -1.059110909700393677e-01 -1.137668937444686890e-01 -6.621238589286804199e-02 -6.840632110834121704e-02 9.316598065197467804e-03 6.397871673107147217e-02 1.113806664943695068e-01 6.108072027564048767e-02 -3.216115832328796387e-01 7.327775657176971436e-02 1.151450052857398987e-01 6.438440084457397461e-02 -1.379324309527873993e-02 2.290048003196716309e-01 -1.158384010195732117e-01
2.631794512271881104e-01 2.318502031266689301e-02 1.298119779676198959e-02 -2.553423047065734863e-01 -2.899265475571155548e-02 -2.049781009554862976e-02 -7.213237136602401733e-02 -5.379113554954528809e-02 4.866573959589004517e-02 5.130088329315185547e-01 7.866776734590530396e-02 -1.851305961608886719e-01 -1.931151598691940308e-01 -1.143784150481224060e-01 -2.938582897186279297e-01 2.683973014354705811e-01 -4.227897897362709045e-02 4.091497138142585754e-02 -1.263392809778451920e-02 1.020029708743095398e-01 1.722303777933120728e-01 -2.642520964145660400e-01 -2.020006030797958374e-01 1.482652425765991211e-01 -8.923809975385665894e-02 1.987942010164260864e-01 1.233820617198944092e-01 1.400259584188461304e-01 1.948411017656326294e-01 1.561260074377059937e-01 1.348576247692108154e-01 -3.945525363087654114e-02
2.985149919986724854e-01 2.399522215127944946e-01 1.340234726667404175e-01 -1.432103216648101807e-01 3.818904608488082886e-02 -1.794593594968318939e-02 -1.119364947080612183e-01 -1.853129640221595764e-02 9.250220656394958496e-02 8.413200080394744873e-02 2.072405070066452026e-01 2.038975059986114502e-01 1.797070354223251343e-01 2.194107025861740112e-01 1.748715490102767944e-01 -8.370940387248992920e-02 -1.373621374368667603e-01 -1.904879361391067505e-01 -4.380052983760833740e-01 -3.052801191806793213e-01 5.074549466371536255e-02 -1.605635732412338257e-01 -1.133190989494323730e-01 -2.056144550442695618e-02 2.592203915119171143e-01 -1.508596986532211304e-01 -8.880262821912765503e-02 -9.653619490563869476e-03 1.175597757101058960e-01 -2.092201262712478638e-01 1.449030935764312744e-01 -1.538320183753967285e-01
-1.704142987728118896e-01 2.365552932024002075e-01 9.531453251838684082e-02 -3.911471664905548096e-01 -1.930587366223335266e-02 -2.676059864461421967e-02 -1.643316149711608887e-01 2.416305989027023315e-01 7.867228239774703979e-02 4.730882123112678528e-02 1.309087276458740234e-01 -1.220385283231735229e-01 1.842745840549468994e-01 1.275753080844879150e-01 -2.498714774847030640e-01 -2.212070673704147339e-02 -1.604225337505340576e-01 2.779728174209594727e-01 -3.219819068908691406e-01 -2.282121777534484863e-01 -5.875278636813163757e-02 3.403904614970088005e-03 -7.762242108583450317e-02 -6.134974956512451172e-02 1.408835053443908691e-01 1.361452192068099976e-01 -1.006775945425033569e-01 2.269324362277984619e-01 8.812023699283599854e-02 8.469839394092559814e-02 3.547646403312683105e-01 4.614668796421028674e-05
2.616787552833557129e-01 1.299584507942199707e-01 -4.047977551817893982e-02 -7.202885299921035767e-02 -2.010526694357395172e-02 1.078999787569046021e-01 -1.987885534763336182e-01 7.956046611070632935e-02 6.404174119234085083e-02 -4.121906124055385590e-03 -3.100213967263698578e-02 -3.041047975420951843e-02 -6.365591287612915039e-02 -8.675558865070343018e-02 -4.502663761377334595e-02 2.713287770748138428e-01 6.568261981010437012e-02 -2.101461440324783325e-01 -1.789849847555160522e-01 -1.391091495752334595e-01 2.213502079248428345e-01 -4.294239580631256104e-01 -1.928089559078216553e-01 1.777333170175552368e-01 -1.154739130288362503e-02 -1.110737994313240051e-01 8.713467419147491455e-02 3.123015463352203369e-01 7.164520025253295898e-02 4.304639399051666260e-01 1.497633308172225952e-01 -1.555660963058471680e-01
2.358914613723754883e-01 2.010193169116973877e-01 -3.210236877202987671e-02 -1.716914325952529907e-01 -8.606016635894775391e-02 -1.874143630266189575e-01 5.217490345239639282e-02 -1.519469618797302246e-01 4.966192692518234253e-02 8.130092918872833252e-02 7.541901618242263794e-02 4.623266402631998062e-03 2.385393977165222168e-01 -3.503050655126571655e-02 1.414984911680221558e-01 2.496947944164276123e-01 -9.645060636103153229e-03 -9.800347685813903809e-02 -3.630018234252929688e-01 1.508524920791387558e-02 1.660820096731185913e-01 -2.992877364158630371e-01 7.520451396703720093e-02 3.455386757850646973e-01 -7.171197980642318726e-02 8.542823046445846558e-02 -3.545914888381958008e-01 1.005257815122604370e-01 -1.944700330495834351e-01 2.798129245638847351e-02 2.747673392295837402e-01 -5.941464006900787354e-02
-7.948174327611923218e-02 3.625147044658660889e-01 2.877469547092914581e-02 -5.524527430534362793e-01 3.427255526185035706e-02 -2.386379837989807129e-01 -4.422397539019584656e-02 -1.078179702162742615e-01 7.229023613035678864e-03 1.728067249059677124e-01 8.327245712280273438e-02 7.677628844976425171e-02 -6.396043300628662109e-02 9.614705294370651245e-02 3.329454734921455383e-02 2.259481549263000488e-01 -1.697154641151428223e-01 2.704167366027832031e-02 -3.797440603375434875e-02 -2.960000038146972656e-01 -3.375652059912681580e-02 -1.020353510975837708e-01 -6.904926151037216187e-02 3.320299685001373291e-01 1.339548919349908829e-02 1.018677577376365662e-01 -2.703283131122589111e-01 -9.738250635564327240e-03 -2.485301531851291656e-02 -3.347416594624519348e-02 2.136957496404647827e-01 -1.761403516866266727e-03
1.982839554548263550e-01 2.457416802644729614e-02 -9.653916209936141968e-02 -4.296244382858276367e-01 -6.367960572242736816e-02 1.451671570539474487e-01 -2.496231049299240112e-01 2.085925638675689697e-01 2.043063491582870483e-01 1.926543861627578735e-01 3.145004808902740479e-02 -6.641907989978790283e-02 2.209917753934860229e-01 7.253963500261306763e-02 6.971964985132217407e-02 1.732129603624343872e-01 -3.500626236200332642e-02 1.967585682868957520e-01 -1.101682558655738831e-01 -1.850591897964477539e-01 1.136768758296966553e-01 1.805086433887481689e-01 1.073949933052062988e-01 2.453495711088180542e-01 4.233176261186599731e-02 -1.143926233053207397e-01 -3.538843989372253418e-02 1.685095876455307007e-01 1.629877537488937378e-01 9.293273091316223145e-02 3.615966141223907471e-01 2.190280407667160034e-01
1.081143841147422791e-01 3.167778551578521729e-01 -1.779439747333526611e-01 -1.670466810464859009e-01 -4.685892164707183838e-02 5.972499027848243713e-02 -2.289074361324310303e-01 1.853221058845520020e-01 1.904790401458740234e-01 2.374336272478103638e-01 -1.016287803649902344e-01 1.977062318474054337e-03 -8.696047961711883545e-02 5.335525795817375183e-02 1.158392988145351410e-02 -1.007768139243125916e-01 -8.152477443218231201e-03 4.854101687669754028e-02 -3.785095512866973877e-01 -4.019418731331825256e-02 -1.674958914518356323e-01 -3.457276383414864540e-03 -1.298831216990947723e-02 1.069102734327316284e-01 -2.105369567871093750e-01 2.622794210910797119e-01 3.148164153099060059e-01 3.658373281359672546e-02 3.430995391681790352e-03 1.216478049755096436e-01 4.425318241119384766e-01 -3.192051872611045837e-02
1.822621673345565796e-01 1.095554158091545105e-01 1.232403889298439026e-01 -2.382802069187164307e-01 -1.040774136781692505e-01 -1.740425080060958862e-01 -1.726769357919692993e-01 1.082140877842903137e-01 1.022503748536109924e-01 -8.262064307928085327e-02 8.806721866130828857e-02 6.781227886676788330e-02 -1.647273078560829163e-02 -1.654594577848911285e-02 1.342222988605499268e-01 1.074767485260963440e-01 1.709226965904235840e-01 6.651121377944946289e-02 -2.081576883792877197e-01 -2.248283326625823975e-01 3.936569988727569580e-01 -9.033461660146713257e-02 -7.386765629053115845e-02 2.917496263980865479e-01 -2.319014668464660645e-01 2.287211865186691284e-01 -2.183654159307479858e-01 1.355075091123580933e-01 -1.213396638631820679e-01 1.819118410348892212e-01 3.543818593025207520e-01 1.168716475367546082e-01
2.224402502179145813e-02 4.129943251609802246e-02 3.428447246551513672e-02 -1.204533427953720093e-01 1.991873532533645630e-01 -3.135381639003753662e-01 -3.064471185207366943e-01 2.453397661447525024e-01 -1.279806531965732574e-02 1.259327959269285202e-02 1.832895427942276001e-01 -1.478485763072967529e-01 -5.707479640841484070e-02 -2.111565917730331421e-01 3.111999630928039551e-01 2.587683200836181641e-01 -1.861099153757095337e-01 -1.224532052874565125e-01 -5.068802833557128906e-01 5.499169696122407913e-03 1.366607397794723511e-01 -9.630310349166393280e-03 -1.098718643188476562e-01 6.019755080342292786e-02 1.359643531031906605e-03 -1.244245693087577820e-01 -1.067815870046615601e-01 9.024751186370849609e-02 -6.822688132524490356e-02 2.503167465329170227e-02 -5.272848065942525864e-04 2.030722200870513916e-01
5.555973574519157410e-02 2.344591766595840454e-01 1.963302046060562134e-01 -1.316975951194763184e-01 2.047392725944519043e-02 -6.984952092170715332e-02 -3.021034300327301025e-01 3.315574526786804199e-01 2.836374193429946899e-02 2.996916770935058594e-01 -1.230744719505310059e-01 -1.747359484434127808e-01 -3.435080870985984802e-02 -3.333472311496734619e-01 9.008260816335678101e-02 4.933913424611091614e-02 -1.328900456428527832e-01 -2.270199172198772430e-02 -1.195400580763816833e-01 -2.762062847614288330e-01 -1.056844592094421387e-01 1.448659002780914307e-01 4.598763957619667053e-02 1.506199985742568970e-01 6.053800508379936218e-02 -1.379907727241516113e-01 -5.684768036007881165e-02 4.291187226772308350e-01 1.680575758218765259e-01 1.266499161720275879e-01 -8.799917064607143402e-03 -1.596014760434627533e-02
1.590295881032943726e-01 2.303881496191024780e-01 5.091663822531700134e-02 -2.649698555469512939e-01 -1.527050435543060303e-01 -2.530460357666015625e-01 -2.385383993387222290e-01 9.609643369913101196e-03 1.099008396267890930e-01 -2.171907722949981689e-01 2.313695549964904785e-01 7.680070400238037109e-02 1.534725278615951538e-01 5.269413813948631287e-02 7.968059927225112915e-02 2.191327065229415894e-01 6.002787873148918152e-02 -3.809376060962677002e-02 -3.890203237533569336e-01 -1.156590729951858521e-01 1.348941773176193237e-01 -9.832797199487686157e-02 3.237906098365783691e-01 -2.161790877580642700e-01 -1.305587738752365112e-01 -1.352633982896804810e-01 8.435925841331481934e-02 2.434031963348388672e-01 1.161827147006988525e-01 -2.156137116253376007e-02 2.005391865968704224e-01 4.108222201466560364e-03
1.937967240810394287e-01 1.609713286161422729e-01 -1.730122715234756470e-01 1.620798744261264801e-02 9.208593517541885376e-02 -3.659135103225708008e-02 -1.994850635528564453e-01 -8.619774132966995239e-03 3.044807910919189453e-01 2.538460791110992432e-01 -2.439754456281661987e-01 -9.865350089967250824e-03 -2.861963808536529541e-01 2.680545449256896973e-01 7.280181348323822021e-02 1.234000325202941895e-01 -4.392275214195251465e-02 -2.606485225260257721e-02 -3.182854950428009033e-01 7.947222329676151276e-03 -9.879704564809799194e-02 -3.398924171924591064e-01 -2.977634072303771973e-01 6.190063059329986572e-02 -1.277596056461334229e-01 5.975877493619918823e-02 3.213059157133102417e-02 -1.052900590002536774e-02 1.125508546829223633e-01 2.217498719692230225e-01 2.281275391578674316e-01 9.439940750598907471e-02
8.684574067592620850e-02 8.085585385560989380e-02 1.072307825088500977e-01 -7.954580336809158325e-02 -1.563803665339946747e-02 -2.033855579793453217e-02 -1.568686217069625854e-03 3.503761813044548035e-02 1.627144962549209595e-01 2.120469361543655396e-01 -1.012122556567192078e-01 -2.301326692104339600e-01 -1.430073566734790802e-02 -1.992767211049795151e-03 1.187701616436243057e-02 -1.201105024665594101e-02 -4.669008776545524597e-02 -1.687337458133697510e-01 -3.808500170707702637e-01 -5.780247971415519714e-03 8.557087928056716919e-02 -2.584514915943145752e-01 5.787116661667823792e-02 -1.335767358541488647e-01 2.549866735935211182e-01 -1.460879147052764893e-01 -1.172041371464729309e-01 -4.045707359910011292e-02 2.810735702514648438e-01 6.711163558065891266e-03 5.283592939376831055e-01 -3.163542449474334717e-01
2.066191732883453369e-01 2.159598320722579956e-01 1.127891913056373596e-01 -1.441146135330200195e-01 -1.594980657100677490e-01 -2.951291799545288086e-01 -2.005558758974075317e-01 2.857243455946445465e-02 4.286777079105377197e-01 3.498904109001159668e-01 -3.664632886648178101e-02 -9.670578688383102417e-02 1.867176443338394165e-01 -7.375868409872055054e-02 -4.055931931361556053e-04 -4.217334464192390442e-02 -1.374243348836898804e-01 8.110269904136657715e-02 -2.029400318861007690e-01 -2.453662008047103882e-01 -2.217961661517620087e-02 -1.520582288503646851e-02 1.203243508934974670e-01 2.614137530326843262e-01 1.819315366446971893e-02 -2.010091394186019897e-01 1.834153383970260620e-01 9.295951575040817261e-02 1.963720470666885376e-01 1.557974219322204590e-01 8.716402202844619751e-02 -2.815638855099678040e-02
-2.897200919687747955e-02 2.314362823963165283e-01 3.636301681399345398e-02 -1.569506824016571045e-01 1.190570741891860962e-01 -1.134592071175575256e-01 -1.801133155822753906e-01 3.651221692562103271e-01 -1.691972911357879639e-01 -1.122771669179201126e-02 -2.137733101844787598e-01 -1.176881324499845505e-02 3.641460498329252005e-04 1.308802068233489990e-01 -1.538115087896585464e-03 1.911447197198867798e-01 7.299093902111053467e-02 -7.702471315860748291e-02 -1.604399085044860840e-01 -2.749111652374267578e-01 1.261488199234008789e-01 -3.603554368019104004e-01 -1.459643244743347168e-01 1.927220523357391357e-01 1.042546108365058899e-01 -2.794061601161956787e-01 8.361022919416427612e-02 1.845522373914718628e-01 3.421152709051966667e-03 3.738083839416503906e-01 9.890224039554595947e-02 4.766806960105895996e-02
2.222637683153152466e-01 3.992049396038055420e-01 -1.387937813997268677e-01 -7.131505012512207031e-02 -9.043965488672256470e-03 1.389038413763046265e-01 -4.019664227962493896e-01 2.473075240850448608e-01 1.167268678545951843e-01 1.372287273406982422e-01 2.173866517841815948e-02 -3.220673650503158569e-02 1.925213783979415894e-01 -1.618933230638504028e-01 -1.321220993995666504e-01 1.852718740701675415e-01 -8.466666564345359802e-03 -1.909767091274261475e-01 -2.178751528263092041e-01 -4.989326000213623047e-02 5.644449591636657715e-02 -2.598708570003509521e-01 -1.871479488909244537e-02 2.037014216184616089e-01 -2.142179608345031738e-01 1.267695892602205276e-02 1.278696358203887939e-01 1.476288586854934692e-01 5.088081955909729004e-02 -1.516553014516830444e-02 2.968226075172424316e-01 -3.955359756946563721e-02
1.332760155200958252e-01 3.067460954189300537e-01 2.058136276900768280e-02 -1.848306059837341309e-01 -1.475821882486343384e-01 -2.855488955974578857e-01 1.031329333782196045e-01 1.059285998344421387e-01 7.912718504667282104e-02 -1.130682677030563354e-01 5.655188485980033875e-02 1.095151761546730995e-03 1.503129899501800537e-01 5.683211982250213623e-02 -9.315364994108676910e-03 1.911659240722656250e-01 7.617802359163761139e-03 -1.572578996419906616e-01 -3.299246430397033691e-01 -2.299713343381881714e-01 1.871245354413986206e-01 -2.109630852937698364e-01 2.138129994273185730e-02 4.029542803764343262e-01 2.343904972076416016e-02 2.036147117614746094e-01 -2.025048583745956421e-01 -4.983653873205184937e-02 8.685688674449920654e-02 1.587313562631607056e-01 3.107501864433288574e-01 -1.227264059707522392e-03
1.623894423246383667e-01 1.284630149602890015e-01 2.304538339376449585e-02 -2.216082662343978882e-01 -8.487121015787124634e-02 -1.772142350673675537e-01 8.615578524768352509e-03 1.492963880300521851e-01 1.373932659626007080e-01 3.440409302711486816e-01 1.712467893958091736e-02 -3.262225389480590820e-01 5.701808258891105652e-02 2.056511342525482178e-01 1.614502519369125366e-01 3.104573488235473633e-01 1.598994880914688110e-01 3.112204670906066895e-01 -1.989398747682571411e-01 -3.032681941986083984e-01 2.503811381757259369e-02 -4.442951455712318420e-02 -6.409057229757308960e-02 -1.126712653785943985e-02 8.881475031375885010e-02 -2.645879089832305908e-01 1.435368061065673828e-01 1.448562145233154297e-01 4.934743046760559082e-02 5.840400606393814087e-02 1.554872095584869385e-01 1.557293683290481567e-01
1.133943647146224976e-01 3.762138783931732178e-01 -1.248862519860267639e-01 -1.679425537586212158e-01 -1.046257913112640381e-01 1.280163228511810303e-01 -2.214131057262420654e-01 2.421762794256210327e-01 1.309272944927215576e-01 3.435697034001350403e-02 -9.417383372783660889e-02 1.006053462624549866e-01 2.181123644113540649e-01 -9.470064193010330200e-02 1.317721456289291382e-01 1.456710845232009888e-01 -2.076344639062881470e-01 1.349568217992782593e-01 -1.483592092990875244e-01 -1.953686326742172241e-01 -1.416306644678115845e-01 -1.977628171443939209e-01 9.805811196565628052e-02 1.966684311628341675e-01 1.972539722919464111e-02 -8.069224655628204346e-02 -2.379138171672821045e-01 7.046078145503997803e-02 -4.543513432145118713e-02 4.160241782665252686e-02 4.784253835678100586e-01 6.508462131023406982e-02
2.606623470783233643e-01 -4.622651636600494385e-02 -2.879018522799015045e-02 -3.346736133098602295e-01 2.316376715898513794e-01 -3.896229267120361328e-01 -1.776456534862518311e-01 2.985605597496032715e-01 -7.753548212349414825e-03 1.217084378004074097e-01 2.224676758050918579e-01 -8.199384063482284546e-02 -1.133063584566116333e-01 -4.200956225395202637e-02 1.730522811412811279e-01 1.311691105365753174e-01 -2.401682287454605103e-01 -8.171918243169784546e-02 -3.108329474925994873e-01 -3.936064615845680237e-02 2.684822082519531250e-01 -1.529045701026916504e-01 -6.469983607530593872e-02 4.958725767210125923e-04 -9.218900650739669800e-02 5.793365836143493652e-02 -1.303371340036392212e-01 2.101031094789505005e-01 -7.572025805711746216e-02 -1.096064001321792603e-01 -6.090850010514259338e-02 -3.825767710804939270e-02
7.853594422340393066e-02 -1.444161087274551392e-01 -6.179921701550483704e-02 -1.533856987953186035e-01 -1.041231453418731689e-01 -2.064456343650817871e-01 -1.469177454710006714e-01 3.799892067909240723e-01 -7.995939254760742188e-02 1.979373991489410400e-01 1.872825622558593750e-01 9.660588949918746948e-02 -8.744487166404724121e-02 -1.243066415190696716e-01 8.216827176511287689e-03 2.017097324132919312e-01 -2.501140115782618523e-03 1.739578507840633392e-02 -2.870904803276062012e-01 -2.774307131767272949e-01 1.269282698631286621e-01 -5.523885041475296021e-02 -1.218716055154800415e-01 -1.835308074951171875e-01 -1.470493674278259277e-01 -6.333090364933013916e-02 -2.443448156118392944e-01 2.868712842464447021e-01 1.354774180799722672e-02 3.511277437210083008e-01 -3.359969006851315498e-03 2.320412397384643555e-01
8.721252530813217163e-02 -2.080844789743423462e-01 -3.515263646841049194e-02 -2.782678604125976562e-01 4.304791241884231567e-02 -1.170895099639892578e-01 -1.391755491495132446e-01 5.557609200477600098e-01 5.686674639582633972e-02 2.646426856517791748e-01 3.480045590549707413e-03 9.136372059583663940e-02 -1.689635813236236572e-01 1.325319260358810425e-01 -3.348445892333984375e-02 2.653184905648231506e-02 3.731345012784004211e-02 1.376183778047561646e-01 -3.919518887996673584e-01 4.142908379435539246e-02 -4.604615271091461182e-02 4.207699000835418701e-02 -1.115567833185195923e-01 1.264598569832742214e-03 -9.809678047895431519e-02 3.022488392889499664e-02 -3.620632365345954895e-02 1.413644552230834961e-01 2.500829696655273438e-01 -4.425690043717622757e-03 1.209383830428123474e-01 3.098804652690887451e-01
6.426956504583358765e-02 1.197969689965248108e-01 1.481612324714660645e-01 -3.130024373531341553e-01 -9.586422890424728394e-02 -2.048807293176651001e-01 -8.886971510946750641e-03 2.405972331762313843e-01 6.541576981544494629e-02 3.444643318653106689e-01 7.376627624034881592e-02 -1.048511564731597900e-01 -1.824270039796829224e-01 -1.942703574895858765e-01 -1.445144116878509521e-01 1.923468559980392456e-01 -6.370327621698379517e-02 -1.396725773811340332e-01 -3.373400270938873291e-01 -4.688129723072052002e-01 -1.172655373811721802e-01 1.148808449506759644e-01 5.666245892643928528e-02 -1.408552285283803940e-02 -3.064248338341712952e-02 -2.576273307204246521e-02 4.172051697969436646e-02 2.143936902284622192e-01 -7.017558068037033081e-02 1.589784212410449982e-02 -1.332921087741851807e-01 -1.563045233488082886e-01
1.308727562427520752e-01 -1.971178501844406128e-01 1.159793063998222351e-01 -1.123608723282814026e-01 1.864635348320007324e-01 2.884784527122974396e-02 -1.712220907211303711e-01 1.091621890664100647e-01 2.933180332183837891e-01 3.600627779960632324e-01 3.318173438310623169e-02 -2.352569252252578735e-01 2.571652233600616455e-01 -2.179623953998088837e-02 1.274845004081726074e-01 3.244445025920867920e-01 -1.803368330001831055e-01 -2.095207422971725464e-01 -2.815493047237396240e-01 3.737540170550346375e-02 -1.527281850576400757e-01 -9.286957979202270508e-02 -6.036141514778137207e-02 2.471463084220886230e-01 1.250614076852798462e-01 -3.136026114225387573e-02 -8.374039083719253540e-02 1.110996529459953308e-01 3.825169114861637354e-04 1.205683201551437378e-01 2.322507202625274658e-01 -1.504452675580978394e-01
3.550064563751220703e-01 7.709705829620361328e-02 5.624512583017349243e-02 -2.049924731254577637e-01 -1.807025074958801270e-01 7.175170630216598511e-02 -1.796655356884002686e-01 -1.921194978058338165e-02 1.663962602615356445e-01 -1.154883950948715210e-01 6.494567543268203735e-02 1.233028545975685120e-01 -2.260646969079971313e-02 2.000163774937391281e-03 1.500423103570938110e-01 1.416172534227371216e-01 1.290399283170700073e-01 1.344157606363296509e-01 -2.797546684741973877e-01 -2.500517964363098145e-01 2.563117444515228271e-01 -6.714540719985961914e-02 -2.651052474975585938e-01 1.595884263515472412e-01 -1.572650074958801270e-01 8.451445400714874268e-02 -3.279565572738647461e-01 2.589783966541290283e-01 3.492671623826026917e-02 5.895911529660224915e-02 3.033029139041900635e-01 6.488883495330810547e-02
1.571635156869888306e-01 2.786381244659423828e-01 9.469623118638992310e-02 -2.576822340488433838e-01 -1.702156662940979004e-01 5.228271335363388062e-02 -1.728552132844924927e-01 -1.284546107053756714e-01 1.279209554195404053e-01 8.237473666667938232e-02 -4.409762620925903320e-01 3.036502934992313385e-02 1.483890563249588013e-01 9.736476093530654907e-02 -1.569419950246810913e-01 1.121366545557975769e-01 1.008575931191444397e-01 1.525729149580001831e-02 -3.038360476493835449e-01 -2.039348781108856201e-01 2.026448547840118408e-01 -4.076792299747467041e-01 -1.739417463541030884e-01 9.473985992372035980e-03 -5.340016447007656097e-03 -7.049576938152313232e-02 -1.640738397836685181e-01 1.059518679976463318e-01 -1.294451355934143066e-01 -5.127869080752134323e-03 -1.008580252528190613e-01 -7.034169882535934448e-02
2.409374117851257324e-01 1.892566531896591187e-01 1.349291652441024780e-01 -3.343330025672912598e-01 -2.665525078773498535e-01 -1.936627775430679321e-01 -1.185496598482131958e-01 -6.475102901458740234e-02 1.296386718750000000e-01 2.150752693414688110e-01 -1.616054028272628784e-01 -6.648648530244827271e-02 -1.581076830625534058e-01 1.551553606986999512e-01 -1.798849105834960938e-01 -1.211063787341117859e-01 -2.617680132389068604e-01 3.835560381412506104e-02 -3.201446533203125000e-01 1.924323439598083496e-01 2.123644649982452393e-01 -1.954035311937332153e-01 1.640727072954177856e-01 -1.722711771726608276e-01 1.812837570905685425e-01 -1.307420134544372559e-01 -2.913988195359706879e-02 8.190651237964630127e-02 6.741046160459518433e-02 1.382249295711517334e-01 6.886375695466995239e-02 -1.560292989015579224e-01
2.697169184684753418e-01 -1.129940003156661987e-01 -3.176975995302200317e-02 -2.792223691940307617e-01 -3.417366147041320801e-01 -1.081318184733390808e-01 -9.886230528354644775e-02 2.550071775913238525e-01 1.447913050651550293e-01 3.255965709686279297e-01 -6.131188943982124329e-03 -1.323278099298477173e-01 -1.459257900714874268e-01 1.214403435587882996e-01 -8.445338159799575806e-02 1.084919087588787079e-02 -2.946655750274658203e-01 2.829766646027565002e-02 -1.818161904811859131e-01 -2.595578506588935852e-02 8.927240967750549316e-02 -1.006048247218132019e-01 9.945362061262130737e-02 -4.154773950576782227e-01 -3.282026574015617371e-02 -1.414994448423385620e-01 -7.287052273750305176e-02 2.681941688060760498e-01 2.770785940811038017e-03 1.957789994776248932e-02 1.534265130758285522e-01 1.352772768586874008e-02
1.137339174747467041e-01 2.453808672726154327e-02 1.198321431875228882e-01 -5.816376209259033203e-02 -1.452884823083877563e-01 -1.336443573236465454e-01 -2.682424783706665039e-01 -4.986443370580673218e-02 2.374713271856307983e-01 4.600440859794616699e-01 3.179495334625244141e-01 2.841731533408164978e-02 3.173168376088142395e-02 -5.392413958907127380e-02 -3.290583789348602295e-01 1.018775627017021179e-01 -2.252859994769096375e-03 -8.228825777769088745e-02 -7.131088525056838989e-02 -2.030725926160812378e-01 7.348877191543579102e-02 -2.720771431922912598e-01 -6.770285218954086304e-02 -2.106180787086486816e-01 1.269350410439074039e-03 -2.643641531467437744e-01 2.050250619649887085e-01 1.181403845548629761e-01 1.019378975033760071e-01 1.910367980599403381e-02 1.258503794670104980e-01 1.698713600635528564e-01
1.738560851663351059e-03 3.413165211677551270e-01 -9.492741525173187256e-02 -2.070330679416656494e-01 2.472778707742691040e-01 8.799339085817337036e-02 -1.553676277399063110e-01 2.475395649671554565e-01 -2.320226095616817474e-02 3.291071653366088867e-01 1.518648117780685425e-01 -2.165419459342956543e-01 -1.748337000608444214e-01 2.123623937368392944e-01 1.802305281162261963e-01 1.857242882251739502e-01 2.075687050819396973e-02 -2.764756381511688232e-01 -6.009549368172883987e-03 -1.276756525039672852e-01 -6.797788292169570923e-02 -2.317740470170974731e-01 -8.997807651758193970e-02 1.071779653429985046e-01 6.009310483932495117e-02 -1.315129846334457397e-01 4.126273095607757568e-02 -4.574294202029705048e-03 5.873396992683410645e-02 3.306715488433837891e-01 1.599852144718170166e-01 1.540401577949523926e-01
-1.085606589913368225e-01 2.019291967153549194e-01 1.324008852243423462e-01 -5.324643850326538086e-01 -1.526833176612854004e-01 -2.053238004446029663e-01 -3.326463699340820312e-01 -6.515651941299438477e-03 -1.213776972144842148e-02 1.924153715372085571e-01 4.351462051272392273e-02 1.785876452922821045e-01 -1.063258051872253418e-01 1.375375837087631226e-01 -4.629559814929962158e-02 2.689741849899291992e-01 -3.865761682391166687e-02 1.325027942657470703e-01 -1.136292293667793274e-01 -1.915742009878158569e-01 1.562615111470222473e-02 -1.347998827695846558e-01 -6.343158334493637085e-02 1.563769429922103882e-01 -1.467392146587371826e-01 3.339905664324760437e-02 -1.663924753665924072e-01 -1.118783652782440186e-01 -3.636274486780166626e-02 9.810101240873336792e-02 3.160293400287628174e-01 7.298237830400466919e-02
1.019017025828361511e-01 2.963237166404724121e-01 1.449914723634719849e-01 -4.043051600456237793e-01 1.272375434637069702e-01 9.639151394367218018e-02 9.234143421053886414e-03 -1.732131466269493103e-02 4.357245936989784241e-02 8.837760239839553833e-02 8.836933225393295288e-02 1.273300647735595703e-01 8.028298616409301758e-02 3.250415027141571045e-01 2.646570838987827301e-02 2.178774327039718628e-01 -1.815503686666488647e-01 -1.448684781789779663e-01 -2.032925784587860107e-01 -7.461027055978775024e-02 -4.535281285643577576e-02 -2.705146074295043945e-01 -1.435703337192535400e-01 6.044370681047439575e-02 1.617832481861114502e-01 -2.216817736625671387e-01 -1.807196438312530518e-01 1.493507921695709229e-01 1.405806243419647217e-01 -2.394337952136993408e-01 2.991023361682891846e-01 1.670144684612751007e-02
3.409941494464874268e-01 3.516473770141601562e-01 -7.436483353376388550e-02 2.164927870035171509e-02 -3.069309890270233154e-01 -4.239920992404222488e-03 -2.037559896707534790e-01 1.702886670827865601e-01 1.743270307779312134e-01 3.400995731353759766e-01 -7.018915563821792603e-02 -3.964417427778244019e-02 -8.287698775529861450e-02 1.787547171115875244e-01 1.951056160032749176e-02 2.072344422340393066e-01 7.540677487850189209e-02 5.064076557755470276e-02 -2.748296856880187988e-01 -2.103901207447052002e-01 1.095582731068134308e-02 -1.465100944042205811e-01 -2.540851235389709473e-01 -9.062816947698593140e-02 7.110941410064697266e-02 -1.900203377008438110e-01 8.021186292171478271e-02 6.891351193189620972e-02 -1.300782244652509689e-02 1.750903762876987457e-02 -1.134974136948585510e-01 2.579066455364227295e-01
1.761346310377120972e-01 -1.509498357772827148e-01 8.136133849620819092e-02 -2.828267216682434082e-01 -4.540086723864078522e-03 -2.119123935699462891e-01 -1.443524211645126343e-01 1.761201322078704834e-01 -1.332273427397012711e-02 3.866641521453857422e-01 -2.563796043395996094e-01 2.149227708578109741e-01 -9.974052011966705322e-02 5.201647430658340454e-02 2.034887522459030151e-01 -1.452457308769226074e-01 -2.662859857082366943e-01 9.345135092735290527e-02 -2.658948302268981934e-01 -6.831968575716018677e-02 5.375014245510101318e-02 -8.475281298160552979e-02 1.247528120875358582e-01 3.601291030645370483e-02 -1.931745558977127075e-01 -1.187392398715019226e-01 -1.250348091125488281e-01 1.158442497253417969e-01 3.963364660739898682e-02 4.842256754636764526e-02 7.883010804653167725e-02 -3.917776346206665039e-01
2.555587887763977051e-01 1.462014913558959961e-01 1.035977229475975037e-01 -2.851406037807464600e-01 -2.796865999698638916e-01 -1.147351693361997604e-02 -1.681771427392959595e-01 5.388602241873741150e-02 2.486415058374404907e-01 -1.498103886842727661e-01 1.871556937694549561e-01 3.122277930378913879e-02 -8.197145164012908936e-02 -1.845722459256649017e-02 1.306962519884109497e-01 4.631202295422554016e-02 5.699740350246429443e-02 -3.130147233605384827e-02 -3.264456093311309814e-01 -9.190251678228378296e-02 2.621658146381378174e-01 -2.390945404767990112e-01 -1.207401510328054428e-02 1.227805167436599731e-01 2.139179855585098267e-01 2.684235945343971252e-02 -9.305729717016220093e-02 -5.996772646903991699e-02 -1.597583144903182983e-01 1.841346174478530884e-01 3.775990605354309082e-01 -2.099379450082778931e-01
2.506502866744995117e-01 1.062847077846527100e-01 7.203933596611022949e-02 -9.510686248540878296e-02 -1.041212528944015503e-01 -8.082754164934158325e-02 -3.319244086742401123e-01 8.075510710477828979e-02 1.139850988984107971e-01 8.039604872465133667e-02 -3.476930409669876099e-02 -2.135958895087242126e-02 1.382658481597900391e-01 1.515532284975051880e-01 3.394269570708274841e-02 -1.323145925998687744e-01 -2.140144854784011841e-01 1.819159369915723801e-03 -8.581981807947158813e-02 -4.182640314102172852e-01 -4.547750204801559448e-02 -1.752324998378753662e-01 1.818449497222900391e-01 3.028752207756042480e-01 -1.843400746583938599e-01 5.200687423348426819e-02 -5.719199404120445251e-02 2.465641796588897705e-01 -1.587588787078857422e-01 2.421074360609054565e-01 2.254050076007843018e-01 2.731984555721282959e-01
-2.211958765983581543e-01 2.499511241912841797e-01 7.248475402593612671e-02 -3.728145062923431396e-01 -3.555607050657272339e-02 -5.365236103534698486e-02 -3.326919674873352051e-01 1.239948794245719910e-01 -3.765257820487022400e-02 9.155365824699401855e-02 5.348112899810075760e-03 -5.276657268404960632e-02 3.507338762283325195e-01 -9.928002208471298218e-02 -1.596146225929260254e-01 -6.488960981369018555e-02 -1.803135573863983154e-01 1.509737968444824219e-01 -3.052079081535339355e-01 -4.902886599302291870e-02 -2.114683389663696289e-02 -3.527475148439407349e-02 -1.438141912221908569e-01 3.221566602587699890e-02 1.723773218691349030e-02 2.071348279714584351e-01 -1.559029072523117065e-01 2.423007786273956299e-01 -1.907283067703247070e-02 2.873659133911132812e-01 2.163860052824020386e-01 9.339655935764312744e-02
-1.643656194210052490e-01 1.189107745885848999e-01 -1.631954908370971680e-01 -1.599073410034179688e-01 -4.452158883213996887e-02 9.385533630847930908e-02 -1.088347434997558594e-01 1.884934455156326294e-01 2.629679143428802490e-01 1.771385669708251953e-01 6.881480664014816284e-02 -1.174743250012397766e-01 3.048314712941646576e-02 4.208299517631530762e-02 2.566483616828918457e-01 -8.859160542488098145e-02 -9.087597578763961792e-02 -1.402627304196357727e-02 -3.071364164352416992e-01 -3.806401193141937256e-01 1.982531249523162842e-01 -4.701375961303710938e-01 -2.676912024617195129e-02 2.357454225420951843e-02 2.108515352010726929e-01 6.163158640265464783e-02 -9.508981555700302124e-02 1.443684250116348267e-01 5.788032338023185730e-02 2.214397192001342773e-01 -3.519347682595252991e-02 -1.092985123395919800e-01
-2.073635719716548920e-02 -1.613429863937199116e-03 -8.834396488964557648e-03 -2.692623436450958252e-01 1.494104415178298950e-01 -7.636196166276931763e-02 -5.765961483120918274e-02 7.354697585105895996e-02 2.243196368217468262e-01 4.410730898380279541e-01 -1.625552624464035034e-01 1.575134694576263428e-01 -6.279906630516052246e-02 8.605037629604339600e-02 2.278462648391723633e-01 3.746093809604644775e-02 -1.725462377071380615e-01 3.715685307979583740e-01 -1.948835253715515137e-01 -2.252522557973861694e-01 1.485496163368225098e-01 -2.621552348136901855e-01 1.606221348047256470e-01 6.275621801614761353e-02 -1.748115718364715576e-01 -1.622432172298431396e-01 -3.235949203372001648e-02 1.456694453954696655e-01 -8.314832113683223724e-03 1.413636654615402222e-01 -1.441898010671138763e-02 -2.298710942268371582e-01
-3.866137564182281494e-02 4.476363584399223328e-02 -1.382814794778823853e-01 -3.908180594444274902e-01 1.742084324359893799e-01 1.623412035405635834e-02 -1.475798487663269043e-01 3.772391239181160927e-03 -3.423743322491645813e-02 1.942312121391296387e-01 1.641071885824203491e-01 2.267113476991653442e-01 7.594146579504013062e-02 -3.267713263630867004e-02 -6.852548103779554367e-03 3.613469004631042480e-01 -1.328967362642288208e-01 -1.305936127901077271e-01 -2.138660401105880737e-01 -1.600783020257949829e-01 1.129465699195861816e-01 -1.285171210765838623e-01 4.790834337472915649e-02 -7.098805159330368042e-02 7.479333877563476562e-02 -6.113635748624801636e-02 -2.806868255138397217e-01 1.997574716806411743e-01 -5.379636213183403015e-02 1.047443300485610962e-01 4.077958166599273682e-01 -2.582313120365142822e-01
9.153161197900772095e-02 3.178642690181732178e-02 1.213352009654045105e-01 -2.322589010000228882e-01 9.346118569374084473e-02 -4.515599310398101807e-01 -3.065902888774871826e-01 1.738981902599334717e-01 1.409820467233657837e-02 3.951063379645347595e-03 9.948263317346572876e-02 -2.637610733509063721e-01 -6.400980055332183838e-02 -2.191048711538314819e-01 2.810829281806945801e-01 1.063996851444244385e-01 -1.685072183609008789e-01 -7.738403230905532837e-02 -4.622439444065093994e-01 -5.793359503149986267e-02 -1.415281742811203003e-02 -1.006279215216636658e-01 -1.447235606610774994e-02 -1.825161129236221313e-01 -5.435810983180999756e-02 -9.034805744886398315e-02 -1.177586540579795837e-01 1.345546990633010864e-01 1.103474274277687073e-01 -4.632301256060600281e-02 8.654395490884780884e-02 5.285397917032241821e-02
2.307024151086807251e-01 7.967481017112731934e-02 1.110762953758239746e-01 1.569101214408874512e-02 -1.164160892367362976e-01 -3.684321045875549316e-01 -3.421648219227790833e-02 4.856751486659049988e-02 4.320231378078460693e-01 3.791587948799133301e-01 -1.012277454137802124e-01 -6.174881383776664734e-02 2.340676337480545044e-01 -4.472846165299415588e-02 -5.858897045254707336e-02 -2.912384271621704102e-02 -1.209490746259689331e-01 3.736862540245056152e-02 -2.793815135955810547e-01 -4.364850744605064392e-02 -6.821024417877197266e-02 -1.373359411954879761e-01 -1.595653444528579712e-01 2.583851814270019531e-01 -1.218830049037933350e-02 -3.029057979583740234e-01 6.006086245179176331e-02 1.879239082336425781e-01 -1.993288658559322357e-02 1.526457220315933228e-01 2.789869718253612518e-02 -4.963307827711105347e-02
9.010132402181625366e-02 2.039463222026824951e-01 6.373971700668334961e-02 -2.642414867877960205e-01 2.409033179283142090e-01 1.387699693441390991e-01 -6.746450811624526978e-02 -7.400077581405639648e-02 3.386495411396026611e-01 3.856096267700195312e-01 1.676748991012573242e-01 -1.574823856353759766e-01 -7.842238247394561768e-02 -8.197791874408721924e-02 6.513793487101793289e-03 9.622015058994293213e-03 -1.373812109231948853e-01 -1.097055077552795410e-01 -1.370254755020141602e-01 -1.232597455382347107e-01 -1.587604284286499023e-01 -1.703039258718490601e-01 -1.668886244297027588e-01 7.942533493041992188e-02 2.167533189058303833e-01 1.615357100963592529e-01 -3.359276950359344482e-01 3.362357243895530701e-02 1.088894158601760864e-01 -9.197727590799331665e-02 2.208350598812103271e-01 -2.244949936866760254e-01
1.719642132520675659e-01 -2.853747084736824036e-02 -1.159299984574317932e-01 -3.460381329059600830e-01 5.860338732600212097e-02 -2.195033133029937744e-01 -3.552952408790588379e-01 -1.768044829368591309e-01 1.669082492589950562e-01 1.789224594831466675e-01 -2.025043591856956482e-02 1.793940067291259766e-01 2.027731090784072876e-01 -1.643803864717483521e-01 -1.269151866436004639e-01 6.208573654294013977e-02 -8.326122909784317017e-02 -1.853536069393157959e-01 -9.255314618349075317e-02 -2.242550700902938843e-01 1.083438172936439514e-01 -1.820377409458160400e-01 1.137575227767229080e-02 1.560941934585571289e-01 -2.652550339698791504e-01 -7.007210701704025269e-02 -2.736685574054718018e-01 6.158359721302986145e-02 -1.585398167371749878e-01 6.624309718608856201e-02 3.044618070125579834e-01 3.262508288025856018e-02
3.675100952386856079e-02 2.588720619678497314e-01 2.593147754669189453e-01 -8.841086179018020630e-02 1.649316251277923584e-01 -2.383144199848175049e-02 4.010970890522003174e-02 -5.115039274096488953e-02 2.108092904090881348e-01 1.053357943892478943e-01 2.211350798606872559e-01 -1.193931978195905685e-02 1.897486671805381775e-02 1.283930689096450806e-01 5.523698776960372925e-02 5.507646501064300537e-02 -2.767254114151000977e-01 -1.947504729032516479e-01 -4.735238850116729736e-01 -3.971404433250427246e-01 -8.401858620345592499e-03 -5.506690964102745056e-02 -2.117412984371185303e-01 1.283435225486755371e-01 1.773945242166519165e-01 -7.659827172756195068e-02 -1.736957728862762451e-01 -5.036956444382667542e-02 1.880641579627990723e-01 -6.110283732414245605e-02 1.627875142730772495e-03 -1.645060777664184570e-01
1.535959728062152863e-02 1.705884337425231934e-01 1.945387944579124451e-02 -1.654585152864456177e-01 -8.020599186420440674e-02 -3.625406324863433838e-01 -1.308894008398056030e-01 1.426751464605331421e-01 -1.883834898471832275e-01 3.536580502986907959e-01 -8.511200547218322754e-02 -5.759268626570701599e-02 1.013926789164543152e-01 1.449861824512481689e-01 -8.743991702795028687e-02 4.878542944788932800e-02 -2.757854759693145752e-01 -4.696890339255332947e-02 -1.527072340250015259e-01 1.144017204642295837e-01 9.309800714254379272e-02 -2.364999800920486450e-01 -1.088821887969970703e-01 6.532627157866954803e-03 -1.059428006410598755e-01 6.167308986186981201e-02 -5.094935745000839233e-02 7.839916273951530457e-03 4.772377312183380127e-01 1.820852756500244141e-01 8.783648163080215454e-02 -2.786069512367248535e-01
1.901439428329467773e-01 -4.033652693033218384e-02 -1.035363078117370605e-01 5.920808017253875732e-02 -2.093239426612854004e-01 -2.057840526103973389e-01 -1.974778324365615845e-01 -1.756466627120971680e-01 2.493502050638198853e-01 2.128003835678100586e-01 2.336519509553909302e-01 -5.587634444236755371e-02 -1.258872300386428833e-01 1.781931966543197632e-01 -1.249225214123725891e-01 1.609310954809188843e-01 -2.528168261051177979e-01 2.335829883813858032e-01 -3.650433719158172607e-01 -1.690339595079421997e-01 1.131243705749511719e-01 -2.429853826761245728e-01 -5.047368258237838745e-02 -1.481015682220458984e-01 4.120293259620666504e-02 7.365462929010391235e-02 1.707008183002471924e-01 2.174067199230194092e-01 -1.269666999578475952e-01 4.927425459027290344e-02 1.336067318916320801e-01 -2.028463035821914673e-01
-1.292434930801391602e-01 6.401140242815017700e-02 1.430830210447311401e-01 -3.508434891700744629e-01 -1.236629411578178406e-01 -2.308923751115798950e-01 -1.818340569734573364e-01 3.394957259297370911e-02 3.452942371368408203e-01 8.892335742712020874e-02 -5.141219496726989746e-02 -1.941806450486183167e-02 -1.090224310755729675e-01 -2.579672634601593018e-02 5.128996819257736206e-02 3.610430657863616943e-01 -2.043328583240509033e-01 -1.129950881004333496e-01 -9.177495539188385010e-02 -3.606871068477630615e-01 1.047869324684143066e-01 -1.336401253938674927e-01 1.088622957468032837e-01 9.216440469026565552e-02 -1.099491789937019348e-01 6.558495759963989258e-02 3.552823886275291443e-02 -1.859329491853713989e-01 1.822441583499312401e-03 2.158254534006118774e-01 1.725216656923294067e-01 2.938209772109985352e-01
3.308429121971130371e-01 -2.881182124838232994e-03 5.162819847464561462e-02 -2.952121496200561523e-01 -1.677971929311752319e-01 -7.524775341153144836e-03 -7.380940020084381104e-02 3.034008145332336426e-01 4.096752405166625977e-02 3.009650707244873047e-01 1.386321634054183960e-01 -2.294343858957290649e-01 3.023583889007568359e-01 6.880161166191101074e-02 1.386348754167556763e-01 5.682079121470451355e-02 -2.385928630828857422e-01 1.245502457022666931e-01 -5.362850427627563477e-02 -1.372524797916412354e-01 8.562109619379043579e-02 -3.670405969023704529e-02 9.872943162918090820e-02 1.026671454310417175e-01 1.129144504666328430e-01 1.665489375591278076e-01 -3.851498011499643326e-03 1.186712682247161865e-01 -5.494608078151941299e-03 3.719708919525146484e-01 2.049065828323364258e-01 1.849369406700134277e-01
3.111274242401123047e-01 1.374261081218719482e-01 2.774842381477355957e-01 -1.645374447107315063e-01 5.487467721104621887e-02 -2.828177809715270996e-01 4.060791805386543274e-02 1.240248680114746094e-01 9.748582728207111359e-03 2.634425163269042969e-01 2.477167844772338867e-01 4.705752432346343994e-02 1.067273169755935669e-01 -1.748166829347610474e-01 5.848836153745651245e-03 1.131641566753387451e-01 1.107347104698419571e-02 -3.004592610523104668e-03 -3.681440055370330811e-01 -3.618879616260528564e-01 -1.307738125324249268e-01 -1.115254759788513184e-01 1.936357468366622925e-01 -2.164174318313598633e-01 1.551915425807237625e-02 1.146216690540313721e-01 4.258971288800239563e-02 1.741258352994918823e-01 1.439971923828125000e-01 -9.793535619974136353e-02 -1.063600406050682068e-01 -1.571665853261947632e-01
2.031742483377456665e-01 4.152695462107658386e-02 8.089541457593441010e-03 -3.800807297229766846e-01 -1.612975895404815674e-01 -1.042772680521011353e-01 -1.667710393667221069e-01 7.552582025527954102e-02 1.215090677142143250e-01 2.133285552263259888e-01 -3.223446756601333618e-02 -1.290759742259979248e-01 -1.221718383021652699e-03 -3.039222955703735352e-01 -1.618403792381286621e-01 1.955273002386093140e-01 -1.283618956804275513e-01 -1.090839356184005737e-01 -2.848095893859863281e-01 -3.385676145553588867e-01 -1.080143079161643982e-01 2.343430519104003906e-01 -1.972744613885879517e-01 3.620011359453201294e-02 -4.481418058276176453e-02 8.568993653170764446e-04 1.447883695363998413e-01 2.483168840408325195e-01 -1.032256856560707092e-01 2.257937639951705933e-01 4.168328642845153809e-02 -1.683831214904785156e-01
1.321904957294464111e-01 3.758169114589691162e-01 8.951249532401561737e-03 7.226489484310150146e-02 1.727281659841537476e-01 3.860059008002281189e-02 -2.950502038002014160e-01 1.171832755208015442e-01 2.629242539405822754e-01 2.413583695888519287e-01 -1.521178930997848511e-01 -1.310219913721084595e-01 2.532899379730224609e-01 -6.876188516616821289e-02 1.271632015705108643e-01 1.474509090185165405e-01 6.903704255819320679e-02 1.836077421903610229e-01 -3.242627382278442383e-01 -2.321717562153935432e-03 -1.337724272161722183e-02 -3.283485174179077148e-01 5.814375728368759155e-02 1.083587780594825745e-01 -2.585442662239074707e-01 4.870729893445968628e-02 1.307429373264312744e-02 1.151082143187522888e-01 3.514735773205757141e-02 7.369101047515869141e-02 2.090807259082794189e-01 -1.721190661191940308e-01
1.514931470155715942e-01 -2.652575820684432983e-02 1.191196739673614502e-01 -4.237244129180908203e-01 2.085822075605392456e-01 9.267029166221618652e-02 -2.964824438095092773e-01 2.152391709387302399e-02 3.743290305137634277e-01 -3.002562187612056732e-02 1.615527085959911346e-02 -7.502849400043487549e-02 1.768063455820083618e-01 -3.191405534744262695e-02 -2.084595523774623871e-02 1.606168597936630249e-01 -1.046238541603088379e-01 -2.110967785120010376e-01 -3.745330274105072021e-01 -1.438157111406326294e-01 -1.004631891846656799e-01 -9.673110395669937134e-02 2.283311486244201660e-01 -2.499576359987258911e-01 -1.688393764197826385e-02 -5.616417899727821350e-02 -8.446557819843292236e-02 9.885651618242263794e-02 7.187215983867645264e-02 -9.199880063533782959e-02 2.284108996391296387e-01 7.239516358822584152e-03
2.571300566196441650e-01 -1.804575137794017792e-02 -1.658865809440612793e-01 -1.080531626939773560e-01 -2.987048625946044922e-01 -1.469865441322326660e-01 -6.660026311874389648e-02 2.759257853031158447e-01 -2.003799080848693848e-01 3.944085836410522461e-01 6.066988036036491394e-02 -9.166982769966125488e-02 -4.789162799715995789e-02 4.337394982576370239e-02 3.751946687698364258e-01 -8.909099549055099487e-02 -2.017016112804412842e-01 -8.969711512327194214e-02 -1.621558219194412231e-01 -3.147489577531814575e-02 1.471562087535858154e-01 -1.546335220336914062e-01 -7.383459806442260742e-02 -3.370857099071145058e-03 6.048935651779174805e-02 -1.253140419721603394e-01 1.637221127748489380e-01 3.058944642543792725e-01 3.740589320659637451e-02 5.981291085481643677e-02 2.347534149885177612e-01 1.241705045104026794e-01
1.651436835527420044e-01 -8.721599727869033813e-02 4.663499072194099426e-02 -2.658651471138000488e-01 -2.437960654497146606e-01 -1.997298747301101685e-01 -8.601588010787963867e-02 2.200009971857070923e-01 -7.869887351989746094e-02 3.477222323417663574e-01 1.707134693861007690e-01 -1.358687579631805420e-01 2.896087467670440674e-01 1.603447198867797852e-01 5.552683025598526001e-02 4.719129577279090881e-02 -4.004960060119628906e-01 7.063784636557102203e-03 -1.933373063802719116e-01 -6.297031044960021973e-02 1.329534947872161865e-01 7.068840414285659790e-02 3.445636108517646790e-02 1.635264903306961060e-01 1.171461418271064758e-01 6.356270611286163330e-02 1.431066542863845825e-01 1.057025566697120667e-01 -2.494018152356147766e-02 3.324600756168365479e-01 1.276463419198989868e-01 1.351965218782424927e-01
4.263455048203468323e-02 -6.250095367431640625e-02 -2.586928196251392365e-02 -3.501367270946502686e-01 3.027144968509674072e-01 -4.013104736804962158e-01 -1.193357408046722412e-01 1.615465581417083740e-01 -5.637461692094802856e-02 2.985470890998840332e-01 1.509779542684555054e-01 -7.640008628368377686e-02 -1.294762790203094482e-01 -4.322029650211334229e-02 3.410989940166473389e-01 1.767729520797729492e-01 -2.182925343513488770e-01 -1.276824176311492920e-01 -3.558585643768310547e-01 -1.246260255575180054e-01 1.374577730894088745e-01 -9.866621345281600952e-02 1.108539476990699768e-02 1.905941404402256012e-02 -1.034812778234481812e-01 1.931784115731716156e-02 -2.259827964007854462e-02 1.171834021806716919e-01 7.543472200632095337e-02 -1.466703116893768311e-01 -3.637775406241416931e-02 4.159733653068542480e-02
-5.791086331009864807e-02 1.561930477619171143e-01 -8.523772656917572021e-02 -2.153479158878326416e-01 -1.890165545046329498e-02 -2.683727741241455078e-01 -2.182688117027282715e-01 3.343540728092193604e-01 6.248873472213745117e-02 2.427004426717758179e-01 3.825716674327850342e-02 -1.821440309286117554e-01 1.927102170884609222e-02 4.776963219046592712e-02 8.140177279710769653e-02 3.386659622192382812e-01 1.509466916322708130e-01 3.055729670450091362e-03 -1.264316439628601074e-01 -4.143566191196441650e-01 -7.991790771484375000e-02 -7.067014463245868683e-03 -1.585195511579513550e-01 -4.403555300086736679e-03 1.382183879613876343e-01 -1.982205063104629517e-01 -3.572791442275047302e-02 3.020042479038238525e-01 8.311528712511062622e-02 9.110917150974273682e-02 3.006967948749661446e-03 2.392073273658752441e-01
1.629199981689453125e-01 1.967934072017669678e-01 -4.586315527558326721e-02 -3.757345378398895264e-01 2.002962976694107056e-01 -1.257139146327972412e-01 7.230296730995178223e-02 2.227282673120498657e-01 -5.346419289708137512e-02 5.198245123028755188e-02 1.864803582429885864e-01 2.281692773103713989e-01 5.287435371428728104e-03 -5.782301351428031921e-02 -2.236074022948741913e-02 1.363047659397125244e-01 -1.630047410726547241e-01 -1.929145306348800659e-01 -1.711700856685638428e-01 -1.455277800559997559e-01 -3.528846800327301025e-02 -1.884585618972778320e-01 -1.744926571846008301e-01 -9.926417469978332520e-02 -5.878375470638275146e-02 -1.279188245534896851e-01 -1.146179065108299255e-01 -1.311638206243515015e-01 -3.464666008949279785e-02 -1.452914029359817505e-01 5.435083508491516113e-01 8.152189105749130249e-02
1.325304061174392700e-01 3.046770691871643066e-01 5.136063694953918457e-02 -1.627969443798065186e-01 -3.358371183276176453e-02 3.193886950612068176e-02 -3.111435174942016602e-01 1.776961982250213623e-01 4.275399819016456604e-02 -3.806457668542861938e-02 -9.094269573688507080e-02 -1.347961276769638062e-01 -5.825244262814521790e-02 4.180229827761650085e-02 1.123842298984527588e-01 8.955751359462738037e-02 1.224177181720733643e-01 -9.710494428873062134e-02 -1.393103003501892090e-01 -1.427262872457504272e-01 2.801139652729034424e-01 -3.895727992057800293e-01 -1.255092620849609375e-01 3.294485509395599365e-01 1.574033498764038086e-01 -1.380956768989562988e-01 1.612459123134613037e-01 3.220831453800201416e-01 3.468799591064453125e-02 2.806641161441802979e-01 5.544763989746570587e-03 4.604459181427955627e-02
1.278966516256332397e-01 3.953520059585571289e-01 1.282942593097686768e-01 -6.424014270305633545e-02 -8.256204426288604736e-02 -2.754796445369720459e-01 1.531291753053665161e-01 9.174852073192596436e-02 2.384406328201293945e-01 1.437158584594726562e-01 -5.672428756952285767e-02 1.531901657581329346e-01 -1.237921938300132751e-01 -1.713920533657073975e-01 1.042484119534492493e-02 -3.494083508849143982e-02 -2.136388421058654785e-01 4.780508205294609070e-02 -6.241295486688613892e-02 -3.598612919449806213e-02 2.237365394830703735e-01 -1.756246238946914673e-01 -1.697085499763488770e-01 -3.110412359237670898e-01 1.548154950141906738e-01 6.210838258266448975e-02 -3.453408777713775635e-01 3.794222325086593628e-02 1.897344887256622314e-01 2.230171859264373779e-01 1.108781173825263977e-01 1.893061846494674683e-01
1.029010564088821411e-01 1.108573079109191895e-01 7.056775689125061035e-02 -2.754503488540649414e-01 -2.245198190212249756e-01 -1.255242079496383667e-01 -1.192794665694236755e-01 5.584438145160675049e-02 1.014083251357078552e-02 -1.411766707897186279e-01 1.653107255697250366e-01 -8.456671237945556641e-02 -3.369187936186790466e-02 4.601228982210159302e-02 2.205870300531387329e-01 1.650326550006866455e-01 -1.620700396597385406e-02 6.319066137075424194e-02 -6.573089957237243652e-01 -1.467260271310806274e-01 5.248686298727989197e-02 -6.353619694709777832e-02 1.543374806642532349e-01 -1.898988187313079834e-01 -2.103011757135391235e-01 -1.033174097537994385e-01 1.696338057518005371e-01 3.864058107137680054e-02 6.399738043546676636e-02 1.785382330417633057e-01 1.703831255435943604e-01 6.643632799386978149e-02
4.155520796775817871e-01 9.535881131887435913e-02 1.135463546961545944e-02 -2.310807406902313232e-01 -3.637067228555679321e-02 -9.285661578178405762e-02 -8.654051274061203003e-02 -5.028327461332082748e-03 1.360706798732280731e-02 -5.962211638689041138e-02 1.495668590068817139e-01 5.491419881582260132e-02 1.448247432708740234e-01 9.798530489206314087e-02 2.088036984205245972e-01 1.535680517554283142e-02 2.279639393091201782e-01 1.157859787344932556e-01 -3.690411448478698730e-01 -2.198922634124755859e-01 9.768439829349517822e-02 -1.235143020749092102e-01 -2.416947931051254272e-01 2.273656129837036133e-01 -1.861467510461807251e-01 1.164509952068328857e-01 -9.233050793409347534e-02 1.564188599586486816e-01 6.048017367720603943e-02 2.560225427150726318e-01 3.290553092956542969e-01 -1.366381254047155380e-02
-1.535201221704483032e-01 1.342489719390869141e-01 -4.205536842346191406e-02 -1.799087971448898315e-01 1.158103123307228088e-01 -8.121595531702041626e-02 -2.793099880218505859e-01 1.240275651216506958e-01 1.104536801576614380e-01 -1.027228683233261108e-01 2.412004210054874420e-02 -1.401595175266265869e-01 2.208042591810226440e-01 6.371858716011047363e-02 2.397722601890563965e-01 2.767721563577651978e-02 -2.294980734586715698e-01 -2.114181965589523315e-01 -2.258949130773544312e-01 -3.504273593425750732e-01 1.036095991730690002e-01 -1.859111785888671875e-01 -1.788396537303924561e-01 3.797802031040191650e-01 -6.183199211955070496e-02 -1.632153801620006561e-02 -8.238989114761352539e-02 -2.549596503376960754e-02 -1.595075428485870361e-01 1.262246519327163696e-01 2.915690541267395020e-01 1.618434339761734009e-01
-9.065426886081695557e-02 1.078048497438430786e-01 -1.461764425039291382e-01 -4.181914031505584717e-01 2.231067270040512085e-01 3.771448507905006409e-02 -4.902482777833938599e-02 2.189035862684249878e-01 9.328049421310424805e-02 1.434677392244338989e-01 -1.098038777709007263e-01 1.189077347517013550e-01 8.984397351741790771e-02 1.904995180666446686e-02 -3.164915740489959717e-02 3.914265036582946777e-01 -7.231425493955612183e-02 -1.300237625837326050e-01 -1.312687397003173828e-01 -2.675680220127105713e-01 -9.431778453290462494e-03 -1.273027211427688599e-01 1.037110984325408936e-01 3.886606171727180481e-02 2.113893628120422363e-01 -1.766730844974517822e-02 8.054962754249572754e-02 1.765849143266677856e-01 -1.533694267272949219e-01 1.909849047660827637e-01 4.011264145374298096e-01 -1.454878598451614380e-01
6.119991093873977661e-02 2.095802575349807739e-01 2.433508783578872681e-01 -3.892810046672821045e-01 6.421033293008804321e-02 -1.703354269266128540e-01 -8.140589296817779541e-02 6.289029121398925781e-02 1.163982972502708435e-01 -3.710363805294036865e-02 -2.553592622280120850e-01 -5.129879340529441833e-02 -1.512891054153442383e-01 1.860907375812530518e-01 -1.482013612985610962e-01 3.290843665599822998e-01 -3.097173869609832764e-01 -1.549966931343078613e-01 -2.184518575668334961e-01 -1.170956641435623169e-01 -1.399703025817871094e-01 -1.864355504512786865e-01 -2.121118903160095215e-01 2.662985622882843018e-01 -1.440158486366271973e-01 2.400051802396774292e-02 2.257440797984600067e-02 8.514647930860519409e-02 -1.888340711593627930e-02 -1.105271428823471069e-01 1.827944368124008179e-01 -2.466064132750034332e-02
-1.857865154743194580e-01 -3.788908245041966438e-03 6.622575223445892334e-02 -4.193330407142639160e-01 -4.630488529801368713e-02 -1.906190812587738037e-01 -1.450758986175060272e-02 -8.331680297851562500e-02 1.907477527856826782e-01 1.115994751453399658e-01 -2.613074481487274170e-01 1.000186800956726074e-01 -1.025822460651397705e-01 -3.694897145032882690e-02 4.922807961702346802e-02 1.928605884313583374e-01 -4.410347938537597656e-01 -4.281963780522346497e-02 -3.227710425853729248e-01 -2.193317115306854248e-01 1.252603232860565186e-01 -2.910331189632415771e-01 -7.694767415523529053e-02 1.860910952091217041e-01 -9.048583358526229858e-02 1.233076006174087524e-01 5.065281689167022705e-02 4.749303683638572693e-02 -1.001275032758712769e-01 -1.550114303827285767e-01 6.842932850122451782e-02 -6.674708425998687744e-02
-1.040758043527603149e-01 1.492497771978378296e-01 -3.302369639277458191e-02 -3.036965727806091309e-01 1.581161320209503174e-01 -2.268199622631072998e-01 -8.577629923820495605e-02 8.937732130289077759e-02 -1.174944341182708740e-01 8.246158063411712646e-02 9.851058572530746460e-02 2.424712628126144409e-01 1.197161227464675903e-01 6.968031823635101318e-02 -1.543734073638916016e-01 2.042945474386215210e-01 -1.580857634544372559e-01 -2.904275953769683838e-01 -2.188880890607833862e-01 -2.592520415782928467e-01 5.369161069393157959e-02 -1.895678937435150146e-01 -6.373166292905807495e-02 1.977023333311080933e-01 -2.930471599102020264e-01 -1.922125741839408875e-02 -2.980782389640808105e-01 4.767381399869918823e-02 -3.867119923233985901e-02 1.769599616527557373e-01 2.789430916309356689e-01 1.161969304084777832e-01
-9.089437872171401978e-02 2.990197241306304932e-01 -1.392704546451568604e-01 -1.368154734373092651e-01 -4.691483452916145325e-02 1.571621745824813843e-02 -2.552633285522460938e-01 4.405764117836952209e-02 -1.718883067369461060e-01 3.784582316875457764e-01 1.490392833948135376e-01 2.199250012636184692e-01 2.049586921930313110e-01 -1.113869547843933105e-01 1.087657362222671509e-01 -2.957088127732276917e-02 -8.925909548997879028e-02 2.021724283695220947e-01 -1.617971509695053101e-01 -2.263781875371932983e-01 1.623958647251129150e-01 -7.915765047073364258e-02 -1.228062584996223450e-01 1.741353571414947510e-01 5.289756134152412415e-02 -3.433883935213088989e-02 -1.304934024810791016e-01 7.648985832929611206e-02 2.190135046839714050e-02 5.819086357951164246e-02 4.696872234344482422e-01 1.689649075269699097e-01
2.789751887321472168e-01 -4.630398750305175781e-02 1.281549036502838135e-01 -1.014207676053047180e-02 -3.151731193065643311e-01 2.589364908635616302e-02 -2.735274434089660645e-01 -1.694489568471908569e-01 5.571176484227180481e-02 2.743299603462219238e-01 -4.411442205309867859e-02 -4.817916825413703918e-02 -1.763575822114944458e-01 8.054799586534500122e-02 -1.242417395114898682e-01 -2.521528676152229309e-02 -1.664739698171615601e-01 -1.321597993373870850e-01 -2.757996320724487305e-01 1.178157851099967957e-01 1.548662036657333374e-01 -1.233567446470260620e-01 -8.955951035022735596e-02 -3.317971527576446533e-01 7.687485963106155396e-02 5.069013684988021851e-03 -9.528245776891708374e-02 2.714623808860778809e-01 -8.028889447450637817e-02 2.808259725570678711e-01 3.067723512649536133e-01 -5.582329630851745605e-02
2.333563864231109619e-01 6.905463337898254395e-02 1.084392070770263672e-01 -3.042214550077915192e-02 4.630567878484725952e-02 3.234591782093048096e-01 -4.443731606006622314e-01 9.384617209434509277e-02 6.073223054409027100e-02 2.784647643566131592e-01 5.705380812287330627e-02 2.536954283714294434e-01 2.821350842714309692e-02 -1.034894399344921112e-02 1.652999818325042725e-01 -1.354775726795196533e-01 -1.128411889076232910e-01 -9.043849259614944458e-02 -1.544105112552642822e-01 -1.090553104877471924e-01 1.573699899017810822e-02 -3.509582951664924622e-02 9.032581746578216553e-02 -8.597002178430557251e-02 -1.051024124026298523e-01 1.715067625045776367e-01 -8.915545046329498291e-02 2.527074515819549561e-01 -5.719354003667831421e-02 1.880110204219818115e-01 4.235500097274780273e-01 1.251253783702850342e-01
9.411714971065521240e-02 1.143596321344375610e-01 1.084704995155334473e-01 -1.043642535805702209e-01 -2.752957306802272797e-02 -1.751743704080581665e-01 -4.836757853627204895e-02 4.361632168292999268e-01 1.606517434120178223e-01 3.627089262008666992e-01 1.053803600370883942e-02 1.035003438591957092e-01 1.356945484876632690e-01 -4.343254491686820984e-02 -5.796725861728191376e-03 9.637174010276794434e-02 -1.074400693178176880e-01 -6.054043397307395935e-02 -2.481802999973297119e-01 -1.054076403379440308e-01 -2.793735079467296600e-02 6.991899758577346802e-02 -1.968120187520980835e-01 -5.050229281187057495e-02 -9.618467092514038086e-02 -4.389491677284240723e-01 -8.480412513017654419e-02 3.984066247940063477e-01 9.172426164150238037e-02 -9.167201817035675049e-02 5.723915994167327881e-02 1.037567481398582458e-01
1.272996068000793457e-01 -3.905503451824188232e-02 -2.138735912740230560e-02 -3.519326448440551758e-01 -1.418333649635314941e-01 -1.636383980512619019e-01 -1.673088073730468750e-01 -2.624158933758735657e-02 -2.848080592229962349e-03 2.816578447818756104e-01 1.741727292537689209e-01 2.873139381408691406e-01 1.643623113632202148e-01 1.539406180381774902e-01 2.038291282951831818e-02 1.163886636495590210e-01 1.121589839458465576e-01 -1.077770516276359558e-01 -2.177327275276184082e-01 1.077677011489868164e-01 -8.841229230165481567e-02 -1.798917502164840698e-01 -3.380358219146728516e-01 8.154702931642532349e-02 2.972037345170974731e-02 1.591076999902725220e-01 -1.722568720579147339e-01 1.034846454858779907e-01 -4.235672205686569214e-02 -2.553502656519412994e-02 4.312420785427093506e-01 -1.617793440818786621e-01
2.288173288106918335e-01 1.649659723043441772e-01 3.303995728492736816e-02 -1.933681517839431763e-01 -9.287364035844802856e-02 -2.056896388530731201e-01 -4.137537442147731781e-03 2.563078105449676514e-01 2.490408420562744141e-01 2.849170267581939697e-01 -2.528019808232784271e-02 -1.053766068071126938e-02 1.074112951755523682e-01 -6.316764652729034424e-02 -1.541226357221603394e-01 4.184002801775932312e-02 -2.222191542387008667e-01 5.913402140140533447e-02 -1.769968867301940918e-01 8.915093541145324707e-02 2.896485328674316406e-01 -6.983081996440887451e-02 -1.232065781950950623e-01 1.382688581943511963e-01 -9.598699957132339478e-02 -4.593634307384490967e-01 -1.260231062769889832e-02 3.524020314216613770e-01 1.028586477041244507e-01 -6.104337796568870544e-02 6.457702815532684326e-02 -4.522272571921348572e-02
2.957828901708126068e-02 3.601551428437232971e-02 3.391179740428924561e-01 -1.128040924668312073e-01 -2.248569764196872711e-02 -7.896240800619125366e-02 -6.125070527195930481e-02 9.620787575840950012e-03 3.635735213756561279e-01 3.918692469596862793e-01 1.289730425924062729e-02 9.133852273225784302e-02 -6.495238095521926880e-02 -3.207376599311828613e-01 -1.190640963613986969e-02 -9.784107655286788940e-02 -2.549709975719451904e-01 -1.308428943157196045e-01 -9.797030687332153320e-02 -1.041170135140419006e-01 1.029379367828369141e-01 -8.513171225786209106e-02 -9.229053556919097900e-02 -2.047206088900566101e-02 -2.135413438081741333e-01 -2.408258467912673950e-01 -1.812139712274074554e-02 -9.208746254444122314e-02 1.151625514030456543e-01 9.111550450325012207e-02 4.289225041866302490e-01 -3.408551961183547974e-02
-1.856415420770645142e-01 3.105074763298034668e-01 2.794957160949707031e-01 -3.520228266716003418e-01 -8.819917589426040649e-02 -1.961828917264938354e-01 -3.399667739868164062e-01 7.170219719409942627e-02 -6.311405450105667114e-02 1.352033615112304688e-01 1.282279938459396362e-01 9.540271013975143433e-02 2.439717054367065430e-01 8.160320110619068146e-03 -1.164000406861305237e-01 -7.191383838653564453e-02 -1.841635257005691528e-01 6.787015497684478760e-02 -2.823163866996765137e-01 -1.030823513865470886e-01 8.152829110622406006e-02 1.044781729578971863e-01 4.308328032493591309e-02 -2.299723587930202484e-02 2.078960984945297241e-01 1.959323734045028687e-01 -4.452158696949481964e-03 1.932123303413391113e-01 -1.108404621481895447e-01 8.237020671367645264e-02 2.456478774547576904e-01 1.637348830699920654e-01
1.305517852306365967e-01 1.068951860070228577e-01 -5.001310259103775024e-02 -7.461296766996383667e-02 2.915343046188354492e-01 -1.053044795989990234e-01 -1.091125160455703735e-01 1.087731271982192993e-01 -5.585854128003120422e-02 2.915799617767333984e-01 1.955000311136245728e-01 3.392221927642822266e-01 1.055252179503440857e-01 -1.803592890501022339e-01 -6.797009706497192383e-02 2.464499771595001221e-01 -2.511596381664276123e-01 -1.935140416026115417e-02 -3.070110380649566650e-01 -8.710267394781112671e-02 -3.737940266728401184e-02 -1.385592669248580933e-01 -1.236940026283264160e-01 -1.927420683205127716e-02 -1.432790011167526245e-01 -6.417930871248245239e-02 -3.576508164405822754e-01 8.899846114218235016e-03 -8.290088176727294922e-02 1.394830271601676941e-02 3.607324957847595215e-01 4.227461293339729309e-02
2.768196463584899902e-01 5.035832524299621582e-01 -3.393997251987457275e-02 -6.450519710779190063e-02 -3.219110965728759766e-01 -2.190904170274734497e-01 6.181453168392181396e-02 2.138551473617553711e-01 3.108252584934234619e-02 7.814579457044601440e-02 1.165157407522201538e-01 1.768819172866642475e-03 -1.274247020483016968e-01 9.760350733995437622e-02 2.313338816165924072e-01 1.106149479746818542e-01 -4.484555497765541077e-02 1.024908199906349182e-01 -2.276556789875030518e-01 -2.432901114225387573e-01 1.042970120906829834e-01 4.767744615674018860e-02 -2.177587300539016724e-01 -3.085582703351974487e-02 5.424580350518226624e-02 7.324823644012212753e-03 -6.317655742168426514e-02 2.099600881338119507e-01 -1.690208725631237030e-02 2.726726830005645752e-01 -1.124737691134214401e-02 -2.005621045827865601e-01
1.726362407207489014e-01 3.187473118305206299e-01 1.803789436817169189e-01 -1.775456517934799194e-01 -3.938577603548765182e-03 -2.482957206666469574e-02 1.273320019245147705e-01 1.957018971443176270e-01 6.682702153921127319e-02 1.578554064035415649e-01 9.488875418901443481e-02 1.989785768091678619e-02 1.613844931125640869e-01 -2.446602880954742432e-01 -4.726753383874893188e-02 1.932535506784915924e-02 -2.547837495803833008e-01 -6.018367782235145569e-02 -1.682001799345016479e-01 -1.518167108297348022e-01 6.994619965553283691e-02 -6.262619793415069580e-02 -5.147305130958557129e-02 5.424233153462409973e-02 -1.964077204465866089e-01 -3.669830858707427979e-01 -9.560772031545639038e-02 4.981524348258972168e-01 2.215867638587951660e-01 8.967261016368865967e-02 3.680166089907288551e-03 1.051721163094043732e-02
1.407817751169204712e-01 1.722541749477386475e-01 -2.040842622518539429e-01 -1.231894716620445251e-01 2.869913587346673012e-03 -2.035049796104431152e-01 -2.288292199373245239e-01 -1.903478503227233887e-01 7.060807198286056519e-02 8.032724261283874512e-02 9.681956470012664795e-02 2.785201966762542725e-01 5.695502273738384247e-03 -8.534634113311767578e-02 -7.946386933326721191e-03 4.114002585411071777e-01 -6.071907933801412582e-03 -2.435780465602874756e-01 -4.101813435554504395e-01 -4.645925760269165039e-02 1.703295111656188965e-01 -2.164133936166763306e-01 2.852666005492210388e-02 2.267802506685256958e-01 1.784816384315490723e-02 2.402867563068866730e-02 -2.807838022708892822e-01 1.893625222146511078e-02 -1.158360764384269714e-01 4.239721596240997314e-02 1.230925396084785461e-01 -1.425635069608688354e-01
2.511267066001892090e-01 2.157467156648635864e-01 -5.952159687876701355e-02 -2.278803586959838867e-01 -1.641777455806732178e-01 -2.314429432153701782e-01 -1.301873326301574707e-01 2.512718141078948975e-01 9.402345120906829834e-02 3.451120257377624512e-01 -9.108660370111465454e-02 2.015901952981948853e-01 -2.140806764364242554e-01 -1.358689218759536743e-01 -1.212480440735816956e-01 1.057950127869844437e-02 -3.818103969097137451e-01 6.997638940811157227e-02 -2.327495664358139038e-01 7.259386032819747925e-02 4.419496655464172363e-02 6.664672493934631348e-02 -1.901745200157165527e-01 -6.288816779851913452e-02 8.110617846250534058e-02 1.849191337823867798e-01 2.430959418416023254e-02 1.328555587679147720e-02 2.937253117561340332e-01 -8.821418136358261108e-02 -7.047861069440841675e-02 1.453596651554107666e-01
-1.316740959882736206e-01 -6.488420534878969193e-03 1.405594050884246826e-01 -2.808015346527099609e-01 3.263397607952356339e-03 -1.037930846214294434e-01 -3.321520686149597168e-01 1.790968477725982666e-01 -1.148230358958244324e-01 1.853640377521514893e-01 -2.263110876083374023e-01 5.720217525959014893e-02 -1.823402643203735352e-01 1.730622649192810059e-01 1.930670589208602905e-01 8.759671449661254883e-02 -4.992680251598358154e-02 1.364598274230957031e-01 -1.756099462509155273e-01 -2.819730639457702637e-01 1.360296308994293213e-01 -3.195289969444274902e-01 -3.195599466562271118e-02 -2.840971946716308594e-02 -1.470964848995208740e-01 8.722607791423797607e-02 -1.333601772785186768e-01 -1.865603774785995483e-02 -2.504926025867462158e-01 -4.698464646935462952e-02 3.460319638252258301e-01 -1.862410902976989746e-01
1.334701329469680786e-01 1.146171614527702332e-01 2.087694108486175537e-01 -3.235099017620086670e-01 -4.256693124771118164e-01 -2.856988012790679932e-01 -2.672167718410491943e-01 8.840338140726089478e-02 7.161328196525573730e-02 1.449160277843475342e-01 -8.736886084079742432e-02 1.624729782342910767e-01 -8.792258799076080322e-02 8.971925079822540283e-02 1.112201809883117676e-01 1.129287555813789368e-01 2.686574868857860565e-02 1.324975043535232544e-01 -2.502814233303070068e-01 -1.531394124031066895e-01 -1.943764239549636841e-01 -5.108641460537910461e-02 -1.070182770490646362e-01 1.539087295532226562e-02 1.351037248969078064e-02 1.640894114971160889e-01 1.185816824436187744e-01 1.478233188390731812e-01 1.518359035253524780e-02 -8.499839156866073608e-02 3.383074700832366943e-01 1.905899196863174438e-01
2.505558729171752930e-01 -6.982472538948059082e-02 -1.332187205553054810e-01 -6.927245110273361206e-02 -1.081774849444627762e-02 -1.342254281044006348e-01 -2.263519316911697388e-01 -4.851753264665603638e-02 7.909132540225982666e-02 3.955667912960052490e-01 2.725729048252105713e-01 -1.578558236360549927e-02 2.299395762383937836e-02 -1.347234658896923065e-02 -1.973520666360855103e-01 -5.218376964330673218e-02 -3.032115399837493896e-01 1.187691614031791687e-01 -4.427343904972076416e-01 -1.413294672966003418e-01 -2.231087237596511841e-01 2.473543435335159302e-01 8.649366348981857300e-02 -1.203246414661407471e-01 -3.847819194197654724e-02 -6.969434022903442383e-02 1.697568222880363464e-02 1.040548756718635559e-01 1.172825843095779419e-01 1.613675430417060852e-02 2.650642693042755127e-01 4.174663498997688293e-02
-1.697307825088500977e-01 4.945624992251396179e-02 2.613945305347442627e-02 -2.357501834630966187e-01 -8.214193582534790039e-02 -1.466297209262847900e-01 -2.410930395126342773e-01 8.045298606157302856e-02 4.255519807338714600e-01 7.292191684246063232e-02 -3.658003360033035278e-02 2.179304212331771851e-01 -3.946381434798240662e-02 -5.961092561483383179e-02 5.639068782329559326e-02 4.237369894981384277e-01 -3.496772050857543945e-01 -1.098958104848861694e-01 -1.964183449745178223e-01 -1.284055262804031372e-01 1.044288203120231628e-01 -2.632257528603076935e-02 5.854496359825134277e-02 -2.345568090677261353e-01 -9.524690359830856323e-02 7.980941236019134521e-02 1.108838841319084167e-01 1.841233223676681519e-01 6.069309543818235397e-03 9.806769341230392456e-02 1.866564154624938965e-01 1.759412884712219238e-01
1.992615461349487305e-01 1.667517870664596558e-01 -5.020626261830329895e-02 -4.141739308834075928e-01 1.467090100049972534e-01 -2.109237387776374817e-02 -4.550073295831680298e-02 1.611499786376953125e-01 6.834131479263305664e-02 3.184176385402679443e-01 -5.091571435332298279e-02 3.585811257362365723e-01 -7.359349727630615234e-02 -5.447291582822799683e-02 7.430440932512283325e-02 1.707457602024078369e-01 1.724921166896820068e-01 -5.690895020961761475e-02 1.730262488126754761e-02 2.015166543424129486e-02 6.619278341531753540e-02 -3.789328932762145996e-01 -1.717424243688583374e-01 -1.165307685732841492e-01 9.236976504325866699e-03 8.454249799251556396e-02 -1.668158769607543945e-01 8.766821026802062988e-02 3.055888712406158447e-01 2.072630673646926880e-01 1.249871328473091125e-01 -9.313226491212844849e-02
-1.547949854284524918e-02 -3.055685013532638550e-02 1.831233352422714233e-01 2.512957155704498291e-02 9.027230739593505859e-02 7.049878686666488647e-02 -3.213255107402801514e-01 -2.934522330760955811e-01 1.227191314101219177e-01 3.212842643260955811e-01 -5.099378060549497604e-03 -1.816663146018981934e-01 -1.525810956954956055e-01 1.298898309469223022e-01 -1.355579346418380737e-01 1.482782363891601562e-01 -3.877222910523414612e-02 2.183705382049083710e-02 -3.781126439571380615e-01 -3.018508553504943848e-01 2.986025512218475342e-01 -7.087522000074386597e-02 -1.157916039228439331e-01 7.989423722028732300e-02 1.399413347244262695e-01 -1.896924972534179688e-01 -1.661743521690368652e-01 1.942468136548995972e-01 -9.205175191164016724e-02 1.287999302148818970e-01 1.392838507890701294e-01 1.222065314650535583e-01
1.337715536355972290e-01 -2.195374108850955963e-02 -3.204457229003310204e-03 -2.459599673748016357e-01 2.098736912012100220e-01 -3.364481925964355469e-01 -2.193143963813781738e-01 1.712962239980697632e-01 -8.059343695640563965e-02 2.837623059749603271e-01 2.201204895973205566e-01 -8.316677063703536987e-02 -1.235143542289733887e-01 -9.681690484285354614e-02 1.862116008996963501e-01 1.229766830801963806e-01 -1.831928491592407227e-01 -2.350959926843643188e-01 -3.194467425346374512e-01 -1.005643829703330994e-01 3.117513060569763184e-01 -2.296972423791885376e-01 7.786404341459274292e-02 3.185730054974555969e-02 -2.317683249711990356e-01 6.113069131970405579e-03 -1.919591054320335388e-02 2.018723338842391968e-01 3.103094873949885368e-03 -5.651430785655975342e-02 -6.822958588600158691e-02 9.416828304529190063e-02
4.506944492459297180e-02 1.539557129144668579e-01 -2.176554873585700989e-02 -2.512096166610717773e-01 -1.461589932441711426e-01 -1.017444804310798645e-01 -5.665685236454010010e-02 1.351762413978576660e-01 4.829183965921401978e-02 3.162673711776733398e-01 -2.212760597467422485e-02 -1.211039870977401733e-01 1.145693659782409668e-01 -2.978766560554504395e-01 -1.210521385073661804e-01 1.690496951341629028e-01 -2.757160691544413567e-03 -1.132098287343978882e-01 -5.530387163162231445e-01 -2.872370481491088867e-01 -1.277519911527633667e-01 9.247905015945434570e-02 -1.588339358568191528e-01 3.220770135521888733e-02 1.364375837147235870e-02 -1.708262115716934204e-01 1.489952206611633301e-01 1.359858661890029907e-01 1.274480372667312622e-01 2.221939712762832642e-01 -7.677185535430908203e-02 -3.166072070598602295e-02
2.140072137117385864e-01 1.098612993955612183e-01 3.633633255958557129e-02 -3.488827124238014221e-02 -9.095577895641326904e-02 -3.283568099141120911e-02 1.544984281063079834e-01 3.229170143604278564e-01 2.792071923613548279e-02 1.742263436317443848e-01 -1.202052980661392212e-01 -1.204627156257629395e-01 8.768895268440246582e-02 2.933013811707496643e-02 2.317132949829101562e-01 6.607174128293991089e-02 1.583808809518814087e-01 1.175235807895660400e-01 -3.989262282848358154e-01 -3.804896026849746704e-02 -1.409138739109039307e-01 -1.968735754489898682e-01 -3.073078393936157227e-01 2.395274490118026733e-01 -1.734935194253921509e-01 -2.836323902010917664e-02 -1.285236030817031860e-01 2.464707791805267334e-01 2.270046062767505646e-02 8.490083366632461548e-02 1.933580338954925537e-01 3.349648416042327881e-01
2.565866112709045410e-01 1.975813060998916626e-01 4.264274239540100098e-02 -2.089056670665740967e-01 3.089771792292594910e-02 -2.313951104879379272e-01 -2.730032205581665039e-01 2.093750983476638794e-01 1.484748721122741699e-01 2.780418097972869873e-01 1.920997202396392822e-01 1.386581957340240479e-01 -1.324761658906936646e-01 5.546583235263824463e-02 6.204945594072341919e-02 -6.159984692931175232e-02 2.529387176036834717e-02 -8.370828628540039062e-02 -9.525670111179351807e-02 1.712536066770553589e-02 5.973636358976364136e-02 -2.439415007829666138e-01 -5.708406120538711548e-02 1.132703572511672974e-02 1.813571304082870483e-01 3.188824281096458435e-02 -3.426540493965148926e-01 -9.119195491075515747e-02 4.668934643268585205e-01 7.651975750923156738e-02 2.381016127765178680e-02 -1.597591936588287354e-01
3.646608591079711914e-01 2.095695286989212036e-01 4.073613882064819336e-02 -1.558303982019424438e-01 -6.284836679697036743e-02 -3.325809836387634277e-01 -1.723551154136657715e-01 -3.733063861727714539e-02 -8.250029385089874268e-02 3.125587701797485352e-01 -2.618622779846191406e-01 5.464148148894309998e-02 8.362155407667160034e-02 -1.153959613293409348e-02 -8.119056373834609985e-02 -1.712783798575401306e-02 -2.866895496845245361e-01 -1.336392830125987530e-03 -1.445386856794357300e-01 1.365671008825302124e-01 1.422900855541229248e-01 -6.076795235276222229e-02 -1.354440748691558838e-01 -4.786443337798118591e-02 -1.862646639347076416e-01 1.188445929437875748e-02 -5.167423188686370850e-02 4.810351505875587463e-02 3.806081414222717285e-01 2.782612740993499756e-01 2.449293807148933411e-02 -1.800309419631958008e-01
4.432302415370941162e-01 3.181090354919433594e-01 2.378831207752227783e-01 -1.697038561105728149e-01 -2.601451277732849121e-01 -1.446425169706344604e-01 -1.275216462090611458e-03 -4.356737062335014343e-02 3.457406163215637207e-02 9.118977189064025879e-02 -1.381137669086456299e-01 -6.076980754733085632e-02 -2.020186930894851685e-01 2.552103102207183838e-01 2.934328913688659668e-01 5.795574188232421875e-02 -2.334943413734436035e-02 -1.926803737878799438e-01 -2.620627284049987793e-01 -1.699789017438888550e-01 1.138039398938417435e-03 -1.221735924482345581e-01 -4.420660063624382019e-02 -1.114292219281196594e-01 1.453180462121963501e-01 1.717341542243957520e-01 1.176463514566421509e-01 7.637841999530792236e-02 -1.219634115695953369e-01 1.592143476009368896e-01 1.205313503742218018e-01 9.596388041973114014e-02
-8.333036303520202637e-02 2.159999310970306396e-01 -2.416886240243911743e-01 -1.572700440883636475e-01 2.530239708721637726e-02 -8.500644937157630920e-03 -1.790820956230163574e-01 1.474208980798721313e-01 -1.072068288922309875e-01 3.200533688068389893e-01 9.622609242796897888e-03 2.150364965200424194e-01 3.442771732807159424e-01 -7.867367938160896301e-03 1.049713268876075745e-01 1.021497771143913269e-01 -1.635918021202087402e-01 1.539472788572311401e-01 -2.145876735448837280e-01 -2.519908845424652100e-01 2.260337918996810913e-01 -3.970462828874588013e-02 -1.079925224184989929e-01 -9.912043809890747070e-03 7.186461985111236572e-02 6.116062030196189880e-02 -2.264741957187652588e-01 1.796665340662002563e-01 -6.443776935338973999e-02 1.056710705161094666e-01 3.895986974239349365e-01 1.562523692846298218e-01
-1.756859943270683289e-02 1.465405821800231934e-01 -1.038639545440673828e-01 -1.799186319112777710e-01 9.630633890628814697e-02 6.872099358588457108e-03 -2.466105520725250244e-01 1.125671193003654480e-01 3.690696507692337036e-02 3.637942075729370117e-01 8.587912470102310181e-02 2.022463977336883545e-01 1.966318488121032715e-01 2.757059410214424133e-02 1.526078581809997559e-01 -1.528248190879821777e-01 5.996157601475715637e-02 -3.681268915534019470e-02 -2.377485781908035278e-01 -3.379096835851669312e-02 -1.226826235651969910e-01 1.101527214050292969e-01 -1.147034093737602234e-01 -3.223581938073039055e-03 -2.103055268526077271e-01 6.310975551605224609e-02 -2.183038294315338135e-01 1.876029670238494873e-01 5.784387141466140747e-02 3.758088126778602600e-02 5.826879143714904785e-01 7.666581869125366211e-02
3.467143476009368896e-01 6.360845267772674561e-02 3.009234555065631866e-02 -2.143390774726867676e-01 -3.135263621807098389e-01 -1.428681313991546631e-01 -1.827055364847183228e-01 1.199091076850891113e-01 -1.160970702767372131e-01 3.296044766902923584e-01 9.904981404542922974e-02 -6.242330744862556458e-02 2.533625066280364990e-01 3.092150203883647919e-03 5.191940069198608398e-02 -1.220799889415502548e-02 -2.061251997947692871e-01 -9.711886942386627197e-02 -2.314338386058807373e-01 -2.910124063491821289e-01 1.534027457237243652e-01 1.772117167711257935e-01 1.547542810440063477e-01 1.317573636770248413e-01 3.600733354687690735e-02 -1.849605441093444824e-01 1.594592183828353882e-01 1.604529619216918945e-01 -3.507691621780395508e-02 2.308578938245773315e-01 7.002529501914978027e-02 1.644127666950225830e-01
1.054416522383689880e-01 1.461923420429229736e-01 2.295828051865100861e-02 -3.123203814029693604e-01 -9.620533138513565063e-02 -1.337056159973144531e-01 -1.278475522994995117e-01 1.676037609577178955e-01 1.410994678735733032e-01 2.369828969240188599e-01 -5.004067788831889629e-04 -6.379949301481246948e-02 9.080992639064788818e-02 -1.789970993995666504e-01 -2.216733694076538086e-01 9.626949578523635864e-02 -1.184799224138259888e-01 -2.436415851116180420e-01 -2.177342772483825684e-01 -5.058330893516540527e-01 -1.935374177992343903e-02 2.195557653903961182e-01 -1.592773646116256714e-01 2.205983363091945648e-02 -1.304443627595901489e-01 -5.300430580973625183e-02 8.167000859975814819e-02 2.267404049634933472e-01 7.204984873533248901e-02 2.099659442901611328e-01 4.713566973805427551e-02 -1.962703615427017212e-01
2.227665334939956665e-01 1.062882766127586365e-01 -1.717822253704071045e-01 -3.387849628925323486e-01 -9.685347974300384521e-02 -5.727133154869079590e-02 -2.293634861707687378e-01 1.196102166431955993e-04 1.698480993509292603e-01 -1.166122257709503174e-01 1.744792610406875610e-01 -1.348105538636445999e-02 1.707802861928939819e-01 -1.282719075679779053e-01 1.308967471122741699e-01 9.043565392494201660e-02 8.371557295322418213e-02 1.904305070638656616e-02 -3.237634003162384033e-01 2.806083299219608307e-02 2.165142744779586792e-01 -3.678179383277893066e-01 -2.420162558555603027e-01 -1.892972365021705627e-02 6.370120495557785034e-02 5.645738914608955383e-02 -1.082562580704689026e-01 -4.680999740958213806e-02 -1.218088641762733459e-01 1.040676981210708618e-01 2.895762622356414795e-01 -3.174336254596710205e-01
1.485361903905868530e-01 2.354692816734313965e-01 9.523899108171463013e-02 -6.855312734842300415e-03 -1.861235499382019043e-01 -1.194403991103172302e-01 -1.346725970506668091e-01 8.581122010946273804e-02 -7.471305131912231445e-02 1.113834008574485779e-01 1.340113878250122070e-01 1.365744024515151978e-01 1.308150291442871094e-01 -9.291582554578781128e-02 -9.555699676275253296e-02 3.230272829532623291e-01 1.444461941719055176e-01 -1.567452996969223022e-01 -4.299290180206298828e-01 -2.317623794078826904e-01 6.566859781742095947e-02 -3.117375671863555908e-01 -1.857309415936470032e-02 4.800502955913543701e-02 -1.890084296464920044e-01 -2.293707579374313354e-01 2.127826213836669922e-01 2.115566134452819824e-01 -1.741028763353824615e-02 2.409001290798187256e-01 -1.247935369610786438e-01 -6.881906837224960327e-02
2.043886780738830566e-01 2.025908231735229492e-01 -3.779419884085655212e-02 -1.486953943967819214e-01 -2.461145669221878052e-01 -1.305959839373826981e-02 -1.073687076568603516e-01 2.530184686183929443e-01 1.985322237014770508e-01 1.602261662483215332e-01 7.397109270095825195e-02 -1.454810500144958496e-01 4.247853159904479980e-02 -2.161647826433181763e-01 -2.265730202198028564e-01 1.287276595830917358e-01 -9.384058415889739990e-02 -4.723401367664337158e-02 -4.727711975574493408e-01 -2.027000486850738525e-01 -1.873007863759994507e-01 -2.862929552793502808e-02 -6.105575710535049438e-02 2.109834849834442139e-01 -7.415585219860076904e-02 -1.257282793521881104e-01 -8.485241979360580444e-02 2.827998399734497070e-01 5.224274098873138428e-02 2.585632503032684326e-01 -1.056733131408691406e-01 1.337490510195493698e-02
1.231457293033599854e-01 1.713848263025283813e-01 4.817783087491989136e-02 -1.535553932189941406e-01 3.122278861701488495e-02 -4.110309481620788574e-01 -1.360330283641815186e-01 1.692734211683273315e-01 -1.337465941905975342e-01 1.631461679935455322e-01 1.346834450960159302e-01 -2.375531643629074097e-01 -9.449558705091476440e-02 -1.338174939155578613e-01 2.785157263278961182e-01 2.078746259212493896e-02 -7.197573035955429077e-02 -4.366714134812355042e-02 -4.614832997322082520e-01 -2.050484865903854370e-01 1.999674737453460693e-02 8.446052670478820801e-02 -1.696050167083740234e-01 1.395785948261618614e-03 -1.882593482732772827e-01 3.612033650279045105e-02 2.601668424904346466e-02 3.719228804111480713e-01 -8.137442171573638916e-02 4.022315144538879395e-02 -5.740632116794586182e-02 -5.367916449904441833e-02
9.802398085594177246e-02 3.342082202434539795e-01 1.430125236511230469e-01 -1.883049011230468750e-01 -3.250358998775482178e-01 -2.272226959466934204e-01 -1.954700052738189697e-01 2.182310074567794800e-02 1.402391791343688965e-01 3.030258417129516602e-01 5.073257535696029663e-02 -1.526815146207809448e-01 5.096987262368202209e-02 -2.534777820110321045e-01 -2.575884014368057251e-02 -6.165456399321556091e-02 -2.472745180130004883e-01 6.692508608102798462e-02 -2.178762257099151611e-01 -1.948971599340438843e-01 -1.419971883296966553e-01 -5.099446326494216919e-02 1.320121437311172485e-01 3.467446565628051758e-01 -3.201280534267425537e-02 -1.928618401288986206e-01 1.430616527795791626e-01 1.133859530091285706e-01 9.338578581809997559e-02 9.234604984521865845e-02 4.693869501352310181e-02 -1.250359117984771729e-01
-6.848380714654922485e-02 3.751805424690246582e-01 1.267594397068023682e-01 -9.860341995954513550e-02 -1.825780719518661499e-01 -1.306075602769851685e-01 7.439648360013961792e-02 1.387563496828079224e-01 1.415204852819442749e-01 2.600336968898773193e-01 -3.125499188899993896e-01 -1.354934275150299072e-01 3.284209594130516052e-02 5.981208011507987976e-02 1.635988801717758179e-01 1.100220307707786560e-01 -1.058243736624717712e-01 -1.391328275203704834e-01 -1.076296567916870117e-01 1.018347665667533875e-01 3.212778866291046143e-01 -2.546374499797821045e-01 -8.527020923793315887e-03 1.117625385522842407e-01 3.543656170368194580e-01 -1.950664259493350983e-02 9.360510110855102539e-02 8.849523961544036865e-02 -2.599605545401573181e-02 2.371199727058410645e-01 2.705513238906860352e-01 2.403580956161022186e-02
8.999295532703399658e-02 3.138487040996551514e-01 1.771956384181976318e-01 -2.234892398118972778e-01 2.120891958475112915e-01 9.619705379009246826e-02 -1.302085667848587036e-01 -1.693885773420333862e-02 9.343219548463821411e-02 2.576811015605926514e-01 8.261917158961296082e-03 1.637995839118957520e-01 1.141163483262062073e-01 2.418204843997955322e-01 4.656008630990982056e-02 1.256672888994216919e-01 8.599742315709590912e-03 -2.249153703451156616e-01 -4.319660961627960205e-01 -1.384746432304382324e-01 1.545822173357009888e-01 -7.143007963895797729e-02 2.524545975029468536e-02 1.752979904413223267e-01 3.929035067558288574e-01 -4.081940278410911560e-02 -9.553676843643188477e-02 8.200771361589431763e-02 -2.377637289464473724e-02 -1.603072732686996460e-01 1.357957869768142700e-01 -1.252942383289337158e-01
3.003551065921783447e-01 9.603393077850341797e-02 3.058616518974304199e-01 8.424592204391956329e-03 -1.669695377349853516e-01 -2.690087258815765381e-01 -2.440287619829177856e-01 1.409211307764053345e-01 3.985966444015502930e-01 2.526655197143554688e-01 -1.915953457355499268e-01 -7.495890557765960693e-02 1.735289096832275391e-01 -1.219692528247833252e-01 -1.406080871820449829e-01 6.247640028595924377e-02 -2.199509441852569580e-01 1.164782699197530746e-02 -2.749591469764709473e-01 -1.779008060693740845e-01 -3.584458678960800171e-02 -9.826344996690750122e-02 -5.115070939064025879e-02 2.389826774597167969e-01 -7.317566871643066406e-02 -1.007263138890266418e-01 6.440196186304092407e-02 1.091980710625648499e-01 5.823889374732971191e-02 1.697240620851516724e-01 -3.261162713170051575e-02 4.806676506996154785e-02
-8.100596605800092220e-04 -8.815250545740127563e-02 -5.904918070882558823e-03 -2.886253893375396729e-01 -9.367276914417743683e-03 -1.265509277582168579e-01 -4.365985989570617676e-01 2.364597916603088379e-01 1.671945452690124512e-01 8.102660626173019409e-02 6.276642531156539917e-02 -1.748912781476974487e-02 2.763922512531280518e-01 -1.031579300761222839e-01 -6.662978325039148331e-03 2.056494951248168945e-01 3.775413334369659424e-02 1.956200227141380310e-03 -2.789210677146911621e-01 1.908532232046127319e-01 3.230240941047668457e-02 -4.670192301273345947e-01 1.414589770138263702e-02 7.088142633438110352e-02 9.998013824224472046e-02 -3.733498603105545044e-02 1.918229833245277405e-02 -1.005996465682983398e-01 -3.778471797704696655e-02 6.774342805147171021e-02 3.167604506015777588e-01 -9.930478036403656006e-02
2.096318453550338745e-01 9.433664381504058838e-02 1.709289252758026123e-01 -3.423120975494384766e-01 2.209624499082565308e-01 -2.703629732131958008e-01 -3.340304195880889893e-01 2.703426182270050049e-01 -9.581284970045089722e-02 -6.663081049919128418e-02 1.011129543185234070e-01 -3.056402802467346191e-01 -6.922104209661483765e-02 -2.124072462320327759e-01 1.596138179302215576e-01 2.477338761091232300e-01 -2.582693696022033691e-01 -1.850928217172622681e-01 -2.679527997970581055e-01 2.490997128188610077e-02 7.165011763572692871e-02 -7.186349481344223022e-02 -5.871060118079185486e-02 -3.621783107519149780e-02 -3.300944343209266663e-02 -4.689908772706985474e-02 -1.055667474865913391e-01 8.650408685207366943e-02 -2.386074513196945190e-02 1.435248106718063354e-01 1.096281595528125763e-02 9.229520708322525024e-02
3.208479583263397217e-01 1.845082938671112061e-01 -4.025793448090553284e-02 -1.233837381005287170e-01 4.865110665559768677e-02 1.337685901671648026e-02 -3.070886731147766113e-01 2.807013392448425293e-01 2.241705656051635742e-01 3.398465737700462341e-02 2.710964297875761986e-03 8.450903743505477905e-02 3.705998137593269348e-02 -1.408458352088928223e-01 3.335718214511871338e-01 2.931707501411437988e-01 2.511978149414062500e-01 -8.309528976678848267e-02 -2.657830119132995605e-01 -5.177889019250869751e-02 -1.421722769737243652e-01 -1.926186084747314453e-01 -1.256233602762222290e-01 6.479594856500625610e-02 -7.653535902500152588e-02 1.182260438799858093e-01 7.153213769197463989e-02 -3.589908406138420105e-02 1.423652283847332001e-03 8.209555596113204956e-02 3.708082437515258789e-01 -4.936791583895683289e-02
2.298685014247894287e-01 -1.551515012979507446e-01 -4.967483878135681152e-02 1.968310400843620300e-02 -9.785762429237365723e-02 2.520868554711341858e-03 -2.586409747600555420e-01 -7.827340066432952881e-02 1.511123925447463989e-01 4.715353250503540039e-01 -7.627179002156481147e-05 7.403377443552017212e-02 -6.973727047443389893e-02 2.305417321622371674e-02 -2.081975042819976807e-01 1.400176584720611572e-01 -2.547995150089263916e-01 1.616714745759963989e-01 -1.087177693843841553e-01 -2.157975137233734131e-01 3.189971745014190674e-01 -3.630657196044921875e-01 -7.791383564472198486e-02 -1.975643485784530640e-01 -1.952966861426830292e-02 -1.323108881479129195e-04 -5.062797665596008301e-02 3.313408419489860535e-02 -3.032443113625049591e-02 5.049797892570495605e-02 2.628198266029357910e-01 1.179358884692192078e-01
3.210881948471069336e-01 -1.937887072563171387e-01 1.651726961135864258e-01 -2.273686975240707397e-01 -1.048482283949851990e-01 2.773237042129039764e-02 -3.847389295697212219e-02 1.579685807228088379e-01 1.044268757104873657e-01 4.536418914794921875e-01 -1.117121204733848572e-01 -1.427787095308303833e-01 3.908368758857250214e-03 -6.570605933666229248e-02 -2.491862326860427856e-01 3.240799903869628906e-01 -2.426982820034027100e-01 1.150373835116624832e-02 -1.512048393487930298e-01 1.634947769343852997e-02 8.478552103042602539e-02 -3.324533402919769287e-01 -9.884588420391082764e-02 -1.022962182760238647e-01 -2.120151221752166748e-01 3.958074003458023071e-02 7.204180955886840820e-02 -1.428217887878417969e-01 1.669377237558364868e-01 -2.972191199660301208e-02 1.303713861852884293e-02 -4.152062349021434784e-03
-1.239524334669113159e-01 1.449465453624725342e-01 1.086056306958198547e-01 -6.146691367030143738e-02 5.142573267221450806e-02 -1.815512180328369141e-01 -2.455685436725616455e-01 8.213345706462860107e-02 1.447880715131759644e-01 3.674939274787902832e-01 1.329853106290102005e-02 -1.943411529064178467e-01 -7.601436227560043335e-02 -3.084319643676280975e-02 1.959885358810424805e-01 2.778758406639099121e-01 2.092003822326660156e-01 6.883441656827926636e-02 -2.109492719173431396e-01 -2.915902435779571533e-01 -1.553210765123367310e-01 1.490868180990219116e-01 -1.679936796426773071e-01 4.544687643647193909e-02 2.154580783098936081e-03 -3.824204206466674805e-01 -1.304237395524978638e-01 2.802308201789855957e-01 7.341194897890090942e-02 9.455709904432296753e-02 1.338878273963928223e-01 -1.920157298445701599e-02
2.788690626621246338e-01 3.578400611877441406e-02 -3.006097078323364258e-01 -1.161544099450111389e-01 1.896884143352508545e-01 -4.746635258197784424e-02 -2.279836535453796387e-01 -7.917720824480056763e-02 2.332264780998229980e-01 3.466130495071411133e-01 1.602451652288436890e-01 4.177364986389875412e-03 4.262621328234672546e-02 9.420293569564819336e-02 -1.728359162807464600e-01 1.637456417083740234e-01 -9.459502249956130981e-02 -6.096397712826728821e-02 -2.422278001904487610e-02 -2.115063220262527466e-01 3.129880726337432861e-01 -7.334002107381820679e-02 -1.524983644485473633e-01 -1.381914690136909485e-02 2.554804086685180664e-01 1.367053389549255371e-01 6.274570524692535400e-02 3.157177865505218506e-01 2.198251783847808838e-01 1.129212602972984314e-01 8.283250965178012848e-03 1.397004127502441406e-01
2.012684643268585205e-01 3.739425241947174072e-01 -8.934544771909713745e-02 -1.190682351589202881e-01 -1.258150935173034668e-01 -2.454967796802520752e-01 -1.567660272121429443e-01 2.543411552906036377e-01 8.129071444272994995e-02 1.225081644952297211e-02 -7.061073929071426392e-02 -7.054047286510467529e-02 5.438278615474700928e-02 -1.330153644084930420e-01 -6.489317119121551514e-02 3.046842217445373535e-01 1.419812589883804321e-01 -2.866405807435512543e-02 -5.002239942550659180e-01 -1.885598897933959961e-01 -1.207402497529983521e-01 4.634390398859977722e-02 -9.523264318704605103e-02 -3.488827124238014221e-02 -3.156359121203422546e-02 -2.879022061824798584e-01 2.033790200948715210e-01 8.864392526447772980e-03 -2.561863325536251068e-02 1.048603430390357971e-01 1.340022832155227661e-01 -9.494815766811370850e-02
3.970632255077362061e-01 1.993688344955444336e-01 1.788221858441829681e-02 -9.652992337942123413e-02 -7.103895395994186401e-02 -1.574676036834716797e-01 1.764133013784885406e-02 3.338406085968017578e-01 7.645252346992492676e-02 7.930202782154083252e-02 2.148693799972534180e-02 1.280641853809356689e-01 -2.850379049777984619e-01 -2.656486071646213531e-02 1.158491522073745728e-01 1.229669898748397827e-01 4.851226881146430969e-02 -3.176989406347274780e-02 -3.309093117713928223e-01 -2.524625062942504883e-01 -1.880488172173500061e-02 -6.595598161220550537e-02 -7.736911624670028687e-02 -2.008298039436340332e-01 1.514085382223129272e-01 -1.804905682802200317e-01 3.709965944290161133e-02 -1.649183481931686401e-01 1.572760343551635742e-01 2.550225555896759033e-01 8.824939280748367310e-02 -3.203155696392059326e-01
-1.756505072116851807e-01 3.181596398353576660e-01 -9.759726002812385559e-03 -3.270389139652252197e-01 -2.540265619754791260e-01 -1.418753340840339661e-02 -2.819644212722778320e-01 -4.461232572793960571e-02 1.369070559740066528e-01 3.252012431621551514e-01 6.644985079765319824e-02 -2.629197537899017334e-01 2.682353258132934570e-01 3.685190901160240173e-02 -9.678663313388824463e-02 -1.039727255702018738e-01 -1.182372495532035828e-01 2.296696007251739502e-01 -1.318845152854919434e-01 -1.211843937635421753e-01 8.335758745670318604e-02 -5.593103170394897461e-02 -2.005789428949356079e-02 -1.339026689529418945e-01 -7.009113579988479614e-02 1.384383440017700195e-01 -2.474827319383621216e-01 8.053641766309738159e-02 5.065754428505897522e-02 5.671321973204612732e-02 2.563371360301971436e-01 1.805526167154312134e-01
3.108579898253083229e-03 2.007811069488525391e-01 -1.602574139833450317e-01 -3.716719746589660645e-01 -1.839034706354141235e-01 -1.012561172246932983e-01 -2.648974955081939697e-01 3.020426072180271149e-02 1.230747788213193417e-03 -8.945113047957420349e-03 5.404368042945861816e-02 -1.141729056835174561e-01 -1.203994899988174438e-01 2.824066877365112305e-01 1.916873008012771606e-01 2.867462038993835449e-01 -2.530736662447452545e-02 -1.829765737056732178e-01 -3.362355232238769531e-01 -3.868289589881896973e-01 1.011513173580169678e-01 1.886551082134246826e-02 1.008506044745445251e-01 6.343650817871093750e-02 1.373240053653717041e-01 1.126164272427558899e-01 6.224687397480010986e-02 8.288175612688064575e-02 1.484823375940322876e-01 4.506541043519973755e-02 2.401493191719055176e-01 -7.625911384820938110e-02
2.003460675477981567e-01 1.011504307389259338e-01 -6.792493164539337158e-02 -3.759168386459350586e-01 1.355906128883361816e-01 -3.866539895534515381e-01 -9.539697319269180298e-02 -1.501755118370056152e-01 -1.324020773172378540e-01 2.915278971195220947e-01 1.091756969690322876e-01 5.194468423724174500e-02 -3.038817048072814941e-01 -2.166053354740142822e-01 2.843987941741943359e-01 1.519629955291748047e-01 -1.796665191650390625e-01 2.362363040447235107e-02 -1.180764138698577881e-01 -2.065868824720382690e-01 1.170696020126342773e-01 -2.032143063843250275e-03 -5.173009261488914490e-02 -5.366438999772071838e-02 -4.021420702338218689e-02 -1.284186393022537231e-01 2.279633656144142151e-03 3.205414116382598877e-01 -1.602595485746860504e-02 -3.271182253956794739e-02 1.067053377628326416e-01 -3.863238543272018433e-02
2.230077236890792847e-01 3.234879374504089355e-01 -7.298523094505071640e-03 -3.586752712726593018e-01 -1.698674857616424561e-01 1.374692842364311218e-02 -1.142487674951553345e-01 -4.757322743535041809e-02 -9.792248904705047607e-02 5.233184099197387695e-01 -1.151355430483818054e-01 2.853044494986534119e-02 -1.898664683103561401e-01 -2.531853914260864258e-01 2.540700733661651611e-01 9.610525518655776978e-02 -1.027678400278091431e-01 1.244159489870071411e-01 -1.325190067291259766e-01 -6.164184957742691040e-02 1.515135020017623901e-01 2.221964858472347260e-02 9.882924705743789673e-02 -5.165611952543258667e-02 -5.622626096010208130e-02 1.010266244411468506e-01 -2.114020287990570068e-01 1.037965640425682068e-01 1.325496584177017212e-01 -1.056469604372978210e-01 5.823620408773422241e-02 1.298432350158691406e-01
-3.506452590227127075e-02 2.716464698314666748e-01 -1.676083207130432129e-01 -1.725649237632751465e-01 -9.773836284875869751e-02 2.117428183555603027e-02 -5.789651349186897278e-02 7.916807383298873901e-02 1.888987421989440918e-01 2.142530083656311035e-01 6.481697317212820053e-03 1.755219995975494385e-01 1.562599837779998779e-01 -2.444525063037872314e-01 -2.992656081914901733e-02 6.540513783693313599e-02 -5.071795359253883362e-02 5.813070107251405716e-03 -6.106477603316307068e-02 -2.949461042881011963e-01 2.306436449289321899e-01 -2.338093966245651245e-01 -1.061715632677078247e-01 1.550323963165283203e-01 2.056413143873214722e-01 1.759492456912994385e-01 1.610331833362579346e-01 6.508599221706390381e-02 1.409024000167846680e-02 5.344111099839210510e-02 3.917560875415802002e-01 3.863435387611389160e-01
3.548884391784667969e-02 -2.867609262466430664e-02 4.740995820611715317e-03 -1.094758063554763794e-01 -1.919491402804851532e-02 -1.295565068721771240e-02 -2.363624721765518188e-01 8.520773053169250488e-02 1.337193101644515991e-01 6.587912142276763916e-02 6.445200741291046143e-02 -9.846784174442291260e-02 2.442568093538284302e-01 1.127075701951980591e-01 1.902807876467704773e-02 -2.019997686147689819e-01 -2.976967990398406982e-01 -8.140534907579421997e-02 -1.760668009519577026e-01 -3.941315114498138428e-01 -6.300530582666397095e-02 -3.824923932552337646e-01 -1.242649853229522705e-01 3.815369307994842529e-01 -9.976401925086975098e-02 -8.284177631139755249e-02 -8.829906582832336426e-02 2.604175209999084473e-01 -1.331434398889541626e-01 4.982252791523933411e-02 2.499895542860031128e-01 6.811811029911041260e-02
1.614154428243637085e-01 2.272950708866119385e-01 1.436945199966430664e-01 -6.645114719867706299e-02 -7.938203960657119751e-02 -2.135885655879974365e-01 -1.084954291582107544e-01 2.455772012472152710e-01 6.753890961408615112e-02 2.406253367662429810e-01 2.837261557579040527e-01 -1.823407858610153198e-01 -1.341422200202941895e-01 -1.483349651098251343e-01 2.623411118984222412e-01 2.258569002151489258e-01 -6.314348429441452026e-02 -1.804004013538360596e-01 -3.768287003040313721e-01 -1.663745194673538208e-01 -6.845721602439880371e-02 -7.489708514185622334e-05 3.934751078486442566e-02 -2.123610675334930420e-01 -2.207823842763900757e-01 1.068805158138275146e-01 1.538120675832033157e-02 2.831687629222869873e-01 7.011186331510543823e-02 1.075157895684242249e-01 -8.816901594400405884e-02 1.216253563761711121e-01
4.350696206092834473e-01 2.740663290023803711e-01 -5.853879265487194061e-03 -6.508194655179977417e-02 8.686668425798416138e-02 1.160818561911582947e-01 1.641731522977352142e-02 4.693420231342315674e-02 2.461426109075546265e-01 -9.980448521673679352e-03 4.019551351666450500e-02 4.980776458978652954e-02 8.471523225307464600e-02 7.936412096023559570e-02 2.333216667175292969e-01 1.098544970154762268e-01 -2.543408870697021484e-01 -1.613289862871170044e-01 -2.939980030059814453e-01 -3.324884772300720215e-01 7.205390185117721558e-02 -2.213182598352432251e-01 -1.657443493604660034e-01 -8.730857819318771362e-02 1.936378180980682373e-01 9.640337526798248291e-02 -5.346302315592765808e-02 -5.161421746015548706e-02 7.437916845083236694e-02 2.963468991219997406e-02 1.217098906636238098e-01 -3.355173468589782715e-01
1.769089549779891968e-01 2.629604041576385498e-01 -9.643290191888809204e-02 -1.183195561170578003e-01 1.145300939679145813e-01 -2.377344220876693726e-01 -8.612535893917083740e-02 3.889785110950469971e-01 1.615647822618484497e-01 2.554891072213649750e-02 3.705559065565466881e-03 1.721969395875930786e-01 -1.189740821719169617e-01 -1.591816842555999756e-01 7.810942828655242920e-02 1.724103689193725586e-01 -1.346145719289779663e-01 9.738741815090179443e-02 -3.713156580924987793e-01 -1.368518918752670288e-01 -1.338884979486465454e-01 6.597839295864105225e-02 -1.320606768131256104e-01 -1.423984766006469727e-02 -9.538073837757110596e-02 -1.266443878412246704e-01 1.729875653982162476e-01 -5.538110435009002686e-02 -1.661805622279644012e-02 2.524319589138031006e-01 1.138411164283752441e-01 -3.961578309535980225e-01
2.217600047588348389e-01 -3.030649758875370026e-02 4.310671240091323853e-02 -2.945517897605895996e-01 -3.777220100164413452e-02 -2.461644262075424194e-01 -1.453182399272918701e-01 3.490394055843353271e-01 -1.284601390361785889e-01 2.112901061773300171e-01 7.005438953638076782e-02 1.082791015505790710e-01 -1.319043934345245361e-01 1.041372865438461304e-01 2.427955418825149536e-01 1.060418859124183655e-01 -2.675876319408416748e-01 -1.920990347862243652e-01 -2.614524960517883301e-01 2.881556190550327301e-02 3.550399243831634521e-01 -7.355133444070816040e-02 -1.217476129531860352e-01 -9.244864434003829956e-02 -2.632188200950622559e-01 -7.231903076171875000e-02 -2.610284462571144104e-02 1.636335700750350952e-01 -1.163839548826217651e-01 1.481506526470184326e-01 -9.931358695030212402e-02 1.569656468927860260e-02
-1.698826402425765991e-01 3.059214055538177490e-01 2.175432443618774414e-01 -3.928668498992919922e-01 -4.850867390632629395e-02 -3.473263084888458252e-01 1.156525965780019760e-02 1.802451163530349731e-01 4.502046853303909302e-02 8.891765773296356201e-02 -2.647244371473789215e-02 -1.687503606081008911e-01 1.392269134521484375e-01 -2.744908630847930908e-01 5.251689814031124115e-03 2.114829719066619873e-01 1.983311623334884644e-01 1.940426379442214966e-01 -2.255488336086273193e-01 -1.196907162666320801e-01 1.399783492088317871e-01 7.420347630977630615e-02 2.425694838166236877e-02 5.853606387972831726e-02 1.414211243391036987e-01 9.003490954637527466e-02 -1.827350407838821411e-01 2.428402900695800781e-01 9.312862157821655273e-02 1.722364127635955811e-01 1.646496541798114777e-02 1.062977239489555359e-01
1.750419884920120239e-01 3.258704245090484619e-01 -1.654914207756519318e-02 -1.417218595743179321e-01 -1.569321453571319580e-01 -1.981046199798583984e-01 -3.117425739765167236e-01 -1.441220641136169434e-01 1.226746290922164917e-01 -3.016014583408832550e-02 4.049914330244064331e-02 -3.879455476999282837e-02 1.550646722316741943e-01 -5.507249385118484497e-02 2.363476157188415527e-01 3.509568795561790466e-02 -1.615561395883560181e-01 -1.511665880680084229e-01 -1.483175754547119141e-01 -4.374408721923828125e-01 -1.124126389622688293e-01 -2.139296829700469971e-01 -3.942829370498657227e-02 3.400166034698486328e-01 -8.520586788654327393e-02 4.886132664978504181e-03 -6.390221416950225830e-02 2.429237961769104004e-01 1.474664360284805298e-02 -7.726091146469116211e-02 5.500144511461257935e-02 2.006099671125411987e-01
3.092337846755981445e-01 -1.146237626671791077e-01 4.691150411963462830e-02 -4.885927736759185791e-01 -1.439117491245269775e-01 -1.611766964197158813e-01 -1.451025754213333130e-01 3.746629953384399414e-01 4.332667961716651917e-02 2.351886034011840820e-01 2.634612321853637695e-01 -1.344726383686065674e-01 1.722675859928131104e-01 1.812929511070251465e-01 1.080755069851875305e-01 2.490799129009246826e-02 -1.997551321983337402e-01 4.266038909554481506e-02 5.013205111026763916e-02 -1.242520567029714584e-02 -4.558103531599044800e-02 -5.029424652457237244e-02 -7.497246563434600830e-02 -2.523463591933250427e-02 9.850952774286270142e-02 5.809071660041809082e-02 8.668249845504760742e-02 8.216249989345669746e-04 -7.747118920087814331e-02 3.010176420211791992e-01 1.849502474069595337e-01 -1.264886260032653809e-01
1.100636944174766541e-01 2.329475581645965576e-01 -1.135320439934730530e-01 -3.433946520090103149e-02 -3.171583414077758789e-01 -5.863370746374130249e-02 -3.585637807846069336e-01 1.389565914869308472e-01 3.664774298667907715e-01 -6.270142644643783569e-02 -5.999745428562164307e-02 -1.460883766412734985e-03 1.487805414944887161e-02 8.412192761898040771e-02 -4.958792403340339661e-02 1.655695289373397827e-01 1.259878724813461304e-01 -1.303410828113555908e-01 -4.584032297134399414e-01 -1.994741335511207581e-02 1.716883033514022827e-01 -1.345063149929046631e-01 -7.597535103559494019e-02 5.411457270383834839e-02 -9.146919846534729004e-02 -5.647116899490356445e-02 -1.312877535820007324e-01 1.492523849010467529e-01 -1.740106195211410522e-01 1.379558891057968140e-01 2.946215569972991943e-01 4.236458614468574524e-02
-8.472920209169387817e-02 1.221197471022605896e-01 4.444471374154090881e-02 -9.896329045295715332e-02 -9.519240260124206543e-02 -4.212473928928375244e-01 -4.000327363610267639e-02 9.088774025440216064e-02 1.566702686250209808e-02 1.510218977928161621e-01 1.827160567045211792e-01 -1.878124922513961792e-01 -2.954982221126556396e-01 -2.444028258323669434e-01 6.245246902108192444e-02 -6.451757997274398804e-02 -1.916219741106033325e-01 -1.553752869367599487e-01 -3.976836800575256348e-01 -2.346390336751937866e-01 -3.514705225825309753e-02 -1.013209670782089233e-01 -9.003148972988128662e-02 1.985178701579570770e-02 2.264948748052120209e-02 -5.622733756899833679e-02 1.583286933600902557e-02 3.428942263126373291e-01 2.013485431671142578e-01 -1.999204307794570923e-01 1.581222116947174072e-01 4.309865459799766541e-02
2.041483670473098755e-01 2.509640157222747803e-01 -7.737722992897033691e-02 -2.490297257900238037e-01 -1.692012399435043335e-01 -1.528265625238418579e-01 8.395919948816299438e-02 -6.154634058475494385e-02 1.346144378185272217e-01 -1.011175662279129028e-01 9.222550690174102783e-02 -2.683509886264801025e-02 -3.513924032449722290e-02 -8.650834858417510986e-02 1.213246956467628479e-01 1.519590914249420166e-01 7.942477613687515259e-02 -2.212654799222946167e-01 -3.547975122928619385e-01 -1.995763033628463745e-01 1.669871807098388672e-01 -1.421698033809661865e-01 -1.082086712121963501e-01 3.197003006935119629e-01 1.327327191829681396e-01 3.422903120517730713e-01 -1.505803465843200684e-01 3.363352268934249878e-02 -3.246493870392441750e-03 4.763216152787208557e-02 3.685289323329925537e-01 -2.723866142332553864e-02
9.666357934474945068e-02 4.232567548751831055e-02 6.537199765443801880e-02 -2.056917101144790649e-01 -3.590285032987594604e-02 -1.360066831111907959e-01 2.385646849870681763e-02 4.593661427497863770e-01 8.488850295543670654e-02 3.068830668926239014e-01 1.262107491493225098e-01 9.027680009603500366e-02 1.860268563032150269e-01 -1.635694950819015503e-01 2.512978203594684601e-02 -3.323337808251380920e-02 -5.558072030544281006e-02 1.960401684045791626e-01 -3.357307910919189453e-01 -2.415631432086229324e-03 -7.493883371353149414e-02 1.475553400814533234e-02 -1.108717322349548340e-01 -1.406996548175811768e-01 -1.410993486642837524e-01 -3.920350372791290283e-01 -1.935842782258987427e-01 2.887586653232574463e-01 9.359371662139892578e-02 -9.369982779026031494e-02 5.727478116750717163e-02 1.221002116799354553e-01
3.304202258586883545e-01 4.613466262817382812e-01 -6.491635739803314209e-02 -1.066741347312927246e-01 -2.665316164493560791e-01 -5.596136674284934998e-02 -1.690716445446014404e-01 1.912522464990615845e-01 7.594030350446701050e-02 -1.812512986361980438e-02 -9.726694226264953613e-02 2.607232034206390381e-01 5.125563591718673706e-02 2.049462497234344482e-02 -8.236507326364517212e-02 3.783838450908660889e-02 1.251937001943588257e-01 -2.160476744174957275e-01 -3.012712001800537109e-01 -2.156188488006591797e-01 1.124417930841445923e-01 -1.598962098360061646e-01 -2.052865363657474518e-02 3.611608594655990601e-02 3.562851250171661377e-02 -1.802329719066619873e-01 2.282213270664215088e-01 2.222269028425216675e-01 7.119917124509811401e-02 1.999676376581192017e-01 5.953221395611763000e-02 -6.995580345392227173e-02
1.776595413684844971e-02 2.684813141822814941e-01 1.426985412836074829e-01 -6.972748041152954102e-02 -1.642390042543411255e-01 -3.010746836662292480e-01 -1.079966351389884949e-01 2.920109927654266357e-01 -6.618539243936538696e-02 1.789892762899398804e-01 3.236053884029388428e-01 -2.422282993793487549e-01 -2.393248528242111206e-01 -2.872745878994464874e-02 4.160464555025100708e-02 2.315546870231628418e-01 -1.373279541730880737e-01 -5.157195031642913818e-02 -3.311419785022735596e-01 -4.036304354667663574e-02 -1.274841874837875366e-01 -1.397324353456497192e-01 -6.480353325605392456e-02 -2.236171364784240723e-01 6.094384565949440002e-02 -5.266181752085685730e-02 -2.214910835027694702e-01 2.432502210140228271e-01 3.119668923318386078e-02 -9.589642286300659180e-02 9.446839243173599243e-02 -1.340377330780029297e-01
-4.958303645253181458e-02 1.218745782971382141e-01 7.143375277519226074e-02 -1.775715202093124390e-01 4.625885933637619019e-02 -1.803292483091354370e-01 -1.962408423423767090e-01 2.328607141971588135e-01 7.662536948919296265e-02 4.577522575855255127e-01 1.224855035543441772e-01 -1.565535217523574829e-01 -8.520577102899551392e-02 -3.930762410163879395e-03 -1.601626724004745483e-02 3.868416547775268555e-01 1.849963515996932983e-01 -1.077941879630088806e-01 -2.170530855655670166e-01 -4.113027751445770264e-01 -1.433113366365432739e-01 1.278585493564605713e-01 -1.365676820278167725e-01 4.596081748604774475e-02 3.812982141971588135e-02 -1.719880998134613037e-01 2.355888858437538147e-02 1.187744066119194031e-01 8.150748908519744873e-02 -1.355518102645874023e-01 2.968188002705574036e-02 1.232583448290824890e-01
1.515622586011886597e-01 8.642500638961791992e-02 -2.074761986732482910e-01 -4.265951514244079590e-01 3.825144469738006592e-02 -1.695213913917541504e-01 -2.340280562639236450e-01 -3.190511837601661682e-02 1.280558705329895020e-01 2.661402821540832520e-01 7.325214147567749023e-02 2.677727043628692627e-01 7.538020610809326172e-02 -1.923537552356719971e-01 -6.985777616500854492e-02 1.597231328487396240e-01 -1.714738900773227215e-03 -3.600313887000083923e-02 -7.756050676107406616e-02 -1.142787188291549683e-01 1.003655139356851578e-02 7.537372875958681107e-03 -2.249684482812881470e-01 3.211798071861267090e-01 -4.392834380269050598e-02 -2.332522571086883545e-01 -1.579065918922424316e-01 -1.904896497726440430e-01 -1.494416147470474243e-01 -4.074881318956613541e-03 3.269551694393157959e-01 -8.117588236927986145e-03
8.877124637365341187e-02 7.347990572452545166e-02 -9.236049652099609375e-02 -3.000670373439788818e-01 2.554957866668701172e-01 -2.609246075153350830e-01 -1.818216443061828613e-01 1.326127499341964722e-01 -3.828682377934455872e-02 1.539817750453948975e-01 1.538516581058502197e-01 -4.780163988471031189e-02 -1.408192515373229980e-01 -7.907082140445709229e-02 2.363309115171432495e-01 -9.706718474626541138e-02 -1.627411097288131714e-01 -3.140799701213836670e-01 -4.009040594100952148e-01 -6.218936294317245483e-02 3.440820872783660889e-01 -1.599436402320861816e-01 3.789972886443138123e-02 -5.777195841073989868e-02 -1.793857216835021973e-01 -9.614830464124679565e-02 -1.179195493459701538e-01 2.464282512664794922e-01 -5.226150900125503540e-02 -3.956291079521179199e-02 4.344034940004348755e-02 3.076096251606941223e-02
9.706056863069534302e-02 2.321676462888717651e-01 7.668520323932170868e-03 -3.700090348720550537e-01 -1.178220584988594055e-01 -5.875406414270401001e-02 -8.390352129936218262e-02 -7.720758020877838135e-02 4.739240556955337524e-02 -6.049706134945154190e-03 -3.548816442489624023e-01 8.426344394683837891e-02 -4.462045058608055115e-02 -4.890843480825424194e-02 1.437683552503585815e-01 2.905791103839874268e-01 -2.160844355821609497e-01 -1.948256418108940125e-02 -2.996781468391418457e-01 -1.512854695320129395e-01 -1.100746616721153259e-01 -2.012254744768142700e-01 1.547379195690155029e-01 -2.322411686182022095e-01 2.918265201151371002e-02 5.668710172176361084e-02 9.827859699726104736e-03 1.852834820747375488e-01 -1.743680685758590698e-01 1.650609970092773438e-01 3.278646171092987061e-01 -1.751403510570526123e-01
-3.217701613903045654e-02 3.470235764980316162e-01 3.136379718780517578e-01 -3.935075700283050537e-01 -2.816264517605304718e-03 -2.471043169498443604e-01 6.944549828767776489e-02 1.497218012809753418e-01 8.415087126195430756e-03 -6.096213124692440033e-03 1.289273425936698914e-02 -2.132329344749450684e-01 2.320246696472167969e-01 -6.751850247383117676e-02 1.374209672212600708e-01 1.624850332736968994e-01 1.178694739937782288e-01 9.508580714464187622e-02 -4.411260187625885010e-01 -8.392177522182464600e-02 -1.445167791098356247e-02 4.511677101254463196e-02 1.704788208007812500e-01 -2.531765028834342957e-02 -1.359627489000558853e-02 8.750450611114501953e-02 9.000348299741744995e-02 1.479785293340682983e-01 -1.342354714870452881e-01 1.514424383640289307e-01 -3.487621247768402100e-02 2.259726375341415405e-01
2.424662560224533081e-01 -8.775866776704788208e-02 -1.072451695799827576e-01 -2.799615263938903809e-01 -2.996295318007469177e-02 -4.679338634014129639e-01 -1.880930811166763306e-01 1.803863644599914551e-01 -2.537694871425628662e-01 3.094979524612426758e-01 3.953184001147747040e-03 1.199885457754135132e-01 -8.222056180238723755e-02 7.982670515775680542e-02 1.569580882787704468e-01 -1.095907529816031456e-03 -2.589652836322784424e-01 -2.520181834697723389e-01 -1.606665402650833130e-01 2.396356314420700073e-02 2.381712347269058228e-01 -3.137224912643432617e-02 -7.387997955083847046e-02 -1.962535455822944641e-02 1.094934567809104919e-01 7.350603491067886353e-02 6.291768699884414673e-02 1.647661477327346802e-01 1.142814531922340393e-01 1.287853568792343140e-01 4.332179948687553406e-02 2.072233855724334717e-01
5.953372269868850708e-02 4.630763530731201172e-01 7.938851416110992432e-02 2.288071066141128540e-02 1.779338121414184570e-01 -1.575354337692260742e-01 -6.543239206075668335e-02 1.092029437422752380e-01 -1.713713407516479492e-01 3.118874728679656982e-01 -5.827695131301879883e-02 -3.139564022421836853e-02 -1.450902130454778671e-02 2.449117153882980347e-01 1.476451009511947632e-01 1.694351062178611755e-02 -8.884606510400772095e-02 -1.335082203149795532e-01 -2.687785029411315918e-01 -6.342923641204833984e-02 -8.069872856140136719e-02 -3.196550607681274414e-01 -9.795384109020233154e-02 -8.528951555490493774e-02 8.528097718954086304e-02 -6.144412234425544739e-02 6.384175270795822144e-02 -1.202061325311660767e-01 -6.836477667093276978e-03 4.299915730953216553e-01 1.792569160461425781e-01 1.225272044539451599e-01
2.113691419363021851e-01 1.442767083644866943e-01 3.175218775868415833e-02 -1.178425326943397522e-01 -1.873661018908023834e-02 -1.716576218605041504e-01 -2.041833400726318359e-01 8.184161037206649780e-02 7.447075843811035156e-02 3.894218802452087402e-01 -1.238822266459465027e-01 -7.211244851350784302e-02 -8.093357086181640625e-02 3.152681887149810791e-02 2.495270222425460815e-01 1.552030593156814575e-01 -1.732938587665557861e-01 1.556377708911895752e-01 -1.030357405543327332e-01 -2.613778710365295410e-01 7.996832579374313354e-02 -6.575673073530197144e-02 -6.982910633087158203e-02 1.320239156484603882e-01 -3.942117094993591309e-01 -1.734718233346939087e-01 -1.936962604522705078e-01 2.725281417369842529e-01 4.313756246119737625e-03 1.486063897609710693e-01 -2.583119273185729980e-01 -1.320650428533554077e-01
1.442167758941650391e-01 2.224977314472198486e-01 9.846923500299453735e-02 -1.562822163105010986e-01 4.124423954635858536e-03 -9.256210923194885254e-02 1.219256594777107239e-01 3.747318387031555176e-01 1.262653619050979614e-01 2.878321111202239990e-01 9.288443624973297119e-02 9.401143342256546021e-02 1.535025388002395630e-01 -1.812126934528350830e-01 5.532063543796539307e-02 -6.015163287520408630e-02 -4.246834293007850647e-02 7.712098304182291031e-03 -2.058644294738769531e-01 -7.433278113603591919e-02 1.983469165861606598e-02 -5.926913768053054810e-02 -1.988852322101593018e-01 -3.908084332942962646e-02 -2.337887324392795563e-02 -4.220541119575500488e-01 -9.921098500490188599e-02 5.024235844612121582e-01 -4.760179296135902405e-02 -1.264893542975187302e-02 5.153159797191619873e-02 1.076029017567634583e-01
2.049133032560348511e-01 1.084851473569869995e-01 8.435298502445220947e-02 -1.024474501609802246e-01 -9.058258496224880219e-03 -2.843330204486846924e-01 1.134331896901130676e-01 1.068876907229423523e-01 -3.221141397953033447e-01 2.213839739561080933e-01 -2.327540218830108643e-01 5.347524303942918777e-03 -2.070192545652389526e-01 -1.266569178551435471e-02 5.073263496160507202e-02 1.834123581647872925e-01 -3.413237631320953369e-01 1.417149007320404053e-01 -4.816374182701110840e-01 3.927977383136749268e-02 -4.807619377970695496e-02 -1.248494759202003479e-01 -1.158687658607959747e-02 6.371065974235534668e-02 1.565983751788735390e-03 -4.312414303421974182e-02 3.582764416933059692e-02 2.373290956020355225e-01 2.414331734180450439e-01 7.708551734685897827e-02 1.146719753742218018e-01 -9.034008532762527466e-02
6.252308934926986694e-02 -1.203918904066085815e-01 7.401288300752639771e-02 -2.777444124221801758e-01 -8.527934551239013672e-02 -8.601509779691696167e-02 -3.089816570281982422e-01 1.219943165779113770e-01 2.517106235027313232e-01 1.823048591613769531e-01 -5.299622192978858948e-03 -1.435280870646238327e-02 3.033878803253173828e-01 -1.029831543564796448e-01 -9.865458309650421143e-02 2.522042095661163330e-01 1.622491516172885895e-02 -1.313893049955368042e-01 -2.540494203567504883e-01 9.019052982330322266e-02 -1.085836291313171387e-01 -2.904961407184600830e-01 -9.635223448276519775e-02 4.053489863872528076e-02 2.815863192081451416e-01 -4.997662827372550964e-02 4.182666912674903870e-02 -1.016148030757904053e-01 -1.873094290494918823e-01 1.610610447824001312e-02 4.027910828590393066e-01 1.112698614597320557e-01
6.764142960309982300e-02 1.116039976477622986e-01 -4.832582548260688782e-02 -3.203146457672119141e-01 2.105323076248168945e-01 -3.824377655982971191e-01 -1.244921013712882996e-01 2.048580795526504517e-01 -1.232312619686126709e-01 1.270334273576736450e-01 2.486656047403812408e-02 -1.185478363186120987e-02 -1.052912697196006775e-01 -2.804957926273345947e-01 2.526200413703918457e-01 9.083954989910125732e-02 -2.056110054254531860e-01 -2.571321725845336914e-01 -1.455176174640655518e-01 -8.847703784704208374e-02 3.379477262496948242e-01 -2.769568860530853271e-01 8.296920917928218842e-03 7.026596367359161377e-02 -2.073401063680648804e-01 -1.356975436210632324e-01 -1.319184005260467529e-01 1.268126964569091797e-01 8.613478392362594604e-02 1.746396161615848541e-02 1.038115750998258591e-02 -5.790716502815485001e-03
2.509492039680480957e-01 -3.604601696133613586e-02 -3.936287388205528259e-02 -2.077312618494033813e-01 -1.077049896121025085e-01 -2.723586931824684143e-02 -1.819023042917251587e-01 -5.934537388384342194e-03 2.125405222177505493e-01 -4.661286249756813049e-02 -3.068038634955883026e-02 6.447929888963699341e-02 2.889958582818508148e-02 -8.245114237070083618e-02 1.355889886617660522e-01 3.236839547753334045e-02 -8.246501535177230835e-02 -3.491405770182609558e-02 -4.687303006649017334e-01 -8.032973110675811768e-02 6.353142112493515015e-02 -3.282129168510437012e-01 -2.336392402648925781e-01 6.437694281339645386e-02 1.798028498888015747e-01 -2.829585690051317215e-03 3.791458904743194580e-02 5.835594609379768372e-02 -2.251098453998565674e-01 7.658042013645172119e-02 3.004468679428100586e-01 -4.211742877960205078e-01
6.750534474849700928e-02 1.193590238690376282e-01 9.074106067419052124e-02 -3.190282583236694336e-01 2.571660578250885010e-01 -3.992989659309387207e-01 -2.786847651004791260e-01 1.563067883253097534e-01 -3.893154487013816833e-02 -6.453651934862136841e-02 1.956627964973449707e-01 -3.081227242946624756e-01 5.806492269039154053e-02 -1.118039637804031372e-01 2.328274995088577271e-01 1.302975416183471680e-01 -1.436122804880142212e-01 -1.837179660797119141e-01 -3.663908541202545166e-01 3.950678184628486633e-02 1.555242091417312622e-01 -1.644929870963096619e-02 -1.554404795169830322e-01 -1.385360360145568848e-01 4.589021578431129456e-02 1.103599369525909424e-02 2.717382833361625671e-02 2.087984234094619751e-01 3.977007046341896057e-02 8.950854092836380005e-02 -3.062432818114757538e-02 4.964078590273857117e-02
1.473273336887359619e-01 1.830869913101196289e-01 1.961384862661361694e-01 -1.768790036439895630e-01 -3.875307366251945496e-02 -3.016344606876373291e-01 -6.182604283094406128e-02 1.511271893978118896e-01 9.465684741735458374e-02 5.086493492126464844e-01 -1.043700203299522400e-01 -1.797778606414794922e-01 -1.578767411410808563e-02 1.244445666670799255e-01 2.191628366708755493e-01 2.588756084442138672e-01 1.794914901256561279e-01 1.756958216428756714e-01 -8.335646241903305054e-02 -2.306575179100036621e-01 -1.957612857222557068e-02 6.201251596212387085e-02 -3.856401890516281128e-02 -7.862447202205657959e-02 7.664261758327484131e-02 -5.207456275820732117e-02 1.666882932186126709e-01 1.736337989568710327e-01 -6.302373111248016357e-02 8.108694851398468018e-02 1.645548343658447266e-01 2.736942768096923828e-01
3.338980972766876221e-01 2.598708271980285645e-01 1.067663207650184631e-01 -2.211619168519973755e-01 -1.141369715332984924e-01 -3.013961017131805420e-01 -7.988061755895614624e-02 7.039339095354080200e-02 2.862632647156715393e-02 2.939883768558502197e-01 -1.664835661649703979e-01 5.035873129963874817e-02 -7.275418844074010849e-03 8.552859723567962646e-02 -1.103197336196899414e-01 -1.911937445402145386e-02 -2.719982564449310303e-01 1.425988227128982544e-01 -1.732995510101318359e-01 1.346131712198257446e-01 1.368206590414047241e-01 -1.838302016258239746e-01 8.153278613463044167e-04 -1.616237312555313110e-01 4.039233922958374023e-02 -3.365667462348937988e-01 4.360814020037651062e-02 2.182916849851608276e-01 2.451226264238357544e-01 1.491045057773590088e-01 -4.094992950558662415e-02 -1.962039619684219360e-01
2.446428835391998291e-01 -1.118927262723445892e-02 -1.986388266086578369e-01 -1.288975477218627930e-01 -1.025867462158203125e-01 -4.222336411476135254e-02 -1.081941947340965271e-01 -2.782056340947747231e-03 2.916491031646728516e-01 4.720096662640571594e-02 3.167516738176345825e-02 1.709292829036712646e-01 -7.556156069040298462e-02 -8.120436966419219971e-02 1.630370169878005981e-01 5.549319460988044739e-02 6.140260025858879089e-02 6.278418004512786865e-02 -3.467662036418914795e-01 -1.185209527611732483e-01 3.658400475978851318e-01 -3.552439212799072266e-01 -1.277148276567459106e-01 -1.039385572075843811e-01 1.027266830205917358e-01 5.709384381771087646e-02 -1.422368586063385010e-01 1.385123375803232193e-02 -4.528766125440597534e-02 -4.607574269175529480e-02 4.093224406242370605e-01 -2.556334733963012695e-01
1.504356563091278076e-01 2.350877374410629272e-01 1.431320458650588989e-01 -1.549700945615768433e-01 -2.253756374120712280e-01 -2.372819036245346069e-01 -1.461216360330581665e-01 1.969096995890140533e-02 5.249853804707527161e-02 3.272289633750915527e-01 -1.303075160831212997e-02 -7.276006788015365601e-02 7.763133943080902100e-02 -2.445534318685531616e-01 5.883478373289108276e-02 -2.396603487432003021e-02 -1.690533757209777832e-01 8.031807094812393188e-02 -2.042932659387588501e-01 -2.930834889411926270e-01 -1.100161746144294739e-01 -7.052410393953323364e-02 1.231963261961936951e-01 3.540863692760467529e-01 7.415351271629333496e-02 -2.206667065620422363e-01 2.294496744871139526e-01 2.408149242401123047e-01 1.277441829442977905e-01 2.189045697450637817e-01 8.306013047695159912e-02 -8.563235402107238770e-02
3.021635115146636963e-01 8.607227355241775513e-02 1.023119837045669556e-01 -9.126312099397182465e-03 -1.620169728994369507e-01 -9.581990540027618408e-02 -1.975301206111907959e-01 1.512894779443740845e-01 2.651781737804412842e-01 4.020842313766479492e-01 -7.079698145389556885e-02 -1.499807089567184448e-01 1.236321055330336094e-03 1.815617084503173828e-01 -8.929547667503356934e-02 1.030230000615119934e-01 -1.777011603116989136e-01 7.323966920375823975e-02 -2.924695909023284912e-01 -5.887635052204132080e-02 2.005833238363265991e-01 -2.276863530278205872e-02 1.806765347719192505e-01 1.821271032094955444e-01 1.918286643922328949e-02 -4.434777498245239258e-01 7.354713976383209229e-02 2.746510785073041916e-03 -5.826712772250175476e-02 6.868093460798263550e-02 1.658169180154800415e-01 1.084960401058197021e-01
1.488856375217437744e-01 2.254099771380424500e-02 -8.652948588132858276e-02 -2.640840709209442139e-01 -1.453418433666229248e-01 -1.091964449733495712e-02 -1.583475619554519653e-01 -1.384325325489044189e-01 -5.103784427046775818e-02 2.805223464965820312e-01 7.006138563156127930e-02 5.903546884655952454e-02 -2.022344619035720825e-01 3.259772062301635742e-02 -1.582167595624923706e-01 1.180671807378530502e-02 6.165580358356237411e-03 -1.528837233781814575e-01 -2.589518725872039795e-01 -2.597443386912345886e-02 1.273880302906036377e-01 -3.441689908504486084e-01 1.407694369554519653e-01 -2.245142459869384766e-01 2.716424465179443359e-01 9.129077196121215820e-03 -1.842199638485908508e-02 2.098937779664993286e-01 1.831848360598087311e-02 9.501256980001926422e-03 4.540252387523651123e-01 -2.385669499635696411e-01
2.361013442277908325e-01 -7.550417631864547729e-02 -5.495408922433853149e-02 -3.223784267902374268e-01 1.629789620637893677e-01 -1.343203037977218628e-01 -2.259953171014785767e-01 -1.868423447012901306e-02 2.505622804164886475e-01 2.480458617210388184e-01 -1.814557909965515137e-01 1.805830299854278564e-01 -3.602021560072898865e-02 -1.342093795537948608e-01 -2.705943286418914795e-01 2.288240045309066772e-01 -7.121550291776657104e-02 -2.129936963319778442e-01 -1.324467360973358154e-01 -1.970582827925682068e-02 3.041453659534454346e-02 -3.288381099700927734e-01 1.405791193246841431e-01 2.182786166667938232e-01 -1.354983597993850708e-01 -1.894647777080535889e-01 -3.952154889702796936e-02 -1.199316233396530151e-01 -1.166411489248275757e-01 1.765254288911819458e-01 1.797389686107635498e-01 9.345428645610809326e-02
2.038332968950271606e-01 2.702121436595916748e-01 4.318017046898603439e-03 -7.707382738590240479e-02 -2.986159324645996094e-01 -1.617631912231445312e-01 -9.786820411682128906e-02 2.661998271942138672e-01 -3.810264915227890015e-02 2.526334226131439209e-01 2.474054247140884399e-01 -1.976112425327301025e-01 -2.378634214401245117e-01 -1.550704892724752426e-02 3.234666958451271057e-02 1.591816246509552002e-01 -1.573963165283203125e-01 8.267493546009063721e-02 -3.119278848171234131e-01 -6.626409292221069336e-02 -1.270765513181686401e-01 -2.992288172245025635e-01 8.717954903841018677e-02 -1.957432031631469727e-01 1.787661015987396240e-01 -1.980086714029312134e-01 -1.240702345967292786e-02 2.655396461486816406e-01 7.969067245721817017e-02 -8.827837184071540833e-03 2.835868857800960541e-02 3.155834600329399109e-02
-6.002088263630867004e-02 -6.970964372158050537e-02 1.639231145381927490e-01 -2.511281967163085938e-01 -1.280083954334259033e-01 -1.944866627454757690e-01 -7.299260795116424561e-02 7.408351451158523560e-02 7.338901609182357788e-02 3.512736260890960693e-01 -1.394392997026443481e-01 4.419401288032531738e-02 -1.130434274673461914e-01 1.969324499368667603e-01 2.436687201261520386e-01 3.023810982704162598e-01 -1.955637475475668907e-03 7.232548296451568604e-02 -2.728444933891296387e-01 -2.596339210867881775e-02 3.589809536933898926e-01 -2.814528942108154297e-01 1.173902899026870728e-01 -1.158823966979980469e-01 -3.018010556697845459e-01 -1.944472640752792358e-01 -8.951283246278762817e-02 -1.076035201549530029e-02 -1.548527777194976807e-01 -3.219211474061012268e-02 7.871777564287185669e-02 1.222905796021223068e-02
6.974082440137863159e-02 4.930796101689338684e-02 -2.522699348628520966e-02 -2.803063988685607910e-01 -1.097053140401840210e-01 -9.699781239032745361e-02 -1.749952733516693115e-01 2.974509000778198242e-01 1.293290257453918457e-01 2.956188619136810303e-01 -2.340882718563079834e-01 -1.221664156764745712e-02 -1.087399572134017944e-01 -2.439591586589813232e-01 4.963843151926994324e-02 2.556212246417999268e-01 4.668569564819335938e-02 -1.688649319112300873e-02 -3.489269912242889404e-01 -4.550341963768005371e-01 -1.003896892070770264e-01 6.641374528408050537e-02 -5.724662169814109802e-02 -4.970551654696464539e-02 -2.345365355722606182e-04 -1.302098333835601807e-01 -1.321672350168228149e-01 1.614969521760940552e-01 -2.634060941636562347e-02 -2.028858661651611328e-01 -1.355547755956649780e-01 -4.999700188636779785e-02
3.958996385335922241e-02 1.270442306995391846e-01 8.565308898687362671e-02 -1.501104980707168579e-01 -7.660854607820510864e-02 -1.745427846908569336e-01 -2.850941419601440430e-01 2.443502992391586304e-01 3.207199275493621826e-01 2.435809820890426636e-01 -5.632495880126953125e-02 -1.062922179698944092e-01 -1.009292006492614746e-01 -9.623969346284866333e-02 5.538506805896759033e-02 2.374840080738067627e-01 6.991548091173171997e-02 -8.443409949541091919e-02 -3.170132637023925781e-01 -4.576449096202850342e-01 -1.547262966632843018e-01 7.493901997804641724e-02 -1.495773792266845703e-01 -2.751131169497966766e-02 -1.474614441394805908e-01 -1.253287345170974731e-01 -7.892642170190811157e-02 2.100356072187423706e-01 1.045171618461608887e-01 -1.846290975809097290e-01 -6.072221696376800537e-02 -9.159282594919204712e-02
1.040111705660820007e-01 2.692806124687194824e-01 -2.236953238025307655e-03 -3.996129631996154785e-01 -6.462007761001586914e-02 -1.009063497185707092e-01 -7.318247109651565552e-02 1.201351806521415710e-01 3.233048319816589355e-02 -7.773378491401672363e-02 1.801309734582901001e-02 -1.191354244947433472e-01 -1.200933381915092468e-01 7.780218124389648438e-02 1.760218590497970581e-01 2.939476072788238525e-01 5.381970480084419250e-02 3.578425571322441101e-02 -4.100954532623291016e-01 -2.336573153734207153e-01 1.356514394283294678e-01 1.709629893302917480e-01 2.893588244915008545e-01 -2.803772985935211182e-01 1.056354213505983353e-02 -1.001676619052886963e-01 -1.267993543297052383e-02 2.047743201255798340e-01 -6.018061190843582153e-02 6.729092448949813843e-02 2.322736084461212158e-01 1.099917367100715637e-01
1.177443414926528931e-01 6.547544151544570923e-02 3.315278142690658569e-02 3.232792392373085022e-02 -2.607268393039703369e-01 -2.460643202066421509e-01 -1.247367337346076965e-01 1.409868746995925903e-01 -1.010788977146148682e-01 4.076253473758697510e-01 -1.753094047307968140e-02 -3.999441489577293396e-02 3.097583167254924774e-02 -3.107685223221778870e-02 -1.090561375021934509e-01 2.124775201082229614e-01 -2.205675393342971802e-01 -3.100208342075347900e-01 -1.366033554077148438e-01 1.065866556018590927e-03 1.177789494395256042e-01 -4.471056759357452393e-01 -9.823822230100631714e-02 -1.620494723320007324e-01 -5.088409781455993652e-02 1.697381585836410522e-01 -4.237525537610054016e-02 -1.953005492687225342e-01 9.275323897600173950e-02 2.077697962522506714e-02 1.929440349340438843e-01 -2.185947895050048828e-01
2.289378494024276733e-01 -1.114416196942329407e-01 -1.090216115117073059e-01 -1.273029446601867676e-01 9.628145489841699600e-04 -1.093698963522911072e-01 -2.063860297203063965e-01 -2.100112587213516235e-01 2.095686346292495728e-01 3.858009874820709229e-01 -1.829317212104797363e-01 4.151435941457748413e-02 -1.029710322618484497e-01 -1.617083884775638580e-02 -2.577182054519653320e-01 2.818476594984531403e-02 1.141044870018959045e-01 -6.900522857904434204e-02 -3.115460276603698730e-01 1.317105954512953758e-03 -4.061697516590356827e-03 -2.069080621004104614e-01 8.767093718051910400e-02 2.506458759307861328e-01 6.826876848936080933e-02 -4.434105753898620605e-01 -2.211547195911407471e-01 -2.993118716403841972e-03 1.590863615274429321e-02 1.524629187770187855e-03 1.515491306781768799e-01 2.813435345888137817e-02
1.515469253063201904e-01 4.638783633708953857e-02 1.211613640189170837e-01 -1.756082475185394287e-01 7.938038557767868042e-02 -4.084779322147369385e-01 -1.361686885356903076e-01 2.682982683181762695e-01 -4.234176874160766602e-02 9.800186008214950562e-02 2.540237903594970703e-01 -3.022274374961853027e-01 -2.164655327796936035e-01 -2.320792973041534424e-01 2.384553849697113037e-01 1.933604180812835693e-01 -6.151962280273437500e-02 -9.506665915250778198e-02 -3.808759748935699463e-01 2.872964553534984589e-02 8.132010698318481445e-02 -1.261578034609556198e-02 -1.240948028862476349e-02 -1.230019703507423401e-01 4.331259801983833313e-02 -7.566417008638381958e-02 -1.345512419939041138e-01 1.957309991121292114e-01 1.019289270043373108e-01 -4.478017240762710571e-02 1.924371719360351562e-01 9.610191732645034790e-02
-1.903551220893859863e-01 -1.549225747585296631e-01 -1.320099085569381714e-01 -1.406517028808593750e-01 -3.607155755162239075e-03 1.201884672045707703e-01 -9.250796586275100708e-02 1.340442448854446411e-01 2.339041531085968018e-01 3.587822914123535156e-01 3.768748417496681213e-02 -3.666805848479270935e-02 1.833979189395904541e-01 1.550235748291015625e-01 7.483734190464019775e-02 2.482727617025375366e-01 -1.480937749147415161e-01 -1.818019896745681763e-01 -3.221339583396911621e-01 -1.622332632541656494e-01 -1.951128542423248291e-01 -2.512139976024627686e-01 -2.480539977550506592e-01 -5.867175757884979248e-02 1.790267974138259888e-01 1.800238154828548431e-02 -9.078129380941390991e-02 1.498896032571792603e-01 -1.418974548578262329e-01 5.086662247776985168e-02 2.195220589637756348e-01 -2.554276287555694580e-01
2.312348186969757080e-01 3.275826275348663330e-01 5.529539659619331360e-03 -1.197343692183494568e-01 2.826224267482757568e-02 -2.624033391475677490e-01 -1.083826571702957153e-01 2.867133319377899170e-01 2.269469201564788818e-01 6.044440716505050659e-02 -2.920923829078674316e-01 -8.700624853372573853e-02 -2.850110083818435669e-02 1.318329423666000366e-01 -4.461615905165672302e-02 -3.869384992867708206e-03 -4.421818256378173828e-02 -1.789009720087051392e-01 -1.517995595932006836e-01 -1.206455975770950317e-01 9.360055625438690186e-02 -2.356144040822982788e-01 -2.213208973407745361e-01 5.191985145211219788e-02 1.585856527090072632e-01 -1.388675421476364136e-01 8.721787482500076294e-02 1.395454108715057373e-01 -9.731030464172363281e-02 4.544303119182586670e-01 -1.284148544073104858e-01 3.886046260595321655e-02
6.566592305898666382e-02 -2.887496352195739746e-02 1.432395279407501221e-01 -1.262613683938980103e-01 2.047429233789443970e-01 -1.513531059026718140e-02 -3.982956707477569580e-02 3.045093417167663574e-01 3.057278990745544434e-01 5.321146547794342041e-02 8.890899270772933960e-02 -2.130212262272834778e-02 1.377063095569610596e-01 1.842229515314102173e-01 2.306942492723464966e-01 -4.520925134420394897e-02 -6.329674273729324341e-02 6.597198545932769775e-02 -6.037408709526062012e-01 -1.765619218349456787e-01 8.893292397260665894e-02 -1.437883079051971436e-01 -1.743221431970596313e-01 4.881484061479568481e-02 2.526101768016815186e-01 2.901084907352924347e-02 5.650531128048896790e-02 7.707213610410690308e-02 1.338280141353607178e-01 -6.714444607496261597e-02 -1.020318195223808289e-01 1.926209181547164917e-01
-9.388411045074462891e-02 -1.608741581439971924e-01 -5.841308087110519409e-02 4.611391574144363403e-02 -1.011832132935523987e-01 -3.826955705881118774e-02 -1.514170467853546143e-01 4.387610778212547302e-02 4.333899915218353271e-01 3.413360118865966797e-01 8.338450640439987183e-02 1.177857741713523865e-01 -5.458149313926696777e-02 6.797963380813598633e-02 1.615509390830993652e-02 2.619248032569885254e-01 -2.504118680953979492e-01 4.335275292396545410e-02 -4.248204827308654785e-01 -1.314341425895690918e-01 3.898993134498596191e-02 -5.038660019636154175e-02 -7.554677873849868774e-02 -7.119961082935333252e-02 3.255076706409454346e-01 -4.525983333587646484e-02 1.890025916509330273e-03 2.395355254411697388e-01 -1.464087665081024170e-01 1.051963716745376587e-01 2.136233299970626831e-01 -2.987264283001422882e-02
1.771650463342666626e-01 1.927633881568908691e-01 3.901005089282989502e-01 -1.861251592636108398e-01 -1.953884214162826538e-01 -2.274388968944549561e-01 -5.411262437701225281e-02 -3.957935795187950134e-02 3.157531619071960449e-01 4.331208169460296631e-01 -1.559110134840011597e-01 -1.231707111001014709e-01 7.758617401123046875e-02 -6.402269750833511353e-02 1.042216569185256958e-01 1.290907803922891617e-02 -2.030411511659622192e-01 -1.351279020309448242e-01 -2.310029566287994385e-01 -8.737041801214218140e-02 -2.293067574501037598e-01 1.196008524857461452e-03 1.358669549226760864e-01 1.486224830150604248e-01 -1.479011774063110352e-01 -5.232864525169134140e-03 -6.769840139895677567e-03 6.986299902200698853e-02 -1.063943877816200256e-01 2.225826978683471680e-01 -2.864958718419075012e-02 1.373831555247306824e-02
1.607203185558319092e-01 -9.939774870872497559e-02 8.855897933244705200e-02 -3.460275828838348389e-01 2.086282968521118164e-01 -3.666199743747711182e-01 -3.198109567165374756e-01 2.854280471801757812e-01 4.148599132895469666e-02 -2.253983356058597565e-02 1.801265776157379150e-01 -2.738386988639831543e-01 -4.276898503303527832e-02 -8.796327561140060425e-02 1.439427584409713745e-01 1.588368415832519531e-01 -1.912375390529632568e-01 -3.410276398062705994e-02 -4.473298788070678711e-01 -1.078851800411939621e-02 8.543035387992858887e-02 -1.078288480639457703e-01 -8.092099800705909729e-03 1.223742887377738953e-01 -3.250766918063163757e-02 -1.250510960817337036e-01 -4.858990665525197983e-03 7.571730017662048340e-02 8.275102823972702026e-02 -5.012220703065395355e-03 -2.389422990381717682e-02 8.962655812501907349e-02
1.513939350843429565e-01 6.851623207330703735e-02 1.396799087524414062e-01 -2.364356815814971924e-01 2.054648399353027344e-01 -2.106941491365432739e-01 -2.579652070999145508e-01 2.795272171497344971e-01 5.496312305331230164e-02 -1.241628360003232956e-02 1.544302850961685181e-01 -2.383833974599838257e-01 -7.398070394992828369e-02 -2.337722927331924438e-01 1.836505234241485596e-01 2.474225014448165894e-01 -7.335615158081054688e-02 -1.605196595191955566e-01 -4.212505221366882324e-01 7.978421449661254883e-02 2.356116920709609985e-01 -1.892636716365814209e-01 -1.679023951292037964e-01 -3.627445176243782043e-02 -1.133544668555259705e-01 7.356093730777502060e-03 5.808388441801071167e-02 1.465395838022232056e-01 5.918195098638534546e-02 -8.300823159515857697e-03 -9.398457407951354980e-02 2.020001858472824097e-01
5.837279558181762695e-02 3.031167984008789062e-01 -1.292688101530075073e-01 -4.709054157137870789e-02 1.069472581148147583e-01 -2.148948423564434052e-02 -3.187898397445678711e-01 -1.697545647621154785e-01 3.030849099159240723e-01 3.338644504547119141e-01 5.045294016599655151e-02 1.629889458417892456e-01 2.283714413642883301e-01 -2.089721113443374634e-01 1.065394058823585510e-01 2.759785056114196777e-01 -1.915604323148727417e-01 -7.425774633884429932e-02 -2.139761000871658325e-01 -1.460227668285369873e-01 7.745575904846191406e-02 -6.046281382441520691e-02 -1.451342552900314331e-01 5.970899760723114014e-02 -1.583631336688995361e-01 2.796184122562408447e-01 2.180589288473129272e-01 7.483088970184326172e-02 4.592304304242134094e-02 -6.905709393322467804e-03 -3.742967173457145691e-02 -1.552186906337738037e-01
1.396957039833068848e-01 1.742596477270126343e-01 7.729315012693405151e-02 -3.152508735656738281e-01 -7.187282294034957886e-02 -1.021321117877960205e-01 -1.560664623975753784e-01 1.858380138874053955e-01 1.058915108442306519e-01 1.198896840214729309e-01 1.517448481172323227e-02 -2.983670309185981750e-02 4.563215747475624084e-02 -2.250247895717620850e-01 -2.354559004306793213e-01 2.431038022041320801e-02 7.584730163216590881e-03 2.368815056979656219e-02 -3.618442714214324951e-01 -3.047254681587219238e-01 1.020016241818666458e-02 3.568691387772560120e-02 -9.071856737136840820e-02 2.156651467084884644e-01 2.145292423665523529e-02 -1.764370948076248169e-01 1.244146898388862610e-01 4.618327021598815918e-01 6.449475139379501343e-02 2.856104075908660889e-01 -3.189746662974357605e-02 -8.473964035511016846e-02
1.953945904970169067e-01 6.591270677745342255e-03 -2.059441953897476196e-01 -2.900951504707336426e-01 2.016180753707885742e-01 -1.887362897396087646e-01 -2.449610233306884766e-01 -1.771053671836853027e-01 1.040222197771072388e-01 1.361462026834487915e-01 -1.180987991392612457e-02 -1.151824817061424255e-01 1.405694186687469482e-01 -2.482555955648422241e-01 -1.350542604923248291e-01 3.578334674239158630e-02 2.319833263754844666e-02 -1.308974027633666992e-01 -8.782495558261871338e-02 -2.222556918859481812e-01 -1.577284336090087891e-01 -1.985203176736831665e-01 -1.250833123922348022e-01 1.367952227592468262e-01 -2.414524406194686890e-01 -2.886508405208587646e-02 -2.585951089859008789e-01 -8.358499617315828800e-04 2.777264825999736786e-02 1.062330454587936401e-01 3.458322882652282715e-01 3.046317398548126221e-01
2.055416703224182129e-01 4.280652701854705811e-01 2.400550805032253265e-02 -4.812312871217727661e-02 -8.651885390281677246e-02 -1.141745224595069885e-01 -3.140705525875091553e-01 2.424737811088562012e-02 8.665174990892410278e-02 1.868809908628463745e-01 1.586871594190597534e-01 1.826309598982334137e-03 3.058799505233764648e-01 -8.005970716476440430e-02 2.501909136772155762e-01 3.170238435268402100e-01 -4.717271775007247925e-02 5.345619097352027893e-02 -3.045141994953155518e-01 -4.546621814370155334e-02 -5.018541216850280762e-02 -2.154712527990341187e-01 6.174995750188827515e-02 9.396526962518692017e-02 4.679963365197181702e-02 2.278528641909360886e-03 2.657899856567382812e-01 1.759295612573623657e-01 -1.412813365459442139e-01 1.960035972297191620e-02 -1.636079251766204834e-01 -9.386453032493591309e-02
-8.079708367586135864e-02 4.566562175750732422e-02 1.853941008448600769e-02 -3.367288410663604736e-01 1.177958399057388306e-01 -1.069749668240547180e-01 4.543748497962951660e-02 1.936620026826858521e-01 2.293923944234848022e-01 2.920623719692230225e-01 -3.274617493152618408e-01 2.684311568737030029e-02 -4.572386294603347778e-02 2.072574794292449951e-01 1.958942711353302002e-01 2.742212414741516113e-01 -1.111623942852020264e-01 9.464521706104278564e-02 -1.496177017688751221e-01 -3.473050892353057861e-02 6.570409238338470459e-02 -2.847691178321838379e-01 8.300729095935821533e-02 -1.185481101274490356e-01 -2.471950203180313110e-01 -5.708706378936767578e-02 -1.956100761890411377e-01 2.242472767829895020e-01 -1.675714701414108276e-01 2.184008657932281494e-01 1.192442923784255981e-01 -1.187539175152778625e-01
-1.370509117841720581e-01 3.291150927543640137e-01 8.300627768039703369e-02 -1.443652063608169556e-01 -1.084349453449249268e-01 -5.865447223186492920e-02 -1.725356876850128174e-01 1.298405081033706665e-01 -2.913694083690643311e-01 3.280468881130218506e-01 4.045117646455764771e-02 1.173870116472244263e-01 1.674908697605133057e-01 -7.201297581195831299e-02 -5.704595893621444702e-02 -2.428457513451576233e-02 -2.642219327390193939e-02 9.583633393049240112e-02 -9.653747081756591797e-02 -3.893332481384277344e-01 2.560875713825225830e-01 -3.014560788869857788e-02 -1.006711646914482117e-01 3.555539250373840332e-02 1.798148900270462036e-01 1.416397839784622192e-01 -1.871545165777206421e-01 1.087623685598373413e-01 -1.154871806502342224e-01 4.690076038241386414e-02 4.181713759899139404e-01 2.625000197440385818e-03
1.409414410591125488e-01 1.761735677719116211e-01 4.130689054727554321e-02 -2.384757995605468750e-01 8.852497488260269165e-02 -9.793945401906967163e-02 -3.016172163188457489e-02 -2.029177248477935791e-01 2.455369681119918823e-01 5.673020482063293457e-01 1.014881506562232971e-01 1.262076646089553833e-01 3.931746259331703186e-02 1.033453419804573059e-01 3.269619867205619812e-02 -7.835334166884422302e-03 5.387122556567192078e-02 6.926539540290832520e-02 -2.435453832149505615e-01 -7.252721488475799561e-02 -3.103137016296386719e-02 -2.616569101810455322e-01 1.496327519416809082e-01 1.056834980845451355e-01 3.596898540854454041e-02 -7.029631175100803375e-03 1.420560628175735474e-01 1.119373142719268799e-01 4.269088804721832275e-01 1.058040931820869446e-01 5.301792174577713013e-02 -6.109088286757469177e-02
1.989473551511764526e-01 -1.596120297908782959e-01 -7.149226218461990356e-02 6.776192784309387207e-02 4.416522383689880371e-02 1.115551870316267014e-02 7.789410650730133057e-02 3.130964562296867371e-02 2.833250164985656738e-02 4.848893880844116211e-01 -1.156487837433815002e-01 -1.711865961551666260e-01 -4.192555323243141174e-02 -8.974713832139968872e-02 1.332231462001800537e-01 1.560727655887603760e-01 -1.582116335630416870e-01 -1.730198711156845093e-01 -2.374079823493957520e-01 -1.175253838300704956e-01 2.228819578886032104e-01 -2.060046792030334473e-01 1.258144080638885498e-01 2.004986442625522614e-02 2.030638605356216431e-01 -1.025737673044204712e-01 1.046745479106903076e-01 2.615760564804077148e-01 2.054926753044128418e-02 3.218353688716888428e-01 3.339301347732543945e-01 7.394052296876907349e-02
-4.697795212268829346e-02 -4.431963339447975159e-02 -7.752236723899841309e-02 -3.152505159378051758e-01 -1.221894398331642151e-01 4.875391721725463867e-02 -1.087778881192207336e-01 8.590717613697052002e-02 3.835958242416381836e-01 4.558461159467697144e-02 1.539608389139175415e-01 -1.158082857728004456e-02 3.121177852153778076e-02 1.854279078543186188e-02 4.832360893487930298e-03 4.158345460891723633e-01 -1.129972636699676514e-01 -3.377274423837661743e-02 -3.897511661052703857e-01 -6.358512490987777710e-02 1.292647123336791992e-01 5.676212161779403687e-02 1.720248758792877197e-01 -8.655643463134765625e-02 8.031588047742843628e-02 -1.802966296672821045e-01 -6.755600869655609131e-02 2.261039242148399353e-02 1.149187311530113220e-01 9.401968121528625488e-02 3.084461092948913574e-01 3.442431986331939697e-01
2.194270342588424683e-01 3.040133416652679443e-01 -2.385863363742828369e-01 -5.055017024278640747e-02 2.985725924372673035e-02 -2.599878013134002686e-01 -1.832157522439956665e-01 2.256730794906616211e-01 1.964524835348129272e-01 2.200323492288589478e-01 -1.662760078907012939e-01 -1.918794810771942139e-01 -2.277696281671524048e-01 3.221479952335357666e-01 -2.690127119421958923e-03 8.834043145179748535e-02 1.923943758010864258e-01 -2.286802530288696289e-01 -2.615946829319000244e-01 8.256234228610992432e-02 -1.552668213844299316e-02 -4.915294423699378967e-02 -2.566356062889099121e-01 2.335429191589355469e-01 -4.753630608320236206e-02 -5.448704957962036133e-02 5.842042155563831329e-03 4.631483554840087891e-02 -9.742650203406810760e-03 4.836151748895645142e-02 1.859115213155746460e-01 -4.624169669114053249e-04
3.144339323043823242e-01 3.767499327659606934e-02 2.824399471282958984e-01 7.437869161367416382e-02 2.593660950660705566e-01 -3.197520598769187927e-02 -2.417184412479400635e-02 -4.823693260550498962e-02 9.287378191947937012e-02 4.770706892013549805e-01 -1.181456353515386581e-02 -4.149406030774116516e-02 7.299685478210449219e-02 1.024625748395919800e-01 1.394221782684326172e-01 1.835461407899856567e-01 -3.034143149852752686e-01 -1.315210759639739990e-01 -2.213847823441028595e-02 -1.123384982347488403e-01 6.865784060209989548e-03 -3.826840594410896301e-02 -8.681937307119369507e-02 -1.876981705427169800e-01 1.413995921611785889e-01 8.633558452129364014e-02 -1.426229625940322876e-01 1.010358184576034546e-01 9.629796445369720459e-02 6.380441039800643921e-02 4.426834881305694580e-01 4.590221494436264038e-02
6.034031510353088379e-02 -7.525613903999328613e-02 -6.339461356401443481e-02 -4.805503487586975098e-01 2.181212976574897766e-02 -5.775626003742218018e-02 2.455378696322441101e-02 1.928304582834243774e-01 1.345387697219848633e-01 5.037412047386169434e-01 -3.021533228456974030e-02 1.541970223188400269e-01 4.204866662621498108e-02 -1.710828579962253571e-02 2.695783078670501709e-01 -3.268789499998092651e-02 -2.129601985216140747e-01 2.130039185285568237e-01 -1.138193532824516296e-01 -7.156144827604293823e-02 1.353916972875595093e-01 -1.542140394449234009e-01 5.246258154511451721e-02 8.758574724197387695e-02 -9.820533543825149536e-02 5.020226910710334778e-02 2.080242335796356201e-02 1.707559227943420410e-01 -1.437814235687255859e-01 1.527763158082962036e-01 3.292036801576614380e-02 -3.059659004211425781e-01
4.112584516406059265e-02 1.744557768106460571e-01 2.194433063268661499e-01 -6.824263930320739746e-02 3.468955755233764648e-01 1.812511831521987915e-01 4.915397614240646362e-02 1.321125477552413940e-01 1.985198706388473511e-01 1.748851537704467773e-01 5.430397391319274902e-02 -3.467724472284317017e-02 1.215715706348419189e-01 7.696313410997390747e-02 8.204742521047592163e-02 -6.409674882888793945e-02 -1.092343926429748535e-01 2.164335735142230988e-02 -2.884149849414825439e-01 -2.472858875989913940e-01 -4.630535840988159180e-02 -6.519217789173126221e-02 -3.867076039314270020e-01 -1.723540872335433960e-01 6.857798993587493896e-02 1.342889219522476196e-01 -1.810078769922256470e-01 1.212662681937217712e-01 2.032785490155220032e-02 3.783301636576652527e-02 4.486100673675537109e-01 -1.436502933502197266e-01
2.206016480922698975e-01 1.370731890201568604e-01 8.179278112947940826e-03 -3.238934576511383057e-01 1.288396269083023071e-01 1.691353321075439453e-01 -1.010553464293479919e-01 1.066235974431037903e-01 5.169194657355546951e-03 1.554830074310302734e-01 -1.602757722139358521e-02 1.351478397846221924e-01 1.046298295259475708e-01 1.717655062675476074e-01 1.111554503440856934e-01 -2.408572584390640259e-01 -2.025568038225173950e-01 -1.730892509222030640e-01 -3.262111544609069824e-01 -6.014029681682586670e-02 -1.455143541097640991e-01 -1.914170235395431519e-01 -1.704338937997817993e-01 -1.157913729548454285e-01 -1.572299003601074219e-01 -4.360901564359664917e-02 -9.631158411502838135e-02 -5.735570937395095825e-02 -9.290698915719985962e-03 -1.506447345018386841e-01 5.137237310409545898e-01 -8.486835286021232605e-03
-9.945780038833618164e-02 -3.820858150720596313e-02 -1.841908842325210571e-01 -5.349000692367553711e-01 3.345721215009689331e-02 -2.251652777194976807e-01 -1.379739642143249512e-01 4.415100067853927612e-02 1.172357499599456787e-01 2.830572724342346191e-01 -3.602340519428253174e-01 1.981443911790847778e-01 -1.833842545747756958e-01 1.070008799433708191e-01 -2.368918067077174783e-04 1.249467022716999054e-02 -9.256284683942794800e-03 -2.203665114939212799e-02 -1.973016709089279175e-01 3.201645566150546074e-03 2.398764342069625854e-02 -2.094430178403854370e-01 -6.045418232679367065e-02 -8.081304840743541718e-03 -8.278901129961013794e-02 -1.258244961500167847e-01 -1.655277758836746216e-01 1.246744021773338318e-01 -2.944688200950622559e-01 -2.174198441207408905e-02 1.701744943857192993e-01 -1.349977999925613403e-01
7.210452109575271606e-02 -1.984289586544036865e-01 -1.144429519772529602e-01 -1.149976179003715515e-01 -4.869925789535045624e-03 -3.081303536891937256e-01 -2.886709868907928467e-01 3.681851923465728760e-01 7.281421869993209839e-02 2.206604927778244019e-01 1.548391431570053101e-01 6.390203535556793213e-02 -1.802115142345428467e-01 -5.438373237848281860e-02 7.588611543178558350e-02 1.151932850480079651e-01 -5.747344717383384705e-02 -5.679733306169509888e-02 -2.948954105377197266e-01 -2.073581069707870483e-01 7.294926047325134277e-02 8.795996010303497314e-02 -1.665487140417098999e-01 -2.390949577093124390e-01 -1.217469871044158936e-01 -5.377203971147537231e-02 -1.050456315279006958e-01 3.283885419368743896e-01 5.216159299015998840e-02 2.675205171108245850e-01 3.389294072985649109e-02 1.795971244573593140e-01
-8.118608035147190094e-03 2.396761029958724976e-01 -4.002245888113975525e-02 -7.458553463220596313e-02 -4.889297857880592346e-02 -4.158973693847656250e-01 -1.585039198398590088e-01 2.735965847969055176e-01 8.376758545637130737e-02 6.470817327499389648e-02 2.710976004600524902e-01 2.271532267332077026e-02 -2.657552361488342285e-01 8.980835787951946259e-03 -3.882288932800292969e-02 -2.418660819530487061e-01 -1.336749047040939331e-01 -2.204668968915939331e-01 -2.026667445898056030e-01 -3.811401128768920898e-01 -6.897389143705368042e-02 -2.058545798063278198e-01 -1.450007259845733643e-01 1.714781075716018677e-01 9.982591727748513222e-04 -2.165060788393020630e-01 1.404550522565841675e-01 1.567791216075420380e-02 -6.009348109364509583e-02 1.000109538435935974e-01 1.042376607656478882e-01 4.847824573516845703e-02
-3.386738523840904236e-02 -8.709347806870937347e-03 -1.299059242010116577e-01 -1.979879140853881836e-01 -4.622704163193702698e-02 1.268174350261688232e-01 -2.025891840457916260e-01 1.465829163789749146e-01 1.256029307842254639e-01 3.800067305564880371e-02 2.055264860391616821e-01 -3.218474611639976501e-02 2.928305417299270630e-02 1.406703889369964600e-01 2.622677683830261230e-01 3.258703649044036865e-02 -2.531029880046844482e-01 4.068754985928535461e-02 -3.744145035743713379e-01 -3.164907991886138916e-01 6.940165907144546509e-02 -4.158712923526763916e-01 8.245132863521575928e-02 7.909508049488067627e-02 1.074829101562500000e-01 -4.294129612389951944e-04 -3.231791853904724121e-01 1.078186482191085815e-01 -3.266573697328567505e-02 2.524198591709136963e-01 -1.193967983126640320e-01 -8.610947430133819580e-02
1.257261931896209717e-01 -6.206936389207839966e-02 1.047297641634941101e-01 -2.559328675270080566e-01 1.768253445625305176e-01 1.761270314455032349e-01 -1.600231975317001343e-01 -4.850787669420242310e-02 3.615767359733581543e-01 3.236894309520721436e-01 -3.850770369172096252e-02 -1.851238869130611420e-02 -2.122759353369474411e-03 -3.966476768255233765e-03 7.120373100042343140e-02 -1.514298766851425171e-01 -1.771056056022644043e-01 2.688804641366004944e-03 -3.829936087131500244e-01 -1.568157523870468140e-01 -1.833771914243698120e-01 -1.205780282616615295e-01 -2.414356321096420288e-01 1.943170726299285889e-01 9.896276146173477173e-02 -1.658294051885604858e-01 -1.807619035243988037e-01 -1.873355656862258911e-01 -2.008989453315734863e-01 2.050687521696090698e-01 6.691665039397776127e-04 1.179860010743141174e-01
2.525849044322967529e-01 8.960592001676559448e-02 -1.097963750362396240e-01 -2.078168392181396484e-01 -3.660345077514648438e-01 -1.879849880933761597e-01 1.119618192315101624e-01 8.315753936767578125e-02 -5.901831761002540588e-02 2.199881523847579956e-01 1.387946028262376785e-02 -9.930125623941421509e-02 1.479979790747165680e-02 -1.599671542644500732e-01 1.586317270994186401e-01 -5.019176006317138672e-02 -1.888577342033386230e-01 -1.776449084281921387e-01 -1.671854853630065918e-01 2.988719567656517029e-02 2.841753065586090088e-01 -3.326439559459686279e-01 -2.217146456241607666e-01 6.283733993768692017e-02 1.071952432394027710e-01 -6.248175352811813354e-02 2.903254628181457520e-01 -1.043327152729034424e-01 -5.187927931547164917e-02 1.829584687948226929e-01 2.634265422821044922e-01 1.096574962139129639e-01
3.652620613574981689e-01 8.375278860330581665e-02 -4.811242222785949707e-02 -2.846565246582031250e-01 5.181442201137542725e-02 -1.942094787955284119e-02 -1.530816853046417236e-01 3.082584142684936523e-01 -1.312120072543621063e-02 3.020681440830230713e-01 -7.378964871168136597e-02 -3.178527578711509705e-02 2.501752972602844238e-01 3.580323606729507446e-02 -5.075456574559211731e-02 -2.071455419063568115e-01 -3.370589315891265869e-01 -7.325585186481475830e-02 -2.407447993755340576e-01 -8.826315402984619141e-02 2.741235494613647461e-01 2.601253986358642578e-01 9.092020243406295776e-02 4.152191802859306335e-02 5.294777452945709229e-02 -6.129220873117446899e-02 6.967369467020034790e-02 -3.568321093916893005e-02 -1.132979467511177063e-01 2.105976790189743042e-01 1.949074417352676392e-01 4.572197049856185913e-02
4.126411862671375275e-03 7.459041476249694824e-02 -1.207595877349376678e-02 -2.130968719720840454e-01 -7.559546083211898804e-02 -1.674785763025283813e-01 -1.190093681216239929e-01 3.348514735698699951e-01 8.756083250045776367e-02 1.114010885357856750e-01 -7.357187569141387939e-02 -8.704105019569396973e-02 -1.552428007125854492e-01 -1.002708375453948975e-01 -1.834728568792343140e-01 5.150482058525085449e-02 -3.583094105124473572e-02 -9.385221637785434723e-03 -4.699039459228515625e-01 -3.924788236618041992e-01 -2.032676897943019867e-02 1.123151481151580811e-01 -1.675056517124176025e-01 6.952315568923950195e-02 -1.033457294106483459e-01 -1.355581730604171753e-01 1.252022534608840942e-01 3.663186728954315186e-01 1.743296161293983459e-03 2.219057232141494751e-01 -8.119581267237663269e-03 -1.868202388286590576e-01
9.893821924924850464e-02 1.133126467466354370e-01 9.349271655082702637e-02 -2.374476194381713867e-01 -5.959478393197059631e-02 -1.669241636991500854e-01 -2.883109152317047119e-01 3.846959769725799561e-01 1.737356185913085938e-01 5.598055571317672729e-02 -1.055359244346618652e-01 2.930310554802417755e-02 -1.678524464368820190e-01 -3.194694221019744873e-01 8.764322847127914429e-02 1.931540071964263916e-01 9.635460376739501953e-02 1.345799267292022705e-01 -4.340267181396484375e-01 -4.109774902462959290e-02 6.979883462190628052e-02 5.327448714524507523e-03 1.193793490529060364e-01 5.595764517784118652e-02 3.963217884302139282e-02 -1.505883038043975830e-01 1.897027343511581421e-01 3.513762950897216797e-01 3.242558985948562622e-02 6.236412748694419861e-02 -1.137157320044934750e-03 2.812962420284748077e-02
1.035270765423774719e-01 9.998170286417007446e-02 -1.111795529723167419e-01 -4.836628586053848267e-02 -3.031069934368133545e-01 -7.400417327880859375e-02 -7.258684188127517700e-02 2.645815610885620117e-01 2.251323014497756958e-01 2.877019643783569336e-01 -2.791938185691833496e-02 -1.576608717441558838e-01 -2.539980411529541016e-02 2.170852273702621460e-01 2.605852782726287842e-01 3.647457957267761230e-01 -2.805648185312747955e-02 -1.470814086496829987e-02 -3.247276544570922852e-01 -3.283183276653289795e-01 -3.729705512523651123e-02 -1.060755774378776550e-01 5.325774848461151123e-02 -1.781648695468902588e-01 1.429419368505477905e-01 -1.676917523145675659e-01 1.704857945442199707e-01 3.956658393144607544e-02 1.074985936284065247e-01 -3.009016811847686768e-02 2.079199254512786865e-02 1.749566048383712769e-01
8.639216423034667969e-02 4.849306941032409668e-01 -6.495682895183563232e-02 -1.095849126577377319e-01 9.360794723033905029e-02 -8.695347607135772705e-02 -1.614391058683395386e-01 6.727917492389678955e-02 -1.916654556989669800e-01 3.921808898448944092e-01 1.810680405469611287e-04 -1.041583493351936340e-01 -7.666801661252975464e-02 -2.341439761221408844e-02 5.333190038800239563e-02 2.478597313165664673e-01 -5.262529850006103516e-02 -1.182094588875770569e-01 -5.060619860887527466e-02 -6.132043525576591492e-02 -2.495257109403610229e-01 -4.402455985546112061e-01 -2.413770705461502075e-01 1.700174659490585327e-01 2.946583926677703857e-02 -1.360504236072301865e-02 -7.104206830263137817e-02 -1.391524225473403931e-01 -7.576113194227218628e-02 1.288854628801345825e-01 -7.890421152114868164e-02 4.230506718158721924e-02
2.219842076301574707e-01 -3.870560228824615479e-02 2.281226515769958496e-01 -1.762270629405975342e-01 -1.267446279525756836e-01 -8.454203605651855469e-02 -1.876174211502075195e-01 3.523860573768615723e-01 1.746848970651626587e-01 3.745523691177368164e-01 -5.261763557791709900e-02 -2.322346717119216919e-01 2.824979424476623535e-01 -2.305031418800354004e-01 5.482464283704757690e-02 -5.113960057497024536e-02 -3.051963448524475098e-01 -7.884519547224044800e-02 -1.546286493539810181e-01 -6.873577088117599487e-02 -8.592215925455093384e-02 -1.370280086994171143e-01 8.559538424015045166e-02 1.748274564743041992e-01 8.077494800090789795e-02 8.094290643930435181e-02 6.156294047832489014e-02 1.698976308107376099e-01 1.342270374298095703e-01 2.415931373834609985e-01 -3.333991020917892456e-02 -4.694625735282897949e-02
7.823666930198669434e-02 2.298180311918258667e-01 -1.741994172334671021e-01 -9.581492096185684204e-02 4.918533377349376678e-04 1.218783706426620483e-01 -2.186612635850906372e-01 9.792692959308624268e-02 1.958764195442199707e-01 2.744663655757904053e-01 2.367890626192092896e-01 1.019913181662559509e-01 3.198287785053253174e-01 -1.499188244342803955e-01 5.240640044212341309e-02 3.139313161373138428e-01 3.713591024279594421e-02 -7.011697441339492798e-02 -3.606210052967071533e-01 -1.531009376049041748e-01 -1.399812251329421997e-01 -1.217867210507392883e-01 8.924645185470581055e-02 6.774722784757614136e-02 -2.350074425339698792e-02 -1.461597979068756104e-01 1.244196146726608276e-01 2.802364826202392578e-01 1.412241607904434204e-01 2.354373335838317871e-01 -5.373466759920120239e-02 -1.486247479915618896e-01
9.276472032070159912e-02 4.953578859567642212e-02 -1.329403254203498363e-03 -4.920050203800201416e-01 2.076263129711151123e-01 1.236851066350936890e-01 -8.205194771289825439e-02 3.856743499636650085e-02 -1.216103509068489075e-02 2.490489035844802856e-01 1.947980956174433231e-03 3.118792772293090820e-01 8.983407169580459595e-02 -7.124482095241546631e-02 9.442822635173797607e-02 3.501008749008178711e-01 -1.608032584190368652e-01 -3.645351901650428772e-02 -2.238910794258117676e-01 -3.126801550388336182e-02 5.943137034773826599e-02 -1.739480495452880859e-01 3.190593421459197998e-02 5.647997371852397919e-03 6.602761149406433105e-02 -1.141080632805824280e-01 -8.662945032119750977e-02 8.580956608057022095e-02 8.890917524695396423e-03 -4.000459983944892883e-02 3.962032198905944824e-01 -2.685678005218505859e-01
1.207275539636611938e-01 3.867796855047345161e-03 -1.789657631888985634e-03 -2.767746746540069580e-01 8.527408353984355927e-03 4.844657145440578461e-03 -1.297429352998733521e-01 2.660441994667053223e-01 1.030594017356634140e-02 2.840499281883239746e-01 -1.209860742092132568e-01 2.132965177297592163e-01 -9.061406552791595459e-02 -3.573149815201759338e-02 2.728360593318939209e-01 1.692859977483749390e-01 8.376556634902954102e-02 -4.042543098330497742e-02 -1.371848434209823608e-01 -9.043680876493453979e-02 2.994553148746490479e-01 -2.016908973455429077e-01 2.609515376389026642e-02 3.068474121391773224e-02 -3.122669160366058350e-01 -3.555381000041961670e-01 -5.189372599124908447e-02 5.828385427594184875e-02 -2.602722048759460449e-01 1.741303056478500366e-01 2.154317647218704224e-01 -1.596205085515975952e-01
1.718793511390686035e-01 5.725867673754692078e-02 2.313666045665740967e-01 -2.312489897012710571e-01 2.115266956388950348e-02 -2.973675429821014404e-01 -3.726409673690795898e-01 4.512152448296546936e-02 1.771404407918453217e-02 -6.900155916810035706e-03 1.564180105924606323e-01 -9.127462655305862427e-02 8.013571053743362427e-02 -1.964665949344635010e-01 3.270412385463714600e-01 9.095412492752075195e-02 -1.509118974208831787e-01 1.633616834878921509e-01 -3.621067404747009277e-01 -1.888168752193450928e-01 1.084989309310913086e-01 -1.137133166193962097e-01 3.048010729253292084e-02 -1.172163188457489014e-01 -1.441241949796676636e-01 -2.953694015741348267e-02 3.749830881133675575e-03 2.036325633525848389e-01 -9.974802844226360321e-03 3.851314261555671692e-02 -1.649720966815948486e-01 2.991029918193817139e-01
1.448650807142257690e-01 1.572438478469848633e-01 1.576865315437316895e-01 -3.642711043357849121e-01 2.282307744026184082e-01 -3.368444144725799561e-01 -2.198911607265472412e-01 1.915129125118255615e-01 -1.166960373520851135e-01 -6.761540472507476807e-02 2.483492642641067505e-01 -1.329853832721710205e-01 6.605868786573410034e-02 -2.053873091936111450e-01 2.698548138141632080e-01 1.820603758096694946e-01 -1.407682746648788452e-01 -1.732317730784416199e-02 -3.109092116355895996e-01 -1.412344872951507568e-01 1.451905518770217896e-01 -1.079626232385635376e-01 -6.586945801973342896e-02 -7.007703185081481934e-02 -2.058008499443531036e-02 -7.131862640380859375e-02 -1.858218386769294739e-02 1.179691776633262634e-01 -1.952080726623535156e-01 -4.317299276590347290e-02 -1.136152744293212891e-01 2.114613354206085205e-01
2.371771782636642456e-01 2.838695347309112549e-01 1.381551623344421387e-01 -5.761537700891494751e-02 -1.165415793657302856e-01 -3.406641632318496704e-02 -8.538221567869186401e-02 2.703351080417633057e-01 1.128174960613250732e-01 2.364798821508884430e-02 4.733429849147796631e-02 1.405461877584457397e-01 -2.592345885932445526e-02 -2.272201627492904663e-01 -7.440773397684097290e-02 1.906241923570632935e-01 1.958020925521850586e-01 -3.028756678104400635e-01 -3.075878322124481201e-01 -4.741466604173183441e-03 -2.269108034670352936e-02 -4.037447571754455566e-01 1.776677668094635010e-01 1.973222494125366211e-01 1.328999102115631104e-01 -3.877478092908859253e-02 -2.266567647457122803e-01 1.740631312131881714e-01 -1.001384481787681580e-01 1.488510072231292725e-01 8.911137282848358154e-02 1.284343302249908447e-01
2.053664475679397583e-01 1.725534796714782715e-01 -2.619171440601348877e-01 -4.014607965946197510e-01 8.700004220008850098e-02 -2.064490467309951782e-01 -9.328222274780273438e-02 -1.170070990920066833e-01 1.858461275696754456e-02 -2.442739903926849365e-02 8.359114080667495728e-02 2.543184719979763031e-02 1.093989685177803040e-01 -1.200231760740280151e-01 -2.581603452563285828e-02 2.331502288579940796e-01 -1.110618039965629578e-01 5.181609839200973511e-02 -1.979729682207107544e-01 -2.550102174282073975e-01 1.315983682870864868e-01 -9.019878506660461426e-02 -3.949955478310585022e-02 3.002555072307586670e-01 -9.218976646661758423e-02 -2.148566842079162598e-01 -3.714590668678283691e-01 -2.104457467794418335e-02 -9.273535758256912231e-02 1.406216025352478027e-01 2.424030900001525879e-01 1.381645798683166504e-01
1.345604211091995239e-01 2.097970545291900635e-01 -1.598016619682312012e-01 -4.766330718994140625e-01 1.249150857329368591e-01 -1.355308741331100464e-01 -9.235851466655731201e-02 -7.273718714714050293e-02 2.404308766126632690e-01 2.715105712413787842e-01 -3.343128263950347900e-01 1.693562269210815430e-01 -3.003187179565429688e-01 -1.369869410991668701e-01 1.230028122663497925e-01 2.368366345763206482e-02 6.274934113025665283e-02 4.287207126617431641e-02 -1.392138898372650146e-01 2.090993672609329224e-01 -1.111664995551109314e-01 -2.421692162752151489e-01 -9.131296724081039429e-02 2.942598983645439148e-02 -2.431766130030155182e-02 -1.037396267056465149e-01 -1.240407899022102356e-01 1.161402389407157898e-01 -2.800786867737770081e-02 1.304447203874588013e-01 1.729911565780639648e-01 -6.091250851750373840e-02
1.818482279777526855e-01 1.597817391157150269e-01 2.430600672960281372e-01 -1.512777209281921387e-01 1.297520250082015991e-01 -2.992922626435756683e-02 -3.908617496490478516e-01 3.053601831197738647e-02 1.403152942657470703e-01 1.407979875802993774e-01 1.854522228240966797e-01 -2.688512802124023438e-01 8.642657101154327393e-02 2.033010423183441162e-01 1.538632363080978394e-01 1.294953972101211548e-01 7.703343033790588379e-02 -6.311777979135513306e-02 -2.651704847812652588e-01 3.737168759107589722e-02 -7.213659584522247314e-02 -1.628898531198501587e-01 -1.639954447746276855e-01 2.469549924135208130e-01 1.316488832235336304e-01 1.656440049409866333e-01 -3.549669086933135986e-01 1.186348348855972290e-01 2.401823103427886963e-01 5.285706371068954468e-02 -7.514552772045135498e-02 1.871281862258911133e-02
3.376152217388153076e-01 2.914951443672180176e-01 -1.183153092861175537e-01 -2.411784231662750244e-01 -5.187700316309928894e-02 -2.638013064861297607e-01 4.108994826674461365e-02 -1.065824776887893677e-01 6.107499450445175171e-02 2.133683413267135620e-01 1.993103511631488800e-02 2.494116872549057007e-01 4.489903524518013000e-02 2.215710133314132690e-01 -5.374272912740707397e-02 1.389467269182205200e-01 1.108649373054504395e-01 1.164694502949714661e-01 -1.213447004556655884e-01 -1.643009334802627563e-01 1.402960866689682007e-01 -1.458040177822113037e-01 -1.049837172031402588e-01 2.845880985260009766e-01 1.140563711524009705e-01 1.297906488180160522e-01 -2.523465156555175781e-01 5.165876448154449463e-02 -1.180061176419258118e-01 3.243467956781387329e-02 3.828745782375335693e-01 9.225606918334960938e-03
2.344805747270584106e-01 4.044018983840942383e-01 1.443199533969163895e-02 -5.030165985226631165e-02 -2.223424613475799561e-01 -2.872236669063568115e-01 2.004908025264739990e-02 1.654193252325057983e-01 -1.558917388319969177e-02 2.883082032203674316e-01 2.805054187774658203e-01 -2.072170525789260864e-01 -2.100129723548889160e-01 -6.066239997744560242e-02 1.478164345026016235e-01 1.100097149610519409e-01 -7.608201354742050171e-02 5.702481046319007874e-02 -2.509881556034088135e-01 -1.285504102706909180e-01 -8.453958481550216675e-02 -2.084936052560806274e-01 8.810290694236755371e-02 -2.129712998867034912e-01 1.947515457868576050e-01 -2.247509509325027466e-01 -9.334638714790344238e-02 1.813647449016571045e-01 4.808222129940986633e-02 -3.067749366164207458e-02 5.807469040155410767e-02 -5.785107612609863281e-02
-5.269246548414230347e-02 1.221154555678367615e-01 7.218142598867416382e-02 -2.701848931610584259e-02 -1.914886385202407837e-01 -8.279129862785339355e-02 -1.491860002279281616e-01 3.648037016391754150e-01 1.718769520521163940e-01 3.860982358455657959e-01 1.460234969854354858e-01 -5.664118751883506775e-02 8.304364234209060669e-02 5.645996704697608948e-02 1.762419342994689941e-01 3.280898034572601318e-01 1.978333294391632080e-01 -7.667912542819976807e-02 -2.860110700130462646e-01 -3.185276985168457031e-01 -9.960770606994628906e-02 6.503226608037948608e-02 -6.986434757709503174e-02 -2.573245167732238770e-01 -7.382422685623168945e-02 -1.908200830221176147e-01 9.921269491314888000e-03 1.683056205511093140e-01 1.003188192844390869e-01 1.190392449498176575e-01 3.619559109210968018e-02 1.273519098758697510e-01
3.017995059490203857e-01 2.791795432567596436e-01 1.566970050334930420e-01 -3.095674887299537659e-02 -2.698608338832855225e-01 -1.571735292673110962e-01 -5.617807805538177490e-02 -9.947559237480163574e-02 4.579295590519905090e-02 2.428748011589050293e-01 -2.178243994712829590e-01 4.498557746410369873e-02 -1.089229732751846313e-01 1.251276731491088867e-01 2.331371009349822998e-01 2.432498484849929810e-01 1.553882509469985962e-01 -3.807920962572097778e-02 -3.526509404182434082e-01 -2.023122012615203857e-01 3.676479682326316833e-02 -1.862725913524627686e-01 -2.944172546267509460e-02 8.828046917915344238e-02 1.757312268018722534e-01 2.490367293357849121e-01 -2.541336603462696075e-02 2.312853485345840454e-01 5.947634577751159668e-02 1.374181807041168213e-01 2.132041193544864655e-02 1.943444013595581055e-01
1.469569802284240723e-01 1.188984364271163940e-01 -1.005964875221252441e-01 -4.516502320766448975e-01 1.680716574192047119e-01 9.536566794849932194e-04 8.898340165615081787e-02 2.524557113647460938e-01 -3.966422006487846375e-02 5.814103409647941589e-02 6.074215099215507507e-02 3.103619217872619629e-01 -5.830247700214385986e-02 -4.784708842635154724e-02 -7.288309745490550995e-03 1.005675122141838074e-01 -2.620976865291595459e-01 -1.369999647140502930e-01 -2.196666598320007324e-01 -1.111444309353828430e-01 4.601829685270786285e-03 -2.398858070373535156e-01 -9.834853559732437134e-02 -2.404990606009960175e-02 -1.292273309081792831e-02 -1.269050091505050659e-01 -1.819250881671905518e-01 -2.037055417895317078e-02 -5.354145914316177368e-02 -1.772320866584777832e-01 4.591912925243377686e-01 1.364873349666595459e-01
-8.715847879648208618e-02 -9.085012227296829224e-02 3.960645571351051331e-02 -3.547920286655426025e-01 6.485833972692489624e-02 -2.709753513336181641e-01 -3.280904293060302734e-01 -2.218847349286079407e-02 8.430263400077819824e-02 1.776434183120727539e-01 3.654581680893898010e-02 2.068368792533874512e-01 5.852304771542549133e-02 -1.260689496994018555e-01 -1.728158257901668549e-02 2.199326455593109131e-02 -2.607530914247035980e-02 -8.444754779338836670e-02 -3.002827242016792297e-02 -1.982668936252593994e-01 1.966324895620346069e-01 -3.447433114051818848e-01 -1.392354816198348999e-01 2.156042903661727905e-01 1.749259531497955322e-01 1.149681955575942993e-02 -5.143168196082115173e-02 -8.354237675666809082e-02 -1.475712060928344727e-01 -6.802020221948623657e-02 3.894164264202117920e-01 2.797140479087829590e-01
1.415826529264450073e-01 1.024872064590454102e-01 1.960626430809497833e-02 -9.186921268701553345e-02 1.966429799795150757e-01 -1.624559760093688965e-01 -2.411909252405166626e-01 -4.685516282916069031e-02 3.546238243579864502e-01 1.702731400728225708e-01 -6.846656091511249542e-03 -4.399529844522476196e-02 1.206340715289115906e-01 1.282773017883300781e-01 1.224360987544059753e-01 -1.376802027225494385e-01 5.697351321578025818e-02 1.044887751340866089e-01 -4.064306914806365967e-01 8.666919171810150146e-02 5.237516015768051147e-03 -4.441694170236587524e-02 -2.273417115211486816e-01 1.030141338706016541e-01 9.680978953838348389e-02 3.114275634288787842e-01 1.244896352291107178e-01 3.594331741333007812e-01 -2.340094596147537231e-01 1.246189326047897339e-01 2.017645835876464844e-01 -1.742503605782985687e-02
3.358376026153564453e-01 -1.281523257493972778e-01 6.764578633010387421e-03 -2.749072909355163574e-01 -1.695537865161895752e-01 -3.464589118957519531e-01 -9.085762500762939453e-02 3.109219372272491455e-01 -1.949609518051147461e-01 3.487320542335510254e-01 -2.136194556951522827e-01 -1.517372727394104004e-01 -4.889591038227081299e-02 -7.478669285774230957e-02 -4.647011682391166687e-02 9.832031279802322388e-02 5.321268737316131592e-02 1.749027818441390991e-01 -1.104116141796112061e-01 -1.727084219455718994e-01 3.055463172495365143e-02 -1.224326714873313904e-01 -1.532108336687088013e-01 -5.115302745252847672e-03 2.393462955951690674e-01 1.602875292301177979e-01 -2.402043640613555908e-01 1.576864160597324371e-02 1.844676733016967773e-01 -4.185029491782188416e-02 4.117886722087860107e-02 -1.016133651137351990e-02
1.113741770386695862e-01 1.267894357442855835e-01 1.196318939328193665e-01 -3.048985898494720459e-01 1.618018746376037598e-01 -4.011431634426116943e-01 -2.795035541057586670e-01 1.995794177055358887e-01 -7.222645916044712067e-03 -9.025431424379348755e-02 6.784977018833160400e-02 -2.613807022571563721e-01 -8.057709783315658569e-02 -2.359535545110702515e-01 3.010217845439910889e-01 -3.397561609745025635e-03 -1.362861096858978271e-01 7.899615913629531860e-03 -3.791843056678771973e-01 -1.126305907964706421e-01 6.108475849032402039e-02 -1.376681923866271973e-01 1.564954780042171478e-02 -3.748161345720291138e-02 -9.388554841279983521e-02 -6.841628998517990112e-02 -9.365106374025344849e-02 2.867344617843627930e-01 3.937226533889770508e-02 -2.672123024240136147e-03 3.859530016779899597e-02 1.353357732295989990e-01
2.074682563543319702e-01 2.736693918704986572e-01 -1.571451574563980103e-01 -2.023661583662033081e-01 1.856845915317535400e-01 -1.191587671637535095e-01 1.658434122800827026e-01 9.747944027185440063e-02 -2.603642456233501434e-02 5.013987421989440918e-03 9.831976890563964844e-02 1.138209775090217590e-01 3.703824058175086975e-02 -1.098418887704610825e-02 4.400337580591440201e-03 2.022185027599334717e-01 -1.053900048136711121e-01 -1.034176051616668701e-01 -4.630259573459625244e-01 -1.232118811458349228e-02 1.160010844469070435e-01 -2.549628615379333496e-01 7.523144781589508057e-02 1.458836346864700317e-01 -1.010470613837242126e-01 -1.490059681236743927e-02 -4.012405276298522949e-01 5.007765069603919983e-02 -1.588200926780700684e-01 1.360034346580505371e-01 2.821144461631774902e-01 1.612684726715087891e-01
2.216278761625289917e-01 -2.001630840823054314e-03 -6.334889680147171021e-02 -2.825610339641571045e-01 2.430354654788970947e-01 -3.340934216976165771e-01 -2.175329476594924927e-01 2.703710794448852539e-01 -4.002796486020088196e-02 2.047352939844131470e-01 3.911971114575862885e-03 -1.137293502688407898e-01 -1.845965683460235596e-01 -2.409720867872238159e-01 1.932996809482574463e-01 4.265696555376052856e-02 -1.723993867635726929e-01 -1.970206946134567261e-01 -3.028442859649658203e-01 -5.596327409148216248e-02 3.113072216510772705e-01 -2.077062875032424927e-01 4.852261394262313843e-02 -7.239304482936859131e-03 -2.392718493938446045e-01 2.984892018139362335e-02 -1.725038699805736542e-02 1.414842456579208374e-01 -5.473734438419342041e-02 5.479742307215929031e-03 1.253465469926595688e-02 2.518868260085582733e-02
1.907378435134887695e-02 1.924342215061187744e-01 -1.007622182369232178e-01 -2.638339996337890625e-03 -5.623382329940795898e-02 -2.418296188116073608e-01 -2.727508358657360077e-02 2.886223196983337402e-01 -6.526738405227661133e-02 2.341689765453338623e-01 6.723061949014663696e-02 -2.498239427804946899e-01 -2.804372906684875488e-01 -2.517634332180023193e-01 2.557422816753387451e-01 -8.208003640174865723e-02 -1.638255566358566284e-01 -1.858874410390853882e-01 -3.180314302444458008e-01 -1.157538816332817078e-01 -5.945897102355957031e-02 -8.995869010686874390e-02 -1.646386981010437012e-01 9.557519853115081787e-02 5.255277082324028015e-02 -7.440579356625676155e-04 -2.225431352853775024e-01 2.835430204868316650e-01 2.080384939908981323e-01 -1.333307176828384399e-01 1.761252880096435547e-01 -1.341285109519958496e-01
4.463167861104011536e-02 1.976440697908401489e-01 1.303916871547698975e-01 -2.088238596916198730e-01 -2.004845291376113892e-01 -1.352282762527465820e-01 -1.564248949289321899e-01 -8.635602891445159912e-02 -1.445159167051315308e-01 2.645956575870513916e-01 -3.296120837330818176e-02 5.824057757854461670e-02 -3.466516435146331787e-01 8.156134933233261108e-02 3.093256950378417969e-01 2.554957270622253418e-01 -2.073637954890727997e-02 1.504474282264709473e-01 -3.256746232509613037e-01 -5.017196759581565857e-02 -1.434117406606674194e-01 -1.767512559890747070e-01 -3.684260323643684387e-02 2.074726074934005737e-01 4.536725208163261414e-02 2.003859132528305054e-01 9.664650075137615204e-03 -7.902619242668151855e-02 -1.866522133350372314e-01 -7.719075679779052734e-02 2.911718189716339111e-01 -1.509599983692169189e-01
-1.040927246212959290e-01 1.860565543174743652e-01 -4.625466465950012207e-02 -4.669456779956817627e-01 8.823861926794052124e-02 1.176649518311023712e-02 -3.351854905486106873e-02 3.481799364089965820e-02 1.241047754883766174e-01 -1.989375986158847809e-02 9.177272766828536987e-02 1.984432786703109741e-01 8.429736644029617310e-02 8.382775634527206421e-02 1.165508702397346497e-01 8.402988314628601074e-02 9.073215723037719727e-02 -2.926150560379028320e-01 -4.308871626853942871e-01 -1.795362830162048340e-01 -1.635568141937255859e-01 -4.217533469200134277e-01 -1.656499803066253662e-01 -1.747554913163185120e-02 1.734427362680435181e-01 -2.140606939792633057e-02 -3.237738832831382751e-02 -2.929620631039142609e-02 1.874761432409286499e-01 5.655006319284439087e-02 7.418617606163024902e-02 7.287497073411941528e-02
2.573466002941131592e-01 2.573424950242042542e-02 1.767224222421646118e-01 -3.356958329677581787e-01 -2.584382705390453339e-02 3.775941208004951477e-02 -1.176603138446807861e-01 -2.099826484918594360e-01 1.335185617208480835e-01 -5.908941850066184998e-03 -6.772573292255401611e-02 2.148200422525405884e-01 5.452380701899528503e-02 -1.250743269920349121e-01 -1.479618903249502182e-02 3.371073007583618164e-01 1.636231094598770142e-01 -2.673990130424499512e-01 -3.342581391334533691e-01 7.102043926715850830e-02 -3.177184611558914185e-02 -2.934720814228057861e-01 -3.136921823024749756e-01 -1.122644692659378052e-01 1.916594803333282471e-02 -1.047480925917625427e-01 -8.659740537405014038e-02 1.304310560226440430e-01 5.357193201780319214e-02 -1.414130181074142456e-01 6.718218326568603516e-02 2.272970229387283325e-01
-3.536514705047011375e-04 4.562344402074813843e-02 4.764364287257194519e-02 -2.545960247516632080e-01 -1.052544489502906799e-01 -2.789439558982849121e-01 1.006333753466606140e-01 1.086618527770042419e-01 8.417287468910217285e-02 2.080687582492828369e-01 1.466929912567138672e-01 -2.345050722360610962e-01 1.065621450543403625e-01 -1.025389581918716431e-01 -3.511909544467926025e-01 1.383029520511627197e-01 -2.669025957584381104e-02 -9.260241687297821045e-02 -4.466330409049987793e-01 -3.005639612674713135e-01 -1.009393855929374695e-01 2.482715435326099396e-02 -1.643463820219039917e-01 3.437116369605064392e-02 4.315539728850126266e-03 -1.564712971448898315e-01 -2.274207025766372681e-02 1.971423774957656860e-01 -7.757949084043502808e-02 3.461314737796783447e-01 3.017375990748405457e-02 -7.815548218786716461e-03
7.457205653190612793e-02 2.905969321727752686e-01 -7.267819344997406006e-02 -2.926321923732757568e-01 6.471934728324413300e-03 1.076795384287834167e-01 1.174588352441787720e-01 1.981839835643768311e-01 2.039719223976135254e-01 2.069213986396789551e-01 1.044848784804344177e-01 -2.774452418088912964e-02 5.151835083961486816e-02 6.036735698580741882e-02 4.670038446784019470e-02 -4.090595841407775879e-01 1.276592910289764404e-01 -1.605899930000305176e-01 -3.239079117774963379e-01 -1.540908664464950562e-01 7.472675293684005737e-02 -1.156086102128028870e-01 7.326411455869674683e-02 -1.038673147559165955e-01 1.422411948442459106e-01 -7.974458485841751099e-02 -2.417388707399368286e-01 2.313090115785598755e-01 1.303785443305969238e-01 3.274388611316680908e-01 8.307991921901702881e-02 -8.335105329751968384e-02
3.568636775016784668e-01 1.320362091064453125e-01 1.416621804237365723e-01 -2.551556527614593506e-01 6.142744421958923340e-02 -1.743941903114318848e-01 -1.335948407649993896e-01 3.566039353609085083e-02 1.675018817186355591e-01 2.716743648052215576e-01 -5.866512656211853027e-03 8.066758513450622559e-02 7.385494560003280640e-02 1.566201150417327881e-01 1.669023782014846802e-01 -8.988691121339797974e-02 -7.677582651376724243e-02 3.113088011741638184e-02 -9.922335296869277954e-02 -2.616696059703826904e-01 2.127201482653617859e-02 -2.688655853271484375e-01 -1.909951716661453247e-01 -5.990500003099441528e-02 -3.557728603482246399e-02 5.602308735251426697e-02 -1.676325052976608276e-01 -1.503427773714065552e-01 4.074838757514953613e-01 1.849864870309829712e-01 -8.794528245925903320e-02 -2.851594686508178711e-01
-7.767672836780548096e-02 1.004901081323623657e-01 -1.616809964179992676e-01 -2.132050842046737671e-01 -2.372787892818450928e-02 5.309299007058143616e-02 -2.442355453968048096e-01 3.153304383158683777e-02 -3.291799873113632202e-02 2.968288958072662354e-01 1.333520114421844482e-01 1.675147712230682373e-01 3.318118453025817871e-01 9.802457876503467560e-03 1.538980007171630859e-01 3.834671154618263245e-02 -1.922748982906341553e-01 1.106176078319549561e-01 -1.483420878648757935e-01 -2.388362437486648560e-01 8.664868026971817017e-02 -4.657311365008354187e-02 6.250545382499694824e-03 -1.735033839941024780e-02 1.414556354284286499e-01 5.851551145315170288e-02 -9.112609922885894775e-02 1.916289329528808594e-01 1.433869898319244385e-01 1.180863007903099060e-01 5.476710796356201172e-01 1.915208101272583008e-01
8.650188148021697998e-02 7.016769796609878540e-02 1.315889954566955566e-01 -2.246420830488204956e-01 -1.325335651636123657e-01 -2.120218575000762939e-01 -2.019875347614288330e-01 1.914363801479339600e-01 1.840445548295974731e-01 2.628856003284454346e-01 -4.971214011311531067e-02 -3.827304812148213387e-03 -1.495881974697113037e-01 -3.619638681411743164e-01 1.496453881263732910e-01 3.194986581802368164e-01 7.961033843457698822e-03 -8.733722567558288574e-02 -3.186948597431182861e-01 -4.013117253780364990e-01 -9.340858459472656250e-02 7.124515622854232788e-02 -8.873791992664337158e-02 -1.299240812659263611e-02 -4.262050986289978027e-02 -5.318254977464675903e-02 -3.213601559400558472e-02 2.017395198345184326e-01 -4.156766831874847412e-02 -1.992116123437881470e-01 -1.271295696496963501e-01 2.024811133742332458e-02
1.400276869535446167e-01 8.074041455984115601e-02 -5.801676213741302490e-02 -7.518090307712554932e-02 -6.223759427666664124e-02 -6.813424825668334961e-02 1.858501136302947998e-02 1.455925703048706055e-01 2.995049580931663513e-02 2.406311929225921631e-01 1.270312964916229248e-01 -5.286097899079322815e-02 -2.760297358036041260e-01 4.349691420793533325e-02 -4.510060325264930725e-02 -2.159193903207778931e-01 -1.101188883185386658e-01 -2.581188678741455078e-01 -2.110447585582733154e-01 -3.023481667041778564e-01 8.609095960855484009e-02 -3.969539105892181396e-01 2.879272699356079102e-01 -8.555300533771514893e-03 1.324532479047775269e-01 5.519224703311920166e-02 -1.292853951454162598e-01 1.331757754087448120e-01 2.517033815383911133e-01 1.511541008949279785e-01 3.150023221969604492e-01 -1.648970991373062134e-01
8.328272402286529541e-02 1.586955934762954712e-01 2.336088865995407104e-01 -2.487561106681823730e-01 -1.817861646413803101e-01 -1.765826530754566193e-02 -2.625884115695953369e-01 -6.915803998708724976e-02 3.153343200683593750e-01 -2.039437592029571533e-01 -9.589134156703948975e-02 3.886697068810462952e-02 -1.232917085289955139e-01 -8.166583627462387085e-02 1.031872183084487915e-01 2.630558311939239502e-01 -1.171273961663246155e-01 -1.084965467453002930e-01 -1.557970643043518066e-01 -5.210861191153526306e-02 4.874365925788879395e-01 -1.956246346235275269e-01 1.637681946158409119e-02 -1.051336899399757385e-02 9.079410135746002197e-02 -7.805369049310684204e-02 -6.104963831603527069e-03 1.755389571189880371e-01 1.041769012808799744e-01 4.854066297411918640e-02 3.160172402858734131e-01 -6.244409456849098206e-02
-7.275308668613433838e-02 -2.868699654936790466e-02 -8.997762203216552734e-02 -3.055182695388793945e-01 -5.081339552998542786e-02 -1.951765269041061401e-01 -1.984198689460754395e-01 -3.984397649765014648e-02 9.775720536708831787e-02 2.730646431446075439e-01 -9.655109792947769165e-02 2.036228626966476440e-01 1.661340296268463135e-01 -1.452346146106719971e-01 -1.047457531094551086e-01 3.018838469870388508e-04 -2.534123137593269348e-02 -9.948080033063888550e-02 -1.059621870517730713e-01 -2.165412455797195435e-01 3.077349066734313965e-01 -1.944446563720703125e-01 -1.890661418437957764e-01 1.520731300115585327e-01 1.822057366371154785e-01 8.055634051561355591e-02 -1.049061566591262817e-01 -7.825892418622970581e-02 -2.797708846628665924e-02 1.176533550024032593e-01 2.012723684310913086e-01 4.942166805267333984e-01
-6.701585650444030762e-02 9.479288943111896515e-03 9.660214185714721680e-02 -1.580258458852767944e-01 -9.514532238245010376e-02 -9.506561607122421265e-02 -2.442090809345245361e-01 1.436860263347625732e-01 1.915458142757415771e-01 3.812834024429321289e-01 2.874629013240337372e-02 -1.184209063649177551e-01 5.632194224745035172e-03 -1.241815388202667236e-01 -1.105936318635940552e-01 6.326884031295776367e-02 2.116254344582557678e-02 7.637812197208404541e-02 -3.830702304840087891e-01 -2.573477029800415039e-01 -1.484071165323257446e-01 1.600786447525024414e-01 -3.094981610774993896e-01 1.378583610057830811e-01 -6.520766019821166992e-02 -2.836488783359527588e-01 -1.816430129110813141e-02 3.458628356456756592e-01 7.400208711624145508e-02 1.565933376550674438e-01 5.615914985537528992e-02 -1.209555268287658691e-01
-2.773050591349601746e-02 6.324429810047149658e-02 -5.058208853006362915e-02 -2.212506532669067383e-01 -4.366771131753921509e-02 -3.088947832584381104e-01 -1.348145604133605957e-01 1.210050359368324280e-01 2.178482264280319214e-01 -7.579141855239868164e-02 1.400466710329055786e-01 -2.275658957660198212e-02 -1.875486373901367188e-01 -3.813104331493377686e-01 9.684885293245315552e-02 2.355718463659286499e-01 -1.501758098602294922e-01 -1.647769957780838013e-01 -2.974149584770202637e-01 -1.676748991012573242e-01 -1.767316460609436035e-01 -1.302861571311950684e-01 1.311120837926864624e-01 1.546766492538154125e-03 1.063919141888618469e-01 -1.903391182422637939e-01 5.450284853577613831e-02 3.385354876518249512e-01 1.033272892236709595e-01 4.976937174797058105e-02 1.691426336765289307e-01 2.371454983949661255e-01
1.790025979280471802e-01 -3.720532357692718506e-02 -2.682204917073249817e-02 -1.907125860452651978e-01 2.776197493076324463e-01 -1.076498925685882568e-01 -1.842506676912307739e-01 1.621313691139221191e-01 4.831259697675704956e-02 2.274950146675109863e-01 5.638490989804267883e-02 2.309730052947998047e-01 2.571629881858825684e-01 1.202988326549530029e-01 5.282840877771377563e-02 3.120267391204833984e-01 -6.888224929571151733e-02 -2.846942842006683350e-01 -1.208844333887100220e-01 -1.065191626548767090e-01 -1.214194856584072113e-02 -1.106697469949722290e-01 -1.482156664133071899e-01 1.890867799520492554e-01 1.654541939496994019e-01 -1.631231158971786499e-01 -9.764800965785980225e-02 1.448566764593124390e-01 5.348461493849754333e-02 -2.681924216449260712e-02 3.986190855503082275e-01 -2.456892877817153931e-01
3.152810037136077881e-01 2.081622183322906494e-01 6.897580623626708984e-02 -1.456386148929595947e-01 1.429076641798019409e-01 -3.167848885059356689e-01 -1.555808037519454956e-01 1.288390606641769409e-01 3.158858418464660645e-01 1.426160037517547607e-01 1.337570548057556152e-01 -2.447306364774703979e-01 1.705382019281387329e-01 2.346812039613723755e-01 2.768256068229675293e-01 4.964460805058479309e-02 2.060431838035583496e-01 -7.720677554607391357e-02 -6.740455329418182373e-02 2.042485401034355164e-02 -6.733796093612909317e-03 -1.840392798185348511e-01 -8.701157569885253906e-02 6.798793561756610870e-03 1.364018321037292480e-01 5.704028299078345299e-04 -3.692755401134490967e-01 6.550021469593048096e-02 8.709479123353958130e-02 2.058661133050918579e-01 3.933762013912200928e-02 -5.359564349055290222e-02
1.621286273002624512e-01 4.698584377765655518e-01 -2.412881106138229370e-01 -7.124350965023040771e-02 5.435067228972911835e-03 -1.833061128854751587e-01 -1.737226247787475586e-01 2.195895016193389893e-01 1.986328959465026855e-01 5.208520963788032532e-02 -2.287378758192062378e-01 -2.741797268390655518e-01 5.980030074715614319e-02 9.321322431787848473e-04 1.787659525871276855e-01 1.134458035230636597e-01 -4.513329267501831055e-02 -1.318524777889251709e-01 -2.175083905458450317e-01 1.316408277489244938e-03 -5.057141534052789211e-04 -1.532030254602432251e-01 -2.706132829189300537e-01 3.565354272723197937e-03 5.119594186544418335e-02 -1.283499896526336670e-01 -2.138753831386566162e-01 -4.610264673829078674e-02 2.699575759470462799e-02 3.447604179382324219e-01 -7.537311315536499023e-02 6.223044544458389282e-02
-4.958615824580192566e-02 2.128126919269561768e-01 -3.527263179421424866e-02 -1.904280781745910645e-01 8.724395185708999634e-02 -2.770005762577056885e-01 -9.533451497554779053e-02 -3.384415060281753540e-02 -1.404666751623153687e-01 1.759813129901885986e-01 1.374821513891220093e-01 1.369749307632446289e-01 4.717835038900375366e-02 -3.457761369645595551e-03 -4.452012106776237488e-02 9.679171442985534668e-02 -2.084994614124298096e-01 -3.095612227916717529e-01 -8.873979747295379639e-02 -3.335895240306854248e-01 -8.347717113792896271e-03 -2.222096472978591919e-01 -1.233773157000541687e-01 1.606325954198837280e-01 -1.159058362245559692e-01 3.007123060524463654e-02 -2.840311229228973389e-01 -3.244074806571006775e-02 -1.968759745359420776e-01 1.902361363172531128e-01 4.452521800994873047e-01 -5.046948790550231934e-03
1.073590219020843506e-01 -3.576370701193809509e-02 -2.602701485157012939e-01 1.151040196418762207e-02 1.260653883218765259e-01 -7.467152178287506104e-02 -3.839591741561889648e-01 2.120956033468246460e-01 1.684755831956863403e-01 8.844897150993347168e-02 1.432725787162780762e-01 6.931898742914199829e-02 5.917872115969657898e-02 -1.359282284975051880e-01 -8.124472945928573608e-02 1.812659204006195068e-01 -1.628793179988861084e-01 -9.639423340559005737e-02 -2.633906006813049316e-01 1.646317541599273682e-01 4.935231059789657593e-02 -3.782568871974945068e-01 -1.189794838428497314e-01 6.106936186552047729e-02 6.190179660916328430e-02 -3.051108494400978088e-02 2.511212229728698730e-01 1.625983566045761108e-01 -3.929852694272994995e-02 2.754136621952056885e-01 3.244591057300567627e-01 -9.917432069778442383e-02
2.793427109718322754e-01 8.130495995283126831e-02 -1.266100406646728516e-01 -2.621117234230041504e-01 -6.095900759100914001e-02 -1.417645160108804703e-02 -8.458259701728820801e-02 1.104351431131362915e-01 2.040089666843414307e-01 -8.185186982154846191e-02 -5.097021535038948059e-02 2.128613442182540894e-01 -6.789648532867431641e-02 -1.534740328788757324e-01 2.914629578590393066e-01 1.832995563745498657e-01 7.420182228088378906e-02 2.648861380293965340e-03 -4.306800663471221924e-01 -9.990317374467849731e-02 1.025617495179176331e-01 -3.292658030986785889e-01 -1.985657811164855957e-01 1.961438953876495361e-01 4.823756963014602661e-02 7.443679124116897583e-02 -6.349790096282958984e-02 -1.063698828220367432e-01 -8.325287699699401855e-02 1.109308302402496338e-01 2.769709527492523193e-01 -2.178028672933578491e-01
1.548932194709777832e-01 2.984651923179626465e-01 -2.763729095458984375e-01 -1.778696924448013306e-01 1.644094139337539673e-01 -5.434249341487884521e-02 -5.836468189954757690e-03 -1.357113197445869446e-02 2.684844471514225006e-02 2.736618220806121826e-01 8.273536339402198792e-03 7.760045677423477173e-02 1.701457798480987549e-01 5.403261631727218628e-02 -1.118266880512237549e-01 2.449917495250701904e-01 -4.492961987853050232e-02 1.802628040313720703e-01 -6.701725721359252930e-02 -2.901226580142974854e-01 1.139277294278144836e-01 -2.102113217115402222e-01 -1.656479388475418091e-01 2.136227041482925415e-01 -1.284644752740859985e-01 1.125981733202934265e-01 -1.686570793390274048e-01 2.020548135042190552e-01 1.033022329211235046e-01 1.728376895189285278e-01 3.961845636367797852e-01 1.150247007608413696e-01
[truncated: 3,271,212 more chars]
