# Supplementary material for: The Language of Innovation
Source: PLoS One. 2020 Apr 30;15(4):e0230107. doi: 10.1371/journal.pone.0230107 (PMC7194493; doi:10.1371/journal.pone.0230107)
Supplement: S17 File — (GZ) [file pone.0230107.s017.tar.gz › 1995-1999/V2Run_25_VS_4500_embeddings1995-1999ED32.txt]

1.304244846105575562e-01 6.958430260419845581e-02 4.070239663124084473e-01 1.526838541030883789e-01 -6.180824711918830872e-02 -2.864708006381988525e-01 2.112052142620086670e-01 4.872110113501548767e-02 1.406791061162948608e-01 -2.548631727695465088e-01 1.762166470289230347e-01 -3.900237083435058594e-01 -1.644710600376129150e-01 1.492340713739395142e-01 -1.289157122373580933e-01 3.405183553695678711e-02 -1.455722451210021973e-01 7.197433616966009140e-03 1.319176405668258667e-01 1.463977843523025513e-01 -6.912133842706680298e-02 2.657243013381958008e-01 -6.149024516344070435e-02 -1.230967417359352112e-01 -9.794359654188156128e-02 -1.626543141901493073e-02 2.670574001967906952e-02 -2.703845500946044922e-01 2.318137139081954956e-01 4.421674087643623352e-02 1.425423920154571533e-01 -8.481890708208084106e-02
9.380669891834259033e-02 -6.013795733451843262e-02 -2.296886742115020752e-01 1.172193512320518494e-01 3.187314271926879883e-01 2.152794040739536285e-02 1.422490030527114868e-01 -8.839443325996398926e-02 -2.581430412828922272e-02 -2.703302800655364990e-01 -1.400207132101058960e-01 -1.157133728265762329e-01 -4.161377996206283569e-02 -2.047789515927433968e-03 -1.451020836830139160e-01 -3.558648750185966492e-02 -1.231722906231880188e-01 1.359962970018386841e-01 2.360743433237075806e-01 6.125139445066452026e-02 8.755284547805786133e-02 -1.833763420581817627e-01 -7.147263735532760620e-02 -1.095754578709602356e-01 3.765957057476043701e-02 -1.115232855081558228e-01 7.802828680723905563e-03 -4.092659652233123779e-01 3.805718421936035156e-01 -3.397442698478698730e-01 2.310884594917297363e-01 1.164174824953079224e-01
1.910106539726257324e-01 -1.345633119344711304e-01 3.186278641223907471e-01 1.446508765220642090e-01 -1.345856040716171265e-01 -3.383494019508361816e-01 -2.846193965524435043e-03 -3.034020364284515381e-01 2.429209798574447632e-01 -6.181022152304649353e-02 1.200229115784168243e-02 -7.782738655805587769e-02 -1.496115326881408691e-01 1.283223778009414673e-01 1.612505912780761719e-01 -1.036970093846321106e-01 -2.809591889381408691e-01 -1.542573329061269760e-02 1.320749074220657349e-01 2.038704901933670044e-01 2.971066348254680634e-02 -2.612797915935516357e-02 -1.808475106954574585e-01 -1.890743225812911987e-01 -1.422983873635530472e-02 -2.535928599536418915e-02 7.194603234529495239e-02 -3.165468275547027588e-01 1.203759685158729553e-01 -2.422284185886383057e-01 2.151060253381729126e-01 1.407327353954315186e-01
1.494849026203155518e-01 -5.809762328863143921e-02 3.469830751419067383e-01 -1.972751617431640625e-01 7.112782448530197144e-02 5.949160084128379822e-02 9.078501909971237183e-02 -1.149483397603034973e-01 -6.885620206594467163e-02 -1.842259466648101807e-01 -1.971165537834167480e-01 -1.883342266082763672e-01 -1.640202254056930542e-01 4.896498098969459534e-02 -1.244649216532707214e-01 -1.536014229059219360e-01 -5.772083997726440430e-02 9.251802414655685425e-02 8.420041203498840332e-02 1.011865660548210144e-01 -1.340097486972808838e-01 -4.054128006100654602e-02 1.599456071853637695e-01 -3.290249705314636230e-01 -3.439933359622955322e-01 -1.766196340322494507e-01 4.942470043897628784e-02 -1.911741793155670166e-01 3.099372088909149170e-01 9.000062942504882812e-02 1.043047755956649780e-01 3.424931466579437256e-01
1.666782423853874207e-02 -2.165342867374420166e-02 1.082025766372680664e-01 1.807878315448760986e-01 -2.066060900688171387e-01 -2.419795989990234375e-01 -1.962251067161560059e-01 -8.584383130073547363e-02 -5.267895013093948364e-02 1.560248527675867081e-02 -2.782915234565734863e-01 -1.373188793659210205e-01 -4.612959921360015869e-02 -1.464671939611434937e-01 3.256166726350784302e-02 -1.217477023601531982e-01 -8.301483839750289917e-02 -5.979225039482116699e-02 2.351325154304504395e-01 1.788204908370971680e-01 -6.361644715070724487e-03 2.733609974384307861e-01 -1.288298889994621277e-02 3.050726465880870819e-02 -1.855407804250717163e-01 1.534653604030609131e-01 1.806914061307907104e-02 -5.502629280090332031e-01 1.397040486335754395e-01 -2.260304391384124756e-01 2.406936585903167725e-01 7.573658227920532227e-02
-1.297272145748138428e-01 1.044084876775741577e-01 2.742749452590942383e-01 2.355336546897888184e-01 5.789342522621154785e-02 -3.250246047973632812e-01 4.590497165918350220e-02 -2.524124383926391602e-01 1.291288062930107117e-02 -2.267962098121643066e-01 -2.718773484230041504e-01 -1.961643695831298828e-01 -1.923963576555252075e-01 1.629980206489562988e-01 1.048377342522144318e-02 -1.739280484616756439e-02 -2.008853554725646973e-01 -5.162643268704414368e-02 2.095538675785064697e-01 6.287369877099990845e-02 -2.088347375392913818e-01 5.115583539009094238e-02 1.672873347997665405e-01 1.124657094478607178e-01 9.388086944818496704e-02 5.454865097999572754e-02 6.015399843454360962e-02 -3.642707467079162598e-01 8.320387452840805054e-02 -2.839219868183135986e-01 1.518789231777191162e-01 4.801572859287261963e-02
1.302621513605117798e-01 -1.614497303962707520e-01 1.160368323326110840e-01 1.037301570177078247e-01 2.697637379169464111e-01 5.893547087907791138e-02 1.896045655012130737e-01 -5.937742814421653748e-02 3.363471478223800659e-02 -8.482398837804794312e-02 -3.577657043933868408e-01 -2.558994591236114502e-01 -2.499620616436004639e-01 -3.063598461449146271e-02 6.275000423192977905e-02 -6.602182984352111816e-02 8.395494520664215088e-02 -9.584134072065353394e-02 2.270711399614810944e-02 -2.250225655734539032e-02 -9.290643036365509033e-02 5.773592740297317505e-02 -1.554735600948333740e-01 -4.023740589618682861e-01 -1.580797284841537476e-01 2.718533873558044434e-01 -2.954305149614810944e-02 -3.543214797973632812e-01 4.083501547574996948e-02 -2.626622319221496582e-01 8.745353668928146362e-02 1.567855626344680786e-01
1.335152685642242432e-01 5.558185745030641556e-03 2.136706262826919556e-01 2.108520418405532837e-01 1.112455427646636963e-01 -1.036234050989151001e-01 -1.980968378484249115e-02 -4.707957506179809570e-01 -1.376946568489074707e-01 -1.648704707622528076e-01 -2.460476905107498169e-01 -3.603409975767135620e-02 -3.202266693115234375e-01 -3.270674869418144226e-02 -2.346229553222656250e-02 3.392544109374284744e-03 -1.454374641180038452e-01 -4.171173274517059326e-02 1.596494615077972412e-01 -2.325556874275207520e-01 -1.655382849276065826e-02 5.338936299085617065e-02 -7.835336029529571533e-03 -2.116693556308746338e-01 -1.765848994255065918e-01 1.285422444343566895e-01 3.958792611956596375e-02 -3.944669067859649658e-01 1.118690669536590576e-01 4.196535423398017883e-02 2.206528335809707642e-01 -1.281631141901016235e-01
-1.076323315501213074e-01 5.293449014425277710e-02 1.132811456918716431e-01 1.083152368664741516e-02 -7.351259887218475342e-02 -2.104780226945877075e-01 -9.090221673250198364e-02 1.440788991749286652e-02 2.856552787125110626e-02 -3.096649050712585449e-01 -1.544590145349502563e-01 -1.689937859773635864e-01 -2.032459154725074768e-02 -7.813601940870285034e-02 -5.265708267688751221e-02 -1.004283428192138672e-01 1.874742284417152405e-02 -4.141192510724067688e-02 -7.918977737426757812e-02 -3.728578388690948486e-01 -3.526136279106140137e-02 3.239607810974121094e-01 -8.083316683769226074e-02 1.016954034566879272e-01 -7.325599342584609985e-02 -4.619830474257469177e-02 3.153162300586700439e-01 -4.243622720241546631e-01 -4.876433685421943665e-02 -1.210566833615303040e-01 3.060841858386993408e-01 2.789744436740875244e-01
-7.726845331490039825e-03 -1.021160259842872620e-01 -7.194756716489791870e-02 2.531472742557525635e-01 3.953339457511901855e-01 -6.247157603502273560e-02 4.071890711784362793e-01 -1.145549863576889038e-01 4.490498453378677368e-02 -2.459744513034820557e-01 -1.130721792578697205e-01 -3.450502827763557434e-02 -7.713953405618667603e-02 5.496314167976379395e-02 6.691500544548034668e-02 -1.649773269891738892e-01 -7.476947456598281860e-02 -1.138821244239807129e-01 2.823085784912109375e-01 2.091495878994464874e-02 -1.006403267383575439e-01 6.612604856491088867e-02 -1.217778846621513367e-01 -1.232209429144859314e-02 -1.966967284679412842e-01 1.999964267015457153e-01 1.129430979490280151e-01 -2.061023563146591187e-01 6.858133524656295776e-02 -1.809599995613098145e-01 3.742356896400451660e-01 1.561091095209121704e-01
-3.819982334971427917e-02 -1.390097886323928833e-01 3.921553120017051697e-02 1.383721232414245605e-01 -7.659949827939271927e-03 -3.040325939655303955e-01 1.232478991150856018e-01 -4.132871627807617188e-01 -1.689678430557250977e-02 -2.166569046676158905e-02 -6.361352652311325073e-02 -3.273038566112518311e-01 -8.640465140342712402e-02 9.267870336771011353e-02 -7.298657298088073730e-02 3.666134178638458252e-02 -8.394053578376770020e-02 2.295119762420654297e-01 2.606000602245330811e-01 -1.209945157170295715e-01 -2.623361647129058838e-01 1.247002258896827698e-01 -1.166215017437934875e-01 -6.989036221057176590e-03 -1.841890116338618100e-05 2.918349206447601318e-01 -1.423501223325729370e-01 -3.087309896945953369e-01 9.689395874738693237e-02 -1.055587455630302429e-01 2.292659133672714233e-01 1.767840534448623657e-01
6.419709324836730957e-02 1.864876896142959595e-01 2.426495254039764404e-01 1.152965500950813293e-01 7.730205357074737549e-02 -3.243211805820465088e-01 1.333981007337570190e-01 -3.650961518287658691e-01 -1.090148538351058960e-01 1.777038425207138062e-01 -2.492840290069580078e-01 -1.333431601524353027e-01 -2.267533540725708008e-01 5.052094906568527222e-02 2.437150478363037109e-01 -7.382833957672119141e-02 -4.972982779145240784e-02 8.439733088016510010e-02 2.222729325294494629e-01 1.621166914701461792e-01 -1.358028948307037354e-01 6.081448867917060852e-02 -2.438923120498657227e-01 -6.875924021005630493e-02 -2.141829431056976318e-01 7.567237131297588348e-03 -1.157769653946161270e-02 -2.586080133914947510e-01 2.886241376399993896e-01 -7.068625837564468384e-02 1.064937263727188110e-01 1.599144935607910156e-02
-1.344917118549346924e-01 -1.417131274938583374e-01 -2.568937093019485474e-02 1.631966978311538696e-02 1.560455113649368286e-01 -2.606251239776611328e-01 8.658069372177124023e-02 -1.265669912099838257e-01 2.541961073875427246e-01 -4.124303460121154785e-01 2.210118174552917480e-01 -2.117058038711547852e-01 -1.140844523906707764e-01 -8.939307928085327148e-02 -1.534708440303802490e-01 -1.212171837687492371e-01 -1.282507330179214478e-01 5.834669992327690125e-02 6.726489216089248657e-02 -1.134812012314796448e-01 8.534824103116989136e-02 -2.653397619724273682e-02 -1.639031618833541870e-01 -2.057157903909683228e-01 -1.207447275519371033e-01 1.057416796684265137e-01 1.272327601909637451e-01 -2.019141018390655518e-01 2.864571213722229004e-01 -3.762164115905761719e-01 5.824415758252143860e-02 1.826063245534896851e-01
3.193634562194347382e-03 -1.091040372848510742e-01 2.477046698331832886e-01 1.461743414402008057e-01 -2.118083089590072632e-01 1.314959675073623657e-01 2.411390990018844604e-01 -1.710797995328903198e-01 -2.540145218372344971e-01 -1.354082673788070679e-01 -7.087795995175838470e-03 -2.004176676273345947e-01 -2.286906093358993530e-01 1.913003772497177124e-01 -2.024284601211547852e-01 1.228791549801826477e-01 -4.463588818907737732e-02 -2.052976191043853760e-01 3.733620941638946533e-01 -4.513036087155342102e-02 -4.453004896640777588e-02 -6.585748493671417236e-02 -1.012305356562137604e-02 -6.898259371519088745e-02 -2.988251149654388428e-01 -1.077023670077323914e-01 9.961106628179550171e-02 -1.813184618949890137e-01 3.485856950283050537e-01 -5.368918646126985550e-03 -7.302775979042053223e-02 1.428902596235275269e-01
-1.494717411696910858e-02 6.413222849369049072e-02 1.506407707929611206e-01 1.549136489629745483e-01 -5.805735662579536438e-02 -1.917218416929244995e-01 1.267554610967636108e-01 -4.626750051975250244e-01 -1.460006386041641235e-01 -2.145986855030059814e-01 -2.485526651144027710e-01 -2.935755252838134766e-01 -1.051956936717033386e-01 -7.552438881248235703e-03 -4.284625872969627380e-02 -1.114465296268463135e-01 -2.239959686994552612e-01 -9.040973149240016937e-03 3.559696674346923828e-01 7.763657718896865845e-02 -1.029758900403976440e-01 1.280613988637924194e-01 -1.585993021726608276e-01 -1.108976826071739197e-01 1.122027263045310974e-01 9.294455498456954956e-02 1.424424648284912109e-01 -3.090842962265014648e-01 9.344137459993362427e-02 1.123679876327514648e-01 8.829794824123382568e-02 1.560050100088119507e-01
1.289447396993637085e-01 -1.084901392459869385e-01 4.413545131683349609e-02 2.692077755928039551e-01 1.480763852596282959e-01 3.154761623591184616e-03 -1.916987299919128418e-01 -7.647848129272460938e-02 1.415265649557113647e-01 -3.980153203010559082e-01 1.693378984928131104e-01 -2.329307198524475098e-01 -1.663545072078704834e-01 1.046011522412300110e-01 1.018181368708610535e-01 -2.513099908828735352e-01 -7.963249087333679199e-02 -1.635301299393177032e-02 1.389780491590499878e-01 -5.184562504291534424e-02 5.025295540690422058e-02 5.419962108135223389e-02 -2.594150006771087646e-01 -3.134560957551002502e-02 1.252769213169813156e-02 -3.209101408720016479e-02 -2.705596014857292175e-02 -4.162880778312683105e-01 1.880597174167633057e-01 -3.497846722602844238e-01 -1.013998910784721375e-01 1.164739727973937988e-01
1.851522177457809448e-02 -4.025402665138244629e-01 3.032102063298225403e-02 6.694870442152023315e-02 3.562187850475311279e-01 -1.357256174087524414e-01 7.985819876194000244e-02 -1.312412917613983154e-01 8.506214618682861328e-02 -2.463361620903015137e-01 -1.161345392465591431e-01 -8.856482058763504028e-02 -3.935162350535392761e-02 1.166258752346038818e-01 -7.689704187214374542e-03 -2.482235804200172424e-02 -1.050953716039657593e-01 -5.597714334726333618e-02 1.148301810026168823e-01 3.347390592098236084e-01 -1.617628633975982666e-01 1.000177264213562012e-01 -2.790866494178771973e-01 2.198342680931091309e-01 -2.156034260988235474e-01 1.917757391929626465e-01 1.374652683734893799e-01 -1.887074559926986694e-01 1.138639748096466064e-01 -2.643388509750366211e-01 1.150107458233833313e-01 1.502981185913085938e-01
9.386103600263595581e-03 -7.684780657291412354e-02 -4.185563325881958008e-02 -6.534352898597717285e-02 -1.524822264909744263e-01 1.020784527063369751e-01 1.912743598222732544e-01 -1.495509147644042969e-01 -2.647636234760284424e-01 -1.764936894178390503e-01 -7.558424025774002075e-02 -2.045579999685287476e-01 -1.630256772041320801e-01 1.790860891342163086e-01 -1.479250192642211914e-01 3.721508383750915527e-01 4.926996189169585705e-04 1.469749808311462402e-01 2.310923486948013306e-01 -2.125257067382335663e-02 -1.255777180194854736e-01 6.032701954245567322e-02 -2.024596333503723145e-01 2.217773161828517914e-02 -3.286824524402618408e-01 -6.692317128181457520e-02 -1.484434455633163452e-01 -3.104479312896728516e-01 1.350674629211425781e-01 -4.383353888988494873e-02 2.187732160091400146e-01 3.036935925483703613e-01
-2.144329436123371124e-02 6.883885711431503296e-02 7.442863285541534424e-02 1.063532009720802307e-01 -2.231406867504119873e-01 -1.489636301994323730e-01 2.198988348245620728e-01 1.111722439527511597e-01 1.190843805670738220e-01 -1.717688292264938354e-01 -1.520247608423233032e-01 -5.041377246379852295e-02 -1.490985304117202759e-01 -2.057204842567443848e-01 7.465877570211887360e-03 1.516085565090179443e-01 -4.575303941965103149e-02 -1.445645540952682495e-01 1.986774355173110962e-01 -9.110262244939804077e-02 -2.723468840122222900e-01 1.757342666387557983e-01 -1.520494073629379272e-01 -2.424891106784343719e-02 1.038200110197067261e-01 -2.657674625515937805e-02 5.306480079889297485e-02 -4.712017774581909180e-01 2.095638513565063477e-01 -3.007065951824188232e-01 -1.003049314022064209e-02 3.435432910919189453e-01
3.614531457424163818e-02 -1.700612455606460571e-01 8.019280433654785156e-02 -3.315123543143272400e-02 -1.619287133216857910e-01 -7.522358000278472900e-02 1.125518158078193665e-01 -7.702540140599012375e-03 -7.358428835868835449e-02 -1.876934915781021118e-01 -8.435722440481185913e-02 -2.007579803466796875e-01 -1.192015856504440308e-01 1.309974491596221924e-01 -2.720601558685302734e-01 -7.546970248222351074e-02 -5.964596569538116455e-02 -5.571474507451057434e-02 3.731775581836700439e-01 4.907168913632631302e-04 -2.326841205358505249e-01 7.734984159469604492e-02 -8.434915915131568909e-03 -1.451578736305236816e-01 -3.258265256881713867e-01 -3.318736255168914795e-01 1.125891953706741333e-01 -1.296852231025695801e-01 2.305158525705337524e-01 1.700290441513061523e-01 2.349146008491516113e-01 3.290448486804962158e-01
1.168595626950263977e-01 -1.146611496806144714e-01 2.700273990631103516e-01 -1.501254737377166748e-01 -5.908951628953218460e-03 6.358253210783004761e-02 2.785005271434783936e-01 -2.255274653434753418e-01 -6.833235267549753189e-03 -4.839904978871345520e-02 6.203069165349006653e-02 -3.780735284090042114e-02 -1.653630584478378296e-01 3.160072863101959229e-01 -2.644520103931427002e-01 -3.938399255275726318e-02 -1.268039494752883911e-01 9.904795326292514801e-03 4.399203062057495117e-01 -4.492897540330886841e-02 -5.284941196441650391e-02 6.024483963847160339e-02 -1.392958592623472214e-02 -8.472462743520736694e-02 -3.047014772891998291e-01 -2.316883951425552368e-01 5.439337342977523804e-02 -2.661287188529968262e-01 2.115303575992584229e-01 1.175231263041496277e-01 1.515453755855560303e-01 1.073986515402793884e-01
1.841216385364532471e-01 -4.089645296335220337e-02 2.123543918132781982e-01 -3.856897354125976562e-02 -1.020700335502624512e-01 1.325458008795976639e-02 -6.483108550310134888e-02 1.002615168690681458e-01 -9.072817116975784302e-02 -2.997396588325500488e-01 -9.553458541631698608e-02 1.232879608869552612e-01 -3.152648508548736572e-01 1.995586752891540527e-01 -6.878449022769927979e-02 -2.972296178340911865e-01 -9.952385723590850830e-02 1.121527254581451416e-01 2.491774596273899078e-02 -6.923057883977890015e-02 -1.955520212650299072e-01 1.456128358840942383e-01 8.791411668062210083e-02 5.415120348334312439e-02 -4.017844498157501221e-01 2.888902090489864349e-02 -1.103180870413780212e-01 -3.178560137748718262e-01 7.775830477476119995e-02 -9.549836069345474243e-02 1.244554370641708374e-01 3.662997782230377197e-01
1.110640391707420349e-01 -1.271538138389587402e-01 -1.340250018984079361e-02 -5.655082315206527710e-02 8.676727861166000366e-02 -1.235487386584281921e-01 1.300806105136871338e-01 -7.123904675245285034e-02 1.198213025927543640e-01 -1.654443740844726562e-01 -1.166801750659942627e-01 -7.319673895835876465e-02 9.510423988103866577e-02 7.605997473001480103e-02 -4.249016195535659790e-02 -1.904451698064804077e-01 6.228156015276908875e-02 -2.294570207595825195e-01 1.224942281842231750e-01 -2.708626687526702881e-01 3.959270194172859192e-02 3.278732597827911377e-01 -3.209341466426849365e-01 -1.745032519102096558e-01 -1.446139812469482422e-01 9.793765842914581299e-02 -1.073739826679229736e-01 -3.389977514743804932e-01 3.576577007770538330e-01 -2.348923534154891968e-01 1.840093880891799927e-01 2.199965566396713257e-01
3.109289519488811493e-02 -6.565994024276733398e-02 2.250087857246398926e-01 1.954908370971679688e-01 3.798026219010353088e-02 -2.173619419336318970e-01 1.677089184522628784e-01 -3.347977101802825928e-01 7.471273094415664673e-02 5.293077230453491211e-02 -3.109990358352661133e-01 -2.622138857841491699e-01 -2.328369170427322388e-01 1.143560633063316345e-01 1.415514498949050903e-01 2.052216678857803345e-01 -1.412610895931720734e-02 2.583491802215576172e-01 1.796724945306777954e-01 4.927313327789306641e-02 9.388734400272369385e-02 1.990775018930435181e-01 -1.112101078033447266e-01 6.696090102195739746e-03 -2.053724974393844604e-01 -2.280911058187484741e-02 1.072802692651748657e-01 -3.392704427242279053e-01 3.649756312370300293e-02 -2.322897166013717651e-01 1.035169512033462524e-01 1.258472055196762085e-01
1.439113765954971313e-01 -5.611164867877960205e-02 1.240175962448120117e-01 3.286294937133789062e-01 6.739162839949131012e-03 -1.696494966745376587e-01 -2.974172867834568024e-02 -2.347881793975830078e-01 2.903419360518455505e-02 -4.388608038425445557e-02 -4.983001947402954102e-02 -6.998641788959503174e-02 -3.407971858978271484e-01 -9.726750850677490234e-02 -2.476686984300613403e-02 -3.287100791931152344e-01 1.163449957966804504e-01 1.627972573041915894e-01 3.547312319278717041e-01 1.131737977266311646e-01 -9.987511485815048218e-02 -5.880951508879661560e-02 -2.633076310157775879e-01 3.751763328909873962e-02 -2.082883864641189575e-01 1.442461609840393066e-01 2.677331864833831787e-01 -2.735811769962310791e-01 -5.535892024636268616e-02 -2.220205962657928467e-02 2.042289823293685913e-01 -6.833706051111221313e-02
2.191848456859588623e-01 7.671514153480529785e-02 -1.484526246786117554e-01 1.171080321073532104e-01 -1.550270710140466690e-02 -1.853305697441101074e-01 -1.305588483810424805e-01 1.341849714517593384e-01 2.466709166765213013e-02 -4.044957086443901062e-02 1.917704343795776367e-01 -1.661213785409927368e-01 -1.916310340166091919e-01 2.090592235326766968e-01 -8.999926596879959106e-02 -2.833064496517181396e-01 2.971708402037620544e-02 -1.523869484663009644e-01 1.360247880220413208e-01 -2.448056824505329132e-02 -3.065098226070404053e-01 2.713888585567474365e-01 5.868737027049064636e-02 -1.002435535192489624e-01 -4.681994020938873291e-02 -1.188530996441841125e-01 2.097636759281158447e-01 -3.306458592414855957e-01 2.528222203254699707e-01 -2.201581448316574097e-01 3.144039511680603027e-01 9.471931494772434235e-03
3.519507646560668945e-01 -2.658530771732330322e-01 1.377389878034591675e-01 -4.639708437025547028e-03 -4.766982048749923706e-02 7.428907603025436401e-02 2.171554714441299438e-01 -3.878658264875411987e-02 6.136596575379371643e-02 -2.127831131219863892e-01 9.540081769227981567e-02 -9.377493709325790405e-02 -1.934922337532043457e-01 2.300064414739608765e-01 1.348731815814971924e-01 -1.429228782653808594e-01 8.455289900302886963e-02 -1.417051851749420166e-01 -1.852094233036041260e-01 9.441474825143814087e-02 2.248104196041822433e-03 4.175138473510742188e-02 -1.486636232584714890e-02 2.328276634216308594e-01 -3.531412035226821899e-02 -2.196109890937805176e-01 2.696134448051452637e-01 -2.088004201650619507e-01 3.894911110401153564e-01 -9.209897369146347046e-02 -6.768092978745698929e-03 2.854629456996917725e-01
-6.937712430953979492e-02 -1.916867345571517944e-01 -2.525541484355926514e-01 -7.284373790025711060e-02 1.540111470967531204e-02 -5.512591004371643066e-01 -4.559328407049179077e-02 9.815026819705963135e-02 -1.482883691787719727e-01 -1.459917128086090088e-01 1.074180826544761658e-01 -2.110952585935592651e-01 -2.468267083168029785e-01 2.000152468681335449e-01 -1.210548207163810730e-01 -1.780199110507965088e-01 -1.371472328901290894e-01 -1.363188177347183228e-01 -1.251751184463500977e-01 -2.759329788386821747e-02 5.948418006300926208e-02 1.609161198139190674e-01 -6.380026042461395264e-02 -1.041159108281135559e-01 -3.020727932453155518e-01 -1.110172942280769348e-01 -3.125061839818954468e-02 -2.679475843906402588e-01 1.966617405414581299e-01 7.505051791667938232e-02 4.751470405608415604e-03 -8.943114429712295532e-02
-2.958896756172180176e-02 -1.458054631948471069e-01 -5.104576423764228821e-02 1.244734525680541992e-01 3.573931055143475533e-03 -1.783944219350814819e-01 1.788092106580734253e-01 -3.698593676090240479e-01 3.633979649748653173e-04 -2.056402862071990967e-01 -8.199137449264526367e-02 -6.426062434911727905e-03 -2.294456064701080322e-01 3.963220864534378052e-02 1.588579639792442322e-02 -1.597547233104705811e-01 -2.373438775539398193e-01 -1.108577474951744080e-01 5.194067358970642090e-01 1.452887314371764660e-03 -1.332498192787170410e-01 5.195029079914093018e-02 -1.901842355728149414e-01 7.731935475021600723e-03 3.854468464851379395e-02 3.854152932763099670e-02 1.383457053452730179e-02 -4.078382849693298340e-01 7.601080089807510376e-02 -1.497368663549423218e-01 1.807760745286941528e-01 -6.821617484092712402e-02
1.620905697345733643e-01 1.971297264099121094e-01 -1.817481033504009247e-02 -6.651847064495086670e-02 3.411522507667541504e-01 -1.554249972105026245e-01 4.995961859822273254e-02 -1.479451730847358704e-02 -4.545728489756584167e-02 -2.910056412220001221e-01 8.215789496898651123e-02 -2.074717879295349121e-01 -9.059809148311614990e-02 2.303622364997863770e-01 -2.464553117752075195e-01 -2.096633166074752808e-01 1.687243431806564331e-01 -5.367037653923034668e-02 2.052653394639492035e-02 7.576514035463333130e-02 -2.364227026700973511e-01 3.538103401660919189e-01 2.457186132669448853e-01 -1.207693070173263550e-01 -1.741522550582885742e-01 1.527600288391113281e-01 2.411041408777236938e-02 -2.806540429592132568e-01 1.380445212125778198e-01 -1.094527766108512878e-01 1.233918592333793640e-01 1.072908490896224976e-01
7.069374900311231613e-03 -1.095852814614772797e-03 3.780387341976165771e-01 4.923304617404937744e-01 5.513949319720268250e-02 -2.048043310642242432e-01 2.788664773106575012e-02 -2.705984711647033691e-01 -7.625312358140945435e-02 -1.230781450867652893e-01 -8.331026881933212280e-02 -7.625207304954528809e-02 -3.094116449356079102e-01 -4.239928675815463066e-04 -1.662008315324783325e-01 -1.300268173217773438e-01 4.803537204861640930e-02 1.898808628320693970e-01 8.538140356540679932e-02 9.508783370256423950e-02 -1.507233828306198120e-01 -1.775307394564151764e-02 4.249456152319908142e-02 -2.742114290595054626e-02 -6.481738388538360596e-02 9.170050919055938721e-02 2.598040103912353516e-01 -2.625349462032318115e-01 2.212851047515869141e-01 4.726782068610191345e-02 1.450495123863220215e-01 -1.418405175209045410e-01
1.299409568309783936e-01 8.640310168266296387e-02 -1.440133452415466309e-01 1.464849114418029785e-01 1.249954625964164734e-01 -3.923566639423370361e-01 -7.155105471611022949e-02 3.280346468091011047e-02 7.871305942535400391e-02 -3.156458139419555664e-01 3.430058062076568604e-02 -3.275682628154754639e-01 -1.340495496988296509e-01 -9.404183179140090942e-02 -9.455585479736328125e-02 -3.063540458679199219e-01 -8.468657732009887695e-03 2.588975802063941956e-02 2.282314747571945190e-01 1.552998367697000504e-02 -2.723394520580768585e-02 8.651736378669738770e-02 -1.368643939495086670e-01 -1.473185271024703979e-01 -1.218253821134567261e-01 3.591978847980499268e-01 6.187395006418228149e-02 -1.909333020448684692e-01 1.313731074333190918e-01 -2.894205451011657715e-01 1.299132555723190308e-01 9.996639937162399292e-02
1.459607034921646118e-01 -9.469375014305114746e-03 2.071292102336883545e-01 2.404638230800628662e-01 -1.888847351074218750e-01 -3.687136769294738770e-01 -3.582084551453590393e-02 -2.325446456670761108e-01 3.396045416593551636e-02 -1.030382290482521057e-01 -1.350858956575393677e-01 -3.473177552223205566e-01 -2.585563659667968750e-01 -1.805881261825561523e-01 -3.263575211167335510e-02 -4.448175430297851562e-02 -1.368830502033233643e-01 8.366583846509456635e-03 1.649285256862640381e-01 -1.552439182996749878e-01 6.324801594018936157e-02 -1.230735331773757935e-01 3.311842679977416992e-02 -1.224177479743957520e-01 -1.145279500633478165e-02 4.800700396299362183e-02 3.559267520904541016e-01 -8.897521346807479858e-02 1.968120932579040527e-01 -8.786154910922050476e-03 3.404373526573181152e-01 2.554196491837501526e-02
2.211050391197204590e-01 2.360528707504272461e-02 7.193549722433090210e-02 2.167399078607559204e-01 -3.513894602656364441e-02 -3.661881387233734131e-01 1.911220997571945190e-01 -1.960445940494537354e-01 1.451536566019058228e-01 -3.373120352625846863e-02 -5.136832594871520996e-02 -2.701679468154907227e-01 -2.168499976396560669e-01 -1.149435266852378845e-01 1.140751875936985016e-02 -2.387831211090087891e-01 -1.775712668895721436e-01 -1.910192221403121948e-01 4.157822430133819580e-01 9.326905012130737305e-02 3.512240946292877197e-02 -2.764538116753101349e-02 -6.126154586672782898e-02 9.240698814392089844e-02 1.696614921092987061e-01 1.823332607746124268e-01 -1.111358553171157837e-01 -2.971987724304199219e-01 3.921417146921157837e-02 4.435205087065696716e-02 2.020283639430999756e-01 4.451698064804077148e-02
3.566005825996398926e-02 2.645551562309265137e-01 8.559834212064743042e-02 1.772722601890563965e-01 -6.116185337305068970e-02 -2.700471878051757812e-01 5.328459665179252625e-02 -3.443918749690055847e-02 1.145875896327197552e-03 -2.982523143291473389e-01 -1.393391788005828857e-01 6.962632387876510620e-02 -2.216180562973022461e-01 -2.292675524950027466e-01 -7.712075114250183105e-02 1.385198235511779785e-01 -7.044323533773422241e-02 6.242039799690246582e-02 2.335238754749298096e-01 -3.991231694817543030e-02 1.346212178468704224e-01 2.552233636379241943e-01 5.989409983158111572e-02 1.317815575748682022e-02 -4.272449295967817307e-03 -1.350318938493728638e-01 2.191690504550933838e-01 -4.681418240070343018e-01 5.464081186801195145e-03 -2.014898806810379028e-01 2.787997722625732422e-01 1.159892603754997253e-01
1.935804076492786407e-02 3.654508385807275772e-03 1.029500663280487061e-01 1.105782315135002136e-01 2.502565085887908936e-01 1.070571541786193848e-01 1.306021362543106079e-01 6.828995048999786377e-02 -1.950026452541351318e-01 -1.552632749080657959e-01 1.725333929061889648e-02 -6.564664840698242188e-02 -2.908842861652374268e-01 7.100890576839447021e-02 -1.318664997816085815e-01 -2.393711172044277191e-02 -4.300853982567787170e-02 1.440298277884721756e-02 1.779221296310424805e-01 -1.318371593952178955e-01 -8.691634237766265869e-02 2.565108239650726318e-01 1.592518091201782227e-01 -9.713397175073623657e-02 -5.786473751068115234e-01 -1.627771407365798950e-01 2.088808082044124603e-02 -1.933952718973159790e-01 2.722397148609161377e-01 8.626837283372879028e-02 2.152093052864074707e-01 1.426056176424026489e-01
2.565088495612144470e-02 -1.685326173901557922e-02 1.330263167619705200e-01 3.720383346080780029e-01 9.327554702758789062e-02 -2.805330157279968262e-01 2.322491854429244995e-01 -2.799893915653228760e-01 1.633494943380355835e-01 -4.217566847801208496e-01 -5.039986595511436462e-02 -3.089957535266876221e-01 -8.130346238613128662e-02 2.981569990515708923e-02 -1.682627387344837189e-02 1.198627054691314697e-01 1.582678407430648804e-03 -2.033743411302566528e-01 6.633481383323669434e-02 4.491494968533515930e-02 1.111373603343963623e-01 -9.436979889869689941e-02 -1.384065747261047363e-01 -2.489377558231353760e-02 -8.004250377416610718e-02 2.511351369321346283e-02 -1.322578936815261841e-01 -1.624064743518829346e-01 2.924293577671051025e-01 -7.604339718818664551e-02 2.151003628969192505e-01 -1.456068456172943115e-01
-1.105448827147483826e-01 -1.197293996810913086e-01 -2.308085747063159943e-02 1.957457363605499268e-01 -4.834589362144470215e-02 -3.345499336719512939e-01 3.450768068432807922e-02 -4.675643444061279297e-01 1.060862652957439423e-02 -3.143064081668853760e-01 -1.624390333890914917e-01 -1.138481274247169495e-01 -2.317796796560287476e-01 8.013331145048141479e-02 5.002050101757049561e-02 3.018661402165889740e-02 -1.374014616012573242e-01 6.939565762877464294e-03 3.331183791160583496e-01 6.778507679700851440e-02 -2.009662389755249023e-01 2.153432816267013550e-01 -6.910026073455810547e-02 7.165385875850915909e-03 -1.182506456971168518e-01 1.097661703824996948e-01 -8.662813901901245117e-02 -3.173413872718811035e-01 1.502955704927444458e-01 -1.253283023834228516e-01 -9.790245676413178444e-04 1.034393906593322754e-02
-8.566311001777648926e-02 -1.332120597362518311e-01 -4.812511801719665527e-02 7.793567329645156860e-02 -1.515145003795623779e-01 -1.994359195232391357e-01 2.262621223926544189e-01 -3.974313139915466309e-01 -7.785148173570632935e-02 -2.480025142431259155e-01 -2.995267808437347412e-01 -3.116585314273834229e-01 -1.477627009153366089e-01 1.182108744978904724e-01 -6.703035533428192139e-02 -1.756919175386428833e-02 -1.794431507587432861e-01 -1.541635543107986450e-01 2.311025708913803101e-01 -1.534768193960189819e-01 -9.228151291608810425e-02 1.124001219868659973e-01 -8.082973957061767578e-02 -8.270098268985748291e-02 4.796090070158243179e-03 1.811530888080596924e-01 -8.002574741840362549e-02 -3.871175050735473633e-01 5.646620690822601318e-02 2.176092937588691711e-02 1.593791991472244263e-01 -1.183491870760917664e-01
2.889855206012725830e-02 4.906427860260009766e-02 1.998941898345947266e-01 2.105117589235305786e-01 1.460361778736114502e-01 8.246661163866519928e-03 6.320037692785263062e-02 1.765227615833282471e-01 -3.001965582370758057e-01 -2.176917195320129395e-01 6.836484372615814209e-02 -2.457352727651596069e-01 -2.212121337652206421e-01 3.858913853764533997e-02 4.182558506727218628e-02 6.921232212334871292e-03 -2.348139584064483643e-01 -2.765610814094543457e-01 1.835088729858398438e-01 4.296571761369705200e-02 -1.395015865564346313e-01 -2.312060743570327759e-01 -2.067557275295257568e-01 -9.135724604129791260e-02 -1.042196378111839294e-01 8.338054269552230835e-02 -9.290790185332298279e-03 -3.810895085334777832e-01 5.554451420903205872e-02 -3.506478071212768555e-01 1.395729631185531616e-01 3.662894293665885925e-02
-7.739022374153137207e-02 -4.113874211907386780e-02 2.173145115375518799e-01 2.650853395462036133e-01 -1.366367191076278687e-01 -2.912756502628326416e-01 1.253052800893783569e-01 -4.501165151596069336e-01 -1.458700001239776611e-01 -2.051817476749420166e-01 -1.171221435070037842e-01 -1.382777988910675049e-01 -2.811457514762878418e-01 -4.031595587730407715e-02 -1.090970169752836227e-02 -1.614814400672912598e-01 -2.883180677890777588e-01 3.011416457593441010e-02 1.893813163042068481e-01 -6.033829227089881897e-02 1.320260949432849884e-02 1.570933312177658081e-01 -1.106587946414947510e-01 5.307383090257644653e-02 -2.123286575078964233e-01 2.258617617189884186e-02 1.518240123987197876e-01 -2.850058376789093018e-01 2.763005346059799194e-02 -2.136882022023200989e-02 1.184333711862564087e-01 -1.461213976144790649e-01
2.779164314270019531e-01 -3.726075887680053711e-01 -5.597245320677757263e-02 2.133914977312088013e-01 -4.317354261875152588e-01 -9.247493743896484375e-02 1.711884140968322754e-01 -9.930814057588577271e-02 -8.204860985279083252e-02 -2.853377759456634521e-01 1.769250631332397461e-01 -1.599522680044174194e-01 -1.863048821687698364e-01 2.060580998659133911e-02 7.972164452075958252e-02 -6.152365356683731079e-02 1.094762161374092102e-01 -3.087646663188934326e-01 -4.297824634704738855e-04 8.952129632234573364e-03 -8.716294914484024048e-02 5.706475302577018738e-02 -1.048202738165855408e-01 1.012173295021057129e-01 -1.681465208530426025e-01 -1.132291629910469055e-01 -6.284055113792419434e-02 -2.625526189804077148e-01 1.419024169445037842e-01 -1.402097791433334351e-01 1.321814358234405518e-01 1.001260802149772644e-02
1.550025939941406250e-01 1.205002069473266602e-01 -8.889225870370864868e-02 -5.607676133513450623e-02 8.178254216909408569e-02 -1.518983244895935059e-01 4.013875499367713928e-02 -1.367750465869903564e-01 -1.819037795066833496e-01 -3.501456081867218018e-01 2.806396782398223877e-01 -2.458683103322982788e-01 -2.170245051383972168e-01 1.971672773361206055e-01 -2.896548211574554443e-01 -1.517505496740341187e-01 1.483820378780364990e-02 -2.614937126636505127e-01 1.529743671417236328e-01 -1.157816033810377121e-02 -1.582825779914855957e-01 1.754321604967117310e-01 1.303920894861221313e-01 3.701624646782875061e-02 5.835918337106704712e-02 1.217707842588424683e-01 -3.624702990055084229e-02 -3.359983861446380615e-01 4.208969697356224060e-02 -2.136652171611785889e-01 1.590331196784973145e-01 2.025559842586517334e-01
6.558913737535476685e-02 2.078297734260559082e-01 -3.229050338268280029e-02 1.603132188320159912e-01 -4.601949080824851990e-02 -1.228362247347831726e-01 2.893743515014648438e-01 3.765504807233810425e-03 2.097541093826293945e-02 1.779745798557996750e-03 2.801711438223719597e-03 -3.680085837841033936e-01 3.519708290696144104e-02 2.238269299268722534e-01 -2.466375567018985748e-02 1.126257404685020447e-01 -1.261701583862304688e-01 1.880537532269954681e-02 2.124930620193481445e-01 1.406137198209762573e-01 3.431991487741470337e-02 1.065027490258216858e-01 -3.507853746414184570e-01 3.358678892254829407e-02 -1.653228253126144409e-01 -3.506780788302421570e-02 -1.936779022216796875e-01 -3.752991855144500732e-01 2.062522768974304199e-01 8.542070537805557251e-02 1.806119978427886963e-01 3.420752584934234619e-01
5.384207516908645630e-02 -2.123057246208190918e-01 1.291263401508331299e-01 -4.531637579202651978e-02 -1.624366492033004761e-01 1.561507135629653931e-01 -3.223931416869163513e-02 -8.524359762668609619e-02 -2.302952855825424194e-01 -8.721147477626800537e-02 -8.032767474651336670e-02 -2.083180844783782959e-01 -4.531103670597076416e-01 1.799567043781280518e-01 -2.144322693347930908e-01 7.353657484054565430e-02 -3.059433400630950928e-02 2.423937916755676270e-01 4.525190219283103943e-02 4.394261538982391357e-02 -2.121530175209045410e-01 2.239046990871429443e-01 2.390118986368179321e-01 1.376508176326751709e-01 -3.079719096422195435e-02 1.554306969046592712e-02 2.868492156267166138e-02 -2.346855252981185913e-01 2.663480043411254883e-01 6.209079176187515259e-02 3.074772357940673828e-01 1.154887452721595764e-01
8.592362701892852783e-02 -3.753617033362388611e-02 3.324159383773803711e-01 -2.460866048932075500e-02 1.077669933438301086e-01 -3.666951879858970642e-02 8.972860872745513916e-02 -1.367343496531248093e-02 -1.252293288707733154e-01 -1.921349167823791504e-01 -1.793948709964752197e-01 -1.609389185905456543e-01 -1.421979516744613647e-01 3.194592148065567017e-02 -2.854784429073333740e-01 -2.205828875303268433e-01 -1.085247173905372620e-01 4.245340824127197266e-02 2.250727713108062744e-01 1.079974025487899780e-01 -1.637068092823028564e-01 2.320741862058639526e-02 1.077570617198944092e-01 5.000686645507812500e-02 -4.493317008018493652e-01 -2.260514646768569946e-01 2.521056123077869415e-02 -1.231365501880645752e-01 4.121727049350738525e-01 4.634215682744979858e-02 1.104950979351997375e-01 1.625929176807403564e-01
4.855015128850936890e-02 -1.671390533447265625e-01 2.535756826400756836e-01 1.357147097587585449e-01 -1.144006326794624329e-01 -9.539064764976501465e-02 1.189753189682960510e-01 2.523831278085708618e-02 1.850647926330566406e-01 -2.876616418361663818e-01 1.034247428178787231e-01 -1.062729284167289734e-01 -2.782758176326751709e-01 -2.777964174747467041e-01 -1.999895870685577393e-01 -1.655833236873149872e-02 3.326793015003204346e-01 1.143866702914237976e-01 2.153416909277439117e-02 4.464322328567504883e-02 -5.060289800167083740e-02 -1.220030039548873901e-01 9.865348786115646362e-02 -2.260073274374008179e-01 -1.251510828733444214e-01 1.796345561742782593e-01 2.652468532323837280e-02 -4.554642140865325928e-01 -2.916188677772879601e-03 -1.913590170443058014e-02 -9.176256135106086731e-03 2.347914576530456543e-01
-2.365555427968502045e-02 -2.618317026644945145e-03 2.262680232524871826e-01 2.663433849811553955e-01 4.411615058779716492e-02 -2.061078846454620361e-01 1.463319081813097000e-02 -3.892582654953002930e-01 3.085372969508171082e-03 -2.460771650075912476e-01 -1.355417817831039429e-01 -5.616004765033721924e-02 -2.790037393569946289e-01 -8.830626308917999268e-02 2.357595860958099365e-01 -7.422745972871780396e-02 -1.738227903842926025e-01 3.469000756740570068e-02 9.130537509918212891e-02 -1.381936669349670410e-01 -3.266157209873199463e-01 3.017697669565677643e-02 -1.428734660148620605e-01 -2.405451983213424683e-02 -1.700122654438018799e-01 3.776621446013450623e-02 2.262213826179504395e-01 -3.563187122344970703e-01 1.056873872876167297e-01 1.260596662759780884e-01 1.610742658376693726e-01 5.835566669702529907e-02
1.528192162513732910e-01 -8.852691948413848877e-02 9.208112210035324097e-02 2.079620063304901123e-01 7.616407424211502075e-02 -3.296093940734863281e-01 2.001115977764129639e-01 1.001349929720163345e-02 8.065183460712432861e-02 6.363863497972488403e-02 9.140185080468654633e-03 -2.122275531291961670e-01 4.543387144804000854e-02 5.090492218732833862e-02 4.343398287892341614e-02 -1.723526045680046082e-02 -1.395816653966903687e-01 -1.349463313817977905e-01 2.765741348266601562e-01 1.233454570174217224e-01 -2.558781504631042480e-01 -3.945245966315269470e-02 2.462630718946456909e-02 -3.008705675601959229e-01 2.420945838093757629e-02 3.946495652198791504e-01 7.674452662467956543e-02 -3.327654302120208740e-01 1.917152106761932373e-01 -2.439689785242080688e-01 1.043579876422882080e-01 1.797012984752655029e-01
-3.432142734527587891e-02 -5.213917419314384460e-02 2.683008313179016113e-01 2.471989765763282776e-02 -1.752681881189346313e-01 1.609195768833160400e-01 2.869975864887237549e-01 -2.115188986063003540e-01 -1.575327664613723755e-01 -2.159361690282821655e-01 -7.431545108556747437e-02 -1.597766429185867310e-01 2.871788106858730316e-02 2.497358024120330811e-01 -2.379552721977233887e-01 -7.601732760667800903e-02 -6.153990700840950012e-02 -1.161272358149290085e-02 2.149777710437774658e-01 -6.752340495586395264e-02 -2.302634716033935547e-02 1.350115984678268433e-02 -8.503500372171401978e-02 1.403715163469314575e-01 -2.087353765964508057e-01 -1.446792483329772949e-01 1.374362558126449585e-01 -3.146623075008392334e-01 1.762206107378005981e-01 -8.779109269380569458e-02 1.976484060287475586e-01 4.112430810928344727e-01
-3.301379503682255745e-03 -4.082917422056198120e-02 2.242219597101211548e-01 2.060019969940185547e-01 2.396482042968273163e-03 -2.264828383922576904e-01 -1.870980709791183472e-01 -2.969103753566741943e-01 -3.073329627513885498e-01 -2.437573373317718506e-01 -3.044902347028255463e-03 -2.132408022880554199e-01 -2.138528674840927124e-01 -1.190564110875129700e-01 -1.034792438149452209e-01 -1.756532937288284302e-01 -2.168939560651779175e-01 8.204855024814605713e-02 2.157914340496063232e-01 -1.340509951114654541e-01 -2.520671188831329346e-01 1.638582721352577209e-02 -2.716265805065631866e-02 -3.635263070464134216e-02 -1.117171160876750946e-02 2.109235338866710663e-02 1.723999530076980591e-01 -3.249914646148681641e-01 3.241122886538505554e-02 1.259691268205642700e-02 3.299636244773864746e-01 1.241558790206909180e-02
3.830782696604728699e-02 1.601140201091766357e-01 1.438809931278228760e-01 -1.889244467020034790e-02 -4.886050894856452942e-02 1.189136356115341187e-01 2.061806917190551758e-01 -4.076184704899787903e-02 5.143895372748374939e-02 -2.603383660316467285e-01 -1.057514771819114685e-01 -6.837207823991775513e-02 -3.613209724426269531e-01 1.109186485409736633e-01 -1.134467795491218567e-01 3.600531816482543945e-02 5.295802652835845947e-02 1.758802235126495361e-01 3.390814661979675293e-01 -2.148421853780746460e-02 1.799733787775039673e-01 1.319590061902999878e-01 -4.176721721887588501e-02 -3.453837633132934570e-01 2.518297173082828522e-02 1.677118986845016479e-01 7.765094935894012451e-02 -2.460056245326995850e-01 3.219559043645858765e-02 -4.144198894500732422e-01 1.452256888151168823e-01 -1.965705007314682007e-01
-6.051131710410118103e-02 -1.559437662363052368e-01 1.417884677648544312e-01 1.775501966476440430e-01 4.867431521415710449e-02 -1.075769364833831787e-01 1.511362940073013306e-01 -2.571133077144622803e-01 4.826057702302932739e-02 -1.186731830239295959e-01 -7.678254693746566772e-02 -3.390879034996032715e-01 -1.767276823520660400e-01 9.869552403688430786e-02 1.904283314943313599e-01 -5.177423730492591858e-02 -2.763323187828063965e-01 1.403308957815170288e-01 3.888797163963317871e-01 -1.574708819389343262e-01 -1.789666265249252319e-01 1.618411689996719360e-01 -8.848748356103897095e-02 -1.942600905895233154e-01 -2.046231329441070557e-01 -1.768637076020240784e-02 -1.846864521503448486e-01 -3.084299564361572266e-01 -3.752736374735832214e-02 1.197827458381652832e-01 -1.112614274024963379e-01 -1.577098220586776733e-01
1.824739277362823486e-01 4.090650752186775208e-02 1.421590298414230347e-01 1.447661817073822021e-01 9.718159586191177368e-02 -2.112492620944976807e-01 9.519698470830917358e-02 1.326821893453598022e-01 -1.085917204618453979e-01 4.251165688037872314e-02 -1.678081154823303223e-01 -2.348960787057876587e-01 -1.453916281461715698e-01 8.979672938585281372e-02 -1.370592564344406128e-01 5.455914884805679321e-03 -2.547397017478942871e-01 -1.859072782099246979e-02 -7.546617183834314346e-03 5.111308768391609192e-02 -2.228254079818725586e-01 5.506140366196632385e-02 -2.218066006898880005e-01 -3.564817607402801514e-01 -1.064694151282310486e-01 1.116272881627082825e-01 1.315637528896331787e-01 -3.379501998424530029e-01 1.406728774309158325e-01 -4.190103709697723389e-01 2.164652347564697266e-01 6.143642216920852661e-02
1.585314124822616577e-01 1.134848594665527344e-01 -4.298581182956695557e-02 -6.797430664300918579e-02 4.765996336936950684e-02 -1.268313229084014893e-01 1.541828960180282593e-01 -1.144261732697486877e-01 2.850415930151939392e-02 -1.012295037508010864e-01 2.559250593185424805e-01 -3.770226836204528809e-01 -1.040353253483772278e-01 1.459424197673797607e-01 -2.031133919954299927e-01 -1.352339684963226318e-01 1.651152968406677246e-01 -2.463435977697372437e-01 -2.247842215001583099e-02 9.083149023354053497e-03 -2.641058564186096191e-01 2.314265072345733643e-01 3.407586365938186646e-02 -2.045198380947113037e-01 -4.116966202855110168e-02 3.224487975239753723e-02 2.501495778560638428e-01 -2.046969234943389893e-01 3.433937728404998779e-01 -2.683319151401519775e-01 1.706084460020065308e-01 9.409234672784805298e-02
2.765790186822414398e-02 1.112248003482818604e-01 2.623935341835021973e-01 -1.481624990701675415e-01 4.535238444805145264e-02 4.636995866894721985e-02 8.796298503875732422e-02 2.004811353981494904e-02 1.508350833319127560e-03 2.517012320458889008e-02 -7.400063425302505493e-02 -4.028641805052757263e-02 -2.481008470058441162e-01 5.626127868890762329e-02 -2.226482778787612915e-01 -1.980238407850265503e-02 -7.719563692808151245e-02 -1.002862001769244671e-03 5.417730808258056641e-01 1.170478016138076782e-01 -2.812683768570423126e-02 6.629199534654617310e-02 -2.380876988172531128e-01 -1.930621415376663208e-01 3.793566301465034485e-02 1.334882825613021851e-01 1.657402515411376953e-02 -3.414289951324462891e-01 1.972711533308029175e-01 -3.527682423591613770e-01 2.182686477899551392e-01 4.317775741219520569e-02
6.684899330139160156e-02 -2.635764889419078827e-02 2.875241339206695557e-01 1.716623753309249878e-01 9.768214076757431030e-02 -2.163428217172622681e-01 5.675435066223144531e-02 1.147924885153770447e-01 5.636559799313545227e-02 9.513361006975173950e-02 -3.472163528203964233e-02 -3.753824830055236816e-01 8.465725183486938477e-02 2.240841239690780640e-01 6.012210622429847717e-02 1.357946842908859253e-01 1.934318803250789642e-02 2.327628135681152344e-01 1.847586184740066528e-01 4.821739625185728073e-03 -8.980087190866470337e-02 7.320357114076614380e-02 -1.806447058916091919e-01 6.114084273576736450e-02 -1.451592147350311279e-01 7.184127718210220337e-02 -1.793586462736129761e-01 -4.983657598495483398e-01 1.284795403480529785e-01 -1.639660447835922241e-01 2.824296653270721436e-01 -8.797519654035568237e-02
7.821400649845600128e-03 1.023870334029197693e-01 2.483342215418815613e-02 7.824495434761047363e-02 -3.010190129280090332e-01 -1.989208310842514038e-01 2.476551830768585205e-01 -2.895376384258270264e-01 3.358889371156692505e-02 -9.655296057462692261e-02 -1.292931884527206421e-01 -4.523681476712226868e-02 -1.481394320726394653e-01 2.464790791273117065e-01 -1.192114800214767456e-01 -8.279019594192504883e-02 -3.700659424066543579e-02 -5.124673619866371155e-02 4.100607633590698242e-01 4.633320122957229614e-02 -2.510733008384704590e-01 1.010371670126914978e-01 -1.939415931701660156e-01 -4.538425058126449585e-02 -1.310749351978302002e-01 2.239674180746078491e-01 2.428828924894332886e-01 -1.231917738914489746e-01 -3.709684312343597412e-02 -1.852802187204360962e-01 3.217222988605499268e-01 -8.037855476140975952e-02
1.150939837098121643e-01 -9.235771000385284424e-02 2.809521257877349854e-01 4.870294034481048584e-02 -1.297736912965774536e-01 -6.537726521492004395e-02 3.170595169067382812e-01 -2.851142883300781250e-01 -1.297478228807449341e-01 -1.711306571960449219e-01 -8.938500285148620605e-02 -5.952592566609382629e-02 -2.946098446846008301e-01 2.269810885190963745e-01 -1.450956463813781738e-01 6.329518556594848633e-02 1.702728122472763062e-01 -8.580740541219711304e-02 8.281046152114868164e-02 -1.786970198154449463e-01 -7.449710369110107422e-02 1.703921556472778320e-01 -2.642498351633548737e-02 5.151042342185974121e-02 -2.951466143131256104e-01 -2.058418393135070801e-01 -4.291191697120666504e-02 -2.443725615739822388e-01 1.632514446973800659e-01 1.255916208028793335e-01 -2.796536684036254883e-02 3.544413149356842041e-01
-4.523659590631723404e-03 5.521627888083457947e-02 -5.833032354712486267e-02 5.490009486675262451e-02 -3.688558936119079590e-03 -2.317786663770675659e-01 -3.713226318359375000e-02 -1.062298491597175598e-01 -2.374256215989589691e-02 -3.451661169528961182e-01 -9.317789971828460693e-02 -4.194260239601135254e-01 -4.169878363609313965e-01 -9.659309685230255127e-02 8.031079173088073730e-02 -1.525851525366306305e-02 2.054420858621597290e-01 -2.221752554178237915e-01 2.816213071346282959e-01 -5.527029186487197876e-02 -8.454476296901702881e-02 -1.614392250776290894e-01 -1.992409080266952515e-01 2.740296348929405212e-02 -2.396597713232040405e-02 2.298866212368011475e-01 1.974307447671890259e-01 -1.291907727718353271e-01 1.700017452239990234e-01 -9.888423234224319458e-02 3.893885761499404907e-02 1.817745715379714966e-01
2.285173684358596802e-01 2.490853369235992432e-01 -1.637054723687469959e-03 -1.221204027533531189e-01 2.429716289043426514e-01 -9.626502543687820435e-02 1.274608969688415527e-01 -1.074876189231872559e-01 1.701131016016006470e-01 -5.706527829170227051e-02 1.686311364173889160e-01 -3.811202347278594971e-01 -1.942803561687469482e-01 2.352502644062042236e-01 -6.880708783864974976e-02 -7.992610335350036621e-02 1.437815092504024506e-02 4.241841286420822144e-02 8.408208191394805908e-02 -1.874742358922958374e-01 -5.965237691998481750e-02 1.927992999553680420e-01 -1.959317028522491455e-01 1.131940409541130066e-01 -9.888710081577301025e-02 2.334145754575729370e-01 3.930752575397491455e-01 -1.689555346965789795e-01 1.422398909926414490e-02 -2.398316115140914917e-01 1.273950785398483276e-01 -8.487309515476226807e-02
-9.106368571519851685e-02 -1.330735683441162109e-01 1.634279340505599976e-01 7.027968019247055054e-02 -8.897604793310165405e-02 -2.372455000877380371e-01 1.413543969392776489e-01 -3.468852639198303223e-01 -2.088685706257820129e-02 -2.983200848102569580e-01 -1.360670477151870728e-01 -4.940382018685340881e-02 -2.808878719806671143e-01 3.347554430365562439e-02 -3.616738319396972656e-02 -2.997157722711563110e-02 -8.070068061351776123e-02 -5.853423476219177246e-02 3.372909426689147949e-01 -1.703389175236225128e-02 1.063067615032196045e-01 4.408345371484756470e-02 -2.572532296180725098e-01 1.118340045213699341e-01 3.368904814124107361e-02 3.106130361557006836e-01 -1.240623816847801208e-01 -3.444989621639251709e-01 2.727315425872802734e-01 -5.293767899274826050e-02 7.834891974925994873e-02 1.195513680577278137e-01
1.173852831125259399e-01 -3.532676026225090027e-02 7.770124822854995728e-02 1.499301493167877197e-01 7.072350010275840759e-03 -3.897549808025360107e-01 1.005465611815452576e-01 -2.746163606643676758e-01 2.038411563262343407e-03 -9.456282854080200195e-02 -3.948838412761688232e-01 -1.450966745615005493e-01 4.843286052346229553e-02 9.957764297723770142e-02 1.887787282466888428e-01 -1.176888495683670044e-01 -2.799585461616516113e-01 -6.939300894737243652e-02 3.412030935287475586e-01 1.301453113555908203e-01 -1.533393114805221558e-01 1.025654524564743042e-01 -1.796119613572955132e-03 -8.980509638786315918e-02 -1.965232491493225098e-01 1.227951869368553162e-01 9.031000733375549316e-02 -2.562994360923767090e-01 -7.619010657072067261e-02 -1.138191893696784973e-01 4.585048928856849670e-02 2.534434795379638672e-01
4.463510960340499878e-02 -3.950445726513862610e-02 -4.054412990808486938e-02 6.226758286356925964e-02 -1.674444228410720825e-02 -3.060089349746704102e-01 -3.366832807660102844e-02 -1.278545409440994263e-01 -9.099556505680084229e-02 -1.929277628660202026e-01 -2.742929458618164062e-01 7.608429994434118271e-03 -2.297861278057098389e-01 -1.303200423717498779e-01 2.497664541006088257e-01 -3.143168985843658447e-02 -1.726065129041671753e-01 -6.089113652706146240e-02 2.994374334812164307e-01 -2.154037952423095703e-01 -1.470950059592723846e-02 4.084735810756683350e-01 8.431090041995048523e-03 6.808730959892272949e-02 -1.152829155325889587e-01 1.612981110811233521e-01 8.159790933132171631e-02 -3.559931218624114990e-01 7.399276643991470337e-02 -2.651416361331939697e-01 5.797807499766349792e-02 1.800069063901901245e-01
-2.074857205152511597e-01 -1.379270199686288834e-02 3.601311147212982178e-02 -1.226565986871719360e-02 3.140873089432716370e-02 1.046748366206884384e-02 -3.556628944352269173e-03 -3.440803885459899902e-01 8.329144865274429321e-02 -1.122635006904602051e-01 -4.779846593737602234e-02 -2.962768971920013428e-01 -8.095500990748405457e-03 2.210540622472763062e-01 2.132701426744461060e-01 1.829844564199447632e-01 -6.267685443162918091e-03 -5.530533194541931152e-02 2.401953786611557007e-01 1.853743344545364380e-01 -6.574299186468124390e-02 3.212907910346984863e-02 -3.317069634795188904e-02 -1.921956241130828857e-01 -2.555681765079498291e-01 -3.215720877051353455e-02 3.729853034019470215e-02 -3.166364431381225586e-01 4.100014865398406982e-01 7.590403407812118530e-02 3.363277614116668701e-01 6.914989650249481201e-02
1.154657751321792603e-01 -1.626481860876083374e-01 1.510975360870361328e-01 2.504907548427581787e-01 -6.745216250419616699e-02 -4.650392234325408936e-01 -1.041876822710037231e-01 -5.826474726200103760e-02 8.439537882804870605e-02 7.485969457775354385e-03 -2.638575732707977295e-01 -1.234957948327064514e-01 2.528379671275615692e-02 2.057017236948013306e-01 -1.476506888866424561e-01 -1.043802965432405472e-02 -2.535221725702285767e-02 1.031195521354675293e-01 1.975394934415817261e-01 -2.190081775188446045e-01 -2.314547002315521240e-01 -8.600135892629623413e-02 -2.899167835712432861e-01 -1.401105523109436035e-01 -2.437043040990829468e-01 -8.403219282627105713e-02 2.036850750446319580e-01 -3.011927008628845215e-01 8.261926472187042236e-02 9.000118821859359741e-02 -1.604106277227401733e-02 7.686909288167953491e-02
2.256983369588851929e-01 9.911304712295532227e-02 2.052455581724643707e-02 2.690314054489135742e-01 -4.719863831996917725e-02 4.676713794469833374e-02 2.394355833530426025e-01 4.889045655727386475e-02 -1.012679338455200195e-01 4.466295987367630005e-02 -2.339545339345932007e-01 -2.729284167289733887e-01 -1.922709643840789795e-01 -1.120825633406639099e-01 -2.569231986999511719e-01 -2.655898332595825195e-01 -1.464527994394302368e-01 -6.624236702919006348e-02 1.465010941028594971e-01 -7.237549871206283569e-02 -2.216341346502304077e-01 4.800375998020172119e-01 -2.105590328574180603e-02 -8.076317608356475830e-02 -7.003365457057952881e-02 4.251828789710998535e-02 -4.608769714832305908e-02 -2.792855501174926758e-01 1.015776768326759338e-01 -1.605144441127777100e-01 9.040302783250808716e-02 -6.779841333627700806e-02
6.328267604112625122e-02 -9.530067443847656250e-02 2.111216038465499878e-01 8.233858644962310791e-02 -1.009284630417823792e-01 1.047588363289833069e-01 3.346310853958129883e-01 -1.555669903755187988e-01 -1.850578635931015015e-01 -1.312727183103561401e-01 -9.996998310089111328e-02 1.573742739856243134e-02 -3.199563324451446533e-01 1.763840466737747192e-01 -1.664941161870956421e-01 -1.250337511301040649e-01 1.577342152595520020e-01 7.727119326591491699e-02 3.566639423370361328e-01 3.408207744359970093e-02 -1.651671677827835083e-01 8.781616389751434326e-02 6.195844337344169617e-02 1.205016449093818665e-01 -1.992028206586837769e-01 -2.985384166240692139e-01 1.447969973087310791e-01 -2.363253086805343628e-01 1.459782570600509644e-01 4.994392022490501404e-02 -1.484516263008117676e-01 2.750012278556823730e-01
6.219818070530891418e-02 3.550794720649719238e-02 -2.186248749494552612e-01 -1.805764287710189819e-01 -7.748187053948640823e-03 -9.984011203050613403e-02 3.362095681950449944e-03 3.416087711229920387e-03 -1.907854825258255005e-01 -2.498452961444854736e-01 1.391392350196838379e-01 -2.427663952112197876e-01 -3.291302621364593506e-01 7.667225599288940430e-02 -4.098566472530364990e-01 1.769075286574661732e-03 1.617654561996459961e-01 5.131963267922401428e-02 1.232073679566383362e-01 -1.852495968341827393e-01 -2.675563991069793701e-01 6.502490490674972534e-02 6.417939811944961548e-02 -2.648236751556396484e-01 -1.831495612859725952e-01 1.398389339447021484e-01 1.421809792518615723e-01 -2.639208436012268066e-01 2.179257273674011230e-01 -1.382699459791183472e-01 2.745893970131874084e-02 8.006255328655242920e-02
-1.044992655515670776e-01 -2.101165801286697388e-01 1.492237299680709839e-01 -1.145107746124267578e-01 -2.827529236674308777e-02 1.443863660097122192e-01 1.549459546804428101e-01 -2.569751441478729248e-01 6.671105511486530304e-04 -1.281449347734451294e-01 3.586877509951591492e-02 -2.663365006446838379e-01 -1.796102374792098999e-01 1.909529119729995728e-01 -2.910821735858917236e-01 6.106287613511085510e-02 -6.903908401727676392e-02 -1.314829438924789429e-01 2.324482202529907227e-01 -1.005712747573852539e-01 -8.548723161220550537e-02 1.777992397546768188e-01 -5.493830889463424683e-03 1.780606806278228760e-02 -3.746560215950012207e-01 -2.297466099262237549e-01 2.329480350017547607e-01 -2.590410411357879639e-01 1.176505610346794128e-01 9.373666346073150635e-02 -3.906484693288803101e-02 2.964704930782318115e-01
-1.976134628057479858e-01 -1.616660952568054199e-01 1.398285180330276489e-01 2.222856283187866211e-01 1.690518558025360107e-01 -1.532219201326370239e-01 1.051507890224456787e-01 -2.306547015905380249e-01 2.211704617366194725e-03 -1.545354872941970825e-01 -1.761457920074462891e-01 -2.633623480796813965e-01 -2.087807357311248779e-01 1.772565692663192749e-01 2.137880027294158936e-02 1.663324795663356781e-02 -1.333538889884948730e-01 1.220676153898239136e-01 3.159886598587036133e-01 3.513324540108442307e-03 -9.976720064878463745e-02 3.794866502285003662e-01 -1.068137958645820618e-01 -1.212765797972679138e-01 -9.370971471071243286e-02 -1.107088569551706314e-02 -1.414759904146194458e-01 -3.042767345905303955e-01 2.979835495352745056e-02 2.513437271118164062e-01 1.095843836665153503e-01 1.982932090759277344e-01
2.699562311172485352e-01 5.043991655111312866e-02 3.511172486469149590e-03 1.346863210201263428e-01 -1.315126102417707443e-02 -2.521118521690368652e-01 7.961913198232650757e-02 1.707825511693954468e-01 -1.022251024842262268e-01 -4.278598725795745850e-01 -2.637377195060253143e-02 -1.007015630602836609e-01 -7.614507526159286499e-02 3.122631013393402100e-01 -4.592707380652427673e-02 -2.652679979801177979e-01 1.117282584309577942e-01 -2.826150972396135330e-03 3.827645257115364075e-02 4.404303431510925293e-02 -2.691039443016052246e-01 3.417231440544128418e-01 -4.323032498359680176e-02 -2.461478412151336670e-01 -4.649543762207031250e-02 -2.125838696956634521e-01 -5.842421948909759521e-02 -2.197343558073043823e-01 5.977942049503326416e-02 -2.289583534002304077e-01 6.643782556056976318e-02 7.008779328316450119e-03
1.606131047010421753e-01 -2.307411581277847290e-01 -1.282478570938110352e-01 5.751623585820198059e-02 -1.441860496997833252e-01 -1.967549324035644531e-01 3.214130997657775879e-01 -7.923123240470886230e-02 5.284568294882774353e-02 -3.785181641578674316e-01 -3.218278884887695312e-01 9.860070049762725830e-02 7.916579395532608032e-02 2.264571636915206909e-01 7.594440132379531860e-02 1.447446197271347046e-01 2.282325476408004761e-01 -6.989082787185907364e-03 1.799687892198562622e-01 -1.150055304169654846e-01 1.075530517846345901e-02 -1.861493103206157684e-02 -3.991182893514633179e-02 -2.243987098336219788e-02 -1.671501547098159790e-01 -2.095516026020050049e-02 3.077167868614196777e-01 -3.685070872306823730e-01 -4.184349626302719116e-02 1.000343337655067444e-01 1.076291576027870178e-01 7.725203782320022583e-02
7.449620217084884644e-02 -9.680659323930740356e-02 3.090167641639709473e-01 5.050055682659149170e-02 -3.107049502432346344e-02 -1.803572662174701691e-02 2.338461428880691528e-01 -3.071098625659942627e-01 4.129507113248109818e-03 -1.195543780922889709e-01 -1.470842678099870682e-02 -1.064039394259452820e-01 -1.705481410026550293e-01 2.877931296825408936e-01 -2.201111018657684326e-01 -4.578311741352081299e-02 9.963448345661163330e-02 9.507221728563308716e-02 3.718121945858001709e-01 -6.228947639465332031e-02 -2.407154738903045654e-01 1.219069287180900574e-01 7.316650450229644775e-02 6.104895472526550293e-02 -1.995374113321304321e-01 -9.368859976530075073e-02 2.113978937268257141e-02 -1.118602454662322998e-01 3.364627957344055176e-01 -5.004561692476272583e-02 -1.214751601219177246e-01 3.368161618709564209e-01
-1.083215512335300446e-02 -7.271853275597095490e-03 3.934507966041564941e-01 2.435478568077087402e-01 -9.780755639076232910e-02 -1.318727582693099976e-01 1.467425376176834106e-02 -2.260252684354782104e-01 -1.749092936515808105e-01 -2.704015374183654785e-01 -1.012952998280525208e-01 -2.009326815605163574e-01 -9.907044470310211182e-02 -2.528179287910461426e-01 1.158475875854492188e-02 4.845655057579278946e-03 -1.951174587011337280e-01 6.785728782415390015e-02 1.785495281219482422e-01 -1.566623523831367493e-02 -3.269388377666473389e-01 1.276300102472305298e-01 -1.472560912370681763e-01 -9.611614048480987549e-02 -1.795903295278549194e-01 2.447607219219207764e-01 1.588295698165893555e-01 -1.768495887517929077e-01 2.875735759735107422e-01 1.589606143534183502e-02 9.120052307844161987e-02 -1.018969044089317322e-01
2.279304265975952148e-01 1.175153404474258423e-01 5.106676835566759109e-03 -2.396043762564659119e-02 2.659169770777225494e-02 -7.072845846414566040e-02 9.212758392095565796e-02 -4.146180674433708191e-02 -2.788222208619117737e-02 -1.964900344610214233e-01 2.047352194786071777e-01 -4.167714118957519531e-01 -1.798471063375473022e-01 3.174712061882019043e-01 -2.459855079650878906e-01 -1.799872666597366333e-01 7.842557504773139954e-03 -2.065282911062240601e-01 -2.291828393936157227e-02 7.796900346875190735e-03 -1.810185313224792480e-01 1.867900788784027100e-01 1.935205012559890747e-01 -9.020906686782836914e-02 -1.486657559871673584e-01 1.009242236614227295e-01 6.960809230804443359e-02 -2.812606692314147949e-01 1.970090270042419434e-01 -2.492959797382354736e-01 1.205928027629852295e-01 2.199824899435043335e-01
1.170430779457092285e-01 1.184676885604858398e-01 2.620155811309814453e-01 -5.555847287178039551e-02 -5.008628219366073608e-02 3.996270895004272461e-02 2.537377178668975830e-02 -5.513072758913040161e-02 -1.220392063260078430e-02 -1.888251900672912598e-01 6.449589878320693970e-02 -1.528242677450180054e-01 -1.092382073402404785e-01 1.246482282876968384e-01 -1.666221320629119873e-01 -2.866212651133537292e-02 9.462981671094894409e-02 4.644586890935897827e-02 2.279295772314071655e-01 -1.161579340696334839e-01 -2.026041001081466675e-01 1.182704791426658630e-01 2.435071468353271484e-01 2.659332938492298126e-02 -4.743315279483795166e-01 -1.260613501071929932e-01 1.124914884567260742e-01 -1.115479320287704468e-01 3.950233161449432373e-01 -1.555479466915130615e-01 3.153805136680603027e-01 1.899648159742355347e-01
6.364140659570693970e-02 -1.214567273855209351e-01 2.426325827836990356e-01 -1.485581248998641968e-01 5.081417039036750793e-02 5.043935030698776245e-02 1.642188280820846558e-01 -1.128064543008804321e-01 -1.378987431526184082e-01 -2.024085521697998047e-01 -1.798447072505950928e-01 -1.200585290789604187e-01 -1.206582337617874146e-01 8.248770236968994141e-02 -2.229265123605728149e-01 -1.145595833659172058e-01 -2.521099448204040527e-01 -8.049741387367248535e-02 2.551343441009521484e-01 7.343570888042449951e-02 -3.097385168075561523e-01 1.080332174897193909e-01 3.406216204166412354e-02 -1.175428181886672974e-02 -4.149477183818817139e-01 -1.435413658618927002e-01 -1.719503849744796753e-02 -1.303416937589645386e-01 3.212263882160186768e-01 9.417289495468139648e-02 1.568821370601654053e-01 2.614232897758483887e-01
1.785530596971511841e-01 -1.944420039653778076e-01 8.699738234281539917e-02 2.266570776700973511e-01 9.091547131538391113e-02 -3.596619963645935059e-01 1.485293060541152954e-01 -4.100730270147323608e-02 -8.542992919683456421e-02 -2.664666250348091125e-02 -2.118164449930191040e-01 -1.152713969349861145e-02 7.825139909982681274e-02 6.302806735038757324e-02 4.029076173901557922e-02 -9.893498569726943970e-02 -1.994915604591369629e-01 -3.694744408130645752e-02 1.801200509071350098e-01 1.204686611890792847e-01 -2.642411589622497559e-01 3.816682845354080200e-02 -2.918405458331108093e-02 -1.164847984910011292e-01 6.333487480878829956e-02 3.639065027236938477e-01 1.761299818754196167e-01 -3.351090252399444580e-01 1.411657929420471191e-01 -1.441829800605773926e-01 3.653508722782135010e-01 8.782969415187835693e-02
1.127081885933876038e-01 -1.146045420318841934e-02 2.137429416179656982e-01 -1.534936130046844482e-01 3.665859997272491455e-02 3.880333527922630310e-02 1.046443656086921692e-01 -5.175265669822692871e-02 -1.548351533710956573e-02 -2.049390673637390137e-01 -2.762937545776367188e-01 -1.549134105443954468e-01 -1.576710045337677002e-01 2.347673624753952026e-01 -2.175846248865127563e-01 -8.404291421175003052e-02 -1.567855179309844971e-01 -3.480307012796401978e-02 2.805627882480621338e-01 2.540686540305614471e-02 -2.081137597560882568e-01 9.784071892499923706e-02 -2.346085757017135620e-02 1.525397691875696182e-02 -5.010105371475219727e-01 -1.036827042698860168e-01 1.904768347740173340e-01 1.580964587628841400e-02 3.301753699779510498e-01 2.293539792299270630e-02 4.983624909073114395e-03 2.404197901487350464e-01
-3.515186533331871033e-02 -2.207351773977279663e-01 -1.727903485298156738e-01 2.503435611724853516e-01 4.363321885466575623e-02 -1.898902654647827148e-02 1.217471957206726074e-01 1.714972555637359619e-01 -2.726171631366014481e-03 -4.413029551506042480e-01 5.167761445045471191e-02 -4.603453576564788818e-01 6.653650663793087006e-03 1.054542437195777893e-01 -5.850974097847938538e-02 -1.393354535102844238e-01 2.131868451833724976e-01 -1.833062916994094849e-01 7.925151288509368896e-02 8.648037910461425781e-02 8.673188090324401855e-02 2.152854055166244507e-01 -1.667500585317611694e-01 -1.489500887691974640e-02 -2.086615115404129028e-01 -1.789887845516204834e-01 2.623690366744995117e-01 -1.752764731645584106e-01 1.290061860345304012e-03 -8.493406325578689575e-02 6.101220473647117615e-02 8.298125863075256348e-02
2.203234732151031494e-01 -3.536649942398071289e-01 6.984131038188934326e-02 -3.750032046809792519e-03 -6.419210135936737061e-02 4.518000781536102295e-02 1.586248576641082764e-01 -2.171002924442291260e-01 -2.080262601375579834e-01 -1.636986285448074341e-01 -1.539021730422973633e-01 4.044478014111518860e-02 -6.800855696201324463e-02 5.515864118933677673e-02 -3.410508036613464355e-01 -2.417041361331939697e-01 -5.249068886041641235e-02 -2.159547060728073120e-01 2.343811690807342529e-01 2.790395915508270264e-01 5.884920805692672729e-02 9.126718342304229736e-02 1.744088381528854370e-01 -7.133073359727859497e-02 -1.670694351196289062e-01 3.340207412838935852e-02 1.869474537670612335e-02 -3.746898472309112549e-01 1.980973780155181885e-01 -1.175551712512969971e-01 1.125903502106666565e-01 -1.534570753574371338e-02
1.853335350751876831e-01 4.356983676552772522e-02 2.316976487636566162e-01 9.326233528554439545e-03 4.404281079769134521e-02 -1.268941815942525864e-02 1.187209188938140869e-01 1.345358490943908691e-01 -3.292361646890640259e-02 -3.381325006484985352e-01 7.264954596757888794e-02 -4.570541530847549438e-02 -4.321885406970977783e-01 3.283792734146118164e-01 -1.347217261791229248e-01 -9.198381751775741577e-02 -1.369884330779314041e-02 1.318203061819076538e-01 1.411934643983840942e-01 2.201687730848789215e-02 -1.774725615978240967e-01 7.621058821678161621e-02 1.308620572090148926e-01 -4.402092471718788147e-02 -2.814511358737945557e-01 1.307361274957656860e-01 -1.609299629926681519e-01 -4.313581064343452454e-02 3.178645372390747070e-01 8.992125838994979858e-02 2.561528086662292480e-01 1.962552368640899658e-01
4.901074618101119995e-02 -2.231301972642540932e-03 7.421133574098348618e-03 9.848833829164505005e-02 9.746670722961425781e-02 -1.890346258878707886e-01 5.207077786326408386e-02 -3.699152469635009766e-01 4.809790290892124176e-03 7.570194453001022339e-02 -1.629088073968887329e-01 -3.804277777671813965e-01 -1.582395881414413452e-01 2.553432583808898926e-01 1.672749370336532593e-01 1.187770366668701172e-01 -7.288606371730566025e-03 1.898525469005107880e-02 2.235390692949295044e-01 -6.017693132162094116e-02 2.696807496249675751e-03 1.222143098711967468e-01 -1.824102550745010376e-01 3.466489911079406738e-02 -2.770217061042785645e-01 -1.318003535270690918e-01 -3.574644774198532104e-02 -4.720133244991302490e-01 -7.684123516082763672e-02 -1.875046342611312866e-01 1.426195800304412842e-01 1.034169718623161316e-01
-1.041173636913299561e-01 -7.873203605413436890e-02 1.120271831750869751e-01 -1.611108034849166870e-01 6.711582839488983154e-02 3.932394087314605713e-02 -1.003444567322731018e-01 -9.081189334392547607e-02 -2.430982291698455811e-01 2.598043298348784447e-03 2.074271142482757568e-01 -4.700099229812622070e-01 3.865023702383041382e-02 1.594135724008083344e-02 1.119558140635490417e-01 -8.754359185695648193e-02 -3.043251037597656250e-01 -5.683444440364837646e-02 2.578061819076538086e-01 2.600587159395217896e-02 -8.232256770133972168e-02 9.222765266895294189e-02 2.453997917473316193e-02 -3.320289775729179382e-02 -4.781184494495391846e-01 1.850462108850479126e-01 1.425799429416656494e-01 -2.124979943037033081e-01 1.124045029282569885e-01 -1.455244515091180801e-02 -1.836531609296798706e-02 2.315670251846313477e-01
8.289261907339096069e-02 -2.309421151876449585e-01 -8.688858151435852051e-02 -5.124225281178951263e-03 1.034772619605064392e-01 -1.150971278548240662e-01 2.874197661876678467e-01 1.211400702595710754e-01 1.456468701362609863e-01 -1.912323236465454102e-01 1.126745566725730896e-01 -3.773281276226043701e-01 -6.622297316789627075e-02 1.014986634254455566e-01 -1.492233574390411377e-01 2.036643400788307190e-02 -5.212706699967384338e-02 -1.235190629959106445e-01 1.941541135311126709e-01 9.170176088809967041e-02 5.637554079294204712e-02 2.869828343391418457e-01 -1.428042352199554443e-01 -2.113387733697891235e-01 -3.814950957894325256e-02 2.037077583372592926e-02 1.368516087532043457e-01 -9.097757190465927124e-02 1.248495727777481079e-01 -2.087156623601913452e-01 5.061788558959960938e-01 -4.287223145365715027e-02
1.867778897285461426e-01 -1.088430956006050110e-01 2.887367904186248779e-01 3.536678850650787354e-02 -1.225898116827011108e-01 1.660944223403930664e-01 5.398939922451972961e-02 -1.760455518960952759e-01 -2.924149483442306519e-02 -2.633644342422485352e-01 7.507394999265670776e-02 -9.942389279603958130e-02 -5.759019032120704651e-02 -2.911610936280339956e-04 -1.884798705577850342e-01 2.696366235613822937e-02 -1.362381130456924438e-01 -2.097191102802753448e-02 3.600859642028808594e-01 -7.649028301239013672e-02 -1.992356628179550171e-01 1.243242919445037842e-01 -2.897770330309867859e-02 -7.782384008169174194e-02 -3.538149595260620117e-01 -2.774675190448760986e-01 1.034791246056556702e-01 -2.624093294143676758e-01 3.100311160087585449e-01 1.816454082727432251e-01 6.048607826232910156e-02 1.890652179718017578e-01
-1.784604191780090332e-01 -2.306618243455886841e-01 1.459505409002304077e-01 1.291207671165466309e-01 -5.618066340684890747e-02 -3.155695497989654541e-01 1.031617149710655212e-01 -3.629176020622253418e-01 8.774570375680923462e-02 -1.617335379123687744e-01 -1.086004003882408142e-01 -2.744864523410797119e-01 -2.345438450574874878e-01 1.893323808908462524e-01 3.662376478314399719e-02 -9.349719434976577759e-02 -1.888006627559661865e-01 1.640359014272689819e-01 3.069919645786285400e-01 -2.831650674343109131e-01 7.811472285538911819e-03 2.129019498825073242e-01 9.535150602459907532e-03 -6.668934971094131470e-02 -1.154658645391464233e-01 1.332721952348947525e-02 -1.713751628994941711e-02 -2.541902065277099609e-01 1.730535179376602173e-01 1.144788414239883423e-01 -1.333351712673902512e-03 -3.961377590894699097e-02
7.505147159099578857e-02 -1.644797176122665405e-01 1.002779006958007812e-01 -4.355330392718315125e-02 1.144323684275150299e-02 2.015280164778232574e-02 3.060933351516723633e-01 -1.244662553071975708e-01 1.938621699810028076e-01 -2.549776732921600342e-01 2.395436018705368042e-01 -2.160271853208541870e-01 -9.334439784288406372e-02 -2.921917736530303955e-01 -1.390096992254257202e-01 -2.438434958457946777e-02 1.188544929027557373e-01 -1.780011355876922607e-01 8.875559270381927490e-02 1.565612107515335083e-01 2.189487814903259277e-01 1.450742185115814209e-01 2.712186872959136963e-01 -1.552896797657012939e-01 -1.184776872396469116e-01 6.295934785157442093e-03 1.535102277994155884e-01 -4.263719022274017334e-01 1.616582572460174561e-01 -1.288072764873504639e-01 5.182236060500144958e-02 1.236208453774452209e-01
5.651010945439338684e-02 -7.946590334177017212e-02 3.092338703572750092e-02 -6.238452345132827759e-02 1.154290803242474794e-04 -3.362576290965080261e-02 2.305535525083541870e-01 6.460655131377279758e-04 3.031160533428192139e-01 5.831092223525047302e-02 4.296401515603065491e-02 -3.961703777313232422e-01 -2.129310816526412964e-01 1.759669631719589233e-01 1.456224024295806885e-01 -4.118196070194244385e-01 5.143605545163154602e-02 -3.231936693191528320e-02 2.882357537746429443e-01 -2.558678090572357178e-01 -2.324582934379577637e-01 1.292494535446166992e-01 8.895324170589447021e-02 1.072898581624031067e-01 -8.145021647214889526e-02 2.011593282222747803e-01 -6.101741921156644821e-03 -1.574574559926986694e-01 2.716890275478363037e-01 -7.378944009542465210e-02 1.283771097660064697e-01 1.008681580424308777e-02
7.904104888439178467e-02 -1.167053803801536560e-01 3.126555383205413818e-01 2.834747172892093658e-02 -3.438140079379081726e-02 -3.103382885456085205e-03 1.909167319536209106e-01 -2.202386409044265747e-01 -2.133440673351287842e-01 -2.889867424964904785e-01 2.575094811618328094e-02 -1.124769523739814758e-01 -1.226797997951507568e-01 3.013576865196228027e-01 -2.149456590414047241e-01 5.269349366426467896e-02 8.573747240006923676e-03 -2.856031991541385651e-02 3.561894893646240234e-01 -6.449127197265625000e-02 -1.678018569946289062e-01 1.017675474286079407e-01 -1.566003859043121338e-01 -1.239203065633773804e-01 -1.637347638607025146e-01 -2.276930958032608032e-01 1.576179713010787964e-01 -1.554137468338012695e-01 2.768331170082092285e-01 1.645748615264892578e-01 9.118208289146423340e-02 2.196406573057174683e-01
2.063763737678527832e-01 7.212211936712265015e-02 5.435634404420852661e-02 6.209530867636203766e-03 -1.443618983030319214e-01 -1.355458199977874756e-01 1.251254677772521973e-01 -1.720107793807983398e-01 4.728335887193679810e-02 6.734794005751609802e-03 -2.840280532836914062e-01 -1.844834536314010620e-01 -9.757354110479354858e-02 1.599769145250320435e-01 1.483280360698699951e-01 -1.887619197368621826e-01 -2.209671288728713989e-01 6.741900742053985596e-02 9.747501462697982788e-02 2.730746269226074219e-01 -1.921817362308502197e-01 -4.253759980201721191e-02 -2.009757310152053833e-01 -3.127321973443031311e-02 6.807798147201538086e-02 1.722590029239654541e-01 1.667822897434234619e-01 -4.186758995056152344e-01 9.929373860359191895e-02 -2.893167734146118164e-01 1.710295975208282471e-01 2.779219448566436768e-01
6.709618866443634033e-02 -3.878926858305931091e-02 2.218644171953201294e-01 -2.031528353691101074e-01 1.577348075807094574e-02 -1.314101088792085648e-02 1.390613466501235962e-01 9.657287038862705231e-03 -1.404542475938796997e-01 -1.059068813920021057e-01 -2.986066341400146484e-01 -2.487949132919311523e-01 -1.116281077265739441e-01 3.668224811553955078e-02 -2.707921564579010010e-01 -9.725315123796463013e-02 -1.837747842073440552e-01 -6.029119342565536499e-02 1.805445253849029541e-01 9.371677041053771973e-02 -3.504325449466705322e-01 6.115772575139999390e-02 7.814337313175201416e-02 6.980368494987487793e-02 -4.007481932640075684e-01 -6.251192092895507812e-02 -5.201463121920824051e-03 -1.560099273920059204e-01 3.506658971309661865e-01 8.181356638669967651e-02 1.700978279113769531e-01 2.031463384628295898e-01
2.847134470939636230e-01 -3.746952712535858154e-01 -7.445046305656433105e-02 5.643545836210250854e-02 1.695610433816909790e-01 -3.406829014420509338e-02 1.995447278022766113e-01 2.101878821849822998e-01 8.895068615674972534e-02 -1.970170885324478149e-01 8.551345765590667725e-02 -1.726680696010589600e-01 -6.716921925544738770e-02 -2.617083489894866943e-03 -1.593725532293319702e-01 -1.395575702190399170e-01 2.090617641806602478e-02 6.614477932453155518e-02 1.911409795284271240e-01 -1.104442775249481201e-02 8.633829653263092041e-02 2.243094295263290405e-01 -3.092334866523742676e-01 -1.073338538408279419e-01 -2.772020697593688965e-01 -2.970173023641109467e-02 1.380857676267623901e-01 -1.112006977200508118e-01 8.748965710401535034e-02 -1.662093698978424072e-01 4.141879081726074219e-01 1.685173995792865753e-02
1.582181900739669800e-01 -1.065841913223266602e-01 3.066809773445129395e-01 1.480620447546243668e-02 -4.690326750278472900e-02 -9.867228567600250244e-03 2.645116746425628662e-01 -1.017849594354629517e-01 -2.897139266133308411e-02 -1.476710569113492966e-02 4.230557009577751160e-02 -4.837434738874435425e-02 -8.676829189062118530e-02 1.089856401085853577e-01 -3.057923913002014160e-01 5.861813202500343323e-02 -1.110120862722396851e-01 -3.226466476917266846e-02 3.133665323257446289e-01 5.065920203924179077e-02 -7.819862663745880127e-02 1.056586280465126038e-01 -8.307979255914688110e-02 2.369041368365287781e-02 -3.577080965042114258e-01 -1.363328397274017334e-01 1.700534373521804810e-01 -2.097672820091247559e-01 3.711724579334259033e-01 1.690605431795120239e-01 8.998606353998184204e-02 3.638537824153900146e-01
4.356941208243370056e-02 -2.753529883921146393e-02 3.060348033905029297e-01 3.296842277050018311e-01 -3.767662867903709412e-02 -2.912964820861816406e-01 -4.189684242010116577e-02 -3.286613523960113525e-01 -3.459856659173965454e-02 -6.375876069068908691e-02 -5.076850950717926025e-02 -1.718782931566238403e-01 -3.642381727695465088e-01 -1.819296926259994507e-01 -6.018760800361633301e-02 -1.319566071033477783e-01 -7.204432506114244461e-03 -6.095715239644050598e-02 3.992362320423126221e-01 1.897175051271915436e-02 -1.135825663805007935e-01 -7.846467196941375732e-02 -7.884052395820617676e-02 -1.776080876588821411e-01 -1.590116769075393677e-01 -2.333254739642143250e-02 1.225222274661064148e-01 -2.461146265268325806e-01 1.555711030960083008e-01 1.079931482672691345e-01 1.189381331205368042e-01 5.480138584971427917e-02
-9.533044067211449146e-04 -1.867147088050842285e-01 6.382926832884550095e-03 1.673889011144638062e-01 2.930705845355987549e-01 -3.180165588855743408e-01 3.502807617187500000e-01 1.094996836036443710e-02 -9.478221647441387177e-03 7.700681220740079880e-03 -1.091101858764886856e-02 -2.071442455053329468e-01 -2.355454713106155396e-01 -2.468411177396774292e-01 -1.440173536539077759e-01 1.145732477307319641e-01 4.333024844527244568e-02 -2.686914801597595215e-01 -5.581875797361135483e-03 6.762371212244033813e-02 -2.622016333043575287e-02 -1.282999962568283081e-01 -2.043836861848831177e-01 -6.821427494287490845e-02 -3.105986416339874268e-01 1.541295498609542847e-01 5.677506327629089355e-02 -2.684325575828552246e-01 5.165753141045570374e-02 -2.273750007152557373e-01 2.038523256778717041e-01 -9.839260019361972809e-03
-1.296856850385665894e-01 5.650893226265907288e-02 2.704534828662872314e-01 1.065507382154464722e-01 2.761415243148803711e-01 -3.376720845699310303e-01 1.502905637025833130e-01 -1.548578590154647827e-01 -1.286814659833908081e-01 -1.759818047285079956e-01 -3.774467483162879944e-02 -5.732185021042823792e-02 2.549271285533905029e-02 9.721362590789794922e-02 7.219014316797256470e-02 -8.261291682720184326e-02 -4.469643533229827881e-02 8.471465855836868286e-02 4.392037689685821533e-01 -1.861148774623870850e-01 -4.886867478489875793e-02 1.381823122501373291e-01 -1.875199526548385620e-01 4.826702922582626343e-02 3.260878100991249084e-02 1.378186792135238647e-01 -1.849856525659561157e-01 -3.517878651618957520e-01 3.307043612003326416e-01 8.684495463967323303e-03 -1.956692524254322052e-02 -2.693406306207180023e-02
1.769280284643173218e-01 -1.595656275749206543e-01 1.797009855508804321e-01 7.923568785190582275e-02 1.269798874855041504e-01 -3.549713194370269775e-01 -3.786367177963256836e-01 -8.261581510305404663e-02 1.024078801274299622e-01 2.714000456035137177e-02 1.206997036933898926e-01 -1.198795959353446960e-01 -1.117073893547058105e-01 2.780140042304992676e-01 -5.829436704516410828e-02 1.143196597695350647e-01 1.836090385913848877e-01 2.038514614105224609e-01 5.347166210412979126e-02 1.117042079567909241e-01 -1.487209051847457886e-01 8.836141973733901978e-02 -8.910689502954483032e-02 1.618698090314865112e-01 -8.638400584459304810e-02 1.645774245262145996e-01 2.617216706275939941e-01 -4.522039592266082764e-01 1.239968277513980865e-02 -8.474576286971569061e-03 3.899129480123519897e-02 4.462261125445365906e-02
-1.865633018314838409e-02 -2.497086673974990845e-02 -4.959366098046302795e-02 3.620462417602539062e-01 -1.543937474489212036e-01 -5.708742141723632812e-02 2.481898963451385498e-01 -8.515314757823944092e-02 8.277197182178497314e-02 -2.613937556743621826e-01 2.351123690605163574e-01 -1.879759430885314941e-01 -3.371285647153854370e-02 2.045182436704635620e-01 2.459769835695624352e-03 3.528230190277099609e-01 1.766335368156433105e-01 -5.572418868541717529e-02 2.692358493804931641e-01 1.307869106531143188e-01 1.088940352201461792e-02 1.246019154787063599e-01 -9.035037457942962646e-02 3.931811824440956116e-02 -9.676818549633026123e-02 -7.928429543972015381e-02 -1.863398849964141846e-01 -3.347037434577941895e-01 2.878986895084381104e-01 -1.846377504989504814e-03 1.718908846378326416e-01 1.105208843946456909e-01
1.015463769435882568e-01 -1.680561900138854980e-01 3.432715833187103271e-01 3.267050087451934814e-01 2.006279118359088898e-02 -2.211336344480514526e-01 -2.142382599413394928e-02 9.621898643672466278e-03 -2.407641112804412842e-01 5.401600524783134460e-02 -4.525324329733848572e-03 -8.822736144065856934e-02 -2.277695834636688232e-01 3.587613347917795181e-03 -6.284971535205841064e-02 -9.784213453531265259e-02 -1.528859734535217285e-01 -1.579568535089492798e-01 2.205998450517654419e-01 1.161344051361083984e-01 4.573973268270492554e-02 6.094316393136978149e-02 -3.163166642189025879e-01 -3.189528733491897583e-02 -1.571392081677913666e-02 2.875504195690155029e-01 1.927213072776794434e-01 -2.066818475723266602e-01 2.078607380390167236e-01 3.615662083029747009e-02 2.605984807014465332e-01 2.456488907337188721e-01
4.157562181353569031e-02 -1.340181380510330200e-01 1.637118309736251831e-01 -1.885883361101150513e-01 1.578138917684555054e-01 -3.199646016582846642e-03 5.888894200325012207e-02 -9.693462401628494263e-02 -1.034474298357963562e-01 -1.742184013128280640e-01 -2.362240552902221680e-01 -2.461141943931579590e-01 -1.229412108659744263e-01 1.343289762735366821e-01 -3.130898773670196533e-01 -6.253197789192199707e-02 -9.039855748414993286e-02 -7.034861296415328979e-02 1.964506357908248901e-01 4.909463226795196533e-02 -2.709048688411712646e-01 2.385913953185081482e-02 1.488281637430191040e-01 1.932847499847412109e-02 -4.023697376251220703e-01 -1.614825129508972168e-01 1.407000795006752014e-02 -2.059229016304016113e-01 3.741323351860046387e-01 1.017146706581115723e-01 1.290099024772644043e-01 1.987245976924896240e-01
2.601505815982818604e-01 8.315425948239862919e-04 6.716163456439971924e-02 1.457020044326782227e-01 2.527185156941413879e-02 -1.950405240058898926e-01 2.188719063997268677e-01 -2.927983999252319336e-01 -2.910513579845428467e-01 -1.776522547006607056e-01 1.905424147844314575e-01 -1.821988821029663086e-01 -3.130435645580291748e-01 1.534930169582366943e-01 -2.265460789203643799e-01 -1.006498411297798157e-01 5.950821563601493835e-02 2.552241384983062744e-01 -1.075961664319038391e-01 1.584131270647048950e-01 1.072906777262687683e-01 9.810037165880203247e-02 -9.838166087865829468e-02 6.354946643114089966e-02 -5.507670342922210693e-02 -2.937224507331848145e-01 2.431399524211883545e-01 -3.872622968629002571e-03 1.266786456108093262e-01 5.003381520509719849e-02 1.666317731142044067e-01 1.747045665979385376e-01
3.652674853801727295e-01 7.849885523319244385e-02 -8.515162765979766846e-02 -9.326415020041167736e-04 1.537986248731613159e-01 -1.974733173847198486e-01 2.857402265071868896e-01 1.597940921783447266e-01 -1.960581913590431213e-02 -2.586513459682464600e-01 2.738688588142395020e-01 -2.021472454071044922e-01 -1.190550923347473145e-01 3.615746796131134033e-01 -1.915698498487472534e-01 -1.872197836637496948e-01 7.219534367322921753e-02 -7.455736398696899414e-02 2.098011672496795654e-01 -1.658680615946650505e-03 -1.754909306764602661e-01 6.085899099707603455e-02 1.198627501726150513e-01 -7.268534600734710693e-02 -1.491282135248184204e-01 -1.463779807090759277e-01 -7.332147564738988876e-03 -3.431962430477142334e-02 1.193692758679389954e-01 -2.839537858963012695e-01 9.666545689105987549e-02 1.595609188079833984e-01
4.306249022483825684e-01 5.031774938106536865e-02 5.211058631539344788e-02 1.983989030122756958e-02 9.743601828813552856e-02 -8.586700260639190674e-02 1.643606126308441162e-01 -2.300475984811782837e-01 -1.049532517790794373e-01 2.975385636091232300e-02 1.093719378113746643e-01 -1.087274700403213501e-01 -4.505027458071708679e-02 1.632239371538162231e-01 -2.341830283403396606e-01 2.332197036594152451e-03 9.687076508998870850e-02 6.738852709531784058e-02 1.484150141477584839e-01 7.444396615028381348e-02 -1.933564841747283936e-01 2.027898281812667847e-01 -4.135715588927268982e-02 -3.067825436592102051e-01 -2.680837810039520264e-01 9.872362762689590454e-02 -1.527509689331054688e-01 -3.337186574935913086e-01 1.741428822278976440e-01 -3.486978709697723389e-01 -3.283661499153822660e-04 9.408559650182723999e-02
-7.613743655383586884e-03 -2.256875932216644287e-01 -1.059166640043258667e-01 6.859999150037765503e-02 -1.681365072727203369e-02 -5.094971880316734314e-02 2.807857692241668701e-01 -3.623416721820831299e-01 1.815627366304397583e-01 -2.166302651166915894e-01 -1.805103756487369537e-02 -1.121622323989868164e-01 -1.135325729846954346e-01 -6.903219968080520630e-02 -2.926186621189117432e-01 2.012526988983154297e-02 -2.074153870344161987e-01 6.384868919849395752e-02 2.477560192346572876e-01 1.606931239366531372e-01 -1.320243626832962036e-01 6.794910877943038940e-02 -1.200910285115242004e-01 1.111946254968643188e-01 -1.340126395225524902e-01 3.901933431625366211e-01 1.138246506452560425e-01 -2.607186436653137207e-01 1.147213205695152283e-01 -1.988513469696044922e-01 1.870558112859725952e-01 4.020905867218971252e-02
6.053592264652252197e-02 -2.351029664278030396e-01 8.248750120401382446e-02 -7.497627288103103638e-02 -3.679133206605911255e-02 -2.372705340385437012e-01 -2.009675465524196625e-02 1.627646014094352722e-02 -1.254165321588516235e-01 -2.037151753902435303e-01 1.256096363067626953e-01 -4.854686856269836426e-01 1.942124813795089722e-01 1.992788612842559814e-01 -1.253740340471267700e-01 -1.895156353712081909e-01 7.236672565340995789e-03 1.251002550125122070e-01 2.007248103618621826e-01 2.709954679012298584e-01 8.266821503639221191e-02 2.304296642541885376e-01 1.114347651600837708e-01 -1.026144716888666153e-02 1.676031798124313354e-01 -3.518705815076828003e-02 2.595724463462829590e-01 -2.925669252872467041e-01 -3.836158663034439087e-02 -1.525329947471618652e-01 1.445945054292678833e-01 -5.225306749343872070e-02
2.333297133445739746e-01 9.630981832742691040e-02 -6.083065178245306015e-03 -1.600984334945678711e-01 1.128100827336311340e-01 -1.397420763969421387e-01 -1.039782762527465820e-01 -1.728556752204895020e-01 -1.378596574068069458e-01 1.722943410277366638e-02 2.673211395740509033e-01 -2.986980080604553223e-01 -4.540815949440002441e-01 8.855415880680084229e-02 -2.383096665143966675e-01 -3.107501752674579620e-02 1.736878976225852966e-02 -6.946387887001037598e-02 8.293848484754562378e-03 1.523639168590307236e-02 -1.551867183297872543e-02 2.679767906665802002e-01 -2.739537060260772705e-01 1.584648042917251587e-01 -6.247325241565704346e-02 1.335507333278656006e-01 1.974190175533294678e-01 -2.565778195858001709e-01 2.437663525342941284e-01 -1.342099308967590332e-01 6.467714905738830566e-02 9.581981226801872253e-03
-1.185430027544498444e-02 -5.762472748756408691e-02 -2.062334269285202026e-01 2.515634335577487946e-02 1.120806187391281128e-01 -3.189235627651214600e-01 -2.002204023301601410e-02 -2.071513384580612183e-01 3.853072971105575562e-02 -2.134745866060256958e-01 -1.051482930779457092e-01 -2.904516160488128662e-01 -1.233385056257247925e-01 2.434394508600234985e-02 2.093518227338790894e-01 -2.978141307830810547e-01 -3.209756687283515930e-02 -1.822603940963745117e-01 1.211368963122367859e-01 -3.508292511105537415e-02 1.699227541685104370e-01 -7.455511391162872314e-02 1.923252269625663757e-02 7.480922341346740723e-02 -1.084504351019859314e-01 2.590485513210296631e-01 2.509937286376953125e-01 -2.263697236776351929e-01 3.287684023380279541e-01 -2.964525818824768066e-01 1.293642669916152954e-01 -9.282724559307098389e-02
3.401976823806762695e-02 5.052472278475761414e-02 5.341371987015008926e-03 3.138366043567657471e-01 1.366412639617919922e-01 -8.648380637168884277e-02 8.615464903414249420e-03 -1.956143677234649658e-01 2.857019007205963135e-01 -1.418340299278497696e-02 -1.659486889839172363e-01 -3.683134317398071289e-01 -3.839561343193054199e-01 8.865809440612792969e-02 -8.646115660667419434e-02 -7.764892280101776123e-02 -4.403407871723175049e-02 -5.922031030058860779e-02 4.451545476913452148e-01 1.385443657636642456e-01 -1.443657875061035156e-01 2.413741946220397949e-01 -1.152325570583343506e-01 -4.148662090301513672e-02 5.972419679164886475e-02 5.751553922891616821e-02 6.561768054962158203e-02 -1.552877277135848999e-01 2.055085003376007080e-01 3.601099923253059387e-02 1.437050849199295044e-01 5.556940659880638123e-02
5.777135491371154785e-02 2.182699739933013916e-02 -7.962168008089065552e-02 5.507506802678108215e-02 4.604179412126541138e-02 -3.105589449405670166e-01 1.045866832137107849e-01 -2.204124815762042999e-02 -4.050095379352569580e-02 3.833377361297607422e-02 4.135324060916900635e-01 -2.102208584547042847e-01 -4.344536662101745605e-01 2.108856886625289917e-01 -4.273165250197052956e-04 -4.510412365198135376e-02 1.682994961738586426e-01 -1.881470233201980591e-01 1.405330896377563477e-01 1.569957882165908813e-01 -1.322433799505233765e-01 3.565623760223388672e-01 -7.352865487337112427e-02 -1.019267663359642029e-01 -8.951890468597412109e-02 -2.871575392782688141e-02 1.672230064868927002e-01 -2.039456069469451904e-01 2.350706458091735840e-01 -1.214195415377616882e-01 7.347188889980316162e-02 -3.028144687414169312e-02
3.753766119480133057e-01 -3.551101312041282654e-02 -3.555984422564506531e-02 -2.310468116775155067e-04 1.333280503749847412e-01 -1.421601027250289917e-01 1.957229822874069214e-01 2.176911532878875732e-01 -3.874609619379043579e-02 -3.333320319652557373e-01 1.065341010689735413e-01 -1.198025122284889221e-01 -3.053313493728637695e-01 1.010109558701515198e-01 6.701584905385971069e-02 -5.725455284118652344e-02 -2.311947382986545563e-02 -9.324574470520019531e-02 4.082725942134857178e-02 -8.734727650880813599e-02 -2.175411134958267212e-01 3.653167784214019775e-01 -1.528003364801406860e-01 -2.100217789411544800e-01 7.062644511461257935e-02 -1.271190941333770752e-01 -7.764899730682373047e-02 -2.676412463188171387e-01 1.371742933988571167e-01 -2.351105362176895142e-01 1.237490847706794739e-01 -1.684978455305099487e-01
2.658975422382354736e-01 1.010736078023910522e-01 -2.845385856926441193e-02 1.252298802137374878e-01 -7.273387908935546875e-02 9.753288328647613525e-02 2.633906006813049316e-01 -1.170867308974266052e-01 -1.260731071233749390e-01 -3.071838617324829102e-01 -3.815700113773345947e-02 1.503588855266571045e-01 -2.904633283615112305e-01 2.247752696275711060e-01 -1.512224823236465454e-01 -1.882085800170898438e-01 -1.928894370794296265e-01 -1.759483851492404938e-02 7.207267731428146362e-02 5.713710188865661621e-02 -2.071741595864295959e-02 1.805084012448787689e-02 1.324231177568435669e-01 3.743411228060722351e-02 -8.908327668905258179e-02 6.300824880599975586e-02 8.288832008838653564e-02 -1.303974390029907227e-01 4.929036200046539307e-01 -1.672821491956710815e-01 2.118634432554244995e-01 2.448047995567321777e-01
2.020456641912460327e-01 -3.845514655113220215e-01 -6.028922274708747864e-02 -1.036634221673011780e-01 -7.117629796266555786e-02 -1.548065692186355591e-01 2.242156118154525757e-01 -7.830604165792465210e-02 -1.743848025798797607e-01 -2.096802294254302979e-01 -1.122458204627037048e-01 -1.820474267005920410e-01 -1.214023381471633911e-01 5.060213804244995117e-02 -1.268748939037322998e-01 -2.518080733716487885e-02 1.458617448806762695e-01 -2.443096833303570747e-03 -9.837450087070465088e-02 3.414722383022308350e-01 1.259480137377977371e-02 1.862338483333587646e-01 2.416559904813766479e-01 -1.979175955057144165e-01 -4.270568192005157471e-01 5.736913532018661499e-02 1.407435163855552673e-02 -1.352135390043258667e-01 9.793389588594436646e-02 -5.260791257023811340e-02 2.452131956815719604e-01 -2.690447494387626648e-02
-1.791052147746086121e-02 -5.548131093382835388e-02 1.269209664314985275e-02 5.540137365460395813e-02 -2.712816298007965088e-01 9.149208664894104004e-02 6.592932343482971191e-02 8.998663164675235748e-03 3.665757924318313599e-02 -6.017035245895385742e-02 2.300402671098709106e-01 -4.029480516910552979e-01 -2.602728307247161865e-01 1.914044022560119629e-01 -1.891096495091915131e-02 -2.322967201471328735e-01 -9.333932399749755859e-02 8.168814331293106079e-02 -3.458240255713462830e-02 -2.207394093275070190e-01 -1.157684922218322754e-01 6.432177126407623291e-02 1.138673424720764160e-01 -9.106744080781936646e-02 -3.825306147336959839e-02 3.876403346657752991e-02 9.035041183233261108e-02 -3.900325298309326172e-01 3.507885038852691650e-01 -5.040003918111324310e-03 3.685936629772186279e-01 -4.161867499351501465e-02
1.155149415135383606e-01 -1.106698736548423767e-01 2.199600785970687866e-01 -1.240857690572738647e-01 1.841638050973415375e-02 -5.593395326286554337e-03 1.973257362842559814e-01 -9.987431764602661133e-02 -1.863365769386291504e-01 -1.443974971771240234e-01 -2.046089321374893188e-01 -7.450317591428756714e-02 -1.401969939470291138e-01 1.020355895161628723e-01 -1.911679953336715698e-01 -7.315329462289810181e-02 -1.368006020784378052e-01 1.622910494916141033e-03 2.632243633270263672e-01 -2.187961339950561523e-02 -1.580513715744018555e-01 5.587067827582359314e-02 1.155165582895278931e-01 -1.953800767660140991e-02 -4.099181890487670898e-01 -1.127220690250396729e-01 3.728400915861129761e-02 -1.605307161808013916e-01 4.419870078563690186e-01 1.259303092956542969e-01 2.295040041208267212e-01 2.903493046760559082e-01
1.422366797924041748e-01 1.649908721446990967e-01 1.514290422201156616e-01 -8.222263306379318237e-02 -6.878481712192296982e-03 -2.024575173854827881e-01 1.445751637220382690e-01 -2.270734012126922607e-01 3.673281371593475342e-01 1.302966773509979248e-01 -9.507616609334945679e-02 -1.996759176254272461e-01 1.138211116194725037e-01 -4.523355141282081604e-02 5.902771651744842529e-02 -1.971624493598937988e-01 -1.646427512168884277e-01 -5.122730508446693420e-03 1.600717566907405853e-02 6.984946876764297485e-02 -4.272341355681419373e-02 -5.562882497906684875e-02 2.545458823442459106e-02 -1.686295419931411743e-01 -2.337936013936996460e-01 -3.253149613738059998e-02 2.836863994598388672e-01 -4.281806945800781250e-01 2.223289757966995239e-01 -1.405983269214630127e-01 3.049905896186828613e-01 -5.616931617259979248e-02
-4.462047666311264038e-02 -9.191555529832839966e-02 4.033349454402923584e-01 1.111312806606292725e-01 1.259014010429382324e-01 -1.853011399507522583e-01 2.734615802764892578e-01 9.053617715835571289e-02 -2.225946821272373199e-02 1.543877273797988892e-01 -2.096986472606658936e-01 -2.558402419090270996e-01 -9.122411161661148071e-02 1.114182174205780029e-01 9.881861507892608643e-02 6.289332360029220581e-02 -1.577199995517730713e-01 -9.374875575304031372e-02 -3.951117396354675293e-02 2.037359029054641724e-01 -2.075124233961105347e-01 1.555463969707489014e-01 -1.588123887777328491e-01 -1.667561382055282593e-01 -9.994625300168991089e-02 1.965798884630203247e-01 1.545627266168594360e-01 -3.813315629959106445e-01 1.933919638395309448e-01 -2.052800804376602173e-01 1.362454295158386230e-01 9.585940279066562653e-03
3.019549548625946045e-01 -1.793999969959259033e-01 -7.856222242116928101e-02 1.517792791128158569e-01 1.274040043354034424e-01 -1.902458816766738892e-01 1.385533064603805542e-01 1.236191168427467346e-01 -8.143656700849533081e-02 -1.532475054264068604e-01 -1.019754707813262939e-01 -9.266766905784606934e-02 6.676016002893447876e-02 1.120561957359313965e-01 7.346627116203308105e-02 -2.073594778776168823e-01 -1.651696674525737762e-02 2.936346530914306641e-01 -4.078418016433715820e-02 -3.036421909928321838e-02 -4.188816621899604797e-02 2.221921831369400024e-02 -7.265202701091766357e-02 -2.084353715181350708e-01 -1.452721375972032547e-02 1.009786725044250488e-01 1.304424554109573364e-01 -4.994708001613616943e-01 -8.660321682691574097e-02 -3.396341502666473389e-01 1.207338869571685791e-01 3.027220666408538818e-01
8.689963072538375854e-02 -2.290715426206588745e-01 3.551020622253417969e-01 -6.152292340993881226e-02 -7.986784726381301880e-02 -4.865195974707603455e-02 3.650755807757377625e-02 -1.604276010766625404e-03 -1.400871276855468750e-01 -2.768704295158386230e-02 7.158537209033966064e-02 -1.488047987222671509e-01 -1.362552940845489502e-01 1.944283396005630493e-01 7.325802464038133621e-03 1.146982703357934952e-02 2.120613493025302887e-02 1.106605902314186096e-01 2.082787007093429565e-01 -1.212182417511940002e-01 -2.164566963911056519e-01 1.364612877368927002e-01 5.368903651833534241e-02 -7.595798373222351074e-02 -5.550431013107299805e-01 -2.004465758800506592e-01 1.663568615913391113e-01 -7.246209681034088135e-02 3.081097900867462158e-01 2.608713507652282715e-02 7.454803586006164551e-02 2.618320882320404053e-01
1.448741108179092407e-01 -2.589557766914367676e-01 1.045273542404174805e-01 1.101944968104362488e-01 1.443953961133956909e-01 -2.261586040258407593e-01 -9.793452918529510498e-02 -2.012275755405426025e-01 2.346968203783035278e-01 -1.930434256792068481e-01 -8.456224203109741211e-02 -5.260953679680824280e-02 -1.188938021659851074e-01 -1.535519063472747803e-01 -2.435316890478134155e-02 -1.317430436611175537e-01 5.136479157954454422e-03 -2.286669760942459106e-01 1.831952929496765137e-01 1.053561363369226456e-02 2.274690866470336914e-01 -6.345834583044052124e-02 1.930980533361434937e-01 -1.903564110398292542e-02 -2.716811299324035645e-01 2.971421182155609131e-01 1.346676647663116455e-01 -3.830868601799011230e-01 1.376887708902359009e-01 1.699772477149963379e-01 2.297527045011520386e-01 4.285293444991111755e-02
1.577972620725631714e-01 -4.536516666412353516e-01 1.668404042720794678e-01 1.376446187496185303e-01 9.427729249000549316e-02 -2.757253944873809814e-01 -7.123415172100067139e-02 -3.337614536285400391e-01 -1.407135394401848316e-03 9.348469972610473633e-02 -3.440690338611602783e-01 -2.868195474147796631e-01 -4.561050236225128174e-02 1.587338745594024658e-01 -2.754013240337371826e-02 6.805908679962158203e-02 9.549673646688461304e-02 -2.959833107888698578e-02 2.343369573354721069e-01 -4.333512112498283386e-02 -1.226971223950386047e-01 -1.466211080551147461e-01 -1.563431322574615479e-02 -8.488050848245620728e-02 -1.821907907724380493e-01 -5.722503643482923508e-03 1.532696336507797241e-01 -2.936834096908569336e-01 1.223471015691757202e-01 -2.884279377758502960e-02 4.078171774744987488e-02 -8.863781392574310303e-02
-2.063104324042797089e-02 1.534834802150726318e-01 7.626399397850036621e-02 -1.904643028974533081e-01 -1.337986439466476440e-01 -1.494614630937576294e-01 5.508452653884887695e-02 -1.502330899238586426e-01 1.121537983417510986e-01 -2.883725762367248535e-01 -3.309041559696197510e-01 -1.328076720237731934e-01 -2.488481551408767700e-01 -2.393257617950439453e-02 -8.725789934396743774e-02 -1.686694025993347168e-01 -7.423206418752670288e-02 -1.453566849231719971e-01 3.816921710968017578e-01 1.208053454756736755e-01 -5.280674900859594345e-03 7.632822543382644653e-02 -2.715559601783752441e-01 -1.556776911020278931e-01 -1.442567110061645508e-01 2.518454007804393768e-02 2.244435548782348633e-01 -2.260438203811645508e-01 -1.505356281995773315e-01 -2.106888145208358765e-01 1.209083274006843567e-01 -2.265098839998245239e-01
6.993174552917480469e-02 1.444818973541259766e-01 3.815277516841888428e-01 6.919353455305099487e-02 2.851181849837303162e-02 -1.526648998260498047e-01 2.341866642236709595e-01 6.831534206867218018e-02 -6.706352811306715012e-03 1.104603633284568787e-01 -1.801438033580780029e-01 -4.035549461841583252e-01 4.638934333343058825e-04 1.091810390353202820e-01 1.492230594158172607e-01 -5.775022134184837341e-02 -6.832229346036911011e-02 3.711225464940071106e-02 -4.542235657572746277e-02 2.181191742420196533e-02 5.508569628000259399e-02 -4.426803067326545715e-02 -1.414946913719177246e-01 3.471257630735635757e-03 -1.987234503030776978e-01 9.240516275167465210e-02 3.821505308151245117e-01 -3.465612828731536865e-01 6.882392615079879761e-02 -3.381508588790893555e-01 1.671155691146850586e-01 -1.950251869857311249e-02
1.991885900497436523e-01 1.286600716412067413e-02 1.398407220840454102e-01 2.397525459527969360e-01 -8.681248873472213745e-02 -3.923653960227966309e-01 -6.098407879471778870e-02 -1.589036434888839722e-01 6.903359293937683105e-02 -2.285930961370468140e-01 6.851422786712646484e-02 -2.657886445522308350e-01 -1.609880328178405762e-01 2.060231268405914307e-01 1.792778968811035156e-01 7.838182151317596436e-03 1.907615959644317627e-01 -1.246462911367416382e-01 2.760755717754364014e-01 -9.501902014017105103e-02 -1.196641847491264343e-01 -1.038033515214920044e-01 -7.518511265516281128e-02 6.337612867355346680e-02 -4.219232127070426941e-02 3.693186044692993164e-01 1.208652108907699585e-01 -3.246205449104309082e-01 -8.799125999212265015e-02 1.336783287115395069e-03 -5.855473130941390991e-02 -1.359017342329025269e-01
-1.231833621859550476e-01 -1.164225116372108459e-01 1.562918424606323242e-01 1.171813681721687317e-01 5.855713412165641785e-02 -2.420901805162429810e-01 3.502046316862106323e-02 -1.092160642147064209e-01 1.367988735437393188e-01 -1.206754073500633240e-01 1.308278590440750122e-01 -3.445133566856384277e-01 -1.288286000490188599e-01 -1.340434402227401733e-01 -5.057763680815696716e-02 -1.207048743963241577e-01 4.356223046779632568e-01 -9.684035181999206543e-02 1.653354167938232422e-01 -1.990325897932052612e-01 7.903892546892166138e-02 1.049936413764953613e-01 1.736850440502166748e-01 -2.069158107042312622e-01 -1.798283010721206665e-01 3.032723963260650635e-01 1.996712237596511841e-01 -2.944573760032653809e-01 1.652858555316925049e-01 2.409005910158157349e-02 4.475132003426551819e-02 3.629270475357770920e-03
1.211525425314903259e-01 -1.755167096853256226e-01 -1.329522728919982910e-01 -4.486041516065597534e-02 -3.386218845844268799e-02 -1.590386480093002319e-01 1.540067046880722046e-01 -1.769991964101791382e-02 -7.066474109888076782e-02 -4.050972759723663330e-01 -2.839000821113586426e-01 -1.274663954973220825e-01 4.051893576979637146e-02 2.149114310741424561e-01 1.010363548994064331e-01 8.653310686349868774e-02 -2.041847817599773407e-02 -7.690341770648956299e-02 -2.005220949649810791e-01 -1.447369903326034546e-01 -1.381998509168624878e-01 3.008006513118743896e-02 -1.441925168037414551e-01 1.920157670974731445e-01 1.514298617839813232e-01 6.055619567632675171e-02 2.904545664787292480e-01 -3.267505466938018799e-01 3.465506732463836670e-01 2.031581550836563110e-01 1.648599952459335327e-01 3.814345970749855042e-02
-2.390260249376296997e-02 1.915546506643295288e-01 2.117535620927810669e-01 9.521317668259143829e-03 -2.716374397277832031e-01 -1.725788414478302002e-01 3.227280676364898682e-01 -1.383862495422363281e-01 2.123712301254272461e-01 -6.067769601941108704e-02 -1.866598278284072876e-01 -9.589261561632156372e-02 -1.747659295797348022e-01 1.557088792324066162e-01 -7.338239252567291260e-02 -9.569599479436874390e-02 -8.506778627634048462e-02 -1.566283218562602997e-02 3.806798160076141357e-01 1.361541599035263062e-01 -2.342120707035064697e-01 3.408678993582725525e-02 -1.378740817308425903e-01 -1.728623956441879272e-01 -2.720115147531032562e-02 1.256263814866542816e-02 3.329893946647644043e-02 -3.844223022460937500e-01 -7.654386758804321289e-02 -5.456609651446342468e-03 2.862509191036224365e-01 -1.237700581550598145e-01
3.630629554390907288e-02 -2.044955641031265259e-02 1.291051227599382401e-02 2.291760146617889404e-01 7.489740103483200073e-02 -2.006536424160003662e-01 -2.275294438004493713e-02 1.953351311385631561e-02 2.020840495824813843e-01 6.648944318294525146e-02 2.801005542278289795e-02 -1.540090739727020264e-01 -3.618130683898925781e-01 2.199044674634933472e-01 -1.501083672046661377e-01 -1.808701157569885254e-01 -3.166793286800384521e-01 -2.376700937747955322e-02 4.179022908210754395e-01 -1.089736595749855042e-01 -2.522668242454528809e-01 2.850130498409271240e-01 -3.668479993939399719e-02 8.343192189931869507e-02 -4.046259075403213501e-02 1.421368718147277832e-01 -3.657989576458930969e-02 -2.060988843441009521e-01 9.988127648830413818e-02 -1.410453468561172485e-01 2.101628482341766357e-01 1.195396259427070618e-01
1.057619526982307434e-01 8.529292047023773193e-02 3.243609368801116943e-01 1.289414912462234497e-01 4.904697835445404053e-02 -1.025921255350112915e-01 1.574453860521316528e-01 1.013682857155799866e-01 4.897786676883697510e-02 -3.925929665565490723e-01 3.828363865613937378e-02 -4.469606280326843262e-02 -1.822667121887207031e-01 2.039478123188018799e-01 -1.567654758691787720e-01 -2.907455861568450928e-01 -1.307250708341598511e-01 6.512904167175292969e-02 9.687241166830062866e-02 2.889029867947101593e-02 -1.154669299721717834e-01 -2.715507708489894867e-02 3.616889417171478271e-01 -1.412971783429384232e-02 -2.194313406944274902e-01 6.639806926250457764e-02 -1.977221667766571045e-01 -2.076863199472427368e-01 2.664846777915954590e-01 3.621850907802581787e-02 1.108756884932518005e-01 2.678588330745697021e-01
3.548096716403961182e-01 -5.554352700710296631e-02 1.523514389991760254e-01 3.055210113525390625e-01 1.098362952470779419e-01 2.028351463377475739e-02 1.188381239771842957e-01 1.372255235910415649e-01 9.753662347793579102e-02 -1.247211769223213196e-01 -5.994532629847526550e-02 -1.812544614076614380e-01 -2.319297641515731812e-01 -1.433021128177642822e-01 -1.028227359056472778e-01 8.713239803910255432e-03 -2.346067726612091064e-01 -1.948088407516479492e-01 2.488380521535873413e-01 6.328138709068298340e-02 4.024494066834449768e-02 1.086738053709268570e-02 -3.376518189907073975e-01 8.606962859630584717e-02 -3.373721539974212646e-01 1.585285216569900513e-01 1.243151277303695679e-01 -1.880386173725128174e-01 1.790679991245269775e-02 -2.265090048313140869e-01 1.612424403429031372e-01 1.144161000847816467e-01
2.473790645599365234e-01 -1.065671220421791077e-01 2.826085984706878662e-01 -4.392113909125328064e-02 1.153219342231750488e-01 -1.020888984203338623e-01 -2.409513853490352631e-02 -2.239053696393966675e-02 -9.765153378248214722e-02 -2.789873182773590088e-01 -4.861971735954284668e-02 -1.568734645843505859e-02 -2.338001281023025513e-01 2.075042761862277985e-02 -2.268384397029876709e-01 -8.731322735548019409e-02 -1.601331979036331177e-01 4.552784189581871033e-02 1.628310829401016235e-01 9.573610872030258179e-02 -1.629582345485687256e-01 1.254457533359527588e-01 2.696862518787384033e-01 4.070043563842773438e-02 -3.626531064510345459e-01 -1.712770164012908936e-01 5.813526734709739685e-02 -1.055796593427658081e-01 3.697805106639862061e-01 1.441377848386764526e-01 1.344265043735504150e-01 2.926728427410125732e-01
-6.852030009031295776e-02 -4.256187751889228821e-02 1.690624654293060303e-02 -4.046505317091941833e-03 -1.314185000956058502e-02 -2.079776115715503693e-02 2.786568738520145416e-02 -4.795487821102142334e-01 1.268546432256698608e-01 -7.076045870780944824e-02 -1.957795470952987671e-01 -1.480776071548461914e-01 -2.892750501632690430e-01 8.434655517339706421e-02 -2.785925380885601044e-02 -2.196299843490123749e-02 -2.095458805561065674e-01 5.725378170609474182e-02 3.946952223777770996e-01 1.572104245424270630e-01 -6.891621649265289307e-02 1.635058969259262085e-01 -9.072621166706085205e-02 2.999430708587169647e-02 -2.410756610333919525e-02 1.846923232078552246e-01 1.436811387538909912e-01 -4.466212391853332520e-01 2.187066227197647095e-01 6.346694380044937134e-02 6.909134238958358765e-02 -9.322576224803924561e-02
1.536652892827987671e-01 1.230069547891616821e-01 7.061779499053955078e-02 -1.563657075166702271e-01 3.602721691131591797e-01 6.768555194139480591e-02 4.860489442944526672e-02 -7.784187048673629761e-02 2.184661924839019775e-01 -1.335131824016571045e-01 2.123106867074966431e-01 -2.052739858627319336e-01 -2.978338599205017090e-01 1.392655819654464722e-01 -1.065951436758041382e-01 -6.322996318340301514e-02 2.731137350201606750e-02 1.285995729267597198e-02 1.885933987796306610e-02 5.794011428952217102e-02 -1.364679634571075439e-01 2.041325271129608154e-01 -4.310485422611236572e-01 4.090867005288600922e-04 -2.085533179342746735e-02 -4.389269277453422546e-02 2.414983808994293213e-01 -3.527308106422424316e-01 2.588490545749664307e-01 -5.510307848453521729e-02 8.128171414136886597e-02 -1.801336370408535004e-02
2.524609565734863281e-01 1.003559157252311707e-01 6.622301787137985229e-02 7.754860818386077881e-02 7.968639582395553589e-02 -1.091176196932792664e-01 -7.914006710052490234e-02 2.915005572140216827e-02 -3.513111441861838102e-04 -1.851449608802795410e-01 -1.834033988416194916e-02 -1.212141960859298706e-01 -1.761590838432312012e-01 2.611808180809020996e-01 -2.915587723255157471e-01 -1.172198057174682617e-01 1.923006176948547363e-01 -1.843708902597427368e-01 -4.397727549076080322e-02 -7.768539339303970337e-02 4.936998337507247925e-02 3.640795350074768066e-01 -1.288004871457815170e-02 -6.708965450525283813e-02 -4.627409577369689941e-01 -6.439074128866195679e-02 5.021082982420921326e-02 -2.212225645780563354e-01 2.673702836036682129e-01 -1.727685779333114624e-01 6.971855461597442627e-02 -2.204294204711914062e-01
1.094703152775764465e-01 5.209343880414962769e-02 -1.011237949132919312e-01 -1.066003292798995972e-01 2.308201640844345093e-01 -5.635914579033851624e-02 -4.526996985077857971e-02 -1.979501843452453613e-01 -1.758496016263961792e-01 -2.609754353761672974e-02 1.922236829996109009e-01 -3.482336401939392090e-01 -3.515634536743164062e-01 5.066675692796707153e-02 -6.189412623643875122e-02 1.459644585847854614e-01 1.818046122789382935e-01 4.405391588807106018e-02 -4.083030670881271362e-02 -7.207733392715454102e-02 -1.211027950048446655e-01 2.723434269428253174e-01 -1.252236310392618179e-02 -1.650625616312026978e-01 -1.774144172668457031e-01 -1.577948220074176788e-02 2.039073407649993896e-01 -3.894037306308746338e-01 2.605674862861633301e-01 -2.400577962398529053e-01 1.251548677682876587e-01 2.614123746752738953e-02
4.717474058270454407e-02 6.470699608325958252e-02 3.866508975625038147e-02 -2.479068376123905182e-02 -4.131289944052696228e-02 -4.050768911838531494e-01 1.183249205350875854e-01 -1.170678436756134033e-01 2.589828968048095703e-01 -2.473749071359634399e-01 2.426596283912658691e-01 -1.186706125736236572e-01 7.789975404739379883e-02 1.841283887624740601e-01 -1.439411044120788574e-01 -8.551073819398880005e-02 -1.216158494353294373e-01 -2.336805611848831177e-01 1.693061143159866333e-01 1.755813062191009521e-01 -1.802009344100952148e-01 -3.672923892736434937e-02 -4.703769460320472717e-03 2.870391607284545898e-01 8.106944710016250610e-02 -1.800990402698516846e-01 1.439715325832366943e-01 -3.508336246013641357e-01 1.664943993091583252e-01 -1.975781470537185669e-01 -2.726922929286956787e-02 -1.824722439050674438e-01
8.245333284139633179e-02 -1.481961160898208618e-01 2.529661655426025391e-01 1.107007861137390137e-01 1.752548068761825562e-01 -1.337496042251586914e-01 1.214237064123153687e-01 -6.247915327548980713e-02 2.320365458726882935e-01 -4.662409722805023193e-01 1.023537889122962952e-01 8.450517803430557251e-02 -1.165772303938865662e-01 -1.610145717859268188e-01 1.840707808732986450e-01 -7.344029843807220459e-02 -1.204021647572517395e-01 -3.403441980481147766e-02 7.670182734727859497e-03 2.931909263134002686e-01 3.860678151249885559e-02 5.588826537132263184e-02 -1.045506000518798828e-01 -1.043394654989242554e-01 -1.247195992618799210e-02 2.278560400009155273e-01 4.692616686224937439e-02 -4.297670125961303711e-01 2.444033175706863403e-01 1.364784091711044312e-01 7.178995758295059204e-02 -9.755319356918334961e-02
1.114215254783630371e-01 -4.842682927846908569e-02 -1.373838484287261963e-01 8.332120627164840698e-02 -6.012691929936408997e-02 -1.859051734209060669e-01 2.038612402975559235e-02 8.505193889141082764e-02 9.578331559896469116e-02 5.603941157460212708e-02 2.173584252595901489e-01 -2.715433537960052490e-01 -2.497891932725906372e-01 1.835100948810577393e-01 -3.832864388823509216e-02 -7.540754973888397217e-02 -9.777541272342205048e-03 -1.863823235034942627e-01 5.989080667495727539e-02 1.691579371690750122e-01 -3.313105106353759766e-01 3.282702863216400146e-01 7.857848890125751495e-03 -2.520446479320526123e-01 -4.300124198198318481e-02 6.341592222452163696e-02 1.232997626066207886e-01 -3.414285778999328613e-01 2.766084671020507812e-01 -2.344867885112762451e-01 2.352087199687957764e-01 -6.677375733852386475e-02
2.233554124832153320e-01 -7.035770267248153687e-02 3.409137725830078125e-01 -9.686424583196640015e-02 4.677564650774002075e-02 3.688083961606025696e-02 1.654376462101936340e-02 2.323801256716251373e-02 -1.964926123619079590e-01 -1.416234225034713745e-01 -1.832427978515625000e-01 -2.217542976140975952e-01 -1.477811336517333984e-01 1.180344521999359131e-01 -2.732071876525878906e-01 -1.180025860667228699e-01 -1.326687037944793701e-01 2.433101274073123932e-02 2.891129255294799805e-01 1.371345818042755127e-01 -2.023043036460876465e-01 -1.897543296217918396e-02 1.845432072877883911e-01 7.357970811426639557e-03 -3.640147745609283447e-01 -2.194443643093109131e-01 -1.418257132172584534e-02 -2.447996735572814941e-01 1.809263527393341064e-01 6.662644445896148682e-02 1.740686744451522827e-01 2.125821709632873535e-01
1.943781524896621704e-01 -4.261789098381996155e-02 3.058826625347137451e-01 3.501127064228057861e-01 -1.293359696865081787e-01 -1.667561084032058716e-01 -6.337302178144454956e-02 -2.148340344429016113e-01 -2.663272917270660400e-01 -1.890459954738616943e-01 2.125494368374347687e-02 -1.983710676431655884e-01 -3.295399844646453857e-01 -1.801748424768447876e-01 -6.771388463675975800e-03 4.916889593005180359e-02 -2.595743834972381592e-01 1.135341823101043701e-01 6.940329819917678833e-02 1.576763987541198730e-01 -1.731135398149490356e-01 1.355332881212234497e-01 -2.174533456563949585e-01 -1.352208405733108521e-01 -9.256725758314132690e-02 1.765284538269042969e-01 -1.079103816300630569e-02 -2.408040165901184082e-01 1.830627024173736572e-01 4.902081564068794250e-03 6.421207636594772339e-02 -1.445613149553537369e-02
1.242284178733825684e-01 -8.356306701898574829e-02 3.540405929088592529e-01 1.421088818460702896e-03 6.174519658088684082e-02 -5.549927428364753723e-02 9.707270562648773193e-02 -5.701555684208869934e-02 -1.028855443000793457e-01 -9.346964955329895020e-02 -1.731688380241394043e-01 -2.120324969291687012e-01 -1.726741194725036621e-01 8.913748711347579956e-02 -1.386466473340988159e-01 -4.837190359830856323e-02 -1.235029920935630798e-01 -1.440488547086715698e-01 5.393434688448905945e-02 3.798010945320129395e-02 -4.249713718891143799e-01 9.308660030364990234e-02 1.908906549215316772e-01 4.085723310708999634e-02 -3.920676112174987793e-01 -1.853906810283660889e-01 -6.954737007617950439e-02 -1.704359799623489380e-01 2.945428490638732910e-01 1.016485244035720825e-01 2.433483600616455078e-01 1.818576455116271973e-01
-6.115490198135375977e-02 -2.449234127998352051e-01 2.145047113299369812e-02 3.522773683071136475e-01 1.471211612224578857e-01 -2.084239870309829712e-01 -2.566682994365692139e-01 -1.677416712045669556e-01 9.473871439695358276e-02 -9.466031193733215332e-02 1.396723277866840363e-02 -2.142985612154006958e-01 -2.309232801198959351e-01 2.235909849405288696e-01 -1.619411110877990723e-01 -2.535366415977478027e-01 2.295581810176372528e-02 -6.384029239416122437e-02 1.401636600494384766e-01 3.601333126425743103e-02 -1.107382103800773621e-01 -1.910557448863983154e-01 -6.392722949385643005e-03 6.715682148933410645e-02 -2.528053820133209229e-01 1.385208815336227417e-01 3.297648727893829346e-01 -2.213503122329711914e-01 2.433482557535171509e-01 -8.248826116323471069e-02 2.645224519073963165e-02 9.115589410066604614e-02
-2.090132236480712891e-01 -1.657087355852127075e-01 7.752964645624160767e-02 5.837536230683326721e-02 -1.220425963401794434e-02 -2.586876451969146729e-01 9.809024631977081299e-03 -2.592912316322326660e-01 2.461094036698341370e-02 -1.153069734573364258e-01 -3.261023759841918945e-01 -1.798123568296432495e-01 -2.324384301900863647e-01 1.777929067611694336e-01 -1.106295809149742126e-01 -9.356666356325149536e-02 -2.506893277168273926e-01 8.844903856515884399e-02 2.713055312633514404e-01 -1.728640049695968628e-01 -2.424394041299819946e-01 2.078241854906082153e-01 -6.850625574588775635e-02 -1.031615063548088074e-01 1.609220355749130249e-02 -1.869458332657814026e-02 2.534655481576919556e-02 -3.900336921215057373e-01 1.622463166713714600e-01 2.022550255060195923e-01 9.661081433296203613e-02 -6.654977053403854370e-02
8.253254741430282593e-02 -2.395452745258808136e-02 1.558207571506500244e-01 2.570992410182952881e-01 -2.107958048582077026e-01 -1.344174030236899853e-03 8.412837982177734375e-02 -4.012515544891357422e-01 -2.988800406455993652e-01 -1.850876212120056152e-01 -1.801017820835113525e-01 -1.247230023145675659e-01 -2.267915606498718262e-01 2.011836133897304535e-02 -6.296011805534362793e-02 -1.824291646480560303e-01 -1.641561836004257202e-01 1.780763268470764160e-02 7.930862903594970703e-02 9.451093524694442749e-02 -1.601788997650146484e-01 -1.358304023742675781e-01 -1.611722707748413086e-01 -1.316278278827667236e-01 -2.221187502145767212e-01 2.583282291889190674e-01 2.423718273639678955e-01 -3.127011060714721680e-01 1.185055822134017944e-01 -4.460968077182769775e-02 9.510332345962524414e-02 -3.852111846208572388e-02
8.322956413030624390e-02 -2.306185849010944366e-02 2.904320061206817627e-01 -1.033600419759750366e-01 3.062871657311916351e-02 7.739488035440444946e-02 1.248446255922317505e-01 2.147295745089650154e-03 -4.594217240810394287e-02 -1.637078523635864258e-01 -1.312227547168731689e-01 -1.068897098302841187e-01 -1.149042025208473206e-01 1.992645114660263062e-01 -1.294258683919906616e-01 3.847750276327133179e-02 -9.780835360288619995e-02 -5.919013544917106628e-02 3.047255575656890869e-01 2.705400623381137848e-02 -1.987312287092208862e-01 1.792501360177993774e-01 1.335606724023818970e-01 -8.024208247661590576e-02 -4.715516269207000732e-01 -1.781396567821502686e-01 8.529037237167358398e-02 -2.507131099700927734e-01 3.990882933139801025e-01 8.765811473131179810e-02 1.017727404832839966e-01 2.054037600755691528e-01
-2.996214479207992554e-02 -1.617856621742248535e-01 -1.888470053672790527e-01 -1.031644418835639954e-01 3.224804252386093140e-02 -4.199950098991394043e-01 2.397029101848602295e-01 7.747202366590499878e-02 -1.011935025453567505e-01 2.844780124723911285e-02 4.365965351462364197e-02 -1.857191026210784912e-01 -3.678807020187377930e-01 5.509325489401817322e-02 -1.483475565910339355e-01 -2.728442847728729248e-01 -1.204471811652183533e-01 -1.787331104278564453e-01 9.837977588176727295e-02 1.351334303617477417e-01 -1.766061633825302124e-01 -1.471295952796936035e-02 -1.251218318939208984e-01 1.661455184221267700e-01 4.336094483733177185e-02 -6.359798461198806763e-02 1.046290770173072815e-01 -4.269696772098541260e-01 -2.315353043377399445e-02 1.472205072641372681e-01 -1.315226852893829346e-01 1.253580302000045776e-01
-7.373066991567611694e-02 2.986973384395241737e-03 7.489048689603805542e-02 -3.717650771141052246e-01 4.841538146138191223e-02 3.520148992538452148e-02 -2.060287166386842728e-03 -4.484847187995910645e-02 -1.733355224132537842e-01 -1.163012832403182983e-01 1.398515105247497559e-01 -1.033645942807197571e-01 -2.340805679559707642e-01 7.132986187934875488e-02 1.334421783685684204e-01 -1.322723086923360825e-02 -4.842673614621162415e-02 -1.087314337491989136e-01 3.505440652370452881e-01 2.916616760194301605e-02 -2.369475364685058594e-01 2.501354515552520752e-01 -2.970376014709472656e-01 -1.849582195281982422e-01 -3.831084072589874268e-01 8.551633358001708984e-02 7.173670083284378052e-02 -2.147366255521774292e-01 1.870268769562244415e-02 -1.365287303924560547e-01 5.273978039622306824e-02 2.954558432102203369e-01
8.589207381010055542e-02 3.622844116762280464e-03 1.626971177756786346e-02 1.421029567718505859e-01 6.778518110513687134e-02 -1.265405863523483276e-01 -1.705753058195114136e-01 -1.847599744796752930e-01 2.760063111782073975e-01 -1.578363478183746338e-01 -1.980535686016082764e-01 -3.257341384887695312e-01 -2.348587810993194580e-01 1.528027951717376709e-01 -3.386178752407431602e-03 -1.327785551548004150e-01 -3.377339541912078857e-01 5.409658327698707581e-02 5.279062390327453613e-01 4.168457910418510437e-02 -1.211738064885139465e-01 1.406491547822952271e-01 -2.983026951551437378e-02 -5.676985252648591995e-03 -1.091855242848396301e-01 1.750492006540298462e-01 7.141673564910888672e-02 -1.539086401462554932e-01 1.772461235523223877e-01 5.946009233593940735e-02 6.341794133186340332e-02 5.115840584039688110e-02
1.155145540833473206e-01 1.828767508268356323e-01 8.120747655630111694e-02 -1.653797775506973267e-01 4.105034470558166504e-02 -5.336825177073478699e-02 -7.671422511339187622e-02 -6.195424497127532959e-02 -1.388234794139862061e-01 -2.717222571372985840e-01 4.186003003269433975e-03 -3.321582973003387451e-01 -3.309482634067535400e-01 1.399669796228408813e-01 -2.931322157382965088e-01 -2.890878319740295410e-01 -4.749049991369247437e-02 -7.048690319061279297e-02 -7.140096276998519897e-02 -9.741427004337310791e-02 -1.428412348031997681e-01 2.657029628753662109e-01 2.842310816049575806e-02 -2.795788943767547607e-01 -1.321367025375366211e-01 1.059239078313112259e-02 2.334612011909484863e-01 -2.166560739278793335e-01 1.425311714410781860e-01 -2.398969531059265137e-01 1.131662055850028992e-01 3.833477199077606201e-02
7.788968086242675781e-02 -3.605213016271591187e-02 2.674472928047180176e-01 -9.835030883550643921e-02 1.085507869720458984e-01 4.704331606626510620e-02 7.119844108819961548e-02 -1.149236485362052917e-01 -4.584195464849472046e-02 -1.752999126911163330e-01 -2.477911859750747681e-01 -1.594139635562896729e-01 -2.485165446996688843e-01 5.227740481495857239e-02 -1.663509160280227661e-01 -1.313095241785049438e-01 -3.343526646494865417e-02 -9.105621278285980225e-02 1.538977026939392090e-01 9.783865511417388916e-02 -2.533402442932128906e-01 1.490683853626251221e-01 1.478896737098693848e-01 2.319598133908584714e-04 -4.373188912868499756e-01 -2.057820260524749756e-01 2.850958518683910370e-02 -1.976064592599868774e-01 3.600697219371795654e-01 1.743737459182739258e-01 1.572409868240356445e-01 2.023121714591979980e-01
6.690306216478347778e-02 1.007611379027366638e-01 -9.199716150760650635e-02 1.422842890024185181e-01 -2.696845829486846924e-01 -1.757609695196151733e-01 1.196128353476524353e-01 -2.642033100128173828e-01 -8.213834464550018311e-02 -2.018262445926666260e-01 -3.851588070392608643e-01 1.482603698968887329e-02 -3.587779998779296875e-01 1.256190389394760132e-01 -9.082194417715072632e-02 9.860843420028686523e-02 -1.675577163696289062e-01 1.059480160474777222e-01 4.169549420475959778e-02 5.454896017909049988e-03 -1.350369155406951904e-01 -1.159278526902198792e-01 -2.168534845113754272e-01 -1.715996861457824707e-01 -1.929204165935516357e-01 -7.262621074914932251e-02 1.328612267971038818e-01 -3.555973768234252930e-01 3.506842069327831268e-03 -1.693824529647827148e-01 2.025852054357528687e-01 6.968506425619125366e-02
-7.890816777944564819e-03 -8.022923022508621216e-02 -1.131156692281365395e-03 1.212146058678627014e-01 -5.171165987849235535e-02 1.658076941967010498e-01 3.567115962505340576e-01 -5.682450905442237854e-02 -3.121555224061012268e-02 -1.342842876911163330e-01 1.004463955760002136e-01 -2.535587549209594727e-01 6.120123714208602905e-02 2.888600826263427734e-01 -2.529364638030529022e-02 1.169278323650360107e-01 -7.468242943286895752e-02 1.551217585802078247e-01 8.828405290842056274e-02 8.560801297426223755e-02 4.038621112704277039e-02 1.658763289451599121e-01 -2.719674408435821533e-01 1.371201425790786743e-01 -2.908495366573333740e-01 -1.162571236491203308e-01 2.268932759761810303e-02 -4.419959783554077148e-01 2.933188974857330322e-01 -1.895889453589916229e-02 2.533366382122039795e-01 1.097545623779296875e-01
9.612230211496353149e-02 -1.265629976987838745e-01 -1.253182142972946167e-01 3.888362646102905273e-02 -2.794387564063072205e-02 -3.533573150634765625e-01 6.192398816347122192e-02 6.663144379854202271e-02 3.330121189355850220e-02 -1.857755482196807861e-01 1.899429708719253540e-01 -3.680462241172790527e-01 -1.623639911413192749e-01 -4.021837189793586731e-02 -1.199717149138450623e-01 -1.893885731697082520e-01 1.043338775634765625e-01 -1.650465466082096100e-02 -1.689880155026912689e-02 -4.910255782306194305e-03 -1.156220808625221252e-01 2.291884273290634155e-01 -2.477961406111717224e-02 -1.951331198215484619e-01 1.401014328002929688e-01 -8.254621922969818115e-02 2.281751036643981934e-01 -3.107410967350006104e-01 2.646667957305908203e-01 -3.262640237808227539e-01 1.593763679265975952e-01 -2.125848233699798584e-01
9.986100345849990845e-02 -1.855943799018859863e-01 4.400493204593658447e-01 2.045224234461784363e-02 -5.999341979622840881e-02 5.863896105438470840e-03 -5.640736967325210571e-02 4.354725405573844910e-02 -6.323779374361038208e-02 -2.399769425392150879e-01 -6.495256721973419189e-02 -1.335233002901077271e-01 -4.106827676296234131e-01 8.924026787281036377e-02 3.851210931316018105e-03 -7.822607643902301788e-03 -1.476904563605785370e-02 -9.332566708326339722e-02 2.004013508558273315e-01 -9.501712024211883545e-02 -4.794006794691085815e-02 -5.185494199395179749e-03 2.701880335807800293e-01 -3.750161454081535339e-02 -3.210005462169647217e-01 -2.668665349483489990e-01 9.202308952808380127e-02 -1.100823283195495605e-01 3.539094626903533936e-01 -4.519402235746383667e-02 1.179905086755752563e-01 1.468403786420822144e-01
5.172087252140045166e-02 -4.934932570904493332e-03 1.331102252006530762e-01 1.944194883108139038e-01 3.308301093056797981e-03 -1.438339203596115112e-01 2.199035286903381348e-01 -3.624988794326782227e-01 -1.433214247226715088e-01 -1.252432763576507568e-01 9.771052002906799316e-02 -6.419821828603744507e-02 -2.359180897474288940e-01 4.490159451961517334e-02 -2.437264472246170044e-01 -2.262342572212219238e-01 -3.778595328330993652e-01 1.275169700384140015e-01 2.343776971101760864e-01 6.809112429618835449e-02 -1.037843748927116394e-01 -1.020997688174247742e-01 -2.162340283393859863e-01 -2.734432518482208252e-01 -2.728081494569778442e-02 2.432234585285186768e-01 1.332431435585021973e-01 -2.353204190731048584e-01 1.161447837948799133e-01 3.411451727151870728e-02 1.189405396580696106e-01 -2.026581903919577599e-03
1.394456773996353149e-01 1.054411605000495911e-01 2.381005585193634033e-01 1.772925555706024170e-01 1.296070516109466553e-01 9.690164588391780853e-03 1.200039610266685486e-01 -4.778047651052474976e-02 -3.230332955718040466e-02 -2.732293866574764252e-02 -1.992021650075912476e-01 -2.517019510269165039e-01 -1.550050973892211914e-01 -1.667792908847332001e-02 2.246512174606323242e-01 1.209974363446235657e-01 -2.161533087491989136e-01 -2.847565114498138428e-01 6.131489202380180359e-02 8.472739905118942261e-02 7.687656581401824951e-02 9.479338675737380981e-02 -1.397258937358856201e-01 8.894290775060653687e-02 -2.269366383552551270e-01 2.645167335867881775e-02 3.222426772117614746e-01 -3.612779080867767334e-01 1.184670403599739075e-01 -4.064493477344512939e-01 4.642658680677413940e-02 -6.684564799070358276e-02
4.081141576170921326e-02 -2.999276481568813324e-02 2.542912960052490234e-01 -1.104368865489959717e-01 4.680409654974937439e-02 6.597394496202468872e-02 2.262558937072753906e-01 -1.195980384945869446e-01 -1.585983037948608398e-01 -1.901279091835021973e-01 3.581972047686576843e-02 -4.034952446818351746e-02 -2.303342670202255249e-01 6.192625034600496292e-03 -2.125743031501770020e-01 7.764200866222381592e-02 -9.728010743856430054e-02 -8.645409345626831055e-02 3.648904860019683838e-01 2.989936806261539459e-02 -2.119183391332626343e-01 1.890999376773834229e-01 -4.434835538268089294e-02 7.742332760244607925e-03 -2.939315736293792725e-01 -2.990339398384094238e-01 1.320347040891647339e-01 -2.700665593147277832e-01 2.175980210304260254e-01 5.931358411908149719e-02 8.119454234838485718e-02 3.502816259860992432e-01
3.283998742699623108e-02 -2.332747876644134521e-01 -2.413921244442462921e-02 2.949772179126739502e-01 -7.207359373569488525e-02 -2.299564704298973083e-02 2.117031514644622803e-01 -5.078967288136482239e-02 -1.051005423069000244e-01 -1.611002534627914429e-01 1.538242101669311523e-01 -1.422081291675567627e-01 1.313780397176742554e-01 2.900388538837432861e-01 -1.742907613515853882e-01 5.391443148255348206e-02 -8.966357260942459106e-02 2.071012109518051147e-01 1.701585352420806885e-01 -1.644547581672668457e-01 5.093869939446449280e-02 8.061454445123672485e-02 -2.447275668382644653e-01 -8.380797505378723145e-02 -1.598445326089859009e-01 1.839627921581268311e-01 1.694907546043395996e-01 -3.342028856277465820e-01 1.691042631864547729e-01 -3.358076214790344238e-01 2.525607049465179443e-01 -1.837896183133125305e-02
3.334162533283233643e-01 9.250822663307189941e-02 7.309698313474655151e-02 -4.309582337737083435e-02 1.601055115461349487e-01 -2.448060512542724609e-01 -1.545320004224777222e-01 1.036218553781509399e-01 3.920601680874824524e-02 -2.376354187726974487e-01 1.719916611909866333e-01 -1.371800005435943604e-01 -3.366124033927917480e-01 1.456772387027740479e-01 -3.069924712181091309e-01 -3.665122017264366150e-02 -3.454454615712165833e-02 3.390653058886528015e-02 4.479048401117324829e-02 8.713546395301818848e-02 4.373050853610038757e-02 1.307926625013351440e-01 2.199852168560028076e-01 -5.525128170847892761e-02 -2.134729027748107910e-01 2.991602756083011627e-02 -1.239892467856407166e-01 -2.106106430292129517e-01 2.567559480667114258e-01 -3.144376873970031738e-01 1.684642732143402100e-01 1.859885305166244507e-01
3.359022736549377441e-01 -2.044367045164108276e-01 8.779544383287429810e-02 -5.277019366621971130e-02 1.593877375125885010e-01 -1.500390172004699707e-01 -1.265157312154769897e-01 -1.355620920658111572e-01 -2.459160536527633667e-01 -6.138336285948753357e-02 2.027596831321716309e-01 -1.689192838966846466e-02 -4.500645399093627930e-02 -1.807216405868530273e-01 -1.738395094871520996e-01 -2.466831654310226440e-01 6.014349684119224548e-02 8.723931014537811279e-02 1.716589778661727905e-01 1.956645585596561432e-02 -3.035089075565338135e-01 1.310161501169204712e-01 7.467246800661087036e-02 -1.296434253454208374e-01 -3.015889823436737061e-01 9.657329320907592773e-02 -4.474645853042602539e-02 -3.234546780586242676e-01 1.860785037279129028e-01 -2.784730195999145508e-01 -1.208424270153045654e-01 1.214840412139892578e-01
-1.009675208479166031e-03 -1.285129338502883911e-01 1.925444900989532471e-01 1.689356267452239990e-01 4.033960402011871338e-01 -1.575416028499603271e-01 2.361442148685455322e-01 7.817361503839492798e-02 -1.811235561035573483e-03 -1.995966136455535889e-01 -1.240522041916847229e-01 -3.964244723320007324e-01 -2.652704715728759766e-01 -9.685155004262924194e-02 3.688549995422363281e-02 -5.600108578801155090e-02 -1.780423671007156372e-01 -1.115933358669281006e-01 1.075462698936462402e-01 6.507514417171478271e-02 -7.229527086019515991e-02 2.952235750854015350e-02 -8.336886018514633179e-02 -3.426270559430122375e-02 -1.372104734182357788e-01 -1.499578449875116348e-02 2.274198383092880249e-01 3.120389534160494804e-03 -5.581646412611007690e-02 -2.785893976688385010e-01 1.892903596162796021e-01 3.321204483509063721e-01
1.882933080196380615e-01 -1.642000824213027954e-01 7.362376898527145386e-02 6.855885684490203857e-02 -1.907575130462646484e-01 -2.629717886447906494e-01 9.819017350673675537e-02 -7.849258929491043091e-02 2.524713240563869476e-02 -4.787681698799133301e-01 -1.765913963317871094e-01 8.405982702970504761e-02 6.219371687620878220e-03 1.532583087682723999e-01 4.147538915276527405e-02 2.626559138298034668e-01 1.231235861778259277e-01 -9.287000447511672974e-02 3.337077200412750244e-01 -6.710984557867050171e-02 -8.832543343305587769e-02 7.912590354681015015e-02 -7.716267369687557220e-03 5.059707164764404297e-02 -7.887352257966995239e-02 -1.291133016347885132e-01 1.399377584457397461e-01 -2.968561947345733643e-01 8.482493460178375244e-02 1.604466140270233154e-01 3.415376245975494385e-01 -8.521572500467300415e-02
-5.737519636750221252e-02 6.319035589694976807e-02 -3.503537178039550781e-02 4.741496592760086060e-02 -1.785593181848526001e-01 -7.722837477922439575e-02 -6.786198168992996216e-02 -1.452839933335781097e-02 -1.134601905941963196e-01 -2.548345364630222321e-03 3.768017888069152832e-01 -3.845433890819549561e-02 -2.432097941637039185e-01 -9.634213149547576904e-02 7.035948336124420166e-02 3.305076062679290771e-02 -5.698192864656448364e-02 -6.173060834407806396e-02 2.241922020912170410e-01 1.061530336737632751e-01 -2.222461551427841187e-01 1.642096638679504395e-01 1.462488174438476562e-01 -2.196724563837051392e-01 -3.077363967895507812e-01 -5.019707977771759033e-02 1.353497207164764404e-01 -3.664197325706481934e-01 3.691201806068420410e-01 -9.384553879499435425e-02 1.448897570371627808e-01 2.920901775360107422e-01
1.164147332310676575e-01 -1.811536252498626709e-01 1.114014610648155212e-01 -3.430503606796264648e-02 1.133653670549392700e-01 -2.385984361171722412e-01 -3.082948178052902222e-02 1.829488575458526611e-01 -9.353303164243698120e-02 -1.042752265930175781e-01 -1.118299663066864014e-01 -4.594888389110565186e-01 -5.102555081248283386e-02 -9.120886772871017456e-02 1.416006833314895630e-01 -9.710843116044998169e-02 -1.270681470632553101e-01 1.438206247985363007e-02 1.326281130313873291e-01 9.910386055707931519e-03 4.486151039600372314e-02 2.661306560039520264e-01 -4.480531215667724609e-01 -1.341749727725982666e-02 -5.483949929475784302e-02 3.402746049687266350e-03 8.244131505489349365e-02 -2.664667069911956787e-01 1.506059020757675171e-01 -2.997415959835052490e-01 1.862539350986480713e-01 -1.277976185083389282e-01
1.072580590844154358e-01 -2.295044809579849243e-01 1.799996197223663330e-01 7.630521059036254883e-02 6.634137779474258423e-02 -4.190275967121124268e-01 1.941233575344085693e-01 -2.697485983371734619e-01 -9.691630303859710693e-02 1.342808455228805542e-01 -2.240125387907028198e-01 -9.560668468475341797e-02 -5.659813061356544495e-02 1.377781759947538376e-02 -7.042434299364686012e-04 1.356275081634521484e-01 -2.097067981958389282e-01 4.330919682979583740e-02 3.035940825939178467e-01 -4.118876531720161438e-02 -5.482014641165733337e-02 1.683392077684402466e-01 3.150996565818786621e-02 4.665090516209602356e-02 -6.743129342794418335e-02 -1.291943788528442383e-01 -1.233830302953720093e-02 -4.363826811313629150e-01 -6.499601155519485474e-02 -2.242788225412368774e-01 1.817955523729324341e-01 1.581343114376068115e-01
1.928214132785797119e-01 -2.112589478492736816e-01 -3.582913996069692075e-05 -5.856783594936132431e-03 -2.724094875156879425e-02 1.996797323226928711e-01 4.916432797908782959e-01 -2.418592721223831177e-01 -2.209470123052597046e-01 -2.728466093540191650e-01 4.293397441506385803e-02 -1.313124895095825195e-01 -7.603017240762710571e-02 4.462877660989761353e-02 -6.544617563486099243e-02 1.040318887680768967e-02 1.198410764336585999e-01 -2.002930454909801483e-02 5.410229414701461792e-02 8.605857193470001221e-02 9.487820416688919067e-02 2.318326383829116821e-01 -2.176947146654129028e-01 -1.204848513007164001e-01 -1.944412738084793091e-01 -1.444393023848533630e-02 -2.740686945617198944e-02 -2.721317708492279053e-01 2.691073715686798096e-01 -2.141980677843093872e-01 2.015027105808258057e-01 3.662319853901863098e-02
4.535407200455665588e-02 -2.971357107162475586e-02 -1.922642737627029419e-01 9.637485444545745850e-02 1.148457378149032593e-01 -3.780874609947204590e-01 -1.851031482219696045e-01 7.737181335687637329e-02 -1.452006399631500244e-01 -3.305031657218933105e-01 1.088725626468658447e-01 -3.575061857700347900e-01 -2.370036989450454712e-01 -1.566898524761199951e-01 5.727477371692657471e-02 1.145843341946601868e-01 -6.071671843528747559e-02 -2.736297845840454102e-01 1.332434564828872681e-01 2.109324705088511109e-04 -1.063754707574844360e-01 -1.768473982810974121e-01 5.150550510734319687e-03 8.029518276453018188e-02 -1.625229418277740479e-01 6.531481444835662842e-02 2.549035847187042236e-01 -3.037928342819213867e-01 1.752807199954986572e-01 -7.995248772203922272e-03 6.569643039256334305e-03 1.521543860435485840e-01
1.056987792253494263e-01 2.161591053009033203e-01 1.014192625880241394e-01 3.291864395141601562e-01 -2.066234648227691650e-01 -1.712602674961090088e-01 5.369049310684204102e-02 -3.302041888236999512e-01 -9.530546516180038452e-02 -2.816583216190338135e-01 -1.108396947383880615e-01 -3.673077374696731567e-02 -2.974312901496887207e-01 3.496311977505683899e-02 -1.579702794551849365e-01 -1.424840986728668213e-01 -4.215035587549209595e-02 1.372524630278348923e-02 1.664927005767822266e-01 -1.144162565469741821e-01 -1.896572411060333252e-01 -1.796670854091644287e-01 -2.649510800838470459e-01 -1.817793548107147217e-01 -7.747401297092437744e-02 1.145434901118278503e-01 4.954895004630088806e-02 -3.520274758338928223e-01 1.868568062782287598e-01 1.750995032489299774e-02 6.893194466829299927e-02 5.268719419836997986e-02
2.159310877323150635e-01 -4.885647445917129517e-02 -1.030285656452178955e-01 -6.306840479373931885e-02 4.795577377080917358e-02 -3.476776778697967529e-01 2.236522883176803589e-01 -2.679056674242019653e-02 -9.829284250736236572e-02 -1.830358952283859253e-01 3.694097399711608887e-01 1.402467340230941772e-01 -2.145232111215591431e-01 3.772829845547676086e-02 7.893943786621093750e-02 -1.151488125324249268e-01 -1.082373559474945068e-01 -2.098804414272308350e-01 2.839461266994476318e-01 -1.036611422896385193e-01 5.156866833567619324e-02 -2.044478058815002441e-01 -1.853704750537872314e-01 4.965998977422714233e-02 -2.206494659185409546e-01 -1.154993325471878052e-01 2.042828127741813660e-03 -2.988365888595581055e-01 2.121584564447402954e-01 1.467876285314559937e-01 1.387850791215896606e-01 -1.751294434070587158e-01
4.422440659254789352e-03 -9.046220779418945312e-02 9.759434312582015991e-02 2.593656778335571289e-01 -8.385691791772842407e-02 -1.549021601676940918e-01 1.249406859278678894e-01 -1.637434512376785278e-01 1.086454093456268311e-01 7.670565042644739151e-03 -2.196926623582839966e-01 -2.483044713735580444e-01 -2.387724369764328003e-01 3.684825822710990906e-02 2.273297905921936035e-01 1.660991311073303223e-01 -1.198704317212104797e-01 6.969397515058517456e-02 4.878793954849243164e-01 6.593808066099882126e-03 -7.643921673297882080e-02 5.157036334276199341e-02 -1.872345209121704102e-01 -1.458641588687896729e-01 -1.432889103889465332e-01 -1.651274412870407104e-01 -1.261395984329283237e-03 -4.144352674484252930e-01 4.697864502668380737e-02 -8.610101789236068726e-02 2.786305360496044159e-02 1.733420640230178833e-01
-1.010207459330558777e-01 9.498381614685058594e-02 3.301122784614562988e-02 1.526015624403953552e-02 1.629361212253570557e-01 -1.248532012104988098e-01 3.432068228721618652e-01 2.101073274388909340e-03 2.343710362911224365e-01 -2.005814760923385620e-01 -3.893155604600906372e-02 -2.911475002765655518e-01 -1.921602189540863037e-01 -1.200409159064292908e-01 3.167205303907394409e-02 -3.342285379767417908e-02 4.896410182118415833e-02 4.330976009368896484e-01 2.413999438285827637e-01 -9.806188941001892090e-02 2.639435417950153351e-02 1.912814080715179443e-01 -7.040731608867645264e-02 -1.038715690374374390e-01 -3.092549443244934082e-01 -3.473233431577682495e-02 -1.563313603401184082e-01 -3.131226599216461182e-01 1.754858791828155518e-01 5.110441241413354874e-03 -1.490883380174636841e-01 -3.668595477938652039e-02
3.767004609107971191e-01 -3.266689777374267578e-01 -4.973691701889038086e-02 -3.392510488629341125e-02 -4.340943396091461182e-01 -1.683895587921142578e-01 2.735666930675506592e-01 1.057668402791023254e-01 -3.438656777143478394e-02 -2.279808670282363892e-01 -8.396044373512268066e-02 -6.698409095406532288e-03 -3.243324756622314453e-01 -6.674305349588394165e-02 -7.932448387145996094e-02 1.280175596475601196e-01 8.064722269773483276e-02 9.786313027143478394e-02 5.418515950441360474e-02 1.555023640394210815e-01 8.555917441844940186e-02 -5.404756590723991394e-02 -1.764994114637374878e-02 1.369465589523315430e-01 -1.863788962364196777e-01 -4.464403912425041199e-02 1.004351228475570679e-01 -3.319327235221862793e-01 1.494510378688573837e-02 -7.928743958473205566e-02 4.409852623939514160e-02 -1.200220882892608643e-01
2.942621521651744843e-02 2.939024195075035095e-02 7.636485993862152100e-02 2.960097193717956543e-01 -1.014539971947669983e-01 -1.451742947101593018e-01 4.851329699158668518e-02 -3.057691752910614014e-01 -2.049518674612045288e-01 -1.345622241497039795e-01 -1.324372440576553345e-01 5.569375306367874146e-02 -2.888307869434356689e-01 8.877028524875640869e-02 -2.721945047378540039e-01 2.485457435250282288e-02 3.117791190743446350e-02 1.276942044496536255e-01 2.733905315399169922e-01 1.485829055309295654e-01 -1.078471913933753967e-01 -6.555178761482238770e-02 -2.282761037349700928e-01 -2.106849700212478638e-01 -2.837249636650085449e-01 2.317844480276107788e-01 2.893119752407073975e-01 -2.327575683593750000e-01 1.022039502859115601e-01 -1.329592801630496979e-02 1.431721150875091553e-01 3.301756829023361206e-02
7.084338366985321045e-02 -1.121403500437736511e-01 3.269757032394409180e-01 2.204753011465072632e-01 -3.393905609846115112e-02 -2.992205023765563965e-01 -1.142350435256958008e-01 -1.965953223407268524e-02 4.991781339049339294e-02 -4.710376728326082230e-03 1.027857437729835510e-01 -1.701900064945220947e-01 -1.150773540139198303e-01 1.007250621914863586e-01 5.235086753964424133e-02 -4.159706458449363708e-02 2.519009076058864594e-02 1.748416721820831299e-01 2.765218019485473633e-01 3.031273484230041504e-01 -1.627777814865112305e-01 -2.448592334985733032e-01 -3.319254517555236816e-01 1.179429292678833008e-01 -3.244554400444030762e-01 -1.267540752887725830e-01 6.027971580624580383e-02 -2.835749387741088867e-01 5.696217343211174011e-02 -7.044084370136260986e-02 3.302331641316413879e-02 1.675825715065002441e-01
3.783988058567047119e-01 8.214406669139862061e-02 5.305109079927206039e-03 -1.676120162010192871e-01 3.074801713228225708e-02 -7.283246517181396484e-02 1.163629218935966492e-01 -1.882051080465316772e-01 -9.624727815389633179e-02 -1.725403517484664917e-01 -2.874147295951843262e-01 -3.581089377403259277e-01 -1.959431730210781097e-02 2.216266244649887085e-01 -1.276984512805938721e-01 -1.447995603084564209e-01 -1.918554306030273438e-01 -1.623735427856445312e-01 1.367181241512298584e-01 7.868291810154914856e-03 7.623985409736633301e-02 2.776331305503845215e-01 2.268734127283096313e-01 6.712682079523801804e-03 -3.745112121105194092e-01 -4.806827381253242493e-02 -8.174664527177810669e-02 -2.732798829674720764e-02 1.855237782001495361e-01 1.694053038954734802e-02 -1.760121621191501617e-02 1.694786846637725830e-01
3.326988816261291504e-01 1.485685259103775024e-01 2.200558595359325409e-02 -6.591047346591949463e-02 1.351567953824996948e-01 -1.412565559148788452e-01 8.161183446645736694e-02 -5.025465786457061768e-02 -1.465543955564498901e-01 -2.557980716228485107e-01 2.455353140830993652e-01 -2.444324046373367310e-01 -1.945274323225021362e-01 1.324821710586547852e-01 -2.870178520679473877e-01 -8.659616857767105103e-02 3.241978585720062256e-02 -1.787318661808967590e-02 -8.697568625211715698e-02 -7.500693202018737793e-02 -2.425453066825866699e-01 2.600501775741577148e-01 5.582561343908309937e-02 -1.277637630701065063e-01 -1.966080367565155029e-01 -1.080106757581233978e-02 2.461188845336437225e-02 -2.768152356147766113e-01 1.639371663331985474e-01 -2.284583002328872681e-01 1.418081372976303101e-01 2.952111661434173584e-01
1.707506775856018066e-01 -3.016589879989624023e-01 6.798268109560012817e-02 -1.288145780563354492e-03 -1.420760750770568848e-01 -3.777787834405899048e-02 2.531302869319915771e-01 -3.279308080673217773e-01 -1.267790943384170532e-01 -6.052315235137939453e-02 8.007211238145828247e-02 -8.098781108856201172e-04 -2.105342447757720947e-01 2.446354180574417114e-01 3.594999015331268311e-02 -1.207832396030426025e-01 -1.345577985048294067e-01 1.184391900897026062e-01 -1.809368878602981567e-01 7.912658900022506714e-02 -6.280672550201416016e-02 3.523832857608795166e-01 -9.404377639293670654e-02 1.860548704862594604e-01 -2.548348903656005859e-01 -1.836206763982772827e-03 2.991660237312316895e-01 -1.117134913802146912e-01 2.052370607852935791e-01 -8.745872229337692261e-02 -3.556952252984046936e-02 2.740861177444458008e-01
5.859152600169181824e-02 -4.235818609595298767e-02 -1.269587278366088867e-01 -8.125170320272445679e-02 7.002618908882141113e-02 -2.998680770397186279e-01 -1.251577883958816528e-01 -8.888756483793258667e-02 2.450939966365695000e-03 -3.832837641239166260e-01 7.498286198824644089e-03 -5.113778114318847656e-01 -2.045992910861968994e-01 -4.949585348367691040e-02 2.260211408138275146e-01 -1.997607760131359100e-02 3.221759200096130371e-02 -1.114562228322029114e-01 1.455414891242980957e-01 2.863342128694057465e-02 -3.292299434542655945e-02 -1.469233334064483643e-01 3.770508989691734314e-02 -4.344258084893226624e-02 -2.423397898674011230e-01 3.379077017307281494e-01 1.232123225927352905e-01 -8.368224650621414185e-02 1.885625571012496948e-01 -2.016960531473159790e-01 1.215280070900917053e-01 4.300095140933990479e-02
4.396513402462005615e-01 3.393204137682914734e-02 2.816529572010040283e-02 -1.309191584587097168e-01 -1.586505584418773651e-02 -7.250779867172241211e-02 1.502378880977630615e-01 8.408162742853164673e-02 -4.676726087927818298e-02 2.073343992233276367e-01 -2.692690193653106689e-01 -1.444902569055557251e-01 -1.412362754344940186e-01 7.934614270925521851e-02 -1.697353571653366089e-01 -1.431482881307601929e-01 6.457973271608352661e-02 8.276615291833877563e-02 1.619507372379302979e-01 -2.542448639869689941e-01 -3.100936859846115112e-02 2.513583004474639893e-01 -2.669515274465084076e-02 -1.153129637241363525e-01 -1.724584996700286865e-01 1.140135228633880615e-01 2.478050440549850464e-02 -2.520422637462615967e-01 1.127786636352539062e-01 -2.309776544570922852e-01 3.836585283279418945e-01 1.954060941934585571e-01
-1.075014695525169373e-01 1.312129795551300049e-01 -1.139727681875228882e-01 -1.352413296699523926e-01 1.100797355175018311e-01 -1.654566079378128052e-01 7.996992021799087524e-02 1.595475338399410248e-02 5.410362035036087036e-02 1.405006460845470428e-02 1.941211372613906860e-01 -2.206864953041076660e-01 -2.712962329387664795e-01 3.107485361397266388e-02 5.220999196171760559e-02 -6.416332721710205078e-02 8.367981016635894775e-02 -3.362855687737464905e-02 1.285791099071502686e-01 -5.839021503925323486e-02 -1.256386488676071167e-01 2.447871118783950806e-01 -1.949693858623504639e-01 1.755208820104598999e-01 -1.479920297861099243e-01 3.100052289664745331e-02 3.724539875984191895e-01 -2.885144054889678955e-01 3.587427437305450439e-01 -2.495587766170501709e-01 2.768810689449310303e-01 -1.944668143987655640e-01
3.095999173820018768e-02 7.065061479806900024e-02 -2.731903493404388428e-01 1.187396496534347534e-01 8.206054568290710449e-02 -1.373211741447448730e-01 6.764159351587295532e-02 1.202788390219211578e-02 1.759795397520065308e-01 -1.661373972892761230e-01 1.516412496566772461e-01 -4.362597316503524780e-02 -2.073091119527816772e-01 1.696615666151046753e-01 6.635288707911968231e-03 -1.486618816852569580e-01 -1.062153652310371399e-02 -1.340721249580383301e-01 1.872984170913696289e-01 -4.809784144163131714e-02 -4.087398648262023926e-01 2.417592406272888184e-01 -6.990854442119598389e-02 -1.608945280313491821e-01 -3.182266950607299805e-01 1.280775368213653564e-01 6.228944286704063416e-02 -1.817198991775512695e-01 3.668296933174133301e-01 -3.008582592010498047e-01 -7.701804488897323608e-02 -1.653621345758438110e-02
4.779549837112426758e-01 1.528360545635223389e-01 1.559551507234573364e-01 -1.033705696463584900e-01 4.060227796435356140e-02 -3.335925936698913574e-01 2.142099887132644653e-01 -4.937999323010444641e-02 1.126556620001792908e-01 -1.910857111215591431e-01 -1.803073436021804810e-01 -1.504283249378204346e-01 -7.678140699863433838e-02 -6.184863857924938202e-03 -6.995310634374618530e-02 1.136389523744583130e-01 9.571731090545654297e-02 -4.105666652321815491e-02 4.340459406375885010e-01 -1.152816489338874817e-01 -9.001400321722030640e-02 -1.087181642651557922e-01 -1.412553489208221436e-01 1.536238640546798706e-01 -1.329856961965560913e-01 -3.260213509202003479e-02 3.766976529732346535e-03 -1.290067434310913086e-01 4.694325476884841919e-02 2.964619398117065430e-01 1.371077001094818115e-01 5.954037979245185852e-02
1.029822602868080139e-01 -9.935288131237030029e-02 1.599652916193008423e-01 -3.002731800079345703e-01 9.108464419841766357e-02 -6.155057996511459351e-02 1.572055965662002563e-01 1.621682047843933105e-01 -1.661161929368972778e-01 -9.411805123090744019e-02 -2.412865161895751953e-01 -2.912822961807250977e-01 -3.150945156812667847e-02 7.133013010025024414e-02 -2.649726867675781250e-01 -2.686497569084167480e-01 3.423979273065924644e-03 -2.392629086971282959e-01 2.119198739528656006e-01 2.478142501786351204e-03 -1.277454197406768799e-02 1.012363657355308533e-01 1.639474183320999146e-01 1.112001240253448486e-01 -2.582220733165740967e-01 -2.201835438609123230e-02 -6.871556490659713745e-02 -2.607192099094390869e-01 3.151989877223968506e-01 -1.466773170977830887e-02 4.626260697841644287e-02 2.815955281257629395e-01
4.496219754219055176e-01 1.798921972513198853e-01 1.097880899906158447e-01 -1.798046231269836426e-01 -9.307442605495452881e-02 -2.212285809218883514e-02 7.512380927801132202e-02 3.995614498853683472e-02 8.790210634469985962e-02 -3.058902919292449951e-01 1.329847276210784912e-01 -1.833300441503524780e-01 9.818424284458160400e-02 -2.041528373956680298e-01 -2.202876657247543335e-01 6.298618018627166748e-02 -1.299766004085540771e-01 9.871570765972137451e-02 3.999458551406860352e-01 2.393315173685550690e-02 -9.553974121809005737e-02 1.103168167173862457e-02 -7.336644083261489868e-02 2.208540774881839752e-02 5.058857798576354980e-02 -1.315078604966402054e-02 2.644748091697692871e-01 -3.255719542503356934e-01 -3.480145335197448730e-02 -2.371574789285659790e-01 -2.390220761299133301e-02 -9.648855030536651611e-02
8.397227525711059570e-02 2.476177811622619629e-01 1.656158864498138428e-01 1.402126252651214600e-01 9.576582908630371094e-02 -3.683524727821350098e-01 -8.379620499908924103e-03 -2.421954125165939331e-01 -1.847911924123764038e-01 -1.150908246636390686e-01 -1.684511601924896240e-01 -9.642191976308822632e-02 -1.363981515169143677e-01 2.665752172470092773e-02 2.682604193687438965e-01 -1.302679032087326050e-01 -1.806328445672988892e-01 8.440598845481872559e-02 2.822656333446502686e-01 1.554941665381193161e-02 -3.003477118909358978e-02 -4.361516609787940979e-02 -9.456922858953475952e-02 -7.361156493425369263e-02 -1.864279955625534058e-01 2.347337305545806885e-01 9.570465981960296631e-02 -4.234883487224578857e-01 2.604995854198932648e-02 2.438953965902328491e-01 5.980452522635459900e-02 -9.335707128047943115e-02
3.070988357067108154e-01 -2.001796811819076538e-01 4.158526659011840820e-01 -7.967982441186904907e-02 9.928378462791442871e-02 -7.461901754140853882e-02 1.370218545198440552e-01 -8.848351985216140747e-02 -2.067508697509765625e-01 -1.929366886615753174e-01 -6.544478982686996460e-02 3.547131642699241638e-02 -6.480927765369415283e-02 2.794150412082672119e-01 -1.509114056825637817e-01 -9.946090728044509888e-02 -6.725508719682693481e-02 -1.953095793724060059e-01 8.137842267751693726e-02 9.927850216627120972e-02 -2.355561256408691406e-01 2.334464043378829956e-01 1.859602779150009155e-01 -7.413354516029357910e-02 -1.997730582952499390e-01 8.810745179653167725e-02 -4.329368472099304199e-02 -1.130476370453834534e-01 1.568668037652969360e-01 -3.158103525638580322e-01 2.160720378160476685e-01 -3.591341152787208557e-02
4.305980503559112549e-01 4.083846509456634521e-02 2.737795747816562653e-02 2.207374870777130127e-01 1.617544293403625488e-01 -1.630200445652008057e-01 2.306883633136749268e-01 1.172245964407920837e-01 1.946332305669784546e-01 -2.278926819562911987e-01 9.594818949699401855e-02 -1.413631886243820190e-01 -1.491772532463073730e-01 1.190676763653755188e-01 5.564575269818305969e-02 1.045117527246475220e-02 2.449839934706687927e-02 7.785666733980178833e-02 -9.936061501502990723e-02 -1.908416599035263062e-01 -2.204374819993972778e-01 2.084447741508483887e-01 -1.678376197814941406e-01 -1.423170268535614014e-01 -8.102205395698547363e-02 -2.393516898155212402e-01 -3.132554516196250916e-02 -3.653480112552642822e-01 1.605274900794029236e-02 -2.330963015556335449e-01 1.724867671728134155e-01 -9.498772025108337402e-02
-2.434474416077136993e-02 -1.206496730446815491e-01 -6.834364682435989380e-02 1.753372997045516968e-01 1.029852405190467834e-02 -5.732801184058189392e-02 -5.036975815892219543e-02 -1.553599834442138672e-01 1.153432726860046387e-01 -8.755644410848617554e-02 -2.421015799045562744e-01 -1.931526958942413330e-01 -3.648118972778320312e-01 1.320827454328536987e-01 -1.117063611745834351e-01 -5.195854976773262024e-02 -3.243052959442138672e-01 -3.904557554051280022e-03 4.192272424697875977e-01 -1.508518606424331665e-01 -6.926470994949340820e-02 2.185986191034317017e-01 9.210493415594100952e-02 4.978712648153305054e-02 -1.541151702404022217e-01 1.350952237844467163e-01 1.755307018756866455e-01 -3.027970492839813232e-01 3.576737642288208008e-02 2.193849384784698486e-01 2.235712707042694092e-01 -7.505518198013305664e-02
2.193589806556701660e-01 -2.610482871532440186e-01 -8.081089705228805542e-02 -7.310059666633605957e-02 -2.096804827451705933e-01 2.907260879874229431e-02 3.168029487133026123e-01 3.711509332060813904e-02 -5.063430964946746826e-02 -2.044310271739959717e-01 3.694075047969818115e-01 -1.287918835878372192e-01 -2.454961687326431274e-01 3.032622933387756348e-01 -6.047246232628822327e-02 -1.831433922052383423e-01 1.300699710845947266e-01 3.114855103194713593e-02 4.758952930569648743e-02 1.859060823917388916e-01 -1.617423444986343384e-01 1.049314662814140320e-01 -7.431801408529281616e-02 -2.218320220708847046e-01 -2.687902748584747314e-01 -7.151394337415695190e-02 -7.104697823524475098e-02 -2.399397343397140503e-01 5.824247002601623535e-02 7.258839905261993408e-02 7.669643312692642212e-02 1.931987553834915161e-01
1.718597561120986938e-01 1.719937026500701904e-01 2.918727397918701172e-01 -1.099966615438461304e-01 5.145931243896484375e-02 -8.102189004421234131e-02 5.416379868984222412e-02 -6.561364978551864624e-02 1.659091413021087646e-01 -3.438237309455871582e-01 -1.670608371496200562e-01 -2.386477738618850708e-01 1.020020022988319397e-01 1.085891202092170715e-02 1.645474731922149658e-01 -1.394301056861877441e-01 -6.520861387252807617e-02 -1.813338100910186768e-01 2.424398064613342285e-01 2.324567735195159912e-01 -9.970576316118240356e-02 -9.307877719402313232e-02 3.443609923124313354e-02 7.998570054769515991e-02 3.774974867701530457e-02 -8.631118386983871460e-02 3.246844410896301270e-01 -4.284760653972625732e-01 1.070553585886955261e-01 3.084562346339225769e-02 7.036069035530090332e-02 -2.193519920110702515e-01
5.180924758315086365e-02 -1.877527683973312378e-01 2.010545134544372559e-01 -8.740897476673126221e-02 -1.148097738623619080e-01 -1.361964046955108643e-01 7.270803302526473999e-02 9.583114832639694214e-02 -2.449012100696563721e-01 -3.267968595027923584e-01 1.360742747783660889e-01 -2.661312818527221680e-01 -7.312309741973876953e-02 1.927452534437179565e-02 -8.652024716138839722e-02 -1.153180673718452454e-01 -7.633509486913681030e-02 1.357518509030342102e-02 3.263265192508697510e-01 6.396050751209259033e-02 1.488955020904541016e-01 2.430485337972640991e-01 -1.945318877696990967e-01 -7.756663858890533447e-02 2.778445780277252197e-01 -2.442437112331390381e-01 2.433275580406188965e-01 -3.740699887275695801e-01 1.528091542422771454e-02 -3.761404752731323242e-02 -1.308352779597043991e-02 7.537522912025451660e-02
1.408930420875549316e-01 -6.026142835617065430e-02 -2.833095788955688477e-01 1.562987715005874634e-01 1.616857945919036865e-01 -2.463170439004898071e-01 1.901714950799942017e-01 -1.702348738908767700e-01 -2.198820561170578003e-01 -2.915259301662445068e-01 2.114987187087535858e-02 -1.057536453008651733e-01 -3.665501177310943604e-01 8.670818805694580078e-02 -1.078778654336929321e-01 -8.776939660310745239e-02 -1.420620381832122803e-01 -1.586845219135284424e-01 -1.040756031870841980e-01 3.004334867000579834e-02 6.633666902780532837e-02 2.352031618356704712e-01 -7.821340858936309814e-02 4.791988059878349304e-02 -3.195166587829589844e-01 -5.681277066469192505e-02 1.660091429948806763e-01 -2.153737694025039673e-01 -9.606101363897323608e-02 -1.241028830409049988e-01 -2.157214581966400146e-01 1.949860602617263794e-01
1.603531390428543091e-01 1.149596124887466431e-01 3.890086337924003601e-02 -1.636709570884704590e-01 3.458108901977539062e-01 -2.479785084724426270e-01 1.789771206676959991e-02 -4.086052998900413513e-03 1.706816405057907104e-01 -2.407342940568923950e-02 2.784033119678497314e-01 -3.300974965095520020e-01 -3.291108012199401855e-01 1.466146260499954224e-01 -7.478465139865875244e-02 8.671926334500312805e-03 1.798273772001266479e-01 -1.382046192884445190e-01 1.109447479248046875e-01 -1.662372052669525146e-02 -2.110686153173446655e-01 1.893247514963150024e-01 -2.600983381271362305e-01 1.311889737844467163e-01 4.794469103217124939e-03 5.137130245566368103e-02 2.038881033658981323e-01 -1.897815316915512085e-01 1.923544108867645264e-01 -7.039261609315872192e-02 2.195529043674468994e-01 -2.163633238524198532e-03
2.830123007297515869e-01 5.639568343758583069e-02 -1.070777103304862976e-01 -1.255431026220321655e-01 3.891902267932891846e-01 -1.008783131837844849e-01 3.759901970624923706e-02 -1.189135462045669556e-01 3.700055414810776711e-03 -3.083153367042541504e-01 -1.088318228721618652e-01 -1.964931786060333252e-01 -1.701270490884780884e-01 1.702850125730037689e-02 -1.206457838416099548e-01 -2.246258556842803955e-01 -2.289047930389642715e-03 -1.458181440830230713e-01 6.022167950868606567e-02 7.758393883705139160e-02 -1.623351685702800751e-02 2.596125304698944092e-01 2.073913626372814178e-02 -2.393287122249603271e-01 -3.159740567207336426e-01 3.607522696256637573e-02 5.665117502212524414e-02 -1.652240306138992310e-01 1.702406108379364014e-01 -3.704094588756561279e-01 -1.346697658300399780e-01 1.646326109766960144e-02
1.509996503591537476e-01 -2.277806252241134644e-01 2.485879138112068176e-02 1.366160064935684204e-01 -2.473579719662666321e-02 -1.483982950448989868e-01 -1.227345988154411316e-01 4.186363518238067627e-02 8.839143812656402588e-02 -5.028626415878534317e-03 -2.858529798686504364e-02 1.753730922937393188e-01 -1.612648516893386841e-01 1.165749058127403259e-01 2.461217045783996582e-01 -1.708555072546005249e-01 6.053084507584571838e-02 1.695296354591846466e-02 5.004938244819641113e-01 -1.069967821240425110e-02 1.236528996378183365e-02 -2.912024781107902527e-02 3.205837449058890343e-03 -5.554836243391036987e-02 -1.475225687026977539e-01 -3.685789555311203003e-02 4.177262187004089355e-01 -3.833709061145782471e-01 2.702808082103729248e-01 7.016271352767944336e-02 -1.124721616506576538e-01 -6.274557858705520630e-02
-6.192760169506072998e-02 -9.965481236577033997e-03 -1.527499128133058548e-02 1.707448661327362061e-01 -1.027765125036239624e-01 -3.979997709393501282e-02 9.420810267329216003e-03 -4.337970614433288574e-01 -7.612690795212984085e-03 -8.188736438751220703e-02 -3.500301539897918701e-01 -1.859318763017654419e-01 -3.885008692741394043e-01 9.602867811918258667e-02 3.434870392084121704e-03 -2.726026773452758789e-01 -1.858441382646560669e-01 -2.334799431264400482e-02 2.418350428342819214e-01 1.913438178598880768e-02 -1.392809450626373291e-01 1.107157096266746521e-01 -1.800414621829986572e-01 6.297340989112854004e-02 -5.171817168593406677e-02 8.256907761096954346e-02 1.697648614645004272e-01 -3.413904607295989990e-01 1.587083935737609863e-01 9.714303910732269287e-02 1.283304095268249512e-01 2.049766713753342628e-03
1.512936204671859741e-01 -5.134075880050659180e-02 -3.905739784240722656e-01 1.707072108983993530e-01 3.275758028030395508e-02 -2.554273009300231934e-01 2.077934592962265015e-01 1.155558228492736816e-01 -1.940076947212219238e-01 -6.292751431465148926e-02 1.157503649592399597e-01 -1.845869272947311401e-01 -3.014288842678070068e-01 -9.356560558080673218e-02 -1.196105033159255981e-01 -6.071134656667709351e-02 -1.818713098764419556e-01 -1.449792832136154175e-01 -4.644745588302612305e-02 1.246698573231697083e-02 -1.295310407876968384e-01 9.923583269119262695e-02 -3.524553030729293823e-02 -1.974110156297683716e-01 -1.280977278947830200e-01 -1.888354569673538208e-01 2.430257499217987061e-01 -3.785048127174377441e-01 2.496024966239929199e-01 -2.157690934836864471e-02 -1.153744682669639587e-01 -9.767450392246246338e-02
2.795349359512329102e-01 6.459409743547439575e-02 1.108367890119552612e-01 -9.711228311061859131e-02 1.180456057190895081e-01 -1.216747239232063293e-01 9.378585964441299438e-02 -4.842861369252204895e-02 -6.793078780174255371e-02 -1.902969330549240112e-01 3.851790428161621094e-01 -1.147597283124923706e-01 -2.780033946037292480e-01 7.926993072032928467e-02 -1.892188787460327148e-01 -2.497690171003341675e-01 3.189019858837127686e-01 -1.447322517633438110e-01 4.754745215177536011e-02 -1.853771805763244629e-01 -2.225891947746276855e-01 9.469746798276901245e-02 7.200992107391357422e-02 -4.127228632569313049e-02 -1.806627064943313599e-01 -1.371348798274993896e-01 1.798583716154098511e-01 -2.520826160907745361e-01 1.819537281990051270e-01 -1.460540443658828735e-01 1.326824575662612915e-01 1.670824885368347168e-01
1.464220434427261353e-01 1.274591982364654541e-01 6.997185945510864258e-02 5.422678217291831970e-02 1.129511371254920959e-01 -1.573833674192428589e-01 4.839180037379264832e-02 -5.610381066799163818e-02 2.632156573235988617e-02 -1.959833502769470215e-01 -2.140769809484481812e-01 -3.120359778404235840e-01 6.425447762012481689e-02 -2.093690820038318634e-02 9.738986380398273468e-03 3.486709296703338623e-01 1.202522590756416321e-02 1.636535488069057465e-02 3.852285742759704590e-01 1.652699857950210571e-01 9.923636913299560547e-02 -2.194788306951522827e-02 -2.456846833229064941e-01 -4.351306334137916565e-02 -3.549772500991821289e-01 1.439180672168731689e-01 1.350574493408203125e-01 -3.421935439109802246e-01 5.365658178925514221e-02 -9.630552493035793304e-03 1.966929137706756592e-01 -1.746443808078765869e-01
3.269623965024948120e-02 9.276160597801208496e-02 -2.641628682613372803e-02 -5.969392880797386169e-02 1.306108981370925903e-01 -3.207414150238037109e-01 1.939772218465805054e-01 3.889659419655799866e-02 1.714462228119373322e-02 -2.243089973926544189e-01 3.197158277034759521e-01 -1.553201079368591309e-01 -1.982629597187042236e-01 6.482773274183273315e-02 3.027262687683105469e-01 3.358731418848037720e-02 1.517684906721115112e-01 4.640010744333267212e-02 7.466902583837509155e-02 2.162849307060241699e-01 6.308177113533020020e-02 1.641531735658645630e-01 3.277660161256790161e-02 1.281415969133377075e-01 1.093774363398551941e-01 1.052840352058410645e-01 -9.863328933715820312e-02 -3.999539017677307129e-01 1.800941228866577148e-01 -2.430109120905399323e-02 3.770306110382080078e-01 1.409953832626342773e-01
9.186983108520507812e-02 -6.191339716315269470e-02 1.083517521619796753e-01 2.125345766544342041e-01 -3.899452462792396545e-02 -3.166782855987548828e-01 1.656607836484909058e-01 -1.780783832073211670e-01 -5.024273321032524109e-02 2.000759728252887726e-02 -3.085280656814575195e-01 -5.918614938855171204e-02 -1.366083920001983643e-01 1.722526103258132935e-01 2.788851261138916016e-01 1.148110106587409973e-01 -1.343278884887695312e-01 1.359201967716217041e-01 1.937665641307830811e-01 3.901736438274383545e-02 -4.514713957905769348e-02 1.545606404542922974e-01 3.798242658376693726e-03 1.342345923185348511e-01 -2.115744501352310181e-01 -4.678806290030479431e-02 1.084904074668884277e-01 -3.652569949626922607e-01 9.608070552349090576e-02 -2.893329858779907227e-01 2.574937045574188232e-01 2.408642619848251343e-01
2.448862195014953613e-01 -8.468329161405563354e-02 -5.685436725616455078e-02 1.733084619045257568e-01 -8.964555710554122925e-02 -1.236239671707153320e-01 1.171886324882507324e-01 -2.642875351011753082e-02 -1.182385757565498352e-01 -2.864634394645690918e-01 -1.623963564634323120e-01 2.091070264577865601e-02 -1.268939822912216187e-01 2.867705821990966797e-01 -1.233186200261116028e-01 -5.629142001271247864e-02 7.736498955637216568e-03 2.819779217243194580e-01 6.335519254207611084e-02 2.993103815242648125e-03 -3.915485367178916931e-02 -1.103112380951642990e-02 2.763892114162445068e-01 -2.898642607033252716e-02 -2.201552540063858032e-01 1.978792846202850342e-01 8.229282498359680176e-02 -3.545560315251350403e-02 4.452823996543884277e-01 -2.607991695404052734e-01 -1.766303926706314087e-02 3.123052418231964111e-01
-1.594539284706115723e-01 -1.775660216808319092e-01 -2.613584995269775391e-01 -2.660472132265567780e-02 2.118769139051437378e-01 -2.662933468818664551e-01 9.341860562562942505e-02 5.804688856005668640e-02 -1.579849123954772949e-01 9.495329856872558594e-02 8.577390015125274658e-02 1.941568963229656219e-02 -1.242275089025497437e-01 3.915574029088020325e-02 -1.007939130067825317e-01 -1.878187358379364014e-01 2.432283759117126465e-02 -3.725584223866462708e-02 1.935714185237884521e-01 7.084087282419204712e-02 4.823429882526397705e-02 5.385172367095947266e-02 -8.208672702312469482e-02 -2.486533820629119873e-01 -2.043293565511703491e-01 -7.920362055301666260e-02 2.924755513668060303e-01 -5.705962777137756348e-01 2.367484867572784424e-01 3.354914486408233643e-02 -8.304678648710250854e-02 2.320795319974422455e-02
2.333479970693588257e-01 -8.847682923078536987e-02 5.806393176317214966e-02 -7.075028959661722183e-03 1.676805466413497925e-01 -1.951840668916702271e-01 3.352739214897155762e-01 7.110564503818750381e-03 1.082671657204627991e-01 -2.116941660642623901e-01 7.743234187364578247e-02 -1.160336211323738098e-01 -1.727972924709320068e-01 3.043724298477172852e-01 2.654058039188385010e-01 -6.396566331386566162e-02 -1.365434527397155762e-01 7.705072313547134399e-02 1.244360506534576416e-01 -8.193980157375335693e-02 -8.327983319759368896e-02 1.493296027183532715e-01 -2.291900068521499634e-01 9.590452164411544800e-02 1.280935108661651611e-01 -4.503994062542915344e-02 -3.029938600957393646e-02 -6.182693690061569214e-02 4.047405421733856201e-01 -2.317230403423309326e-01 1.109255924820899963e-01 3.030928075313568115e-01
-5.355250835418701172e-02 -5.457141995429992676e-02 -3.164058625698089600e-01 1.490439176559448242e-01 1.090057864785194397e-01 -3.291395604610443115e-01 1.687295138835906982e-01 4.743083938956260681e-02 -2.771459519863128662e-01 -4.889347031712532043e-02 1.170560345053672791e-01 -1.787159293889999390e-01 -3.778547942638397217e-01 9.798571467399597168e-03 -1.513672173023223877e-01 -1.979053318500518799e-01 2.437283098697662354e-02 1.169801875948905945e-02 -2.930873446166515350e-02 5.694659426808357239e-02 4.132438451051712036e-03 9.673833847045898438e-02 -4.842256009578704834e-02 -4.348806291818618774e-02 -9.735929965972900391e-02 -2.193119227886199951e-01 1.271230131387710571e-01 -4.702804684638977051e-01 2.129968106746673584e-01 1.040948480367660522e-01 1.679934561252593994e-02 -1.458493471145629883e-01
1.580198109149932861e-01 -2.771168351173400879e-01 1.792104099877178669e-03 -1.875030100345611572e-01 -6.930976361036300659e-02 -1.320222020149230957e-01 2.163150906562805176e-01 -2.146685719490051270e-01 -1.742180585861206055e-01 -1.201356053352355957e-01 -2.491432055830955505e-02 -6.623639911413192749e-02 -4.456077143549919128e-02 6.100780889391899109e-02 -2.512598931789398193e-01 -2.006113380193710327e-01 1.910926848649978638e-01 -4.894137382507324219e-02 1.547430604696273804e-01 2.118055671453475952e-01 -1.841734647750854492e-01 1.956510543823242188e-01 1.654965877532958984e-01 -8.612518757581710815e-02 -4.356572031974792480e-01 1.129016876220703125e-01 7.560844533145427704e-03 -1.214332729578018188e-01 2.022596597671508789e-01 -3.146726489067077637e-01 1.206074729561805725e-01 -5.044322460889816284e-02
2.514882683753967285e-01 4.083638079464435577e-03 -2.776125632226467133e-02 2.207179740071296692e-02 6.141850352287292480e-02 -6.217650324106216431e-02 7.725144922733306885e-02 6.910409033298492432e-02 -5.431163683533668518e-02 -5.463908612728118896e-02 1.957945525646209717e-01 -1.862368583679199219e-01 -3.115059435367584229e-01 2.225733250379562378e-01 -9.699444472789764404e-02 -3.066691383719444275e-02 1.193672865629196167e-01 -2.088073454797267914e-02 1.046985089778900146e-01 -5.942575260996818542e-02 -1.329012662172317505e-01 3.790361881256103516e-01 4.044786095619201660e-02 -2.785978615283966064e-01 -1.066611334681510925e-01 3.334593772888183594e-02 1.209422200918197632e-01 -3.005999326705932617e-01 1.766833662986755371e-01 -3.536312878131866455e-01 3.691478967666625977e-01 -3.794520348310470581e-02
1.364830732345581055e-01 1.889815330505371094e-01 4.152409434318542480e-01 -1.184364035725593567e-01 -6.334049999713897705e-02 -2.075987309217453003e-01 -1.692908406257629395e-01 -1.480162260122597218e-03 -1.488338559865951538e-01 -7.509423792362213135e-02 9.285249561071395874e-02 -2.342443019151687622e-01 -1.574485152959823608e-01 2.397858202457427979e-01 -5.163308233022689819e-02 3.022188693284988403e-02 1.255047768354415894e-01 2.586115300655364990e-01 1.049169674515724182e-01 -1.161236539483070374e-01 3.188145905733108521e-02 -1.770067065954208374e-01 -2.990931831300258636e-02 -5.356489494442939758e-02 9.228540956974029541e-02 4.967225715517997742e-02 3.251037001609802246e-01 -4.320207238197326660e-01 1.568281352519989014e-01 1.778458058834075928e-01 3.171366453170776367e-02 5.002479627728462219e-02
1.238251999020576477e-01 1.535259559750556946e-02 6.226038560271263123e-02 1.858938038349151611e-01 1.043268144130706787e-01 -1.342738717794418335e-01 2.880415618419647217e-01 -8.788271993398666382e-02 1.997921466827392578e-01 -4.042235910892486572e-01 -7.759138196706771851e-02 -1.347274631261825562e-01 -1.331578791141510010e-01 -2.154804319143295288e-01 1.590808779001235962e-01 -8.967411518096923828e-02 -1.628329306840896606e-01 -9.503172338008880615e-02 7.558108121156692505e-02 3.450997471809387207e-01 -1.322937011718750000e-02 7.401223480701446533e-02 -2.059085667133331299e-01 3.811110556125640869e-02 -1.176074445247650146e-01 3.593598306179046631e-01 2.401067614555358887e-01 -2.434519976377487183e-01 1.028833910822868347e-01 7.880970090627670288e-02 1.012148037552833557e-01 -6.789807975292205811e-02
2.473656833171844482e-01 1.754867881536483765e-01 1.628682315349578857e-01 -5.337071791291236877e-02 8.282513171434402466e-02 -2.267731875181198120e-01 1.224498897790908813e-01 -3.903159499168395996e-02 2.000668197870254517e-01 6.415970623493194580e-02 -2.029541283845901489e-01 -9.576212614774703979e-02 2.673635026440024376e-04 2.990156412124633789e-02 1.047987565398216248e-01 -1.081017106771469116e-01 -3.584867715835571289e-01 7.158651016652584076e-03 1.885487586259841919e-01 -7.666684687137603760e-02 1.446311455219984055e-02 1.479809880256652832e-01 -7.294636964797973633e-02 1.025383323431015015e-01 -2.514046989381313324e-02 1.185091286897659302e-01 1.031405851244926453e-01 -4.518909752368927002e-01 1.265481710433959961e-01 -2.354052960872650146e-01 2.757804393768310547e-01 3.175369203090667725e-01
6.766010820865631104e-02 4.420817643404006958e-02 1.297311484813690186e-01 4.599589109420776367e-02 6.470913439989089966e-02 -2.706079483032226562e-01 5.437058582901954651e-02 -6.051956675946712494e-03 -3.740105405449867249e-02 -1.220997795462608337e-01 -9.124846011400222778e-02 -3.851403295993804932e-01 1.936955899000167847e-01 2.876107394695281982e-01 -1.160622835159301758e-01 2.212107181549072266e-01 2.162597328424453735e-02 1.547216325998306274e-01 3.606827557086944580e-01 9.603170305490493774e-02 1.464722007513046265e-01 8.732338249683380127e-02 -2.448955029249191284e-01 1.884241774678230286e-02 -3.415902554988861084e-01 9.160915762186050415e-02 -6.655778735876083374e-02 -3.309579789638519287e-01 7.745946943759918213e-02 -1.004698500037193298e-01 1.247096434235572815e-01 -1.211994513869285583e-01
-8.963922411203384399e-02 7.154627237468957901e-03 -1.567104458808898926e-02 2.023123800754547119e-01 5.971116200089454651e-02 -1.794616430997848511e-01 1.181414425373077393e-01 5.148841813206672668e-02 -4.187891259789466858e-02 -3.518805503845214844e-01 -1.769890189170837402e-01 -2.924631536006927490e-01 6.946089863777160645e-02 4.135369956493377686e-01 8.770398795604705811e-02 6.342329084873199463e-02 5.654413253068923950e-02 3.349928557872772217e-02 4.163960516452789307e-01 2.917497158050537109e-01 -2.821430936455726624e-02 6.947023421525955200e-02 -7.177174091339111328e-02 -1.444588005542755127e-01 -1.970955431461334229e-01 8.192114531993865967e-03 7.741248607635498047e-02 -4.816778376698493958e-02 -1.125673353672027588e-01 7.888199388980865479e-02 2.574202418327331543e-01 2.037686407566070557e-01
2.626105211675167084e-03 -8.395548909902572632e-02 -8.312848210334777832e-02 1.087688505649566650e-01 -5.068135261535644531e-02 -3.223305940628051758e-01 1.445482373237609863e-01 -2.826328277587890625e-01 -2.831557206809520721e-02 1.092939451336860657e-02 -1.753633469343185425e-01 -1.783923506736755371e-01 -1.135824024677276611e-01 -6.234437460079789162e-04 2.184368968009948730e-01 1.175708547234535217e-01 -7.478994131088256836e-02 2.199490182101726532e-02 3.617588281631469727e-01 -5.035983398556709290e-02 -1.736299842596054077e-01 4.044145643711090088e-01 -3.165908902883529663e-02 7.347232848405838013e-02 1.233121100813150406e-02 -4.502005875110626221e-02 2.357733100652694702e-01 -3.954776525497436523e-01 4.746988788247108459e-02 -2.665854394435882568e-01 -3.818126628175377846e-03 -4.402659833431243896e-02
-5.919310823082923889e-02 -1.184639409184455872e-01 2.541628777980804443e-01 2.584793269634246826e-01 1.304084360599517822e-01 -3.053835825994610786e-03 2.988094091415405273e-02 1.269821673631668091e-01 -2.770429551601409912e-01 -1.422197222709655762e-01 -5.469760298728942871e-02 -2.362270951271057129e-01 -1.203193664550781250e-01 1.185812279582023621e-01 -1.071242317557334900e-01 -2.325880900025367737e-02 -2.986743748188018799e-01 -6.833563745021820068e-02 3.039520606398582458e-02 1.488418877124786377e-01 -3.069566562771797180e-02 7.877177745103836060e-02 -2.873788774013519287e-01 1.070623565465211868e-02 -2.277873754501342773e-01 3.211971819400787354e-01 2.015683799982070923e-01 -2.869632244110107422e-01 6.440598517656326294e-02 -3.510634601116180420e-01 3.626123070716857910e-02 8.453783392906188965e-02
2.077288031578063965e-01 1.388057228177785873e-02 1.207905113697052002e-01 2.480582445859909058e-01 7.483144104480743408e-02 -3.402315676212310791e-01 3.692503273487091064e-01 9.929257631301879883e-02 1.470891684293746948e-01 -1.315484344959259033e-01 4.851857200264930725e-02 -2.289875224232673645e-02 1.041736304759979248e-01 -9.523778222501277924e-03 1.363403536379337311e-02 -1.219253167510032654e-01 -3.118418715894222260e-02 1.475597918033599854e-01 9.425557404756546021e-02 2.655350863933563232e-01 -4.155719280242919922e-02 1.560238152742385864e-01 -1.064568758010864258e-01 -3.231351673603057861e-01 -4.354600235819816589e-02 5.924258846789598465e-03 2.624970078468322754e-01 -3.907399177551269531e-01 -9.684435278177261353e-02 -2.387893497943878174e-01 -4.007559642195701599e-02 9.838517010211944580e-02
2.995691895484924316e-01 6.162567995488643646e-03 -4.119104892015457153e-02 -3.369155228137969971e-01 1.863052695989608765e-01 4.827697575092315674e-02 2.932705879211425781e-01 -8.614341914653778076e-02 -2.702006371691823006e-03 -3.050864934921264648e-01 5.482336506247520447e-03 -3.335180506110191345e-02 -1.888981610536575317e-01 -1.162646804004907608e-02 2.772031724452972412e-01 -1.351612061262130737e-01 -1.717815101146697998e-01 -2.492435574531555176e-01 1.709370017051696777e-01 4.049952328205108643e-02 -3.640411794185638428e-02 5.336650647222995758e-03 3.818947589024901390e-03 1.704340130090713501e-01 8.764495700597763062e-02 -1.189096271991729736e-01 2.475678175687789917e-01 -3.710901737213134766e-01 6.573932617902755737e-02 -6.923083215951919556e-02 1.385169327259063721e-01 -1.932882517576217651e-01
2.688388526439666748e-01 -4.742443561553955078e-02 -4.865787550806999207e-02 -8.076777309179306030e-02 1.950126439332962036e-01 -9.286824613809585571e-02 1.696217954158782959e-01 2.560320682823657990e-02 1.105821132659912109e-01 -1.450906842947006226e-01 -6.404812633991241455e-02 -2.553853392601013184e-01 -3.045161664485931396e-01 1.630938947200775146e-01 3.435806557536125183e-02 5.534759536385536194e-02 -2.487265020608901978e-01 -2.279410660266876221e-01 4.185165092349052429e-02 9.220930188894271851e-02 -2.100894153118133545e-01 -2.201902717351913452e-01 -1.815770566463470459e-01 -2.756198644638061523e-01 -3.471746668219566345e-02 1.453644484281539917e-01 3.686068058013916016e-01 -1.839702427387237549e-01 1.059755962342023849e-02 1.080326810479164124e-01 1.241995394229888916e-01 2.634997069835662842e-01
2.185151875019073486e-01 1.151203289628028870e-01 -1.048424839973449707e-01 -8.247263729572296143e-02 -1.715362370014190674e-01 -7.292381674051284790e-02 1.720270365476608276e-01 -5.792477354407310486e-02 -1.432747989892959595e-01 -2.152053266763687134e-01 -9.575876593589782715e-02 -2.323970943689346313e-01 -1.813893616199493408e-01 3.713237047195434570e-01 -1.040431335568428040e-01 -2.392170429229736328e-01 8.390256762504577637e-02 5.228558555245399475e-02 8.929412066936492920e-02 -1.190861314535140991e-01 8.429709821939468384e-02 2.778335213661193848e-01 2.563951313495635986e-01 -6.712876260280609131e-02 -3.507554233074188232e-01 -1.678453087806701660e-01 1.134585961699485779e-01 -5.506015196442604065e-02 3.502596616744995117e-01 -6.048904731869697571e-02 -5.345271900296211243e-02 4.343737289309501648e-02
-1.425142139196395874e-01 1.951696574687957764e-01 5.408372357487678528e-02 -6.747767329216003418e-02 -1.907882839441299438e-01 -3.045666813850402832e-01 1.588159650564193726e-01 -7.041011005640029907e-02 4.081475138664245605e-01 -1.858390718698501587e-01 -4.123639687895774841e-02 -2.187512814998626709e-01 -1.372635215520858765e-01 1.372011750936508179e-01 -6.126292422413825989e-02 -2.078622728586196899e-01 8.822227246128022671e-04 4.874754697084426880e-03 2.936195731163024902e-01 1.805186569690704346e-01 -2.020928114652633667e-01 -4.661012813448905945e-02 -1.988863758742809296e-02 -2.594467066228389740e-02 1.862549483776092529e-01 9.552669525146484375e-02 3.019902110099792480e-01 -2.295492589473724365e-01 1.691690683364868164e-01 -1.787888556718826294e-01 1.642654091119766235e-01 -3.605713695287704468e-02
9.342411160469055176e-02 -7.076852768659591675e-02 2.234549373388290405e-01 4.012615382671356201e-01 -8.082119375467300415e-02 -3.014330565929412842e-01 5.397497676312923431e-03 -3.006407022476196289e-01 -9.941314905881881714e-02 -5.422660335898399353e-02 -1.268998384475708008e-01 -1.458564996719360352e-01 -2.108889073133468628e-01 -1.464447379112243652e-01 -5.663407221436500549e-02 -2.005879580974578857e-01 -4.380204156041145325e-02 -7.018244266510009766e-02 3.649865984916687012e-01 4.623138159513473511e-02 -2.525629401206970215e-01 -4.425796121358871460e-02 -8.048114250414073467e-04 -1.762945502996444702e-01 -8.880425244569778442e-02 -4.183831810951232910e-02 2.135570496320724487e-01 -2.090347111225128174e-01 2.380280494689941406e-01 6.862886250019073486e-02 1.219060719013214111e-01 -1.172918900847434998e-01
-3.965034335851669312e-02 2.557276487350463867e-01 -4.410264641046524048e-02 1.666936650872230530e-02 -9.111166931688785553e-03 -1.746659874916076660e-01 9.115210175514221191e-02 -3.103490360081195831e-02 4.877759516239166260e-02 -2.676825821399688721e-01 -1.476860344409942627e-01 -1.600099354982376099e-02 -1.544787436723709106e-01 -1.882944405078887939e-01 1.521312072873115540e-02 8.168789744377136230e-02 -2.203202396631240845e-01 9.236025810241699219e-02 1.078419163823127747e-01 -2.019224911928176880e-01 6.235476210713386536e-02 3.959375619888305664e-01 -8.384992927312850952e-02 1.082003861665725708e-01 -3.045502901077270508e-01 -1.450591068714857101e-02 1.595922261476516724e-01 -5.212314128875732422e-01 7.783707976341247559e-02 -1.581131964921951294e-01 -6.113212183117866516e-02 1.218458712100982666e-01
1.154261007905006409e-01 1.463808584958314896e-02 1.405285596847534180e-01 2.230865061283111572e-01 3.413286805152893066e-01 -2.791219949722290039e-01 1.375063210725784302e-01 -1.911121010780334473e-01 6.256998330354690552e-02 -3.473268747329711914e-01 -3.565509989857673645e-02 -1.670690774917602539e-01 -1.453210860490798950e-01 6.316702812910079956e-03 -5.695285275578498840e-02 5.205925181508064270e-02 -2.532377541065216064e-01 6.145730987191200256e-02 2.242586314678192139e-01 1.647799760103225708e-01 6.560636311769485474e-02 -7.624360918998718262e-02 -1.532877385616302490e-01 1.752922870218753815e-02 -8.932840824127197266e-02 2.725781798362731934e-01 2.403390407562255859e-01 -2.065530270338058472e-01 -8.618436008691787720e-02 -7.380957901477813721e-02 3.309044837951660156e-01 -4.362338781356811523e-02
2.851513326168060303e-01 -4.529730081558227539e-01 -2.365437895059585571e-01 -7.353070378303527832e-02 -1.371685415506362915e-01 -1.135663837194442749e-01 1.904113143682479858e-01 6.592707335948944092e-02 -2.254038602113723755e-01 -1.893993914127349854e-01 4.598590731620788574e-02 -1.077067330479621887e-01 -2.203741669654846191e-01 9.140459448099136353e-02 1.001828759908676147e-01 -1.113991811871528625e-01 9.251159429550170898e-02 -1.346181780099868774e-01 -1.064669433981180191e-02 1.558889895677566528e-01 3.929330036044120789e-02 3.198177814483642578e-01 -4.247954580932855606e-03 -1.588695794343948364e-01 -2.909317314624786377e-01 -1.116804871708154678e-02 -4.228651523590087891e-02 -3.015195131301879883e-01 9.193932265043258667e-02 -9.386876225471496582e-02 1.373067498207092285e-01 -7.939191162586212158e-02
2.349133938550949097e-01 3.759852424263954163e-02 1.550298184156417847e-01 -2.063394933938980103e-01 4.336996749043464661e-02 2.059139311313629150e-03 8.618179708719253540e-03 -8.203904330730438232e-02 8.446154743432998657e-02 -2.750051021575927734e-01 -1.554451137781143188e-01 -3.085929155349731445e-01 1.565373092889785767e-01 1.763729192316532135e-02 2.089588493108749390e-01 -1.206718608736991882e-01 3.698921203613281250e-02 -3.027853369712829590e-01 2.599649429321289062e-01 -1.258751610293984413e-03 -1.440735012292861938e-01 -1.611991226673126221e-02 -7.819274440407752991e-03 6.586108356714248657e-02 8.469614386558532715e-02 1.026816591620445251e-01 2.937579751014709473e-01 -3.565113544464111328e-01 2.958688139915466309e-01 -7.707326859235763550e-02 1.932548135519027710e-01 -1.868790984153747559e-01
1.446364969015121460e-01 7.521390914916992188e-02 -4.359207674860954285e-02 2.065509557723999023e-02 3.036968708038330078e-01 -1.892599314451217651e-01 4.425020143389701843e-02 -4.240003414452075958e-03 -2.754486538469791412e-02 -3.590291738510131836e-01 5.177752301096916199e-02 -4.075495302677154541e-01 -5.747119709849357605e-02 1.356636434793472290e-01 -3.434886932373046875e-01 -3.360521495342254639e-01 -4.155246168375015259e-02 -1.638251990079879761e-01 2.128993626683950424e-03 -7.579395920038223267e-02 -9.989763051271438599e-02 6.018342077732086182e-02 7.751424610614776611e-02 -9.632118046283721924e-02 -2.339509576559066772e-01 8.472561091184616089e-02 -5.223614163696765900e-03 -1.676161885261535645e-01 1.722473949193954468e-01 -3.206489682197570801e-01 -2.489799447357654572e-02 -6.055298075079917908e-02
3.306576311588287354e-01 1.780129075050354004e-01 6.394814699888229370e-02 7.018341124057769775e-02 9.609574079513549805e-02 -1.388726979494094849e-01 2.063050121068954468e-02 -8.913647383451461792e-02 -1.327820308506488800e-02 -1.744977980852127075e-01 1.333284080028533936e-01 -3.165209293365478516e-01 -1.605166196823120117e-01 2.691290080547332764e-01 -2.367981076240539551e-01 -8.599469065666198730e-02 8.775665611028671265e-02 -9.296653419733047485e-02 -6.411910802125930786e-02 -3.457572683691978455e-02 -2.433185577392578125e-01 1.875388175249099731e-01 5.095457658171653748e-02 -2.844994366168975830e-01 -9.076346457004547119e-02 6.409552693367004395e-02 -8.114691823720932007e-02 -3.721675574779510498e-01 2.307227551937103271e-01 -1.785394996404647827e-01 -1.854963228106498718e-02 2.456906884908676147e-01
1.492344588041305542e-01 -2.019254714250564575e-01 8.421476930379867554e-02 -3.641910254955291748e-01 -1.828217655420303345e-01 -3.218391537666320801e-01 3.780020773410797119e-01 -1.049108430743217468e-01 1.761369258165359497e-01 -2.848030030727386475e-01 -1.964444071054458618e-01 1.526101375930011272e-03 3.522378206253051758e-02 -8.359573036432266235e-02 -6.219363585114479065e-02 6.952261924743652344e-02 3.951071575284004211e-02 2.466956339776515961e-02 1.748948395252227783e-01 6.812003999948501587e-02 -4.672194644808769226e-02 2.697321176528930664e-01 7.554382085800170898e-02 2.947288565337657928e-03 -3.007641136646270752e-01 3.202725574374198914e-02 2.339034825563430786e-01 -2.145502716302871704e-01 1.505073066800832748e-02 -5.294638872146606445e-02 3.016984649002552032e-02 -1.563717275857925415e-01
5.082413926720619202e-02 -1.730476021766662598e-01 1.897040158510208130e-01 -1.085887551307678223e-01 -1.740628331899642944e-01 1.470561325550079346e-01 2.029045075178146362e-01 -2.673842012882232666e-01 -1.128467619419097900e-01 -1.291413903236389160e-01 -1.138786226511001587e-01 -1.277604848146438599e-01 -3.454133123159408569e-02 1.517422646284103394e-01 -2.493543475866317749e-01 2.085817977786064148e-02 -7.891160249710083008e-02 -1.285887658596038818e-01 3.853290379047393799e-01 6.091289967298507690e-02 -2.309202998876571655e-01 1.930126845836639404e-01 1.580024696886539459e-02 2.031714469194412231e-02 -2.527780234813690186e-01 -6.705382466316223145e-02 -1.772025972604751587e-02 -3.123140931129455566e-01 2.954688668251037598e-01 -5.521787330508232117e-02 1.112305000424385071e-02 2.943750917911529541e-01
2.202743440866470337e-01 1.341227628290653229e-02 1.962530612945556641e-01 1.712053269147872925e-01 1.747286133468151093e-02 -1.863505840301513672e-01 1.779201775789260864e-01 1.693687140941619873e-01 -1.001542881131172180e-01 -1.377492845058441162e-01 -7.170204818248748779e-02 -9.602841734886169434e-02 -3.664428368210792542e-02 9.210593998432159424e-02 -9.737771004438400269e-02 -1.125494092702865601e-01 -9.361211210489273071e-02 -4.642594233155250549e-02 2.761564552783966064e-01 -1.854952126741409302e-01 -2.553764283657073975e-01 4.753977060317993164e-01 1.951855570077896118e-01 3.532327711582183838e-03 -1.179650351405143738e-01 8.955042809247970581e-02 7.091632485389709473e-02 -1.963040530681610107e-01 3.179177641868591309e-02 -4.168141484260559082e-01 -3.311625868082046509e-02 1.431597769260406494e-01
-1.148369163274765015e-01 1.367972940206527710e-01 1.341809481382369995e-01 7.336539216339588165e-03 -7.896257936954498291e-02 -2.280754223465919495e-02 3.323590382933616638e-02 -1.376225650310516357e-01 -1.048511937260627747e-01 -1.546172499656677246e-01 6.723540276288986206e-02 -1.921977102756500244e-01 8.784717880189418793e-03 2.153230607509613037e-01 3.823131620883941650e-01 -9.442257881164550781e-02 -9.340156614780426025e-02 5.647664517164230347e-02 1.143243685364723206e-01 -1.082766279578208923e-01 -7.539416849613189697e-02 -7.218820601701736450e-02 -2.328214198350906372e-01 -2.461188137531280518e-01 -3.802164793014526367e-01 2.038592696189880371e-01 1.918672174215316772e-01 -3.910556733608245850e-01 7.025391608476638794e-02 -2.073231041431427002e-01 5.638593807816505432e-02 2.366818934679031372e-01
6.862591207027435303e-02 -1.622261703014373779e-01 1.534888595342636108e-01 2.827007174491882324e-01 7.397615909576416016e-02 -2.883549928665161133e-01 2.003841102123260498e-02 -1.056655794382095337e-01 -1.126405876129865646e-02 1.094163060188293457e-01 -1.460667550563812256e-01 -2.387900799512863159e-01 -2.199545800685882568e-01 3.242949247360229492e-01 -6.519795209169387817e-02 4.543222859501838684e-02 1.744366995990276337e-02 1.498560011386871338e-01 3.205770552158355713e-01 -6.046070903539657593e-02 -4.213307797908782959e-02 -2.527728974819183350e-01 -2.165486067533493042e-01 1.416603475809097290e-01 -3.616064786911010742e-01 4.934690892696380615e-02 2.429558038711547852e-01 -9.012810140848159790e-02 1.722593009471893311e-01 5.919956043362617493e-02 1.378370374441146851e-01 2.552377246320247650e-02
1.754459179937839508e-02 1.667509078979492188e-01 -1.543750911951065063e-01 1.029869467020034790e-01 5.200754478573799133e-02 -3.895353078842163086e-01 -2.169982530176639557e-02 -8.491226285696029663e-02 1.986990571022033691e-01 -1.823372244834899902e-01 -4.798382520675659180e-02 -2.802903354167938232e-01 -2.971001267433166504e-01 -1.895021647214889526e-01 1.553164273500442505e-01 -1.962361633777618408e-01 -1.149441674351692200e-01 -5.711950361728668213e-03 2.754028439521789551e-01 1.244215816259384155e-01 2.175090368837118149e-03 -1.326050013303756714e-01 8.841484785079956055e-02 -6.891078501939773560e-02 1.346535235643386841e-02 1.136719435453414917e-01 3.142391741275787354e-01 -3.452513813972473145e-01 1.699873208999633789e-01 -1.915081739425659180e-01 5.924708023667335510e-02 8.030748926103115082e-03
-1.015055254101753235e-01 1.564721763134002686e-01 5.904237553477287292e-02 -6.043117865920066833e-02 -1.197781413793563843e-01 -2.034185379743576050e-01 -8.469893783330917358e-02 2.277503162622451782e-02 1.112863644957542419e-01 -2.372593060135841370e-02 3.850176036357879639e-01 -1.518042236566543579e-01 -2.466110736131668091e-01 2.740765511989593506e-01 4.908551275730133057e-02 -7.158783823251724243e-02 5.716278031468391418e-02 4.436352290213108063e-03 1.899771541357040405e-01 4.814621061086654663e-02 1.232272852212190628e-02 1.342404484748840332e-01 6.997661292552947998e-02 -9.511038661003112793e-02 -5.536012649536132812e-01 -2.738128183409571648e-03 1.306755244731903076e-01 -3.260238170623779297e-01 9.587635844945907593e-02 5.140681192278862000e-02 1.782149523496627808e-01 1.403574049472808838e-01
9.261895716190338135e-02 1.215595472604036331e-02 -1.288709789514541626e-01 -1.095726713538169861e-01 -1.953610330820083618e-01 -1.320081949234008789e-01 2.341483235359191895e-01 -9.193154424428939819e-02 -2.475417256355285645e-01 -2.291430234909057617e-01 7.957699149847030640e-02 -9.638343006372451782e-03 -1.950410157442092896e-01 1.312830895185470581e-01 1.769112795591354370e-01 -2.717683911323547363e-01 -2.000317126512527466e-01 -7.508409023284912109e-02 -1.486961077898740768e-02 -1.387320905923843384e-01 5.084885284304618835e-02 -2.326181977987289429e-01 -2.347994297742843628e-01 1.612743921577930450e-02 -2.514200806617736816e-01 -1.908178627490997314e-01 2.429026812314987183e-01 -4.336326122283935547e-01 9.601731598377227783e-02 -1.417721211910247803e-01 5.223469436168670654e-02 -8.505944907665252686e-02
7.090543210506439209e-02 1.131563410162925720e-01 2.111777216196060181e-01 -1.603104360401630402e-02 -1.013665944337844849e-01 -2.060574740171432495e-01 1.306922286748886108e-01 7.537696510553359985e-02 1.763102561235427856e-01 -2.636573910713195801e-01 -1.902391612529754639e-01 -1.378246396780014038e-01 -9.773975610733032227e-02 1.977261006832122803e-01 3.494268283247947693e-02 -2.260547727346420288e-01 -4.485978931188583374e-02 3.694986179471015930e-02 4.265769124031066895e-01 2.068963348865509033e-01 -7.940497994422912598e-02 8.930864930152893066e-02 -3.405919969081878662e-01 7.150965929031372070e-02 -1.549948845058679581e-02 -8.848042786121368408e-02 1.902598440647125244e-01 -1.857884079217910767e-01 6.577879190444946289e-02 -2.578645348548889160e-01 1.888999491930007935e-01 -2.371114343404769897e-01
1.943167597055435181e-01 -1.587950885295867920e-01 -1.681738942861557007e-01 -9.413620829582214355e-02 -9.193406254053115845e-02 1.108519360423088074e-01 4.323589429259300232e-02 -9.992976486682891846e-02 -1.551728248596191406e-01 -9.142518788576126099e-02 1.423553079366683960e-01 -2.588413655757904053e-01 -2.628602087497711182e-01 3.312942981719970703e-01 2.481265813112258911e-01 -1.536065042018890381e-01 -1.296202391386032104e-01 -1.103105321526527405e-01 1.606534272432327271e-01 4.666232503950595856e-03 9.107737988233566284e-02 2.096660584211349487e-01 -2.834865450859069824e-02 -2.145552188158035278e-01 -1.271861046552658081e-01 -9.155767410993576050e-02 -1.492773555219173431e-02 -1.273751556873321533e-01 4.264675676822662354e-01 9.961601346731185913e-03 2.137916237115859985e-01 2.469633668661117554e-01
4.973800107836723328e-02 -1.929861307144165039e-01 2.383584976196289062e-01 1.527377963066101074e-01 5.513862892985343933e-02 -3.564926683902740479e-01 9.713290631771087646e-02 -2.247843742370605469e-01 2.415578961372375488e-01 9.363127499818801880e-02 -1.800129711627960205e-01 -3.389121890068054199e-01 4.209624603390693665e-02 1.594425924122333527e-02 -5.728268250823020935e-02 2.951815165579319000e-02 1.246294155716896057e-01 1.822455413639545441e-02 2.930849194526672363e-01 -7.004195824265480042e-03 -2.846170365810394287e-01 -2.410632092505693436e-03 8.930589258670806885e-02 -1.613510996103286743e-01 -6.891085952520370483e-02 -1.824282556772232056e-01 4.879191145300865173e-02 -4.165912270545959473e-01 5.125721544027328491e-02 1.063336655497550964e-01 1.553066223859786987e-01 2.529567666351795197e-02
2.076619267463684082e-01 1.403666883707046509e-01 -1.152968183159828186e-01 7.668700814247131348e-02 -8.269611746072769165e-02 3.992055356502532959e-02 3.053497336804866791e-02 1.120199412107467651e-01 1.692575812339782715e-01 -1.873912960290908813e-01 8.662885054945945740e-03 -2.245591133832931519e-01 -3.267547190189361572e-01 2.165531739592552185e-02 2.157993763685226440e-01 -2.097644470632076263e-02 -2.894886732101440430e-01 2.144038230180740356e-01 -6.481982022523880005e-02 -1.371972262859344482e-01 -2.359861582517623901e-01 3.116882778704166412e-02 1.961736977100372314e-01 1.437259614467620850e-01 -3.172882497310638428e-01 7.816347479820251465e-02 -5.578263476490974426e-02 -3.989450037479400635e-01 2.162582725286483765e-01 2.013293839991092682e-02 1.927763521671295166e-01 -7.475446164608001709e-02
4.197315275669097900e-01 -1.489804536104202271e-01 1.628154963254928589e-01 3.730788826942443848e-02 -2.507695183157920837e-02 -1.793762147426605225e-01 1.826276332139968872e-01 -1.870117485523223877e-01 1.075095534324645996e-01 -2.438392341136932373e-01 -3.534845113754272461e-01 1.148670725524425507e-02 -2.357634305953979492e-01 1.747147887945175171e-01 1.241459744051098824e-03 1.710171401500701904e-01 1.889612227678298950e-01 -3.178700804710388184e-02 2.135796099901199341e-01 3.916940651834011078e-03 -1.353299170732498169e-01 -1.328577697277069092e-01 -6.527055054903030396e-02 1.996946781873703003e-01 -1.364063322544097900e-01 1.586808823049068451e-02 1.777901202440261841e-01 -2.658631801605224609e-01 -5.278256908059120178e-02 1.534594446420669556e-01 4.657214879989624023e-02 -2.214359045028686523e-01
1.858875155448913574e-01 -3.293836861848831177e-02 -1.834332048892974854e-01 -1.340865045785903931e-01 -1.582213342189788818e-01 -3.887572884559631348e-02 1.297118514776229858e-01 1.878608614206314087e-01 2.168344259262084961e-01 3.779634460806846619e-02 -5.234901607036590576e-02 -2.994460165500640869e-01 -2.238953560590744019e-01 4.007249325513839722e-02 -6.095020100474357605e-02 -2.660290598869323730e-01 -1.794099211692810059e-01 2.434652745723724365e-01 1.110040023922920227e-01 -1.497920788824558258e-02 -1.691877096891403198e-01 9.892550110816955566e-02 1.549732834100723267e-01 -1.185133531689643860e-01 4.050851613283157349e-02 1.547235548496246338e-01 6.721459329128265381e-02 -3.893278539180755615e-01 3.048627972602844238e-01 1.287902891635894775e-01 3.069953918457031250e-01 -3.263939172029495239e-02
-2.696729898452758789e-01 1.146960407495498657e-01 4.951841384172439575e-02 -1.476871371269226074e-01 -4.128249734640121460e-02 -2.858896926045417786e-02 4.550724476575851440e-02 -3.534350916743278503e-02 -8.722431957721710205e-02 -1.155814975500106812e-01 1.210104674100875854e-01 -2.662241458892822266e-01 -1.096887737512588501e-01 2.263369113206863403e-01 3.243263363838195801e-01 -4.049722477793693542e-02 -2.781965732574462891e-01 5.520202219486236572e-02 2.672985792160034180e-01 2.031823061406612396e-02 -1.132520660758018494e-02 -3.237866330891847610e-03 -8.958592265844345093e-02 -2.696036994457244873e-01 -3.846544325351715088e-01 -7.380503416061401367e-02 1.383135020732879639e-01 -2.959426343441009521e-01 1.817615926265716553e-01 -1.805441975593566895e-01 8.268781006336212158e-02 2.042068094015121460e-01
-1.167143359780311584e-01 -6.147715821862220764e-02 -1.936123222112655640e-01 4.765973985195159912e-02 1.544379293918609619e-01 -2.638218104839324951e-01 1.760695576667785645e-01 -2.016091048717498779e-01 -1.655239015817642212e-01 -6.322900950908660889e-02 -7.050701975822448730e-02 -3.866085112094879150e-01 -2.764485478401184082e-01 7.991824299097061157e-02 -2.116603963077068329e-02 -9.304261952638626099e-02 -1.805435419082641602e-01 1.220859363675117493e-01 -8.784744143486022949e-02 3.371410816907882690e-02 -1.501824557781219482e-01 -1.359929293394088745e-01 8.705767802894115448e-03 -2.632028236985206604e-02 -1.159704104065895081e-01 -1.183325052261352539e-01 -7.249887567013502121e-03 -4.272488355636596680e-01 2.215703278779983521e-01 -6.549192219972610474e-02 -3.704105913639068604e-01 3.446161001920700073e-02
8.770379424095153809e-02 -3.750201463699340820e-01 -4.191599041223526001e-02 2.222929149866104126e-01 -4.085109755396842957e-02 -3.402330353856086731e-02 3.718903958797454834e-01 2.196313440799713135e-01 1.658459454774856567e-01 -1.952861696481704712e-01 -4.016488324850797653e-03 -3.814445436000823975e-01 -1.962084472179412842e-01 2.198217250406742096e-02 -1.337051093578338623e-01 2.436073683202266693e-02 -1.721871495246887207e-01 -6.324604898691177368e-02 2.000912874937057495e-01 1.378306299448013306e-01 3.077368438243865967e-02 5.521761253476142883e-02 -1.327587515115737915e-01 1.593751646578311920e-02 -9.957779943943023682e-02 2.612650021910667419e-02 2.494457811117172241e-01 4.644840210676193237e-02 1.546232402324676514e-01 -2.220964729785919189e-01 1.817739754915237427e-01 2.161198109388351440e-01
4.087000489234924316e-01 -1.666375063359737396e-02 4.317620769143104553e-02 1.294592618942260742e-01 4.003056883811950684e-02 -2.153539806604385376e-01 -1.784534901380538940e-01 -1.497770696878433228e-01 4.252464324235916138e-02 -4.630445837974548340e-01 -1.348059922456741333e-01 -1.135356724262237549e-01 1.470923125743865967e-01 8.102140575647354126e-02 -1.424576938152313232e-01 7.265276461839675903e-02 9.947144426405429840e-03 8.891726285219192505e-02 2.001613676548004150e-01 4.472120665013790131e-03 -1.781358122825622559e-01 -3.847214207053184509e-02 -2.907062172889709473e-01 1.662246882915496826e-01 -2.135018408298492432e-01 -7.246087305247783661e-03 2.940235137939453125e-01 -1.867568194866180420e-01 4.750761017203330994e-02 1.750142574310302734e-01 -1.115985512733459473e-01 7.072265446186065674e-02
4.448895901441574097e-02 -2.465276271104812622e-01 -3.133929567411541939e-03 2.052510082721710205e-01 1.953998506069183350e-01 -3.390246927738189697e-01 2.849926650524139404e-01 -2.556281387805938721e-01 2.743062004446983337e-02 -2.336520254611968994e-01 1.757637038826942444e-02 -8.275752887129783630e-03 -2.068389803171157837e-01 -6.313472986221313477e-03 -2.863506674766540527e-01 3.040015511214733124e-02 -2.496729642152786255e-01 1.110638119280338287e-02 2.887193560600280762e-01 9.941449761390686035e-02 -1.441852934658527374e-02 -8.043369278311729431e-03 -3.172976970672607422e-01 -5.025622248649597168e-02 -9.031063318252563477e-02 2.816551923751831055e-01 1.714831776916980743e-02 -1.937575191259384155e-01 2.401242405176162720e-02 4.229630157351493835e-02 1.463859975337982178e-01 7.524134963750839233e-02
2.006765902042388916e-01 -3.816415742039680481e-02 5.521613731980323792e-02 -1.234936118125915527e-01 5.236529931426048279e-02 -4.779346585273742676e-01 3.971783444285392761e-02 2.093826048076152802e-02 -6.373518146574497223e-03 -8.372951298952102661e-03 1.119729429483413696e-01 -6.676233559846878052e-02 -2.287999987602233887e-01 2.729012370109558105e-01 -9.672499448060989380e-02 4.767198115587234497e-02 3.430792987346649170e-01 7.756201177835464478e-02 3.083851039409637451e-01 -1.330036390572786331e-02 -2.064102441072463989e-01 2.577332966029644012e-02 -1.166176125407218933e-01 -6.627316027879714966e-02 1.615040302276611328e-01 1.138379722833633423e-01 3.079051077365875244e-01 -2.766156196594238281e-01 1.967475116252899170e-01 3.498736768960952759e-02 -6.905399262905120850e-02 -1.261316984891891479e-01
1.532483249902725220e-01 -8.077871799468994141e-02 7.543186098337173462e-02 -9.848970221355557442e-04 8.096646517515182495e-02 6.543647963553667068e-03 1.657572835683822632e-01 2.026368826627731323e-01 -1.365502774715423584e-01 -4.978152737021446228e-02 -1.046301126480102539e-01 -1.110246330499649048e-01 -2.867396771907806396e-01 1.516749709844589233e-01 -1.101241484284400940e-01 -1.329093873500823975e-01 9.938207268714904785e-02 -7.826801389455795288e-02 -2.687683887779712677e-02 1.307625919580459595e-01 -1.496327370405197144e-01 1.169836297631263733e-01 -3.277547955513000488e-01 -3.739818036556243896e-01 -1.653834283351898193e-01 1.024960577487945557e-01 5.850718170404434204e-02 -4.007179737091064453e-01 1.067007482051849365e-01 -3.766425251960754395e-01 1.408498734235763550e-01 1.327591985464096069e-01
5.928766354918479919e-02 3.737182542681694031e-02 4.138152673840522766e-02 9.422198683023452759e-02 7.754565030336380005e-02 -1.841523498296737671e-01 8.277186751365661621e-02 8.742055296897888184e-02 6.229643523693084717e-02 -3.018671572208404541e-01 -5.562433600425720215e-02 -3.500108122825622559e-01 1.478641331195831299e-01 2.827818095684051514e-01 2.353246696293354034e-02 3.120501637458801270e-01 -3.165038302540779114e-02 1.398742794990539551e-01 3.799336552619934082e-01 1.739577949047088623e-01 -1.572714652866125107e-03 2.316267229616641998e-03 -7.469101995229721069e-02 -7.101674564182758331e-03 -2.893098890781402588e-01 1.718910038471221924e-01 5.145069211721420288e-02 -3.787955045700073242e-01 3.978856652975082397e-02 -1.188969239592552185e-01 1.450461149215698242e-01 -1.129699796438217163e-01
3.819389045238494873e-01 1.417085379362106323e-01 -2.748436331748962402e-01 -8.593753725290298462e-02 6.193624436855316162e-02 -1.387404501438140869e-01 2.023819833993911743e-01 -3.132142010144889355e-04 1.210311502218246460e-01 -2.506263554096221924e-01 2.323328256607055664e-01 -2.730850577354431152e-01 1.236209273338317871e-01 2.721749544143676758e-01 -2.331941761076450348e-02 8.992048352956771851e-02 -9.146773815155029297e-02 -3.492061048746109009e-02 1.536182612180709839e-01 2.205180376768112183e-02 -6.274677813053131104e-02 -9.581766277551651001e-02 5.315852537751197815e-02 5.733151361346244812e-02 3.617866709828376770e-02 -2.707264758646488190e-02 2.970389127731323242e-01 -3.977567851543426514e-01 8.741927146911621094e-02 -1.077282726764678955e-01 1.246970221400260925e-01 -2.165268957614898682e-01
1.008005142211914062e-01 5.778530985116958618e-02 6.336036324501037598e-02 2.936937510967254639e-01 1.924102753400802612e-01 -2.922910153865814209e-01 1.325549185276031494e-01 -1.338743865489959717e-01 2.131771892309188843e-01 -3.010993599891662598e-01 -1.356538832187652588e-01 8.190352469682693481e-03 -2.187831103801727295e-01 -8.458629250526428223e-03 -1.100380122661590576e-01 -2.003466151654720306e-02 -2.139606177806854248e-01 1.658677756786346436e-01 5.770503729581832886e-02 3.223924040794372559e-01 -1.574077606201171875e-01 7.975146174430847168e-03 -1.266166865825653076e-01 -3.188801230862736702e-03 -4.253220856189727783e-01 1.624713987112045288e-01 1.274444758892059326e-01 -5.263109132647514343e-02 3.176812827587127686e-02 -6.391640752553939819e-02 2.641254663467407227e-01 2.556051127612590790e-02
-3.789512440562248230e-02 1.647310331463813782e-02 -1.284139603376388550e-01 3.070472478866577148e-01 -3.370098129380494356e-04 -3.924142122268676758e-01 2.772510796785354614e-02 -3.869253396987915039e-02 -3.623865311965346336e-03 -2.053916454315185547e-01 1.733637601137161255e-01 -3.482415080070495605e-01 -2.375352084636688232e-01 5.147854238748550415e-02 1.001423504203557968e-02 -2.863516509532928467e-01 2.385484613478183746e-02 -1.697855815291404724e-02 1.688091456890106201e-01 2.083966732025146484e-01 -2.493912726640701294e-02 -1.176466792821884155e-01 4.618149623274803162e-02 -2.895453274250030518e-01 1.590776294469833374e-01 6.243821606040000916e-02 1.041478291153907776e-01 -2.834177017211914062e-01 1.452839225530624390e-01 -1.811009198427200317e-01 2.045553773641586304e-01 8.505154401063919067e-02
1.779645234346389771e-01 8.710864186286926270e-02 1.757217571139335632e-02 -5.452192202210426331e-02 -2.369353920221328735e-02 3.611724451184272766e-02 1.507171094417572021e-01 1.271429806947708130e-01 -2.993982471525669098e-02 -7.421615882776677608e-04 1.740525290369987488e-02 -4.230474829673767090e-01 -2.957329452037811279e-01 2.190776169300079346e-02 -1.108995750546455383e-01 -1.799342632293701172e-01 3.043322451412677765e-02 2.369220554828643799e-01 -1.191225126385688782e-01 -1.423608362674713135e-01 -2.711473703384399414e-01 -2.150463126599788666e-02 1.416501551866531372e-01 -7.918196171522140503e-02 -1.329707354307174683e-01 1.320931911468505859e-01 2.400988489389419556e-01 -2.452047318220138550e-01 2.988697886466979980e-01 -1.199659481644630432e-01 3.309623003005981445e-01 -2.143458276987075806e-01
2.148649245500564575e-01 -7.273316383361816406e-02 -2.759938873350620270e-02 -1.237995475530624390e-01 7.706280797719955444e-02 -4.395796358585357666e-01 -1.207924634218215942e-01 -3.672983124852180481e-02 9.014961868524551392e-02 1.308678928762674332e-02 2.088378369808197021e-01 -1.734481193125247955e-02 -2.906352877616882324e-01 8.874579519033432007e-02 -2.159086614847183228e-02 1.080792546272277832e-01 1.177956685423851013e-01 6.003696937114000320e-03 1.162182763218879700e-01 -7.536292076110839844e-02 -3.013068437576293945e-01 6.914240121841430664e-02 -1.116617769002914429e-01 -2.837909758090972900e-01 -3.531553968787193298e-02 8.562402427196502686e-02 3.981077075004577637e-01 -3.493441343307495117e-01 1.481806933879852295e-01 -7.207341492176055908e-02 -4.843313246965408325e-02 -1.427022367715835571e-01
2.930400669574737549e-01 -1.735815554857254028e-01 -2.246661335229873657e-01 -6.826645880937576294e-02 2.189230471849441528e-01 -1.062936410307884216e-01 1.569425016641616821e-01 -1.647182106971740723e-01 -1.891328990459442139e-01 -5.724958702921867371e-02 2.246756404638290405e-01 -1.985392570495605469e-01 -1.980399489402770996e-01 -1.757947728037834167e-03 2.387087345123291016e-01 -8.833964914083480835e-02 -2.089579403400421143e-01 1.605058908462524414e-01 2.939671277999877930e-02 -1.782999560236930847e-02 -1.254609972238540649e-01 -4.045024514198303223e-02 -1.505722105503082275e-01 1.204240620136260986e-01 -4.495190829038619995e-02 2.122084945440292358e-01 2.724712193012237549e-01 -2.117905765771865845e-01 2.060593366622924805e-01 2.345591485500335693e-01 -1.070225387811660767e-01 2.909971177577972412e-01
3.852102756500244141e-01 -8.476961404085159302e-02 2.057473957538604736e-01 8.631836622953414917e-02 2.172230975702404976e-03 -2.682330906391143799e-01 4.438658058643341064e-02 -8.235795050859451294e-02 1.329587101936340332e-01 -3.365196883678436279e-01 -2.841762900352478027e-01 -1.003731563687324524e-01 -1.823365390300750732e-01 1.219558641314506531e-01 -2.620350569486618042e-02 1.109099835157394409e-01 2.067139744758605957e-01 -1.679402738809585571e-01 1.424334496259689331e-01 1.310371235013008118e-02 -1.617356389760971069e-01 -5.128398165106773376e-02 -5.848407745361328125e-02 2.426889538764953613e-01 -1.572190076112747192e-01 -7.305025309324264526e-02 1.441944092512130737e-01 -2.549726665019989014e-01 2.548940107226371765e-02 3.050885200500488281e-01 1.330681890249252319e-01 -1.458843499422073364e-01
7.688098400831222534e-02 -4.933547228574752808e-02 2.008517086505889893e-02 6.555923074483871460e-02 -2.830918319523334503e-02 -2.044304609298706055e-01 -1.217882409691810608e-01 -2.045837044715881348e-02 6.412602216005325317e-02 -1.764584928750991821e-01 -1.190274730324745178e-01 7.280254270881414413e-03 -1.431205421686172485e-01 -2.671575546264648438e-01 -4.454119596630334854e-03 5.707266554236412048e-02 -2.051745504140853882e-01 -2.403792925179004669e-02 2.884649932384490967e-01 -1.022879257798194885e-01 -2.438948024064302444e-03 4.949646592140197754e-01 -3.978484496474266052e-02 2.314900606870651245e-01 -1.568930149078369141e-01 -1.390647888183593750e-01 1.698571741580963135e-01 -4.989504218101501465e-01 8.585519343614578247e-02 -5.938245356082916260e-02 5.149046331644058228e-02 1.126230284571647644e-01
-5.956017598509788513e-02 1.670076698064804077e-02 9.032235294580459595e-02 1.645897328853607178e-01 2.041148096323013306e-01 -2.621212601661682129e-01 1.776197180151939392e-02 5.345094576478004456e-02 -9.329952299594879150e-02 -5.630611181259155273e-01 -8.944803476333618164e-02 -2.789672017097473145e-01 -9.839706867933273315e-02 -4.938184842467308044e-02 7.126183062791824341e-02 -1.495498120784759521e-01 1.170355752110481262e-01 1.294739842414855957e-01 1.149007827043533325e-01 1.636206656694412231e-01 5.971497669816017151e-02 1.325549483299255371e-01 3.821613639593124390e-02 -2.059652060270309448e-01 1.071382910013198853e-01 2.227340191602706909e-01 3.164330720901489258e-01 -5.594513192772865295e-02 2.239376753568649292e-01 -3.333208709955215454e-02 2.086205184459686279e-01 4.084772989153862000e-02
1.724547147750854492e-01 1.256607919931411743e-01 8.610606193542480469e-02 3.054546415805816650e-01 -3.969947621226310730e-02 -2.384214401245117188e-01 -6.969497073441743851e-03 -1.885634958744049072e-01 -2.119363248348236084e-01 -2.837169170379638672e-01 -1.696779578924179077e-01 -1.214254368096590042e-02 -3.174652457237243652e-01 1.001246720552444458e-01 -9.477769583463668823e-02 -1.292581558227539062e-01 -1.663465201854705811e-01 8.971819281578063965e-02 2.688209414482116699e-01 3.664735704660415649e-02 -6.785995513200759888e-02 -2.413487993180751801e-02 -2.627068161964416504e-01 -8.993688225746154785e-02 -2.511141300201416016e-01 3.729611337184906006e-01 -3.105459176003932953e-02 -1.393864005804061890e-01 1.075449436902999878e-01 -1.748662814497947693e-02 2.020714133977890015e-01 -4.473552107810974121e-02
2.096174508333206177e-01 3.369512781500816345e-02 6.470652669668197632e-02 1.232815608382225037e-01 -1.738564372062683105e-01 -2.338323444128036499e-01 6.896335631608963013e-02 -2.653772532939910889e-01 -1.334689557552337646e-01 -6.483016163110733032e-02 -2.913678288459777832e-01 -1.130793895572423935e-02 -1.413521319627761841e-01 2.798163890838623047e-01 1.465163528919219971e-01 6.665560882538557053e-03 -2.742134034633636475e-01 2.895063459873199463e-01 2.503080666065216064e-01 4.013447090983390808e-02 -1.834086142480373383e-02 -2.050316333770751953e-02 -1.065607368946075439e-01 1.833069324493408203e-02 -1.669781506061553955e-01 5.463598063215613365e-04 1.643337160348892212e-01 -3.629519045352935791e-01 5.563933029770851135e-02 -2.660260200500488281e-01 1.182053014636039734e-01 1.960781365633010864e-01
2.254546852782368660e-03 2.820575609803199768e-02 -2.403067052364349365e-02 1.980886161327362061e-01 3.455596277490258217e-03 -9.675721824169158936e-02 2.687390893697738647e-02 4.264035820960998535e-02 1.997872591018676758e-01 7.524067908525466919e-02 7.040151208639144897e-02 -2.505580186843872070e-01 -4.508260190486907959e-01 1.083158552646636963e-01 1.247183904051780701e-01 -3.642860334366559982e-03 -1.897043436765670776e-01 3.968536853790283203e-02 3.195675015449523926e-01 -1.955662071704864502e-01 -4.047147333621978760e-01 1.854798197746276855e-01 3.489219769835472107e-02 -1.324360370635986328e-01 -6.784491986036300659e-02 4.059266299009323120e-02 2.123642861843109131e-01 -3.008082211017608643e-01 1.245702058076858521e-01 -2.125024646520614624e-01 -2.277798019349575043e-02 7.548337429761886597e-02
-5.374465882778167725e-02 -4.163438454270362854e-02 -1.781164705753326416e-01 -1.298595815896987915e-01 2.330849915742874146e-01 -1.517432779073715210e-01 -9.748145937919616699e-02 -7.266018539667129517e-02 3.200225532054901123e-01 -3.005085587501525879e-01 -1.326298564672470093e-01 -3.592979907989501953e-01 -1.505488157272338867e-01 5.338909104466438293e-02 5.718829482793807983e-02 -6.741898506879806519e-02 4.520601034164428711e-02 2.837925255298614502e-01 1.666200160980224609e-01 -1.107075586915016174e-01 1.764048635959625244e-02 -7.539759576320648193e-02 -1.365041583776473999e-01 -1.712334454059600830e-01 -2.537148892879486084e-01 -6.909952312707901001e-02 -1.100604236125946045e-01 -3.744996190071105957e-01 9.785707294940948486e-02 -2.684226334095001221e-01 3.816782683134078979e-02 2.779335342347621918e-02
1.601465791463851929e-01 -1.052127853035926819e-01 -5.021513253450393677e-02 -1.000619586557149887e-02 1.581118702888488770e-01 -1.785652637481689453e-01 1.716395765542984009e-01 -3.473998010158538818e-01 -4.789119958877563477e-02 -1.650029569864273071e-01 -2.042007148265838623e-01 -1.197750046849250793e-01 -3.198678195476531982e-01 8.344637230038642883e-03 -5.188129842281341553e-02 5.028576031327247620e-02 -3.072150945663452148e-01 -7.051942497491836548e-02 2.361823469400405884e-01 1.569986641407012939e-01 -2.111220508813858032e-01 -4.768633469939231873e-02 -2.555958330631256104e-01 1.714085638523101807e-01 -1.213187910616397858e-02 3.308649659156799316e-01 -3.145032329484820366e-03 -2.068104147911071777e-01 1.687685400247573853e-01 -1.483422964811325073e-01 1.864520311355590820e-01 -3.830935433506965637e-02
2.133573293685913086e-01 -1.939679831266403198e-01 2.743979096412658691e-01 -1.719223707914352417e-01 1.345077902078628540e-01 -6.702575832605361938e-02 6.137758865952491760e-02 1.705821454524993896e-01 -2.257934659719467163e-01 -1.376768797636032104e-01 -3.004975020885467529e-01 -2.697256505489349365e-01 -9.866839647293090820e-02 1.139149144291877747e-01 -1.723101139068603516e-01 -1.886972486972808838e-01 1.669050008058547974e-02 -2.225980907678604126e-01 3.131827116012573242e-01 1.338176894932985306e-02 -6.367214024066925049e-02 1.759046167135238647e-01 1.220347359776496887e-01 -2.792773954570293427e-02 -3.089588284492492676e-01 -6.934594362974166870e-02 3.604589030146598816e-02 -1.104745417833328247e-01 3.231385946273803711e-01 -2.375291287899017334e-02 8.522075600922107697e-03 1.340594142675399780e-01
2.028763890266418457e-01 1.346420347690582275e-01 2.021758109331130981e-01 3.041072189807891846e-02 5.716180056333541870e-02 7.686940580606460571e-02 1.120594367384910583e-01 -1.291210055351257324e-01 -1.857361644506454468e-01 -1.624573171138763428e-01 3.333814814686775208e-02 -2.873074114322662354e-01 -2.901633083820343018e-01 9.503859281539916992e-02 -2.994677126407623291e-01 -3.476634919643402100e-01 3.171405941247940063e-02 2.388334833085536957e-02 5.395906511694192886e-03 5.402551591396331787e-02 -1.706168651580810547e-01 3.271029889583587646e-01 4.213931784033775330e-02 -2.493135929107666016e-01 -2.781954705715179443e-01 -3.749471157789230347e-03 1.252120435237884521e-01 -1.205888614058494568e-01 -5.978773534297943115e-02 -2.422659993171691895e-01 1.909031271934509277e-01 -3.578128665685653687e-02
1.402741074562072754e-01 -2.857417762279510498e-01 8.824770152568817139e-02 5.115915089845657349e-03 2.248991876840591431e-01 -1.646197587251663208e-01 1.543413251638412476e-01 1.662537306547164917e-01 2.517194151878356934e-01 -1.916505992412567139e-01 -1.911086142063140869e-01 -9.855498373508453369e-02 -1.297457218170166016e-01 -3.765538707375526428e-02 -3.421501517295837402e-01 -1.741858571767807007e-01 -5.059002339839935303e-02 -8.947017788887023926e-02 1.909561306238174438e-01 1.814643740653991699e-01 -2.550617754459381104e-01 -1.013053283095359802e-01 -6.115309894084930420e-02 -3.172601461410522461e-01 -1.655499488115310669e-01 4.537361115217208862e-02 1.025890856981277466e-01 -2.400198727846145630e-01 -1.253947913646697998e-01 -1.772777736186981201e-01 4.711130261421203613e-02 2.075849175453186035e-01
-2.373411692678928375e-02 -2.268339842557907104e-01 1.343117505311965942e-01 -6.804423779249191284e-02 1.140697225928306580e-01 -1.957703232765197754e-01 9.510836564004421234e-03 1.082038134336471558e-01 -2.249950021505355835e-01 -4.162269532680511475e-01 -6.579089909791946411e-02 -3.596623837947845459e-01 -2.639792561531066895e-01 1.963702961802482605e-02 -5.321867018938064575e-02 5.630419589579105377e-03 -1.159674897789955139e-01 1.666814088821411133e-01 -5.051172524690628052e-02 1.063585057854652405e-01 6.115090847015380859e-02 -6.382586061954498291e-02 -2.475105375051498413e-01 8.513233810663223267e-02 1.569137424230575562e-01 -6.557130813598632812e-02 6.104038655757904053e-02 -4.425727128982543945e-01 5.156443268060684204e-02 -1.351613700389862061e-01 6.587190553545951843e-03 -2.253521382808685303e-01
1.337584853172302246e-01 -2.171220332384109497e-01 2.313941270112991333e-01 -1.546316295862197876e-01 -7.474756985902786255e-02 -2.833973169326782227e-01 -9.789213538169860840e-02 -1.341860443353652954e-01 -1.209508627653121948e-02 -3.389665186405181885e-01 1.739130765199661255e-01 -7.985255867242813110e-02 -1.162475645542144775e-01 2.817370593547821045e-01 2.203829586505889893e-01 -6.857630610466003418e-02 5.949945375323295593e-02 -8.976841717958450317e-02 -6.290461122989654541e-02 -1.932900398969650269e-01 2.127357386052608490e-02 -2.130354493856430054e-01 -1.317494809627532959e-01 1.699050664901733398e-01 3.271280229091644287e-02 -9.919130802154541016e-02 2.762298882007598877e-01 -4.568760097026824951e-01 -3.051792643964290619e-02 -1.255577895790338516e-02 6.440213322639465332e-02 5.630598403513431549e-03
1.008628159761428833e-01 6.405021995306015015e-02 -3.728071972727775574e-02 -9.428846836090087891e-02 2.613209187984466553e-01 -2.361719012260437012e-01 9.344441350549459457e-04 -3.683448582887649536e-02 -8.691602945327758789e-02 5.135148297995328903e-03 2.277266383171081543e-01 -1.745410412549972534e-01 -4.364918172359466553e-01 -5.973672121763229370e-02 -1.135943755507469177e-01 -7.607047259807586670e-02 3.225842490792274475e-02 2.489560656249523163e-02 7.822634279727935791e-02 -6.224295124411582947e-02 -2.650164365768432617e-01 2.775402963161468506e-01 -2.130998969078063965e-01 -2.174305357038974762e-02 2.497860416769981384e-02 6.027418747544288635e-02 2.906765341758728027e-01 -2.529039084911346436e-01 2.491917461156845093e-01 -1.353270709514617920e-01 3.175258338451385498e-01 -9.267452359199523926e-02
1.378051750361919403e-02 -6.229477375745773315e-02 6.224873661994934082e-02 -9.545414894819259644e-02 1.624694652855396271e-02 -1.310914158821105957e-01 -4.124687612056732178e-02 2.319546975195407867e-02 -4.835813865065574646e-02 -4.530720710754394531e-01 -8.883617818355560303e-03 -2.318823784589767456e-01 -1.131694540381431580e-01 -1.711275056004524231e-02 -8.859380334615707397e-02 -1.028627306222915649e-01 -4.507329314947128296e-02 2.657696604728698730e-01 1.117172166705131531e-01 4.060121178627014160e-01 -2.682707970961928368e-03 3.984830677509307861e-01 -5.542569607496261597e-02 -3.416272699832916260e-01 1.140797436237335205e-01 4.293112084269523621e-02 2.870385944843292236e-01 -1.257697790861129761e-01 -9.905946440994739532e-03 -1.235218942165374756e-01 9.021222591400146484e-02 7.165605574846267700e-02
1.589121483266353607e-02 -2.464748546481132507e-02 -6.851807981729507446e-02 9.592467546463012695e-02 3.866251185536384583e-02 -3.259830176830291748e-01 -5.610179901123046875e-02 -1.282449215650558472e-01 2.595188319683074951e-01 -2.861461639404296875e-01 -8.456229418516159058e-02 -5.485347509384155273e-01 -2.980587184429168701e-01 -3.404458984732627869e-02 1.319760382175445557e-01 2.397561445832252502e-02 -3.432441502809524536e-02 -1.019638627767562866e-01 1.933031380176544189e-01 -9.307432919740676880e-03 -1.219844892621040344e-01 -1.694366633892059326e-01 1.042628735303878784e-01 -2.851204760372638702e-02 -3.125370666384696960e-02 1.011777743697166443e-01 1.071139425039291382e-01 -8.355647325515747070e-02 3.098082244396209717e-01 -2.063682675361633301e-01 1.376412808895111084e-01 -3.384490683674812317e-02
3.854317590594291687e-02 2.307427525520324707e-01 5.021592229604721069e-02 2.376048415899276733e-01 3.424650430679321289e-02 -8.907809853553771973e-02 2.587413787841796875e-01 -2.775271534919738770e-01 -4.459516704082489014e-02 -2.330944091081619263e-01 -1.383351534605026245e-01 -2.200750075280666351e-02 -1.894087642431259155e-01 4.911588877439498901e-02 -1.532049030065536499e-01 -8.562124520540237427e-02 -3.237238824367523193e-01 1.593038439750671387e-01 3.154386579990386963e-01 2.872638106346130371e-01 8.767546713352203369e-02 -9.530907124280929565e-02 -1.307535469532012939e-01 -1.483363509178161621e-01 -1.698071807622909546e-01 2.290150225162506104e-01 2.560361027717590332e-01 -1.864349991083145142e-01 9.548793733119964600e-02 -1.422370821237564087e-01 -9.187885373830795288e-02 2.703734673559665680e-02
3.477917611598968506e-01 -1.207839697599411011e-02 -9.872794151306152344e-02 1.827545464038848877e-01 5.703859031200408936e-02 -3.123920857906341553e-01 1.878097355365753174e-01 3.333619534969329834e-01 -5.068002268671989441e-02 -1.800158917903900146e-01 2.673155628144741058e-02 -1.717329621315002441e-01 -1.968041658401489258e-01 1.600748151540756226e-01 -1.766442880034446716e-02 2.178637869656085968e-02 4.975758120417594910e-02 -4.789255931973457336e-02 7.058999617584049702e-04 -1.027429401874542236e-01 -1.158561185002326965e-01 3.415409624576568604e-01 -4.505719058215618134e-03 -2.486477345228195190e-01 4.063255619257688522e-03 -1.875952780246734619e-01 1.468627806752920151e-02 -3.389763832092285156e-01 1.519467681646347046e-01 -1.748650372028350830e-01 2.004924863576889038e-01 -8.211816847324371338e-02
-4.016394540667533875e-02 2.939660660922527313e-02 1.275182515382766724e-01 2.847602665424346924e-01 -1.798726618289947510e-02 -1.809648573398590088e-01 -1.347105205059051514e-01 -1.403810828924179077e-02 3.021852970123291016e-01 -7.461487501859664917e-02 -7.759165763854980469e-02 -2.788603007793426514e-01 -2.498874962329864502e-01 1.271226108074188232e-01 -1.271819509565830231e-02 -8.089412748813629150e-02 -3.056771457195281982e-01 1.168083865195512772e-02 5.051620602607727051e-01 -8.823601901531219482e-02 -1.068833842873573303e-01 5.880321562290191650e-02 -2.511139214038848877e-01 7.056257873773574829e-02 -9.119220077991485596e-02 4.824265837669372559e-02 1.231601238250732422e-01 -2.582316994667053223e-01 1.237972229719161987e-01 -1.028184592723846436e-01 1.467924714088439941e-01 5.806805193424224854e-02
1.614983230829238892e-01 -1.273600310087203979e-01 3.028771877288818359e-01 -2.271676808595657349e-01 7.511647790670394897e-02 1.982956659048795700e-03 1.686519831418991089e-01 -8.546177297830581665e-03 -3.916426002979278564e-02 -1.885396242141723633e-01 -2.028644531965255737e-01 -2.241476476192474365e-01 -1.453544497489929199e-01 -4.806166142225265503e-02 -1.670912802219390869e-01 -4.590957611799240112e-02 -2.473864555358886719e-01 -6.068171933293342590e-02 2.360296249389648438e-01 4.144929349422454834e-02 -2.991958558559417725e-01 8.228320628404617310e-03 1.033403128385543823e-01 6.462791003286838531e-03 -4.213516712188720703e-01 -1.757620126008987427e-01 5.303408950567245483e-02 -7.083968073129653931e-02 2.734689712524414062e-01 1.213838905096054077e-01 1.741696447134017944e-01 1.987985372543334961e-01
1.145432516932487488e-01 3.624785318970680237e-02 2.561793923377990723e-01 1.325059682130813599e-01 3.346737846732139587e-02 2.251818962395191193e-02 1.223872676491737366e-01 1.365887522697448730e-01 5.624691396951675415e-02 -4.458367228507995605e-01 6.326011568307876587e-02 -6.878317892551422119e-02 -4.196982383728027344e-01 1.078370139002799988e-01 -2.031023949384689331e-01 -1.111503317952156067e-01 -2.307951152324676514e-01 1.036163493990898132e-01 2.865943312644958496e-02 -5.862941965460777283e-02 -8.946352452039718628e-02 3.187330439686775208e-02 3.158306479454040527e-01 1.514835003763437271e-02 -2.065498679876327515e-01 2.731046173721551895e-03 -1.856761574745178223e-01 -3.079909384250640869e-01 1.148447915911674500e-01 -1.095621436834335327e-01 1.018638759851455688e-01 1.738882958889007568e-01
1.611727029085159302e-01 2.268176898360252380e-02 4.776314273476600647e-02 3.519589081406593323e-02 -7.304273545742034912e-02 -1.174307838082313538e-01 1.238526031374931335e-01 -1.931018829345703125e-01 -1.448802947998046875e-01 -3.212979435920715332e-01 -2.270932868123054504e-02 6.064862944185733795e-03 -2.986822426319122314e-01 3.220760524272918701e-01 7.943924516439437866e-02 -1.511662751436233521e-01 -2.970496192574501038e-02 2.195086926221847534e-01 6.678075343370437622e-02 -1.121718287467956543e-01 4.418699443340301514e-02 2.440046332776546478e-02 2.430669516324996948e-01 -8.015269786119461060e-02 -9.370047599077224731e-02 1.631613224744796753e-01 -2.455338463187217712e-02 -8.203811198472976685e-02 4.202102124691009521e-01 -3.069564998149871826e-01 1.201474219560623169e-01 2.987030744552612305e-01
3.791427016258239746e-01 -3.200803697109222412e-02 1.123073995113372803e-01 -1.385494787245988846e-02 1.080176830291748047e-01 -1.735791712999343872e-01 9.514703601598739624e-02 -6.770707666873931885e-02 -2.069774717092514038e-01 -1.154117733240127563e-01 2.438889443874359131e-01 -5.896590650081634521e-02 -8.712137117981910706e-03 2.248489707708358765e-01 -3.028426468372344971e-01 -8.618390560150146484e-02 -7.007932662963867188e-02 1.174073964357376099e-01 4.688619822263717651e-02 -2.669111639261245728e-02 -2.623019218444824219e-01 2.291532605886459351e-01 5.384306982159614563e-02 -2.458641678094863892e-01 -3.416794836521148682e-01 1.476895958185195923e-01 -7.630301266908645630e-02 -2.645599842071533203e-01 1.020828336477279663e-01 -2.386624366044998169e-01 1.103489249944686890e-01 1.337813735008239746e-01
7.343459129333496094e-02 2.964288368821144104e-02 1.239333376288414001e-01 -5.586834996938705444e-02 2.786873877048492432e-01 -3.696283996105194092e-01 -3.877946361899375916e-02 9.519643336534500122e-02 -1.265501230955123901e-01 -2.414693497121334076e-02 8.264803141355514526e-02 -1.878667809069156647e-02 -1.738737672567367554e-01 9.040738642215728760e-02 -6.963140185689553618e-05 -2.116910740733146667e-02 2.959297597408294678e-01 8.301871269941329956e-02 3.351185023784637451e-01 -1.692898385226726532e-02 -2.026372402906417847e-02 2.629470545798540115e-03 1.018219068646430969e-02 -2.510518729686737061e-01 5.958086997270584106e-02 4.509520158171653748e-02 3.728651106357574463e-01 -4.234373867511749268e-01 2.521782219409942627e-01 3.148568049073219299e-02 -1.357907950878143311e-01 -1.010600626468658447e-01
1.517070382833480835e-01 -1.598078608512878418e-01 -6.367153674364089966e-02 9.310033917427062988e-02 6.872841715812683105e-02 -7.839411497116088867e-02 2.680959403514862061e-01 -3.997645080089569092e-01 2.281261831521987915e-01 -1.992069184780120850e-01 -9.936636686325073242e-02 -1.621357202529907227e-01 -1.838264614343643188e-01 -1.111957356333732605e-01 -9.192132949829101562e-02 1.104843392968177795e-01 -2.494210153818130493e-01 -2.881729975342750549e-02 2.413541525602340698e-01 8.579570055007934570e-02 -1.152879372239112854e-01 5.430373176932334900e-02 -2.101567685604095459e-01 2.315082401037216187e-02 -1.935763657093048096e-02 2.754296362400054932e-01 1.661843620240688324e-02 -1.926066428422927856e-01 3.743392527103424072e-01 3.605314530432224274e-03 2.396018952131271362e-01 2.666542865335941315e-02
3.865740075707435608e-02 -1.110763940960168839e-02 4.603902995586395264e-02 1.515505760908126831e-01 -8.222739212214946747e-03 -1.818846166133880615e-01 1.322709023952484131e-01 4.404442757368087769e-02 5.298005789518356323e-02 -4.422358870506286621e-01 1.097289752215147018e-02 -1.910319924354553223e-01 1.277596950531005859e-01 -1.669939905405044556e-01 -1.973797101527452469e-03 9.891565144062042236e-02 -2.635729610919952393e-01 1.499236673116683960e-01 6.542437523603439331e-02 1.782794147729873657e-01 -7.055385410785675049e-02 1.258404999971389771e-01 -9.718485921621322632e-02 1.179203689098358154e-01 -3.376306295394897461e-01 1.180392131209373474e-01 3.957583606243133545e-01 -8.235338330268859863e-02 -8.183941990137100220e-02 -3.992694318294525146e-01 4.170070216059684753e-02 -1.887894049286842346e-02
2.981439232826232910e-01 -1.361549347639083862e-01 -6.296262890100479126e-02 -8.450299501419067383e-02 -1.652941554784774780e-01 -3.021702170372009277e-01 3.352957069873809814e-01 3.434238582849502563e-02 -3.349483385682106018e-02 -1.622430682182312012e-01 2.776003181934356689e-01 -8.794057369232177734e-02 -1.738859564065933228e-01 2.219879301264882088e-03 3.189224600791931152e-01 -9.968318045139312744e-02 1.223944276571273804e-01 -9.160019457340240479e-02 1.559897810220718384e-01 -1.241014804691076279e-02 -1.294262856245040894e-01 1.219859998673200607e-02 -2.373643666505813599e-01 -8.877150714397430420e-02 -2.929373383522033691e-01 -2.847069203853607178e-01 1.460865885019302368e-01 -4.876704141497612000e-02 1.516325473785400391e-01 -8.389865607023239136e-02 2.125261574983596802e-01 -1.835861243307590485e-02
1.616884171962738037e-01 -1.489269435405731201e-01 -1.351182162761688232e-01 5.561468657106161118e-03 -2.370276004076004028e-01 -1.529251933097839355e-01 1.855808794498443604e-01 6.820626556873321533e-02 -1.152600999921560287e-02 -2.499877512454986572e-01 9.662093222141265869e-02 -4.882637411355972290e-03 -4.361836910247802734e-01 2.257847487926483154e-01 1.459463089704513550e-01 -1.149580478668212891e-01 -8.547981083393096924e-02 -1.005944907665252686e-01 -2.546399831771850586e-02 3.407884761691093445e-02 1.485115266405045986e-03 -3.028550744056701660e-02 1.119174063205718994e-01 -1.585312932729721069e-01 -2.916476726531982422e-01 -2.702034413814544678e-01 1.607003808021545410e-01 -6.866186857223510742e-02 2.405370622873306274e-01 -3.833030164241790771e-02 3.550771176815032959e-01 1.875232756137847900e-01
1.253312230110168457e-01 4.905836284160614014e-02 -2.542634010314941406e-01 6.045209988951683044e-02 1.580651998519897461e-01 -4.989839196205139160e-01 1.082283034920692444e-01 -2.120053023099899292e-02 -2.667943239212036133e-01 -1.207660511136054993e-01 1.801766157150268555e-01 -9.820263087749481201e-02 -2.862295508384704590e-01 5.822904035449028015e-02 -2.712142886593937874e-03 -2.681330740451812744e-01 -8.986244350671768188e-02 6.598069332540035248e-03 -2.070727199316024780e-02 -1.189108565449714661e-01 -1.195058152079582214e-01 9.228454530239105225e-02 3.105620294809341431e-02 -2.068154513835906982e-01 -5.115254316478967667e-03 -1.319903433322906494e-01 -7.772362232208251953e-02 -3.906884193420410156e-01 1.530055701732635498e-01 2.007966637611389160e-01 9.969399869441986084e-02 5.778745934367179871e-02
1.334730833768844604e-01 -2.824217081069946289e-01 1.374041289091110229e-01 8.844060450792312622e-02 -6.598445028066635132e-02 -1.275148540735244751e-01 6.030740961432456970e-02 -1.595374792814254761e-01 -2.346429824829101562e-01 -2.242334187030792236e-01 2.839622795581817627e-01 -3.719247877597808838e-01 -2.413444966077804565e-02 -1.529466733336448669e-02 -1.501155793666839600e-01 4.692951217293739319e-02 -1.706401109695434570e-01 7.620006799697875977e-02 3.445689976215362549e-01 1.567189767956733704e-02 -7.541261613368988037e-02 2.205583900213241577e-01 -1.207630801945924759e-02 -7.679735124111175537e-02 2.620122730731964111e-01 -2.042813301086425781e-01 1.995791494846343994e-01 -2.719829976558685303e-01 -8.035743236541748047e-02 -1.034185886383056641e-01 -5.576325953006744385e-02 -1.320580989122390747e-01
1.035985276103019714e-01 -7.220726460218429565e-02 6.069628894329071045e-02 1.371058970689773560e-01 -1.147416532039642334e-01 -3.763934075832366943e-01 2.117004692554473877e-01 -2.095451205968856812e-01 8.704853057861328125e-02 4.586331918835639954e-02 -2.659687101840972900e-01 -1.735977977514266968e-01 -7.342110574245452881e-02 1.502439528703689575e-01 2.710492610931396484e-01 7.342097908258438110e-02 -1.478507220745086670e-01 1.101399958133697510e-01 1.400213688611984253e-01 -4.331896343501284719e-05 -1.128200143575668335e-01 1.324792802333831787e-01 -4.573249607346951962e-04 1.690400950610637665e-02 -1.716951578855514526e-01 -4.738292843103408813e-02 8.244208246469497681e-02 -4.823628962039947510e-01 6.537585705518722534e-02 -2.553313076496124268e-01 1.941378414630889893e-01 1.952295899391174316e-01
2.721261382102966309e-01 -1.295144762843847275e-02 2.032422870397567749e-01 1.697960346937179565e-01 -1.454666107892990112e-01 -3.567417860031127930e-01 -2.140693552792072296e-02 -1.340235769748687744e-01 6.311555206775665283e-02 -1.785903610289096832e-02 -2.029580622911453247e-01 -1.784631758928298950e-01 -1.382771283388137817e-01 1.246232017874717712e-01 5.123173445463180542e-02 2.416551411151885986e-01 2.885094285011291504e-01 2.926649525761604309e-02 2.197731882333755493e-01 4.018706083297729492e-02 -1.861023604869842529e-01 -1.896539926528930664e-01 -1.593836098909378052e-01 6.349812448024749756e-02 -2.484966367483139038e-01 -1.186423152685165405e-01 -8.697550743818283081e-03 -4.345675110816955566e-01 9.857562184333801270e-02 5.415815114974975586e-02 -3.095874562859535217e-02 -5.806391313672065735e-02
1.282005459070205688e-01 -2.002769708633422852e-01 -3.891265094280242920e-01 1.789900511503219604e-01 1.121416240930557251e-01 -1.790774166584014893e-01 3.982035219669342041e-01 1.202338039875030518e-01 -4.112222418189048767e-02 -3.860504329204559326e-01 -4.662584979087114334e-03 -3.248430788516998291e-01 -1.726759374141693115e-01 1.380499899387359619e-01 -3.921424597501754761e-02 -1.017179191112518311e-01 4.681894928216934204e-02 -7.516461610794067383e-02 -9.021954610943794250e-03 7.477738708257675171e-02 -2.433062717318534851e-02 2.942800223827362061e-01 -7.227125018835067749e-02 -1.023907884955406189e-01 -5.581838265061378479e-02 -9.986770153045654297e-02 1.159238070249557495e-01 -1.988953351974487305e-01 3.457402810454368591e-02 -1.987207382917404175e-01 3.690536320209503174e-02 2.742137573659420013e-02
-6.094373762607574463e-03 6.944458931684494019e-02 4.769754037261009216e-02 -1.008620262145996094e-01 -6.746195256710052490e-02 1.435243785381317139e-01 1.357001811265945435e-01 -8.247934281826019287e-02 -8.180505037307739258e-02 -1.690929383039474487e-01 1.295703947544097900e-01 -2.431904077529907227e-01 -5.863555520772933960e-02 -2.507843263447284698e-02 3.292019665241241455e-01 4.504648596048355103e-02 7.607819885015487671e-02 -2.669965624809265137e-01 9.166617691516876221e-02 2.030834928154945374e-02 -2.813702523708343506e-01 5.660829320549964905e-02 -2.247824892401695251e-02 1.880457103252410889e-01 -5.153618454933166504e-01 -3.819729760289192200e-02 2.265807986259460449e-01 -2.416212558746337891e-01 1.434547752141952515e-01 -3.279043361544609070e-02 5.967432260513305664e-02 3.170446455478668213e-01
1.394658815115690231e-02 -3.259267657995223999e-02 1.377235800027847290e-01 1.087654158473014832e-01 1.857122927904129028e-01 -2.960335314273834229e-01 2.150148153305053711e-01 -8.287257701158523560e-02 1.080605760216712952e-01 -4.021600484848022461e-01 -1.102196797728538513e-01 -1.297028362751007080e-01 -1.749306172132492065e-01 -1.235660687088966370e-01 6.033344939351081848e-02 -7.753371447324752808e-02 -1.369027942419052124e-01 -2.730580745264887810e-03 -1.435400918126106262e-02 3.151836097240447998e-01 2.193643897771835327e-02 8.438669890165328979e-02 -9.496834129095077515e-02 3.857203572988510132e-02 -1.944827102124691010e-02 4.075472056865692139e-01 1.415890268981456757e-02 -3.478679955005645752e-01 8.243938535451889038e-02 8.434968441724777222e-02 3.025834262371063232e-01 -7.252867519855499268e-02
-1.240168586373329163e-01 1.523630023002624512e-01 7.311140000820159912e-02 3.983307629823684692e-03 -8.672735095024108887e-02 -3.004378080368041992e-02 1.031027063727378845e-01 -2.007633447647094727e-02 3.474330008029937744e-01 -1.934769153594970703e-01 -1.195458173751831055e-01 -1.393162161111831665e-01 -3.104031980037689209e-01 3.312268853187561035e-01 -6.833408772945404053e-02 -1.918812245130538940e-01 -9.027190506458282471e-02 3.487335890531539917e-02 2.597550451755523682e-01 6.599335372447967529e-02 -1.107871904969215393e-01 9.766746312379837036e-02 -3.167576342821121216e-02 3.519776836037635803e-02 1.442630887031555176e-01 3.787342086434364319e-02 2.229271084070205688e-01 -3.512299954891204834e-01 1.284930408000946045e-01 -2.760001122951507568e-01 2.892646789550781250e-01 -1.424092799425125122e-01
1.115772277116775513e-01 1.950711309909820557e-01 -4.724690318107604980e-02 9.209313988685607910e-02 6.791266053915023804e-02 -2.320457547903060913e-01 3.678834065794944763e-02 -9.980867803096771240e-02 2.355230152606964111e-01 -3.001841604709625244e-01 -1.815521419048309326e-01 -2.229996919631958008e-01 -1.973877847194671631e-01 -1.373195350170135498e-01 -2.340883575379848480e-02 1.401839107275009155e-01 -1.800625026226043701e-01 7.209417968988418579e-02 8.522604405879974365e-02 -2.688657939434051514e-01 1.126991510391235352e-01 3.613263666629791260e-01 2.201463282108306885e-02 1.702324748039245605e-01 -1.501092761754989624e-01 -9.620197117328643799e-02 1.509463600814342499e-02 -4.230155646800994873e-01 1.725485622882843018e-01 2.821191400289535522e-02 1.316755916923284531e-02 1.764323711395263672e-01
1.068828850984573364e-01 3.454345837235450745e-02 1.295083314180374146e-01 -1.993271410465240479e-01 5.414633080363273621e-02 8.422051370143890381e-02 -4.582385346293449402e-02 -1.940286308526992798e-01 -1.363168805837631226e-01 -4.586014151573181152e-01 -2.501462399959564209e-01 -2.501746714115142822e-01 -5.448799207806587219e-02 -8.792225271463394165e-02 9.054204076528549194e-02 -8.283342421054840088e-02 1.035840362310409546e-01 -1.178873106837272644e-01 1.874649226665496826e-01 2.298206239938735962e-01 -7.093749195337295532e-02 3.882502019405364990e-02 3.065529279410839081e-02 8.138608932495117188e-02 -2.435850910842418671e-03 1.149254217743873596e-01 3.791171610355377197e-01 -2.266800701618194580e-01 2.016839385032653809e-01 -1.271949857473373413e-01 1.500721126794815063e-01 -2.947812378406524658e-01
-4.651232808828353882e-02 2.728067040443420410e-01 5.234425142407417297e-02 -2.619158029556274414e-01 1.153520569205284119e-01 4.656767845153808594e-02 1.506655961275100708e-01 -1.062671691179275513e-01 -3.445184528827667236e-01 -9.006404131650924683e-02 1.594083756208419800e-01 -3.006384968757629395e-01 -4.605407267808914185e-02 3.755480423569679260e-02 1.622379273176193237e-01 7.369565218687057495e-02 -1.260643005371093750e-01 5.120159685611724854e-02 2.973190546035766602e-01 1.190752685070037842e-01 -7.979164272546768188e-02 1.407592147588729858e-01 1.355880312621593475e-02 -2.985990233719348907e-02 -4.656404554843902588e-01 1.069487929344177246e-01 2.413375675678253174e-01 -1.276611536741256714e-01 -4.548511467874050140e-03 -1.454150080680847168e-01 2.128692865371704102e-01 8.424264192581176758e-02
1.604911386966705322e-01 4.338030144572257996e-02 1.058567464351654053e-01 3.446436524391174316e-01 1.074299812316894531e-01 -3.926551342010498047e-01 -1.071760505437850952e-01 -1.947031319141387939e-01 -1.700229942798614502e-01 -6.713754683732986450e-02 -1.030939221382141113e-01 -2.098735570907592773e-01 -8.684346824884414673e-02 1.823861300945281982e-01 2.172602415084838867e-01 -8.267310261726379395e-02 -1.205691248178482056e-01 1.319159567356109619e-01 1.528328061103820801e-01 -8.781920187175273895e-03 -1.024343967437744141e-01 4.452691599726676941e-02 -1.634310781955718994e-01 -1.108024567365646362e-01 -2.534030675888061523e-01 2.374528557993471622e-04 8.841984719038009644e-02 -2.613453567028045654e-01 7.826681435108184814e-02 3.260424733161926270e-01 2.726260721683502197e-01 -1.019976735115051270e-01
2.625530362129211426e-01 -1.710621416568756104e-01 8.917519450187683105e-02 -1.782608777284622192e-01 2.092412263154983521e-01 1.377184502780437469e-02 2.228318452835083008e-01 7.858785986900329590e-02 -1.306562274694442749e-01 -2.200258970260620117e-01 -3.353392183780670166e-01 -1.881227791309356689e-01 -3.456674143671989441e-02 1.555152833461761475e-01 -1.639095544815063477e-01 -2.088316231966018677e-01 7.509174197912216187e-02 -1.501702666282653809e-01 3.513174951076507568e-01 1.569912880659103394e-01 -2.134571522474288940e-01 1.254398077726364136e-01 2.727588117122650146e-01 -7.990567386150360107e-02 -1.558579951524734497e-01 -6.734501570463180542e-02 -4.330732300877571106e-02 -1.448475718498229980e-01 2.482197731733322144e-01 -1.881065778434276581e-02 1.107529252767562866e-01 9.398318082094192505e-02
9.975150972604751587e-02 2.382101714611053467e-01 -7.187225669622421265e-02 -3.183213248848915100e-02 1.400304883718490601e-01 -2.432202100753784180e-01 9.939740598201751709e-02 -3.950760513544082642e-02 -5.348159000277519226e-02 -8.578485250473022461e-02 3.968250155448913574e-01 -4.009645879268646240e-01 -2.343194782733917236e-01 1.016607582569122314e-01 -2.892849743366241455e-01 4.894678015261888504e-03 1.450430601835250854e-02 -6.175497919321060181e-02 9.008850902318954468e-03 3.608475998044013977e-02 -4.009558260440826416e-02 1.884526461362838745e-01 -1.617093086242675781e-01 -5.323762446641921997e-02 -1.149561777710914612e-01 1.889872178435325623e-02 2.809729576110839844e-01 -3.350670635700225830e-01 1.784880161285400391e-01 -2.764191478490829468e-02 1.590705811977386475e-01 -1.590037792921066284e-01
1.240348666906356812e-01 -1.212418917566537857e-02 2.728516161441802979e-01 -1.853796094655990601e-01 6.624474655836820602e-03 -4.927431344985961914e-01 1.385523229837417603e-01 -1.447908878326416016e-01 -9.206794202327728271e-02 -2.790797352790832520e-01 -1.492152959108352661e-01 -2.056946009397506714e-01 -6.349660456180572510e-02 2.151431888341903687e-01 6.345594674348831177e-02 2.465171739459037781e-02 1.126488894224166870e-01 9.584089368581771851e-02 1.288334280252456665e-01 8.485910296440124512e-02 3.107364987954497337e-03 -1.751622706651687622e-01 -8.311186730861663818e-02 3.304772675037384033e-01 -8.918799459934234619e-02 6.222718954086303711e-02 2.078255712985992432e-01 -2.210245430469512939e-01 1.305380165576934814e-01 -6.925297435373067856e-03 -2.666789591312408447e-01 4.689523577690124512e-02
-7.517670094966888428e-02 -4.932074621319770813e-02 2.829786241054534912e-01 -5.884692072868347168e-02 -1.147476062178611755e-01 -4.681631624698638916e-01 1.910250075161457062e-02 -2.234390527009963989e-01 -6.736107915639877319e-02 -4.711074009537696838e-02 -2.060279250144958496e-01 -6.062337383627891541e-02 -2.413633316755294800e-01 1.380306780338287354e-01 6.620109546929597855e-03 -8.286693692207336426e-02 -2.020091414451599121e-01 1.090416088700294495e-01 2.824522852897644043e-01 1.669888198375701904e-01 -2.720526158809661865e-01 1.850843196734786034e-03 1.704309508204460144e-02 -1.173826977610588074e-01 -1.059550717473030090e-01 7.386153191328048706e-02 1.351820230484008789e-01 -2.454722672700881958e-01 4.875197261571884155e-02 -3.877168893814086914e-02 3.495476245880126953e-01 -1.375485956668853760e-01
3.626806139945983887e-01 1.321224961429834366e-02 2.217170000076293945e-01 -1.931210756301879883e-01 -1.189537569880485535e-01 -3.520942330360412598e-01 2.393907122313976288e-02 4.263748601078987122e-02 -1.352145522832870483e-02 -2.026606202125549316e-01 -2.554591000080108643e-01 -1.575573086738586426e-01 -1.996950656175613403e-01 -5.418534576892852783e-02 -2.274657636880874634e-01 8.518026024103164673e-02 1.765302717685699463e-01 -2.457666099071502686e-01 1.130924150347709656e-01 1.388239674270153046e-03 -1.538064628839492798e-01 2.343952842056751251e-02 -2.926608361303806305e-02 1.663225442171096802e-01 1.216123253107070923e-01 -1.159978657960891724e-01 1.509794443845748901e-01 -3.186300694942474365e-01 1.887677311897277832e-01 2.164171487092971802e-01 -1.173843368887901306e-01 -4.773934185504913330e-02
3.020939230918884277e-01 -1.857822835445404053e-01 -7.979514449834823608e-02 -7.087168097496032715e-02 7.438763231039047241e-02 -1.691102087497711182e-01 2.352196425199508667e-01 -2.582948207855224609e-01 1.293233782052993774e-01 -1.685333251953125000e-01 2.840950489044189453e-01 -5.243715271353721619e-02 2.204696275293827057e-02 -5.804335325956344604e-02 1.856933385133743286e-01 5.934236198663711548e-02 6.652101129293441772e-02 1.247237697243690491e-01 -3.189983963966369629e-02 8.467374742031097412e-02 -1.039452105760574341e-01 1.596997082233428955e-01 2.453530393540859222e-02 1.055703610181808472e-01 -2.135719805955886841e-01 -1.938153058290481567e-01 3.125858604907989502e-01 -1.407484710216522217e-01 4.634352624416351318e-01 1.209963858127593994e-01 8.178175240755081177e-02 1.522812992334365845e-01
-1.739374920725822449e-02 -1.953877042979001999e-03 -1.527412887662649155e-02 2.204723842442035675e-02 2.770476639270782471e-01 -2.145141810178756714e-01 2.852634787559509277e-01 3.123816251754760742e-01 -1.273442059755325317e-01 -1.581324487924575806e-01 1.464436650276184082e-01 -1.591097414493560791e-01 -2.606187462806701660e-01 -2.055931836366653442e-02 6.509670615196228027e-02 -3.568674027919769287e-01 -2.191544920206069946e-01 -2.231136262416839600e-01 -2.060762047767639160e-02 2.258362770080566406e-01 -4.746560752391815186e-02 -1.203122064471244812e-01 -8.276578783988952637e-02 1.775186359882354736e-01 -1.731771528720855713e-01 -1.188105866312980652e-01 1.500509679317474365e-01 -2.536904513835906982e-01 2.382882088422775269e-01 1.091497987508773804e-01 7.292452454566955566e-02 -2.169860061258077621e-03
1.188214346766471863e-01 5.931770429015159607e-02 6.859704107046127319e-02 3.106161579489707947e-02 7.324470579624176025e-02 -1.849301755428314209e-01 1.339394301176071167e-01 6.772252917289733887e-02 1.065221354365348816e-01 6.945536285638809204e-02 -3.153973519802093506e-01 5.889899656176567078e-02 -2.449527569115161896e-02 1.334461271762847900e-01 1.537793278694152832e-01 -1.741455346345901489e-01 -2.451515197753906250e-01 -1.089008599519729614e-01 1.763560622930526733e-02 1.824435591697692871e-01 -2.114637494087219238e-01 1.844079792499542236e-01 -1.788620799779891968e-01 -2.880882918834686279e-01 -1.392359286546707153e-01 1.569669544696807861e-01 2.787706851959228516e-01 -4.207334816455841064e-01 2.404967695474624634e-01 -1.122314706444740295e-01 1.919263303279876709e-01 1.334689557552337646e-01
1.835025101900100708e-01 -4.369149729609489441e-02 -9.691192209720611572e-02 6.647161208093166351e-03 -1.261681765317916870e-01 7.879558205604553223e-02 1.160080805420875549e-01 7.687320560216903687e-02 2.440569102764129639e-01 -1.801673509180545807e-02 4.730975255370140076e-02 -3.832647204399108887e-01 -2.774196267127990723e-01 1.070170700550079346e-01 1.208072975277900696e-01 -2.956725656986236572e-01 -1.084195077419281006e-01 3.164550364017486572e-01 1.474648267030715942e-01 -1.370515674352645874e-01 -3.150975108146667480e-01 3.356564790010452271e-02 9.047344792634248734e-05 2.459877915680408478e-02 -2.916056104004383087e-02 2.429290860891342163e-02 2.210494726896286011e-01 -3.360380530357360840e-01 2.563020586967468262e-01 -5.459775403141975403e-02 1.614747494459152222e-01 -5.120061710476875305e-02
1.918754875659942627e-01 -2.130472213029861450e-01 9.716134518384933472e-03 -1.063614264130592346e-01 4.084727168083190918e-02 5.145214125514030457e-02 1.589276939630508423e-01 -2.756806910037994385e-01 -2.217281013727188110e-01 -2.293721139430999756e-01 1.813026219606399536e-01 4.959929734468460083e-02 7.741479203104972839e-03 -2.296123802661895752e-01 -2.146249860525131226e-01 -1.742616593837738037e-01 1.254331320524215698e-01 -6.039857398718595505e-03 1.695055663585662842e-01 -1.371093690395355225e-01 -1.819360405206680298e-01 3.266485035419464111e-01 9.524897485971450806e-02 -1.304882913827896118e-01 -1.975344866514205933e-01 8.495927602052688599e-02 1.008671075105667114e-01 -3.012136816978454590e-01 3.152510225772857666e-01 -1.996065080165863037e-01 9.889747947454452515e-02 -9.563580900430679321e-02
2.602484226226806641e-01 1.057580485939979553e-01 5.305869504809379578e-02 -2.826777519658207893e-03 8.737669140100479126e-02 -2.095010876655578613e-01 -5.049027036875486374e-03 -1.816384494304656982e-01 7.089667487889528275e-03 -2.112560272216796875e-01 8.217188715934753418e-02 -2.143488526344299316e-01 -1.994916200637817383e-01 2.479024082422256470e-01 -3.560752272605895996e-01 -6.142789870500564575e-02 1.561931520700454712e-01 -4.923781752586364746e-02 -2.340350113809108734e-02 -2.025759369134902954e-01 -2.637049555778503418e-01 1.344884037971496582e-01 -1.241003815084695816e-02 -2.139569669961929321e-01 -3.263805061578750610e-02 2.138617485761642456e-01 1.402365118265151978e-01 -2.757589519023895264e-01 2.191769927740097046e-01 -1.921885907649993896e-01 2.093618176877498627e-02 2.731991410255432129e-01
6.708335876464843750e-02 -1.096085533499717712e-01 1.350793894380331039e-02 -1.397213041782379150e-01 2.414527386426925659e-01 -1.619877368211746216e-01 -2.458000928163528442e-01 4.016702622175216675e-02 4.180353507399559021e-02 -3.642843067646026611e-01 -2.100360952317714691e-02 -5.133437514305114746e-01 -2.053192555904388428e-01 -5.407069623470306396e-02 9.913598001003265381e-02 6.208638101816177368e-02 2.366372942924499512e-02 -1.084466055035591125e-01 2.140408456325531006e-01 -1.754286438226699829e-01 6.760746240615844727e-02 -3.559855371713638306e-02 -8.196461014449596405e-03 -5.097562447190284729e-02 -8.221184462308883667e-02 1.781284660100936890e-01 -4.839724302291870117e-02 -2.029155045747756958e-01 3.714775741100311279e-01 -1.114587336778640747e-01 1.703872978687286377e-01 -3.414534032344818115e-02
2.908983230590820312e-01 6.219503469765186310e-03 2.172756642103195190e-01 -5.607750266790390015e-02 3.577492237091064453e-01 -3.720778226852416992e-01 -4.181013256311416626e-02 4.130835086107254028e-02 6.637467443943023682e-02 -7.263311743736267090e-02 -6.273961067199707031e-02 -2.394219301640987396e-02 -1.352964788675308228e-01 2.505247294902801514e-01 -1.116489991545677185e-02 1.021536365151405334e-01 3.031030297279357910e-02 -7.001537829637527466e-02 2.114070057868957520e-01 -2.295076288282871246e-02 -2.342450916767120361e-01 -3.311609029769897461e-01 -9.596361219882965088e-02 -1.992188841104507446e-01 -2.772037126123905182e-02 1.000089123845100403e-01 2.752192616462707520e-01 -2.665670812129974365e-01 5.634439736604690552e-02 6.603626534342765808e-04 1.793630868196487427e-01 1.785790473222732544e-01
-5.480768159031867981e-02 -2.806352674961090088e-01 -3.460099920630455017e-02 -3.670237213373184204e-02 -2.137655913829803467e-01 7.516206800937652588e-02 8.713574707508087158e-02 -1.782654598355293274e-02 -2.455017864704132080e-01 -1.449412107467651367e-01 -1.189420744776725769e-02 -2.700175642967224121e-01 -3.820191025733947754e-01 2.715278267860412598e-01 1.401521414518356323e-01 -1.134026348590850830e-01 1.314730048179626465e-01 1.410936266183853149e-01 1.075827926397323608e-01 -2.055366337299346924e-01 -1.016701385378837585e-01 7.561117410659790039e-02 2.111291438341140747e-01 -1.922887414693832397e-01 -1.196483075618743896e-01 -2.163159102201461792e-01 -5.320120137184858322e-03 -2.477522045373916626e-01 3.130635917186737061e-01 -9.667989611625671387e-02 1.513024717569351196e-01 9.251525998115539551e-02
7.872368395328521729e-02 -2.658311650156974792e-02 -1.509218513965606689e-01 1.562231872230768204e-02 -9.876271337270736694e-02 1.544967591762542725e-01 1.362188905477523804e-01 -3.548617660999298096e-02 1.333706229925155640e-01 -1.194572597742080688e-01 -6.651713978499174118e-03 -2.838534414768218994e-01 -3.907083868980407715e-01 3.689043223857879639e-02 2.847996726632118225e-02 -3.056065440177917480e-01 -1.110201105475425720e-01 3.288817033171653748e-02 4.827057197690010071e-02 -1.911409348249435425e-01 -2.610096931457519531e-01 1.335315406322479248e-01 2.035811990499496460e-01 5.758053809404373169e-02 -6.788360327482223511e-02 8.106244355440139771e-02 1.191865280270576477e-01 -3.442606031894683838e-01 3.882175683975219727e-01 -2.353147603571414948e-02 2.546373307704925537e-01 -1.128922700881958008e-01
2.107511758804321289e-01 -7.769318670034408569e-02 2.821145653724670410e-01 -1.584669500589370728e-01 1.193036511540412903e-02 3.451561182737350464e-02 2.326067835092544556e-01 -6.288789212703704834e-02 -1.106387227773666382e-01 -9.329212456941604614e-02 -7.656958699226379395e-02 -2.432011216878890991e-01 -1.755535006523132324e-01 8.835733681917190552e-02 -2.790602445602416992e-01 -8.396220207214355469e-02 -1.031810119748115540e-01 -1.726375520229339600e-01 2.082623392343521118e-01 -2.708622254431247711e-02 -3.587149977684020996e-01 3.502330929040908813e-02 -6.871202029287815094e-03 3.639693930745124817e-02 -4.128634929656982422e-01 -1.354504525661468506e-01 6.649956852197647095e-02 -1.279075592756271362e-01 2.490761727094650269e-01 1.421444565057754517e-01 1.468761414289474487e-01 2.161354720592498779e-01
3.637363314628601074e-01 8.621423691511154175e-02 4.794229194521903992e-02 -4.048952460289001465e-02 -5.029131472110748291e-02 -1.732864230871200562e-01 1.870013624429702759e-01 2.331195473670959473e-01 2.680569887161254883e-02 -3.689794540405273438e-01 -4.725867509841918945e-02 -1.468403935432434082e-01 -2.097202092409133911e-01 2.837136387825012207e-01 -5.533430725336074829e-02 -1.084643155336380005e-01 -8.164017647504806519e-02 5.484190210700035095e-02 1.354843261651694775e-03 7.439459115266799927e-02 -1.077448576688766479e-01 3.463093936443328857e-01 7.699131965637207031e-02 -2.159425169229507446e-01 -9.087609499692916870e-02 -1.046033352613449097e-01 -9.668682515621185303e-02 -2.343629002571105957e-01 2.773206308484077454e-02 -3.879287242889404297e-01 -1.376859028823673725e-03 -2.120487391948699951e-02
1.922887563705444336e-01 -1.173295453190803528e-01 3.327400088310241699e-01 2.516919672489166260e-01 1.008932068943977356e-01 -3.459065556526184082e-01 5.135566368699073792e-02 -2.979450225830078125e-01 1.980957388877868652e-02 1.589316129684448242e-01 -8.084398508071899414e-02 -3.218306601047515869e-01 -3.788116574287414551e-02 3.932125493884086609e-02 -1.599410176277160645e-01 -7.102519273757934570e-02 2.896521613001823425e-02 2.495492994785308838e-01 2.360626757144927979e-01 -1.019673123955726624e-01 -2.951968275010585785e-02 -1.349632591009140015e-01 1.192320231348276138e-02 -8.184389770030975342e-02 -2.962009906768798828e-01 1.491691172122955322e-02 1.077462732791900635e-01 -3.040685355663299561e-01 -4.378624632954597473e-02 1.299295574426651001e-01 1.182037964463233948e-01 -6.801436841487884521e-02
-2.319352887570858002e-02 -4.636304453015327454e-02 -1.255282461643218994e-01 -3.066343814134597778e-02 3.719637915492057800e-02 -1.312413020059466362e-03 -9.372360259294509888e-02 -6.425493210554122925e-02 -4.155751690268516541e-02 -5.517228245735168457e-01 -9.715797752141952515e-02 -2.793230712413787842e-01 -3.959421813488006592e-02 8.925031125545501709e-02 -8.256667642854154110e-04 -1.837347634136676788e-02 9.086767584085464478e-02 2.230977267026901245e-01 2.123849540948867798e-01 2.043173611164093018e-01 -1.747197806835174561e-01 2.654217481613159180e-01 -1.962236762046813965e-01 -2.282765209674835205e-01 2.306466996669769287e-01 1.400090456008911133e-01 2.701890170574188232e-01 -1.117518916726112366e-01 1.096660047769546509e-01 -1.502240300178527832e-01 1.719894111156463623e-01 6.262537091970443726e-02
4.259433150291442871e-01 -9.569554775953292847e-02 3.730346262454986572e-01 1.391499936580657959e-01 -2.006541639566421509e-01 -2.007896155118942261e-01 2.150806337594985962e-01 5.047434940934181213e-03 -3.817683458328247070e-01 -2.639248669147491455e-01 3.846175968647003174e-02 -2.316726595163345337e-01 -2.426485717296600342e-01 -9.556078910827636719e-02 9.879675507545471191e-02 -7.757385075092315674e-02 -9.326177649199962616e-03 8.935743570327758789e-02 -1.232746616005897522e-02 1.959162205457687378e-01 4.865645244717597961e-02 3.047885745763778687e-02 -1.614490151405334473e-01 1.331562101840972900e-01 -4.961574077606201172e-02 -6.195010989904403687e-02 6.454935669898986816e-02 -9.858284145593643188e-02 -7.283971458673477173e-02 8.659286051988601685e-02 8.663079142570495605e-02 1.884054988622665405e-01
1.734269112348556519e-01 -2.391577512025833130e-01 2.733091451227664948e-02 1.493542790412902832e-01 2.535579502582550049e-01 -1.581174582242965698e-01 2.635780572891235352e-01 2.784812822937965393e-03 1.523860841989517212e-01 -1.027140021324157715e-01 -2.375441640615463257e-01 -2.541872859001159668e-01 -5.660189315676689148e-02 -1.320195794105529785e-01 -3.632164001464843750e-01 -6.677424162626266479e-02 -2.767589874565601349e-02 -1.676182895898818970e-01 9.308362752199172974e-02 1.224025189876556396e-01 -2.104308456182479858e-01 1.748236641287803650e-02 7.156569510698318481e-02 -2.476004809141159058e-01 -1.631323993206024170e-01 -1.832399331033229828e-02 6.870724260807037354e-02 -2.864185273647308350e-01 -8.975005149841308594e-02 -2.102509140968322754e-01 1.524759083986282349e-01 2.575541734695434570e-01
2.244162857532501221e-01 -1.318977326154708862e-01 -1.880174428224563599e-01 4.091564938426017761e-02 6.042924523353576660e-02 -1.015796288847923279e-01 7.731104642152786255e-02 -3.441302776336669922e-01 1.587723642587661743e-01 -3.977665901184082031e-01 -1.691530942916870117e-01 -1.183063909411430359e-01 -1.522391736507415771e-01 7.519689947366714478e-02 -1.373293250799179077e-01 3.393273800611495972e-02 -2.497166693210601807e-01 4.054646939039230347e-02 2.544233500957489014e-01 2.955444529652595520e-02 -1.389385759830474854e-01 -2.598593197762966156e-02 -2.791707217693328857e-01 1.253904104232788086e-01 -6.502893567085266113e-02 2.668994367122650146e-01 -1.934551447629928589e-02 -3.287953436374664307e-01 7.130286097526550293e-02 -5.117022246122360229e-02 1.927690953016281128e-01 9.956102818250656128e-02
-4.697800148278474808e-03 2.791604995727539062e-01 1.307982653379440308e-01 -1.408591121435165405e-01 5.378619953989982605e-02 -1.857639998197555542e-01 1.287048310041427612e-01 -1.186715140938758850e-01 1.441711336374282837e-01 -1.931696087121963501e-01 -2.460570782423019409e-01 -1.929090172052383423e-02 -1.339383125305175781e-01 2.281461805105209351e-01 9.664188325405120850e-02 -3.218189775943756104e-01 7.772038131952285767e-02 1.249926090240478516e-01 4.329935908317565918e-01 1.911457628011703491e-02 -9.763929992914199829e-02 8.964154124259948730e-02 -2.305243015289306641e-01 -1.390029639005661011e-01 -6.302026100456714630e-03 5.026905611157417297e-02 1.992731839418411255e-01 -3.164708018302917480e-01 -8.479328453540802002e-02 -1.370132118463516235e-01 2.114746868610382080e-01 -4.976295307278633118e-02
4.679249972105026245e-02 -4.931208863854408264e-02 -3.292963653802871704e-02 2.438466250896453857e-01 1.025077402591705322e-01 -1.401891559362411499e-01 -1.775495857000350952e-01 2.117567881941795349e-02 -3.160802274942398071e-02 -7.857159711420536041e-03 -1.735381335020065308e-01 -2.392377257347106934e-01 -2.356468290090560913e-01 2.093247920274734497e-01 1.861781626939773560e-01 -1.130818873643875122e-01 -1.355328559875488281e-01 1.935397237539291382e-01 2.587677240371704102e-01 5.767745524644851685e-02 -7.420506328344345093e-03 -2.171775698661804199e-02 -2.616446316242218018e-01 -1.458951383829116821e-01 -4.428301006555557251e-02 -2.911667525768280029e-02 3.111861348152160645e-01 -4.209112524986267090e-01 3.495712950825691223e-02 1.895128339529037476e-01 3.247425258159637451e-01 -4.125788435339927673e-02
-4.399491474032402039e-02 -9.494156390428543091e-02 2.778969109058380127e-01 -1.611811369657516479e-01 -4.805118218064308167e-02 -2.802434861660003662e-01 2.163978517055511475e-01 3.617670014500617981e-02 3.353912383317947388e-02 1.297926455736160278e-01 -8.830921351909637451e-02 -1.401284784078598022e-01 -2.657733671367168427e-02 1.049597263336181641e-01 -3.201588243246078491e-02 2.388851344585418701e-02 -1.696029156446456909e-01 -3.136271610856056213e-02 -1.451206207275390625e-01 -8.327520638704299927e-02 5.933554470539093018e-02 -5.340221524238586426e-02 -1.506431698799133301e-01 -4.606974124908447266e-02 -4.273169338703155518e-01 2.337675094604492188e-01 1.775092333555221558e-01 -4.685866534709930420e-01 6.024233251810073853e-02 -2.346372902393341064e-01 2.416308075189590454e-01 -6.170411407947540283e-02
-7.685083895921707153e-02 -9.429530799388885498e-02 1.554048061370849609e-01 -5.682433024048805237e-02 8.576104417443275452e-03 1.427803933620452881e-02 -1.964848861098289490e-02 -4.217312857508659363e-02 -1.849901378154754639e-01 1.328713297843933105e-01 -1.568066701292991638e-02 -2.604530453681945801e-01 -1.582316160202026367e-01 2.060391753911972046e-01 2.689971923828125000e-01 1.090948120690882206e-03 -3.181378245353698730e-01 7.831002771854400635e-02 -4.171201214194297791e-02 2.982040345668792725e-01 -5.788404121994972229e-02 -5.366259440779685974e-02 -1.149266213178634644e-01 -1.145806089043617249e-01 -2.725979089736938477e-01 5.801053345203399658e-02 3.021495044231414795e-01 -4.429634213447570801e-01 1.470073610544204712e-01 -2.699774503707885742e-01 6.893607228994369507e-02 -2.364848181605339050e-02
7.926028966903686523e-02 1.318277716636657715e-01 1.812482327222824097e-01 9.962996840476989746e-02 -4.363116249442100525e-02 -2.632029652595520020e-01 3.972719982266426086e-02 -4.466622471809387207e-01 -3.130097687244415283e-02 1.794888451695442200e-02 -1.548665761947631836e-01 -1.615987867116928101e-01 -3.623703718185424805e-01 1.171477138996124268e-01 -1.370201408863067627e-01 -1.739457547664642334e-01 -1.132650598883628845e-01 2.416862696409225464e-01 1.495095938444137573e-01 6.990612298250198364e-02 -2.473089694976806641e-01 -1.029825955629348755e-01 -4.134590551257133484e-02 -1.928945034742355347e-01 -1.839550286531448364e-01 4.218440502882003784e-03 1.429335623979568481e-01 -3.346610069274902344e-01 -5.792776867747306824e-02 4.905325919389724731e-02 9.684537351131439209e-02 1.588638424873352051e-01
-1.937112659215927124e-01 -1.840842515230178833e-01 8.976553380489349365e-02 6.335984170436859131e-02 -8.414772897958755493e-02 -8.761328458786010742e-02 6.834730505943298340e-02 -1.077291592955589294e-01 4.208165034651756287e-02 -1.885944455862045288e-01 -2.931068539619445801e-01 -9.732371568679809570e-02 -2.227757722139358521e-01 8.435387909412384033e-02 9.615609049797058105e-02 -1.332412660121917725e-02 -3.434195220470428467e-01 7.587140053510665894e-02 4.057810902595520020e-01 -1.550899893045425415e-01 -1.556141227483749390e-01 2.695539891719818115e-01 -1.711328327655792236e-02 1.357675939798355103e-01 -1.648834347724914551e-01 7.117410004138946533e-02 8.084018528461456299e-02 -3.486396968364715576e-01 2.068526893854141235e-01 2.213245481252670288e-01 7.740809768438339233e-02 2.203032374382019043e-02
1.020036935806274414e-01 -1.032730657607316971e-02 -2.150834202766418457e-01 6.146846711635589600e-02 3.891810309141874313e-03 -1.631350070238113403e-01 4.926514029502868652e-01 -6.014806404709815979e-02 -1.056635975837707520e-01 -1.582182496786117554e-01 1.713740974664688110e-01 -5.944574624300003052e-02 -3.196039497852325439e-01 7.371247559785842896e-02 2.934480011463165283e-01 -2.584023177623748779e-01 -1.425050348043441772e-01 -7.700067013502120972e-02 2.160508185625076294e-01 2.708288282155990601e-02 1.145311444997787476e-02 -1.824144870042800903e-01 -2.415405809879302979e-01 -7.686831802129745483e-02 -1.964073777198791504e-01 -2.010186910629272461e-01 3.218448907136917114e-02 -1.869212239980697632e-01 5.454347655177116394e-02 7.025154680013656616e-02 1.104413866996765137e-01 -1.748176217079162598e-01
-1.754542887210845947e-01 -1.242075487971305847e-01 -6.349989771842956543e-02 -5.250852555036544800e-02 2.215820550918579102e-01 -2.792460024356842041e-01 2.626332938671112061e-01 1.379938889294862747e-02 3.465128839015960693e-01 -2.322960644960403442e-02 -1.034110859036445618e-01 -3.201818466186523438e-01 -5.629003047943115234e-02 1.888054460287094116e-01 4.085664451122283936e-02 -1.664694696664810181e-01 -1.527844071388244629e-01 1.584898829460144043e-01 3.282316923141479492e-01 -1.123042106628417969e-01 -8.818600326776504517e-02 6.685713678598403931e-02 1.115249120630323887e-03 -1.167053356766700745e-02 -1.503418684005737305e-01 1.254236549139022827e-01 -1.693938821554183960e-01 -2.786515057086944580e-01 2.468596249818801880e-01 2.279893159866333008e-01 -9.710368514060974121e-02 2.279887348413467407e-02
2.524341940879821777e-01 2.304740697145462036e-01 5.651484802365303040e-02 1.644916683435440063e-01 -2.446314394474029541e-01 -1.953752636909484863e-01 1.163755059242248535e-01 1.317622512578964233e-01 -1.888921707868576050e-01 -2.053814679384231567e-01 1.791396439075469971e-01 2.075024694204330444e-02 -2.556714713573455811e-01 8.435223251581192017e-02 -1.029950007796287537e-01 -3.262601494789123535e-01 3.566063940525054932e-02 -6.297369301319122314e-02 1.457693427801132202e-01 5.569102987647056580e-02 6.090211216360330582e-03 2.058963030576705933e-01 1.044890582561492920e-01 -1.057579219341278076e-01 -2.761002480983734131e-01 1.647987961769104004e-01 1.441707462072372437e-01 -2.209597676992416382e-01 2.898801863193511963e-01 -1.495681703090667725e-01 -9.577604383230209351e-02 2.034037411212921143e-01
7.668372243642807007e-02 -7.679072767496109009e-02 1.023812890052795410e-01 1.324164569377899170e-01 -1.961709372699260712e-02 -4.001777470111846924e-01 1.857838481664657593e-01 -2.727925479412078857e-01 -1.024703457951545715e-01 -3.444361686706542969e-01 -1.128299832344055176e-01 -1.034116968512535095e-01 5.524442344903945923e-02 2.114504873752593994e-01 2.456132471561431885e-01 5.800567939877510071e-02 -4.062619432806968689e-02 1.585901826620101929e-01 1.824021339416503906e-01 -1.852659732103347778e-01 -7.549961656332015991e-02 1.185080856084823608e-01 -2.671132981777191162e-01 -1.218886524438858032e-01 7.117939740419387817e-02 1.566404849290847778e-01 -1.439276933670043945e-01 -3.554655015468597412e-01 8.303587883710861206e-02 1.235312670469284058e-01 1.058963313698768616e-01 -1.278467625379562378e-01
2.342203259468078613e-01 1.709841340780258179e-01 -7.035761326551437378e-02 9.233945608139038086e-02 -1.113867014646530151e-01 -2.375693321228027344e-01 1.599815487861633301e-01 -7.928023487329483032e-02 -8.139318227767944336e-02 3.331568464636802673e-02 4.612009823322296143e-01 -7.302363961935043335e-02 -2.458651512861251831e-01 1.182927284389734268e-03 -4.739043489098548889e-02 -3.073551654815673828e-01 6.903290748596191406e-02 -1.460527926683425903e-01 2.752186059951782227e-01 1.341538131237030029e-01 2.502138726413249969e-02 3.001712560653686523e-01 5.542251840233802795e-02 -6.318791210651397705e-02 -2.718241810798645020e-01 4.257344081997871399e-02 2.253238111734390259e-01 -1.957519501447677612e-01 1.513260155916213989e-01 -2.156139910221099854e-02 9.845172613859176636e-02 5.731254443526268005e-02
9.400632977485656738e-02 6.255199015140533447e-02 3.260520994663238525e-01 -6.399098038673400879e-02 6.355931609869003296e-02 -7.472916692495346069e-02 -1.686470508575439453e-01 -1.238244324922561646e-01 -7.055097073316574097e-02 1.820394955575466156e-02 1.301317960023880005e-01 -1.714991182088851929e-01 -4.503790736198425293e-01 2.739604413509368896e-01 -1.850344613194465637e-02 3.518618643283843994e-02 -1.760317012667655945e-02 7.649753242731094360e-02 5.978973209857940674e-02 1.886747479438781738e-01 6.371046602725982666e-02 8.651592582464218140e-02 1.191269531846046448e-01 2.105321139097213745e-01 -1.854230090975761414e-02 1.622582077980041504e-01 3.235885202884674072e-01 -4.231671690940856934e-01 1.564218103885650635e-01 1.861661225557327271e-01 5.005771294236183167e-02 -6.956185400485992432e-02
1.614300757646560669e-01 1.695616245269775391e-01 7.825707644224166870e-02 1.706400769762694836e-03 1.410005092620849609e-01 -2.884279787540435791e-01 1.519679091870784760e-02 -1.403479278087615967e-01 2.823287844657897949e-01 -1.883992105722427368e-01 -1.426887959241867065e-01 -7.950320839881896973e-02 -1.904685944318771362e-01 -1.771916002035140991e-01 1.803852617740631104e-02 -2.037328295409679413e-02 -2.907960712909698486e-01 1.878565698862075806e-01 1.055035814642906189e-01 -2.404673025012016296e-02 -5.853261798620223999e-02 4.357487261295318604e-01 6.006660871207714081e-03 1.843165904283523560e-01 -2.186237424612045288e-01 -1.094505637884140015e-01 -2.356638573110103607e-02 -3.693645000457763672e-01 1.466582566499710083e-01 -2.763166837394237518e-02 -7.411193847656250000e-02 1.495389938354492188e-01
5.225219577550888062e-02 -1.949042230844497681e-01 2.254382371902465820e-01 2.934335470199584961e-01 -8.691784925758838654e-03 -2.692793011665344238e-01 -3.814589232206344604e-02 -3.283924162387847900e-01 -1.981998234987258911e-01 -4.538137838244438171e-02 -2.438416928052902222e-01 -2.000012695789337158e-01 -2.720626592636108398e-01 -1.783374994993209839e-01 8.197487331926822662e-03 -4.695136472582817078e-02 -3.569291532039642334e-02 1.354757994413375854e-01 2.367528975009918213e-01 -7.038927823305130005e-02 -2.590210735797882080e-01 8.469073101878166199e-03 3.499701560940593481e-04 -1.166965514421463013e-01 -1.624182313680648804e-01 -8.881485462188720703e-02 1.568518728017807007e-01 -2.851997017860412598e-01 1.863860040903091431e-01 2.255029082298278809e-01 4.227333143353462219e-02 -5.072826892137527466e-02
1.645641475915908813e-01 -3.205442726612091064e-01 8.887014538049697876e-02 2.141888290643692017e-01 -6.458830088376998901e-02 -1.008263006806373596e-01 3.501721322536468506e-01 2.584955655038356781e-02 -1.291929036378860474e-01 -3.005658388137817383e-01 2.710994184017181396e-01 -3.780669867992401123e-01 -1.350266672670841217e-02 1.782739907503128052e-02 -1.573246270418167114e-01 -6.547795981168746948e-02 8.486385643482208252e-02 -3.977178037166595459e-02 4.523587878793478012e-03 1.542623527348041534e-02 1.001433655619621277e-01 4.467142000794410706e-02 1.875286102294921875e-01 -2.139653451740741730e-02 -3.097369372844696045e-01 1.065529957413673401e-01 1.294144988059997559e-01 -1.551433354616165161e-01 -1.050384566187858582e-01 -2.767789959907531738e-01 1.129180788993835449e-01 1.434600055217742920e-01
1.630095243453979492e-01 2.255214452743530273e-01 8.602422475814819336e-02 -1.398346573114395142e-02 -2.722726464271545410e-01 -1.432131230831146240e-01 1.173374280333518982e-01 -7.683490216732025146e-02 -2.287780642509460449e-01 -9.276540577411651611e-02 9.148880839347839355e-02 -2.704109847545623779e-01 -9.219817072153091431e-02 -4.831346869468688965e-02 -1.463579982519149780e-01 -3.168970346450805664e-01 2.512067258358001709e-01 -1.892684698104858398e-01 7.969029247760772705e-02 9.630534052848815918e-02 -1.102537885308265686e-01 1.699250787496566772e-01 4.125690553337335587e-03 -1.718798279762268066e-01 -2.860062420368194580e-01 2.170335948467254639e-01 3.398292958736419678e-01 -1.177290156483650208e-01 2.151263654232025146e-01 -8.567052334547042847e-02 -4.707218706607818604e-02 1.622270047664642334e-01
-4.269287362694740295e-02 4.928961396217346191e-02 1.899232119321823120e-01 2.105661928653717041e-01 -3.075043857097625732e-02 -2.430004328489303589e-01 -1.610279828310012817e-01 -8.688268065452575684e-02 -1.939575076103210449e-01 -3.682411015033721924e-01 -2.271783053874969482e-01 9.501455351710319519e-04 -2.312419116497039795e-01 -1.601636409759521484e-02 -3.721785172820091248e-02 -1.189758405089378357e-01 -4.656079038977622986e-02 9.419423341751098633e-02 1.118651926517486572e-01 9.043365716934204102e-02 -2.085718959569931030e-01 -3.974647447466850281e-02 -3.623351752758026123e-01 -1.518299430608749390e-01 -1.368572115898132324e-01 2.782047688961029053e-01 1.303848773241043091e-01 -2.754871845245361328e-01 1.218060180544853210e-01 1.296930313110351562e-01 2.652431726455688477e-01 7.468741387128829956e-02
3.297595381736755371e-01 -1.941892206668853760e-01 7.808465510606765747e-02 -2.708807773888111115e-02 -6.254678219556808472e-02 -1.142566353082656860e-01 2.914981544017791748e-01 -3.874014019966125488e-01 -1.997321248054504395e-01 -2.082875221967697144e-01 1.477166414260864258e-01 -1.032393649220466614e-01 -3.307493627071380615e-01 9.799923747777938843e-02 3.657047403976321220e-03 -4.317379556596279144e-03 5.549547262489795685e-03 2.387661673128604889e-02 -5.930934473872184753e-02 1.495785266160964966e-01 -2.307515777647495270e-02 2.761843800544738770e-01 -1.067292913794517517e-01 1.699118912220001221e-01 -4.761013388633728027e-02 -1.477409154176712036e-01 4.855403304100036621e-02 -1.179758161306381226e-01 2.383954226970672607e-01 2.853828109800815582e-02 -1.340059638023376465e-01 3.168224096298217773e-01
-2.194568067789077759e-01 -2.286991290748119354e-02 -1.034220010042190552e-01 3.351738303899765015e-02 -3.599660843610763550e-02 -1.901895105838775635e-01 4.413065314292907715e-02 -6.548725068569183350e-02 -7.222517579793930054e-02 -9.226979315280914307e-02 -1.312012970447540283e-01 -1.768427938222885132e-01 2.080081850290298462e-01 1.087667346000671387e-01 1.666893064975738525e-01 3.153275698423385620e-02 -1.577930152416229248e-01 1.085936501622200012e-01 2.622098922729492188e-01 1.537681557238101959e-02 -1.143020857125520706e-02 6.583704799413681030e-02 6.581899709999561310e-03 -3.278017044067382812e-01 -2.986414134502410889e-01 -6.192087382078170776e-02 2.448271363973617554e-01 -3.275980651378631592e-01 1.523566097021102905e-01 -5.216974392533302307e-02 3.193694949150085449e-01 3.792633116245269775e-01
1.727539896965026855e-01 -2.126653343439102173e-01 1.819223612546920776e-01 1.924972236156463623e-01 1.809194236993789673e-01 -1.142983958125114441e-01 2.089769244194030762e-01 -1.631728708744049072e-01 1.101660728454589844e-01 -7.943695411086082458e-03 -1.013887897133827209e-01 -1.378824114799499512e-01 -4.205651581287384033e-02 2.335886061191558838e-01 -9.446728229522705078e-02 1.523968949913978577e-02 -2.415066957473754883e-02 1.101170778274536133e-01 1.518714725971221924e-01 -1.492266207933425903e-01 8.814400434494018555e-02 2.962162494659423828e-01 -1.708850562572479248e-01 -2.494215220212936401e-02 -2.400581724941730499e-02 5.342598259449005127e-02 -1.271131634712219238e-01 -4.157761037349700928e-01 2.681264281272888184e-01 -3.364795744419097900e-01 2.398273348808288574e-01 1.150695085525512695e-01
-8.295544236898422241e-02 1.553186774253845215e-01 -3.736661002039909363e-02 -1.214152723550796509e-01 1.793629140593111515e-03 -2.858894169330596924e-01 3.463858962059020996e-01 6.110386550426483154e-02 -1.917089074850082397e-01 7.543303817510604858e-02 -1.251363903284072876e-01 -3.517542183399200439e-01 -3.222132325172424316e-01 2.571919858455657959e-01 -5.758904665708541870e-02 -2.734587192535400391e-01 -8.254653215408325195e-02 -6.883323937654495239e-02 -1.181849613785743713e-01 -3.841899335384368896e-01 -1.742569729685783386e-02 1.030778437852859497e-01 1.062204539775848389e-01 -2.476172894239425659e-02 -1.669740378856658936e-01 1.846225187182426453e-02 1.446948647499084473e-01 -2.235866785049438477e-01 1.282125413417816162e-01 -2.515973057597875595e-03 1.486671529710292816e-02 7.579736411571502686e-02
2.977312803268432617e-01 -5.939801782369613647e-02 2.087208926677703857e-01 2.260567694902420044e-01 1.624706834554672241e-01 -2.270383089780807495e-01 6.856020539999008179e-02 1.145884618163108826e-01 -2.847540378570556641e-02 -2.348790876567363739e-02 -1.181055158376693726e-01 -2.118906974792480469e-01 -2.029233872890472412e-01 1.041736155748367310e-01 1.514954566955566406e-01 9.353315085172653198e-02 -2.305737584829330444e-01 -3.124710321426391602e-01 -6.090644747018814087e-02 1.648087054491043091e-01 -1.938396990299224854e-01 6.286677718162536621e-02 -1.036754325032234192e-01 -1.714149117469787598e-01 -8.201462775468826294e-02 1.343093216419219971e-01 3.794051706790924072e-01 -1.142244935035705566e-01 2.273784130811691284e-01 -8.756452053785324097e-02 8.740498125553131104e-02 2.476867884397506714e-01
1.374845653772354126e-01 7.285324484109878540e-02 -1.514836796559393406e-03 2.557573318481445312e-01 -8.258064091205596924e-02 -1.185285449028015137e-01 3.002339899539947510e-01 -1.759005784988403320e-01 -1.634453386068344116e-01 -1.411904394626617432e-01 1.887547597289085388e-02 -1.938160359859466553e-01 9.546823799610137939e-02 -1.053183823823928833e-01 1.610846370458602905e-01 3.391135334968566895e-01 4.627091810107231140e-02 1.266393363475799561e-01 1.956295669078826904e-01 -6.838788092136383057e-02 -1.413767337799072266e-01 -8.958798646926879883e-02 3.056345321238040924e-02 2.734462022781372070e-01 -3.400371670722961426e-01 8.372938632965087891e-02 2.354054749011993408e-01 -2.630342841148376465e-01 2.191793322563171387e-01 2.034145221114158630e-02 2.481800019741058350e-01 2.391338720917701721e-02
-2.299478836357593536e-02 4.070862382650375366e-02 -8.488221466541290283e-02 -1.471810787916183472e-01 -8.613227307796478271e-02 -5.592712759971618652e-01 2.063843309879302979e-01 -4.333657771348953247e-02 -2.270793467760086060e-01 2.141656912863254547e-02 3.807676583528518677e-02 -2.677844166755676270e-01 -7.994053512811660767e-02 4.194203391671180725e-02 1.606507971882820129e-02 -6.226449459791183472e-02 -2.576390206813812256e-01 -2.766174450516700745e-02 2.770659700036048889e-02 2.316546291112899780e-01 -1.498055905103683472e-01 2.754993736743927002e-02 6.131924688816070557e-02 -1.614705473184585571e-01 -1.167052015662193298e-01 -2.321582883596420288e-01 4.329905286431312561e-02 -2.328913658857345581e-01 3.049197494983673096e-01 -7.178569585084915161e-02 -1.501669287681579590e-01 -2.188290804624557495e-01
1.980433054268360138e-02 -9.279394149780273438e-02 3.065122365951538086e-01 -1.964517533779144287e-01 8.392396569252014160e-02 -4.724338650703430176e-02 2.095808237791061401e-01 -2.714778110384941101e-02 -1.257313638925552368e-01 -1.981857270002365112e-01 -2.107154428958892822e-01 -1.394968032836914062e-01 -2.532545924186706543e-01 4.186761379241943359e-02 -2.266222238540649414e-01 -1.185486316680908203e-01 -3.103886917233467102e-02 -1.710508763790130615e-01 1.106548085808753967e-01 1.266885921359062195e-02 -2.343581020832061768e-01 1.227317005395889282e-02 7.574862986803054810e-02 -3.498725220561027527e-02 -4.879088401794433594e-01 -2.174037992954254150e-01 7.133705914020538330e-02 -1.431078463792800903e-01 2.811347246170043945e-01 8.510501682758331299e-02 1.566106230020523071e-01 1.670667529106140137e-01
1.955394744873046875e-01 1.645659357309341431e-01 -6.357706338167190552e-02 3.048334503546357155e-03 1.177531946450471878e-02 -1.303636580705642700e-01 6.676382571458816528e-02 5.965492874383926392e-02 -2.088725566864013672e-01 -2.412053942680358887e-01 1.968876868486404419e-01 -4.340257942676544189e-01 -9.100347012281417847e-02 1.404131799936294556e-01 -2.641662955284118652e-01 1.871335320174694061e-02 1.525181829929351807e-01 -1.244110912084579468e-01 2.182143926620483398e-02 -1.243224665522575378e-01 -4.055711627006530762e-02 9.881129115819931030e-02 2.269192039966583252e-01 -2.732461392879486084e-01 -1.233520880341529846e-01 5.763976275920867920e-02 2.806695736944675446e-02 -4.353952109813690186e-01 1.740571558475494385e-01 -1.606486886739730835e-01 7.440040260553359985e-02 1.250144243240356445e-01
2.046955376863479614e-01 4.626047611236572266e-02 -2.209861204028129578e-02 2.215661294758319855e-02 1.458618938922882080e-01 -8.919717371463775635e-02 2.433235496282577515e-01 4.566083103418350220e-02 1.099385172128677368e-01 -3.355209827423095703e-01 -4.626457020640373230e-02 2.188391797244548798e-02 -5.344827473163604736e-02 3.093852996826171875e-01 -2.425953894853591919e-01 -2.385661900043487549e-01 1.270692944526672363e-01 2.763118445873260498e-01 2.808350324630737305e-01 -1.361394673585891724e-01 1.402038633823394775e-01 1.112524941563606262e-01 -3.727242350578308105e-01 2.511240541934967041e-02 -2.314428091049194336e-01 5.787132307887077332e-02 2.025549113750457764e-01 1.991142518818378448e-03 2.067889869213104248e-01 -1.118773669004440308e-01 3.943920880556106567e-02 8.104694634675979614e-02
3.687730431556701660e-01 -1.662151962518692017e-01 -4.659724608063697815e-02 -1.648032218217849731e-01 -3.959090113639831543e-01 -2.067921310663223267e-01 1.174038052558898926e-01 -6.094643473625183105e-02 -2.374102128669619560e-03 -4.082879722118377686e-01 -3.993380442261695862e-02 -6.321092694997787476e-02 -2.662636712193489075e-02 1.285170167684555054e-01 1.599080488085746765e-02 5.960199609398841858e-02 1.587350517511367798e-01 1.390776932239532471e-01 1.338149607181549072e-01 -1.694400757551193237e-01 4.418881237506866455e-02 1.267393082380294800e-01 1.341670006513595581e-02 2.593378722667694092e-01 -2.818530797958374023e-01 1.326982229948043823e-01 1.861922442913055420e-01 -2.048676609992980957e-01 1.326537132263183594e-02 4.073604010045528412e-03 2.081634551286697388e-01 5.379053205251693726e-02
2.160877585411071777e-01 -1.043895557522773743e-01 -7.330950349569320679e-02 -1.339951008558273315e-01 -1.430928558111190796e-01 -1.340516954660415649e-01 3.989986479282379150e-01 -1.802721023559570312e-01 -4.358574375510215759e-02 -5.021760612726211548e-02 1.759388893842697144e-01 1.884059980511665344e-02 -1.176788061857223511e-01 -1.220997422933578491e-01 1.518341302871704102e-01 3.259355574846267700e-02 3.660761192440986633e-02 1.134467031806707382e-02 6.572535634040832520e-02 8.955302834510803223e-02 -1.175691187381744385e-01 2.253752350807189941e-01 -1.983096152544021606e-01 1.551897227764129639e-01 -1.488024741411209106e-01 -1.364071220159530640e-01 3.227165639400482178e-01 -6.441004574298858643e-02 5.500433444976806641e-01 -5.458291620016098022e-02 -2.401231043040752411e-02 5.788132920861244202e-02
4.879989475011825562e-02 -3.083423078060150146e-01 1.377528160810470581e-01 1.615742444992065430e-01 8.711771667003631592e-02 -1.987776458263397217e-01 3.876849114894866943e-01 1.387824416160583496e-01 -2.960879541933536530e-02 -1.931532919406890869e-01 1.480712145566940308e-01 -7.407942414283752441e-02 -1.026346087455749512e-01 8.504863828420639038e-02 2.240778412669897079e-03 1.235947981476783752e-01 1.870355159044265747e-01 1.092707589268684387e-01 4.942777007818222046e-02 1.911708265542984009e-01 8.173504471778869629e-02 1.950419396162033081e-01 -2.506478726863861084e-01 1.763238012790679932e-02 -4.885817691683769226e-02 5.980514362454414368e-02 9.137091785669326782e-02 -2.087118774652481079e-01 3.060097396373748779e-01 -2.166731208562850952e-01 3.741393983364105225e-01 -9.971024096012115479e-02
-2.302196249365806580e-02 -7.532244175672531128e-02 1.235565096139907837e-01 1.077485904097557068e-01 -1.297959834337234497e-01 -6.454914808273315430e-02 -6.741165369749069214e-02 -1.740079373121261597e-01 -6.667684647254645824e-04 -8.784050494432449341e-02 -2.564235031604766846e-01 -2.081725895404815674e-01 -4.710419774055480957e-01 1.405104845762252808e-01 -5.369461700320243835e-02 -9.110449254512786865e-02 -2.825978994369506836e-01 2.115602195262908936e-01 3.681414723396301270e-01 -1.982192099094390869e-01 -6.403536349534988403e-02 1.700289845466613770e-01 8.538677543401718140e-02 5.691932141780853271e-02 -2.232775092124938965e-02 7.159716635942459106e-02 4.934331402182579041e-03 -3.329382836818695068e-01 1.842843145132064819e-01 2.086510062217712402e-01 6.016743928194046021e-02 2.965322509407997131e-02
-9.238437633030116558e-04 -1.315558552742004395e-01 1.589256674051284790e-01 1.040653139352798462e-01 2.873305678367614746e-01 -1.198924705386161804e-01 1.546402573585510254e-01 -3.401391506195068359e-01 1.457033008337020874e-01 -1.202415600419044495e-01 -1.739056259393692017e-01 -1.942135840654373169e-01 -1.794659197330474854e-01 2.369506508111953735e-01 3.598862513899803162e-02 -2.740348130464553833e-02 -9.834822267293930054e-02 2.984580397605895996e-01 3.213134407997131348e-01 -3.067525625228881836e-01 -1.379613280296325684e-01 1.536691933870315552e-01 2.098886296153068542e-02 -7.998283952474594116e-02 -6.972093880176544189e-02 1.007359772920608521e-01 -3.886956721544265747e-02 -3.100203275680541992e-01 1.660775989294052124e-01 3.562828898429870605e-02 -1.180565357208251953e-01 -1.225543320178985596e-01
2.537634782493114471e-02 -4.025263339281082153e-02 -1.133561804890632629e-01 2.719711884856224060e-02 -7.928471267223358154e-02 5.265519395470619202e-02 8.729163557291030884e-02 1.120352223515510559e-01 -4.857052490115165710e-02 -7.068679481744766235e-02 7.549807429313659668e-02 -2.561578154563903809e-01 -3.819859325885772705e-01 4.035645723342895508e-02 -1.438138782978057861e-01 -2.933430671691894531e-01 5.375589057803153992e-02 2.460141852498054504e-02 1.180577874183654785e-01 -1.876959800720214844e-01 -2.584186792373657227e-01 2.031136751174926758e-01 1.912481933832168579e-01 -2.352950572967529297e-01 3.495587036013603210e-02 9.629314392805099487e-02 1.713016629219055176e-01 -2.548270225524902344e-01 3.855975270271301270e-01 -6.447607278823852539e-02 3.271993696689605713e-01 -6.822325289249420166e-02
2.562524974346160889e-01 2.442053705453872681e-01 2.265567332506179810e-02 -3.343958035111427307e-02 7.597671449184417725e-02 -1.926720440387725830e-01 -1.113631278276443481e-01 -1.710969507694244385e-01 -5.641885474324226379e-02 -2.921413183212280273e-01 5.263284221291542053e-02 -1.693810671567916870e-01 -1.678338944911956787e-01 1.725400090217590332e-01 -2.656835019588470459e-01 -1.537929773330688477e-01 1.251306086778640747e-01 -5.166891962289810181e-02 -2.839766070246696472e-02 -2.390397638082504272e-01 -2.467931061983108521e-01 1.481965184211730957e-01 -3.441896289587020874e-02 -3.097907304763793945e-01 -2.750186435878276825e-02 8.790796995162963867e-02 -6.371287629008293152e-03 -3.735823929309844971e-01 2.156698256731033325e-01 -6.624401360750198364e-02 5.651670321822166443e-02 2.405113428831100464e-01
1.582082360982894897e-01 -5.768307670950889587e-02 1.167224422097206116e-01 2.944544553756713867e-01 2.471590638160705566e-01 -2.583423554897308350e-01 1.487744003534317017e-01 -1.477030217647552490e-01 -1.041615605354309082e-01 -4.832060337066650391e-01 -9.750287979841232300e-02 -4.459314048290252686e-02 -1.662168502807617188e-01 -1.004867926239967346e-01 1.127516105771064758e-01 6.038182228803634644e-02 -3.482133895158767700e-02 -1.675781793892383575e-02 1.455211788415908813e-01 -3.777538612484931946e-02 -3.599752485752105713e-02 -1.241246163845062256e-01 5.660614371299743652e-02 8.008195459842681885e-02 -2.642061375081539154e-02 3.869583308696746826e-01 2.095570415258407593e-02 -2.860002815723419189e-01 1.625564545392990112e-01 8.895945549011230469e-02 2.598127722740173340e-01 -6.849422305822372437e-02
1.660552769899368286e-01 3.890126943588256836e-02 -2.687709927558898926e-01 7.035194337368011475e-02 1.678017079830169678e-01 -8.541414886713027954e-02 1.282000914216041565e-03 -1.849620640277862549e-01 -1.943089216947555542e-01 -4.939784109592437744e-01 1.594393104314804077e-01 -2.158732116222381592e-01 -1.396270841360092163e-01 4.610357806086540222e-02 -2.460722997784614563e-02 2.156034298241138458e-02 9.292694181203842163e-02 -2.755280956625938416e-02 -4.433044418692588806e-02 1.087339967489242554e-01 -1.215962544083595276e-01 6.771264970302581787e-02 8.225554227828979492e-02 -2.912303209304809570e-01 -2.441317886114120483e-01 2.458182275295257568e-01 8.476669341325759888e-02 -2.061691135168075562e-01 -5.739855766296386719e-02 -3.054101169109344482e-01 2.127757519483566284e-01 4.334848001599311829e-02
9.860526025295257568e-02 2.437750548124313354e-01 -6.329497694969177246e-02 -1.916054934263229370e-01 1.849021166563034058e-01 -1.971187442541122437e-01 5.025289207696914673e-02 -4.460696596652269363e-03 -9.830985218286514282e-02 -2.887470424175262451e-01 1.697761267423629761e-01 -3.826452791690826416e-01 -2.340059727430343628e-01 1.577406972646713257e-01 -3.389114439487457275e-01 -2.072272002696990967e-01 9.248828142881393433e-02 -1.056669130921363831e-01 1.704695820808410645e-02 5.880874395370483398e-02 -1.736074388027191162e-01 1.660205572843551636e-01 4.439374431967735291e-02 -4.497736692428588867e-02 -1.203806623816490173e-01 8.626827597618103027e-02 1.468109935522079468e-01 -2.660308480262756348e-01 1.180498152971267700e-01 -2.312583178281784058e-01 9.376513212919235229e-02 1.821634322404861450e-01
6.061093881726264954e-02 -1.568519622087478638e-01 7.915476709604263306e-02 -8.716894686222076416e-02 2.450074553489685059e-01 8.328904211521148682e-02 2.099912613630294800e-01 -7.718747854232788086e-02 -1.653800457715988159e-01 -4.008533358573913574e-01 -4.619796574115753174e-02 -9.981948137283325195e-02 1.133463066071271896e-02 1.147959008812904358e-01 -2.854133546352386475e-01 -4.395063221454620361e-02 8.159351535141468048e-03 -2.188945114612579346e-01 2.006149739027023315e-01 2.182441018521785736e-02 -1.818065941333770752e-01 2.130094766616821289e-01 2.027196884155273438e-01 -1.881624311208724976e-01 -2.168972939252853394e-01 -1.802603602409362793e-01 1.286884024739265442e-02 -1.850844621658325195e-01 3.788180947303771973e-01 -1.267076730728149414e-01 1.073715761303901672e-01 1.238187626004219055e-01
2.274346947669982910e-01 1.699242442846298218e-01 -1.359282992780208588e-02 -1.505343914031982422e-01 1.849306970834732056e-01 -1.061900034546852112e-01 -8.519801497459411621e-02 -9.996318817138671875e-02 -2.000199407339096069e-01 -3.891768679022789001e-02 1.856377273797988892e-01 -1.515851169824600220e-01 -2.078748345375061035e-01 -5.151830241084098816e-02 -2.031657397747039795e-01 -1.982147842645645142e-01 -4.615823179483413696e-02 9.750397503376007080e-02 1.501078754663467407e-01 -1.693527027964591980e-02 -3.008605837821960449e-01 2.939230501651763916e-01 -1.665326207876205444e-01 -1.873686760663986206e-01 -6.354980170726776123e-02 -5.420449003577232361e-02 3.357546627521514893e-01 -2.559585869312286377e-01 1.299783885478973389e-01 -2.176342457532882690e-01 2.803106307983398438e-01 7.856733351945877075e-02
-1.868297904729843140e-02 7.940406352281570435e-02 1.356251686811447144e-01 6.540196482092142105e-03 1.616267114877700806e-01 -6.776773929595947266e-02 2.284757643938064575e-01 -6.763107329607009888e-02 -1.410751193761825562e-01 -2.106232196092605591e-01 2.126658707857131958e-01 -2.811840474605560303e-01 -2.123186886310577393e-01 -1.944932527840137482e-02 3.025763630867004395e-01 -8.212418109178543091e-02 6.542518734931945801e-02 1.996114701032638550e-01 9.293372929096221924e-02 2.817393839359283447e-01 7.968372106552124023e-02 2.197804450988769531e-01 9.580471366643905640e-02 -1.570394821465015411e-02 1.782968938350677490e-01 9.382483363151550293e-02 -1.030682027339935303e-01 -3.425084948539733887e-01 1.814376264810562134e-01 -6.994304060935974121e-02 3.607396781444549561e-01 -1.497283130884170532e-01
3.419139683246612549e-01 1.396928578615188599e-01 -1.444779522716999054e-02 -4.591682553291320801e-02 6.960158795118331909e-02 -2.949005663394927979e-01 3.142912685871124268e-02 -9.489485621452331543e-02 8.433783799409866333e-02 -2.521401643753051758e-01 -2.945739328861236572e-01 -1.166948452591896057e-01 -1.858323067426681519e-01 2.337944880127906799e-02 1.067479252815246582e-01 8.526181802153587341e-03 1.950794458389282227e-01 1.194140464067459106e-01 3.813474178314208984e-01 -3.867096081376075745e-02 -1.887730211019515991e-01 -7.399305701255798340e-02 1.867122761905193329e-02 2.349734306335449219e-01 -2.245366573333740234e-01 -1.260045170783996582e-01 1.873179688118398190e-03 -3.563195765018463135e-01 -4.016412049531936646e-02 2.125883400440216064e-01 8.361193351447582245e-03 -7.607169449329376221e-02
1.763484776020050049e-01 1.768768280744552612e-01 -6.219686195254325867e-02 -7.828677445650100708e-02 2.635797858238220215e-01 -1.730903536081314087e-01 1.049021631479263306e-01 -1.267438679933547974e-01 2.824914827942848206e-02 7.131566852331161499e-02 2.904975116252899170e-01 -3.985686600208282471e-01 -2.609735727310180664e-01 1.171865612268447876e-01 -2.209176123142242432e-01 -7.571072131395339966e-02 -1.419795211404561996e-02 -1.581300966790877283e-05 4.712715372443199158e-02 1.523325964808464050e-02 -3.262928128242492676e-02 3.155600726604461670e-01 -1.661583185195922852e-01 -6.177652999758720398e-02 -7.888428866863250732e-02 1.311313919723033905e-02 2.972323000431060791e-01 -3.095970451831817627e-01 2.595510482788085938e-01 -7.743163406848907471e-02 1.265904754400253296e-01 3.011775203049182892e-02
1.544000804424285889e-01 -3.659757599234580994e-02 9.982293099164962769e-02 1.113436594605445862e-01 3.476861119270324707e-01 -3.305968344211578369e-01 7.943956553936004639e-02 -1.384534984827041626e-01 2.599170245230197906e-02 -3.551557362079620361e-01 -2.630358934402465820e-02 -1.031957343220710754e-01 -3.074570298194885254e-01 3.197836875915527344e-02 2.810142338275909424e-01 -2.871272712945938110e-02 -4.069908708333969116e-02 -7.977320998907089233e-02 3.607580959796905518e-01 -1.389127969741821289e-01 -8.339806646108627319e-02 -1.000598743557929993e-01 1.160818040370941162e-01 5.417252331972122192e-02 4.729337617754936218e-02 2.685905098915100098e-01 2.154628634452819824e-01 -2.081624269485473633e-01 -1.014198809862136841e-01 -6.368705630302429199e-02 8.300080895423889160e-02 8.424028754234313965e-02
2.097589671611785889e-01 2.414155565202236176e-02 3.029471337795257568e-01 -2.178617864847183228e-01 2.810782790184020996e-01 2.771180309355258942e-02 2.219774276018142700e-01 9.549706429243087769e-02 -1.390803903341293335e-01 -8.580419421195983887e-02 -3.465149104595184326e-01 -2.040826529264450073e-01 -5.168786644935607910e-02 1.301896125078201294e-01 -9.897699952125549316e-02 -2.261178791522979736e-01 6.927233655005693436e-03 -1.191954389214515686e-01 3.052548766136169434e-01 3.789020702242851257e-02 -6.425788998603820801e-02 2.147043943405151367e-01 1.693428456783294678e-01 9.812886267900466919e-02 -1.644653081893920898e-01 -3.964818269014358521e-02 -1.652601733803749084e-02 -2.127126902341842651e-01 3.288942277431488037e-01 8.617971837520599365e-02 9.834592044353485107e-02 1.105457022786140442e-01
1.276889294385910034e-01 -4.876596480607986450e-02 -1.604821905493736267e-02 1.665932983160018921e-01 3.101204894483089447e-02 -2.746506035327911377e-01 1.050849407911300659e-01 -5.337757244706153870e-02 1.854591816663742065e-01 -3.442427515983581543e-01 1.948894560337066650e-02 -3.432418704032897949e-01 3.749212995171546936e-02 1.904448121786117554e-01 -3.076256625354290009e-02 4.240830987691879272e-02 6.386804580688476562e-02 -9.516697376966476440e-02 2.745601534843444824e-01 -1.833844371140003204e-02 3.309472650289535522e-02 -1.610404253005981445e-01 -6.156434118747711182e-02 8.853509277105331421e-02 -9.951304644346237183e-02 3.139948844909667969e-01 -1.252640783786773682e-01 -1.969791501760482788e-01 2.680762112140655518e-01 -9.090627729892730713e-02 3.050107657909393311e-01 2.963882386684417725e-01
6.207593902945518494e-02 -1.773858815431594849e-01 -2.444193959236145020e-01 4.525535926222801208e-02 1.531914770603179932e-01 -4.440082311630249023e-01 1.254603117704391479e-01 -1.099801138043403625e-01 -9.725914895534515381e-02 -1.212137658149003983e-02 -8.034566789865493774e-02 -2.022537030279636383e-02 -2.791424095630645752e-01 1.053157895803451538e-01 2.523436844348907471e-01 -2.300270348787307739e-01 -2.095658183097839355e-01 -5.414882302284240723e-02 9.204993396997451782e-02 2.488975524902343750e-01 -8.005031198263168335e-02 -4.259225726127624512e-02 6.435124576091766357e-02 6.082263309508562088e-03 -9.546621888875961304e-02 -2.930326461791992188e-01 1.275350898504257202e-01 -3.061189651489257812e-01 1.468242555856704712e-01 1.696113198995590210e-01 -6.496511399745941162e-02 2.078401148319244385e-01
2.604651153087615967e-01 -1.609230637550354004e-01 -4.677083715796470642e-02 -3.739280626177787781e-02 2.412884682416915894e-01 -1.960987299680709839e-01 2.287157028913497925e-01 -2.987311594188213348e-02 3.170500323176383972e-02 5.240570381283760071e-02 1.594686806201934814e-01 -1.265555918216705322e-01 -2.288561910390853882e-01 1.489264797419309616e-02 4.219254553318023682e-01 7.024192065000534058e-02 1.157403439283370972e-01 -9.290310554206371307e-03 7.891459017992019653e-02 -5.505668371915817261e-02 -1.153724454343318939e-02 1.796909719705581665e-01 5.671041831374168396e-02 -4.343503341078758240e-02 -1.120087131857872009e-01 3.439311310648918152e-02 2.063676416873931885e-01 -1.960744708776473999e-01 3.429114818572998047e-01 3.232843279838562012e-01 -3.326056525111198425e-02 3.062895834445953369e-01
3.912345170974731445e-01 2.390094101428985596e-01 9.864431619644165039e-02 -4.434277489781379700e-02 3.766611963510513306e-02 -1.738559901714324951e-01 1.046650931239128113e-01 1.842252612113952637e-01 -9.306125342845916748e-02 -2.660634219646453857e-01 -3.187661245465278625e-02 7.490835338830947876e-02 -2.189633697271347046e-01 1.776180267333984375e-01 5.528555717319250107e-03 -2.955803275108337402e-01 8.048832416534423828e-02 -1.753436587750911713e-02 1.196947693824768066e-01 -1.080743968486785889e-01 -1.028999164700508118e-01 2.831233441829681396e-01 -1.503160446882247925e-01 -1.672998815774917603e-01 -2.597881257534027100e-01 -6.896438449621200562e-02 1.119222342967987061e-01 -2.040463238954544067e-01 -8.043583482503890991e-03 -3.575046658515930176e-01 -4.861345142126083374e-02 -1.335542947053909302e-01
1.594163663685321808e-02 -2.623915905132889748e-03 -1.950641125440597534e-01 1.702943593263626099e-01 1.533301919698715210e-01 -1.978170871734619141e-01 2.660323381423950195e-01 1.469716615974903107e-02 -2.588091194629669189e-01 -1.349381059408187866e-01 1.231575533747673035e-01 -3.880991414189338684e-02 -2.880967259407043457e-01 2.082210332155227661e-01 1.364739537239074707e-01 -7.526612281799316406e-02 -2.031846493482589722e-01 1.469354182481765747e-01 1.842127554118633270e-02 1.862586140632629395e-01 -2.443675547838211060e-01 4.960170388221740723e-02 1.949839480221271515e-02 1.128242611885070801e-01 -3.505456745624542236e-01 1.193280741572380066e-01 1.244067847728729248e-01 -3.321379125118255615e-01 5.610237270593643188e-02 9.405560046434402466e-02 -3.097430765628814697e-01 -5.007552355527877808e-02
6.527177989482879639e-02 -3.305390104651451111e-02 -5.719773471355438232e-02 8.441985398530960083e-02 1.502315700054168701e-01 -1.572870165109634399e-01 1.437319219112396240e-01 3.805019333958625793e-02 1.681483536958694458e-01 -3.677233159542083740e-01 1.799208074808120728e-01 -4.021098017692565918e-01 -4.636878147721290588e-02 -4.467951133847236633e-02 -2.145886048674583435e-02 -1.309266034513711929e-02 1.833674907684326172e-01 -1.896031498908996582e-01 6.796482950448989868e-02 1.172190681099891663e-01 -6.259294599294662476e-02 1.281892061233520508e-01 2.342088520526885986e-01 -2.837621569633483887e-01 -2.009400874376296997e-01 1.193830817937850952e-01 3.252246975898742676e-02 -3.576561808586120605e-01 5.872902646660804749e-02 -3.112967014312744141e-01 7.707512378692626953e-02 1.376205235719680786e-01
3.119736015796661377e-01 -2.105275690555572510e-01 1.307168006896972656e-01 -1.798287592828273773e-02 -1.179105266928672791e-01 3.682549670338630676e-02 2.741768658161163330e-01 2.158194780349731445e-02 1.417275797575712204e-02 -2.371355742216110229e-01 1.247737929224967957e-01 -2.153474986553192139e-01 -2.442406713962554932e-01 -9.186395257711410522e-02 -2.152995578944683075e-02 1.115250121802091599e-02 3.739398419857025146e-01 -1.521926745772361755e-02 -5.331821367144584656e-02 3.960543125867843628e-02 5.973163992166519165e-02 -4.628999903798103333e-02 9.706953167915344238e-02 -5.872592702507972717e-02 -1.874335557222366333e-01 3.290976583957672119e-01 5.689407140016555786e-02 -4.694841206073760986e-01 -1.478544026613235474e-01 -8.323407918214797974e-02 7.332743611186742783e-03 6.322734057903289795e-02
4.004997014999389648e-02 -1.495061963796615601e-01 1.269530206918716431e-01 9.128585457801818848e-02 3.061206080019474030e-02 -1.201974451541900635e-01 -4.722350835800170898e-02 -1.516762562096118927e-02 9.037563204765319824e-02 -1.490845084190368652e-01 -2.868503332138061523e-01 -2.477900981903076172e-01 -1.308342963457107544e-01 -2.513940334320068359e-01 1.740146875381469727e-01 1.761125475168228149e-01 -1.243555694818496704e-01 5.240606144070625305e-02 1.367354840040206909e-01 1.833471842110157013e-02 -1.611442714929580688e-01 5.168981552124023438e-01 8.222075551748275757e-02 5.773803219199180603e-02 -1.030598804354667664e-01 -7.491604238748550415e-02 1.860117912292480469e-01 -3.552169799804687500e-01 1.614506095647811890e-01 -1.606808900833129883e-01 -1.323334574699401855e-01 1.765224039554595947e-01
1.889029890298843384e-01 -2.200960665941238403e-01 -2.838098909705877304e-03 1.254654377698898315e-01 2.799654193222522736e-02 -1.205971911549568176e-01 4.184850752353668213e-01 -1.161957904696464539e-01 9.501005709171295166e-02 -3.241295367479324341e-02 -5.138869211077690125e-02 -6.315494328737258911e-02 1.173276007175445557e-01 -4.004927352070808411e-02 2.766068279743194580e-02 -3.483313918113708496e-01 -3.388791158795356750e-02 2.289539761841297150e-02 7.102187722921371460e-02 2.045709639787673950e-01 -1.081680059432983398e-01 4.913937672972679138e-02 -1.917907744646072388e-01 -9.022215008735656738e-02 2.282166667282581329e-02 4.888558760285377502e-02 1.214288696646690369e-01 -5.548724532127380371e-01 -1.022677943110466003e-01 -1.163134723901748657e-01 4.405103623867034912e-02 2.879527807235717773e-01
1.463967859745025635e-01 -2.381830662488937378e-01 6.467440724372863770e-02 5.066457018256187439e-02 2.986208535730838776e-02 1.637475043535232544e-01 2.337041646242141724e-01 -2.206673771142959595e-01 -2.809251546859741211e-01 -4.934282228350639343e-02 -1.211493387818336487e-01 -1.239420697093009949e-01 -3.622309863567352295e-02 1.495744436979293823e-01 -2.624014317989349365e-01 -1.132533326745033264e-02 -1.304229721426963806e-02 -4.260836169123649597e-02 2.469972819089889526e-01 -5.575371906161308289e-02 -2.857682108879089355e-01 -4.615908116102218628e-02 -1.071090623736381531e-01 -3.689789026975631714e-02 -1.589962691068649292e-01 -1.371377259492874146e-01 7.785787433385848999e-02 -2.684442102909088135e-01 3.799368739128112793e-01 -1.543147303164005280e-02 2.603712379932403564e-01 2.875532209873199463e-01
6.834046542644500732e-02 -6.267390400171279907e-02 1.139039695262908936e-01 4.839157313108444214e-02 -2.910434603691101074e-01 2.193118035793304443e-01 2.738601565361022949e-01 -2.813634276390075684e-01 -7.959667593240737915e-02 -5.821214988827705383e-02 3.501888737082481384e-02 -3.397966623306274414e-01 -1.689476221799850464e-01 2.118439972400665283e-01 -1.538185868412256241e-02 5.592586100101470947e-02 -2.423334121704101562e-02 1.017768457531929016e-01 1.869488358497619629e-01 1.338534206151962280e-01 -1.754997521638870239e-01 1.272171288728713989e-01 -2.246287614107131958e-01 7.162987440824508667e-02 -2.111471891403198242e-01 -2.515200674533843994e-01 -6.899054348468780518e-02 -3.170034587383270264e-01 1.124033778905868530e-01 -1.425798535346984863e-01 -1.135892346501350403e-01 2.461120784282684326e-01
-6.335844844579696655e-02 -1.476271897554397583e-01 6.066038273274898529e-03 1.226017475128173828e-01 3.019113838672637939e-02 -3.603123724460601807e-01 8.397398889064788818e-02 9.714957326650619507e-03 8.581662178039550781e-02 -1.499486416578292847e-01 -2.169624119997024536e-01 -2.812060117721557617e-01 -4.309439957141876221e-01 1.204617545008659363e-01 3.948410041630268097e-03 -4.054073989391326904e-02 -3.656060099601745605e-01 2.751047611236572266e-01 1.994255036115646362e-01 8.077488839626312256e-02 1.429757028818130493e-01 2.183702588081359863e-01 3.304161503911018372e-02 -8.134258538484573364e-02 1.005071029067039490e-01 -8.194978535175323486e-02 1.713250577449798584e-01 -7.613795995712280273e-02 -8.633580728201195598e-05 -1.328700967133045197e-02 2.721987962722778320e-01 -7.511872798204421997e-02
4.629004374146461487e-02 1.508865356445312500e-01 2.213513851165771484e-01 -2.199828028678894043e-01 -1.528024673461914062e-01 -1.896365582942962646e-01 8.728043735027313232e-02 -9.790735691785812378e-02 3.770788013935089111e-01 -1.886526048183441162e-01 -8.552823215723037720e-02 -9.853895008563995361e-02 -1.930388957262039185e-01 2.475184351205825806e-01 -2.675082534551620483e-02 -1.039676815271377563e-01 -6.491500884294509888e-02 -1.413170695304870605e-01 4.972312450408935547e-01 -1.358164101839065552e-01 -9.079217165708541870e-02 6.725089997053146362e-02 -7.133837789297103882e-02 -1.000570133328437805e-01 -7.957016676664352417e-02 1.425867527723312378e-01 1.575977355241775513e-01 -2.339019477367401123e-01 7.609225064516067505e-02 -1.591742783784866333e-01 1.099708974361419678e-01 -1.707754880189895630e-01
3.231722414493560791e-01 -2.033665776252746582e-01 -6.771941203624010086e-03 -1.574039757251739502e-01 2.396775633096694946e-01 -1.179159209132194519e-01 2.227327972650527954e-01 7.145107537508010864e-02 -1.503165364265441895e-01 -3.035798370838165283e-01 -6.468801945447921753e-02 3.482966497540473938e-02 -2.088641226291656494e-01 -3.822766989469528198e-02 -2.782254517078399658e-01 -1.143795177340507507e-01 9.816979616880416870e-02 -1.909156292676925659e-01 1.976379454135894775e-01 -3.523080423474311829e-02 -2.163224965333938599e-01 1.151159852743148804e-01 6.946522276848554611e-03 -1.991528719663619995e-01 -2.635957002639770508e-01 -1.226503681391477585e-02 -1.671582907438278198e-01 -3.673837333917617798e-02 2.620820105075836182e-01 -1.889271438121795654e-01 2.019692361354827881e-01 1.316888481378555298e-01
2.088750451803207397e-01 -6.954149156808853149e-02 2.266786098480224609e-01 1.467066258192062378e-02 1.498794853687286377e-01 -2.017524242401123047e-01 1.669018566608428955e-01 -9.241186827421188354e-02 2.608321607112884521e-01 -4.215980172157287598e-01 -5.999886617064476013e-02 -6.336405873298645020e-02 -1.969874799251556396e-01 6.902885437011718750e-02 -1.396331936120986938e-01 5.322625115513801575e-02 3.077090382575988770e-01 -2.070961147546768188e-01 2.026633024215698242e-01 1.318217068910598755e-01 1.575892269611358643e-01 1.162299187853932381e-03 9.739565104246139526e-02 1.042762324213981628e-01 -2.773229405283927917e-02 1.109989434480667114e-01 1.070065498352050781e-01 -3.595198690891265869e-01 4.772163555026054382e-02 2.353965193033218384e-01 1.496876925230026245e-01 -7.727783918380737305e-02
9.806144982576370239e-02 -2.232715189456939697e-01 2.799872159957885742e-01 8.115272223949432373e-02 2.206493355333805084e-02 -1.107486113905906677e-01 1.729488074779510498e-01 2.905865013599395752e-02 1.028452888131141663e-01 -2.117605209350585938e-01 1.920047849416732788e-01 -1.939297765493392944e-01 -1.211423352360725403e-01 -2.478948384523391724e-01 -2.063604593276977539e-01 -1.124178171157836914e-01 2.014015763998031616e-01 -7.929409295320510864e-02 1.162472963333129883e-01 -1.450645774602890015e-01 5.210531130433082581e-02 -5.196505039930343628e-02 2.795186638832092285e-01 -1.374678760766983032e-01 -3.127131760120391846e-01 2.880874872207641602e-01 1.254465281963348389e-01 -3.135161399841308594e-01 -3.601920604705810547e-02 -2.299520522356033325e-01 4.230991005897521973e-02 1.271772384643554688e-01
1.280605210922658443e-04 -1.046553626656532288e-01 2.084165662527084351e-01 -2.181992083787918091e-01 5.218863487243652344e-02 1.009278465062379837e-02 5.749112926423549652e-03 -2.176883816719055176e-02 -9.727361798286437988e-02 -1.783644855022430420e-01 5.331802740693092346e-02 -1.978311389684677124e-01 -2.883552908897399902e-01 1.225902438163757324e-01 4.815398529171943665e-02 -6.569039821624755859e-02 -5.318469554185867310e-02 -5.341172218322753906e-02 1.546577364206314087e-01 1.557495351880788803e-02 -4.063487425446510315e-02 1.989889144897460938e-01 2.415074110031127930e-01 3.858850523829460144e-02 -4.615451693534851074e-01 -2.756687998771667480e-01 9.989126771688461304e-02 -1.012010946869850159e-01 3.791079819202423096e-01 -5.604087561368942261e-02 2.861963808536529541e-01 1.941253095865249634e-01
-1.860330998897552490e-02 2.255478054285049438e-01 2.191144078969955444e-01 2.756835334002971649e-02 5.500819161534309387e-02 -1.057566553354263306e-01 2.242011725902557373e-01 -1.009002141654491425e-02 -2.422164678573608398e-01 -2.914023995399475098e-01 4.392154887318611145e-02 -9.644564986228942871e-02 -2.306061536073684692e-01 -2.040189057588577271e-01 -8.729871362447738647e-02 8.926365524530410767e-03 9.765581041574478149e-02 5.106135457754135132e-02 9.492882341146469116e-02 7.536165881901979446e-03 -3.621606528759002686e-02 3.627339303493499756e-01 1.255778521299362183e-01 1.843633651733398438e-01 -1.215933635830879211e-01 8.149251341819763184e-03 -1.494718790054321289e-01 -3.348724544048309326e-01 1.174020543694496155e-01 -3.625183105468750000e-01 1.624603271484375000e-01 2.309232354164123535e-01
-1.846336014568805695e-02 2.785461023449897766e-02 2.176578491926193237e-01 4.528260603547096252e-02 -2.901962399482727051e-01 -5.424107238650321960e-02 2.083281278610229492e-01 7.962915301322937012e-02 1.011186167597770691e-01 -1.990753263235092163e-01 -6.501103937625885010e-02 -2.332473695278167725e-01 -2.718879282474517822e-01 2.548278868198394775e-01 -2.288594543933868408e-01 -8.981049060821533203e-02 -1.272582411766052246e-01 -5.674353241920471191e-02 3.019464313983917236e-01 1.204343065619468689e-01 -5.601851642131805420e-02 1.916635408997535706e-02 -3.184833824634552002e-01 -1.221947371959686279e-01 7.767970860004425049e-02 -6.670433282852172852e-02 1.598667502403259277e-01 -1.674616634845733643e-01 7.662654668092727661e-02 -3.446508646011352539e-01 2.527189254760742188e-01 -8.487949520349502563e-02
2.787379026412963867e-01 4.559241235256195068e-03 -1.844844222068786621e-01 -5.418162420392036438e-02 -1.626684814691543579e-01 1.365187317132949829e-01 1.601679027080535889e-01 -1.031311005353927612e-01 2.101996243000030518e-01 -2.042232900857925415e-01 -3.503553569316864014e-02 -3.252013325691223145e-01 -2.702022790908813477e-01 -6.505274772644042969e-02 8.048119395971298218e-02 -1.788122057914733887e-01 -2.849684357643127441e-01 1.583307087421417236e-01 -3.532928600907325745e-02 -2.182053029537200928e-01 -2.698835730552673340e-01 -6.437928974628448486e-02 5.026768893003463745e-02 7.526410371065139771e-02 -2.742123305797576904e-01 1.401261240243911743e-01 2.342437356710433960e-01 -2.452971637248992920e-01 1.549641191959381104e-01 -2.585770189762115479e-02 1.262513250112533569e-01 6.751359999179840088e-02
8.834623545408248901e-02 -3.086699405685067177e-03 -3.254625201225280762e-02 1.919429004192352295e-01 3.370383679866790771e-01 -1.923122107982635498e-01 1.614389866590499878e-01 -1.314825415611267090e-01 2.390397340059280396e-01 -2.582056522369384766e-01 -7.543857395648956299e-02 -2.221880853176116943e-01 -1.531753838062286377e-01 -1.403966248035430908e-01 -2.777452580630779266e-03 -2.280256748199462891e-01 -1.454578828997910023e-03 -2.297428697347640991e-01 3.209647536277770996e-01 1.881815642118453979e-01 5.383630841970443726e-02 -1.488996087573468685e-03 -2.447022944688796997e-01 5.134189967066049576e-03 -2.202658057212829590e-01 1.525374948978424072e-01 1.642579287290573120e-01 -1.500257849693298340e-01 2.048118859529495239e-01 -2.355920225381851196e-01 5.443665385246276855e-02 1.029575765132904053e-01
2.436516284942626953e-01 -1.997727006673812866e-01 9.598892182111740112e-02 5.795853957533836365e-02 -5.811746045947074890e-02 9.636560827493667603e-02 1.248930543661117554e-01 -2.208971232175827026e-01 -1.693020313978195190e-01 -3.514498472213745117e-01 -1.552923321723937988e-01 -4.776503518223762512e-02 -1.005794256925582886e-01 1.071179509162902832e-01 -1.245500519871711731e-01 -2.758350670337677002e-01 1.564332395792007446e-01 -1.527656018733978271e-01 3.422370180487632751e-02 6.176183000206947327e-02 -2.839878201484680176e-01 7.974901050329208374e-02 1.736230552196502686e-01 -1.304402481764554977e-02 -3.804330527782440186e-01 1.169216781854629517e-01 -7.255991548299789429e-02 -2.758878171443939209e-01 1.756041646003723145e-01 -2.076458930969238281e-01 1.867420375347137451e-01 -2.458770014345645905e-02
5.068708956241607666e-02 -4.404769837856292725e-02 4.795487597584724426e-02 1.927478462457656860e-01 1.254272907972335815e-01 -1.110104247927665710e-01 2.719760537147521973e-01 -3.066650629043579102e-01 -1.022282801568508148e-02 -2.693113386631011963e-01 -5.752469971776008606e-02 2.722682245075702667e-02 -2.067104727029800415e-01 1.711532771587371826e-01 -1.670136004686355591e-01 1.629942059516906738e-01 -1.774584352970123291e-01 -3.323185816407203674e-02 2.734753489494323730e-01 2.734064161777496338e-01 2.712569199502468109e-02 -7.250052690505981445e-02 -1.700038909912109375e-01 -6.046051532030105591e-02 -1.917395740747451782e-01 4.199001491069793701e-01 1.937573552131652832e-01 -2.593533098697662354e-01 5.473027378320693970e-02 -1.063851267099380493e-01 5.520730838179588318e-02 -2.950735762715339661e-02
1.983100324869155884e-01 2.006931453943252563e-01 -4.313085228204727173e-02 1.648593842983245850e-01 -1.548421978950500488e-01 -1.794679760932922363e-01 2.570743560791015625e-01 1.371076703071594238e-01 -1.465535610914230347e-01 -1.755655556917190552e-01 1.484638005495071411e-01 -5.248154699802398682e-02 -1.114528402686119080e-01 1.207926645874977112e-01 -6.333903968334197998e-02 -3.723236620426177979e-01 2.181920595467090607e-02 -5.578491091728210449e-02 1.477921456098556519e-01 1.147725656628608704e-01 8.294705301523208618e-03 1.847931593656539917e-01 2.434469014406204224e-01 -4.026647657155990601e-02 -3.592028021812438965e-01 2.311785668134689331e-01 1.225956231355667114e-01 -1.055524870753288269e-01 3.393732905387878418e-01 -1.286493390798568726e-01 -8.838472515344619751e-02 1.471504122018814087e-01
7.460162788629531860e-02 -1.472006440162658691e-01 -1.630934625864028931e-01 1.417612284421920776e-01 2.115962654352188110e-01 -1.190569400787353516e-01 -5.522902309894561768e-02 3.126934170722961426e-02 1.272458434104919434e-01 -4.753102660179138184e-01 2.062964439392089844e-02 -2.230680137872695923e-01 -2.300534844398498535e-01 -2.229188680648803711e-01 1.092013623565435410e-02 -1.754993349313735962e-01 2.364204972982406616e-01 1.453090161085128784e-01 9.112808853387832642e-02 1.859164983034133911e-01 -1.520531773567199707e-01 1.698372811079025269e-01 -7.608396559953689575e-02 -2.349674403667449951e-01 -1.688810288906097412e-01 1.473785340785980225e-01 1.401041597127914429e-01 -1.919901967048645020e-01 9.227487444877624512e-02 -2.102182954549789429e-01 1.620553135871887207e-01 1.368267238140106201e-01
3.165506422519683838e-01 -3.619092404842376709e-01 9.351814165711402893e-03 -1.955898404121398926e-01 -1.280594384297728539e-03 -3.120132163166999817e-02 1.478370279073715210e-01 -1.570049673318862915e-01 -1.383760124444961548e-01 -3.030171692371368408e-01 -2.830337174236774445e-02 6.277504842728376389e-03 -1.619894206523895264e-01 1.928729936480522156e-02 -2.057836800813674927e-01 -2.202187478542327881e-01 8.606795221567153931e-02 -6.517717987298965454e-02 5.228646099567413330e-02 3.577557802200317383e-01 -1.003399416804313660e-01 1.638334691524505615e-01 8.685352653264999390e-02 -1.733732409775257111e-02 -4.029626548290252686e-01 6.929492205381393433e-02 -7.442967593669891357e-02 -2.317169308662414551e-01 4.576423391699790955e-02 -1.093702167272567749e-01 1.560930907726287842e-01 4.198361188173294067e-02
2.832171916961669922e-01 2.790826559066772461e-01 3.674461320042610168e-02 1.005693003535270691e-01 -4.864687845110893250e-02 -2.365873903036117554e-01 1.965847760438919067e-01 1.973819285631179810e-01 -1.841115504503250122e-01 -3.606166541576385498e-01 6.816728506237268448e-03 -6.158041954040527344e-02 -1.045691370964050293e-01 1.817243099212646484e-01 -4.985851049423217773e-02 -1.810377649962902069e-02 7.200001180171966553e-02 -1.068014930933713913e-02 5.747961252927780151e-02 -7.048144191503524780e-02 -2.132050395011901855e-01 2.164058536291122437e-01 -4.725383222103118896e-02 -3.106998503208160400e-01 -2.430915534496307373e-01 -1.077955216169357300e-01 -7.563285529613494873e-02 -2.754785716533660889e-01 1.038473844528198242e-01 -3.113628923892974854e-01 -1.085267215967178345e-01 -5.901716277003288269e-02
-1.594671159982681274e-01 -1.913425624370574951e-01 1.905867159366607666e-01 -6.240301579236984253e-02 -4.454548284411430359e-02 -4.238862991333007812e-01 4.513552412390708923e-02 -2.091763615608215332e-01 -1.240076776593923569e-02 -1.481281369924545288e-01 -3.062407374382019043e-01 -8.168111741542816162e-02 -2.937361896038055420e-01 -1.509476304054260254e-01 1.146373897790908813e-01 -7.450591027736663818e-02 1.055865138769149780e-01 1.414596587419509888e-01 3.257969319820404053e-01 -4.103288799524307251e-02 -5.354657024145126343e-02 -9.993585199117660522e-02 -8.932050317525863647e-02 -1.876546591520309448e-01 -2.352366745471954346e-01 -1.082511991262435913e-01 3.153777122497558594e-02 -3.079386949539184570e-01 -3.132855519652366638e-02 4.149708151817321777e-02 2.123976945877075195e-01 1.193727180361747742e-01
8.947060257196426392e-02 -1.591486930847167969e-01 3.909540176391601562e-01 -1.775493621826171875e-01 8.336195722222328186e-03 1.210913620889186859e-02 1.755087375640869141e-01 8.430526405572891235e-02 -1.760565638542175293e-01 8.375496254302561283e-04 -2.182453274726867676e-01 -2.141567617654800415e-01 -7.389887422323226929e-02 7.880012691020965576e-02 -1.836570948362350464e-01 -8.680254966020584106e-02 -1.041471287608146667e-01 -1.331119984388351440e-01 1.059537231922149658e-01 1.822436414659023285e-02 -2.714585959911346436e-01 4.735998064279556274e-02 8.987736701965332031e-02 -3.346375597175210714e-04 -3.948121666908264160e-01 -2.578948065638542175e-02 1.284030377864837646e-01 -1.778287142515182495e-01 4.043901860713958740e-01 1.476064622402191162e-01 2.022783607244491577e-01 1.082726493477821350e-01
1.443879902362823486e-01 -2.938660420477390289e-02 3.659836202859878540e-02 2.159271240234375000e-01 2.900526523590087891e-01 -5.487275123596191406e-02 1.188408434391021729e-01 3.775142878293991089e-02 5.974281951785087585e-02 -3.165771195199340582e-04 -2.090612351894378662e-01 -2.607692182064056396e-01 -1.713015735149383545e-01 7.228879630565643311e-02 1.414331495761871338e-01 4.259664192795753479e-02 -1.595619767904281616e-01 8.953124284744262695e-02 7.364490628242492676e-02 1.718080788850784302e-01 2.507941238582134247e-02 -7.218787819147109985e-02 -2.714456021785736084e-01 4.902316629886627197e-02 -2.477486878633499146e-01 -4.836079478263854980e-02 1.345864087343215942e-01 -4.243104159832000732e-01 -8.298864588141441345e-03 -2.393859438598155975e-02 4.811614751815795898e-01 1.076926961541175842e-01
1.241350769996643066e-01 1.013847440481185913e-01 1.661395281553268433e-01 -1.848382055759429932e-01 2.099011987447738647e-01 -1.261157542467117310e-01 3.266743123531341553e-01 9.586578607559204102e-02 -4.065209999680519104e-02 -2.102181464433670044e-01 -2.040078639984130859e-01 -1.556247193366289139e-02 -1.139408499002456665e-01 -1.692501306533813477e-01 -1.314879953861236572e-01 1.635449007153511047e-02 -5.142168141901493073e-03 -1.091062575578689575e-01 -6.883270293474197388e-02 4.053511843085289001e-02 -1.353983879089355469e-01 3.207304477691650391e-01 5.601742118597030640e-02 8.766279369592666626e-02 5.403145775198936462e-02 1.692980676889419556e-01 -7.593104988336563110e-02 -2.891977727413177490e-01 1.479011774063110352e-01 -2.558621764183044434e-01 4.531902670860290527e-01 1.604518592357635498e-01
1.454381048679351807e-01 -3.841790258884429932e-01 2.251887619495391846e-01 5.626134946942329407e-02 -4.792902246117591858e-02 6.668304651975631714e-02 -2.046662196516990662e-02 -9.084635227918624878e-02 -1.883734762668609619e-01 -1.319876611232757568e-01 -7.162402570247650146e-02 -2.762060165405273438e-01 -2.847459316253662109e-01 2.369367480278015137e-01 1.019465401768684387e-01 -1.952783390879631042e-02 -2.316974475979804993e-02 6.490757316350936890e-02 -1.331579834222793579e-01 -2.021088898181915283e-01 -3.172753155231475830e-01 1.288647353649139404e-01 7.606070488691329956e-02 1.003058999776840210e-01 -2.915534973144531250e-01 -1.544015258550643921e-01 4.315786436200141907e-02 -1.554247438907623291e-01 3.749372661113739014e-01 -2.987215481698513031e-02 8.097500354051589966e-02 1.759042218327522278e-02
1.161728352308273315e-01 -1.703861802816390991e-01 1.779245734214782715e-01 -3.785064071416854858e-02 8.040032535791397095e-02 -1.980543285608291626e-01 2.028348445892333984e-01 8.580899238586425781e-02 -2.609241604804992676e-01 -2.196947634220123291e-01 1.775319576263427734e-01 -3.221159279346466064e-01 7.751359790563583374e-02 -3.473187237977981567e-02 -9.106890112161636353e-02 -2.344654873013496399e-03 -9.719433635473251343e-02 -4.234535247087478638e-02 2.767175137996673584e-01 -1.544594205915927887e-02 2.076836675405502319e-01 3.817183673381805420e-01 -1.461006551980972290e-01 4.812808707356452942e-03 2.215899229049682617e-01 -2.004327923059463501e-01 2.189972251653671265e-01 -3.159754872322082520e-01 -6.891439668834209442e-03 9.675634652376174927e-02 1.277719587087631226e-01 4.448250681161880493e-02
-1.085369437932968140e-01 6.955037266016006470e-02 1.885105371475219727e-01 -2.087336480617523193e-01 -3.706949064508080482e-03 9.352134168148040771e-02 7.706680148839950562e-02 6.920389831066131592e-02 -2.427222728729248047e-01 -1.849652826786041260e-01 2.635173499584197998e-01 -1.552236974239349365e-01 -1.308561712503433228e-01 3.536213934421539307e-02 -6.326596438884735107e-02 -8.468764275312423706e-02 -7.636839151382446289e-02 -1.479968130588531494e-01 1.471456140279769897e-01 1.891603171825408936e-01 -3.858642280101776123e-02 3.183292746543884277e-01 -2.157006561756134033e-01 -2.086746543645858765e-01 -3.871200084686279297e-01 -1.298408657312393188e-01 1.116474941372871399e-01 -2.922454774379730225e-01 1.661729663610458374e-01 -1.332504600286483765e-01 3.150917589664459229e-02 2.820633649826049805e-01
1.844521462917327881e-01 1.338793784379959106e-01 -2.453311719000339508e-02 1.797147691249847412e-01 -2.797486484050750732e-01 -2.395042479038238525e-01 2.222549915313720703e-01 1.723363064229488373e-02 -6.502236425876617432e-02 -8.501446992158889771e-02 7.764960825443267822e-02 -1.373672932386398315e-01 -1.764541268348693848e-01 1.079527437686920166e-01 -2.181160002946853638e-01 -3.268631994724273682e-01 2.673233486711978912e-02 -9.854587167501449585e-02 1.238004416227340698e-01 1.472168564796447754e-01 1.912361830472946167e-01 2.816703021526336670e-01 1.599735617637634277e-01 -1.521824002265930176e-01 -2.184160351753234863e-01 2.044119238853454590e-01 2.225033938884735107e-01 -1.683012247085571289e-01 2.929992079734802246e-01 -3.153946995735168457e-02 -5.848749354481697083e-02 1.631176173686981201e-01
3.056521713733673096e-01 -3.717504441738128662e-01 2.123090252280235291e-02 -4.555795341730117798e-02 -1.610949635505676270e-01 8.616299927234649658e-02 2.387249320745468140e-01 -1.082324385643005371e-01 -3.425072878599166870e-02 -1.950786262750625610e-02 1.265984475612640381e-01 -1.009680777788162231e-01 1.800646819174289703e-02 2.273698747158050537e-01 6.180397421121597290e-02 7.592657953500747681e-02 2.035060152411460876e-02 8.525491505861282349e-02 -1.209660023450851440e-01 1.156089976429939270e-01 -2.511629462242126465e-01 3.142397999763488770e-01 4.568515345454216003e-03 -6.120974197983741760e-02 -2.947216331958770752e-01 -2.654152549803256989e-02 2.715013027191162109e-01 -2.704388499259948730e-01 2.898185551166534424e-01 -9.903158247470855713e-02 8.999503217637538910e-03 2.116956114768981934e-01
1.351054310798645020e-01 -1.116028279066085815e-01 5.469447374343872070e-02 -4.557207226753234863e-02 3.526983559131622314e-01 -3.340836465358734131e-01 -8.267975598573684692e-02 -2.467523664236068726e-01 -2.752661146223545074e-02 -1.539677828550338745e-01 -6.283591687679290771e-02 -5.909156054258346558e-02 -2.471632659435272217e-01 -1.034087836742401123e-01 2.173600792884826660e-01 1.122941635549068451e-02 -2.498573809862136841e-02 -1.515196710824966431e-01 4.641401469707489014e-01 -1.566996127367019653e-01 -8.844255656003952026e-02 7.379587739706039429e-02 3.972400911152362823e-03 -1.136920452117919922e-01 2.276271581649780273e-02 6.562198698520660400e-02 3.184539377689361572e-01 -2.331142872571945190e-01 -4.802593588829040527e-02 -1.649737805128097534e-01 1.363672614097595215e-01 1.047011539340019226e-01
2.015947736799716949e-02 -4.602673463523387909e-03 3.278930783271789551e-01 -1.434189975261688232e-01 7.301342487335205078e-02 -1.106794551014900208e-01 2.450536377727985382e-02 -8.416280150413513184e-02 -2.261051386594772339e-01 -1.865980476140975952e-01 -1.495080590248107910e-01 -9.190498292446136475e-02 -9.399472922086715698e-02 2.057636529207229614e-02 -1.218226924538612366e-01 5.190812051296234131e-02 -2.263887673616409302e-01 -1.845270991325378418e-01 2.023678869009017944e-01 1.040825322270393372e-01 -3.036970794200897217e-01 5.665281414985656738e-02 2.255628556013107300e-01 -4.062375426292419434e-02 -2.974919676780700684e-01 -2.119789570569992065e-01 5.481114983558654785e-02 -2.257191240787506104e-01 4.092442393302917480e-01 4.906500130891799927e-02 1.593947708606719971e-01 1.869389265775680542e-01
4.042935371398925781e-02 -1.684315800666809082e-01 2.578802704811096191e-01 2.025385648012161255e-01 1.432238966226577759e-01 -1.739804893732070923e-01 1.533116996288299561e-01 -7.599382102489471436e-02 3.435403108596801758e-02 -4.760030210018157959e-01 9.518170356750488281e-02 1.366646843962371349e-03 -1.496686488389968872e-01 1.551028154790401459e-02 9.946414083242416382e-02 1.268954295665025711e-02 1.032841578125953674e-02 -1.396159529685974121e-01 1.297326683998107910e-01 2.674216590821743011e-02 7.945605367422103882e-02 -1.081198453903198242e-01 -7.160455733537673950e-02 -3.279665019363164902e-03 -1.315452456474304199e-01 4.365692436695098877e-01 1.292774379253387451e-01 -4.303600788116455078e-01 1.227837875485420227e-01 -7.074348628520965576e-02 1.449955254793167114e-02 -1.499939560890197754e-01
2.554449141025543213e-01 -4.799112677574157715e-02 2.531849443912506104e-01 -2.389152646064758301e-01 6.842911988496780396e-02 -7.088018953800201416e-02 8.221136033535003662e-02 1.694699227809906006e-01 -2.472348362207412720e-01 -1.685352921485900879e-01 -2.885504961013793945e-01 -3.756924867630004883e-01 -8.394863456487655640e-03 8.482499979436397552e-03 -1.699769347906112671e-01 -2.921921610832214355e-01 2.405419386923313141e-02 -6.404114514589309692e-02 2.783726453781127930e-01 -1.370102353394031525e-02 -1.711345762014389038e-01 9.789580851793289185e-02 8.379627764225006104e-02 8.296246826648712158e-02 -2.290658503770828247e-01 -7.824543863534927368e-02 -1.748105883598327637e-01 -1.955846697092056274e-01 2.301393896341323853e-01 6.706174463033676147e-02 7.354384660720825195e-02 1.109967008233070374e-01
3.570481836795806885e-01 -7.394141051918268204e-03 -5.187515169382095337e-03 1.496903598308563232e-01 1.551958471536636353e-01 -1.543919444084167480e-01 2.090661227703094482e-01 1.376840621232986450e-01 1.994683034718036652e-02 -2.350001484155654907e-01 4.307537525892257690e-02 -6.007975712418556213e-02 -2.419268637895584106e-01 1.323326677083969116e-01 4.713014513254165649e-02 -1.273426227271556854e-03 8.519305847585201263e-03 1.400824636220932007e-01 -7.107560336589813232e-02 -1.589184701442718506e-01 -9.145440906286239624e-02 2.656879127025604248e-01 -2.333486676216125488e-01 -2.437777668237686157e-01 -8.783366531133651733e-03 -3.114314377307891846e-01 -1.064232457429170609e-02 -3.307634890079498291e-01 1.894710212945938110e-01 -2.441398054361343384e-01 2.050917148590087891e-01 -1.144636049866676331e-01
1.862114071846008301e-01 -1.847043782472610474e-01 -1.487438976764678955e-01 -4.731694608926773071e-02 -2.242938280105590820e-01 -1.674495637416839600e-01 3.506880998611450195e-01 -1.133227869868278503e-01 -9.333113208413124084e-03 -1.595261096954345703e-01 3.174603879451751709e-01 -1.131652146577835083e-01 -1.711871027946472168e-01 -2.675114385783672333e-02 1.839019060134887695e-01 -1.294305920600891113e-01 2.459443956613540649e-01 -2.486204542219638824e-02 8.322291821241378784e-02 -1.841491833329200745e-02 -9.956955164670944214e-02 2.756462097167968750e-01 -8.793616294860839844e-02 -1.900102943181991577e-01 -2.985068261623382568e-01 -1.976148784160614014e-01 3.223812580108642578e-01 -7.197631895542144775e-02 1.654179841279983521e-01 -7.912244647741317749e-02 1.074985228478908539e-02 6.203311309218406677e-02
7.337685674428939819e-02 -1.920505464076995850e-01 7.027984410524368286e-02 3.217656314373016357e-01 1.005855128169059753e-01 -2.034315764904022217e-01 2.626134157180786133e-01 -3.012408874928951263e-02 5.400277674198150635e-02 -3.845027685165405273e-01 -7.388761639595031738e-02 -3.708671405911445618e-02 -8.139203488826751709e-02 -4.082487896084785461e-03 1.842762380838394165e-01 -1.860481500625610352e-01 -2.583955824375152588e-01 -8.560474216938018799e-02 1.370938867330551147e-01 2.811648696660995483e-02 2.066846936941146851e-01 1.465037092566490173e-02 4.240024834871292114e-02 -1.773523539304733276e-02 -8.846789598464965820e-02 3.260638415813446045e-01 2.578619867563247681e-02 -3.705168366432189941e-01 1.079601868987083435e-01 1.936470717191696167e-01 1.516344547271728516e-01 -1.791975945234298706e-01
7.396341115236282349e-02 3.716627135872840881e-02 7.973746396601200104e-03 -1.504817157983779907e-01 9.953576326370239258e-02 -1.589712202548980713e-01 -4.720859974622726440e-02 -1.680560968816280365e-02 -2.309128344058990479e-01 9.938645362854003906e-02 1.612847894430160522e-01 -2.969904839992523193e-01 -1.014055162668228149e-01 1.300781071186065674e-01 -1.363868564367294312e-01 -2.348650991916656494e-01 1.904816925525665283e-02 1.473277211189270020e-01 8.007906377315521240e-02 -6.152600049972534180e-03 -3.201676905155181885e-01 3.728959262371063232e-01 -8.340918272733688354e-02 -1.409033387899398804e-01 -9.280508011579513550e-02 7.836538553237915039e-02 2.933058738708496094e-01 -2.158987522125244141e-01 1.488411426544189453e-01 -3.111807703971862793e-01 2.734929621219635010e-01 1.276714801788330078e-01
8.768384903669357300e-02 -1.746643632650375366e-01 -1.371299326419830322e-01 -4.233738407492637634e-03 -1.262139230966567993e-01 -2.967510521411895752e-01 -3.546225652098655701e-02 1.320098638534545898e-01 2.930702082812786102e-02 6.087413057684898376e-02 3.011294603347778320e-01 -1.877754181623458862e-01 -4.410476386547088623e-01 6.535191088914871216e-02 -6.567409145645797253e-04 -1.844040304422378540e-01 2.284297533333301544e-02 -1.440910845994949341e-01 3.815948590636253357e-02 1.312461793422698975e-01 -1.886649578809738159e-01 2.725143134593963623e-01 -1.262643039226531982e-01 -7.950947619974613190e-03 -6.315305083990097046e-02 -6.381719559431076050e-02 1.534264385700225830e-01 -3.678142130374908447e-01 3.111808001995086670e-01 -1.292942315340042114e-01 7.420167326927185059e-02 -7.231482863426208496e-02
1.441046223044395447e-02 -7.942192256450653076e-02 9.747525304555892944e-02 7.806690875440835953e-03 1.006618142127990723e-01 -3.141675293445587158e-01 3.069333732128143311e-01 -2.080626040697097778e-01 -2.446711063385009766e-02 -3.354539871215820312e-01 8.066240698099136353e-02 1.229928806424140930e-01 -1.362470239400863647e-01 3.113805782049894333e-03 1.811898201704025269e-01 -2.267961651086807251e-01 -9.354255348443984985e-02 -7.673801481723785400e-02 -2.926470339298248291e-02 -2.512758970260620117e-01 7.952401787042617798e-02 -2.207628190517425537e-01 -2.874518036842346191e-01 -9.202129207551479340e-03 -2.408039420843124390e-01 -1.298286318778991699e-01 6.767212599515914917e-02 -3.589962124824523926e-01 1.619977876543998718e-02 1.526697129011154175e-01 2.260659486055374146e-01 -2.458765171468257904e-02
-1.793049722909927368e-01 4.807977378368377686e-02 1.683645993471145630e-01 -1.017840355634689331e-01 -2.402914687991142273e-02 -4.347456395626068115e-01 -3.630257025361061096e-02 -1.142026633024215698e-01 7.481510750949382782e-03 -9.819419123232364655e-03 3.857954591512680054e-02 -2.890503406524658203e-01 -1.108808666467666626e-01 -8.742823451757431030e-02 -2.683626301586627960e-02 -1.696327775716781616e-01 -8.844975382089614868e-02 3.851212188601493835e-02 2.501075863838195801e-01 2.901564538478851318e-01 -3.005961775779724121e-01 -1.240095868706703186e-01 -4.197940230369567871e-02 5.931643024086952209e-02 -2.464708983898162842e-01 1.388530880212783813e-01 3.709197640419006348e-01 -1.150789409875869751e-01 5.672758072614669800e-02 -1.082856729626655579e-01 2.714804708957672119e-01 4.122057557106018066e-02
2.593396604061126709e-01 -3.969606757164001465e-01 -1.346831321716308594e-01 -1.211506426334381104e-01 -2.484207898378372192e-01 -1.676679104566574097e-01 2.666511833667755127e-01 1.194381900131702423e-02 -1.471519172191619873e-01 -2.210980057716369629e-01 5.664166435599327087e-02 -1.104069799184799194e-01 -1.727191805839538574e-01 7.316966354846954346e-02 -4.157913476228713989e-02 -1.887467503547668457e-01 6.833126395940780640e-02 -4.567832499742507935e-02 -7.397237420082092285e-02 2.992665469646453857e-01 -1.244220659136772156e-01 2.598127722740173340e-01 8.399748057126998901e-02 -1.204520985484123230e-01 -2.830601334571838379e-01 1.464208029210567474e-02 -2.479062415659427643e-03 -2.132555395364761353e-01 1.468009948730468750e-01 -2.456064373254776001e-01 8.771383017301559448e-02 -3.282439336180686951e-02
-8.672370016574859619e-02 -9.638273715972900391e-02 2.167951017618179321e-01 -4.891299456357955933e-02 1.074641570448875427e-01 -5.295282974839210510e-02 2.090655453503131866e-02 5.854984745383262634e-02 -1.178954169154167175e-01 -1.729773581027984619e-01 1.016226559877395630e-01 -6.514417380094528198e-02 -9.831964969635009766e-02 3.868877887725830078e-02 2.816749215126037598e-01 5.103884637355804443e-02 -1.160050705075263977e-01 -4.873763024806976318e-02 2.605170309543609619e-01 1.184868514537811279e-01 1.350833475589752197e-01 2.288872897624969482e-01 -2.744376286864280701e-02 -2.846755087375640869e-01 -3.601310551166534424e-01 1.206544786691665649e-01 1.674723178148269653e-01 -9.158860146999359131e-02 3.142826855182647705e-01 1.552335917949676514e-02 2.781452238559722900e-01 3.960311114788055420e-01
3.394563496112823486e-01 4.028792306780815125e-02 1.369622051715850830e-01 1.781779229640960693e-01 2.066888809204101562e-01 -1.140894517302513123e-01 2.208667695522308350e-01 -5.498127546161413193e-03 -1.318576037883758545e-01 -4.326484352350234985e-02 1.768651008605957031e-01 -1.089986488223075867e-01 -3.935148194432258606e-02 3.019063472747802734e-01 -1.677387505769729614e-01 -5.031994357705116272e-02 -2.196131972596049309e-03 -2.577026374638080597e-02 2.920625917613506317e-02 -1.097781956195831299e-01 -9.267575293779373169e-02 1.913066208362579346e-01 5.981834605336189270e-03 -4.118821918964385986e-01 -3.508563339710235596e-01 5.548079684376716614e-02 -1.299841552972793579e-01 -3.067594468593597412e-01 2.172188609838485718e-01 -1.066776737570762634e-01 -6.348031759262084961e-02 1.187193542718887329e-01
3.828550577163696289e-01 2.156701982021331787e-01 1.710696220397949219e-01 1.293931305408477783e-01 2.113513201475143433e-01 -1.239855140447616577e-01 6.378516554832458496e-02 -5.612587556242942810e-02 -4.585548117756843567e-02 -1.371334940195083618e-01 3.609662875533103943e-02 -9.666473418474197388e-02 -9.496419876813888550e-02 1.252445280551910400e-01 -1.487404257059097290e-01 -1.407487094402313232e-01 1.361215710639953613e-01 -6.602125614881515503e-02 4.844075813889503479e-02 6.881015002727508545e-02 -8.102098107337951660e-02 2.394957393407821655e-01 -1.250791251659393311e-01 -2.815160453319549561e-01 -3.460074067115783691e-01 8.672527223825454712e-02 -1.608936041593551636e-01 -3.810923397541046143e-01 1.271210461854934692e-01 -2.692201435565948486e-01 -1.310831010341644287e-01 4.976275190711021423e-02
1.557435244321823120e-01 -1.815411299467086792e-01 1.278232783079147339e-02 8.205994218587875366e-02 9.507136791944503784e-02 -1.406303495168685913e-01 3.038649857044219971e-01 6.845459342002868652e-02 -6.560805439949035645e-02 -8.486025035381317139e-02 -1.020108386874198914e-01 -2.314137071371078491e-01 1.930402666330337524e-01 1.547898165881633759e-02 -1.637402772903442383e-01 -5.801424756646156311e-02 -3.148624673485755920e-03 -2.366398572921752930e-01 1.272209584712982178e-01 6.243912130594253540e-02 -2.406332492828369141e-01 4.942326620221138000e-02 3.245857357978820801e-02 -2.860085964202880859e-01 -1.708092540502548218e-01 -1.509639769792556763e-01 1.049208715558052063e-01 -3.487043380737304688e-01 -1.506333798170089722e-01 -2.459220588207244873e-01 1.658588051795959473e-01 3.903451561927795410e-01
1.033894047141075134e-01 -1.339014321565628052e-01 1.289012730121612549e-01 1.250052750110626221e-01 2.537417970597743988e-02 -2.215280383825302124e-01 2.782903909683227539e-01 -1.488211750984191895e-01 -1.221645399928092957e-01 -1.323672682046890259e-01 2.515271008014678955e-01 -6.712535861879587173e-03 7.787355035543441772e-02 -7.391278166323900223e-03 3.215174376964569092e-01 -2.370478957891464233e-01 1.024524942040443420e-01 9.396006166934967041e-02 -2.935689501464366913e-02 -1.599871516227722168e-01 1.743488311767578125e-01 8.348537981510162354e-02 -6.415541470050811768e-02 8.842668682336807251e-02 -5.535176023840904236e-02 4.478999599814414978e-02 3.242864012718200684e-01 -3.964138329029083252e-01 1.991754770278930664e-01 1.987104713916778564e-01 1.539324074983596802e-01 2.511461675167083740e-01
-1.661241352558135986e-01 -2.705619111657142639e-02 2.965877950191497803e-02 -3.735238686203956604e-03 -1.516949832439422607e-01 -5.122882723808288574e-01 8.378532528877258301e-02 -1.327448040246963501e-01 -7.917167991399765015e-02 -8.870805054903030396e-02 3.299461901187896729e-01 1.584849134087562561e-02 -1.145367994904518127e-01 -9.647963568568229675e-03 5.745730176568031311e-02 -3.076352365314960480e-02 -2.467963285744190216e-02 5.486187338829040527e-02 5.220792442560195923e-02 1.656488478183746338e-01 -3.973718583583831787e-01 -7.916820794343948364e-02 -2.083708643913269043e-01 5.950217600911855698e-03 -1.389404237270355225e-01 -1.167216300964355469e-01 2.799507379531860352e-01 -2.261269837617874146e-01 5.001527816057205200e-02 -3.014833331108093262e-01 1.313870996236801147e-01 -7.397641241550445557e-02
2.057161629199981689e-01 -2.543346583843231201e-01 1.764053851366043091e-01 -3.719210159033536911e-03 7.727702707052230835e-02 -1.321623176336288452e-01 2.689383029937744141e-01 4.240812733769416809e-02 -2.347249537706375122e-01 -1.617112308740615845e-01 -2.580828070640563965e-01 -9.314597398042678833e-02 -7.008143514394760132e-02 8.890837430953979492e-02 -1.948213577270507812e-01 -2.159041017293930054e-01 1.030780598521232605e-01 -1.060742735862731934e-01 2.669053077697753906e-01 1.864368561655282974e-03 -1.105051785707473755e-01 2.304280549287796021e-01 2.740933299064636230e-01 -1.617543585598468781e-02 -3.904672563076019287e-01 -1.147809475660324097e-01 -1.555428653955459595e-01 -2.212843894958496094e-01 1.062525510787963867e-01 -5.230889469385147095e-02 1.460244357585906982e-01 4.916380718350410461e-02
4.496836569160223007e-03 -8.521853387355804443e-02 1.577708274126052856e-01 -8.326706290245056152e-02 2.484441995620727539e-01 -2.322864681482315063e-01 4.802967421710491180e-03 -7.075247913599014282e-02 -3.486124798655509949e-02 -2.118298113346099854e-01 -8.720661699771881104e-02 3.441096097230911255e-02 -2.041635364294052124e-01 6.167817488312721252e-02 8.380994945764541626e-02 -4.538365453481674194e-02 1.547517534345388412e-02 -4.331826418638229370e-02 2.274662554264068604e-01 5.735103413462638855e-02 1.774918138980865479e-01 -1.300293207168579102e-01 -2.467637509107589722e-01 -9.372187405824661255e-02 -1.869055256247520447e-02 -6.038753688335418701e-02 3.953011035919189453e-01 -5.878191590309143066e-01 -1.421550754457712173e-02 2.666239812970161438e-02 -2.193225771188735962e-01 -2.638694085180759430e-02
2.254898697137832642e-01 -1.141978278756141663e-01 -9.515496343374252319e-02 -3.949266392737627029e-04 1.306052058935165405e-01 -4.333427920937538147e-02 1.711123883724212646e-01 -4.002215340733528137e-03 -3.580922260880470276e-02 -2.897730469703674316e-01 -7.390983402729034424e-03 -5.768446326255798340e-01 -1.178035289049148560e-01 -1.108921915292739868e-01 -2.414526194334030151e-01 -6.833626329898834229e-02 1.659110337495803833e-01 1.620967239141464233e-01 1.348576992750167847e-01 1.356920599937438965e-02 1.801965236663818359e-01 3.001565039157867432e-01 -5.852964147925376892e-02 -1.082662865519523621e-01 6.419946998357772827e-02 -6.451155990362167358e-02 3.358552753925323486e-01 -1.315845102071762085e-01 1.208287756890058517e-02 6.713659316301345825e-02 1.299260258674621582e-01 4.258310422301292419e-02
2.990943491458892822e-01 -1.016401052474975586e-01 -2.169358879327774048e-01 -1.604615598917007446e-01 4.378913342952728271e-02 -3.043427318334579468e-02 -1.067335624247789383e-02 -1.471884995698928833e-01 -2.877138182520866394e-02 -3.529054820537567139e-01 -2.301950305700302124e-01 -3.400741219520568848e-01 2.673423662781715393e-02 1.692971438169479370e-01 -7.041915506124496460e-02 -5.704995989799499512e-02 4.872988536953926086e-02 -8.207657188177108765e-02 2.810665965080261230e-01 5.160678178071975708e-02 -3.353414684534072876e-02 -8.807229250669479370e-02 -3.110617697238922119e-01 -2.023959308862686157e-01 -4.445408005267381668e-03 -2.098382711410522461e-01 2.625409364700317383e-01 -1.516835540533065796e-01 1.990374773740768433e-01 1.924310475587844849e-01 -1.419793069362640381e-01 -3.180770576000213623e-02
-1.455363929271697998e-01 6.986289750784635544e-03 -5.967920646071434021e-03 5.345638096332550049e-02 4.061547294259071350e-02 -2.243888974189758301e-01 1.263861805200576782e-01 2.754543423652648926e-01 -1.637921631336212158e-01 -1.168749034404754639e-01 -1.332329362630844116e-01 -9.625894948840141296e-03 -2.876958847045898438e-01 1.952304691076278687e-01 5.621015653014183044e-02 -2.916180491447448730e-01 -1.116677420213818550e-03 -1.733457744121551514e-01 1.146051213145256042e-01 1.413782387971878052e-01 3.591902926564216614e-02 -4.847126826643943787e-02 -2.291173487901687622e-01 -1.237486973404884338e-01 4.939094185829162598e-03 -6.721412390470504761e-02 2.946795225143432617e-01 -5.220170617103576660e-01 1.827790439128875732e-01 3.940493986010551453e-02 -3.100051172077655792e-02 -1.737541258335113525e-01
2.109924554824829102e-01 1.638135612010955811e-01 1.324394792318344116e-01 -1.856977939605712891e-01 2.884809970855712891e-01 -1.274635642766952515e-01 5.330821871757507324e-02 -1.524644251912832260e-02 -6.544067058712244034e-03 -5.243214219808578491e-02 2.670409381389617920e-01 -8.019083738327026367e-02 -2.044256329536437988e-01 -1.899996027350425720e-02 -1.936299353837966919e-01 9.249362349510192871e-02 2.657427452504634857e-02 2.082248032093048096e-02 -4.442596063017845154e-02 7.882920652627944946e-02 -8.967127650976181030e-02 3.367284834384918213e-01 -3.063651919364929199e-01 1.021138019859790802e-02 -3.118659853935241699e-01 5.464122816920280457e-02 2.081881165504455566e-01 -3.817053139209747314e-01 1.054504141211509705e-01 -1.902661174535751343e-01 1.847689449787139893e-01 -9.941200166940689087e-02
1.092515960335731506e-01 3.184752538800239563e-02 1.802476048469543457e-01 -2.237525284290313721e-01 2.405337393283843994e-01 -4.557510465383529663e-02 2.118125706911087036e-01 1.154478788375854492e-01 -2.380627840757369995e-01 -1.854503899812698364e-01 -3.301578164100646973e-01 -2.861672043800354004e-01 -1.932491660118103027e-01 9.026792645454406738e-02 -2.496144026517868042e-01 -1.389572173357009888e-01 1.175973564386367798e-01 -1.535145938396453857e-01 2.709728479385375977e-01 5.810509249567985535e-02 -6.381221860647201538e-02 1.234229281544685364e-01 -2.255297452211380005e-02 2.393918344751000404e-03 -1.953401416540145874e-01 7.380152121186256409e-03 -1.346111446619033813e-01 -5.704111978411674500e-02 3.559530675411224365e-01 1.809357702732086182e-01 1.418472379446029663e-01 6.428492069244384766e-02
1.445137560367584229e-01 -6.210787221789360046e-02 1.816707849502563477e-01 -2.545633912086486816e-01 1.024333983659744263e-01 -3.997011482715606689e-02 1.979726254940032959e-01 1.619749367237091064e-01 -2.567042410373687744e-01 -1.580012738704681396e-01 -3.590433597564697266e-01 -2.992054820060729980e-01 -9.286534786224365234e-02 1.475543975830078125e-01 -1.700825095176696777e-01 -2.387397438287734985e-01 4.096944257616996765e-02 1.943416427820920944e-03 2.616933286190032959e-01 9.036688506603240967e-02 -1.835191994905471802e-01 2.281639575958251953e-01 1.069859638810157776e-01 2.083976007997989655e-02 -2.025909870862960815e-01 2.165438199881464243e-04 -6.579674780368804932e-02 -2.081107199192047119e-01 1.997666060924530029e-01 1.256442368030548096e-01 1.445701271295547485e-01 1.818999350070953369e-01
-2.353090606629848480e-02 1.357918046414852142e-02 -8.030406199395656586e-03 2.454907819628715515e-02 1.697479635477066040e-01 -1.935678869485855103e-01 -6.409458070993423462e-02 1.622621864080429077e-01 -3.456659913063049316e-01 -2.446137517690658569e-01 -2.129657715559005737e-01 -5.157535672187805176e-01 -4.131197929382324219e-01 1.092455238103866577e-01 1.210531592369079590e-01 2.099544852972030640e-01 -2.477937610819935799e-03 -4.445409402251243591e-02 -2.356644533574581146e-02 4.882874339818954468e-02 2.825144305825233459e-02 -3.194233402609825134e-02 -4.991302639245986938e-02 3.309631347656250000e-02 -1.513054221868515015e-01 2.376591563224792480e-01 1.258722785860300064e-02 -2.242061346769332886e-01 1.550745517015457153e-01 -6.200668215751647949e-02 -1.108960132114589214e-03 -4.286181926727294922e-02
5.043852329254150391e-02 1.829211115837097168e-01 1.161957997828722000e-02 -1.561685204505920410e-01 6.062457337975502014e-02 -1.416087895631790161e-01 3.055576421320438385e-02 -1.073912009596824646e-01 -8.500337600708007812e-02 -3.218962550163269043e-01 1.250518858432769775e-01 -3.833558261394500732e-01 -1.110074892640113831e-01 1.207581460475921631e-01 -1.971700638532638550e-01 -3.328810334205627441e-01 5.588334426283836365e-02 -7.516060769557952881e-02 3.296729922294616699e-02 -1.010752320289611816e-01 -1.674845963716506958e-01 1.558456271886825562e-01 1.885136663913726807e-01 -2.288322150707244873e-01 -6.186326965689659119e-02 1.312048882246017456e-01 2.405265271663665771e-01 -2.467159032821655273e-01 1.679462790489196777e-01 -2.228201627731323242e-01 1.578735709190368652e-01 2.244673967361450195e-01
-1.388803124427795410e-01 -1.550414320081472397e-02 1.583834290504455566e-01 -2.475775778293609619e-01 -2.652869746088981628e-02 -2.837949693202972412e-01 8.358243852853775024e-02 -2.516453266143798828e-01 1.361166089773178101e-01 -1.787898987531661987e-01 -3.734180331230163574e-01 1.065539643168449402e-01 -1.420809030532836914e-01 -5.939080193638801575e-02 -1.300633996725082397e-01 -5.703318864107131958e-02 -1.456268280744552612e-01 -4.893507808446884155e-02 2.208629995584487915e-01 7.072360068559646606e-02 -3.191721141338348389e-01 -1.694049872457981110e-02 -1.040763780474662781e-01 -2.334682047367095947e-01 -6.824088841676712036e-02 1.440372131764888763e-02 2.661947309970855713e-01 -2.021784633398056030e-01 2.053916454315185547e-01 2.714391984045505524e-02 2.929626405239105225e-01 8.446517586708068848e-02
1.513909101486206055e-01 -1.376058310270309448e-01 -2.494796216487884521e-01 1.864398121833801270e-01 7.120868563652038574e-02 7.415735162794589996e-03 -8.183973282575607300e-02 1.126103252172470093e-01 -2.754690945148468018e-01 -2.997449636459350586e-01 -6.758154928684234619e-02 -5.166475772857666016e-01 -2.726759910583496094e-01 2.095614327117800713e-03 -2.572507597506046295e-02 1.697289794683456421e-01 -3.473109006881713867e-02 4.177873209118843079e-02 2.560365796089172363e-01 -6.287871301174163818e-02 -2.927549555897712708e-02 -2.244931459426879883e-02 7.417966611683368683e-03 -3.014573752880096436e-01 -6.837950646877288818e-02 9.587807953357696533e-02 4.545583203434944153e-02 -2.193917334079742432e-01 1.223182603716850281e-01 -2.143248766660690308e-01 9.944327175617218018e-03 7.600235939025878906e-02
-7.155065983533859253e-02 -8.850676566362380981e-02 2.813568711280822754e-01 -1.561725586652755737e-01 1.135833784937858582e-01 6.700041890144348145e-02 -3.888279199600219727e-02 -6.802492775022983551e-03 -2.292924672365188599e-01 -2.564597427845001221e-01 -1.988998986780643463e-02 -2.043515592813491821e-01 -1.122503727674484253e-01 2.911775931715965271e-02 4.072196781635284424e-01 -8.275204896926879883e-02 -3.950715810060501099e-02 -6.095999386161565781e-03 1.467235833406448364e-01 1.250651329755783081e-01 -5.517742037773132324e-02 9.313594549894332886e-02 -2.714901864528656006e-01 -2.011456936597824097e-01 -3.654025495052337646e-01 1.154202297329902649e-01 1.283947527408599854e-01 -2.005589604377746582e-01 8.659011125564575195e-02 -1.270474772900342941e-02 1.134511232376098633e-01 3.594282865524291992e-01
-1.149908825755119324e-01 -1.865209639072418213e-01 -3.539277985692024231e-02 -1.276479512453079224e-01 -6.002769246697425842e-02 -6.605818122625350952e-02 -1.445347219705581665e-01 -1.479859650135040283e-01 1.541686356067657471e-01 -1.624940335750579834e-01 -2.004445046186447144e-01 -2.131951153278350830e-01 -3.054020106792449951e-01 3.394308686256408691e-02 4.173342883586883545e-02 3.910509869456291199e-02 -3.151197135448455811e-01 9.500713646411895752e-02 3.665683567523956299e-01 -1.158447116613388062e-01 -8.358333259820938110e-02 2.608991861343383789e-01 1.652580350637435913e-01 9.402318298816680908e-02 -2.174582928419113159e-01 -5.334858596324920654e-02 1.905244030058383942e-02 -4.688415229320526123e-01 -2.676610276103019714e-02 1.000457853078842163e-01 2.461358159780502319e-02 3.496119379997253418e-02
1.865016669034957886e-01 -6.973741948604583740e-02 -2.157738655805587769e-01 -1.593039333820343018e-01 8.462885022163391113e-02 -1.535985022783279419e-01 1.219676285982131958e-01 4.931186884641647339e-02 -2.690222263336181641e-01 -7.790752500295639038e-02 1.343626677989959717e-01 -1.232939735054969788e-01 -1.425094306468963623e-01 1.061903238296508789e-01 1.189589649438858032e-01 2.821479141712188721e-01 -1.478641778230667114e-01 -3.770487755537033081e-02 2.840330824255943298e-02 -5.099450051784515381e-02 -1.911834627389907837e-01 1.081349030137062073e-01 -2.951300144195556641e-01 2.588557302951812744e-01 -1.801281273365020752e-01 1.392757445573806763e-01 1.041702032089233398e-01 -4.035326540470123291e-01 3.375518918037414551e-01 -2.769589610397815704e-02 1.288744062185287476e-01 -1.319775730371475220e-01
-1.023669317364692688e-01 -2.839148640632629395e-01 -1.300199180841445923e-01 -1.588098704814910889e-01 -9.391895495355129242e-03 -7.442902773618698120e-02 -4.041409119963645935e-03 -8.260692656040191650e-02 -7.914078235626220703e-02 -1.207699999213218689e-01 2.578084468841552734e-01 4.201973229646682739e-02 -2.664969265460968018e-01 1.742247343063354492e-01 1.418085992336273193e-01 -2.667802870273590088e-01 7.572469115257263184e-02 1.352136731147766113e-01 2.723837792873382568e-01 -9.203594177961349487e-03 -1.211392655968666077e-01 -9.180059283971786499e-02 5.452632158994674683e-02 -1.691574752330780029e-01 -2.534934692084789276e-02 -2.419025450944900513e-01 1.034879982471466064e-01 -5.176289677619934082e-01 2.818351089954376221e-01 2.731134183704853058e-02 6.096915341913700104e-03 -3.970729559659957886e-02
2.285367548465728760e-01 -1.760498583316802979e-01 1.039258316159248352e-01 2.830163240432739258e-01 1.728126555681228638e-01 -3.136542737483978271e-01 8.450584113597869873e-02 1.274589598178863525e-01 1.755300760269165039e-01 -2.094614133238792419e-02 3.685228526592254639e-02 -2.168152034282684326e-01 -1.836332529783248901e-01 8.934744447469711304e-02 2.941205725073814392e-02 4.281118512153625488e-03 -2.444791197776794434e-01 -2.893487811088562012e-01 6.761373579502105713e-02 1.134869363158941269e-02 -3.400067389011383057e-01 2.761221118271350861e-02 -1.738406601361930370e-03 -2.811680734157562256e-01 -2.812949754297733307e-02 5.235076323151588440e-02 2.681955099105834961e-01 -3.134141862392425537e-01 -8.276478201150894165e-02 -2.157031791284680367e-03 1.157961599528789520e-02 1.665764749050140381e-01
3.020139634609222412e-01 -2.297096699476242065e-01 -5.463208258152008057e-02 -1.012584194540977478e-01 -1.243862695991992950e-02 -3.288348317146301270e-01 1.189151331782341003e-01 -6.747062504291534424e-02 -1.163850650191307068e-01 -3.011828958988189697e-01 3.782965987920761108e-02 -4.168745875358581543e-01 -6.229140609502792358e-02 -4.686304926872253418e-02 -3.285937383770942688e-02 -9.896726906299591064e-02 1.173012405633926392e-01 1.106724888086318970e-01 1.761792004108428955e-01 1.203414201736450195e-01 2.159783095121383667e-01 1.763803958892822266e-01 -2.483589500188827515e-01 -1.737403124570846558e-01 1.012903153896331787e-01 1.493518054485321045e-01 -9.803045541048049927e-02 -1.747641116380691528e-01 2.260693162679672241e-01 -1.613102257251739502e-01 -3.529841452836990356e-02 -1.647239029407501221e-01
2.010111361742019653e-01 -1.831112802028656006e-01 1.879792660474777222e-02 -2.611162662506103516e-01 9.093283861875534058e-02 -2.255821973085403442e-01 3.929933533072471619e-02 -7.847739011049270630e-02 2.192657068371772766e-02 3.665436088340356946e-05 -1.089643985033035278e-01 -6.121333315968513489e-02 -4.239572882652282715e-01 3.113234639167785645e-01 1.329897940158843994e-01 -2.248695306479930878e-02 5.655116215348243713e-02 3.756397664546966553e-01 3.138838708400726318e-02 1.322337239980697632e-01 -1.459483355283737183e-01 -1.675980985164642334e-01 -9.466275572776794434e-03 8.869531005620956421e-02 1.239081658422946930e-02 -3.127444908022880554e-02 3.904145210981369019e-02 -3.394509851932525635e-01 3.347286880016326904e-01 6.728808581829071045e-02 -1.548401862382888794e-01 -3.413510695099830627e-02
-8.282819390296936035e-02 2.323971539735794067e-01 2.766176359727978706e-03 -7.140831649303436279e-02 1.674083247780799866e-02 1.110481098294258118e-01 7.077714055776596069e-02 -1.182017847895622253e-01 -9.338039159774780273e-02 -2.318499535322189331e-01 9.209980070590972900e-02 -3.468574881553649902e-01 -3.903301432728767395e-02 3.914513811469078064e-02 2.521396875381469727e-01 3.009792044758796692e-02 -4.501307010650634766e-02 1.332156807184219360e-01 8.912020921707153320e-02 -1.718670576810836792e-01 -3.248608410358428955e-01 6.190885603427886963e-02 -5.053592845797538757e-02 7.624991983175277710e-02 -4.637576341629028320e-01 1.362095121294260025e-02 2.579759955406188965e-01 -2.017215788364410400e-01 2.289070636034011841e-01 1.020497269928455353e-02 1.575595885515213013e-01 2.623209357261657715e-01
1.000827550888061523e-01 1.153046935796737671e-01 2.043721973896026611e-01 2.143713831901550293e-02 1.306535601615905762e-01 -3.897234499454498291e-01 1.594496816396713257e-01 -1.322207413613796234e-02 2.427865266799926758e-01 -3.288726508617401123e-01 -9.204989671707153320e-02 -1.129811331629753113e-01 -1.702090799808502197e-01 8.407261967658996582e-02 1.833519525825977325e-02 2.283420413732528687e-02 1.321911215782165527e-01 2.885748147964477539e-01 1.615601032972335815e-01 7.755862921476364136e-02 -2.296395152807235718e-01 -6.829724460840225220e-02 1.086169332265853882e-01 9.352070093154907227e-02 1.904481835663318634e-02 4.014899581670761108e-02 9.454663097858428955e-02 -2.600642740726470947e-01 2.807039022445678711e-01 9.338010847568511963e-02 -3.662108182907104492e-01 -6.072856485843658447e-02
2.050367146730422974e-01 -1.138958185911178589e-01 3.338369727134704590e-01 8.959416300058364868e-02 7.726328074932098389e-02 -3.857429921627044678e-01 1.978635229170322418e-02 -1.249186843633651733e-01 2.299923300743103027e-01 -4.455368593335151672e-02 -1.352664232254028320e-01 -2.904203236103057861e-01 -1.422672998160123825e-02 2.595773935317993164e-01 8.642235398292541504e-02 -1.436696946620941162e-01 -2.516144514083862305e-02 2.710003256797790527e-01 1.816630363464355469e-01 -4.415117949247360229e-02 -1.655774414539337158e-01 -1.655207276344299316e-01 -1.420267522335052490e-01 3.012050502002239227e-02 -2.819827198982238770e-01 -1.678931340575218201e-02 -1.483592092990875244e-01 -2.450161129236221313e-01 1.012357622385025024e-01 4.808393865823745728e-02 -7.191808521747589111e-02 -1.924724727869033813e-01
-2.405867427587509155e-01 -1.265804842114448547e-02 2.000267505645751953e-01 4.206119477748870850e-02 -4.344084858894348145e-02 -3.138056993484497070e-01 1.006834208965301514e-02 -7.738362252712249756e-02 -1.634545177221298218e-01 -6.770529597997665405e-02 1.511278599500656128e-01 -2.531078755855560303e-01 1.393020600080490112e-01 1.260130405426025391e-01 2.220091521739959717e-01 7.727662473917007446e-02 -1.622724682092666626e-01 5.654350668191909790e-02 2.460557222366333008e-01 2.450492531061172485e-01 -3.206537663936614990e-01 -5.123380944132804871e-02 8.456835895776748657e-02 4.821941256523132324e-02 -3.144672513008117676e-01 -1.326242089271545410e-01 1.326570659875869751e-01 -1.746082007884979248e-01 1.570761799812316895e-01 -1.745271980762481689e-01 2.678304612636566162e-01 1.688349246978759766e-01
2.602561414241790771e-01 -5.055940523743629456e-02 1.366711705923080444e-01 8.913119882345199585e-02 -2.577024511992931366e-02 -3.326401859521865845e-02 2.903442084789276123e-02 1.383511573076248169e-01 1.238063648343086243e-01 -4.531966745853424072e-01 1.364907529205083847e-02 -5.305773764848709106e-02 -2.839780449867248535e-01 2.134815007448196411e-01 -2.165247201919555664e-01 -2.302015870809555054e-01 -1.156862303614616394e-01 6.221655290573835373e-03 8.923713117837905884e-02 5.951513722538948059e-02 -1.365764886140823364e-01 1.111071631312370300e-01 2.745963335037231445e-01 -7.733862381428480148e-03 -3.013572692871093750e-01 -1.700022071599960327e-01 -1.532086580991744995e-01 -2.040039449930191040e-01 2.691981494426727295e-01 1.288238819688558578e-02 4.380919039249420166e-02 2.019246965646743774e-01
3.745054900646209717e-01 3.523309528827667236e-02 1.963236480951309204e-01 -9.224291890859603882e-02 6.260718405246734619e-02 -1.345945149660110474e-01 2.153245173394680023e-02 -9.663583338260650635e-02 -3.212006390094757080e-02 -4.140616357326507568e-01 2.228568941354751587e-01 -5.727079883217811584e-02 2.039199620485305786e-01 2.109944373369216919e-01 -2.679827511310577393e-01 -1.949754804372787476e-01 -1.941065043210983276e-01 1.954012513160705566e-01 1.794846504926681519e-01 1.422844827175140381e-01 -1.266428828239440918e-01 1.610058993101119995e-01 2.530796080827713013e-02 -1.867804527282714844e-01 -1.503165662288665771e-01 -7.963259518146514893e-02 1.463756263256072998e-01 -7.966436445713043213e-02 1.015566661953926086e-01 -6.585664302110671997e-02 1.169013455510139465e-01 -2.596660852432250977e-01
1.560963839292526245e-01 1.081657260656356812e-01 1.464334428310394287e-01 -1.824386566877365112e-01 -4.617766663432121277e-02 1.022709626704454422e-02 3.201965615153312683e-02 -1.461492776870727539e-01 1.448146719485521317e-02 -3.006430566310882568e-01 -1.762077361345291138e-01 -5.452747270464897156e-02 2.018665373325347900e-01 -2.045109495520591736e-02 3.727681189775466919e-02 -1.900301426649093628e-01 4.860575497150421143e-02 -2.697401046752929688e-01 2.704184949398040771e-01 2.266840487718582153e-01 -8.388239890336990356e-02 -1.083171181380748749e-02 1.483628302812576294e-01 2.472381666302680969e-02 3.687436878681182861e-02 1.457530856132507324e-01 3.500240743160247803e-01 -4.916513264179229736e-01 1.322474181652069092e-01 -1.366261243820190430e-01 1.285837888717651367e-01 -1.111579760909080505e-01
3.728272393345832825e-02 8.036932349205017090e-02 9.984421730041503906e-02 -2.540566623210906982e-01 1.283144392073154449e-02 -5.046982169151306152e-01 3.673270717263221741e-02 6.356656551361083984e-02 -3.824827447533607483e-02 -2.870720922946929932e-01 4.505039379000663757e-02 9.015279263257980347e-02 -4.773406311869621277e-02 8.882997184991836548e-02 -4.481945931911468506e-02 1.420491188764572144e-01 -1.320753693580627441e-01 -5.221319571137428284e-02 2.619369029998779297e-01 2.307741940021514893e-01 -2.742617726325988770e-01 1.492329407483339310e-02 2.310251444578170776e-02 -2.224260754883289337e-02 1.036840900778770447e-01 -1.452220231294631958e-01 2.386020123958587646e-01 -3.165270388126373291e-01 3.174081742763519287e-01 -6.383713334798812866e-02 -1.065670698881149292e-01 -8.560124784708023071e-02
-1.176973506808280945e-01 -2.777452468872070312e-01 1.787339895963668823e-01 6.297437846660614014e-02 -6.966231018304824829e-02 -1.130818948149681091e-01 1.203100383281707764e-01 -4.591081291437149048e-02 -6.170458346605300903e-02 -3.371376097202301025e-01 1.039448976516723633e-01 -3.864617645740509033e-01 -1.999306082725524902e-01 7.974726706743240356e-02 2.995349764823913574e-01 -2.162448018789291382e-01 9.391096234321594238e-02 1.254467666149139404e-01 -1.066442281007766724e-01 -2.264017313718795776e-01 -1.210116147994995117e-01 1.984377950429916382e-01 9.190157800912857056e-02 -2.404282800853252411e-02 1.140348613262176514e-01 -3.697255998849868774e-02 7.733365148305892944e-02 -1.893226951360702515e-01 2.655141949653625488e-01 4.525569081306457520e-02 3.147231340408325195e-01 2.014789357781410217e-02
1.387493163347244263e-01 -1.010604351758956909e-01 -1.130237728357315063e-01 -7.082946598529815674e-02 -2.566766440868377686e-01 1.230675727128982544e-01 4.336539283394813538e-02 1.704339236021041870e-01 1.571442484855651855e-01 7.467597723007202148e-02 2.482027746737003326e-02 -1.629062294960021973e-01 -3.746682703495025635e-01 -9.778072685003280640e-02 -1.393899321556091309e-02 -1.455236822366714478e-01 -4.041474312543869019e-02 5.016816034913063049e-02 2.723922133445739746e-01 2.218191884458065033e-02 -9.814034402370452881e-02 9.684777259826660156e-02 -5.693099461495876312e-03 2.018097229301929474e-02 -1.138803809881210327e-01 1.066446602344512939e-01 2.386901974678039551e-01 -2.106008231639862061e-01 5.893465280532836914e-01 8.537019789218902588e-02 1.823741495609283447e-01 1.476166304200887680e-02
2.014060914516448975e-01 2.054444253444671631e-01 3.303256258368492126e-02 1.159850284457206726e-01 1.603422760963439941e-01 -1.055830940604209900e-01 6.164442747831344604e-02 -1.682619750499725342e-01 -7.405226933769881725e-04 -3.482233881950378418e-01 1.619015038013458252e-01 -2.187509089708328247e-01 -1.494920700788497925e-01 2.425104528665542603e-01 -3.704726994037628174e-01 -1.831729859113693237e-01 6.361117213964462280e-02 -1.451757699251174927e-01 9.972027689218521118e-02 -1.011803820729255676e-01 -1.706332340836524963e-02 1.086545810103416443e-01 2.272250056266784668e-01 -9.930935502052307129e-02 -1.243884339928627014e-01 1.091623529791831970e-01 9.574384987354278564e-02 -2.903387844562530518e-01 1.174443438649177551e-01 -2.938312888145446777e-01 1.581879705190658569e-01 1.467285156250000000e-01
3.193044960498809814e-01 2.357816323637962341e-02 9.240803867578506470e-02 1.732424348592758179e-01 2.368707656860351562e-01 4.360753577202558517e-03 8.254119008779525757e-02 8.847170323133468628e-02 -1.346322000026702881e-01 -2.086890041828155518e-01 1.320143975317478180e-02 -2.951504290103912354e-01 -2.266446128487586975e-02 1.147799417376518250e-01 -1.015947386622428894e-01 -3.053664565086364746e-01 2.877480536699295044e-02 -2.576856128871440887e-02 7.035318017005920410e-02 1.066381856799125671e-01 -1.948429197072982788e-01 2.307389378547668457e-01 4.402441531419754028e-02 -2.435783743858337402e-01 -2.579704225063323975e-01 1.424949914216995239e-01 1.889619380235671997e-01 4.719529300928115845e-03 2.832325994968414307e-01 -2.748834788799285889e-01 1.524540781974792480e-01 2.237269282341003418e-01
1.783629804849624634e-01 -2.013072371482849121e-01 -1.311634927988052368e-01 3.840609267354011536e-02 -2.987556904554367065e-02 -1.506998538970947266e-01 1.955230832099914551e-01 2.966894507408142090e-01 7.498678565025329590e-02 -1.490210443735122681e-01 -1.891733705997467041e-02 5.221189465373754501e-03 -2.772088646888732910e-01 2.847486138343811035e-01 -9.599567204713821411e-02 -9.409444034099578857e-02 6.987082213163375854e-02 -9.444486349821090698e-02 7.048268336802721024e-03 2.100304961204528809e-01 -1.846097968518733978e-02 1.187651380896568298e-01 -2.160966545343399048e-01 -2.548083662986755371e-01 2.736961282789707184e-02 -1.276763994246721268e-02 1.029378473758697510e-01 -4.459646940231323242e-01 1.100126430392265320e-01 -3.461551964282989502e-01 1.022334769368171692e-01 1.345710307359695435e-01
1.364656239748001099e-01 -1.381407827138900757e-01 1.671139337122440338e-02 -7.172962278127670288e-02 -8.635504543781280518e-02 -3.785182163119316101e-02 1.603522896766662598e-01 -4.799983929842710495e-03 -2.745048841461539268e-03 -1.869504451751708984e-01 2.274403572082519531e-01 -4.864194989204406738e-01 -4.202649369835853577e-02 -9.774836152791976929e-02 -5.179676786065101624e-02 7.289876043796539307e-02 -2.832908742129802704e-02 1.033794954419136047e-01 3.650341331958770752e-01 1.758015602827072144e-01 1.194523498415946960e-01 2.966414093971252441e-01 -2.664147913455963135e-01 -1.055462509393692017e-01 -4.430730268359184265e-02 -2.627025358378887177e-02 -4.563849419355392456e-02 -4.312695562839508057e-01 -1.019516959786415100e-01 1.203197315335273743e-01 -5.386672168970108032e-02 3.324094042181968689e-02
8.606548607349395752e-02 1.634651571512222290e-01 6.576433079317212105e-04 -2.527343630790710449e-01 1.132140234112739563e-01 8.302810043096542358e-02 5.611581355333328247e-02 -1.161152124404907227e-01 -1.076522618532180786e-01 -3.239916637539863586e-02 1.299187093973159790e-01 -3.397683203220367432e-01 -3.909843862056732178e-01 1.761935800313949585e-01 -1.861582100391387939e-01 -4.459250345826148987e-02 1.822293549776077271e-02 2.410202026367187500e-01 -3.917623311281204224e-02 2.568275295197963715e-02 -2.255536019802093506e-01 4.174214228987693787e-02 2.798259817063808441e-02 7.842400670051574707e-02 -1.334471106529235840e-01 8.822295069694519043e-02 3.558114469051361084e-01 -2.995809912681579590e-01 1.741489768028259277e-01 -2.000095248222351074e-01 1.730339229106903076e-01 -1.943083852529525757e-01
1.611708998680114746e-01 2.065303921699523926e-02 -1.102319806814193726e-01 1.628383845090866089e-01 -1.373434439301490784e-02 -1.909148544073104858e-01 -3.866180479526519775e-01 7.591467350721359253e-02 -1.884328573942184448e-01 -3.983758389949798584e-01 6.257225573062896729e-02 -3.654166460037231445e-01 -1.671503782272338867e-01 5.095433071255683899e-02 -5.032905191183090210e-02 1.036465167999267578e-01 6.335622817277908325e-02 -3.712091222405433655e-02 7.139653712511062622e-02 -5.639227479696273804e-02 -8.030741475522518158e-03 -5.153766646981239319e-02 4.614260420203208923e-02 -3.140262961387634277e-01 -1.677088737487792969e-01 2.063241302967071533e-01 1.044975593686103821e-01 -3.726755082607269287e-01 1.096062138676643372e-01 -1.280366480350494385e-01 2.367829717695713043e-02 3.143722191452980042e-02
-8.686575456522405148e-04 1.628170348703861237e-02 -4.692722111940383911e-03 2.488968819379806519e-01 1.055312603712081909e-01 -2.245987802743911743e-01 -6.973981857299804688e-02 -2.247202545404434204e-01 -3.169433027505874634e-02 -1.465780436992645264e-01 -9.002143144607543945e-02 -2.525122761726379395e-01 -1.525809168815612793e-01 2.371040433645248413e-01 2.343520075082778931e-01 1.428682655096054077e-01 7.241944968700408936e-02 1.024824157357215881e-01 1.306555122137069702e-01 -3.347392007708549500e-02 -1.500730514526367188e-01 -1.204446181654930115e-01 -2.205950021743774414e-01 -1.348288506269454956e-01 -2.008409649133682251e-01 -1.183214038610458374e-02 1.717332005500793457e-01 -4.093444347381591797e-01 3.222226724028587341e-02 3.517338633537292480e-01 2.491317540407180786e-01 9.730578213930130005e-02
-1.220449432730674744e-01 8.174731582403182983e-02 1.883671879768371582e-01 1.390157788991928101e-01 6.094900146126747131e-02 -2.680828236043453217e-02 -1.573358327150344849e-01 -1.631620675325393677e-01 7.772910874336957932e-03 -4.169703722000122070e-01 2.127890437841415405e-01 -3.260208666324615479e-01 -1.452544778585433960e-01 4.586156830191612244e-02 1.748102307319641113e-01 -1.563416607677936554e-02 -6.628372357226908207e-04 -2.402809448540210724e-03 2.685405910015106201e-01 1.899823099374771118e-01 -9.269446134567260742e-02 1.171492785215377808e-01 4.761093109846115112e-02 -1.883345097303390503e-01 -3.331821858882904053e-01 4.849200695753097534e-02 -1.129777077585458755e-02 -1.234663724899291992e-01 1.166745275259017944e-01 1.461505293846130371e-01 2.205396890640258789e-01 3.281703591346740723e-01
7.070126384496688843e-02 -5.219562351703643799e-02 1.767607778310775757e-01 -1.401093602180480957e-01 9.941063821315765381e-02 -6.326892226934432983e-02 2.393058091402053833e-01 1.963529437780380249e-01 -6.729409843683242798e-02 -1.378583163022994995e-01 -3.203386366367340088e-01 -2.234045267105102539e-01 -1.431827694177627563e-01 8.234510570764541626e-02 -2.617730796337127686e-01 -1.750048622488975525e-02 1.565180122852325439e-01 -2.365128993988037109e-01 3.264737129211425781e-01 6.079749017953872681e-02 -9.745165705680847168e-03 2.339783012866973877e-01 7.142992317676544189e-02 -6.632244586944580078e-02 -2.121812850236892700e-01 -1.052294895052909851e-01 -7.650818675756454468e-02 -2.349561899900436401e-01 2.923783957958221436e-01 -1.498204618692398071e-01 1.728283166885375977e-01 2.225064635276794434e-01
9.130963683128356934e-02 -2.727383375167846680e-02 3.159551024436950684e-01 -1.692888736724853516e-01 4.649608209729194641e-02 -9.324303269386291504e-02 3.040384948253631592e-01 1.930226385593414307e-01 -1.782437860965728760e-01 -2.133948206901550293e-01 -3.438307344913482666e-01 -2.882718145847320557e-01 -7.431929558515548706e-02 -4.322138801217079163e-02 -2.082131803035736084e-01 -6.135338544845581055e-02 1.022138297557830811e-01 -1.594318002462387085e-01 2.493185997009277344e-01 2.542757242918014526e-02 -9.946928173303604126e-02 9.771002084016799927e-02 4.423192515969276428e-02 3.448222205042839050e-02 -2.810854315757751465e-01 -1.174470037221908569e-01 -6.567347049713134766e-02 -1.314529776573181152e-01 3.435001671314239502e-01 -8.485413342714309692e-02 8.200472593307495117e-02 1.454987972974777222e-01
6.644257903099060059e-02 -1.206531077623367310e-01 -8.482983708381652832e-02 3.810116052627563477e-01 2.585271000862121582e-01 -3.059409260749816895e-01 -4.716502875089645386e-02 -2.114200592041015625e-01 1.050783172249794006e-01 -2.424038052558898926e-01 -1.840590471147152130e-06 -1.497543156147003174e-01 -2.780575454235076904e-01 6.128441169857978821e-02 -1.951847458258271217e-03 -1.499135941267013550e-01 1.514544039964675903e-01 2.350460141897201538e-01 1.534453034400939941e-01 2.182979136705398560e-01 9.458158910274505615e-02 -3.238629177212715149e-02 5.168505758047103882e-02 -1.016413420438766479e-01 -3.053125441074371338e-01 1.105053201317787170e-01 2.132520228624343872e-01 -9.186477959156036377e-02 1.618879884481430054e-01 -1.277716755867004395e-01 1.788157671689987183e-01 1.389014273881912231e-01
1.017529964447021484e-01 1.996344700455665588e-02 9.531721472740173340e-02 1.797945983707904816e-02 -1.737832725048065186e-01 -2.932984530925750732e-01 1.332719065248966217e-02 -3.828199207782745361e-01 -1.553000602871179581e-02 -2.304856330156326294e-01 -2.277570962905883789e-01 1.753552258014678955e-02 -1.975234746932983398e-01 -6.197601556777954102e-03 3.928138688206672668e-02 -1.532694548368453979e-01 -1.594552695751190186e-01 1.127700358629226685e-01 2.784996926784515381e-01 1.112416037358343601e-03 -2.320613414049148560e-01 -1.955396384000778198e-01 -1.365818661724915728e-05 -2.077171951532363892e-01 -2.582294940948486328e-01 3.822912275791168213e-02 4.212171211838722229e-02 -1.391637325286865234e-01 2.163848727941513062e-01 -1.955692172050476074e-01 3.479197025299072266e-01 3.013577125966548920e-02
-2.209571301937103271e-01 -4.352781549096107483e-02 1.673925071954727173e-01 3.286642208695411682e-02 -1.734953075647354126e-01 -2.228065431118011475e-01 3.164058923721313477e-02 -5.217463523149490356e-02 -1.675633043050765991e-01 -1.816183328628540039e-01 1.712512522935867310e-01 -2.425198554992675781e-01 7.143699377775192261e-02 9.407399222254753113e-03 -2.386721968650817871e-02 1.529127508401870728e-01 -1.132475286722183228e-01 2.600345909595489502e-01 1.523116379976272583e-01 2.625473141670227051e-01 -9.027626365423202515e-02 -1.317627876996994019e-01 -2.595180571079254150e-01 2.639808058738708496e-01 -2.411085814237594604e-01 -1.164903864264488220e-01 1.527229696512222290e-01 -3.337216079235076904e-01 2.410846054553985596e-01 -8.282046765089035034e-02 1.475177854299545288e-01 1.735137552022933960e-01
2.574425041675567627e-01 -1.733774393796920776e-01 1.059558466076850891e-01 -1.072470471262931824e-01 -1.223412007093429565e-01 -2.119616717100143433e-01 2.331103086471557617e-01 2.123562619090080261e-02 2.539878487586975098e-01 -3.630913197994232178e-01 -1.253966689109802246e-01 -1.704776287078857422e-01 2.856581099331378937e-02 1.180800274014472961e-01 -1.614982038736343384e-01 1.553643196821212769e-01 -7.462016493082046509e-02 1.563567072153091431e-01 2.021735608577728271e-01 -1.490528136491775513e-01 2.498679310083389282e-01 1.386488080024719238e-01 1.688246876001358032e-01 1.988971978425979614e-01 -8.489811420440673828e-02 8.471944928169250488e-02 3.564453721046447754e-01 -2.160579562187194824e-01 6.096877530217170715e-02 -1.194897145032882690e-01 -3.458339255303144455e-03 -1.057625338435173035e-01
-5.833892151713371277e-02 -1.262442916631698608e-01 -5.110609345138072968e-03 1.210508644580841064e-01 7.232437282800674438e-02 -2.250448763370513916e-01 1.028812751173973083e-01 -4.636266231536865234e-01 -1.337028443813323975e-01 -9.875798970460891724e-02 -2.654654085636138916e-01 -5.418587103486061096e-02 -1.392379403114318848e-01 1.146123781800270081e-01 -1.698261052370071411e-01 -4.084377363324165344e-02 -1.010886207222938538e-01 8.194201439619064331e-02 4.530467987060546875e-01 2.308840006589889526e-01 1.224971562623977661e-01 1.727511733770370483e-01 -8.223512768745422363e-02 8.268990367650985718e-02 -1.926255375146865845e-01 8.992111682891845703e-02 -8.156285621225833893e-04 -3.079603314399719238e-01 8.654697984457015991e-02 -8.635378628969192505e-02 1.586832702159881592e-01 -8.000063151121139526e-02
3.439969420433044434e-01 -3.629808425903320312e-01 -1.527781486511230469e-01 -3.345204517245292664e-02 -9.664335101842880249e-02 -1.041634008288383484e-02 1.923418492078781128e-01 -9.288788773119449615e-03 -2.044416517019271851e-01 -1.979979723691940308e-01 3.565022721886634827e-02 -5.626402422785758972e-02 -2.434960305690765381e-01 -1.463943393900990486e-03 -1.241368278861045837e-01 -3.342954069375991821e-02 1.591985374689102173e-01 -8.378934860229492188e-02 1.129933521151542664e-01 3.308463692665100098e-01 -1.510612815618515015e-01 1.744592636823654175e-01 1.136942505836486816e-01 -1.276154071092605591e-01 -3.301355838775634766e-01 -1.837449893355369568e-02 -9.269649162888526917e-03 -3.250260353088378906e-01 3.778007999062538147e-02 -1.380183994770050049e-01 1.914231628179550171e-01 -9.182165563106536865e-02
2.618487477302551270e-01 9.028389304876327515e-02 1.546250469982624054e-02 3.439523652195930481e-02 2.019834145903587341e-02 -2.865855395793914795e-01 1.442752182483673096e-01 3.514711260795593262e-01 -6.500332802534103394e-02 -3.681997656822204590e-01 4.818121343851089478e-02 -2.866062335669994354e-02 -2.182704955339431763e-01 1.736031323671340942e-01 -1.103306412696838379e-01 -1.607268899679183960e-01 2.804528735578060150e-02 -3.464843332767486572e-02 3.710810095071792603e-03 2.404651604592800140e-02 -9.213566780090332031e-02 2.187165617942810059e-01 -1.084737926721572876e-01 -1.813327372074127197e-01 -3.017026782035827637e-01 1.057439669966697693e-01 -1.642476916313171387e-01 -2.587622702121734619e-01 1.406196206808090210e-01 -2.794277966022491455e-01 1.886317580938339233e-01 -5.585481226444244385e-02
1.289269924163818359e-01 -3.398164212703704834e-01 -8.749573677778244019e-02 9.112291783094406128e-02 2.182241678237915039e-01 -2.094091288745403290e-02 1.616250872611999512e-01 -6.474462151527404785e-02 -6.729204207658767700e-02 -3.056343495845794678e-01 -2.691690437495708466e-02 -5.243824794888496399e-02 -6.215040385723114014e-02 2.379795908927917480e-01 -1.362281590700149536e-01 7.604031264781951904e-02 3.335514664649963379e-02 5.218668654561042786e-02 5.988119170069694519e-02 3.548940410837531090e-03 1.061240136623382568e-01 2.383016794919967651e-01 -2.271326333284378052e-01 8.718962222337722778e-02 -1.334664970636367798e-01 1.675396114587783813e-01 2.872386872768402100e-01 -2.457647472620010376e-01 1.742759644985198975e-01 -3.722226619720458984e-01 3.028278052806854248e-01 -5.679361522197723389e-02
1.417215913534164429e-01 -2.369480431079864502e-01 2.716698646545410156e-01 1.979240030050277710e-01 1.144908517599105835e-01 -2.397204786539077759e-01 1.285318844020366669e-02 -2.347920238971710205e-01 8.818932838039472699e-05 1.437346190214157104e-01 -1.608432531356811523e-01 -2.831706404685974121e-01 5.787879973649978638e-02 -2.182908356189727783e-02 -1.403023749589920044e-01 -1.074132323265075684e-01 -4.146153107285499573e-02 2.836360931396484375e-01 2.086008787155151367e-01 2.841707132756710052e-02 -1.294350624084472656e-01 -1.514069586992263794e-01 -1.535512804985046387e-01 -4.967375472187995911e-02 -2.784012556076049805e-01 2.536257728934288025e-02 2.084371745586395264e-01 -3.775767385959625244e-01 1.590639501810073853e-01 1.841382533311843872e-01 6.545631587505340576e-02 5.739393830299377441e-02
2.921446971595287323e-02 -6.532058864831924438e-02 2.075821310281753540e-01 -7.262290269136428833e-02 -2.222809381783008575e-02 -4.966714084148406982e-01 9.039395302534103394e-02 -2.860139906406402588e-01 2.680039033293724060e-02 2.924747392535209656e-02 -1.207655444741249084e-01 -2.740208506584167480e-01 -1.108860522508621216e-01 9.867744147777557373e-02 4.230448231101036072e-02 -2.689205855131149292e-02 -2.368542104959487915e-01 1.086802333593368530e-01 3.143727183341979980e-01 1.239136233925819397e-01 -1.022685766220092773e-01 1.309997588396072388e-01 3.075152635574340820e-01 -6.049969792366027832e-02 -6.193291768431663513e-02 1.100543662905693054e-01 2.118917554616928101e-02 -2.915422618389129639e-01 -1.838930994272232056e-01 -2.873173356056213379e-02 2.226969897747039795e-01 -9.691821760497987270e-04
2.445968054234981537e-02 4.801532626152038574e-02 -1.790042594075202942e-02 -4.040824715048074722e-03 2.985183298587799072e-01 -2.406467050313949585e-01 1.579119712114334106e-01 5.241419747471809387e-02 9.470647573471069336e-02 -1.826582700014114380e-01 2.057136036455631256e-02 -4.953209459781646729e-01 5.595295131206512451e-02 -2.277068793773651123e-02 1.050392761826515198e-01 -7.530295103788375854e-02 -3.045399207621812820e-04 1.147285103797912598e-01 2.296481728553771973e-01 -3.762500286102294922e-01 3.654813766479492188e-02 -6.605829298496246338e-02 2.829420845955610275e-03 -3.014069795608520508e-02 -3.129449486732482910e-01 -1.197717413306236267e-01 7.633859664201736450e-02 -2.603972256183624268e-01 9.642192721366882324e-02 -1.108087077736854553e-01 -1.090564504265785217e-01 -2.830820977687835693e-01
3.907684087753295898e-01 -3.317294642329216003e-02 1.119131669402122498e-01 -1.356361657381057739e-01 1.201839968562126160e-01 7.521380484104156494e-02 2.822332382202148438e-01 -2.642521262168884277e-01 8.000771701335906982e-02 -1.561313718557357788e-01 1.754238605499267578e-01 -1.697051078081130981e-01 -1.117998287081718445e-01 1.455895602703094482e-01 1.165105844847857952e-03 -1.174051538109779358e-01 -7.536964118480682373e-02 2.277594953775405884e-01 -1.319213211536407471e-01 -3.549766540527343750e-02 -1.688509434461593628e-02 2.315702736377716064e-01 1.702180057764053345e-01 2.451877295970916748e-01 -1.734192967414855957e-01 -2.135155051946640015e-01 -9.350271522998809814e-02 -3.679214119911193848e-01 1.154949069023132324e-01 -5.150414258241653442e-02 1.583822220563888550e-01 1.667071282863616943e-01
2.670688629150390625e-01 -1.522649377584457397e-01 1.520835906267166138e-01 -8.578281104564666748e-02 2.626782059669494629e-01 4.124519601464271545e-02 3.033544421195983887e-01 2.105021476745605469e-01 -1.365341097116470337e-01 -1.864474713802337646e-01 -2.624470889568328857e-01 -1.876011937856674194e-01 -5.649427324533462524e-02 8.302168548107147217e-02 -2.102922648191452026e-01 -1.491623222827911377e-01 2.331705018877983093e-02 -7.209229469299316406e-02 2.994310259819030762e-01 2.114722691476345062e-02 -2.322771251201629639e-01 9.275024384260177612e-02 2.022464871406555176e-01 -8.531908504664897919e-03 -2.929106354713439941e-01 -1.922316998243331909e-01 6.319988518953323364e-02 -1.694325208663940430e-01 1.708563566207885742e-01 -1.076046153903007507e-01 9.336787462234497070e-02 1.720867902040481567e-01
1.576423943042755127e-01 3.665044438093900681e-03 2.264808118343353271e-02 3.978603184223175049e-01 -7.031284272670745850e-02 -2.277911305427551270e-01 6.492711603641510010e-02 -3.773619532585144043e-01 -9.205744415521621704e-02 -1.933826059103012085e-01 -1.613052636384963989e-01 -6.283009052276611328e-02 -2.540100812911987305e-01 4.081634804606437683e-02 -2.768625617027282715e-01 -1.365936547517776489e-01 -1.987589150667190552e-01 1.404668837785720825e-01 6.106527522206306458e-02 -4.511332139372825623e-02 -6.051441282033920288e-02 -1.517906785011291504e-01 -1.378158032894134521e-01 -1.232392713427543640e-01 -2.511420249938964844e-01 1.218376681208610535e-01 3.356905877590179443e-01 -1.966751813888549805e-01 1.409092247486114502e-01 9.109590202569961548e-03 1.964126341044902802e-02 -7.016381248831748962e-03
1.382005959749221802e-01 -1.131479069590568542e-01 2.246819138526916504e-01 -1.799240559339523315e-01 1.976878754794597626e-02 1.157932728528976440e-01 2.334561571478843689e-02 4.658312350511550903e-02 -8.988789469003677368e-02 -1.609777808189392090e-01 -2.106038331985473633e-01 -9.298408031463623047e-02 -2.035276144742965698e-01 1.086516976356506348e-01 -1.793247014284133911e-01 -2.238928340375423431e-02 -1.362988501787185669e-01 -1.271391063928604126e-01 1.928927153348922729e-01 1.026431247591972351e-01 -2.463326305150985718e-01 5.905163288116455078e-02 6.662581861019134521e-02 -1.014131829142570496e-01 -4.665094912052154541e-01 -7.662233710289001465e-02 1.246764063835144043e-01 -2.030744850635528564e-01 4.382541179656982422e-01 8.918278664350509644e-02 1.543679237365722656e-01 1.741779148578643799e-01
3.346904814243316650e-01 -1.884138733148574829e-01 1.485192030668258667e-01 -1.695138812065124512e-01 4.506465513259172440e-03 1.059531942009925842e-01 1.624479889869689941e-01 -3.101569712162017822e-01 -2.399107962846755981e-01 -2.278901487588882446e-01 -1.541361957788467407e-01 4.429737478494644165e-02 -2.042305171489715576e-01 5.851243436336517334e-02 2.257063984870910645e-02 -9.409426152706146240e-02 7.586006075143814087e-02 -1.340565532445907593e-01 6.710780411958694458e-02 1.555756330490112305e-01 -2.872254252433776855e-01 7.723705470561981201e-02 2.704753577709197998e-01 -1.882071373984217644e-03 -2.727909684181213379e-01 -2.744094654917716980e-02 1.058474406599998474e-01 -2.516601681709289551e-01 -9.862129576504230499e-03 -2.853233814239501953e-01 1.603908091783523560e-01 8.458225429058074951e-02
5.327543616294860840e-02 -1.531902402639389038e-01 2.078769169747829437e-02 8.078533411026000977e-02 -1.071814298629760742e-01 -3.055483400821685791e-01 2.351480275392532349e-01 -1.999007724225521088e-02 6.072163581848144531e-02 -6.956733763217926025e-02 1.530556082725524902e-01 -2.809142768383026123e-01 1.482882350683212280e-01 1.757497787475585938e-01 -4.491856694221496582e-02 2.261449098587036133e-01 -1.972890049219131470e-01 2.195759266614913940e-01 2.010112106800079346e-01 -3.819482401013374329e-02 1.698010563850402832e-01 5.680366978049278259e-02 -6.126433610916137695e-02 -7.834009826183319092e-02 -2.073810249567031860e-01 -2.849605679512023926e-02 -1.005139946937561035e-01 -2.968428432941436768e-01 1.527723819017410278e-01 -1.895341575145721436e-01 3.397462666034698486e-01 3.187693357467651367e-01
2.618732452392578125e-01 7.656821608543395996e-02 1.455107182264328003e-01 3.301999531686306000e-03 1.017893292009830475e-02 -5.695642158389091492e-02 8.049169182777404785e-02 1.441252510994672775e-02 1.214258819818496704e-01 -1.682589948177337646e-01 -1.242187842726707458e-01 -2.166767418384552002e-01 4.572231695055961609e-02 -1.723912428133189678e-03 1.493819802999496460e-02 4.145011901855468750e-01 -7.098621129989624023e-02 2.122121676802635193e-02 4.170169532299041748e-01 1.177344620227813721e-01 -1.742062568664550781e-01 -1.896725744009017944e-01 -1.362388581037521362e-01 -4.089100658893585205e-02 -2.894752025604248047e-01 8.539126068353652954e-02 1.309837847948074341e-01 -4.512010812759399414e-01 -5.872834101319313049e-02 1.470119971781969070e-02 6.512272357940673828e-02 -1.234321892261505127e-01
1.062429547309875488e-01 -7.780034840106964111e-02 1.440718919038772583e-01 1.772120743989944458e-01 2.391517609357833862e-01 -1.888340711593627930e-01 2.016940861940383911e-01 -2.097242176532745361e-01 3.353339433670043945e-02 -1.072492599487304688e-01 5.114392563700675964e-02 -2.475930899381637573e-01 1.408049464225769043e-01 -7.087223231792449951e-02 7.408612966537475586e-02 3.627873361110687256e-01 1.204136684536933899e-01 2.542806044220924377e-02 3.715840578079223633e-01 4.160431399941444397e-02 -2.148958593606948853e-01 -7.528021931648254395e-02 -2.703627347946166992e-01 -1.525489985942840576e-01 -1.869135648012161255e-01 8.157436549663543701e-02 3.056658506393432617e-01 -1.536227762699127197e-01 2.237195670604705811e-01 -1.700423471629619598e-02 -3.307908773422241211e-02 3.552698716521263123e-02
1.214316114783287048e-01 7.022766768932342529e-02 -1.022262200713157654e-01 -2.624172270298004150e-01 9.614141285419464111e-02 -2.194084078073501587e-01 -3.944147378206253052e-02 3.311130777001380920e-02 -7.741419225931167603e-02 -2.807336151599884033e-01 2.961742877960205078e-01 -1.289267390966415405e-01 -1.187910810112953186e-01 1.627593338489532471e-01 -3.849065303802490234e-01 3.586199367418885231e-03 -7.329234480857849121e-02 -7.415530085563659668e-02 2.213064767420291901e-02 5.160081759095191956e-02 -2.118974179029464722e-01 2.171555459499359131e-01 1.580093353986740112e-01 -1.592830568552017212e-02 -1.431289911270141602e-01 1.269884556531906128e-01 1.937237940728664398e-02 -4.573982656002044678e-01 1.135601699352264404e-01 -1.567119359970092773e-01 -3.975562006235122681e-02 2.156946808099746704e-01
9.397879987955093384e-02 -1.082664653658866882e-01 2.148431241512298584e-01 -2.638597786426544189e-01 -7.106618583202362061e-02 -6.944929063320159912e-02 3.028502464294433594e-01 -5.119034647941589355e-02 1.020832583308219910e-01 -3.161856234073638916e-01 2.593470923602581024e-02 -1.296558082103729248e-01 7.679276168346405029e-02 -1.648862063884735107e-01 2.942763967439532280e-03 -1.126805767416954041e-01 1.838466078042984009e-01 1.332669407129287720e-01 -6.330722570419311523e-02 -3.407085314393043518e-03 -3.835361599922180176e-01 -2.678154408931732178e-02 7.530058175325393677e-02 -5.568232387304306030e-02 1.170400064438581467e-03 1.901649385690689087e-01 -8.408864028751850128e-03 -5.067145228385925293e-01 1.448179632425308228e-01 -4.907047376036643982e-02 7.739090174436569214e-02 -2.263975739479064941e-01
1.222836226224899292e-01 -1.553712934255599976e-01 -3.657787293195724487e-02 -2.098661065101623535e-01 -2.635163664817810059e-01 -1.402274668216705322e-01 2.555560469627380371e-01 3.861062601208686829e-02 1.790889203548431396e-01 -3.333887457847595215e-01 8.777394890785217285e-02 -1.752745732665061951e-02 -8.410470932722091675e-02 8.008562773466110229e-02 1.338566541671752930e-01 5.859182775020599365e-02 -2.815252356231212616e-02 -2.276684492826461792e-01 1.286676377058029175e-01 -1.364695578813552856e-01 -1.726467758417129517e-01 1.564545780420303345e-01 -3.777037560939788818e-02 2.579467594623565674e-01 -2.278171926736831665e-01 2.338312715291976929e-01 2.968522012233734131e-01 -1.860597431659698486e-01 3.128664791584014893e-01 -4.654350504279136658e-02 -1.040884852409362793e-01 -1.526227295398712158e-01
-2.233822830021381378e-02 -1.448584496974945068e-01 1.647570729255676270e-01 2.979262173175811768e-01 -1.457712333649396896e-02 -2.127878516912460327e-01 3.291933238506317139e-02 1.327525917440652847e-02 5.282048135995864868e-02 -2.532646059989929199e-02 -1.987016648054122925e-01 -2.031680494546890259e-01 -2.523661255836486816e-01 1.640913486480712891e-01 2.014675177633762360e-02 -5.463822744786739349e-03 -3.875211179256439209e-01 1.245441213250160217e-01 4.040178060531616211e-01 -1.466492414474487305e-01 -6.037493050098419189e-02 2.363381534814834595e-01 1.360786855220794678e-01 7.290332764387130737e-02 1.322580426931381226e-01 9.089024364948272705e-02 1.186479330062866211e-01 -3.111893534660339355e-01 2.095460593700408936e-01 1.583367735147476196e-01 2.758120419457554817e-03 3.477358445525169373e-02
2.646957933902740479e-01 9.940576739609241486e-03 1.680015921592712402e-01 5.189963430166244507e-02 1.768799573183059692e-01 -6.296507269144058228e-02 2.711540758609771729e-01 2.667368762195110321e-02 -1.072507351636886597e-01 -7.441296707838773727e-03 1.087520197033882141e-01 -1.210540905594825745e-01 1.020761132240295410e-01 2.298575490713119507e-01 -1.178020834922790527e-01 -1.467547714710235596e-01 9.962059557437896729e-02 3.287429362535476685e-02 -8.700634352862834930e-03 6.278584152460098267e-02 -2.469269335269927979e-01 2.620835602283477783e-01 -2.648211782798171043e-03 -3.823498487472534180e-01 -3.445579409599304199e-01 1.318348795175552368e-01 -4.675671830773353577e-02 -3.050840795040130615e-01 2.601930201053619385e-01 -2.010062485933303833e-01 -3.059599176049232483e-02 1.464232355356216431e-01
7.122060656547546387e-02 -2.323351353406906128e-01 5.577232688665390015e-02 -2.592237889766693115e-01 -5.048672482371330261e-02 4.063900932669639587e-02 1.019312292337417603e-01 -1.522334367036819458e-01 -1.478677392005920410e-01 -5.424215197563171387e-01 1.544805169105529785e-01 1.038826107978820801e-01 -4.017986729741096497e-02 -3.335783630609512329e-02 -1.198098808526992798e-02 -1.362543106079101562e-01 -1.988415718078613281e-01 3.287883847951889038e-02 3.263641148805618286e-02 -7.929304242134094238e-02 -3.559563308954238892e-03 -3.230035901069641113e-01 1.193948239088058472e-01 -6.846013665199279785e-02 -1.406473070383071899e-01 -2.397181838750839233e-02 5.736126750707626343e-02 -4.783105850219726562e-01 1.329349875450134277e-01 6.009045755490660667e-04 -3.554021939635276794e-02 -1.344511657953262329e-01
2.730678915977478027e-01 -1.742289364337921143e-01 1.119671314954757690e-01 5.192423705011606216e-04 2.089075744152069092e-01 -2.318235784769058228e-01 1.112557351589202881e-01 -9.431815892457962036e-02 2.221234701573848724e-02 -2.856157720088958740e-01 -1.498825699090957642e-01 -1.295075714588165283e-01 3.993887826800346375e-02 -8.392174541950225830e-02 2.192717492580413818e-01 -1.610541641712188721e-01 -2.470485270023345947e-01 -2.756229974329471588e-02 -1.473358422517776489e-01 3.473586961627006531e-02 4.052139818668365479e-02 -2.035019360482692719e-02 -1.306792348623275757e-01 -2.020228505134582520e-01 -1.731348335742950439e-01 4.347727000713348389e-01 3.722796440124511719e-01 -1.753248870372772217e-01 2.250128798186779022e-02 -6.405011564493179321e-02 1.452551782131195068e-01 3.499301522970199585e-02
-6.311186403036117554e-02 -1.510454863309860229e-01 1.012260466814041138e-01 -6.538851559162139893e-02 1.520529538393020630e-01 -1.959987580776214600e-01 1.462797671556472778e-01 -1.317339539527893066e-01 1.188731193542480469e-02 4.994341358542442322e-02 -1.300486922264099121e-01 -1.384111195802688599e-01 -1.339893192052841187e-01 2.720456011593341827e-02 -5.638682097196578979e-02 -4.954770207405090332e-02 -4.353190362453460693e-01 1.688083410263061523e-01 2.948292791843414307e-01 2.241261005401611328e-01 -1.279320567846298218e-01 2.563926875591278076e-01 3.319331407546997070e-01 -1.641520559787750244e-01 -1.448171436786651611e-01 5.106839910149574280e-02 2.448019683361053467e-01 -2.716186940670013428e-01 -1.203426122665405273e-01 1.190423592925071716e-02 1.907229423522949219e-01 -1.126499474048614502e-01
2.737464010715484619e-01 2.942430377006530762e-01 5.485725775361061096e-02 -2.330364845693111420e-02 5.055367574095726013e-02 -1.110714673995971680e-01 -6.884787976741790771e-02 7.069199532270431519e-02 -4.616893827915191650e-03 -3.862528800964355469e-01 8.263050019741058350e-02 -1.606145054101943970e-01 -3.764589726924896240e-01 1.572653502225875854e-01 -2.420715689659118652e-01 -1.787895262241363525e-01 2.695618569850921631e-01 -1.785204410552978516e-01 6.043850257992744446e-02 -5.657962337136268616e-02 -1.639890670776367188e-01 2.691693007946014404e-01 -1.318851709365844727e-01 -1.983771845698356628e-02 -2.260484993457794189e-01 -3.722487762570381165e-02 1.421766262501478195e-02 -2.466471940279006958e-01 1.329390704631805420e-01 -1.014240607619285583e-01 -3.544137254357337952e-02 -1.380507554858922958e-02
1.816299408674240112e-01 -1.905097663402557373e-01 1.921221315860748291e-01 -8.800115436315536499e-02 3.895789757370948792e-02 6.692963838577270508e-02 -7.440879195928573608e-02 1.171016320586204529e-01 -4.222199693322181702e-02 -1.727145612239837646e-01 -2.556690871715545654e-01 -6.747550517320632935e-02 1.187380403280258179e-02 8.883485198020935059e-02 -1.207552105188369751e-01 -3.229342401027679443e-01 -1.950323432683944702e-01 -1.351069360971450806e-01 7.121630012989044189e-02 2.901014685630798340e-01 -2.638848125934600830e-01 2.433091998100280762e-01 -3.096472006291151047e-03 -2.439190745353698730e-01 -1.557547301054000854e-01 2.910504937171936035e-01 8.490300923585891724e-02 -2.694128155708312988e-01 2.341316044330596924e-01 -2.137063890695571899e-01 3.197097778320312500e-02 9.081079065799713135e-02
2.203891128301620483e-01 7.744848728179931641e-03 2.079601027071475983e-02 1.519333869218826294e-01 5.671527981758117676e-02 -2.446378916501998901e-01 -3.521939367055892944e-02 -2.052282840013504028e-01 3.619644790887832642e-02 -7.193610817193984985e-02 -1.563982516527175903e-01 -8.031080663204193115e-02 -3.110716342926025391e-01 1.984468549489974976e-01 1.508488208055496216e-01 6.255503743886947632e-02 1.062325909733772278e-01 -5.364164337515830994e-02 4.965604245662689209e-01 -1.966184191405773163e-02 2.167593687772750854e-02 -4.642304033041000366e-02 -1.017351299524307251e-01 -6.444096565246582031e-02 -2.141327559947967529e-01 -9.897045791149139404e-03 3.515568971633911133e-01 -1.998540312051773071e-01 6.504947692155838013e-02 2.629280984401702881e-01 4.810163378715515137e-02 -2.404335439205169678e-01
1.467942148447036743e-01 -3.874217867851257324e-01 7.145895808935165405e-02 -3.221036791801452637e-01 -3.533507511019706726e-02 -2.357727289199829102e-01 3.471227586269378662e-01 -1.164856087416410446e-02 3.530485332012176514e-01 -2.885971665382385254e-01 3.962299786508083344e-03 -1.628104448318481445e-01 -4.574091732501983643e-02 1.275304108858108521e-01 3.494728729128837585e-02 1.494075655937194824e-01 6.221291050314903259e-02 5.634734779596328735e-02 1.809555292129516602e-01 2.649548463523387909e-02 6.532211601734161377e-02 1.682129949331283569e-01 4.528684914112091064e-02 -1.371756941080093384e-02 -7.322949822992086411e-03 -4.719395935535430908e-02 2.978163361549377441e-01 -2.447190433740615845e-01 -6.084566935896873474e-02 -7.243710756301879883e-02 1.443488746881484985e-01 -9.866039454936981201e-02
2.946724593639373779e-01 -3.331787586212158203e-01 -8.773819357156753540e-02 -3.208132460713386536e-02 9.343888610601425171e-03 -2.741706185042858124e-02 2.760180532932281494e-01 -8.667460829019546509e-02 7.615561783313751221e-02 -2.383058518171310425e-01 9.936900436878204346e-02 -5.445176959037780762e-01 -2.051097899675369263e-02 -1.490361243486404419e-01 -1.502256691455841064e-01 -9.833459556102752686e-02 1.063982620835304260e-01 5.003225058317184448e-02 3.236368000507354736e-01 6.644880026578903198e-02 3.589329496026039124e-02 3.422801941633224487e-02 3.753058612346649170e-02 -1.363628208637237549e-01 3.987653553485870361e-02 -1.836851239204406738e-02 2.754578888416290283e-01 -1.615236401557922363e-01 -1.163813397288322449e-01 -9.265729784965515137e-02 -6.105858460068702698e-02 9.933006018400192261e-02
1.295848563313484192e-02 -2.434472925961017609e-02 1.567099243402481079e-01 8.828379958868026733e-02 -4.680449888110160828e-02 -2.197482287883758545e-01 1.298788189888000488e-01 -5.544123053550720215e-01 -1.515231002122163773e-02 1.026790589094161987e-02 -1.836376190185546875e-01 -7.146963477134704590e-02 -3.703987598419189453e-01 1.817934066057205200e-01 4.984167590737342834e-02 -1.400933712720870972e-01 -1.067829579114913940e-01 1.138353720307350159e-01 1.555169075727462769e-01 1.778141707181930542e-01 -2.652891874313354492e-01 8.257701061666011810e-03 -6.089358031749725342e-02 -1.908771097660064697e-01 -1.772553920745849609e-01 4.642746597528457642e-02 2.250563502311706543e-01 -2.420174032449722290e-01 1.737492345273494720e-02 5.096640437841415405e-02 1.465148031711578369e-01 5.223847553133964539e-02
1.413644850254058838e-01 -4.919831454753875732e-02 -3.625223785638809204e-02 8.358640223741531372e-02 1.307649165391921997e-01 -5.148944854736328125e-01 2.009951695799827576e-02 1.326676160097122192e-01 -5.976912751793861389e-02 -3.595701754093170166e-01 1.079893391579389572e-02 -1.288137584924697876e-01 -2.576384842395782471e-01 -5.426853522658348083e-02 2.777199149131774902e-01 -2.058787643909454346e-01 8.161408826708793640e-03 -5.338107701390981674e-03 3.244053721427917480e-01 8.758617192506790161e-02 1.250191032886505127e-01 -2.405537217855453491e-01 2.153739631175994873e-01 -4.724651947617530823e-02 2.682257071137428284e-02 1.436045765876770020e-01 1.041378751397132874e-01 -1.407371461391448975e-01 1.409536153078079224e-01 7.558780256658792496e-03 2.835956960916519165e-02 1.510712653398513794e-01
1.291981339454650879e-01 -3.971357364207506180e-03 1.358017027378082275e-01 3.121552765369415283e-01 -3.205180540680885315e-02 -2.564861178398132324e-01 2.507393658161163330e-01 -9.083294123411178589e-02 1.289717257022857666e-01 -3.941278159618377686e-01 -6.114298105239868164e-02 -1.195492744445800781e-01 -1.322512626647949219e-01 8.099977672100067139e-02 -5.437782034277915955e-03 1.290990859270095825e-01 -1.061205342411994934e-01 -7.206568121910095215e-02 1.534798741340637207e-01 1.134701371192932129e-01 2.086414396762847900e-01 -1.602319777011871338e-01 -8.362632244825363159e-02 -6.526325363665819168e-03 -1.015896573662757874e-01 3.317335247993469238e-01 4.124742373824119568e-02 -2.218786925077438354e-01 2.291032224893569946e-01 2.639073692262172699e-02 3.723688423633575439e-01 8.035393804311752319e-02
[truncated: 3,275,284 more chars]
