# Supplementary material for: The Language of Innovation
Source: PLoS One. 2020 Apr 30;15(4):e0230107. doi: 10.1371/journal.pone.0230107 (PMC7194493; doi:10.1371/journal.pone.0230107)
Supplement: S17 File — (GZ) [file pone.0230107.s017.tar.gz › 1995-1999/V2Run_11_VS_4500_embeddings1995-1999ED32.txt]

1.866160780191421509e-01 1.834969222545623779e-01 6.273638457059860229e-02 -1.178815439343452454e-01 5.410893261432647705e-02 7.510806620121002197e-02 2.520697712898254395e-01 -1.005110293626785278e-01 -4.488699138164520264e-01 -6.285303086042404175e-02 -2.433285117149353027e-01 -1.086282879114151001e-01 2.240496873855590820e-01 -3.322217166423797607e-01 -2.011984139680862427e-01 8.290989696979522705e-02 4.346799850463867188e-02 -1.205929666757583618e-01 -2.188251018524169922e-01 8.662510663270950317e-02 1.430249214172363281e-01 -4.806334525346755981e-02 -1.414128839969635010e-01 -2.202566713094711304e-01 -3.071823120117187500e-01 -2.426853403449058533e-03 3.697174787521362305e-02 -1.471745967864990234e-01 -3.306519007310271263e-03 2.984463935717940331e-04 2.250464409589767456e-01 1.262710392475128174e-01
-2.106989175081253052e-02 1.428253650665283203e-01 6.643900997005403042e-04 -2.292626947164535522e-01 6.534077227115631104e-02 2.242162264883518219e-02 9.335114806890487671e-02 -3.925688192248344421e-02 -2.915894389152526855e-01 8.957973122596740723e-02 -3.161003887653350830e-01 -3.921270668506622314e-01 -1.824622005224227905e-01 -1.110884621739387512e-01 -1.884291768074035645e-01 2.671041190624237061e-01 -1.268518120050430298e-01 -2.626915574073791504e-01 -1.045216321945190430e-01 1.512020081281661987e-01 5.041239410638809204e-02 -2.785460054874420166e-01 -1.814751327037811279e-01 7.927818596363067627e-02 8.215489238500595093e-02 4.857927560806274414e-03 5.634504929184913635e-02 -1.505044847726821899e-01 7.416770327836275101e-03 2.123304270207881927e-02 3.318924605846405029e-01 -1.756751090288162231e-01
1.666089892387390137e-01 2.965463697910308838e-01 1.584096252918243408e-02 -1.131089404225349426e-01 -4.465275257825851440e-02 -1.186442226171493530e-01 6.395693868398666382e-02 1.066611036658287048e-01 -4.422598481178283691e-01 2.674845419824123383e-02 1.482668705284595490e-02 -2.893012948334217072e-03 -1.363534666597843170e-02 -3.135931491851806641e-01 -1.679840870201587677e-02 2.967300415039062500e-01 -3.050664961338043213e-01 -5.393061414361000061e-02 -2.387113571166992188e-01 2.446592450141906738e-01 4.007111117243766785e-02 2.315848916769027710e-01 1.143223717808723450e-01 -7.275217771530151367e-02 4.062550514936447144e-02 1.842393279075622559e-01 -1.306737512350082397e-01 -2.157005816698074341e-01 -2.460828237235546112e-02 5.204741656780242920e-02 2.122282832860946655e-01 -1.495237648487091064e-01
2.831877470016479492e-01 2.623456716537475586e-01 2.828119397163391113e-01 -5.174599587917327881e-02 1.245860978960990906e-01 -8.239551633596420288e-02 -1.419492363929748535e-01 -1.721739396452903748e-02 -2.293035835027694702e-01 1.557977199554443359e-01 -1.189832538366317749e-01 -4.254112243652343750e-01 1.300651486963033676e-02 -1.025867760181427002e-01 -2.285632044076919556e-01 1.065418496727943420e-01 -9.065496176481246948e-02 -1.705183684825897217e-01 -1.411539316177368164e-01 -1.046828106045722961e-01 -1.334968302398920059e-02 1.430644989013671875e-01 -1.843334585428237915e-01 -2.622303366661071777e-01 -1.582952290773391724e-01 1.058010198175907135e-02 2.784316539764404297e-01 3.710614517331123352e-03 -1.143226847052574158e-01 7.042345404624938965e-02 -2.409546673297882080e-01 9.449663013219833374e-02
4.382966831326484680e-02 2.436345964670181274e-01 2.861831709742546082e-02 -1.781720519065856934e-01 6.046362221240997314e-02 4.966868087649345398e-02 2.974542677402496338e-01 2.794800400733947754e-01 -2.228778004646301270e-01 1.295014321804046631e-01 -1.177670061588287354e-01 -4.278073459863662720e-02 1.605085432529449463e-01 -1.450471729040145874e-01 -2.342016994953155518e-01 3.792679607868194580e-01 2.880967780947685242e-02 -2.983680367469787598e-02 -3.487557172775268555e-01 2.974228262901306152e-01 1.793098449707031250e-02 1.242477893829345703e-01 -1.381599903106689453e-01 -1.416461616754531860e-01 -4.735328257083892822e-02 2.013380825519561768e-01 6.454726308584213257e-02 3.976362943649291992e-02 2.332044243812561035e-01 1.434579938650131226e-01 1.113148480653762817e-01 5.657848715782165527e-02
2.270269095897674561e-01 4.068750441074371338e-01 2.094919234514236450e-01 2.472516335546970367e-02 -3.934242948889732361e-02 7.984341681003570557e-02 2.272991240024566650e-01 6.925384700298309326e-02 -1.719562709331512451e-02 -8.987802267074584961e-02 -1.727111935615539551e-01 2.249697595834732056e-01 -1.159732230007648468e-02 -2.805067896842956543e-01 -4.092968255281448364e-02 3.445800542831420898e-01 -3.631285578012466431e-02 -1.522799730300903320e-01 -2.121050357818603516e-01 3.091097772121429443e-01 4.768556356430053711e-02 7.444595545530319214e-02 -1.132354363799095154e-01 -2.650303244590759277e-01 -3.442839533090591431e-02 1.092389002442359924e-01 1.665374040603637695e-01 7.021891418844461441e-03 -6.417761743068695068e-02 -1.014107465744018555e-01 2.731131315231323242e-01 1.285197492688894272e-02
3.917435929179191589e-02 4.649904966354370117e-01 -1.771177947521209717e-01 -2.822060286998748779e-01 5.205787345767021179e-02 -1.286945194005966187e-01 1.895428150892257690e-01 -3.323603048920631409e-02 -2.125641256570816040e-01 1.967822387814521790e-02 -4.465154111385345459e-01 -1.196573451161384583e-01 -7.853332906961441040e-03 4.142092540860176086e-02 -3.397510945796966553e-02 3.596064448356628418e-02 -2.151821255683898926e-01 -1.949318945407867432e-01 6.466923281550407410e-03 1.948787122964859009e-01 2.192337214946746826e-01 1.835362613201141357e-01 -1.262188255786895752e-01 -2.682421505451202393e-01 6.418230384588241577e-02 -1.448009312152862549e-01 3.724573552608489990e-02 -2.720659784972667694e-02 -1.088808774948120117e-01 -6.179089844226837158e-02 1.286028176546096802e-01 8.000609464943408966e-03
3.771027326583862305e-01 5.591170862317085266e-02 -7.420784328132867813e-03 3.423172235488891602e-02 -1.960320211946964264e-02 1.254511922597885132e-01 1.518767178058624268e-01 2.688222937285900116e-02 -2.303947806358337402e-01 2.134594619274139404e-01 -6.883031874895095825e-02 1.840355247259140015e-01 3.164558112621307373e-02 -1.379160434007644653e-01 -8.303614705801010132e-02 1.377514451742172241e-01 -2.156442999839782715e-01 9.395516663789749146e-02 -2.299076169729232788e-01 2.409764528274536133e-01 2.039631754159927368e-01 1.605077385902404785e-01 -2.958433628082275391e-01 -2.638686299324035645e-01 4.162283614277839661e-02 2.043033093214035034e-01 3.182223439216613770e-01 -1.881149113178253174e-01 1.029950082302093506e-01 -6.914206594228744507e-02 1.255837827920913696e-01 -1.683073490858078003e-01
-1.186638325452804565e-01 2.913374900817871094e-01 4.106468707323074341e-02 -8.305153250694274902e-02 8.593588322401046753e-02 4.707004129886627197e-02 3.170726597309112549e-01 -8.683770895004272461e-02 -1.817814260721206665e-01 2.767609655857086182e-01 -1.940002888441085815e-01 4.933565109968185425e-02 -2.230855636298656464e-02 -2.193755209445953369e-01 -4.513533711433410645e-01 9.908996522426605225e-02 4.097494110465049744e-02 9.427902847528457642e-02 6.639544665813446045e-02 3.579892814159393311e-01 -2.233374714851379395e-01 -1.993515938520431519e-01 -6.688837707042694092e-02 -5.521772429347038269e-02 -2.528216242790222168e-01 8.745006285607814789e-03 1.429975181818008423e-01 -6.747332960367202759e-02 7.453542202711105347e-02 1.325147449970245361e-01 1.018441095948219299e-01 -1.216393709182739258e-02
2.756419777870178223e-01 1.734652221202850342e-01 -8.410646021366119385e-02 -7.443516701459884644e-02 6.605219095945358276e-02 -6.643594801425933838e-02 4.752707108855247498e-02 1.419920772314071655e-01 -3.105522133409976959e-02 5.743822827935218811e-02 -2.017469108104705811e-01 -1.102854683995246887e-01 -2.102113217115402222e-01 -9.901524335145950317e-02 -2.762720584869384766e-01 -5.156621336936950684e-03 -1.705927699804306030e-01 -2.489622086286544800e-01 1.234721392393112183e-01 3.895024359226226807e-01 1.430506110191345215e-01 2.912286482751369476e-02 -3.634289205074310303e-01 -9.927365928888320923e-02 -7.206240296363830566e-02 1.305865049362182617e-01 6.967814639210700989e-03 -1.261375248432159424e-01 -3.437400460243225098e-01 -1.826631426811218262e-01 2.268633246421813965e-01 1.271515991538763046e-02
1.889398545026779175e-01 2.696912288665771484e-01 -4.888467118144035339e-02 -1.160910874605178833e-01 5.764759704470634460e-02 1.927688121795654297e-01 2.319365739822387695e-01 -3.135973587632179260e-02 -3.312426805496215820e-01 -8.207769691944122314e-02 -2.229605056345462799e-02 -4.513532295823097229e-02 -3.080342337489128113e-02 -2.964605391025543213e-01 7.585226558148860931e-03 -5.029532685875892639e-02 9.724009037017822266e-02 3.701009228825569153e-02 -2.996999025344848633e-01 3.934940397739410400e-01 2.050566226243972778e-01 9.193243458867073059e-03 -1.959290169179439545e-02 -1.631641238927841187e-01 9.213463403284549713e-03 3.424858450889587402e-01 1.675514578819274902e-01 -3.777795284986495972e-02 -5.086616056360071525e-06 -1.603010445833206177e-01 2.467026859521865845e-01 1.093610972166061401e-01
3.565781712532043457e-01 1.218136698007583618e-01 -7.563038170337677002e-02 6.014851480722427368e-02 -4.887895658612251282e-02 -6.000352278351783752e-02 1.515619754791259766e-01 4.931467119604349136e-03 -2.146796286106109619e-01 3.921242356300354004e-01 3.505569882690906525e-03 -6.921278778463602066e-03 -8.583928644657135010e-02 -1.759557723999023438e-01 -1.750712245702743530e-01 1.814185827970504761e-01 -1.131862699985504150e-01 -1.846705526113510132e-01 -8.852584660053253174e-02 3.610541820526123047e-01 1.762800514698028564e-01 1.389915645122528076e-01 1.140062138438224792e-01 -3.193784356117248535e-01 -1.823572814464569092e-02 2.234950810670852661e-01 -8.999906480312347412e-02 -1.188671886920928955e-01 2.368155270814895630e-01 -1.007723584771156311e-01 1.638336330652236938e-01 4.237588122487068176e-02
3.533555939793586731e-02 3.517425060272216797e-01 1.347553879022598267e-01 -3.302598595619201660e-01 -2.419162914156913757e-02 1.366724073886871338e-01 6.846555322408676147e-02 -6.855030357837677002e-02 -2.109066843986511230e-01 -2.452679723501205444e-02 -2.040957957506179810e-01 -3.636758774518966675e-02 1.023352667689323425e-01 -2.337856292724609375e-01 -7.846742868423461914e-02 3.411658341065049171e-03 -4.249714314937591553e-02 -6.928441673517227173e-02 -3.988626226782798767e-02 1.775901764631271362e-02 4.293023422360420227e-02 1.604308187961578369e-02 -3.068679571151733398e-01 -3.959042578935623169e-02 -1.539126783609390259e-01 -9.666487574577331543e-02 -1.261893808841705322e-01 -1.640050262212753296e-01 -1.936801820993423462e-01 -1.377947442233562469e-02 5.781550407409667969e-01 -7.497295737266540527e-02
1.440033167600631714e-01 1.304158866405487061e-01 1.888061016798019409e-01 -1.121767386794090271e-01 -4.666657000780105591e-02 -1.584414712851867080e-04 7.044596225023269653e-02 -1.990671902894973755e-01 -1.350942105054855347e-01 2.321668416261672974e-01 1.653427444398403168e-02 -2.322988957166671753e-01 7.074522972106933594e-02 -2.723451256752014160e-01 -1.956025063991546631e-01 8.504545688629150391e-02 -5.778468027710914612e-02 -2.716863453388214111e-01 -1.709555536508560181e-01 -2.971690706908702850e-02 1.477981656789779663e-01 -4.031607415527105331e-03 5.144207179546356201e-02 -2.221079170703887939e-01 -3.130942583084106445e-01 4.077661037445068359e-01 1.866321563720703125e-01 -2.993610203266143799e-01 6.784773617982864380e-02 -1.312281936407089233e-02 -2.038834542036056519e-01 1.813167706131935120e-03
3.235104307532310486e-02 2.810756564140319824e-01 -2.846894785761833191e-02 3.645354136824607849e-02 -7.102448493242263794e-03 2.126099169254302979e-01 2.088249474763870239e-01 -1.619380712509155273e-02 -1.242264732718467712e-01 5.115602910518646240e-02 -1.367648988962173462e-01 -2.585348114371299744e-02 -1.470399349927902222e-01 -2.654750943183898926e-01 -1.993852555751800537e-01 2.378140687942504883e-01 -1.421436965465545654e-01 -2.233343897387385368e-03 -3.549174070358276367e-01 3.090024292469024658e-01 1.907468074932694435e-03 1.272636801004409790e-01 -8.454514294862747192e-02 -3.445332646369934082e-01 1.221536565572023392e-02 1.916221380233764648e-01 1.177228465676307678e-01 -1.447977423667907715e-01 9.799301624298095703e-02 -2.685303986072540283e-01 1.723019629716873169e-01 -1.898821294307708740e-01
3.150301286950707436e-03 2.567094862461090088e-01 1.363997608423233032e-01 -1.546496301889419556e-01 1.135591939091682434e-01 7.068996131420135498e-02 1.159103401005268097e-02 -1.308529376983642578e-01 -3.775185942649841309e-01 3.575088679790496826e-01 -3.756412863731384277e-02 -2.191567979753017426e-02 2.336683124303817749e-02 -6.761036068201065063e-02 1.973770558834075928e-02 -3.796989470720291138e-02 -1.176078766584396362e-01 -2.946482896804809570e-01 2.441438473761081696e-02 1.558545082807540894e-01 2.324663475155830383e-02 -1.785617321729660034e-02 -1.316532641649246216e-01 -3.553839772939682007e-02 -4.061206802725791931e-02 -1.547958850860595703e-01 3.152458667755126953e-01 -1.172769516706466675e-01 -9.369333088397979736e-02 2.326590754091739655e-02 5.260635614395141602e-01 -8.630371838808059692e-02
3.713312745094299316e-01 1.734809726476669312e-01 7.081552594900131226e-02 -1.533004939556121826e-01 6.177936494350433350e-02 -1.568649262189865112e-01 9.799960255622863770e-02 -1.305836532264947891e-02 -1.234035268425941467e-01 -3.331633657217025757e-02 -2.603735309094190598e-03 -1.977379769086837769e-01 -1.095974072813987732e-02 -2.139196842908859253e-01 1.256296783685684204e-01 5.553971230983734131e-02 -6.171653047204017639e-02 -3.825857937335968018e-01 -7.705038040876388550e-02 4.001261889934539795e-01 1.629082858562469482e-01 -6.047559902071952820e-02 -4.362926781177520752e-01 4.727943614125251770e-02 -8.128914237022399902e-02 1.076647788286209106e-01 1.350244432687759399e-01 -5.048226937651634216e-02 -8.133029937744140625e-02 -1.623280048370361328e-01 1.846386045217514038e-01 8.450211025774478912e-03
1.545439939945936203e-02 4.769744724035263062e-02 7.500979304313659668e-02 -5.360167473554611206e-02 5.025357753038406372e-02 2.118813805282115936e-02 -1.342293340712785721e-02 -1.514133065938949585e-01 -1.628776192665100098e-01 8.116025477647781372e-02 -1.956467032432556152e-01 -3.349438607692718506e-01 2.764134109020233154e-01 -4.183801412582397461e-01 -2.230021357536315918e-01 9.049566090106964111e-02 -1.324924379587173462e-01 -2.143945246934890747e-01 -2.566631734371185303e-01 6.668265908956527710e-02 9.795122779905796051e-03 -8.161190152168273926e-02 -1.333499513566493988e-02 -8.999056369066238403e-02 -1.766252964735031128e-01 4.311281144618988037e-01 1.528085917234420776e-01 6.621071696281433105e-02 -2.469176054000854492e-01 1.527485717087984085e-02 -1.738492585718631744e-02 1.215678900480270386e-01
-5.171342566609382629e-02 3.111475408077239990e-01 3.098228015005588531e-02 -2.579015195369720459e-01 7.031333167105913162e-03 -2.234469801187515259e-01 -4.248413816094398499e-02 7.369770854711532593e-02 -2.230846434831619263e-01 1.486387699842453003e-01 -2.528393827378749847e-02 1.744293123483657837e-01 -1.948435902595520020e-01 -1.740451902151107788e-01 -2.418489158153533936e-01 2.381662577390670776e-01 5.354188010096549988e-02 -1.272438913583755493e-01 -2.698293030261993408e-01 1.461359262466430664e-01 -1.164224222302436829e-01 -8.572441292926669121e-04 -9.791889041662216187e-02 -2.431365102529525757e-01 -4.368753135204315186e-01 1.953216642141342163e-02 6.045745685696601868e-02 7.748408615589141846e-02 -7.283089309930801392e-02 -6.048760935664176941e-02 2.031732052564620972e-01 -2.069013565778732300e-01
1.325393766164779663e-01 2.332165986299514771e-01 1.435652822256088257e-01 -1.046317815780639648e-01 2.955683879554271698e-02 9.463942795991897583e-02 8.253234624862670898e-02 -2.505192756652832031e-01 -3.779693543910980225e-01 4.238535091280937195e-02 -9.719496965408325195e-02 -2.911192774772644043e-01 2.765751630067825317e-02 -2.214988321065902710e-01 5.012545362114906311e-02 -3.830946609377861023e-02 -7.125367969274520874e-02 -1.651813834905624390e-01 -3.447971045970916748e-01 -1.774633526802062988e-01 3.875224292278289795e-02 1.485541909933090210e-01 -6.693678349256515503e-02 -2.048265933990478516e-01 -2.776009440422058105e-01 6.758436560630798340e-02 2.774854600429534912e-01 -2.171895205974578857e-01 -8.032386749982833862e-02 7.259781658649444580e-02 -1.365715116262435913e-01 1.884227395057678223e-01
2.640603184700012207e-01 3.103054165840148926e-01 8.936645835638046265e-02 -1.088028103113174438e-01 -4.427384212613105774e-02 6.011125072836875916e-02 -1.393745187669992447e-03 -1.298515647649765015e-01 -1.039450913667678833e-01 2.164807915687561035e-02 -5.035386979579925537e-02 -2.230972796678543091e-01 1.663161963224411011e-01 -2.192460745573043823e-01 -1.768678426742553711e-01 1.216453537344932556e-01 -2.385888546705245972e-01 -1.486079692840576172e-01 -1.040065586566925049e-01 -5.760794132947921753e-02 7.493862509727478027e-02 -2.469101361930370331e-02 7.440696656703948975e-02 -3.308622837066650391e-01 -3.179598450660705566e-01 1.771008074283599854e-01 2.264611572027206421e-01 -3.188150525093078613e-01 -9.224171191453933716e-02 1.390831768512725830e-01 -1.160226538777351379e-01 2.554387748241424561e-01
2.821140289306640625e-01 1.788871139287948608e-01 1.179593652486801147e-01 5.588466674089431763e-02 -6.455150991678237915e-02 -1.332752257585525513e-01 -1.445012837648391724e-01 -1.431517750024795532e-01 -4.831362962722778320e-01 -3.577367216348648071e-02 -1.505295932292938232e-01 -2.648612558841705322e-01 -1.078413277864456177e-01 -1.453081965446472168e-01 -2.375578135251998901e-01 6.189543381333351135e-02 -1.321079134941101074e-01 3.372292593121528625e-02 -1.224706396460533142e-01 -1.269883364439010620e-01 2.224760204553604126e-01 -4.624269902706146240e-02 3.982989490032196045e-02 -1.367089003324508667e-01 -1.965413391590118408e-01 -1.848320811986923218e-01 2.416784614324569702e-01 -1.841931045055389404e-01 -3.837544098496437073e-02 -2.971999049186706543e-01 7.519717514514923096e-02 -7.310751825571060181e-02
8.876099437475204468e-02 4.495742022991180420e-01 2.487431466579437256e-02 -2.775782048702239990e-01 2.764908969402313232e-01 -1.424335986375808716e-01 4.052942246198654175e-02 7.047937810420989990e-02 -2.972843348979949951e-01 4.354897141456604004e-02 -3.036216497421264648e-01 -3.596218675374984741e-02 -4.864357784390449524e-02 -2.082259356975555420e-01 -1.743972003459930420e-01 -8.962462097406387329e-02 1.418308019638061523e-01 -2.720547914505004883e-01 -4.721951484680175781e-02 1.284310072660446167e-01 2.288615852594375610e-01 -5.152521654963493347e-03 -7.358113653026521206e-04 -2.196888625621795654e-02 -2.501824498176574707e-01 -8.860425651073455811e-02 1.161861643195152283e-01 -3.148614987730979919e-02 -3.512545675039291382e-02 -1.111635752022266388e-02 2.631088495254516602e-01 1.407443434000015259e-01
1.266979426145553589e-01 1.531699448823928833e-01 -3.906584158539772034e-02 -1.205988228321075439e-01 -4.356422927230596542e-03 1.601971387863159180e-01 2.777736186981201172e-01 8.315572142601013184e-02 -2.991518378257751465e-01 1.207122802734375000e-01 -2.106054276227951050e-01 6.666623055934906006e-02 -1.007111296057701111e-01 -2.777655124664306641e-01 -1.622511595487594604e-01 1.373428106307983398e-01 -3.485887646675109863e-01 -1.849335432052612305e-01 -9.105962514877319336e-02 3.963068127632141113e-01 1.119828671216964722e-01 7.501681894063949585e-02 1.656243950128555298e-01 -1.063217893242835999e-01 -7.090530544519424438e-02 2.511771321296691895e-01 2.286668419837951660e-01 1.090337485074996948e-01 -6.068502739071846008e-02 -7.510755956172943115e-02 4.300278052687644958e-02 1.669659912586212158e-01
3.875263631343841553e-01 1.890632659196853638e-01 1.069453358650207520e-01 -4.080185666680335999e-02 3.085506260395050049e-01 1.353527456521987915e-01 7.967060804367065430e-02 -8.427675813436508179e-02 -3.118601143360137939e-01 1.687645763158798218e-01 -1.979481875896453857e-01 -1.055020689964294434e-01 6.801555305719375610e-02 -9.612962603569030762e-02 -8.148667402565479279e-03 2.223255932331085205e-01 -9.801734238862991333e-02 6.490845233201980591e-02 -6.913791596889495850e-02 3.419375121593475342e-01 -4.050157964229583740e-03 2.172866016626358032e-01 -4.040230810642242432e-02 -1.629633307456970215e-01 1.700430214405059814e-01 2.800853177905082703e-02 -7.629340887069702148e-02 -1.397307664155960083e-01 7.116050273180007935e-02 -3.257801234722137451e-01 1.868250370025634766e-01 -1.500077247619628906e-01
5.203338712453842163e-02 2.516191303730010986e-01 -6.879636645317077637e-02 -3.118009269237518311e-01 1.097218096256256104e-01 1.130562201142311096e-01 2.463327348232269287e-01 -1.079665720462799072e-01 -3.131900727748870850e-01 -5.482993274927139282e-02 4.097424447536468506e-01 -5.767542123794555664e-02 -2.731891721487045288e-02 7.239572703838348389e-02 -3.095952570438385010e-01 1.545679867267608643e-01 2.445550635457038879e-02 -7.847780361771583557e-03 -1.945451796054840088e-01 1.882290244102478027e-01 1.669899821281433105e-01 -2.930151857435703278e-02 -1.445105820894241333e-01 -1.039122417569160461e-01 -9.007699787616729736e-03 -3.295435011386871338e-01 1.606280058622360229e-01 -1.614178419113159180e-01 -1.103650555014610291e-01 6.008523330092430115e-02 6.799735128879547119e-02 1.466916352510452271e-01
2.680570483207702637e-01 2.033559828996658325e-01 -1.546082049608230591e-01 -1.033234819769859314e-01 -7.427044957876205444e-02 -1.377049833536148071e-01 2.252870649099349976e-01 2.012066543102264404e-03 2.045566290616989136e-01 1.294788420200347900e-01 1.181236058473587036e-01 -1.991679519414901733e-01 2.397809773683547974e-01 -2.568563222885131836e-01 -1.828066706657409668e-01 8.633039891719818115e-02 -2.857056260108947754e-01 2.136393636465072632e-02 -1.803450286388397217e-02 -2.064390294253826141e-02 3.656164407730102539e-01 -2.158196121454238892e-01 -2.915411591529846191e-01 -6.743408739566802979e-02 -2.991499900817871094e-01 8.920819498598575592e-03 8.710364252328872681e-02 8.142180740833282471e-03 -1.929074972867965698e-01 -8.080546557903289795e-02 8.229723572731018066e-02 -5.702513270080089569e-03
3.546270132064819336e-01 2.123439759016036987e-01 7.118777930736541748e-02 -1.365399062633514404e-01 -4.581942036747932434e-02 2.199992686510086060e-01 -2.461228519678115845e-02 -4.619520902633666992e-02 -1.703810542821884155e-01 2.626236714422702789e-02 2.118885368108749390e-01 -5.027258768677711487e-03 1.555838808417320251e-02 -2.403254061937332153e-02 -2.910543978214263916e-01 -1.529958099126815796e-01 -6.887365877628326416e-02 -2.171450704336166382e-01 -1.217773258686065674e-01 1.260654255747795105e-02 4.844823479652404785e-01 4.244370386004447937e-02 -2.213825732469558716e-01 -2.152219116687774658e-01 7.876296341419219971e-02 -2.541576027870178223e-01 -2.492099553346633911e-01 5.250083282589912415e-02 7.797960191965103149e-02 -7.380636036396026611e-02 2.466184273362159729e-02 -1.485970616340637207e-01
2.135022431612014771e-01 1.433853358030319214e-01 8.327861875295639038e-02 8.057544473558664322e-04 -1.233424991369247437e-01 1.538380235433578491e-01 1.704810559749603271e-01 1.513308584690093994e-01 -2.704555392265319824e-01 1.114412769675254822e-01 -4.833127558231353760e-02 -1.469586938619613647e-01 -3.014400303363800049e-01 -2.209771126508712769e-01 -8.582827448844909668e-02 2.335169017314910889e-01 -1.276287063956260681e-02 2.942657098174095154e-02 -2.768608331680297852e-01 2.954536974430084229e-01 5.581239610910415649e-02 -8.681873977184295654e-02 -1.232154965400695801e-01 -3.777658939361572266e-01 -5.749314650893211365e-02 1.537129189819097519e-02 1.224818378686904907e-01 -2.380398511886596680e-01 -1.242111623287200928e-01 4.469640552997589111e-02 2.921964526176452637e-01 -1.160112321376800537e-01
1.061843037605285645e-01 2.744370996952056885e-01 1.508597582578659058e-01 -4.181868433952331543e-01 2.228703945875167847e-01 -8.893857896327972412e-02 4.000361636281013489e-02 -2.568725347518920898e-01 -1.323477476835250854e-01 3.974553197622299194e-02 4.622619971632957458e-02 -1.154532432556152344e-01 -4.423347301781177521e-03 -9.159506298601627350e-03 -4.999553561210632324e-01 -2.611061371862888336e-02 -3.245364725589752197e-01 -9.189551696181297302e-03 8.976250886917114258e-02 2.550148963928222656e-02 3.431274369359016418e-02 -3.210144862532615662e-02 -8.929523080587387085e-02 -1.683546304702758789e-01 -1.575625538825988770e-01 -9.194198250770568848e-02 1.098409593105316162e-01 -7.714813947677612305e-02 -2.023850567638874054e-02 -1.201003640890121460e-01 1.610417217016220093e-01 2.461656481027603149e-01
3.674931824207305908e-01 1.052017658948898315e-01 1.953081786632537842e-01 -1.457961201667785645e-01 1.944469809532165527e-01 9.380277246236801147e-02 9.474766999483108521e-02 -3.677058964967727661e-02 -1.722413003444671631e-01 4.776350781321525574e-02 4.617109149694442749e-02 -2.307568192481994629e-01 1.022901162505149841e-01 2.008453756570816040e-02 4.095340147614479065e-02 2.501620538532733917e-02 -2.747459709644317627e-01 3.156082006171345711e-03 -2.690223157405853271e-01 4.330038726329803467e-01 -7.807663641870021820e-03 1.322914659976959229e-01 -4.182574898004531860e-02 -3.966201245784759521e-01 3.061669133603572845e-02 2.507211565971374512e-01 4.029345884919166565e-02 -1.107910573482513428e-01 1.543662250041961670e-01 -1.167474091053009033e-01 3.704363852739334106e-02 -9.238965809345245361e-02
2.545226514339447021e-01 3.153333663940429688e-01 1.058489903807640076e-01 -4.111832976341247559e-01 2.414317429065704346e-01 -8.231149613857269287e-02 1.538557708263397217e-01 -4.114525858312845230e-03 -2.529270946979522705e-01 5.473246797919273376e-02 6.396014988422393799e-02 -6.534659117460250854e-02 -1.572298407554626465e-01 1.237168908119201660e-03 -1.611014753580093384e-01 -4.286831989884376526e-02 -1.080233044922351837e-02 -1.256053447723388672e-01 -1.859326101839542389e-02 1.726284027099609375e-01 -4.450339823961257935e-02 2.632008865475654602e-02 -1.730753183364868164e-01 -1.598627418279647827e-01 6.897636502981185913e-02 8.536781370639801025e-02 -7.533581554889678955e-02 -8.751326799392700195e-02 -1.823652982711791992e-01 1.743579804897308350e-01 4.474060833454132080e-01 -2.132560312747955322e-01
2.868784070014953613e-01 2.679261863231658936e-01 8.468261361122131348e-02 -2.989159896969795227e-02 -2.856366895139217377e-02 1.253617852926254272e-01 5.863734707236289978e-02 -2.376844882965087891e-01 -2.061045318841934204e-01 3.944871202111244202e-02 2.818574197590351105e-02 1.878046244382858276e-02 -1.683237254619598389e-01 4.958213120698928833e-02 -6.953437626361846924e-02 1.781186759471893311e-01 -4.650229960680007935e-02 2.730068862438201904e-01 -2.243238389492034912e-01 3.652830421924591064e-01 -1.210714876651763916e-01 3.396377563476562500e-01 -1.897188425064086914e-01 -3.057906627655029297e-01 -1.743393093347549438e-01 1.113100349903106689e-01 6.888073682785034180e-02 -5.650080740451812744e-02 -3.788951784372329712e-02 -1.219224706292152405e-01 1.677427291870117188e-01 -1.836634725332260132e-01
2.335169464349746704e-01 4.093458056449890137e-01 8.567628264427185059e-02 -9.776106476783752441e-02 1.044156104326248169e-01 7.754465937614440918e-02 1.193850561976432800e-01 -3.889238461852073669e-02 -2.257836163043975830e-01 1.987491995096206665e-01 -4.295703023672103882e-02 -1.870167255401611328e-02 -2.456989735364913940e-01 -2.468787878751754761e-01 -4.884415306150913239e-03 1.377953737974166870e-01 -5.454128235578536987e-02 2.180360704660415649e-01 -2.972592413425445557e-01 4.233769774436950684e-01 -9.230294823646545410e-02 -1.190503407269716263e-02 -2.802753150463104248e-01 -9.029699862003326416e-02 1.563434153795242310e-01 4.472215473651885986e-02 -2.350467815995216370e-02 -9.781568497419357300e-02 -7.946621626615524292e-02 -1.103503722697496414e-02 1.379971802234649658e-01 -1.406605690717697144e-01
-4.595500603318214417e-02 1.378397047519683838e-01 -1.050030589103698730e-01 -3.113523684442043304e-02 6.831866502761840820e-02 5.233478546142578125e-02 2.642433941364288330e-01 1.462624520063400269e-01 -1.862732023000717163e-01 2.941366434097290039e-01 1.221670582890510559e-01 1.428962647914886475e-01 5.707425530999898911e-03 -3.062280118465423584e-01 -3.682080507278442383e-01 2.615321874618530273e-01 -1.718220412731170654e-01 -1.141003370285034180e-01 -1.603703051805496216e-01 2.537741661071777344e-01 -2.505603432655334473e-01 -1.056419685482978821e-01 -1.125929802656173706e-01 1.600669696927070618e-02 -2.705800533294677734e-01 6.606315821409225464e-02 2.433948069810867310e-01 -4.138781875371932983e-02 5.405726656317710876e-02 -1.717792451381683350e-01 9.994363039731979370e-02 -1.159319728612899780e-01
2.124816328287124634e-01 6.609665602445602417e-02 2.102010846138000488e-01 3.903658688068389893e-02 3.175233304500579834e-02 -1.379141770303249359e-02 -6.849648058414459229e-02 -1.284110695123672485e-01 -2.745352089405059814e-01 6.693928688764572144e-02 2.208103835582733154e-01 -3.210674226284027100e-01 2.590086683630943298e-02 -2.234351634979248047e-01 1.479623187333345413e-02 2.586429715156555176e-01 -2.204005271196365356e-01 -1.188776940107345581e-01 -1.088626235723495483e-01 -1.567731499671936035e-01 1.443325877189636230e-01 -4.236005991697311401e-02 -2.060074508190155029e-01 -1.585880368947982788e-01 -7.459907233715057373e-02 4.682588577270507812e-02 2.773915827274322510e-01 -3.365145623683929443e-01 -2.552206218242645264e-01 -2.093546390533447266e-01 -2.589154429733753204e-02 1.898889690637588501e-01
2.297394573688507080e-01 1.624845862388610840e-01 2.770076394081115723e-01 -2.609381377696990967e-01 1.268032193183898926e-01 2.288024723529815674e-01 1.220333129167556763e-01 -2.124933153390884399e-02 5.993165075778961182e-02 1.232889518141746521e-01 -2.045134007930755615e-01 -2.118402272462844849e-01 -4.902322776615619659e-03 -2.597458064556121826e-01 8.160535991191864014e-02 -3.900413215160369873e-02 -1.889152377843856812e-01 -1.282529681921005249e-01 -1.063571125268936157e-01 4.631938636302947998e-01 -2.763647399842739105e-02 1.748345210216939449e-03 -1.412989646196365356e-01 -1.718589477241039276e-02 7.443153113126754761e-02 2.353082597255706787e-01 7.413555681705474854e-02 -2.561939060688018799e-01 -2.540675997734069824e-01 -5.272462032735347748e-03 1.224054843187332153e-01 -2.068904042243957520e-02
2.441094666719436646e-01 1.925721168518066406e-01 2.097658254206180573e-02 4.430155828595161438e-02 6.929110735654830933e-02 2.494476437568664551e-01 3.369190394878387451e-01 1.763090938329696655e-01 -1.132006347179412842e-01 9.961199015378952026e-02 3.910245001316070557e-02 -1.305756568908691406e-01 -7.967314124107360840e-02 -3.266847431659698486e-01 -5.697499029338359833e-03 1.511772722005844116e-01 -3.892623633146286011e-02 -1.175620555877685547e-01 -2.509756088256835938e-01 3.438349962234497070e-01 1.268282532691955566e-01 1.761801987886428833e-01 -9.312336891889572144e-02 -3.193670809268951416e-01 4.057579487562179565e-02 1.687973439693450928e-01 2.341489642858505249e-01 -2.393587958067655563e-03 9.167877957224845886e-03 -4.519329965114593506e-02 2.600305676460266113e-01 -5.452648922801017761e-02
2.329347282648086548e-01 1.771748661994934082e-01 -8.625804632902145386e-02 2.543180622160434723e-02 1.464535482227802277e-02 2.637667059898376465e-01 2.153247743844985962e-01 2.269944101572036743e-01 -1.274954080581665039e-01 1.758760809898376465e-01 -7.222741842269897461e-02 1.046178266406059265e-01 -2.007195502519607544e-01 -3.170298039913177490e-01 -1.905585378408432007e-01 2.228752523660659790e-02 -1.036473736166954041e-01 -2.812138013541698456e-02 -3.305578529834747314e-01 1.472057253122329712e-01 3.998618945479393005e-02 2.071634121239185333e-02 -2.532245516777038574e-01 -2.697142362594604492e-01 -5.978437885642051697e-02 2.131772786378860474e-01 2.299933731555938721e-01 -7.750417292118072510e-02 -8.743943274021148682e-02 -2.178297191858291626e-01 2.271032780408859253e-01 4.084051772952079773e-02
2.485806122422218323e-02 1.812972873449325562e-01 4.108809400349855423e-03 4.409072548151016235e-02 1.352175176143646240e-01 -1.335527747869491577e-01 5.237193405628204346e-02 -4.018609225749969482e-01 -3.104773461818695068e-01 -1.260214149951934814e-01 -2.261348664760589600e-01 1.125299260020256042e-01 2.476794868707656860e-01 1.405169814825057983e-02 -8.196312934160232544e-02 8.727291971445083618e-02 -9.044153988361358643e-02 -3.871447741985321045e-01 -1.135918796062469482e-01 3.407266438007354736e-01 2.061578780412673950e-01 2.200874127447605133e-02 -3.385620936751365662e-02 -3.867204487323760986e-02 1.356824859976768494e-02 6.184307858347892761e-02 1.420920193195343018e-01 -2.541679739952087402e-01 6.044742092490196228e-02 7.349926233291625977e-02 2.856544852256774902e-01 -1.012169476598501205e-02
2.563521862030029297e-01 1.633577942848205566e-01 1.154948398470878601e-01 1.494678705930709839e-01 6.992176920175552368e-02 1.869501024484634399e-01 -2.661111764609813690e-02 1.462497860193252563e-01 -8.743167668581008911e-02 1.340604722499847412e-01 -5.945117399096488953e-02 2.454171888530254364e-02 -8.285639435052871704e-02 -1.309782564640045166e-01 -5.637351796030998230e-02 2.470356523990631104e-01 -2.056113332509994507e-01 -1.045081391930580139e-01 -3.441071808338165283e-01 3.623708784580230713e-01 1.625053733587265015e-01 2.234280556440353394e-01 -2.430837154388427734e-01 -3.738516271114349365e-01 -1.156151294708251953e-01 1.249955371022224426e-01 9.858764708042144775e-02 -1.590595394372940063e-01 7.632323354482650757e-02 -1.341471076011657715e-01 8.705916255712509155e-02 -1.359778493642807007e-01
3.724665045738220215e-01 8.454759418964385986e-02 -3.936134278774261475e-01 -2.785255014896392822e-01 2.611082792282104492e-01 -5.439395084977149963e-02 2.836969792842864990e-01 -1.752018481492996216e-01 -2.247883528470993042e-01 3.328905254602432251e-02 1.619968116283416748e-01 -2.755002379417419434e-01 1.732452362775802612e-01 -1.931236237287521362e-01 5.596668273210525513e-02 1.005977839231491089e-01 4.106891527771949768e-02 -1.028893291950225830e-01 -1.094563007354736328e-01 -6.754419207572937012e-02 1.160463765263557434e-01 -1.712365299463272095e-01 -1.085211783647537231e-01 -1.124472245573997498e-01 -1.045066043734550476e-01 -1.136239245533943176e-01 -8.909346535801887512e-03 1.232228651642799377e-01 -1.124989241361618042e-01 -7.879228144884109497e-02 -1.589617580175399780e-01 -1.603072285652160645e-01
2.471272200345993042e-01 1.336300671100616455e-01 4.094668850302696228e-02 -3.052805960178375244e-01 2.330599129199981689e-01 -7.501518726348876953e-02 6.466940790414810181e-02 -2.040728926658630371e-01 -2.301320433616638184e-01 -1.344809383153915405e-01 1.916716545820236206e-01 -5.516069382429122925e-02 -1.027713045477867126e-01 -4.158219089731574059e-04 -5.618333816528320312e-01 7.126668840646743774e-02 -1.405832618474960327e-01 -2.134486883878707886e-01 7.589586079120635986e-02 -8.503901958465576172e-02 -6.948745995759963989e-02 -5.147283896803855896e-03 -1.536761522293090820e-01 -5.135764554142951965e-02 -9.326985478401184082e-02 -8.296141773462295532e-02 2.128851413726806641e-01 -4.674391821026802063e-02 -9.430194646120071411e-02 -8.954205363988876343e-02 2.959257066249847412e-01 3.615935146808624268e-02
2.104811072349548340e-01 2.140707373619079590e-01 -2.350157946348190308e-01 -3.491867780685424805e-01 1.179513931274414062e-01 -4.626856371760368347e-02 -6.764858216047286987e-02 -1.675664484500885010e-01 -3.461759984493255615e-01 -3.991862013936042786e-02 -1.849395483732223511e-01 -1.501135826110839844e-01 -1.981454901397228241e-02 -3.387435525655746460e-02 -1.012460663914680481e-01 1.441825777292251587e-01 -1.455344073474407196e-02 -1.645698249340057373e-01 1.493128668516874313e-02 2.551392316818237305e-01 1.776001602411270142e-01 3.329994156956672668e-02 9.230631589889526367e-02 -1.341893225908279419e-01 -1.690052300691604614e-01 4.200038909912109375e-01 1.856194734573364258e-01 1.760749220848083496e-01 -1.432034522294998169e-01 1.661834567785263062e-01 4.660455137491226196e-02 -2.722024172544479370e-02
-4.272234439849853516e-02 2.724403142929077148e-01 1.202292591333389282e-01 1.083857342600822449e-01 2.711880393326282501e-02 8.086006343364715576e-02 -4.806097969412803650e-02 -1.273279935121536255e-01 -1.684636175632476807e-01 1.052486672997474670e-01 -1.224274467676877975e-02 -1.520407348871231079e-01 7.779868692159652710e-02 -1.126667764037847519e-02 -1.988302469253540039e-01 4.284193813800811768e-01 9.052200615406036377e-02 1.703252494335174561e-01 -2.066512405872344971e-01 -1.658939123153686523e-01 2.027783989906311035e-01 -6.560450792312622070e-02 -2.791812717914581299e-01 -1.725150495767593384e-01 -3.654764592647552490e-01 7.191931456327438354e-02 1.603454500436782837e-01 -3.598598241806030273e-01 -3.011107910424470901e-03 3.346780315041542053e-02 4.294497892260551453e-02 -1.499568372964859009e-01
2.927428483963012695e-01 3.689487278461456299e-01 3.617170453071594238e-01 -3.600506484508514404e-02 3.854191675782203674e-02 -1.935349404811859131e-02 -1.579999923706054688e-02 -1.259924471378326416e-01 -2.494550049304962158e-01 1.171730086207389832e-01 -4.788543283939361572e-02 -3.992925286293029785e-01 2.050860673189163208e-01 -2.248942553997039795e-01 -5.353794246912002563e-02 1.350813508033752441e-01 -7.276125717908143997e-03 -1.039789542555809021e-01 -6.826473772525787354e-02 -1.142746955156326294e-01 -2.522816136479377747e-02 7.457551360130310059e-02 -1.680122762918472290e-01 -2.609227895736694336e-01 -2.169717252254486084e-01 5.216412618756294250e-02 1.803212910890579224e-01 -1.051853224635124207e-01 -1.960659027099609375e-02 -1.357283443212509155e-01 -5.322162061929702759e-03 1.825391948223114014e-01
1.487593799829483032e-01 3.825921099632978439e-03 -8.463211357593536377e-02 -2.224371209740638733e-02 8.078825473785400391e-02 3.577742027118802071e-03 1.999496072530746460e-01 -3.437946140766143799e-01 -1.834922730922698975e-01 4.897176101803779602e-02 -2.576402127742767334e-01 -2.080744951963424683e-01 -6.133914738893508911e-02 -4.127620160579681396e-02 -3.034307062625885010e-01 5.205618217587471008e-02 6.086387671530246735e-03 5.717188864946365356e-02 -1.212317869067192078e-01 7.282575219869613647e-02 -1.245334446430206299e-01 2.356618642807006836e-02 3.814336284995079041e-02 -2.638848125934600830e-01 9.991016983985900879e-02 -1.280186232179403305e-03 1.379659213125705719e-02 -3.807739615440368652e-01 -3.485994040966033936e-01 7.563869655132293701e-02 2.444240748882293701e-01 -3.269374966621398926e-01
3.209724128246307373e-01 1.388329565525054932e-01 2.218618392944335938e-01 2.446385473012924194e-01 9.420233964920043945e-02 4.320665448904037476e-02 1.071957051753997803e-01 -9.514889866113662720e-02 -3.731343448162078857e-01 1.861804723739624023e-01 -9.367322921752929688e-02 1.374842822551727295e-01 1.132836267352104187e-01 -1.163299605250358582e-01 -1.130224466323852539e-01 9.818281978368759155e-02 -1.369753628969192505e-01 1.536389440298080444e-02 -2.895070612430572510e-01 3.633635938167572021e-01 -2.132491953670978546e-02 1.097258180379867554e-01 6.541892141103744507e-02 -2.871340215206146240e-01 -5.505368113517761230e-02 1.784851551055908203e-01 1.596876233816146851e-01 -1.029684990644454956e-01 1.418384630233049393e-02 -1.715957820415496826e-01 1.765222698450088501e-01 -1.453781425952911377e-01
1.515423357486724854e-01 4.013142585754394531e-01 -1.050889194011688232e-01 -4.168458282947540283e-01 -1.573292762041091919e-01 6.747549027204513550e-02 2.302793562412261963e-01 -1.343969702720642090e-01 -1.309982091188430786e-01 3.678224980831146240e-02 -8.913038671016693115e-02 2.719198539853096008e-02 -3.522343561053276062e-02 3.355952724814414978e-02 -2.147826999425888062e-01 2.262357622385025024e-01 -1.093511935323476791e-02 -1.502896398305892944e-01 -2.497658133506774902e-01 2.552411258220672607e-01 -4.179419483989477158e-03 2.514544725418090820e-01 -7.633429020643234253e-02 3.159143030643463135e-02 -1.200460921972990036e-02 1.157148852944374084e-01 -2.920756861567497253e-02 -2.055919170379638672e-01 -2.049281448125839233e-01 -2.064195871353149414e-01 2.000054270029067993e-01 -4.828872904181480408e-02
1.737340390682220459e-01 1.959470957517623901e-01 1.032839491963386536e-01 -1.018050834536552429e-01 2.684069797396659851e-02 -2.633433043956756592e-02 7.741936296224594116e-02 -7.802097499370574951e-02 -1.440745592117309570e-01 8.722140640020370483e-02 -7.217599451541900635e-02 -2.379188388586044312e-01 9.462986141443252563e-02 -1.730360984802246094e-01 -2.271365076303482056e-01 2.600113451480865479e-01 -2.468254975974559784e-02 -3.527424037456512451e-01 -2.171135842800140381e-01 -2.206777930259704590e-01 8.604896068572998047e-02 -1.064764037728309631e-01 5.445455759763717651e-02 -9.424833953380584717e-02 -3.957365751266479492e-01 3.827959001064300537e-01 1.953448057174682617e-01 -2.794039668515324593e-03 -1.478604623116552830e-03 7.072703540325164795e-02 6.426058709621429443e-02 2.161407917737960815e-01
9.259622544050216675e-02 1.859507411718368530e-01 1.387393027544021606e-01 1.352978348731994629e-01 5.516795814037322998e-02 1.851429790258407593e-01 1.315279006958007812e-01 -9.277145564556121826e-02 -2.786310613155364990e-01 1.029648557305335999e-01 -1.201756745576858521e-01 -2.504750899970531464e-02 1.201732456684112549e-01 -2.007891535758972168e-01 2.843373455107212067e-02 1.116377264261245728e-01 -1.678959131240844727e-01 1.841243058443069458e-01 -3.040848672389984131e-01 2.464032173156738281e-01 5.473672971129417419e-02 3.414548933506011963e-01 -1.598061174154281616e-01 -4.910464286804199219e-01 -9.031555801630020142e-02 9.412990882992744446e-03 1.505394428968429565e-01 -1.719945371150970459e-01 9.731096774339675903e-02 1.304006949067115784e-02 1.137076243758201599e-01 -1.211249455809593201e-02
7.052477449178695679e-02 3.996654972434043884e-02 2.431519562378525734e-03 -1.535316556692123413e-01 3.388980031013488770e-01 -1.023702174425125122e-01 2.157276719808578491e-01 -6.791999191045761108e-02 -3.283003866672515869e-01 2.331368774175643921e-01 -1.389303356409072876e-01 8.623652160167694092e-02 -1.641191840171813965e-01 -9.727448225021362305e-02 -3.213535621762275696e-02 2.649250328540802002e-01 -1.479785144329071045e-01 -2.232740670442581177e-01 1.329681724309921265e-01 -3.299436997622251511e-03 7.545380294322967529e-02 -2.814316451549530029e-01 7.556621730327606201e-02 -2.011659592390060425e-01 1.179995760321617126e-01 1.559410095214843750e-01 -9.426894783973693848e-02 -3.646284341812133789e-01 -2.404014579951763153e-02 -1.070978865027427673e-01 2.868796885013580322e-01 4.398762807250022888e-02
1.784062981605529785e-01 1.787828803062438965e-01 6.391247361898422241e-02 -1.272917836904525757e-01 -5.058168247342109680e-02 4.193409085273742676e-01 1.156223472207784653e-02 3.749664127826690674e-02 -2.058514952659606934e-01 2.325196564197540283e-01 2.216890007257461548e-01 7.415929436683654785e-02 -3.330054506659507751e-02 -2.560460865497589111e-01 -2.055722475051879883e-02 1.956976801156997681e-01 -8.444999903440475464e-02 -5.697123333811759949e-02 -1.430698633193969727e-01 1.690660566091537476e-01 6.456230580806732178e-02 4.412714019417762756e-02 -1.231054402887821198e-02 -2.014618963003158569e-01 -3.756120428442955017e-02 4.458833038806915283e-01 1.471145749092102051e-01 -1.020659655332565308e-01 -2.465007752180099487e-01 -2.289735972881317139e-01 1.230058670043945312e-01 -1.123018935322761536e-01
1.025514975190162659e-01 2.264259308576583862e-01 -1.076137050986289978e-01 -3.984597325325012207e-01 -4.637326300144195557e-02 -2.311538010835647583e-01 -2.876766212284564972e-02 -1.653342396020889282e-01 -2.438280284404754639e-01 1.189485564827919006e-01 -6.426189094781875610e-02 1.127011701464653015e-02 5.825313180685043335e-02 -2.180109769105911255e-01 -2.580249905586242676e-01 2.392523139715194702e-01 -1.234089434146881104e-01 -2.584049105644226074e-01 5.186302121728658676e-03 3.746124505996704102e-01 8.521882444620132446e-02 1.001277193427085876e-01 -7.677011936902999878e-02 -2.255010157823562622e-01 9.692914783954620361e-02 -8.831862360239028931e-02 4.360628873109817505e-02 -2.636745870113372803e-01 -1.201406419277191162e-01 1.166841685771942139e-01 9.213601797819137573e-02 9.982090443372726440e-02
1.104429140686988831e-01 1.277950257062911987e-01 -6.453506648540496826e-02 -2.778262495994567871e-01 2.440784126520156860e-01 3.856611251831054688e-02 1.291319876909255981e-01 -1.121756508946418762e-01 -2.883625924587249756e-01 -1.385612636804580688e-01 2.078027725219726562e-01 -1.490438431501388550e-01 -1.045878455042839050e-01 7.543076574802398682e-02 -4.766979813575744629e-01 4.942060634493827820e-02 -1.165297552943229675e-01 -1.664874851703643799e-01 -1.648869067430496216e-01 -7.585980743169784546e-02 1.966796964406967163e-01 -2.676133066415786743e-03 -3.216590359807014465e-02 -1.115365177392959595e-01 -1.154735833406448364e-01 -1.363250166177749634e-01 1.147409528493881226e-01 -4.785973951220512390e-02 -2.672313749790191650e-01 -1.263141334056854248e-01 2.871756553649902344e-01 2.052348554134368896e-01
-8.137058466672897339e-02 2.795701026916503906e-01 -1.126493737101554871e-01 -2.859692648053169250e-02 2.262923568487167358e-01 -1.151108294725418091e-01 2.720021642744541168e-02 5.958243831992149353e-02 -2.196590751409530640e-01 1.525462120771408081e-01 -7.720606029033660889e-02 9.581438452005386353e-02 7.170504331588745117e-02 -2.892577350139617920e-01 -4.645007848739624023e-02 3.905025720596313477e-01 -1.406703144311904907e-01 -2.864854633808135986e-01 -5.920485407114028931e-02 2.567371539771556854e-02 1.653463691473007202e-01 -1.290586292743682861e-01 -4.435306414961814880e-02 -2.618577182292938232e-01 3.718367218971252441e-02 -9.460555016994476318e-02 -1.166270896792411804e-01 -3.206081092357635498e-01 3.941887244582176208e-02 -1.040450781583786011e-01 3.357013761997222900e-01 1.745921224355697632e-01
9.515193849802017212e-02 6.273099780082702637e-02 -5.597013980150222778e-02 -2.957580387592315674e-01 3.311812505125999451e-02 3.167736232280731201e-01 1.646181568503379822e-02 -1.199356373399496078e-02 -7.636465877294540405e-02 -2.917019417509436607e-03 -1.403966099023818970e-01 -1.179033219814300537e-01 4.809793084859848022e-02 -2.158891558647155762e-01 -8.250377327203750610e-02 2.066091001033782959e-01 -5.840748175978660583e-02 -3.430164754390716553e-01 -1.535646766424179077e-01 4.478763043880462646e-01 2.797008752822875977e-01 2.974025607109069824e-01 1.303530484437942505e-01 -1.158878505229949951e-01 -1.322099566459655762e-01 9.799536317586898804e-02 -3.462923318147659302e-02 7.876484096050262451e-02 -1.930259019136428833e-01 1.489079296588897705e-01 1.383288502693176270e-01 3.574024513363838196e-02
2.936075925827026367e-01 8.398458361625671387e-02 -7.723503559827804565e-02 -7.118611782789230347e-02 2.731626927852630615e-01 -6.733790040016174316e-02 1.805359870195388794e-01 1.829418689012527466e-01 -2.751570045948028564e-01 -6.133335456252098083e-02 -7.354500889778137207e-02 -6.174072250723838806e-02 -3.438094556331634521e-01 -8.167651295661926270e-02 -5.096757039427757263e-02 3.442647755146026611e-01 -6.563136819750070572e-03 -1.332463026046752930e-01 -2.820326089859008789e-01 1.124284416437149048e-01 8.717776089906692505e-02 8.531444519758224487e-02 -1.607365608215332031e-01 -3.891492486000061035e-01 1.336594969034194946e-01 2.047099620103836060e-01 -6.697428226470947266e-02 -1.599000990390777588e-01 7.738875597715377808e-02 -1.186237931251525879e-01 1.638641394674777985e-02 5.935860425233840942e-02
3.076553642749786377e-01 7.074654102325439453e-02 1.133298724889755249e-01 -1.859849542379379272e-01 -1.632383167743682861e-01 -1.382828596979379654e-02 7.924649119377136230e-02 -1.257047057151794434e-01 -2.084696441888809204e-01 -8.992683887481689453e-02 4.121979698538780212e-03 -1.614256799221038818e-01 3.142354190349578857e-01 -5.234612524509429932e-02 -1.704737246036529541e-01 1.674819290637969971e-01 -1.493821293115615845e-01 -1.239812299609184265e-01 -2.603446245193481445e-01 -1.760491728782653809e-01 2.609775066375732422e-01 1.370367556810379028e-01 -4.224644228816032410e-02 -1.705191135406494141e-01 -2.536163032054901123e-01 4.004409909248352051e-01 2.177173197269439697e-01 -1.503570824861526489e-01 -5.605237931013107300e-02 4.887056350708007812e-02 -7.189701497554779053e-02 -9.045255929231643677e-02
1.814990341663360596e-01 2.794851064682006836e-01 2.495099902153015137e-01 -1.870574653148651123e-01 1.632973700761795044e-01 2.161654084920883179e-01 2.388145029544830322e-01 -2.268925756216049194e-01 -5.639602616429328918e-02 2.778030745685100555e-02 7.350557297468185425e-02 -1.326199620962142944e-01 -2.102863639593124390e-01 8.229947835206985474e-02 -8.476558141410350800e-03 1.329314708709716797e-01 -2.098617553710937500e-01 -7.568502426147460938e-02 -2.916160821914672852e-01 8.163359761238098145e-02 -2.059224098920822144e-01 8.849139511585235596e-02 -1.921105980873107910e-01 -2.300066500902175903e-01 1.879265606403350830e-01 8.691825717687606812e-02 1.063257008790969849e-01 -1.342084258794784546e-01 5.905528552830219269e-03 2.495656609535217285e-01 3.108448088169097900e-01 -3.828554600477218628e-02
-1.041488349437713623e-02 2.220649421215057373e-01 1.107351556420326233e-01 -5.840055644512176514e-02 2.803675532341003418e-01 -3.612891957163810730e-02 7.504487782716751099e-02 -1.489552259445190430e-01 -1.935907006263732910e-01 2.213366329669952393e-02 5.099653732031583786e-03 2.223763614892959595e-01 -1.165620908141136169e-01 -1.640852391719818115e-01 -3.652194142341613770e-01 -7.515855133533477783e-02 -2.975445389747619629e-01 -1.107356473803520203e-01 -2.253887504339218140e-01 1.419078260660171509e-01 1.516167968511581421e-01 -7.985537499189376831e-02 -9.788570553064346313e-02 -1.015101373195648193e-01 -1.342586576938629150e-01 -7.249173521995544434e-02 -7.194079458713531494e-02 1.719019263982772827e-01 -1.391819864511489868e-01 7.765718549489974976e-02 3.640900552272796631e-01 3.510448932647705078e-01
2.162636816501617432e-01 9.338516741991043091e-02 5.646818503737449646e-02 1.948929391801357269e-02 7.940550893545150757e-02 1.181589439511299133e-01 1.611195206642150879e-01 1.058591380715370178e-01 -1.630710512399673462e-01 8.358060568571090698e-02 -1.186805963516235352e-01 -4.502961039543151855e-02 -2.110503464937210083e-01 -1.767816245555877686e-01 5.332519486546516418e-02 1.160739641636610031e-02 -1.936826556921005249e-01 -6.395788490772247314e-02 -3.838666677474975586e-01 2.569389939308166504e-01 2.414729297161102295e-01 -1.883675456047058105e-01 -8.753408491611480713e-02 -2.597762644290924072e-01 -1.722287833690643311e-01 1.565682291984558105e-01 1.196435764431953430e-01 -6.927399337291717529e-02 1.009930521249771118e-01 -8.494084328413009644e-02 4.155050218105316162e-01 -2.603541314601898193e-01
1.921724379062652588e-01 4.507769048213958740e-01 -6.528152525424957275e-02 -9.482697397470474243e-02 -4.433437436819076538e-02 1.596637219190597534e-01 3.813668787479400635e-01 1.059716492891311646e-01 -2.858092784881591797e-01 -2.147708460688591003e-02 1.038801763206720352e-02 -2.054899930953979492e-02 -1.643653661012649536e-01 -9.604190289974212646e-02 -1.200068593025207520e-01 2.903546690940856934e-01 1.748795621097087860e-02 -1.235080733895301819e-01 -1.281198710203170776e-01 3.209268152713775635e-01 -1.146204303950071335e-02 1.886781156063079834e-01 3.450451046228408813e-02 -1.269253790378570557e-01 2.873657271265983582e-02 2.776249647140502930e-01 1.679188013076782227e-01 -6.975430995225906372e-02 2.196781337261199951e-02 -1.743974238634109497e-01 5.478204786777496338e-02 -1.095419228076934814e-01
2.268146350979804993e-02 3.642916977405548096e-01 2.092817239463329315e-02 -9.274642914533615112e-02 1.253283917903900146e-01 1.337228864431381226e-01 2.785693109035491943e-01 1.996415406465530396e-01 -2.077240049839019775e-01 1.386853307485580444e-01 1.365193724632263184e-01 -4.788537323474884033e-02 -1.458928175270557404e-02 -5.759422853589057922e-02 -1.801410019397735596e-01 1.603225320577621460e-01 2.422666409984230995e-03 2.497862838208675385e-02 -3.305369019508361816e-01 4.604844450950622559e-01 -2.574900537729263306e-02 -1.149771437048912048e-01 8.226741850376129150e-02 -2.400030791759490967e-01 -2.004025131464004517e-01 6.694767624139785767e-02 1.901363134384155273e-01 -5.708323419094085693e-02 -1.698877662420272827e-02 1.306067407131195068e-01 9.588225930929183960e-02 -2.256477624177932739e-01
2.448959052562713623e-01 1.092281118035316467e-01 -1.386158913373947144e-01 1.854743361473083496e-01 2.846200019121170044e-02 1.256606075912714005e-02 7.542300224304199219e-02 -5.993336066603660583e-02 -2.580998241901397705e-01 3.411597013473510742e-01 6.942103151232004166e-03 -3.014205098152160645e-01 9.385117329657077789e-03 -1.462123095989227295e-01 -1.830119825899600983e-02 4.760974645614624023e-02 3.551192581653594971e-02 -2.824695110321044922e-01 -7.150068134069442749e-02 1.592213064432144165e-01 1.684644445776939392e-02 -8.329080417752265930e-03 1.445538550615310669e-01 -3.114039301872253418e-01 -2.930611371994018555e-02 1.671464443206787109e-01 1.030907705426216125e-01 -4.790074750781059265e-02 -2.344634681940078735e-01 2.703000232577323914e-02 4.210032820701599121e-01 2.487045675516128540e-01
3.160409629344940186e-01 2.409970313310623169e-01 -2.800787687301635742e-01 -1.922997683286666870e-01 -1.944016665220260620e-01 3.357207775115966797e-01 -4.924954473972320557e-02 -1.495567262172698975e-01 -1.152085438370704651e-01 -4.611599445343017578e-02 -1.954780519008636475e-02 2.916177548468112946e-02 1.514528095722198486e-01 -4.394491910934448242e-01 -1.164989098906517029e-01 8.479712903499603271e-02 -1.842542141675949097e-01 -6.507375836372375488e-02 -8.742026239633560181e-02 2.222207933664321899e-01 -7.354871183633804321e-02 2.266510277986526489e-01 -1.505865249782800674e-03 -3.000841438770294189e-01 2.360281907021999359e-02 -2.698121359571814537e-03 1.019424200057983398e-01 -1.314530968666076660e-01 3.881834074854850769e-02 -9.298336505889892578e-02 1.213468164205551147e-01 5.213453620672225952e-02
1.233675852417945862e-01 5.757639557123184204e-02 1.613119393587112427e-01 -4.064544141292572021e-01 1.919295936822891235e-01 -3.069406747817993164e-01 -3.336283552926033735e-04 1.361455619335174561e-01 -4.543704092502593994e-01 -3.717608749866485596e-02 -1.245904248207807541e-02 -7.177717983722686768e-02 7.809887174516916275e-03 -1.564366370439529419e-01 -1.948111951351165771e-01 1.533157974481582642e-01 3.350748866796493530e-02 -1.533002555370330811e-01 -4.432849586009979248e-02 1.662010401487350464e-01 3.395564854145050049e-02 -1.650724411010742188e-01 -1.079062819480895996e-01 -3.855716586112976074e-01 7.551637291908264160e-02 -4.523871839046478271e-02 2.761982679367065430e-01 7.957841455936431885e-02 -8.211589604616165161e-02 1.787547394633293152e-02 1.276238728314638138e-02 -3.170908614993095398e-02
1.658227592706680298e-01 1.360126286745071411e-01 7.394325733184814453e-02 -9.595154225826263428e-02 4.213385656476020813e-02 6.371302157640457153e-02 1.407862901687622070e-01 -2.920476496219635010e-01 -1.192207783460617065e-01 -1.382156368345022202e-02 1.019723266363143921e-01 -3.025332987308502197e-01 3.023319542407989502e-01 -9.894099086523056030e-02 -5.287405103445053101e-02 2.102971673011779785e-01 -2.707790434360504150e-01 -2.181499451398849487e-01 -1.212299093604087830e-01 -1.005736142396926880e-01 1.866559684276580811e-01 1.290601789951324463e-01 7.132709771394729614e-02 -1.377840936183929443e-01 -4.141009449958801270e-01 2.169863283634185791e-01 2.874474525451660156e-01 -7.904002815485000610e-02 1.233079954981803894e-01 -4.507571086287498474e-02 -1.334571391344070435e-01 -7.932591252028942108e-03
1.876201331615447998e-01 1.266676336526870728e-01 -1.174030229449272156e-01 -2.247805446386337280e-01 3.186886906623840332e-01 1.244556382298469543e-01 -1.870960891246795654e-01 -2.692672610282897949e-01 -2.868747115135192871e-01 2.950858883559703827e-02 2.925470769405364990e-01 -1.795431077480316162e-01 1.820448487997055054e-01 -3.470507264137268066e-02 -4.414760172367095947e-01 1.176437512040138245e-01 -1.718083620071411133e-01 -7.755205780267715454e-02 -6.127030123025178909e-03 6.328853964805603027e-02 -5.278674513101577759e-02 -7.001294940710067749e-02 7.786308228969573975e-02 -1.581846177577972412e-01 7.895921356976032257e-03 -1.001789942383766174e-01 1.505767852067947388e-01 -1.444003731012344360e-01 -1.825996786355972290e-01 -1.045191213488578796e-01 1.851914823055267334e-01 7.262936979532241821e-02
2.729875445365905762e-01 1.889143884181976318e-01 -5.352897569537162781e-02 8.989893645048141479e-02 1.506797969341278076e-02 4.816317185759544373e-02 -4.181135073304176331e-02 -1.384502649307250977e-01 -2.074714750051498413e-01 -1.097557172179222107e-01 6.226217374205589294e-02 -2.049820423126220703e-01 4.797105118632316589e-02 -2.130337208509445190e-01 -1.438927650451660156e-01 -1.537293102592229843e-02 -1.270884182304143906e-02 -3.803914785385131836e-01 -2.276314198970794678e-01 -6.697756797075271606e-02 2.623308300971984863e-01 1.436347663402557373e-01 8.152322471141815186e-02 -2.888396382331848145e-01 -3.336119353771209717e-01 2.309032380580902100e-01 2.111282497644424438e-01 -2.117382436990737915e-01 -4.327853769063949585e-02 9.301815181970596313e-02 -1.537998616695404053e-01 1.299311816692352295e-01
7.562709599733352661e-02 1.032975167036056519e-01 -4.426854848861694336e-02 -2.305461093783378601e-02 -1.609214544296264648e-01 2.999603748321533203e-01 4.051317647099494934e-02 -7.624375820159912109e-02 -3.196938633918762207e-01 1.433929651975631714e-01 -7.808715105056762695e-02 -1.433650106191635132e-01 -5.779971554875373840e-02 -1.742132753133773804e-01 2.809678390622138977e-02 3.047263622283935547e-01 -8.139824122190475464e-02 -5.649543926119804382e-02 -3.266903758049011230e-01 1.628372967243194580e-01 6.516819447278976440e-02 5.870353803038597107e-02 -1.352120488882064819e-01 -2.929521799087524414e-01 -8.017977327108383179e-02 2.551796138286590576e-01 3.137314617633819580e-01 1.040459498763084412e-01 -2.468041777610778809e-01 -2.349878996610641479e-01 1.558279693126678467e-01 7.048642635345458984e-02
2.421621680259704590e-01 2.102253139019012451e-01 4.748976230621337891e-02 -4.346793889999389648e-01 1.459046006202697754e-01 -6.626490503549575806e-02 2.631428539752960205e-01 -1.074685156345367432e-01 -2.593049407005310059e-01 8.340520411729812622e-02 2.596527636051177979e-01 1.675147446803748608e-03 -1.679453104734420776e-01 -2.437342703342437744e-01 -1.756050884723663330e-01 -2.197149954736232758e-02 -7.461746782064437866e-02 -1.116266101598739624e-01 2.280138134956359863e-01 3.677631542086601257e-02 8.557219058275222778e-02 1.814053207635879517e-01 -2.199815213680267334e-01 -1.231183782219886780e-01 9.097205474972724915e-03 -1.904506981372833252e-01 1.829508990049362183e-01 -8.337167650461196899e-02 -1.244405098259449005e-02 -2.784452736377716064e-01 -4.562131687998771667e-02 8.510750532150268555e-02
5.489379763603210449e-01 1.687654703855514526e-01 5.625779181718826294e-02 -1.308351308107376099e-01 1.032113954424858093e-01 5.785853415727615356e-02 6.895618885755538940e-02 -9.490569680929183960e-02 6.752244383096694946e-02 -1.662247329950332642e-01 -6.430549174547195435e-02 1.063723042607307434e-01 8.844786137342453003e-02 -4.634539484977722168e-01 -4.885266348719596863e-02 2.393677234649658203e-01 2.929110266268253326e-02 -2.139557301998138428e-01 8.015833050012588501e-02 5.901741236448287964e-02 -9.713990241289138794e-02 -1.128747593611478806e-02 -1.859847903251647949e-01 -1.906443536281585693e-01 -1.298943161964416504e-01 1.536309868097305298e-01 1.563627719879150391e-01 -2.699722349643707275e-02 -1.231414899230003357e-01 2.079546898603439331e-01 7.697606086730957031e-02 -1.586634367704391479e-01
3.121013045310974121e-01 1.434953212738037109e-01 2.053603157401084900e-02 -1.289009153842926025e-01 -8.968025445938110352e-02 3.316658362746238708e-02 1.837952993810176849e-02 -1.800828576087951660e-01 -1.568791866302490234e-01 4.731344059109687805e-02 -1.405214220285415649e-01 -3.175578415393829346e-01 3.449878990650177002e-01 4.750739410519599915e-02 -1.262260973453521729e-01 2.001026123762130737e-01 -1.478596180677413940e-01 -2.564830780029296875e-01 -2.052669972181320190e-01 -1.861186698079109192e-02 1.465999484062194824e-01 -5.609232559800148010e-02 1.134547516703605652e-01 -1.564832627773284912e-01 -4.104176163673400879e-01 8.461105823516845703e-02 2.830033600330352783e-01 -1.854083389043807983e-01 6.220086943358182907e-03 -1.076414734125137329e-01 -6.733292341232299805e-02 -4.024202004075050354e-03
2.064106315374374390e-01 1.019633933901786804e-01 2.407548129558563232e-01 1.642367988824844360e-01 7.862977217882871628e-04 -3.304968774318695068e-02 9.267586469650268555e-02 -1.516492068767547607e-01 -7.778256386518478394e-02 1.283874958753585815e-01 -4.149402678012847900e-02 -3.531219810247421265e-02 -3.221092373132705688e-02 -1.147770136594772339e-01 -2.004885077476501465e-01 1.226068884134292603e-01 -6.131860893219709396e-03 -1.554808169603347778e-01 -3.927271068096160889e-01 3.829639256000518799e-01 1.172856017947196960e-01 2.767141759395599365e-01 -3.068836033344268799e-01 -3.679647445678710938e-01 7.876682095229625702e-03 1.635539531707763672e-01 4.592840373516082764e-02 -1.483943015336990356e-01 1.354657709598541260e-01 -1.118561029434204102e-01 7.709053158760070801e-02 -4.102082177996635437e-02
1.136617437005043030e-01 1.661906242370605469e-01 6.515128165483474731e-02 -3.688111603260040283e-01 1.806000471115112305e-01 -1.211891099810600281e-01 1.470225304365158081e-01 -2.866969704627990723e-01 -3.595671057701110840e-01 -5.082561448216438293e-02 2.393100261688232422e-01 -1.394986659288406372e-01 8.510271459817886353e-02 3.188189491629600525e-02 -3.881641924381256104e-01 1.845573037862777710e-01 -6.831770390272140503e-02 -1.763432286679744720e-02 -1.826816983520984650e-02 -4.466952383518218994e-02 1.288792043924331665e-01 1.710202172398567200e-02 -1.111912876367568970e-01 -4.203483927994966507e-03 -2.043301016092300415e-01 5.059339478611946106e-02 1.880480200052261353e-01 -1.395435184240341187e-01 -1.234770268201828003e-01 -1.075487509369850159e-01 2.891911268234252930e-01 1.425064206123352051e-01
1.537713706493377686e-01 3.327896595001220703e-01 1.383456885814666748e-01 7.033338397741317749e-02 -1.167777627706527710e-01 7.869020104408264160e-02 1.028742864727973938e-01 -1.525498479604721069e-01 -4.103720188140869141e-01 9.004722535610198975e-02 9.985965490341186523e-02 -3.569516539573669434e-01 3.624493256211280823e-02 -2.437145113945007324e-01 -2.396683245897293091e-01 1.467326879501342773e-01 -7.762929797172546387e-02 -2.181745506823062897e-02 1.668833568692207336e-02 -1.413462162017822266e-01 -3.051297552883625031e-02 1.694092750549316406e-01 -1.577148213982582092e-02 -1.806149035692214966e-01 -1.816198825836181641e-01 1.303278058767318726e-01 3.115411996841430664e-01 -2.489462047815322876e-01 -1.006674692034721375e-01 -6.665655877441167831e-03 -4.026524350047111511e-02 1.555312722921371460e-01
1.507991403341293335e-01 3.195962011814117432e-01 2.688678205013275146e-01 6.512688100337982178e-02 -6.577807664871215820e-02 -7.586006075143814087e-03 -4.844832047820091248e-02 -2.446585297584533691e-01 -3.143851459026336670e-01 3.798138722777366638e-02 -1.853975653648376465e-01 -3.539694547653198242e-01 2.113716751337051392e-01 -2.286391407251358032e-01 -1.464168280363082886e-01 8.951305598020553589e-02 -1.235756799578666687e-01 -2.477638125419616699e-01 -1.085683703422546387e-01 -1.431581228971481323e-01 1.797350943088531494e-01 2.929191477596759796e-02 -1.465993523597717285e-01 -2.614113092422485352e-01 -1.521340012550354004e-01 1.324451267719268799e-01 1.382189840078353882e-01 -1.590709835290908813e-01 -7.565438747406005859e-02 7.238888740539550781e-02 -2.576995454728603363e-02 1.303618252277374268e-01
3.340085446834564209e-01 4.867588877677917480e-01 -1.254524886608123779e-01 -1.377378404140472412e-01 -1.581773310899734497e-01 -7.971772551536560059e-02 1.134176626801490784e-01 -3.489102795720100403e-02 -1.182630583643913269e-01 1.597759574651718140e-01 -1.841840147972106934e-01 -1.211732551455497742e-01 -4.097058251500129700e-02 -1.714915186166763306e-01 -2.060845643281936646e-01 1.996377259492874146e-01 3.135086596012115479e-02 3.029127977788448334e-02 -1.941879242658615112e-01 3.557326495647430420e-01 -9.327115118503570557e-02 1.442666053771972656e-01 -7.410907000303268433e-02 8.632355183362960815e-02 -4.322296753525733948e-02 6.778539158403873444e-03 1.012981086969375610e-01 -2.480747997760772705e-01 -1.591310799121856689e-01 -1.415555328130722046e-01 2.010137736797332764e-01 4.132550209760665894e-02
2.136591970920562744e-01 2.983347773551940918e-01 1.610676348209381104e-01 -1.820040121674537659e-02 -1.902277171611785889e-01 -1.804728619754314423e-02 -9.570591896772384644e-02 -1.861240863800048828e-01 -2.649271190166473389e-01 9.885851293802261353e-02 -1.037436071783304214e-02 -3.465946614742279053e-01 2.537124156951904297e-01 -3.468984961509704590e-01 -2.335282415151596069e-01 5.623397976160049438e-02 -2.305379509925842285e-02 -1.750729531049728394e-01 -1.852691173553466797e-01 -4.957446828484535217e-02 1.216344535350799561e-01 5.422443896532058716e-02 -2.306182533502578735e-01 -1.409679949283599854e-01 -2.973098456859588623e-01 2.838534489274024963e-02 1.586835235357284546e-01 -8.497238904237747192e-02 7.939568161964416504e-02 7.233555614948272705e-02 3.912505693733692169e-03 1.557222455739974976e-01
2.065747678279876709e-01 -1.390063613653182983e-01 -4.877542704343795776e-02 -1.567609459161758423e-01 3.726056814193725586e-01 -8.638411015272140503e-02 1.654223948717117310e-01 -4.244332015514373779e-01 -2.061931192874908447e-01 -8.235533721745014191e-03 1.501387357711791992e-01 -1.287047415971755981e-01 9.333955496549606323e-02 3.168578818440437317e-02 -1.084980443120002747e-01 1.582959592342376709e-01 -1.125443652272224426e-01 -2.132961302995681763e-01 6.863348931074142456e-02 1.325396001338958740e-01 8.363934606313705444e-02 2.160182893276214600e-01 -3.140891492366790771e-01 1.832088083028793335e-01 -1.929970383644104004e-01 -8.039548993110656738e-02 5.829791724681854248e-02 1.469258368015289307e-01 -1.978305131196975708e-01 -2.004899531602859497e-01 7.289044559001922607e-02 -9.670177102088928223e-02
2.002023756504058838e-01 1.774918287992477417e-01 5.551066622138023376e-02 -2.347231358289718628e-01 3.178136348724365234e-01 -8.209469914436340332e-02 1.062696054577827454e-01 -2.133192867040634155e-01 6.177750602364540100e-02 1.439323872327804565e-01 -1.155583858489990234e-01 -2.635653913021087646e-01 1.650723367929458618e-01 -1.751125454902648926e-01 -1.862641721963882446e-01 2.859996557235717773e-01 -1.192805692553520203e-01 -2.378100007772445679e-01 -1.245471760630607605e-01 -2.467240244150161743e-01 1.355590969324111938e-01 2.856065705418586731e-02 -1.874826252460479736e-01 -2.731827795505523682e-01 1.448285430669784546e-01 7.198935747146606445e-02 2.323098480701446533e-01 1.179391145706176758e-01 1.746622174978256226e-01 -1.424132883548736572e-01 -4.098817706108093262e-02 -3.603575751185417175e-02
2.465968877077102661e-01 1.280794888734817505e-01 1.832844465970993042e-01 4.835685342550277710e-02 -2.051698714494705200e-01 -1.463290154933929443e-01 1.672437996603548527e-03 -2.404301315546035767e-01 -3.101175427436828613e-01 -2.040269970893859863e-02 -1.608948707580566406e-01 -9.099692106246948242e-02 4.292031377553939819e-02 -1.105959862470626831e-01 -2.706731855869293213e-01 2.508823573589324951e-01 -2.290729433298110962e-01 -3.216154128313064575e-02 -4.042342677712440491e-02 -2.052062153816223145e-01 4.476055875420570374e-02 1.522925794124603271e-01 -1.848876178264617920e-01 -1.772708147764205933e-01 -3.260076940059661865e-01 -1.257037371397018433e-01 2.402984648942947388e-01 -1.466926187276840210e-01 -2.452702522277832031e-01 -1.758410483598709106e-01 -5.707016214728355408e-03 -6.316362321376800537e-02
2.674170732498168945e-01 7.434834539890289307e-02 -1.663616746664047241e-01 -2.362736761569976807e-01 -2.815391123294830322e-02 2.323435097932815552e-01 -1.215529162436723709e-03 2.247723937034606934e-02 -2.133660763502120972e-01 1.399193108081817627e-01 -1.342297345399856567e-01 1.576812122948467731e-03 -1.988988816738128662e-01 -3.169336020946502686e-01 -2.938651442527770996e-01 2.285587936639785767e-01 -2.297506853938102722e-02 -1.894456595182418823e-01 -9.865134954452514648e-02 3.321204185485839844e-01 1.304829269647598267e-01 1.996347457170486450e-01 7.946236431598663330e-02 -1.128970459103584290e-01 -7.570976763963699341e-02 3.235958814620971680e-01 1.075647622346878052e-01 1.523522436618804932e-01 -1.587830334901809692e-01 -4.038809984922409058e-02 9.857196360826492310e-02 9.093620628118515015e-02
1.492971777915954590e-01 1.219497025012969971e-01 2.116700112819671631e-01 2.347979545593261719e-01 1.313874125480651855e-01 -6.661404855549335480e-03 3.107744157314300537e-01 -5.946516990661621094e-03 -3.749010860919952393e-01 3.947196528315544128e-02 -4.747173562645912170e-02 -1.377964913845062256e-01 -7.655601203441619873e-02 2.709196880459785461e-02 1.208055531606078148e-03 -1.211181730031967163e-01 -1.651076376438140869e-01 -3.178885579109191895e-01 -1.813412308692932129e-01 9.071049839258193970e-02 3.132787942886352539e-01 1.042997688055038452e-01 1.401329319924116135e-02 -1.766741424798965454e-01 2.713602734729647636e-03 1.631200015544891357e-01 8.379857987165451050e-02 -7.184404134750366211e-02 -3.324087560176849365e-01 8.149820566177368164e-02 -1.111220046877861023e-01 2.936347424983978271e-01
1.621209271252155304e-02 -2.211930602788925171e-02 2.291592024266719818e-02 -3.240274786949157715e-01 4.041198492050170898e-01 -1.109928190708160400e-01 1.790650486946105957e-01 -1.697260588407516479e-01 -2.876432053744792938e-02 1.542589813470840454e-01 2.100116014480590820e-02 7.053770124912261963e-02 -1.080164387822151184e-01 -1.845901608467102051e-01 -1.093419566750526428e-01 1.620874106884002686e-01 -4.348706454038619995e-02 -2.723215818405151367e-01 -1.941799819469451904e-01 2.128144353628158569e-01 1.540589034557342529e-01 -8.533613383769989014e-02 -3.183653652667999268e-01 1.088472362607717514e-02 -9.718305617570877075e-02 9.966617077589035034e-02 -3.910394757986068726e-02 -1.596559882164001465e-01 -3.596501350402832031e-01 -2.277007550001144409e-01 -3.369650337845087051e-03 1.551608294248580933e-01
1.697738617658615112e-01 2.482234239578247070e-01 1.763848960399627686e-02 -7.024598121643066406e-02 3.841638565063476562e-02 -3.655493259429931641e-02 -8.459290862083435059e-02 -4.723322391510009766e-02 -4.096672534942626953e-01 1.289668399840593338e-02 1.768561825156211853e-02 -3.780425786972045898e-01 9.941562265157699585e-02 -1.384222507476806641e-01 -1.027334928512573242e-01 1.850838307291269302e-03 -1.113196834921836853e-01 -2.868529558181762695e-01 -1.922513991594314575e-01 -1.001755297183990479e-01 -5.694322660565376282e-02 1.469366345554590225e-02 -7.383108884096145630e-02 -3.663484752178192139e-01 -2.621875405311584473e-01 2.892019748687744141e-01 1.631669849157333374e-01 -2.255659699440002441e-01 1.171484123915433884e-03 2.375138364732265472e-02 -1.107525974512100220e-01 1.174081042408943176e-01
1.824012547731399536e-01 1.685900986194610596e-01 8.682359755039215088e-02 5.123938620090484619e-02 -1.983590424060821533e-02 4.141542017459869385e-01 1.051516681909561157e-01 1.870963838882744312e-03 -3.088046014308929443e-01 3.276890814304351807e-01 2.519297786056995392e-02 -6.086298450827598572e-02 -2.608358114957809448e-02 -2.478847056627273560e-01 -1.273593455553054810e-01 1.520805954933166504e-01 -6.067118141800165176e-03 -1.032854914665222168e-01 -2.300342619419097900e-01 2.270334511995315552e-01 4.969277884811162949e-03 -1.360705345869064331e-01 2.770174667239189148e-02 -2.763479053974151611e-01 7.006515562534332275e-02 1.863753944635391235e-01 2.100622355937957764e-01 2.257209504023194313e-03 -3.476238250732421875e-02 -3.035984635353088379e-01 2.179321497678756714e-01 3.345432505011558533e-02
-3.478927165269851685e-02 -2.915313653647899628e-02 5.348839238286018372e-02 -1.615714132785797119e-01 2.742620706558227539e-01 1.348346322774887085e-01 3.218676447868347168e-01 -2.677839100360870361e-01 -1.020038649439811707e-01 1.935937255620956421e-01 -1.916978359222412109e-01 -1.670931577682495117e-01 2.487801015377044678e-01 -1.548928618431091309e-01 -2.181725949048995972e-02 2.772489935159683228e-02 -7.667316496372222900e-02 -1.234670504927635193e-01 -1.291218795813620090e-03 6.331042200326919556e-02 4.984588921070098877e-02 1.588570326566696167e-01 -8.802301250398159027e-03 -2.566839754581451416e-01 6.399402767419815063e-02 -2.208023220300674438e-01 9.349069744348526001e-02 -1.870009750127792358e-01 -4.323402047157287598e-01 -1.300895959138870239e-01 -2.598674222826957703e-02 -2.840673625469207764e-01
2.651117742061614990e-01 3.842889964580535889e-01 -7.148158550262451172e-02 -2.506763637065887451e-01 1.938141435384750366e-01 2.575226128101348877e-01 -7.615754753351211548e-02 -6.210739910602569580e-02 -2.016142904758453369e-01 2.249910496175289154e-02 1.566351801156997681e-01 1.788512431085109711e-02 -1.918432884849607944e-03 1.712834089994430542e-01 -1.954257860779762268e-02 3.006346225738525391e-01 -8.158722519874572754e-02 1.078116446733474731e-01 -3.306677937507629395e-02 1.293415725231170654e-01 2.259749621152877808e-01 -4.880388081073760986e-02 1.041998863220214844e-01 -2.763242647051811218e-02 -3.444009125232696533e-01 -1.593243144452571869e-02 -1.290190517902374268e-01 -1.400004178285598755e-01 -3.562073111534118652e-01 -1.428278684616088867e-01 4.012928903102874756e-02 9.623245149850845337e-02
2.527278363704681396e-01 1.429543644189834595e-01 1.692247092723846436e-01 -1.985646039247512817e-01 -4.580008238554000854e-02 1.410835534334182739e-01 -3.889169171452522278e-02 -2.560637593269348145e-01 -2.759773135185241699e-01 8.345542475581169128e-03 -1.280717551708221436e-01 -1.872540563344955444e-01 2.048340290784835815e-01 -1.008242294192314148e-01 -1.813603937625885010e-01 1.168313696980476379e-01 -3.290815278887748718e-02 -2.380307465791702271e-01 -2.555157244205474854e-01 -1.066210344433784485e-01 -1.775763556361198425e-02 -7.027618587017059326e-02 9.584319591522216797e-02 -2.725251317024230957e-01 -3.431847989559173584e-01 2.802780866622924805e-01 1.839507967233657837e-01 -2.021517008543014526e-01 -1.833193004131317139e-02 8.025166392326354980e-02 -1.483205556869506836e-01 9.624445438385009766e-02
2.470621168613433838e-01 3.543316423892974854e-01 -2.130830427631735802e-03 -6.528985500335693359e-02 -8.633736521005630493e-03 -8.074654638767242432e-02 1.804898828268051147e-01 1.987610757350921631e-01 -3.186030983924865723e-01 -1.113296486437320709e-02 -1.292072087526321411e-01 1.146377529948949814e-02 1.298026996664702892e-03 -1.797614544630050659e-01 -1.638032793998718262e-01 3.790494203567504883e-01 -7.830378413200378418e-02 -1.432487368583679199e-01 -1.110428199172019958e-01 3.324035704135894775e-01 2.557301223278045654e-01 1.964140832424163818e-01 9.185120463371276855e-02 2.847075462341308594e-02 -1.448603719472885132e-01 4.820254072546958923e-02 -1.371566355228424072e-01 -2.147604376077651978e-01 2.279750071465969086e-02 -1.432707905769348145e-01 1.917985528707504272e-01 2.020930871367454529e-02
2.367066591978073120e-01 3.368704020977020264e-01 2.657657265663146973e-01 5.469871312379837036e-02 -3.144340217113494873e-02 -4.101151227951049805e-02 -9.751622565090656281e-03 -2.169004976749420166e-01 -4.084322750568389893e-01 1.197533383965492249e-01 -1.991865485906600952e-01 -3.395301401615142822e-01 2.179802656173706055e-01 -3.439364433288574219e-01 -1.533448603004217148e-02 1.391792893409729004e-01 -1.040705963969230652e-01 -1.233900114893913269e-01 -3.067914769053459167e-02 -1.161934956908226013e-01 1.156563609838485718e-01 -1.941275969147682190e-02 -2.214135825634002686e-01 -1.787546277046203613e-01 -9.915792942047119141e-02 6.753729656338691711e-03 7.629821449518203735e-02 -4.014926403760910034e-02 -5.590034276247024536e-02 4.133728891611099243e-02 -1.241639405488967896e-01 1.128532737493515015e-01
5.143088847398757935e-02 -7.460613548755645752e-02 -1.794594898819923401e-02 -2.846747636795043945e-01 3.145695328712463379e-01 -6.446333229541778564e-02 1.382941007614135742e-01 -9.700371325016021729e-02 -1.653578281402587891e-01 1.020775958895683289e-01 -7.470837980508804321e-02 -3.726122155785560608e-02 8.816967904567718506e-02 -2.829301357269287109e-01 -1.685506664216518402e-02 8.419454097747802734e-02 -2.110654264688491821e-01 -2.837526798248291016e-01 -1.118294373154640198e-01 1.772586554288864136e-01 1.958001852035522461e-01 -9.556476771831512451e-02 -4.779385626316070557e-01 1.549846529960632324e-01 -1.205460876226425171e-01 3.561636060476303101e-02 7.817105203866958618e-02 -6.288963556289672852e-02 -2.215649485588073730e-01 -2.523342072963714600e-01 -4.839634150266647339e-02 1.702221184968948364e-01
3.416465818881988525e-01 2.971411049365997314e-01 2.232742458581924438e-01 -8.485314249992370605e-02 5.447059124708175659e-02 4.024579003453254700e-02 5.231842398643493652e-02 -2.609609663486480713e-01 -9.601411968469619751e-02 7.075479626655578613e-02 -3.717317013069987297e-03 -3.356226086616516113e-01 1.627364605665206909e-01 -1.230674088001251221e-01 -1.378268301486968994e-01 1.018001046031713486e-02 -1.074365079402923584e-01 -2.112402021884918213e-01 -2.133283615112304688e-01 -1.006267964839935303e-01 1.663985550403594971e-01 -3.960924223065376282e-02 -2.442326582968235016e-02 -2.290343344211578369e-01 -2.460579723119735718e-01 3.422257900238037109e-01 2.237130403518676758e-01 -9.772834181785583496e-02 1.456585479900240898e-03 6.087287142872810364e-02 -7.286311686038970947e-02 1.857692897319793701e-01
3.093011081218719482e-01 1.785688400268554688e-01 6.834682077169418335e-02 -2.045298181474208832e-02 1.254599988460540771e-01 6.622251123189926147e-02 1.617538928985595703e-02 1.481079729273915291e-03 -3.434755206108093262e-01 2.177028954029083252e-01 -1.502816565334796906e-02 1.352159231901168823e-01 4.296244308352470398e-02 -1.185710579156875610e-01 -7.289041578769683838e-02 4.548921063542366028e-02 -2.133640646934509277e-01 2.368845045566558838e-02 -3.713335692882537842e-01 2.044069916009902954e-01 -7.077655196189880371e-02 2.521581649780273438e-01 -2.220759838819503784e-01 -3.869114816188812256e-01 2.375162392854690552e-02 9.520014375448226929e-02 -4.702110588550567627e-02 4.217265173792839050e-02 1.186560690402984619e-01 -2.316960543394088745e-01 2.408594191074371338e-01 -8.391042798757553101e-02
8.504152297973632812e-02 1.373191773891448975e-01 4.148429632186889648e-02 -3.084301054477691650e-01 3.199828788638114929e-02 -2.737906575202941895e-01 2.150160819292068481e-01 -1.899300068616867065e-01 -1.330659389495849609e-01 6.985583901405334473e-02 -8.922304958105087280e-02 1.148252859711647034e-01 3.146633505821228027e-02 -1.431228369474411011e-01 -1.058209016919136047e-01 -1.062254980206489563e-01 -2.470777779817581177e-01 -2.255353778600692749e-01 -2.009552419185638428e-01 3.983094990253448486e-01 8.322305232286453247e-02 -1.184859350323677063e-01 -2.509047985076904297e-01 -1.275406926870346069e-01 -1.853906176984310150e-02 2.903615236282348633e-01 -2.225373536348342896e-01 -1.891466081142425537e-01 -9.314356744289398193e-02 -3.887210041284561157e-02 1.827538460493087769e-01 -8.007606863975524902e-02
1.625248044729232788e-02 2.013956755399703979e-01 3.569808602333068848e-02 9.006037563085556030e-02 6.352454423904418945e-02 3.768164515495300293e-01 1.154402792453765869e-01 -6.329053640365600586e-02 -3.496646583080291748e-01 1.385923027992248535e-01 -1.433029621839523315e-01 4.145957529544830322e-02 4.624205082654953003e-02 -3.520112931728363037e-01 2.035890519618988037e-01 1.158759072422981262e-01 -1.138808280229568481e-01 -2.637685537338256836e-01 -2.415485680103302002e-01 3.003035783767700195e-01 2.298513352870941162e-01 -8.099529892206192017e-02 -2.506015002727508545e-01 -4.884892329573631287e-02 5.481002479791641235e-02 4.316872730851173401e-02 2.016019076108932495e-01 -4.119301214814186096e-02 6.924420595169067383e-02 5.815234035253524780e-04 1.142976582050323486e-01 -1.451265215873718262e-01
2.858721613883972168e-01 -3.201550990343093872e-02 -2.227801978588104248e-01 -1.001409739255905151e-01 -8.088822662830352783e-02 2.826929390430450439e-01 5.399900302290916443e-02 -1.240457668900489807e-01 -4.471539556980133057e-01 3.018707782030105591e-02 6.261218804866075516e-03 -1.361906230449676514e-01 1.440832912921905518e-01 -1.662578731775283813e-01 -1.589882522821426392e-01 -1.271962523460388184e-01 -2.412209063768386841e-01 -1.268847286701202393e-01 -3.826971650123596191e-01 1.928922086954116821e-01 -3.284269571304321289e-02 9.548689424991607666e-02 -1.784251630306243896e-02 1.715624928474426270e-01 -5.677609890699386597e-02 -2.165850996971130371e-01 1.401414871215820312e-01 6.344201392494142056e-04 8.999077230691909790e-02 3.036034293472766876e-02 2.207224816083908081e-01 1.345997899770736694e-01
2.471497207880020142e-01 7.047178596258163452e-02 -2.216517180204391479e-01 -4.261805117130279541e-01 7.192892581224441528e-02 9.057452529668807983e-02 1.847147494554519653e-01 -2.358460426330566406e-01 -1.397139579057693481e-01 1.537406295537948608e-01 -1.168219968676567078e-01 -3.618708252906799316e-01 -1.896039396524429321e-02 -1.419628858566284180e-01 4.208132624626159668e-02 4.741190001368522644e-02 -1.800947040319442749e-01 -7.963734865188598633e-02 -7.078230381011962891e-02 1.385671347379684448e-01 1.565045118331909180e-02 2.092535234987735748e-02 8.335161954164505005e-02 -6.826989352703094482e-02 -1.516317129135131836e-01 3.057149350643157959e-01 2.189714908599853516e-01 4.241605289280414581e-03 -3.065813183784484863e-01 2.312675863504409790e-01 -5.695836152881383896e-03 2.403036132454872131e-02
1.274454891681671143e-01 6.566634029150009155e-02 -2.105486243963241577e-01 -1.886461116373538971e-02 3.973194211721420288e-02 5.577801540493965149e-02 -1.194615587592124939e-01 -6.410249322652816772e-02 -2.658122777938842773e-01 1.756118386983871460e-01 -1.372616831213235855e-02 -1.167160719633102417e-01 1.880553960800170898e-01 9.881865978240966797e-02 -5.645458586513996124e-03 2.844493091106414795e-01 -2.424102276563644409e-01 -2.410807162523269653e-01 -3.315948247909545898e-01 3.508392870426177979e-01 9.451592713594436646e-02 1.676711589097976685e-01 -2.616134285926818848e-01 -1.697354763746261597e-01 1.570747606456279755e-02 2.561495080590248108e-02 3.410900756716728210e-02 -2.874373793601989746e-01 2.708606794476509094e-02 1.137171406298875809e-02 3.103351294994354248e-01 -6.501631438732147217e-02
2.895438373088836670e-01 2.780984640121459961e-01 3.411765992641448975e-01 5.522909108549356461e-03 1.461561210453510284e-02 2.212646976113319397e-02 1.681811921298503876e-02 -1.521302312612533569e-01 -3.371055126190185547e-01 1.014386266469955444e-01 -2.198256552219390869e-01 -3.594465255737304688e-01 1.556000411510467529e-01 -2.506834566593170166e-01 -1.015665084123611450e-01 1.979441195726394653e-01 4.619073867797851562e-02 -1.963647603988647461e-01 -9.522017091512680054e-02 -7.393613457679748535e-02 6.861612200736999512e-02 1.375194080173969269e-02 -1.523145139217376709e-01 -2.197392135858535767e-01 -1.566657572984695435e-01 3.220921754837036133e-02 7.687601447105407715e-02 -2.118719965219497681e-01 -5.286145955324172974e-02 4.435279965400695801e-02 -1.272359341382980347e-01 1.769681870937347412e-01
1.734132179990410805e-03 6.776272505521774292e-02 -1.367692053318023682e-01 9.457371383905410767e-02 1.923653297126293182e-02 1.447666622698307037e-02 3.101860582828521729e-01 -3.243919610977172852e-01 -4.462842047214508057e-01 -2.933591790497303009e-02 -8.569903671741485596e-02 2.154568582773208618e-01 2.957942187786102295e-01 -9.198730438947677612e-02 -2.196491658687591553e-01 1.721676588058471680e-01 -1.208869889378547668e-01 9.638275951147079468e-02 -4.100096225738525391e-02 -1.937837153673171997e-01 3.238386511802673340e-01 1.633691601455211639e-02 -6.107508018612861633e-02 -1.512287557125091553e-01 -2.351671159267425537e-01 1.446461379528045654e-01 3.920849878340959549e-03 -7.571141421794891357e-02 -9.368108958005905151e-02 9.195785224437713623e-02 3.992654755711555481e-02 -2.059493809938430786e-01
1.827518939971923828e-01 1.597581654787063599e-01 1.704672127962112427e-01 -3.916769325733184814e-01 2.985085248947143555e-01 -1.356930881738662720e-01 1.163929253816604614e-01 -2.123340666294097900e-01 -1.868804991245269775e-01 -1.695841997861862183e-01 -2.046825550496578217e-02 -5.489714071154594421e-02 1.031543612480163574e-01 -2.097788304090499878e-01 -3.867650330066680908e-01 -5.946079641580581665e-02 -1.981618627905845642e-02 -1.368409991264343262e-01 -7.168850302696228027e-02 -6.682099401950836182e-02 1.388835012912750244e-01 -1.762468218803405762e-01 -2.766470797359943390e-02 1.827780157327651978e-01 -2.518692612648010254e-01 -3.529438003897666931e-02 3.271313011646270752e-02 -3.485897555947303772e-02 -1.613115668296813965e-01 -3.304129540920257568e-01 4.457629472017288208e-02 1.312483195215463638e-02
4.788277670741081238e-02 1.842832863330841064e-01 -7.700411975383758545e-02 -3.087092041969299316e-01 1.730804592370986938e-01 -1.423100680112838745e-01 -1.153981313109397888e-02 -9.932368248701095581e-02 -1.553257852792739868e-01 8.804000169038772583e-02 1.748895086348056793e-02 -2.716268897056579590e-01 -4.832260310649871826e-02 -2.209061682224273682e-01 -5.072749853134155273e-01 -1.330706407316029072e-03 -1.640893518924713135e-01 -1.306790858507156372e-01 -1.604996062815189362e-02 1.410613954067230225e-01 3.283320367336273193e-01 1.840231865644454956e-01 2.300807833671569824e-02 -1.209807246923446655e-01 -2.168727479875087738e-02 -1.745077073574066162e-01 2.616972029209136963e-01 -2.172944247722625732e-01 -3.943006321787834167e-02 1.278390437364578247e-01 2.831031195819377899e-02 -3.956361487507820129e-02
1.592527627944946289e-01 2.084604501724243164e-01 -7.017324119806289673e-02 -6.302399188280105591e-02 2.160608470439910889e-01 -1.080897673964500427e-01 3.271376788616180420e-01 2.762087881565093994e-01 -3.110514022409915924e-02 9.911082684993743896e-02 -5.574594438076019287e-02 -2.481343597173690796e-01 -6.108877807855606079e-02 -2.281169891357421875e-01 -3.850529715418815613e-02 -1.545398309826850891e-02 -1.171665564179420471e-01 -5.831638351082801819e-02 -1.732171326875686646e-01 1.720305383205413818e-01 2.100971490144729614e-01 -6.220370903611183167e-02 -3.454375267028808594e-01 -2.817693650722503662e-01 -7.077872753143310547e-02 1.646607369184494019e-01 -1.127416491508483887e-01 9.591338038444519043e-02 -9.809257090091705322e-02 -1.944956481456756592e-01 3.423593342304229736e-01 -7.415375858545303345e-02
1.318240165710449219e-01 -2.028312720358371735e-02 3.522811084985733032e-02 4.725960642099380493e-02 2.623359560966491699e-01 1.176768839359283447e-01 3.942359685897827148e-01 -1.281459033489227295e-01 -2.195393107831478119e-02 3.969016373157501221e-01 1.539204567670822144e-01 -8.680317550897598267e-02 -1.751005649566650391e-01 -1.471554189920425415e-01 -5.830166116356849670e-02 2.378559857606887817e-01 7.685347646474838257e-02 -1.648757457733154297e-01 -1.298532169312238693e-02 4.097806755453348160e-03 4.385837316513061523e-01 2.852670252323150635e-01 -1.947900950908660889e-01 -4.992093518376350403e-02 -3.916034102439880371e-02 -8.226876705884933472e-02 2.450949512422084808e-02 -1.466825008392333984e-01 4.808019101619720459e-02 1.579437404870986938e-01 1.014035344123840332e-01 -8.540315181016921997e-02
-2.109662815928459167e-02 -4.678608849644660950e-02 -6.535997241735458374e-02 -1.299483329057693481e-01 1.351822763681411743e-01 8.083701878786087036e-02 2.270237654447555542e-01 -1.336807012557983398e-01 -3.895471692085266113e-01 6.886799633502960205e-02 2.075889706611633301e-01 -5.047292634844779968e-02 1.496489942073822021e-01 -3.826984390616416931e-02 -3.442833125591278076e-01 8.546489477157592773e-02 -4.863899052143096924e-01 -1.258292496204376221e-01 -9.878984838724136353e-02 -2.255684463307261467e-03 1.807600557804107666e-01 1.577153615653514862e-02 -1.208358407020568848e-01 -1.366880834102630615e-01 -4.631125554442405701e-02 -1.953812241554260254e-01 4.285376146435737610e-02 2.722249329090118408e-01 -1.295728143304586411e-02 -1.671320572495460510e-02 2.768632173538208008e-01 9.176488220691680908e-02
3.572800755500793457e-01 2.481476068496704102e-01 1.347778290510177612e-01 -1.577274501323699951e-01 2.221154123544692993e-01 2.892804443836212158e-01 1.309555470943450928e-01 1.238100230693817139e-01 6.623192131519317627e-02 1.700924783945083618e-01 2.656803652644157410e-02 -1.364682335406541824e-02 -9.835231304168701172e-02 1.197177097201347351e-01 -2.351078093051910400e-01 1.380394995212554932e-01 -1.540647298097610474e-01 -1.234942078590393066e-01 -2.722644805908203125e-01 2.617735862731933594e-01 4.475740715861320496e-02 2.491387538611888885e-02 -8.687644451856613159e-02 1.026194915175437927e-01 -6.047494709491729736e-03 -2.481718733906745911e-02 -1.383951455354690552e-01 -2.126235812902450562e-01 -1.391387879848480225e-01 1.260082125663757324e-01 3.972119688987731934e-01 -9.651860594749450684e-02
1.353669166564941406e-01 3.226307779550552368e-02 1.306190937757492065e-01 -3.881612122058868408e-01 2.522364258766174316e-01 3.913680464029312134e-02 5.981484055519104004e-02 -2.392922528088092804e-02 -1.727978140115737915e-01 1.509977877140045166e-01 5.367698892951011658e-02 4.425325617194175720e-02 -1.810821443796157837e-01 -1.201994419097900391e-01 2.709442004561424255e-02 2.516482174396514893e-01 -3.447406589984893799e-01 1.887077838182449341e-02 -3.286668360233306885e-01 2.779760062694549561e-01 5.674114450812339783e-02 -5.093506351113319397e-02 -8.259875327348709106e-02 -3.085508048534393311e-01 1.059684008359909058e-01 2.084200084209442139e-02 1.747173070907592773e-01 4.713858477771282196e-03 -6.514166295528411865e-02 -9.353788197040557861e-02 3.273119032382965088e-01 -1.130103971809148788e-02
1.235940158367156982e-01 5.602964386343955994e-02 7.035560905933380127e-02 -2.392321527004241943e-01 1.562123000621795654e-01 3.266977518796920776e-02 3.111980855464935303e-01 -2.064377814531326294e-01 -3.894049525260925293e-01 -1.164925983175635338e-03 3.249805867671966553e-01 8.857022039592266083e-03 1.172369867563247681e-01 9.553295373916625977e-02 -2.894099652767181396e-01 -5.078954622149467468e-02 4.371359478682279587e-03 -6.776575744152069092e-02 -4.054446816444396973e-01 9.917967766523361206e-02 2.064559012651443481e-01 -7.037644833326339722e-02 -6.982337683439254761e-02 -9.504567086696624756e-02 -4.836218059062957764e-02 -2.023834884166717529e-01 -1.099017634987831116e-02 1.670548110269010067e-03 -2.674168646335601807e-01 -1.468406766653060913e-01 9.851249307394027710e-02 3.763432428240776062e-02
1.203509643673896790e-01 2.672279179096221924e-01 -1.790965348482131958e-02 -3.258118033409118652e-01 1.733015775680541992e-01 -8.161170035600662231e-02 1.960481554269790649e-01 -2.425839453935623169e-01 -2.514527440071105957e-01 2.877888381481170654e-01 3.048075139522552490e-01 1.651493832468986511e-02 -2.531737685203552246e-01 -1.862635612487792969e-01 -1.025342121720314026e-01 2.030039764940738678e-02 -4.005584493279457092e-02 -3.327983021736145020e-01 6.467805057764053345e-02 3.470452502369880676e-02 2.410807013511657715e-01 -2.081547081470489502e-01 5.865602870471775532e-04 -1.832624524831771851e-01 -3.948460519313812256e-02 -9.725277125835418701e-02 1.036863848567008972e-01 -2.953899279236793518e-02 -2.102445065975189209e-01 -6.444068253040313721e-02 -5.394564010202884674e-03 3.002790920436382294e-02
3.108646161854267120e-02 2.273423075675964355e-01 1.290810853242874146e-01 -1.924962550401687622e-01 3.285310044884681702e-02 -1.442504674196243286e-02 2.597326636314392090e-01 -4.977788031101226807e-02 -7.703752815723419189e-02 -2.713724970817565918e-01 -7.489392161369323730e-02 -1.079472154378890991e-01 -1.238709464669227600e-01 -1.448082774877548218e-01 -2.106454223394393921e-01 4.088790342211723328e-02 -2.930652797222137451e-01 -1.352513581514358521e-01 -2.356352210044860840e-01 -1.767885833978652954e-01 1.939831078052520752e-01 4.105690494179725647e-02 -5.149158090353012085e-02 2.437797561287879944e-02 -3.826119005680084229e-01 -2.848133817315101624e-02 3.643371760845184326e-01 -4.145989194512367249e-02 -1.732869148254394531e-01 -3.013980090618133545e-01 -7.632861286401748657e-02 -3.649746254086494446e-02
2.938547730445861816e-01 2.865218222141265869e-01 -4.422217141836881638e-03 -1.243573352694511414e-01 1.955129504203796387e-01 -2.232280187308788300e-02 2.823607623577117920e-01 -3.410846889019012451e-01 -1.166667118668556213e-01 -1.104814857244491577e-01 -2.410974055528640747e-01 -9.276238083839416504e-02 3.908215090632438660e-02 -2.971481382846832275e-01 -2.451474368572235107e-01 5.919572338461875916e-02 1.103618443012237549e-01 -2.436425909399986267e-02 -8.106234669685363770e-02 -2.317685037851333618e-01 9.762849658727645874e-02 -6.245927512645721436e-02 -2.427540719509124756e-01 -1.313474029302597046e-01 2.103932648897171021e-01 8.515869081020355225e-02 2.450216710567474365e-01 5.428299307823181152e-02 -1.323475539684295654e-01 -3.879550099372863770e-02 -9.608176350593566895e-02 -1.728490442037582397e-01
2.159715145826339722e-01 2.186741828918457031e-01 2.781904488801956177e-02 -3.401534855365753174e-01 2.050768397748470306e-02 1.824981421232223511e-01 -1.194790005683898926e-02 -1.161085292696952820e-01 -3.170829415321350098e-01 1.060782447457313538e-01 2.041475847363471985e-02 1.279289275407791138e-01 6.505279242992401123e-02 3.885392472147941589e-02 -1.863031387329101562e-01 1.358888298273086548e-01 -1.647044904530048370e-02 2.464659661054611206e-01 -2.802431881427764893e-01 -5.630696937441825867e-02 2.294489443302154541e-01 -1.377378702163696289e-01 -2.325552701950073242e-01 -2.125824242830276489e-02 -1.811005026102066040e-01 -1.023176535964012146e-01 9.853892028331756592e-02 -1.796137988567352295e-01 -3.928530216217041016e-01 1.244630366563796997e-01 -6.168292090296745300e-02 1.627089381217956543e-01
3.358989953994750977e-01 2.902873754501342773e-01 2.793031930923461914e-01 4.155265539884567261e-02 -1.606480404734611511e-02 5.944910272955894470e-02 2.241267822682857513e-02 -2.139910757541656494e-01 -3.162328898906707764e-01 7.225777208805084229e-02 -1.121123582124710083e-01 -3.360639214515686035e-01 2.222303301095962524e-01 -2.108425945043563843e-01 -1.632128357887268066e-01 1.603453308343887329e-01 -7.147191464900970459e-02 -2.177895307540893555e-01 -1.545710563659667969e-01 -1.193564310669898987e-01 9.385676681995391846e-02 5.749354511499404907e-02 -1.593334823846817017e-01 -1.295789778232574463e-01 -1.045664399862289429e-01 1.093940660357475281e-01 2.157087326049804688e-01 -1.616246402263641357e-01 2.497539669275283813e-02 4.175086319446563721e-02 -1.598804444074630737e-01 1.664487421512603760e-01
2.717128694057464600e-01 1.455155313014984131e-01 1.739867627620697021e-01 -2.236344963312149048e-01 9.615197032690048218e-02 2.959752827882766724e-02 2.417548149824142456e-01 2.748648226261138916e-01 -1.400901079177856445e-01 1.863893568515777588e-01 -1.513771712779998779e-01 -1.798263192176818848e-02 -1.125479042530059814e-01 -2.760821580886840820e-02 -1.450969278812408447e-01 1.206357851624488831e-01 3.820808604359626770e-02 -2.332558035850524902e-01 -1.729814708232879639e-01 3.233522772789001465e-01 -3.681491687893867493e-02 3.164165914058685303e-01 1.847372055053710938e-01 -1.704694777727127075e-01 -2.598788142204284668e-01 -7.759047299623489380e-02 -7.826124876737594604e-02 -3.013807833194732666e-01 -1.210548877716064453e-01 8.226160705089569092e-02 2.625811845064163208e-02 7.951853424310684204e-02
1.957836002111434937e-01 1.412999182939529419e-01 -1.576437354087829590e-01 -2.371413707733154297e-01 -1.922847926616668701e-01 -1.638412177562713623e-01 1.323231756687164307e-01 -1.714288257062435150e-02 -1.841224730014801025e-01 -1.457183435559272766e-02 -2.080601304769515991e-01 1.051795035600662231e-01 -3.090283274650573730e-02 -6.561329960823059082e-02 -1.317609697580337524e-01 3.348560631275177002e-01 -2.622712031006813049e-02 -4.200997948646545410e-01 -1.551014631986618042e-01 3.317889869213104248e-01 2.177556753158569336e-01 1.910875886678695679e-01 -4.533180594444274902e-02 -2.589003443717956543e-01 -7.203856110572814941e-02 -6.889089196920394897e-02 2.328339032828807831e-02 -1.189955249428749084e-01 -2.418623566627502441e-01 6.778890639543533325e-02 -7.630520849488675594e-05 -6.100315228104591370e-02
1.087963730096817017e-01 2.519373595714569092e-01 -1.731400787830352783e-01 -2.126836180686950684e-01 1.816462278366088867e-01 4.784325510263442993e-02 1.058528125286102295e-01 7.890021055936813354e-02 -2.158687412738800049e-01 3.916491866111755371e-01 -1.927750110626220703e-01 -7.048788666725158691e-02 -4.368745163083076477e-02 -1.643475443124771118e-01 -1.788987070322036743e-01 1.855372637510299683e-01 -1.479161679744720459e-01 -2.811535000801086426e-01 9.137981384992599487e-02 1.504450887441635132e-01 1.968926191329956055e-01 1.477535665035247803e-01 -4.559260979294776917e-02 1.913437098264694214e-01 1.240691468119621277e-01 -1.015204787254333496e-01 1.798895001411437988e-01 -2.621123790740966797e-01 -1.678447872400283813e-01 -1.630710214376449585e-01 -6.978464126586914062e-02 -2.042109072208404541e-01
3.219055831432342529e-01 2.821633517742156982e-01 1.782652586698532104e-01 4.187287017703056335e-02 -1.126079037785530090e-01 3.515481948852539062e-02 2.159591205418109894e-02 -1.305576562881469727e-01 -2.504109442234039307e-01 1.680331863462924957e-02 1.154304891824722290e-01 -3.624855875968933105e-01 -2.444663550704717636e-03 -6.689645349979400635e-02 -1.173434481024742126e-01 9.072744846343994141e-02 -1.069829389452934265e-01 -3.189183399081230164e-02 -2.379581332206726074e-01 -8.747909963130950928e-02 2.271701116114854813e-03 1.524192839860916138e-01 -5.195906758308410645e-02 -1.365923434495925903e-01 -4.427420496940612793e-01 2.124694287776947021e-01 9.991878271102905273e-02 -2.227832525968551636e-01 -2.286996841430664062e-01 -1.243523415178060532e-02 -1.953861564397811890e-01 6.974031031131744385e-02
3.676590323448181152e-01 5.780354514718055725e-02 -5.012671276926994324e-02 1.699070632457733154e-02 2.695688009262084961e-01 1.712393313646316528e-01 2.943358123302459717e-01 1.287339814007282257e-02 -2.395093142986297607e-01 2.760707028210163116e-02 -1.538622975349426270e-01 3.288776800036430359e-02 2.346001267433166504e-01 -1.497368663549423218e-01 -1.255422085523605347e-01 -1.881369203329086304e-01 -2.128098607063293457e-01 1.850974559783935547e-02 -1.334089934825897217e-01 2.682984173297882080e-01 -3.599127382040023804e-02 1.108680292963981628e-01 4.867375269532203674e-02 -1.300332397222518921e-01 1.104883998632431030e-01 -5.369919538497924805e-02 7.610462605953216553e-02 -2.114154100418090820e-01 -2.481823563575744629e-01 -9.227301925420761108e-03 3.060698509216308594e-01 -2.630254030227661133e-01
4.457323253154754639e-01 4.100794345140457153e-02 5.125214904546737671e-02 -3.023565113544464111e-01 -2.223024368286132812e-01 1.872175484895706177e-01 1.071399152278900146e-01 -1.711720973253250122e-01 -1.976854801177978516e-01 4.500653594732284546e-02 1.477347761392593384e-01 7.054667919874191284e-02 -5.955169722437858582e-02 -2.719807028770446777e-01 6.586519628763198853e-02 -3.329068049788475037e-02 -1.501699984073638916e-01 -2.306271493434906006e-01 -1.546771377325057983e-01 2.361438125371932983e-01 -7.356266677379608154e-02 1.429449170827865601e-01 -3.973633795976638794e-02 -2.755976915359497070e-01 -1.732280552387237549e-01 1.114850193262100220e-01 5.396192148327827454e-02 -6.100354343652725220e-02 1.647754609584808350e-01 -2.471463233232498169e-01 1.781445294618606567e-01 4.035736992955207825e-02
1.332822591066360474e-01 1.214458495378494263e-01 -3.823005408048629761e-02 9.809841401875019073e-03 3.896580040454864502e-01 -1.914003118872642517e-02 2.907684445381164551e-01 -2.149218134582042694e-02 -1.338410675525665283e-01 -7.574331760406494141e-02 -9.554000198841094971e-02 4.048278927803039551e-02 -3.488726019859313965e-01 -9.992862492799758911e-02 -7.152347359806299210e-03 3.177673816680908203e-01 -2.320284247398376465e-01 -1.109449714422225952e-01 -2.564626932144165039e-01 1.901698261499404907e-01 8.089040219783782959e-02 -1.458392888307571411e-01 1.979578286409378052e-01 -3.770625889301300049e-01 -4.197710007429122925e-02 3.152664378285408020e-02 -5.655108019709587097e-02 -1.969318836927413940e-01 1.867824234068393707e-02 -9.263722226023674011e-03 8.905982971191406250e-02 1.766822785139083862e-01
1.074588224291801453e-01 2.339825965464115143e-02 -7.110995799303054810e-02 -1.986697614192962646e-01 8.549311012029647827e-02 -9.467722475528717041e-02 9.777642786502838135e-02 1.347927302122116089e-01 -2.434558719396591187e-01 1.372237652540206909e-01 -4.863891005516052246e-02 3.307227976620197296e-03 -1.174848452210426331e-01 -6.150320544838905334e-02 -2.190868258476257324e-01 2.543012499809265137e-01 -1.964809000492095947e-01 -4.039362668991088867e-01 3.330867365002632141e-02 4.941938817501068115e-01 1.616918109357357025e-02 2.500766515731811523e-01 -1.495750844478607178e-01 -2.223601192235946655e-01 -1.244889795780181885e-01 -5.006001796573400497e-03 -2.060646265745162964e-01 -2.347772754728794098e-02 -3.995381295680999756e-02 9.822116792201995850e-02 -1.897204369306564331e-01 3.389367088675498962e-02
2.380984127521514893e-01 1.908807307481765747e-01 7.779441028833389282e-02 -3.629127051681280136e-03 -7.135882228612899780e-02 2.728233635425567627e-01 1.932465732097625732e-01 -3.044845163822174072e-01 -2.431620955467224121e-01 -1.164708063006401062e-01 1.738946586847305298e-01 6.470970064401626587e-02 -2.507930062711238861e-02 -2.049230039119720459e-01 6.651298701763153076e-02 -3.274611756205558777e-02 -2.053489238023757935e-01 -1.195606961846351624e-01 -3.152911663055419922e-01 3.675079941749572754e-01 -2.435772567987442017e-01 6.280639022588729858e-02 -3.015031479299068451e-02 -6.323117762804031372e-02 -8.140509948134422302e-03 -6.041000783443450928e-02 7.471811026334762573e-02 -2.907800674438476562e-01 -9.988866001367568970e-02 9.449409693479537964e-02 2.361655533313751221e-01 -9.133723378181457520e-02
2.251364141702651978e-01 -2.867559716105461121e-02 7.893031835556030273e-02 -2.730943262577056885e-01 1.524455547332763672e-01 1.606425195932388306e-01 3.392184078693389893e-01 -1.501362621784210205e-01 -2.388067394495010376e-01 1.570040136575698853e-01 -5.694659799337387085e-02 -4.502374678850173950e-02 5.863443017005920410e-02 -7.216654717922210693e-02 -9.133481234312057495e-02 -1.496165841817855835e-01 -2.639845311641693115e-01 1.962825953960418701e-01 -1.982906609773635864e-01 1.251000463962554932e-01 -6.506995856761932373e-02 1.023298427462577820e-01 -6.638271361589431763e-02 -2.636260986328125000e-01 2.241066098213195801e-01 -2.004061639308929443e-02 9.106060117483139038e-02 -2.348176091909408569e-01 -3.035317659378051758e-01 2.317277044057846069e-01 1.954221278429031372e-01 -6.951633840799331665e-02
2.371154427528381348e-01 1.566832065582275391e-01 -1.366645749658346176e-02 8.995985239744186401e-02 5.224095657467842102e-02 2.207097411155700684e-01 7.990191876888275146e-02 -1.946407705545425415e-01 -1.544333249330520630e-01 1.844246089458465576e-01 1.990927457809448242e-01 -8.293623477220535278e-02 8.340737968683242798e-02 -2.818189561367034912e-01 6.689629983156919479e-03 1.981876194477081299e-01 -4.421518743038177490e-02 -1.276570558547973633e-01 -3.324954956769943237e-02 1.434170901775360107e-01 -2.519867718219757080e-01 -2.927893698215484619e-01 -1.040395796298980713e-01 -1.033976748585700989e-01 -4.802577793598175049e-01 -2.318217232823371887e-02 -1.052442789077758789e-01 -1.383319944143295288e-01 -1.949366927146911621e-01 1.834606677293777466e-01 8.548033982515335083e-02 -1.847434192895889282e-01
1.306400150060653687e-01 7.190328836441040039e-02 -1.458833809010684490e-03 -6.887843459844589233e-02 2.968864142894744873e-02 8.658543974161148071e-02 3.119713664054870605e-01 9.324470162391662598e-02 -2.225011587142944336e-01 1.249020695686340332e-01 -1.994674950838088989e-01 1.632833778858184814e-01 -3.044672012329101562e-01 -1.589078605175018311e-01 -1.017838567495346069e-01 4.605242609977722168e-01 -1.910022646188735962e-01 -9.705760329961776733e-02 -2.218856066465377808e-01 1.264943927526473999e-02 4.563858360052108765e-02 9.326304495334625244e-02 -2.354046888649463654e-02 -3.570662140846252441e-01 -6.354831904172897339e-02 1.712262034416198730e-01 -1.278917938470840454e-01 -2.131056934595108032e-01 3.075266443192958832e-02 -2.021650373935699463e-01 1.586027257144451141e-02 1.238763332366943359e-01
2.071072310209274292e-01 1.474444121122360229e-01 1.324612796306610107e-01 -2.239163368940353394e-01 1.794778257608413696e-01 -4.657374694943428040e-02 -2.468208782374858856e-02 -1.117694284766912460e-02 -1.860596090555191040e-01 5.923152901232242584e-03 -2.725130133330821991e-02 1.453038305044174194e-02 -9.298792481422424316e-02 -6.289353221654891968e-02 -1.081292182207107544e-01 2.781071066856384277e-01 3.928865492343902588e-02 -4.296767711639404297e-02 -1.872134655714035034e-01 2.798197865486145020e-01 2.437451183795928955e-01 -1.750408709049224854e-01 1.221860274672508240e-01 -4.038924872875213623e-01 3.537451103329658508e-02 -2.161812633275985718e-01 1.989509165287017822e-01 2.366333827376365662e-02 -1.856193691492080688e-01 -2.156363427639007568e-01 3.758049607276916504e-01 1.281881611794233322e-02
8.512161672115325928e-02 1.122073233127593994e-01 2.432406842708587646e-01 6.041219830513000488e-02 -3.331869840621948242e-02 -1.114570200443267822e-01 1.044553741812705994e-01 -2.077808678150177002e-01 -3.533331751823425293e-01 -2.330138348042964935e-02 -2.373699694871902466e-01 -2.898865640163421631e-01 1.193625628948211670e-01 -1.250291019678115845e-01 -3.656041026115417480e-01 1.181527525186538696e-01 -1.256426572799682617e-01 -5.241064354777336121e-02 -7.629204541444778442e-02 -4.092114418745040894e-02 -1.605808287858963013e-01 1.037861779332160950e-02 -1.290879398584365845e-01 -1.007946580648422241e-01 -2.568052113056182861e-01 -1.620023697614669800e-01 3.286122679710388184e-01 -1.092332601547241211e-01 -1.198514476418495178e-01 -2.808645069599151611e-01 2.594167925417423248e-02 -1.472427248954772949e-01
5.206011235713958740e-02 1.785984337329864502e-01 -3.786568716168403625e-02 -2.185728102922439575e-01 2.217828631401062012e-01 -2.263568937778472900e-01 -9.435798972845077515e-02 -7.179584354162216187e-02 -2.313213646411895752e-01 -1.911050975322723389e-01 -1.453914046287536621e-01 -8.700945228338241577e-02 2.089842967689037323e-02 -5.342657212167978287e-03 -1.587007939815521240e-01 1.035343185067176819e-01 -1.322683990001678467e-01 -1.538898497819900513e-01 -3.269336819648742676e-01 3.931071460247039795e-01 2.843024134635925293e-01 1.421667635440826416e-01 -2.938020825386047363e-01 -1.905506700277328491e-01 -3.055082075297832489e-02 2.346406579017639160e-01 3.630848601460456848e-02 -9.837601333856582642e-02 -1.152479425072669983e-01 1.469632685184478760e-01 1.349164098501205444e-01 -1.606010273098945618e-02
1.866602897644042969e-01 3.537202477455139160e-01 2.034498006105422974e-01 1.164025142788887024e-01 -6.685681641101837158e-02 4.536032676696777344e-02 -3.438007459044456482e-02 -2.005082070827484131e-01 -2.478024214506149292e-01 1.996633782982826233e-02 -9.082278609275817871e-02 -3.187924027442932129e-01 1.444939821958541870e-01 -1.737180799245834351e-01 -1.378591060638427734e-01 1.721647381782531738e-02 -9.658390283584594727e-02 -1.530846208333969116e-01 -7.877601683139801025e-02 -6.226347014307975769e-02 -1.616931147873401642e-02 6.808703392744064331e-02 -2.403508722782135010e-01 -2.709763646125793457e-01 -2.493872791528701782e-01 -1.735696345567703247e-01 3.196056485176086426e-01 -2.553583681583404541e-01 -7.644001394510269165e-02 -1.995250731706619263e-01 -9.655609726905822754e-02 3.941029682755470276e-02
1.428040713071823120e-01 2.994149923324584961e-02 8.588764071464538574e-02 2.739229425787925720e-02 -6.915641133673489094e-04 1.196387708187103271e-01 2.688699364662170410e-01 -5.747910588979721069e-02 -1.411405205726623535e-01 6.800041347742080688e-02 4.012964293360710144e-02 5.821649357676506042e-02 -2.318063825368881226e-01 -2.945953011512756348e-01 -2.382493764162063599e-01 2.846003472805023193e-01 -2.453181445598602295e-01 6.168390810489654541e-02 -3.701640665531158447e-01 2.297814041376113892e-01 1.782195717096328735e-01 -5.362091585993766785e-02 2.759684808552265167e-02 -2.533128559589385986e-01 1.383078247308731079e-01 2.529976069927215576e-01 9.462164342403411865e-02 -1.185324713587760925e-01 -8.002455532550811768e-02 -7.738257944583892822e-02 3.171374201774597168e-01 -1.919222064316272736e-02
-1.600413620471954346e-01 2.272364050149917603e-01 1.114399954676628113e-01 -1.399857848882675171e-01 9.694115072488784790e-02 1.127542257308959961e-01 9.265457093715667725e-02 -1.561594754457473755e-01 -1.884624361991882324e-01 -1.510272324085235596e-01 -2.403607778251171112e-02 7.260689884424209595e-02 4.626378417015075684e-02 -2.799040377140045166e-01 -2.090826332569122314e-01 1.490850746631622314e-01 -3.822624385356903076e-01 -3.468571305274963379e-01 -2.419219166040420532e-01 -6.075136363506317139e-02 -6.771544925868511200e-03 5.468060728162527084e-03 -1.929648965597152710e-01 -9.421714395284652710e-02 -6.805021315813064575e-02 -1.565167307853698730e-01 -5.872546508908271790e-02 2.171031236648559570e-01 -2.877353429794311523e-01 -2.098093181848526001e-02 2.393691539764404297e-01 1.731151342391967773e-01
1.087049916386604309e-01 2.435017675161361694e-01 2.375548928976058960e-01 -1.395111978054046631e-01 9.197229146957397461e-02 -2.570571005344390869e-01 2.370106726884841919e-01 -3.256328105926513672e-01 -2.244214862585067749e-01 -1.407866179943084717e-01 2.863905429840087891e-01 6.580513715744018555e-02 1.231053695082664490e-01 -2.567748427391052246e-01 -3.117080330848693848e-01 1.150556206703186035e-01 -2.258060872554779053e-01 -3.637393936514854431e-02 -5.734079331159591675e-02 -1.997431367635726929e-02 1.775667965412139893e-01 1.013505086302757263e-01 1.061519384384155273e-01 -1.993404179811477661e-01 7.608403917402029037e-03 -1.172552034258842468e-01 1.842111051082611084e-01 -1.636646687984466553e-01 -1.221318617463111877e-01 -8.156345225870609283e-03 1.565867215394973755e-01 -7.340919971466064453e-02
-1.591153889894485474e-01 1.697006076574325562e-01 -1.019811257719993591e-01 -2.535092234611511230e-01 7.318563014268875122e-02 1.725212037563323975e-01 1.066426187753677368e-01 -2.647130489349365234e-01 -4.041461944580078125e-01 7.795290648937225342e-02 2.464286386966705322e-01 -6.831017136573791504e-02 -1.591022312641143799e-02 6.518306676298379898e-03 -3.506942689418792725e-01 1.849787682294845581e-01 -4.505985677242279053e-01 -1.580349653959274292e-01 -2.223966270685195923e-01 -1.065622717142105103e-01 9.731456637382507324e-02 -1.262712664902210236e-02 -2.166943624615669250e-02 -4.678046330809593201e-02 -2.228114195168018341e-02 -4.627526924014091492e-02 7.195756584405899048e-02 5.255950242280960083e-02 -1.707272827625274658e-01 1.208422929048538208e-01 8.271675556898117065e-02 7.727532181888818741e-03
2.232305556535720825e-01 2.524734437465667725e-01 -2.312166802585124969e-02 -1.550181210041046143e-01 6.509438157081604004e-02 2.246408462524414062e-01 2.979780435562133789e-01 -1.397575587034225464e-01 -1.813318431377410889e-01 -9.757787734270095825e-02 1.650822162628173828e-01 -5.157342553138732910e-02 -4.766930639743804932e-02 -3.772950172424316406e-01 -2.290323674678802490e-01 8.958895504474639893e-02 2.387574762105941772e-01 3.507697582244873047e-02 8.428201824426651001e-02 2.802450954914093018e-01 -1.108334660530090332e-01 -1.467364728450775146e-01 -2.520335018634796143e-01 -9.411563724279403687e-02 1.205413695424795151e-02 -1.500537693500518799e-01 -2.793913781642913818e-01 -4.609304293990135193e-02 1.233954727649688721e-01 8.447994291782379150e-02 1.126125231385231018e-01 1.829058527946472168e-01
1.641337126493453979e-01 2.503294944763183594e-01 1.589916199445724487e-01 1.665673851966857910e-01 1.701985597610473633e-01 3.181357681751251221e-02 3.109810352325439453e-01 -4.482980072498321533e-02 -1.946738362312316895e-01 1.038520783185958862e-01 -4.219483733177185059e-01 5.071954429149627686e-02 1.653307825326919556e-01 -2.326874732971191406e-01 -1.366528272628784180e-01 1.427730917930603027e-01 -3.324214518070220947e-01 -9.974172338843345642e-03 -2.990823239088058472e-02 1.228372007608413696e-01 -1.288203597068786621e-01 7.204734534025192261e-02 -2.842346429824829102e-01 1.630767136812210083e-01 -8.997604250907897949e-03 -4.072230774909257889e-03 -4.525391012430191040e-02 -6.023938208818435669e-02 -2.038330733776092529e-01 -4.043605178594589233e-03 1.698107421398162842e-01 -2.165916264057159424e-01
1.473472565412521362e-01 1.393580883741378784e-01 -2.516135014593601227e-02 -3.794845640659332275e-01 9.064432233572006226e-02 2.380521968007087708e-02 1.864782422780990601e-01 -1.178172528743743896e-01 -2.569852471351623535e-01 8.340804278850555420e-02 3.029450178146362305e-01 7.559485733509063721e-02 2.323145046830177307e-02 6.291903555393218994e-02 -3.659282326698303223e-01 1.904883831739425659e-01 4.141363501548767090e-02 -1.317631453275680542e-01 -2.501560747623443604e-01 2.246569246053695679e-01 2.418736219406127930e-01 -5.375014618039131165e-03 -6.583203375339508057e-02 -6.306659430265426636e-02 2.967351116240024567e-02 -1.563721150159835815e-01 5.421869456768035889e-02 -2.401407510042190552e-01 -3.222562670707702637e-01 -1.171904057264328003e-01 6.387750059366226196e-02 7.099562138319015503e-02
2.199192345142364502e-01 3.910424113273620605e-01 3.658812344074249268e-01 -2.538392692804336548e-02 -2.798876538872718811e-02 4.278547316789627075e-02 -6.109612807631492615e-02 -1.641664654016494751e-01 -2.602231800556182861e-01 -3.378549218177795410e-02 -8.428855240345001221e-02 -3.856843411922454834e-01 1.207183301448822021e-01 -2.272838205099105835e-01 -1.506235599517822266e-01 1.586098819971084595e-01 4.638695716857910156e-02 -1.520024538040161133e-01 -2.304914891719818115e-01 -1.123564988374710083e-01 4.979915544390678406e-02 6.270965933799743652e-02 -9.463397413492202759e-02 -2.550697922706604004e-01 -2.274198085069656372e-01 -2.737837843596935272e-02 1.642445772886276245e-01 -1.093163862824440002e-01 -8.106982707977294922e-02 8.792384527623653412e-03 -9.181570261716842651e-02 1.192049458622932434e-01
1.427094936370849609e-01 2.224085927009582520e-01 -1.872799126431345940e-03 1.364089846611022949e-01 1.361523717641830444e-01 1.819722354412078857e-02 -5.280651152133941650e-02 -1.289067864418029785e-01 -1.613666415214538574e-01 2.195235788822174072e-01 3.005833551287651062e-02 -2.898056432604789734e-02 5.658122897148132324e-02 -1.231563687324523926e-01 -1.094604879617691040e-01 1.150390431284904480e-01 -1.913761347532272339e-01 -2.894196845591068268e-02 -4.110587835311889648e-01 3.229766190052032471e-01 2.207854688167572021e-01 3.142404258251190186e-01 -2.559312880039215088e-01 -1.744038313627243042e-01 -5.742738395929336548e-02 1.713385283946990967e-01 1.544824801385402679e-02 -2.562966346740722656e-01 2.259814739227294922e-01 -4.088714346289634705e-02 1.622713357210159302e-01 1.480433791875839233e-01
2.806249856948852539e-01 3.322593569755554199e-01 3.988324701786041260e-01 -7.232008874416351318e-02 2.654247358441352844e-02 2.968857064843177795e-02 -5.640474334359169006e-02 -1.241354048252105713e-01 -2.913459539413452148e-01 -2.477803267538547516e-02 -1.187052726745605469e-01 -3.963926136493682861e-01 1.886452287435531616e-01 -2.616330385208129883e-01 -5.275249481201171875e-02 1.510031521320343018e-01 5.492488853633403778e-03 -4.963111132383346558e-02 -7.995977997779846191e-03 -6.624782085418701172e-02 2.175170332193374634e-01 2.143050543963909149e-02 -1.844739466905593872e-01 -2.263827472925186157e-01 -2.190043628215789795e-01 4.909807071089744568e-02 1.506173610687255859e-01 -4.401437938213348389e-02 -1.085005328059196472e-01 2.497223205864429474e-02 -1.098402887582778931e-01 2.417774870991706848e-02
2.461697608232498169e-01 1.347385346889495850e-01 3.581602573394775391e-01 -2.925975322723388672e-01 1.099419444799423218e-01 1.117911189794540405e-01 1.001792866736650467e-02 -1.343063265085220337e-01 -5.532632768154144287e-02 2.893930971622467041e-01 -1.072585955262184143e-02 1.237664520740509033e-01 1.798985898494720459e-01 -1.044241338968276978e-01 -5.886702612042427063e-02 1.236766800284385681e-01 -4.155745208263397217e-01 -1.614261567592620850e-01 3.622492030262947083e-02 2.068965882062911987e-01 -1.679298281669616699e-01 1.031986549496650696e-01 -1.561442911624908447e-01 -2.459395080804824829e-01 -7.916497997939586639e-03 8.611322194337844849e-02 -2.327243089675903320e-01 -4.562795907258987427e-02 3.554835543036460876e-02 -1.133608967065811157e-01 2.244956493377685547e-01 -7.435846328735351562e-02
2.685388028621673584e-01 1.755523532629013062e-01 -4.337230697274208069e-02 3.464337065815925598e-02 -9.777946770191192627e-02 2.668236792087554932e-01 -2.883282676339149475e-02 -3.297484293580055237e-02 -3.099333941936492920e-01 8.295463025569915771e-02 3.145754709839820862e-02 3.945251926779747009e-02 2.143535949289798737e-02 -2.043078094720840454e-01 -1.301934868097305298e-01 3.256371021270751953e-01 -3.342955932021141052e-02 -7.441058754920959473e-02 -3.038932979106903076e-01 9.855484217405319214e-02 3.420881461352109909e-03 -7.462232559919357300e-02 -1.528104543685913086e-01 -4.312609434127807617e-01 1.086722686886787415e-01 2.046009302139282227e-01 3.039101362228393555e-01 -5.808795243501663208e-02 -8.453831076622009277e-02 -2.070951014757156372e-01 1.191916465759277344e-01 -5.788787826895713806e-02
2.680138945579528809e-01 7.127960026264190674e-02 -4.882795363664627075e-02 1.369922310113906860e-01 5.612672120332717896e-02 4.051493480801582336e-02 4.484724253416061401e-02 4.099287465214729309e-02 -1.927396059036254883e-01 3.502924740314483643e-02 -1.788517683744430542e-01 -5.433202534914016724e-02 6.593275070190429688e-02 -7.626844942569732666e-02 -2.446180731058120728e-01 2.153763771057128906e-01 -2.647832632064819336e-01 2.399408444762229919e-02 -3.739251494407653809e-01 2.890293002128601074e-01 1.553583238273859024e-02 1.778187304735183716e-01 -3.212878108024597168e-01 -2.200406640768051147e-01 -7.432956248521804810e-02 -4.197991639375686646e-02 1.668735221028327942e-02 -2.536212503910064697e-01 1.918340027332305908e-01 -3.249128460884094238e-01 8.581609278917312622e-02 -6.765972822904586792e-02
2.693222165107727051e-01 3.550403714179992676e-01 1.815415173768997192e-01 6.610352545976638794e-03 -1.089175194501876831e-01 3.853822499513626099e-02 -6.626066565513610840e-02 -1.738305985927581787e-01 -3.050543963909149170e-01 1.385020017623901367e-01 -4.699647799134254456e-02 -4.001749455928802490e-01 5.161131545901298523e-02 -2.399736046791076660e-01 -1.655726283788681030e-01 1.135166585445404053e-01 -1.008323580026626587e-01 -2.104337364435195923e-01 -1.301289796829223633e-01 -5.512463301420211792e-02 1.692645102739334106e-01 3.905158489942550659e-02 -6.117675080895423889e-02 -1.079061254858970642e-01 -1.830421090126037598e-01 9.355389326810836792e-02 1.775039285421371460e-01 -1.954398453235626221e-01 -1.684436798095703125e-01 -1.349210441112518311e-01 -1.347190588712692261e-01 2.205523699522018433e-01
1.928898543119430542e-01 1.935436874628067017e-01 7.641997933387756348e-02 -1.798653625883162022e-03 -9.243890643119812012e-02 7.846891134977340698e-02 1.830397248268127441e-01 -3.025918900966644287e-01 -1.077878102660179138e-01 1.742511689662933350e-01 1.723761260509490967e-01 1.429748237133026123e-01 -4.819711297750473022e-02 -5.260426923632621765e-02 -4.011368751525878906e-01 1.783766895532608032e-01 7.273310422897338867e-02 -2.082509696483612061e-01 -2.098246663808822632e-01 8.291178941726684570e-02 1.931286454200744629e-01 -7.109395414590835571e-02 -2.531781494617462158e-01 -2.042101919651031494e-01 1.306335031986236572e-01 -3.405483812093734741e-02 -1.889425814151763916e-01 2.447885870933532715e-01 -6.504740566015243530e-02 -1.697718799114227295e-01 1.893026009202003479e-02 -3.078899681568145752e-01
5.800117924809455872e-02 6.060255318880081177e-02 -9.588199108839035034e-02 2.011658996343612671e-01 9.084853529930114746e-02 -2.533377148211002350e-02 1.548514366149902344e-01 -3.135315179824829102e-01 -5.542008280754089355e-01 9.838085621595382690e-02 1.919088214635848999e-01 -1.400543451309204102e-01 -6.502786278724670410e-02 -1.818362027406692505e-01 -1.593143194913864136e-01 8.012183010578155518e-02 -3.107386641204357147e-02 -2.634909152984619141e-01 -1.180996298789978027e-01 5.073631554841995239e-02 -4.539904184639453888e-03 3.126355260610580444e-02 3.050489351153373718e-02 2.093236334621906281e-02 -6.559994071722030640e-02 7.976929098367691040e-02 1.708890125155448914e-02 -3.322124183177947998e-01 -3.109110295772552490e-01 6.793889403343200684e-02 -7.126254588365554810e-02 2.297952324151992798e-01
1.757127344608306885e-01 1.765561550855636597e-01 -2.444732934236526489e-03 -1.566167026758193970e-01 3.232990205287933350e-01 2.288629412651062012e-01 -1.255393475294113159e-01 -1.163049414753913879e-02 -1.945451796054840088e-01 1.732138358056545258e-02 3.955471329391002655e-03 1.427631676197052002e-01 3.334000334143638611e-02 -2.031701952219009399e-01 -1.769578829407691956e-02 3.242748975753784180e-01 -2.063959389925003052e-01 4.903041571378707886e-02 -2.379435449838638306e-01 1.835363656282424927e-01 7.104439288377761841e-02 6.017875391989946365e-03 7.378447800874710083e-03 -3.934553563594818115e-01 1.759088784456253052e-01 4.457932710647583008e-02 1.991783976554870605e-01 -2.102087251842021942e-02 -1.401923447847366333e-01 -1.692298986017704010e-02 3.707593679428100586e-01 -9.231131523847579956e-02
1.480655521154403687e-01 2.344846725463867188e-01 1.755995117127895355e-02 -3.563836812973022461e-01 1.903503239154815674e-01 -5.436213314533233643e-02 -1.022299192845821381e-02 -1.996282637119293213e-01 -4.621136188507080078e-01 -3.822100535035133362e-02 3.097678124904632568e-01 -8.281058073043823242e-02 -1.831773668527603149e-02 1.096504833549261093e-02 -3.015778064727783203e-01 4.365367442369461060e-02 -1.944190859794616699e-01 2.569463476538658142e-02 -4.464206844568252563e-02 -1.657872051000595093e-01 4.199136793613433838e-02 1.703372150659561157e-01 -2.050609514117240906e-02 -1.950402557849884033e-01 -1.451970636844635010e-01 -6.708876043558120728e-02 5.845903977751731873e-02 -7.660230249166488647e-02 -9.770334511995315552e-02 8.558966219425201416e-02 3.153806030750274658e-01 1.308275610208511353e-01
2.512717843055725098e-01 3.537785410881042480e-01 3.515621125698089600e-01 5.309237912297248840e-02 5.262465775012969971e-02 -7.122479379177093506e-02 -5.745090916752815247e-02 -2.244379222393035889e-01 -4.181993007659912109e-01 1.846357807517051697e-02 -1.106328442692756653e-01 -2.937721312046051025e-01 1.092453151941299438e-01 -2.226303368806838989e-01 -1.161855235695838928e-01 1.863718926906585693e-01 -3.803518041968345642e-02 -4.798177257180213928e-02 -8.344185352325439453e-02 -6.736861914396286011e-02 5.880135670304298401e-02 1.334330290555953979e-01 -2.307739406824111938e-01 -9.604325890541076660e-02 -1.416757106781005859e-01 7.249452918767929077e-02 2.006033211946487427e-01 -2.130340933799743652e-01 -1.932926103472709656e-02 4.447068646550178528e-02 -1.369668692350387573e-01 9.597399830818176270e-02
3.800097703933715820e-01 6.434181332588195801e-02 -6.572623550891876221e-02 3.183803707361221313e-02 7.601021230220794678e-02 2.540451288223266602e-02 1.114321723580360413e-01 1.880839616060256958e-01 -1.744167059659957886e-01 -1.876602470874786377e-01 -1.388170868158340454e-01 -1.097876578569412231e-01 -2.292853742837905884e-01 -8.869121223688125610e-02 -3.427090942859649658e-01 2.335440069437026978e-01 -1.286810189485549927e-01 9.751078486442565918e-02 -8.454585820436477661e-02 1.821835488080978394e-01 1.740188151597976685e-01 2.164795547723770142e-01 5.259517952799797058e-02 -3.169272243976593018e-01 -1.774749010801315308e-01 3.190647959709167480e-01 1.100802868604660034e-01 -1.612309366464614868e-01 6.137935072183609009e-02 -1.150104403495788574e-01 1.588427871465682983e-01 -4.596202075481414795e-02
1.876622736454010010e-01 2.633795440196990967e-01 -1.421309560537338257e-01 -2.096556127071380615e-01 3.009510785341262817e-02 1.471559256315231323e-01 1.468046605587005615e-01 -1.617015302181243896e-01 -6.627371907234191895e-02 1.069233864545822144e-01 -1.946375519037246704e-01 -2.063163816928863525e-01 -8.894237130880355835e-02 -2.298902422189712524e-01 -2.106420695781707764e-01 1.203549653291702271e-01 -1.068805679678916931e-01 -1.062266603112220764e-01 -3.361149225383996964e-03 4.842570424079895020e-02 1.739586889743804932e-01 -2.028409540653228760e-01 8.615803718566894531e-02 1.999432407319545746e-02 -2.999681532382965088e-01 3.771654963493347168e-01 -1.219455990940332413e-02 8.059659972786903381e-03 -3.866600692272186279e-01 1.786606460809707642e-01 6.052267178893089294e-02 1.525698006153106689e-01
1.210708543658256531e-01 1.102664172649383545e-01 9.030529111623764038e-02 -4.039134681224822998e-01 1.906305998563766479e-01 1.252030581235885620e-01 2.613113224506378174e-01 -1.327139735221862793e-01 -2.472344636917114258e-01 1.397114843130111694e-01 2.859775125980377197e-01 6.848561763763427734e-02 -1.541693061590194702e-01 2.512286417186260223e-02 -2.843801975250244141e-01 7.819041609764099121e-02 -1.139830797910690308e-01 -1.611566096544265747e-01 -1.107624471187591553e-01 -7.274344563484191895e-02 2.740409970283508301e-01 2.963711135089397430e-02 -2.145183980464935303e-01 5.149308592081069946e-03 4.993602633476257324e-02 -3.093708157539367676e-01 1.149603631347417831e-03 -1.086795777082443237e-01 -2.703860104084014893e-01 1.331916917115449905e-02 1.531317234039306641e-01 1.303860917687416077e-02
3.471456468105316162e-01 8.952686935663223267e-02 1.232201680541038513e-01 3.339939564466476440e-02 -4.305018857121467590e-02 5.524367466568946838e-02 -5.332447215914726257e-02 -1.355014592409133911e-01 -2.314908206462860107e-01 7.696729153394699097e-02 3.345838049426674843e-03 -3.928320407867431641e-01 2.387008816003799438e-02 -2.262836396694183350e-01 -2.384199500083923340e-01 1.131639033555984497e-01 -5.394388362765312195e-02 8.641244471073150635e-02 -1.582055985927581787e-01 -1.686545610427856445e-01 -5.091436952352523804e-02 1.725844144821166992e-01 -1.911895722150802612e-01 -2.217996418476104736e-01 -3.054839968681335449e-01 2.518018521368503571e-02 6.298820674419403076e-02 -3.072272539138793945e-01 -8.989985287189483643e-02 -2.072725296020507812e-01 -2.515760064125061035e-01 -7.197696715593338013e-02
4.184905290603637695e-01 1.653462350368499756e-01 -7.548210024833679199e-02 5.665259435772895813e-03 -7.078005000948905945e-03 1.387708354741334915e-02 7.965178787708282471e-02 2.014570385217666626e-01 -6.825724244117736816e-02 -4.206866025924682617e-02 -8.255505934357643127e-03 -1.920478045940399170e-01 1.140729039907455444e-01 -2.159404754638671875e-01 -1.964514702558517456e-01 1.544858813285827637e-01 -2.635382115840911865e-01 -1.342260185629129410e-02 -2.837317883968353271e-01 1.717831343412399292e-01 1.480154693126678467e-01 2.086624503135681152e-01 -1.573872417211532593e-01 -2.238171994686126709e-01 -2.292938344180583954e-02 2.917360514402389526e-02 -1.013633683323860168e-01 -2.969769835472106934e-01 1.382260471582412720e-01 -1.279980987310409546e-01 3.501507341861724854e-01 -3.524112701416015625e-02
8.614775538444519043e-02 1.460685878992080688e-01 -1.578241437673568726e-01 -9.869288653135299683e-02 2.061113268136978149e-01 -1.854327619075775146e-01 1.501674503087997437e-01 6.816456560045480728e-03 -1.178035363554954529e-01 -1.470030695199966431e-01 7.547731697559356689e-02 1.086685582995414734e-01 -1.977254636585712433e-02 -1.441810280084609985e-01 -1.298284083604812622e-01 2.741444110870361328e-01 -1.536129564046859741e-01 -3.928239047527313232e-01 -4.809983074665069580e-02 5.335299372673034668e-01 1.896247714757919312e-01 8.268417418003082275e-02 -9.678535861894488335e-04 -2.533366680145263672e-01 -1.167865023016929626e-01 -1.249763835221529007e-02 1.078566983342170715e-01 -5.294164642691612244e-02 6.323215365409851074e-02 2.444949150085449219e-01 6.614863127470016479e-02 -5.209441110491752625e-02
2.901257574558258057e-01 2.418827265501022339e-01 7.820550352334976196e-02 -2.581549249589443207e-02 1.260235905647277832e-01 3.436212241649627686e-02 -1.071813777089118958e-01 -2.414180338382720947e-01 -2.503529489040374756e-01 -2.618177793920040131e-02 8.565898239612579346e-02 -1.981196254491806030e-01 2.158918976783752441e-01 -2.776388227939605713e-01 -1.757017374038696289e-01 2.541686035692691803e-02 5.786539614200592041e-02 -2.106787115335464478e-01 -1.905655264854431152e-01 -9.644598513841629028e-02 7.202472537755966187e-02 7.873643934726715088e-02 -6.880262494087219238e-02 -2.239585667848587036e-01 -2.625555694103240967e-01 3.487157225608825684e-01 1.635494530200958252e-01 -1.925757378339767456e-01 -1.434199661016464233e-01 4.539096262305974960e-03 -9.603698551654815674e-02 2.339429110288619995e-01
1.357150673866271973e-01 9.552396088838577271e-02 -1.279971301555633545e-01 -2.980947792530059814e-01 2.118894755840301514e-01 1.245472207665443420e-02 2.595110796391963959e-02 -1.164437085390090942e-01 -2.893632054328918457e-01 3.241687715053558350e-01 -3.941375389695167542e-02 -2.039256840944290161e-01 -3.628584742546081543e-02 -4.025715887546539307e-01 1.177363917231559753e-01 2.861638963222503662e-01 -4.003817960619926453e-02 1.304512843489646912e-02 6.530587375164031982e-02 2.720719277858734131e-01 2.972992658615112305e-01 -2.092286245897412300e-03 -1.344307810068130493e-01 9.081865102052688599e-02 -1.623520553112030029e-01 9.760862588882446289e-02 -1.769803464412689209e-01 -9.291870146989822388e-02 -1.620334982872009277e-01 4.477134346961975098e-02 1.007319241762161255e-01 -8.843241631984710693e-02
4.491987451910972595e-02 2.173195928335189819e-01 6.844282150268554688e-02 -4.240567982196807861e-01 5.549791082739830017e-02 8.202362060546875000e-02 -1.053857803344726562e-01 -3.576415181159973145e-01 -2.323182225227355957e-01 -2.138270065188407898e-02 1.586113423109054565e-01 -1.437175422906875610e-01 -3.717434406280517578e-02 -2.457809597253799438e-01 -3.234215676784515381e-01 1.757466606795787811e-02 -1.565710157155990601e-01 -7.462684065103530884e-02 -7.174178957939147949e-02 -1.531308796256780624e-02 -1.324683278799057007e-01 5.279875919222831726e-02 -1.521251797676086426e-01 5.577933415770530701e-02 -2.178809940814971924e-01 -1.445791721343994141e-01 2.959731221199035645e-01 -6.660434603691101074e-02 -1.867257207632064819e-01 -2.511296272277832031e-01 8.508712053298950195e-02 5.333220213651657104e-02
2.627210132777690887e-02 3.758821487426757812e-01 -1.523196250200271606e-01 -1.159720495343208313e-01 2.376545816659927368e-01 5.694236606359481812e-03 -1.014549210667610168e-01 -7.372910529375076294e-02 1.938054338097572327e-02 6.263954192399978638e-02 3.938933461904525757e-02 -1.965751945972442627e-01 6.912957876920700073e-02 -2.764471173286437988e-01 -4.477865993976593018e-01 -1.119984984397888184e-01 -1.490097343921661377e-01 -1.412845999002456665e-01 -4.950576275587081909e-02 -4.152237996459007263e-02 1.503503173589706421e-01 2.289661020040512085e-01 -2.664302885532379150e-01 -2.485039979219436646e-01 1.057354435324668884e-01 -6.594993919134140015e-02 3.329519927501678467e-01 -1.264880411326885223e-02 -1.469759196043014526e-01 -6.594391167163848877e-02 4.031952470541000366e-02 4.633198678493499756e-02
7.576686143875122070e-02 3.073920309543609619e-01 2.563568390905857086e-02 -1.999309360980987549e-01 1.104826573282480240e-02 -1.467784345149993896e-01 1.311936322599649429e-02 -3.517572581768035889e-02 -1.385598629713058472e-01 -6.115747988224029541e-02 -3.071050345897674561e-01 1.150626316666603088e-01 3.901053220033645630e-02 -1.355449408292770386e-01 -2.173524498939514160e-01 -1.333071943372488022e-02 -3.816978931427001953e-01 -3.294314146041870117e-01 5.692508816719055176e-02 3.502081036567687988e-01 9.767127782106399536e-02 -6.265994161367416382e-02 -4.051314592361450195e-01 -1.016779169440269470e-01 6.074530631303787231e-02 8.010927587747573853e-02 1.796952486038208008e-01 4.102998878806829453e-03 -9.061501175165176392e-02 4.543896764516830444e-02 1.310981065034866333e-01 1.846514828503131866e-02
4.636138677597045898e-01 -2.293642424046993256e-02 -1.317954156547784805e-02 3.211498027667403221e-03 -5.559305474162101746e-02 -4.880168009549379349e-03 1.592934578657150269e-01 -2.299306988716125488e-01 3.339050710201263428e-02 8.723757416009902954e-02 1.925714127719402313e-02 -3.781766816973686218e-02 -9.530442953109741211e-02 -5.468173623085021973e-01 7.611006731167435646e-05 2.758901715278625488e-01 -1.341632008552551270e-01 -1.704959720373153687e-01 -7.345861941576004028e-02 1.605740934610366821e-01 -8.152443170547485352e-02 -3.670459613204002380e-02 -2.950460314750671387e-01 -1.817833483219146729e-01 4.305284097790718079e-02 9.248690307140350342e-02 9.626131504774093628e-02 -4.991073533892631531e-02 -6.149002164602279663e-02 2.270741313695907593e-01 -7.523345202207565308e-02 -1.369423419237136841e-01
8.804759010672569275e-03 1.195821464061737061e-01 2.614928223192691803e-02 -6.034882739186286926e-02 -1.276931166648864746e-01 1.496372669935226440e-01 2.688085734844207764e-01 1.133864298462867737e-01 -3.928240239620208740e-01 1.437207162380218506e-01 3.378147184848785400e-01 -1.789833009243011475e-01 1.954995095729827881e-01 -5.260915681719779968e-02 -2.702525258064270020e-01 4.852373525500297546e-02 6.427394598722457886e-02 -1.346590071916580200e-01 -1.564901024103164673e-01 -1.082938397303223610e-03 4.001550748944282532e-02 -1.153513491153717041e-01 -9.623931348323822021e-02 -1.673949509859085083e-01 -1.413134187459945679e-01 -3.122881799936294556e-02 4.714128002524375916e-02 -3.053059577941894531e-01 -4.148610234260559082e-01 -1.435750871896743774e-01 2.930365875363349915e-02 1.052651256322860718e-01
-1.780734509229660034e-01 8.309327811002731323e-02 -1.677242852747440338e-02 -3.901284337043762207e-01 1.562396883964538574e-01 1.613423079252243042e-01 1.942414939403533936e-01 -8.031172305345535278e-02 -3.106833100318908691e-01 6.527459621429443359e-02 -1.183814741671085358e-02 -2.009650319814682007e-02 -1.005641967058181763e-01 -1.706297993659973145e-01 -9.166251122951507568e-02 -2.223806083202362061e-02 1.094285771250724792e-01 -3.016304671764373779e-01 -3.856551349163055420e-01 2.371702790260314941e-01 1.634779423475265503e-01 2.730178236961364746e-01 -2.424379587173461914e-01 -6.263673305511474609e-02 -4.549225419759750366e-02 1.310446020215749741e-02 5.682861804962158203e-02 -5.662066861987113953e-02 -7.067766785621643066e-02 2.642953097820281982e-01 7.941982150077819824e-02 -5.566755309700965881e-02
2.836693823337554932e-01 3.446800112724304199e-01 -1.475959718227386475e-01 -2.122166603803634644e-01 -8.029609173536300659e-02 1.417835354804992676e-01 1.514202803373336792e-01 2.534033656120300293e-01 -3.517457842826843262e-01 1.277861893177032471e-01 -6.892775744199752808e-02 -2.820769883692264557e-02 -6.613446772098541260e-02 -2.521372437477111816e-01 -8.044209331274032593e-02 7.187998294830322266e-02 -8.372338861227035522e-02 -7.937742769718170166e-02 -7.771818339824676514e-02 2.021415680646896362e-01 1.454465538263320923e-01 1.032821387052536011e-01 9.876447916030883789e-02 -3.407290279865264893e-01 -8.126464486122131348e-02 1.595171093940734863e-01 2.963446378707885742e-01 2.017185688018798828e-01 -8.099351078271865845e-02 -4.758441820740699768e-02 5.362704396247863770e-02 -6.989426910877227783e-02
2.893418632447719574e-02 2.673758864402770996e-01 -2.565239667892456055e-01 -2.191575765609741211e-01 3.164004087448120117e-01 -6.139137595891952515e-02 1.797609925270080566e-01 -2.570490837097167969e-01 -1.723551750183105469e-01 9.712405502796173096e-02 -1.814398765563964844e-01 -1.117845848202705383e-01 2.249970883131027222e-01 -3.098018765449523926e-01 -1.196470409631729126e-01 7.363094389438629150e-02 -2.042320966720581055e-01 -1.762616485357284546e-01 7.161327451467514038e-02 3.129005432128906250e-03 3.278467655181884766e-01 -1.572898030281066895e-01 -1.132312044501304626e-01 5.669609084725379944e-02 -1.160184293985366821e-01 1.446962207555770874e-01 1.933401525020599365e-01 -9.328159689903259277e-02 -1.572229564189910889e-01 1.376246511936187744e-01 -1.010355502367019653e-01 1.244823634624481201e-02
2.621156573295593262e-01 4.011615812778472900e-01 6.169382855296134949e-02 -9.906572103500366211e-02 1.180551126599311829e-01 2.753421068191528320e-01 2.243561297655105591e-01 -3.708950877189636230e-01 -6.930731981992721558e-02 7.163725048303604126e-02 1.521320939064025879e-01 8.456487953662872314e-02 8.170141838490962982e-03 1.248184293508529663e-01 -6.126834452152252197e-02 6.156984250992536545e-03 -3.278349936008453369e-01 -6.221499294042587280e-02 -9.673329442739486694e-02 2.350297421216964722e-01 2.007844001054763794e-01 -3.904682397842407227e-02 -2.435826957225799561e-01 -8.311315439641475677e-03 1.763258427381515503e-01 -4.153929650783538818e-02 8.471934497356414795e-02 -1.424817927181720734e-02 1.840989291667938232e-01 2.209833711385726929e-01 7.850241661071777344e-02 -1.147078797221183777e-01
3.997918367385864258e-01 1.240189820528030396e-01 -1.119732484221458435e-01 1.340605467557907104e-01 2.582631111145019531e-01 5.759795755147933960e-02 3.690686076879501343e-02 8.222517371177673340e-02 -1.554017513990402222e-01 -6.909430027008056641e-02 -9.389907121658325195e-02 1.984841888770461082e-03 1.770549714565277100e-01 -1.970307826995849609e-01 -2.056691497564315796e-01 9.316442161798477173e-02 -1.042856574058532715e-01 -1.364763081073760986e-02 -2.005177289247512817e-01 2.324196100234985352e-01 -2.068316750228404999e-02 2.140744030475616455e-02 -1.665318310260772705e-01 -3.687422573566436768e-01 -2.546930685639381409e-02 2.087169736623764038e-01 1.692357361316680908e-01 -3.070153594017028809e-01 2.347046136856079102e-01 -1.820264458656311035e-01 1.606293469667434692e-01 -7.894008606672286987e-02
3.085966706275939941e-01 2.896369993686676025e-01 -3.707169741392135620e-02 4.140821471810340881e-02 2.007919996976852417e-01 3.207988739013671875e-01 2.405072450637817383e-01 1.733060553669929504e-02 -9.779447317123413086e-02 9.079726040363311768e-02 8.952935039997100830e-02 -1.156589314341545105e-01 8.398336917161941528e-02 9.815025329589843750e-02 -1.133763566613197327e-01 1.079557910561561584e-01 2.571062743663787842e-02 -2.758850455284118652e-01 -2.733632028102874756e-01 -6.209577992558479309e-02 7.203596085309982300e-02 -2.553546130657196045e-01 -6.992959976196289062e-02 -2.276425510644912720e-01 1.034010723233222961e-01 -2.025595605373382568e-01 -1.607117801904678345e-01 -1.280524283647537231e-01 -1.251468658447265625e-01 2.042514979839324951e-01 -1.475318372249603271e-01 -2.836606204509735107e-01
1.503747403621673584e-01 1.791215389966964722e-01 -3.235341235995292664e-02 -2.133142054080963135e-01 3.470708057284355164e-02 2.525328099727630615e-01 1.651399135589599609e-01 -2.135482151061296463e-03 -2.900993227958679199e-01 1.921694874763488770e-01 -1.713203191757202148e-01 -8.259544521570205688e-02 -1.122004985809326172e-01 -2.262703478336334229e-01 -1.358240693807601929e-01 1.794192641973495483e-01 -1.699605584144592285e-01 -1.735077612102031708e-02 -6.225972995162010193e-02 3.062759637832641602e-01 -2.440613694489002228e-03 1.803076416254043579e-01 2.404915541410446167e-01 -3.450750112533569336e-01 -3.881667181849479675e-02 3.282774388790130615e-01 2.226968556642532349e-01 9.415773302316665649e-02 -1.085792481899261475e-01 4.644679278135299683e-02 1.236546635627746582e-01 3.931752592325210571e-02
3.982707858085632324e-02 9.613563865423202515e-02 2.575386315584182739e-02 -6.230285763740539551e-02 2.179649174213409424e-01 4.907340109348297119e-01 -1.140792369842529297e-01 -1.198110729455947876e-01 -3.482971489429473877e-01 9.361838549375534058e-02 -1.470762491226196289e-01 -1.222090795636177063e-01 -1.576200574636459351e-01 5.827723070979118347e-02 -2.455870062112808228e-01 3.339142799377441406e-01 -1.708174645900726318e-01 -9.707237780094146729e-02 2.148939073085784912e-01 1.511019021272659302e-01 1.364364176988601685e-01 -3.275238722562789917e-02 3.616685792803764343e-02 -6.854912638664245605e-02 -1.060452237725257874e-01 1.249193996191024780e-01 1.233195960521697998e-01 2.301528491079807281e-02 -2.628487944602966309e-01 -6.990753114223480225e-02 4.451685771346092224e-02 -2.244594097137451172e-01
4.755917489528656006e-01 -1.519724577665328979e-01 -1.616566777229309082e-01 -1.549993902444839478e-01 1.227746810764074326e-02 2.332509960979223251e-03 2.261171787977218628e-01 -2.525776065886020660e-02 -1.470422148704528809e-01 -4.590646177530288696e-02 -9.683527797460556030e-02 -5.802944302558898926e-02 -9.615962952375411987e-02 -2.826959490776062012e-01 -2.228126823902130127e-01 2.264480665326118469e-02 1.057784706354141235e-01 -2.641326785087585449e-01 -1.066619381308555603e-01 -1.041745990514755249e-01 6.165722012519836426e-02 -2.538023591041564941e-01 -2.763802409172058105e-01 -3.109492063522338867e-01 6.170166283845901489e-02 -1.300866752862930298e-01 1.061028987169265747e-01 -8.256566524505615234e-02 -1.096836552023887634e-01 2.228696942329406738e-01 -8.973217010498046875e-02 -1.407335251569747925e-01
4.093452095985412598e-01 1.114878654479980469e-01 -7.972554862499237061e-02 -1.064245253801345825e-01 7.089836150407791138e-02 7.797832787036895752e-02 1.904832199215888977e-02 1.482260879129171371e-02 -2.380127906799316406e-01 -1.787802204489707947e-03 -1.771365851163864136e-01 -2.314787060022354126e-01 1.046595908701419830e-02 4.880584776401519775e-02 -1.483329385519027710e-01 2.910448312759399414e-01 -2.069274038076400757e-01 3.275474533438682556e-02 -1.633566021919250488e-01 2.208826541900634766e-01 -1.017443463206291199e-01 6.534940004348754883e-02 -2.653500437736511230e-01 -2.636517584323883057e-01 -6.041564047336578369e-02 9.143616259098052979e-02 -3.190894424915313721e-02 -2.902583181858062744e-01 3.298243284225463867e-01 -1.884383410215377808e-01 1.499859839677810669e-01 -4.291107133030891418e-02
2.321432977914810181e-01 1.804883778095245361e-01 -4.689376056194305420e-02 -1.914696954190731049e-02 4.275707900524139404e-02 -7.168874144554138184e-02 -5.223111063241958618e-02 -2.833225950598716736e-02 -3.540331125259399414e-01 5.280465632677078247e-02 -1.562233418226242065e-01 -2.058592736721038818e-01 -7.251847069710493088e-03 -1.879508495330810547e-01 -7.146434485912322998e-02 3.720518201589584351e-03 -4.167137444019317627e-01 -2.608981430530548096e-01 -1.082313433289527893e-02 1.908069252967834473e-01 -6.521521136164665222e-03 2.594043314456939697e-01 -6.854616850614547729e-02 -2.728328108787536621e-01 -1.715133525431156158e-02 5.136494711041450500e-02 -7.105708867311477661e-02 3.767001628875732422e-01 2.015283703804016113e-01 1.971398107707500458e-02 2.221743911504745483e-01 -9.923934936523437500e-03
2.323541492223739624e-01 1.970632672309875488e-01 2.220061421394348145e-01 -2.096681296825408936e-01 -6.347189843654632568e-02 -1.662603467702865601e-01 2.037550359964370728e-01 -2.158031910657882690e-01 -3.398219645023345947e-01 -1.517393887042999268e-01 -6.098354607820510864e-02 -3.464871942996978760e-01 1.440792828798294067e-01 -8.364880830049514771e-02 -2.236292511224746704e-01 4.699538275599479675e-02 -1.400099098682403564e-01 -1.189842522144317627e-01 4.335841909050941467e-02 1.540036201477050781e-01 1.716846227645874023e-01 -3.965530917048454285e-02 -2.805439233779907227e-01 -1.132808476686477661e-01 -7.624794542789459229e-02 -1.040237620472908020e-01 2.003414183855056763e-01 6.029751524329185486e-02 2.168664783239364624e-01 2.797143533825874329e-02 -2.047196924686431885e-01 1.408815681934356689e-01
1.696258783340454102e-02 2.853209376335144043e-01 -9.201268851757049561e-02 -2.541177868843078613e-01 1.198380440473556519e-01 -8.394127339124679565e-02 1.305416226387023926e-01 -1.908374726772308350e-01 -3.600456714630126953e-01 1.447773166000843048e-02 1.183046624064445496e-01 -1.476149111986160278e-01 7.894156128168106079e-02 -1.632681339979171753e-01 -4.687594175338745117e-01 4.998164251446723938e-02 -2.740718126296997070e-01 -6.865476816892623901e-02 9.186561405658721924e-02 -1.145158708095550537e-01 6.849183887243270874e-02 -9.204749949276447296e-03 -6.398300826549530029e-02 -9.039308875799179077e-02 -2.097440809011459351e-01 -1.361610144376754761e-01 2.069047689437866211e-01 -2.126187086105346680e-01 -1.609672009944915771e-01 7.424509525299072266e-02 1.932348161935806274e-01 1.091350167989730835e-01
2.705209851264953613e-01 -5.737169831991195679e-02 -1.398377120494842529e-01 -6.223800405859947205e-02 8.175859600305557251e-02 -2.256530970335006714e-01 4.876485094428062439e-02 -1.868393272161483765e-01 -9.438449889421463013e-02 8.360043168067932129e-02 -1.429052799940109253e-01 -4.844955727458000183e-02 1.079396530985832214e-01 -1.079525426030158997e-01 -3.094119727611541748e-01 2.108728513121604919e-02 -4.125545322895050049e-01 -6.784488260746002197e-02 -1.693376153707504272e-01 -6.867174804210662842e-02 3.616536557674407959e-01 -2.429880648851394653e-01 5.836117081344127655e-03 -9.888880699872970581e-02 -4.710020720958709717e-01 2.722752839326858521e-02 -3.801832720637321472e-02 -3.215999901294708252e-02 1.544863916933536530e-02 -5.759150907397270203e-02 -9.959205240011215210e-02 -2.594636380672454834e-02
3.421225845813751221e-01 3.433663845062255859e-01 3.314898610115051270e-01 -4.690085351467132568e-02 2.844518423080444336e-01 2.097191810607910156e-01 2.282001525163650513e-01 -2.606610357761383057e-01 -8.484380692243576050e-02 6.169535219669342041e-03 -7.730442285537719727e-02 1.885305643081665039e-01 -1.053243279457092285e-01 6.471513956785202026e-02 -9.625312685966491699e-02 3.435435006394982338e-03 -4.710701107978820801e-02 -2.326450496912002563e-01 -2.345334924757480621e-02 1.515775769948959351e-01 7.148646563291549683e-02 1.192669495940208435e-01 -1.566462218761444092e-01 -6.644920259714126587e-02 1.607043743133544922e-01 1.068902313709259033e-01 9.841615706682205200e-02 -2.130925208330154419e-01 -1.632581651210784912e-01 1.742883622646331787e-01 2.386194169521331787e-01 -1.632561348378658295e-02
1.349353641271591187e-01 2.169547230005264282e-01 7.673672586679458618e-02 -3.892267942428588867e-01 1.630537658929824829e-01 -3.113340437412261963e-01 2.639912068843841553e-01 1.725099384784698486e-01 -3.619461953639984131e-01 1.021780073642730713e-01 -6.012450531125068665e-02 -5.484079569578170776e-02 8.680616319179534912e-02 -2.181284427642822266e-01 3.463807702064514160e-02 1.657557189464569092e-01 -3.012978136539459229e-01 -1.630074828863143921e-01 -7.644660025835037231e-02 -4.119505360722541809e-02 9.265358746051788330e-02 1.323226373642683029e-02 6.538306921720504761e-02 -1.275784522294998169e-01 -1.757853180170059204e-01 -1.410935521125793457e-01 2.271921634674072266e-01 -8.876521885395050049e-02 1.969881355762481689e-02 2.471103332936763763e-02 -2.527698688209056854e-02 2.374190092086791992e-01
-1.028197258710861206e-01 5.466176569461822510e-02 2.552611231803894043e-01 -3.033237755298614502e-01 9.109873324632644653e-02 1.351827234029769897e-01 1.556374281644821167e-01 -2.711043134331703186e-02 -2.464039623737335205e-01 6.661706417798995972e-02 6.346260756254196167e-02 2.041225321590900421e-02 -8.032643795013427734e-02 3.133317083120346069e-02 -3.386758863925933838e-01 9.465139359235763550e-02 -3.820204138755798340e-01 -1.678785532712936401e-01 -3.303750455379486084e-01 1.682537198066711426e-01 6.370576471090316772e-02 -3.062683902680873871e-02 -6.761397421360015869e-02 -8.252293616533279419e-02 -1.029910147190093994e-02 1.729211583733558655e-02 -1.418430823832750320e-02 1.235246881842613220e-01 -3.767927289009094238e-01 2.711370885372161865e-01 -1.077702618204057217e-03 1.332008987665176392e-01
1.311377882957458496e-01 2.143877148628234863e-01 3.539597690105438232e-01 -3.484788239002227783e-01 1.589935645461082458e-02 1.352609694004058838e-01 1.505632251501083374e-01 -7.895986735820770264e-02 -1.537528485059738159e-01 4.215806256979703903e-03 1.841184049844741821e-01 1.678582839667797089e-02 4.993914440274238586e-02 3.470264375209808350e-02 -2.625584602355957031e-01 -8.680787682533264160e-02 -5.468690022826194763e-02 -1.795894950628280640e-01 2.592531032860279083e-02 2.787083983421325684e-01 2.441636919975280762e-01 -1.738590598106384277e-01 1.025701686739921570e-01 -1.311980932950973511e-01 -1.250887066125869751e-01 -4.682546108961105347e-02 2.268576771020889282e-01 -2.542928755283355713e-01 -2.687661945819854736e-01 -1.224109604954719543e-01 2.052323371171951294e-01 1.008701622486114502e-01
4.108839333057403564e-01 -6.232962384819984436e-02 2.810003459453582764e-01 5.883169174194335938e-02 2.571449279785156250e-01 2.989565134048461914e-01 2.218455374240875244e-01 -9.843564778566360474e-02 2.247041463851928711e-02 -1.031113043427467346e-01 3.553964570164680481e-02 -2.140339165925979614e-01 -7.955528795719146729e-02 -2.787665724754333496e-01 -1.152271106839179993e-01 4.369988664984703064e-02 -2.163787931203842163e-01 -2.867993116378784180e-01 4.273468628525733948e-02 2.197918146848678589e-01 -1.285679340362548828e-01 -3.491617739200592041e-02 2.768256701529026031e-02 -7.103370875120162964e-02 -5.707665905356407166e-02 1.737518608570098877e-01 2.586715221405029297e-01 1.271949708461761475e-01 1.536553651094436646e-01 -2.534080669283866882e-02 -1.108558550477027893e-01 -1.310687810182571411e-01
1.267510950565338135e-01 3.773720264434814453e-01 2.900556325912475586e-01 -1.585256606340408325e-01 -3.520382568240165710e-02 -1.244809851050376892e-01 7.761972397565841675e-02 -2.298968881368637085e-01 -2.512627840042114258e-01 1.052010878920555115e-01 -6.093277409672737122e-02 -2.219079434871673584e-01 1.142591610550880432e-01 -2.728147208690643311e-01 -1.695602089166641235e-01 2.275574654340744019e-01 -1.473769098520278931e-01 -1.163938418030738831e-01 2.193518914282321930e-02 6.474695983342826366e-04 5.240789428353309631e-02 1.826301068067550659e-01 -1.345596611499786377e-01 -3.757371604442596436e-01 1.081896945834159851e-02 -2.820910699665546417e-02 -1.063802316784858704e-01 -1.086810827255249023e-01 9.116040542721748352e-03 -7.663945853710174561e-02 -2.901922762393951416e-01 1.270185858011245728e-01
-2.058451995253562927e-02 3.337337449193000793e-02 1.257848646491765976e-02 -2.366295307874679565e-01 2.708517014980316162e-01 1.904225647449493408e-01 1.127618849277496338e-01 5.217989161610603333e-02 -6.645735818892717361e-03 -3.282817080616950989e-02 1.866950541734695435e-01 -1.095723807811737061e-01 -2.008798718452453613e-01 -3.523602187633514404e-01 -4.067963361740112305e-01 2.284377664327621460e-01 -1.009133365005254745e-02 -2.625850141048431396e-01 -1.292130053043365479e-01 9.942492470145225525e-03 -1.948530226945877075e-01 -2.184030227363109589e-02 -6.246436759829521179e-02 -5.147624760866165161e-02 -1.571598649024963379e-01 -1.629475876688957214e-02 -2.779176533222198486e-01 -3.655642867088317871e-01 -4.706828296184539795e-02 1.130560487508773804e-01 2.965886332094669342e-02 -6.730584055185317993e-02
4.027728736400604248e-01 1.795774102210998535e-01 -1.949888169765472412e-01 1.170394048094749451e-01 1.057804599404335022e-01 1.448116153478622437e-01 1.134272888302803040e-01 -1.621339172124862671e-01 -6.643588095903396606e-02 1.732744574546813965e-01 -1.388083845376968384e-01 2.456053644418716431e-01 1.246893033385276794e-01 -1.329578310251235962e-01 -3.891996666789054871e-02 1.514742076396942139e-01 -5.706676840782165527e-02 -6.535909324884414673e-02 -3.017969131469726562e-01 3.958401978015899658e-01 8.291758596897125244e-03 -1.504942495375871658e-02 -9.289921075105667114e-02 -3.220444619655609131e-01 -8.343114703893661499e-02 2.216892391443252563e-01 -1.105098277330398560e-01 -1.682094186544418335e-01 -5.811365321278572083e-02 -9.116560965776443481e-02 7.226856797933578491e-02 -1.712304204702377319e-01
4.071148037910461426e-01 1.222234666347503662e-01 -2.114008925855159760e-02 -1.898353993892669678e-01 2.484357915818691254e-02 -1.076406240463256836e-01 1.022149398922920227e-01 -1.758697330951690674e-01 -1.136516183614730835e-01 -1.253721863031387329e-02 -2.133243903517723083e-02 -2.491416335105895996e-01 4.169811308383941650e-02 -1.851802617311477661e-01 -2.521480619907379150e-01 4.014182388782501221e-01 4.194787517189979553e-02 -2.297081947326660156e-01 3.946233075112104416e-03 -1.880545169115066528e-01 2.929872870445251465e-01 2.640340030193328857e-01 -9.020214527845382690e-02 -5.813550949096679688e-02 6.013271957635879517e-02 -1.627673059701919556e-01 2.951656579971313477e-01 -5.454054474830627441e-02 -9.493208490312099457e-03 -9.530650824308395386e-02 -9.478654712438583374e-03 8.037012070417404175e-02
-5.022309720516204834e-02 3.282272219657897949e-01 4.899295791983604431e-02 -3.221343755722045898e-01 8.906061947345733643e-02 -1.921740025281906128e-01 1.874409019947052002e-01 -1.334306895732879639e-01 -4.295766055583953857e-01 1.995834559202194214e-01 2.372123450040817261e-01 -4.987706243991851807e-02 -3.329140245914459229e-01 -2.484950423240661621e-01 -7.374069839715957642e-02 -2.453798241913318634e-02 -1.686531454324722290e-01 -1.965867131948471069e-01 -3.860218450427055359e-02 1.219964548945426941e-01 2.014054208993911743e-01 -1.089958772063255310e-01 -1.360291391611099243e-01 -1.077311784029006958e-01 -7.877376675605773926e-02 -3.072663582861423492e-02 9.457150846719741821e-02 -3.295482322573661804e-02 -1.696632951498031616e-01 -6.925307959318161011e-02 -6.499513983726501465e-02 -5.497265234589576721e-02
2.531639635562896729e-01 -9.933708608150482178e-02 3.587324172258377075e-02 -1.456390768289566040e-01 1.992068737745285034e-01 2.495704889297485352e-01 3.958955034613609314e-02 -4.920393601059913635e-02 -1.000057607889175415e-01 1.515980511903762817e-01 -2.024941332638263702e-02 1.034734100103378296e-01 -5.338780954480171204e-02 -1.594481766223907471e-01 -1.813370585441589355e-01 4.402408003807067871e-01 -4.945526644587516785e-02 1.050561219453811646e-01 -4.336480498313903809e-01 1.105390563607215881e-01 7.268239557743072510e-02 -9.566587954759597778e-02 4.182618111371994019e-02 -2.704287469387054443e-01 1.906239241361618042e-02 4.202084615826606750e-02 2.179621607065200806e-01 9.812089614570140839e-03 -1.029616594314575195e-01 -1.579550653696060181e-01 3.319050967693328857e-01 1.915500615723431110e-03
2.144885808229446411e-01 1.647386997938156128e-01 -2.777116000652313232e-01 -1.999753415584564209e-01 9.847254306077957153e-02 -1.414205133914947510e-01 7.264819741249084473e-02 -3.194704055786132812e-01 -1.989466995000839233e-01 -6.902705878019332886e-02 -5.075769498944282532e-03 -1.905011534690856934e-01 2.418090105056762695e-01 -9.980823099613189697e-02 -3.138606250286102295e-01 3.627597540616989136e-02 2.990966849029064178e-02 6.389492750167846680e-02 -1.889871358871459961e-01 -8.286199718713760376e-02 9.952727705240249634e-02 -2.571558952331542969e-01 -9.656654298305511475e-02 -2.790204286575317383e-01 -6.739566475152969360e-02 1.314217001199722290e-01 5.638924241065979004e-02 -2.299857735633850098e-01 -2.842229306697845459e-01 4.534143581986427307e-02 -9.612434357404708862e-02 -2.074858397245407104e-01
1.649539023637771606e-01 -2.638887986540794373e-02 1.648636758327484131e-01 4.708570986986160278e-02 5.231577157974243164e-01 8.719461411237716675e-02 1.487649679183959961e-01 -6.689724326133728027e-02 -3.283615708351135254e-01 -1.480628848075866699e-01 -5.246013402938842773e-02 1.137516498565673828e-01 2.434444846585392952e-03 -2.523055970668792725e-01 -1.387497782707214355e-01 1.282717734575271606e-01 -1.151164844632148743e-01 -1.210456863045692444e-01 -3.086280822753906250e-01 2.856107056140899658e-01 -1.861105263233184814e-01 -4.719809070229530334e-02 -7.486342638731002808e-02 -9.010457992553710938e-02 -1.371739953756332397e-01 -9.690774232149124146e-02 -1.349212676286697388e-01 -2.587102055549621582e-01 7.454361766576766968e-02 1.068427637219429016e-01 -4.364486411213874817e-02 -4.952302202582359314e-02
1.052363514900207520e-01 -1.259603649377822876e-01 -1.027518585324287415e-01 -1.666654199361801147e-01 1.227034330368041992e-01 1.677152514457702637e-01 4.177732467651367188e-01 -7.124264538288116455e-02 -9.381046146154403687e-02 4.150743186473846436e-01 2.355748265981674194e-01 -6.131614744663238525e-02 -2.817275524139404297e-01 -5.597250163555145264e-02 -1.569798439741134644e-01 1.716262102127075195e-01 -1.281818300485610962e-01 -3.278905153274536133e-01 -7.423368096351623535e-02 -1.006941869854927063e-01 3.683005273342132568e-02 1.759003698825836182e-01 -1.996278464794158936e-01 -7.773725083097815514e-04 -2.592777311801910400e-01 5.069932714104652405e-02 -4.011310636997222900e-02 -1.039429754018783569e-01 1.471688598394393921e-01 -1.621809601783752441e-02 -2.688228269107639790e-04 -1.382512003183364868e-01
5.953256413340568542e-02 1.479511708021163940e-01 9.191153198480606079e-02 -1.140773072838783264e-01 1.536924540996551514e-01 4.404578357934951782e-02 1.278966516256332397e-01 -3.290383219718933105e-01 -1.770812273025512695e-01 -2.123715132474899292e-01 3.240894973278045654e-01 8.150795847177505493e-02 1.080429479479789734e-01 -6.941843032836914062e-02 -2.863487601280212402e-01 2.186946384608745575e-02 9.803860448300838470e-03 -6.849905103445053101e-02 1.161950677633285522e-01 4.036803916096687317e-02 3.113895654678344727e-01 3.229324519634246826e-02 -3.436483740806579590e-01 -2.596018314361572266e-01 -2.266885638236999512e-01 1.168611273169517517e-01 9.499340504407882690e-02 -2.937351353466510773e-02 1.002315897494554520e-03 -1.287132054567337036e-01 4.114459082484245300e-02 -3.452712297439575195e-01
4.312743246555328369e-02 2.563710212707519531e-01 2.341791987419128418e-02 -1.440941244363784790e-01 2.560845911502838135e-01 1.283897310495376587e-01 9.504926949739456177e-02 -1.870438754558563232e-01 -2.574578225612640381e-01 -9.514474868774414062e-02 1.627240031957626343e-01 9.095388650894165039e-02 1.871345341205596924e-01 -1.405073404312133789e-01 -2.593665421009063721e-01 2.185260877013206482e-02 -2.098858505487442017e-01 -2.021929323673248291e-01 -2.416984736919403076e-01 1.681438535451889038e-01 3.474766016006469727e-02 -1.218210682272911072e-01 -1.454308629035949707e-01 5.188044905662536621e-02 -1.023230776190757751e-01 -1.707976907491683960e-01 -5.053469166159629822e-02 2.192648202180862427e-01 -2.708452939987182617e-01 -9.870094247162342072e-03 2.777080535888671875e-01 3.163185119628906250e-01
1.539269536733627319e-01 2.968546152114868164e-01 2.874435782432556152e-01 -2.732917070388793945e-01 2.708272933959960938e-01 -1.848164647817611694e-01 -1.317020058631896973e-01 -3.402096331119537354e-01 -6.833526492118835449e-02 1.625952571630477905e-01 7.251753658056259155e-02 -2.234241068363189697e-01 -1.362533494830131531e-02 -1.343999207019805908e-01 -3.043542206287384033e-01 1.027705594897270203e-01 -1.387360244989395142e-01 -6.408663094043731689e-02 2.024448662996292114e-02 4.377336055040359497e-02 2.263838052749633789e-01 8.558019064366817474e-03 4.990595951676368713e-02 -6.637170910835266113e-02 1.312225591391324997e-02 -1.601588726043701172e-01 8.476840704679489136e-02 8.610153943300247192e-02 -1.796001344919204712e-01 -5.181648582220077515e-02 3.495251238346099854e-01 -3.349734842777252197e-02
1.928943842649459839e-01 2.856838107109069824e-01 -3.703337162733078003e-03 -7.138080894947052002e-02 1.834775060415267944e-01 2.736378610134124756e-01 1.757539212703704834e-01 -2.456689327955245972e-01 -9.031311422586441040e-02 3.644689321517944336e-01 1.911874562501907349e-01 -3.516021370887756348e-02 1.334590557962656021e-02 -1.646284162998199463e-01 8.084895461797714233e-02 1.709849089384078979e-01 -3.531821370124816895e-01 9.490573778748512268e-03 -2.689357101917266846e-01 1.542894095182418823e-01 -1.679526716470718384e-01 -2.323547145351767540e-03 1.376500073820352554e-02 -2.473057508468627930e-01 1.318687647581100464e-01 -1.119955107569694519e-01 3.041499527171254158e-03 1.251089572906494141e-01 -7.084657903760671616e-03 -6.245709955692291260e-03 -2.660304605960845947e-01 -8.642579615116119385e-02
3.435919880867004395e-01 7.995186001062393188e-02 4.688105359673500061e-02 2.963100001215934753e-02 7.716124504804611206e-02 5.462862923741340637e-02 2.317046001553535461e-02 7.039608899503946304e-03 1.075328691513277590e-04 1.547927558422088623e-01 -1.746324449777603149e-01 -7.198458909988403320e-02 -1.292892098426818848e-01 -2.333823293447494507e-01 -2.358582615852355957e-01 2.500760853290557861e-01 -2.314042747020721436e-01 1.233710423111915588e-01 -3.726204633712768555e-01 3.036495745182037354e-01 1.729561537504196167e-01 5.616282671689987183e-02 2.817744575440883636e-02 -3.750927746295928955e-01 7.995898276567459106e-02 7.549207657575607300e-02 1.785160005092620850e-01 -4.798061028122901917e-02 -1.113079786300659180e-01 -2.094440907239913940e-01 1.543258726596832275e-01 1.151225492358207703e-01
5.670554563403129578e-02 2.673445641994476318e-01 2.566026747226715088e-01 -2.377606928348541260e-01 -2.263003773987293243e-02 9.817126393318176270e-02 1.930984258651733398e-01 -2.737935781478881836e-01 -2.999334633350372314e-01 1.192193031311035156e-01 2.100082933902740479e-01 1.043569818139076233e-01 7.126596570014953613e-02 -2.459395490586757660e-02 -3.785842955112457275e-01 4.144581034779548645e-02 -1.100657433271408081e-01 -1.277859807014465332e-01 -7.257527112960815430e-02 1.763508915901184082e-01 2.150296568870544434e-01 -9.180218726396560669e-02 -2.194536775350570679e-01 -1.169523745775222778e-01 1.536867320537567139e-01 -8.779338747262954712e-02 -1.350344270467758179e-01 -7.828391343355178833e-02 -4.652464762330055237e-02 -9.712869673967361450e-02 -1.639891415834426880e-01 -3.084595501422882080e-01
5.718991532921791077e-02 3.307613134384155273e-01 -2.976893447339534760e-02 -1.436953246593475342e-01 3.420969545841217041e-01 4.015500470995903015e-02 2.755648493766784668e-01 -1.537228524684906006e-01 -2.501693964004516602e-01 -1.050021424889564514e-01 1.826456934213638306e-01 -1.404965072870254517e-01 1.673447191715240479e-01 -4.368816316127777100e-02 -4.085789620876312256e-01 -1.313405781984329224e-01 -6.462236493825912476e-02 3.621798381209373474e-02 -2.035110592842102051e-01 -1.057691052556037903e-01 1.087530851364135742e-01 9.334791451692581177e-02 1.076097413897514343e-01 -4.644819721579551697e-02 -1.775769293308258057e-01 -2.455115467309951782e-01 1.183494403958320618e-01 5.266160517930984497e-02 -3.022805750370025635e-01 -3.480103611946105957e-02 1.099251285195350647e-01 3.385100513696670532e-02
3.110896944999694824e-01 9.784024208784103394e-02 -7.007773220539093018e-02 -3.258281946182250977e-02 3.361208438873291016e-01 -8.112116903066635132e-02 -2.797300368547439575e-02 -3.327040746808052063e-02 -5.650803819298744202e-02 1.629045307636260986e-01 -1.772520244121551514e-01 5.862262099981307983e-02 -2.944023013114929199e-01 -2.812792062759399414e-01 9.438395500183105469e-03 1.401793509721755981e-01 -2.929634153842926025e-01 -5.000634789466857910e-01 -1.887601912021636963e-01 1.919646114110946655e-01 -1.153327301144599915e-01 9.819894284009933472e-02 -4.851365461945533752e-02 -6.968487054109573364e-02 -1.792085468769073486e-01 2.056773304939270020e-01 -5.518164485692977905e-03 3.396292775869369507e-02 1.353939622640609741e-02 -2.620303630828857422e-02 3.319152817130088806e-02 -3.774011274799704552e-03
1.364336162805557251e-01 2.412337362766265869e-01 -1.620151549577713013e-01 -1.250684857368469238e-01 1.988000124692916870e-01 -2.165150456130504608e-02 8.722583949565887451e-02 -8.531185239553451538e-02 -1.245888918638229370e-01 1.762955933809280396e-01 1.705849617719650269e-01 5.666755139827728271e-02 3.912426233291625977e-01 4.114410653710365295e-02 -1.292052119970321655e-01 6.763538718223571777e-02 6.216331571340560913e-02 -1.934377700090408325e-01 -2.855073511600494385e-01 1.847530603408813477e-01 6.427172571420669556e-02 4.341834783554077148e-02 -2.833988368511199951e-01 1.045456454157829285e-01 -3.356796205043792725e-01 -8.441942185163497925e-02 1.743660867214202881e-01 1.850101500749588013e-01 -2.208604216575622559e-01 9.059649705886840820e-02 2.078172415494918823e-01 -1.807569712400436401e-01
1.787367165088653564e-01 3.021735548973083496e-01 -1.987320780754089355e-01 -2.324601449072360992e-02 -5.460626259446144104e-02 1.198605522513389587e-01 2.591659128665924072e-01 1.632756590843200684e-01 -3.078633248805999756e-01 4.282392188906669617e-02 -5.729211121797561646e-02 6.940302252769470215e-02 4.065723344683647156e-02 -3.419004082679748535e-01 -2.915260195732116699e-01 1.959228366613388062e-01 -1.632497012615203857e-01 -9.209879487752914429e-02 7.929601520299911499e-02 3.931176960468292236e-01 1.454890519380569458e-01 6.674371659755706787e-02 4.865424707531929016e-02 -1.824967116117477417e-01 -3.915776684880256653e-02 1.982360929250717163e-01 1.841428577899932861e-01 8.068071305751800537e-02 -6.699948757886886597e-02 7.158529758453369141e-02 4.616297781467437744e-02 1.692655235528945923e-01
1.485965996980667114e-01 2.950600683689117432e-01 9.272820502519607544e-02 -2.854077517986297607e-01 -1.784891188144683838e-01 9.032636880874633789e-02 2.143087685108184814e-01 -2.036109864711761475e-01 3.110659308731555939e-03 3.663959354162216187e-02 -2.024034708738327026e-01 -1.848506778478622437e-01 -2.731723478063941002e-03 -8.421193808317184448e-02 -1.914051771163940430e-01 -5.325317755341529846e-02 -1.855470836162567139e-01 -6.959942728281021118e-02 -1.578470915555953979e-01 -7.201270014047622681e-02 2.293640077114105225e-01 3.262653574347496033e-02 -1.251162886619567871e-01 -6.553059816360473633e-02 -2.368177324533462524e-01 -1.885071545839309692e-01 4.120454788208007812e-01 -1.889821887016296387e-02 -1.417534053325653076e-01 -3.278095424175262451e-01 -8.408759534358978271e-02 -1.047156229615211487e-01
9.583055227994918823e-02 1.762451231479644775e-01 1.077224612236022949e-01 -2.751367688179016113e-01 4.712113365530967712e-02 9.608410298824310303e-02 7.514340430498123169e-02 -2.274958044290542603e-01 -7.647623866796493530e-02 3.339710235595703125e-01 -7.527747005224227905e-02 -6.516175717115402222e-02 -2.185030281543731689e-02 -2.382820285856723785e-02 -3.493500053882598877e-01 2.658382244408130646e-02 -3.936770185828208923e-02 -1.736342012882232666e-01 -4.180407226085662842e-01 2.106829136610031128e-01 3.278675675392150879e-01 -1.456585973501205444e-01 1.772532612085342407e-01 -8.796316571533679962e-03 1.560877449810504913e-02 -1.937966644763946533e-01 -1.266945749521255493e-01 -6.423330307006835938e-02 1.531483232975006104e-01 -9.900855273008346558e-02 -1.233333647251129150e-01 -1.870859414339065552e-01
1.526235938072204590e-01 2.635815441608428955e-01 1.477308571338653564e-01 -2.059289962053298950e-01 -9.992313571274280548e-03 6.506869941949844360e-02 3.379668593406677246e-01 -7.405503839254379272e-02 -2.152521610260009766e-01 -1.733611337840557098e-02 -1.376481205224990845e-01 -7.877703011035919189e-02 -1.508985012769699097e-01 2.011856250464916229e-02 -8.235125802457332611e-03 -3.893755376338958740e-02 -1.589286178350448608e-01 -1.100299283862113953e-01 -8.949879556894302368e-02 4.392663761973381042e-02 4.228236079216003418e-01 -1.937508881092071533e-01 -1.890776902437210083e-01 1.680720001459121704e-01 -4.027373492717742920e-01 1.249729916453361511e-01 1.066074743866920471e-01 1.690669059753417969e-01 -1.701866984367370605e-01 -1.747637242078781128e-01 1.204866990447044373e-01 -5.481519550085067749e-02
8.560956269502639771e-02 1.409939527511596680e-01 -3.662771359086036682e-02 -1.853310912847518921e-01 5.246295407414436340e-02 1.524345874786376953e-01 1.513287425041198730e-01 -2.882187664508819580e-01 -3.813453316688537598e-01 1.776984930038452148e-01 2.324382364749908447e-01 1.007205769419670105e-01 1.760077923536300659e-01 -4.911342263221740723e-02 -4.199583232402801514e-01 2.516319602727890015e-02 -4.184491187334060669e-02 -2.457972466945648193e-01 -7.797076553106307983e-02 1.329478174448013306e-01 2.819996178150177002e-01 3.113168105483055115e-02 -1.477574259042739868e-01 -6.477055698633193970e-02 9.900958836078643799e-02 -1.511723101139068604e-01 -1.151871234178543091e-01 3.899049246683716774e-03 -5.286302417516708374e-02 -2.779302000999450684e-02 -2.198728919029235840e-01 -2.515719234943389893e-01
1.974291503429412842e-01 3.472711145877838135e-01 -3.658807650208473206e-02 3.201820701360702515e-02 2.333280444145202637e-01 -5.644966661930084229e-02 1.045360267162322998e-01 -2.377281486988067627e-01 2.957163844257593155e-03 -5.328004062175750732e-02 -1.238157600164413452e-01 -3.871285915374755859e-01 5.252272263169288635e-02 -2.670117318630218506e-01 -4.045248329639434814e-01 1.603616327047348022e-01 1.604353263974189758e-02 -2.674425244331359863e-01 -3.158487379550933838e-02 -1.436397433280944824e-01 1.864421963691711426e-01 -1.608409732580184937e-02 -8.621203154325485229e-02 -1.141031384468078613e-01 1.692931205034255981e-01 -1.498262584209442139e-01 2.632163763046264648e-01 2.744602039456367493e-02 -3.034352092072367668e-03 -5.982255097478628159e-03 -2.073660679161548615e-02 -1.050223112106323242e-01
4.934971220791339874e-03 2.287257611751556396e-01 -7.683304697275161743e-02 -4.480674862861633301e-01 2.252440154552459717e-01 -1.511553674936294556e-01 2.619892656803131104e-01 -2.401934266090393066e-01 -3.090084493160247803e-01 1.044575348496437073e-01 1.530563831329345703e-01 -6.754802167415618896e-02 -1.760008186101913452e-02 -1.179057210683822632e-01 -2.596311271190643311e-01 1.301130205392837524e-01 -1.117778792977333069e-01 -1.209079548716545105e-01 -6.340890377759933472e-02 9.796012938022613525e-02 1.698584705591201782e-01 -7.149244099855422974e-02 -1.533991284668445587e-02 -1.034201905131340027e-01 -2.359503693878650665e-02 -7.254999130964279175e-02 2.257158607244491577e-01 -2.119966894388198853e-01 -3.053719699382781982e-01 2.263190597295761108e-02 -4.532904922962188721e-02 1.580792069435119629e-01
1.920252144336700439e-01 9.218706190586090088e-02 -1.062870398163795471e-01 1.753229498863220215e-01 -3.114411234855651855e-02 2.626274228096008301e-01 2.322179377079010010e-01 -3.052720129489898682e-01 -4.020280018448829651e-02 1.876689940690994263e-01 -1.094607636332511902e-01 -1.772986203432083130e-01 2.260779142379760742e-01 -1.057737395167350769e-01 -3.875294327735900879e-01 2.721247971057891846e-01 -1.124015077948570251e-01 -2.289572060108184814e-01 -1.578943282365798950e-01 2.153227627277374268e-01 -1.430667489767074585e-01 1.077677011489868164e-01 1.011281087994575500e-02 5.931795015931129456e-02 4.439649637788534164e-03 -2.635503113269805908e-01 -6.632098555564880371e-02 -1.038360036909580231e-02 7.091726362705230713e-02 -2.049332410097122192e-01 9.326804429292678833e-02 1.642782837152481079e-01
2.526932954788208008e-01 2.195976674556732178e-01 3.310032561421394348e-02 -8.192870765924453735e-03 7.986609637737274170e-02 -2.394234947860240936e-02 3.407000601291656494e-01 4.328463226556777954e-02 -1.969971880316734314e-02 -3.710814192891120911e-02 -2.808660268783569336e-02 6.112542375922203064e-02 -4.069752246141433716e-02 -2.141388058662414551e-01 -7.315293699502944946e-02 2.365081608295440674e-01 -2.673082053661346436e-01 3.135473281145095825e-02 -9.979960322380065918e-02 3.982475996017456055e-01 -8.812833577394485474e-02 1.310261189937591553e-01 -3.161800205707550049e-01 7.324877195060253143e-03 -1.754086911678314209e-01 6.787317991256713867e-02 -1.247917041182518005e-01 -1.191547513008117676e-01 -3.363194763660430908e-01 7.327190134674310684e-03 1.207365840673446655e-01 -2.965218722820281982e-01
1.056798398494720459e-01 2.511422932147979736e-01 2.311361394822597504e-02 -2.683813869953155518e-01 3.134583309292793274e-02 -5.344576016068458557e-02 1.639441847801208496e-01 1.236613243818283081e-01 -2.596037089824676514e-01 1.340632587671279907e-01 -3.597474843263626099e-02 1.585391908884048462e-01 5.094870552420616150e-02 -5.171602591872215271e-02 -1.555580198764801025e-01 4.045423865318298340e-01 -1.668205857276916504e-02 -1.155277863144874573e-01 7.669126987457275391e-02 3.940618038177490234e-01 1.309728026390075684e-01 1.605497002601623535e-01 5.512091889977455139e-02 -9.658920764923095703e-02 -3.814632594585418701e-01 1.414468735456466675e-01 1.646021008491516113e-01 -1.518341749906539917e-01 -8.329873532056808472e-02 1.623168736696243286e-01 7.120811939239501953e-02 -1.347398161888122559e-01
1.845634430646896362e-01 1.243985071778297424e-01 -5.892763659358024597e-02 -2.708465754985809326e-01 2.491089850664138794e-01 2.610079348087310791e-01 -9.081219136714935303e-02 -1.488396525382995605e-01 -1.821338683366775513e-01 1.793230138719081879e-02 -2.639811336994171143e-01 2.402240596711635590e-02 -1.540117412805557251e-01 -4.045059978961944580e-01 2.075143903493881226e-02 1.585020422935485840e-01 -2.972723217681050301e-03 -3.208166360855102539e-01 -1.918337345123291016e-01 2.223988920450210571e-01 7.221552729606628418e-02 1.683675795793533325e-01 1.246900111436843872e-01 -6.534802913665771484e-02 -2.124980986118316650e-01 2.998107671737670898e-01 -9.508317708969116211e-02 1.866518892347812653e-02 -8.757810294628143311e-02 2.710377797484397888e-02 -2.620616927742958069e-02 1.727051101624965668e-02
2.789650559425354004e-01 2.835212945938110352e-01 -1.545011401176452637e-01 -9.274926781654357910e-02 1.602216511964797974e-01 -1.530188042670488358e-02 2.855927944183349609e-01 -2.056791186332702637e-01 -4.730222374200820923e-02 3.938020020723342896e-02 -1.481634471565485001e-02 -3.548979759216308594e-02 -9.602491557598114014e-02 -3.838282227516174316e-01 1.610906422138214111e-01 3.004053533077239990e-01 -5.448963958770036697e-03 -1.979222893714904785e-02 -4.621454328298568726e-02 -8.463582955300807953e-03 -6.025289744138717651e-02 2.182888090610504150e-01 -1.571672558784484863e-01 -1.739620864391326904e-01 -2.202527783811092377e-02 2.778096199035644531e-01 -5.745660886168479919e-02 8.453939110040664673e-02 -3.283311426639556885e-01 6.897847354412078857e-02 1.835434436798095703e-01 1.957306861877441406e-01
4.107819497585296631e-02 3.899663686752319336e-01 -1.262497454881668091e-01 -2.361707985401153564e-01 -2.211369760334491730e-02 1.375383883714675903e-01 2.439642846584320068e-01 1.592051237821578979e-01 -2.074690759181976318e-01 1.805102676153182983e-01 -2.732261642813682556e-02 1.491483449935913086e-01 -7.226996868848800659e-02 -2.698040306568145752e-01 -1.678383946418762207e-01 2.425608038902282715e-01 2.164953574538230896e-02 -1.431246381253004074e-02 -1.989602893590927124e-01 2.421228736639022827e-01 -7.039525359869003296e-02 -7.878131419420242310e-02 -7.282411307096481323e-02 -4.630524516105651855e-01 -1.506257355213165283e-01 8.079049736261367798e-02 1.680988818407058716e-01 5.486951768398284912e-02 1.190121099352836609e-02 -6.660792510956525803e-03 1.175009459257125854e-02 -1.266430616378784180e-01
1.321571916341781616e-01 -3.865868225693702698e-02 2.515403740108013153e-02 -2.216506451368331909e-01 2.170337550342082977e-02 -2.549793720245361328e-01 7.529361546039581299e-02 -2.476368844509124756e-01 -1.342593878507614136e-01 1.012767925858497620e-01 -1.174505352973937988e-01 1.622723489999771118e-01 5.925683304667472839e-02 -2.384054958820343018e-01 -3.804549574851989746e-02 1.673784255981445312e-01 -1.050150543451309204e-01 -3.679318130016326904e-01 -1.889267861843109131e-01 3.706104755401611328e-01 2.348191738128662109e-01 2.642815709114074707e-01 -3.434557318687438965e-01 -2.591159893199801445e-03 -1.117966547608375549e-01 1.089767888188362122e-01 1.358242481946945190e-01 -1.289086043834686279e-01 5.381805449724197388e-02 8.925668895244598389e-02 8.847141265869140625e-02 6.883196067065000534e-03
1.199894025921821594e-01 3.450016081333160400e-01 -2.316395342350006104e-01 -2.001579701900482178e-01 1.450191587209701538e-01 -1.720236800611019135e-02 4.651509821414947510e-01 -1.304138302803039551e-01 -2.331597805023193359e-01 3.226017355918884277e-01 -1.581054627895355225e-01 3.775785118341445923e-02 -1.584915220737457275e-01 -1.814466118812561035e-01 -2.379825115203857422e-01 1.161613091826438904e-01 -5.613014101982116699e-02 -1.145648136734962463e-01 4.722188040614128113e-02 6.771707534790039062e-02 5.682562291622161865e-02 1.884336769580841064e-01 -1.160492300987243652e-01 9.297126531600952148e-02 2.596301138401031494e-01 1.278695166110992432e-01 4.142448678612709045e-02 -1.224501356482505798e-01 -8.493306487798690796e-02 -1.152351200580596924e-01 -1.072993734851479530e-03 1.502453535795211792e-02
2.285013049840927124e-01 5.447560921311378479e-02 1.005253568291664124e-01 -1.095214951783418655e-02 3.804168403148651123e-01 1.426992118358612061e-01 2.371755838394165039e-01 2.144308090209960938e-01 -6.197181716561317444e-02 -2.711035609245300293e-01 8.765596896409988403e-03 -7.094746083021163940e-02 6.340106017887592316e-03 -3.214161843061447144e-02 -2.557606399059295654e-01 6.405349075794219971e-02 -1.219062730669975281e-01 -2.044897675514221191e-01 -4.434840381145477295e-01 1.067549921572208405e-02 2.121698111295700073e-01 -3.680685162544250488e-02 -1.551627833396196365e-02 -6.640788912773132324e-02 -1.910284310579299927e-01 -1.859325468540191650e-01 -1.616240292787551880e-01 2.509106509387493134e-02 -1.277158260345458984e-01 2.856525480747222900e-01 -8.082618564367294312e-02 -8.658379316329956055e-02
3.637285530567169189e-01 2.780255973339080811e-01 9.313678741455078125e-02 -1.480434238910675049e-01 3.536893799901008606e-02 8.027845621109008789e-02 6.659755110740661621e-02 9.774647653102874756e-02 -1.631179451942443848e-01 -1.265448145568370819e-02 -5.416938289999961853e-02 2.128299772739410400e-01 -1.448460295796394348e-02 1.636175662279129028e-01 -3.646478950977325439e-01 9.060987085103988647e-02 -1.356837451457977295e-01 -4.897994995117187500e-01 -1.498909294605255127e-01 -7.216948084533214569e-03 -1.191760674118995667e-01 2.489654272794723511e-01 -1.901396363973617554e-01 -1.147997975349426270e-01 5.623926967382431030e-02 2.152964025735855103e-01 8.171603828668594360e-02 -7.638638466596603394e-02 -8.154802024364471436e-02 8.388345688581466675e-02 -7.814897596836090088e-02 8.243917673826217651e-02
2.774701118469238281e-01 1.231301873922348022e-01 4.428163915872573853e-02 -1.768601983785629272e-01 -7.937323302030563354e-02 -1.439042836427688599e-01 2.421642690896987915e-01 -8.092709630727767944e-02 -3.258616030216217041e-01 -2.775548025965690613e-02 2.047437429428100586e-01 -2.574837505817413330e-01 -6.966915726661682129e-02 1.437525153160095215e-01 -4.187849462032318115e-01 8.583515137434005737e-02 -1.351190805435180664e-01 -1.345821917057037354e-01 1.216594502329826355e-01 -4.506712779402732849e-02 1.062453314661979675e-01 1.498661655932664871e-02 -3.047649264335632324e-01 -6.126040220260620117e-02 -2.640203535556793213e-01 -9.215018898248672485e-02 2.143145501613616943e-01 -2.435032650828361511e-02 3.766303509473800659e-02 -7.268892228603363037e-02 -2.130185812711715698e-01 1.442807018756866455e-01
1.479709148406982422e-01 3.016703426837921143e-01 1.546389330178499222e-02 -1.137995123863220215e-01 1.900782436132431030e-01 1.634937375783920288e-01 2.764502465724945068e-01 -8.446300029754638672e-02 -2.294039130210876465e-01 -1.251077950000762939e-01 -1.389989405870437622e-01 2.021901458501815796e-01 -2.437427639961242676e-01 -8.969327434897422791e-03 -8.697159588336944580e-03 3.865747749805450439e-01 -1.533823460340499878e-01 6.923584640026092529e-02 -2.237250655889511108e-01 4.323592036962509155e-02 2.078747898340225220e-01 -2.648812904953956604e-02 -7.370094954967498779e-02 -1.773632168769836426e-01 9.228079766035079956e-02 -1.292516589164733887e-01 -3.226746022701263428e-01 -2.281583398580551147e-01 -7.513729482889175415e-02 1.433475129306316376e-02 2.040417045354843140e-01 -8.886588737368583679e-03
3.424348831176757812e-01 1.866661906242370605e-01 1.069704145193099976e-01 2.212605625391006470e-02 1.609130054712295532e-01 7.644983381032943726e-02 4.678311198949813843e-02 2.465547993779182434e-02 -1.186515018343925476e-01 2.301070243120193481e-01 -3.365512564778327942e-02 4.007193446159362793e-02 5.005963146686553955e-02 -7.607105374336242676e-02 -1.425325870513916016e-01 4.124879091978073120e-02 -2.159250527620315552e-01 3.563577309250831604e-02 -3.179944753646850586e-01 2.011205852031707764e-01 -5.619592964649200439e-02 2.913632392883300781e-01 -1.990602314472198486e-01 -5.239632725715637207e-01 6.878322456032037735e-03 1.792920380830764771e-01 5.030845478177070618e-02 3.176661953330039978e-02 5.476564541459083557e-02 -2.600616812705993652e-01 4.098454862833023071e-02 -4.039376974105834961e-02
-3.117857687175273895e-02 -1.113737281411886215e-02 1.695318520069122314e-01 -2.473016977310180664e-01 1.527382582426071167e-01 2.496686875820159912e-01 2.165460884571075439e-01 7.095821201801300049e-02 -2.958563864231109619e-01 -4.765874147415161133e-02 -2.344779856503009796e-02 1.781437695026397705e-01 2.251324243843555450e-02 -1.167442053556442261e-01 -4.128742218017578125e-01 3.488343954086303711e-01 -1.428450942039489746e-01 -4.063323885202407837e-02 5.579821020364761353e-02 2.270700931549072266e-01 -5.780291184782981873e-02 -4.485377669334411621e-02 3.055185079574584961e-02 -1.811453104019165039e-01 -3.039921522140502930e-01 1.753579676151275635e-01 2.109858989715576172e-01 1.154801771044731140e-01 -1.005120277404785156e-01 1.245687156915664673e-02 5.517083033919334412e-02 -1.813721209764480591e-01
1.167751178145408630e-01 2.476700544357299805e-01 -3.199959918856620789e-02 -1.090208999812602997e-03 1.796001344919204712e-01 5.541268736124038696e-02 1.887058913707733154e-01 3.873105347156524658e-02 4.054399207234382629e-02 2.092478424310684204e-02 -1.199407204985618591e-01 -4.571450501680374146e-02 -2.908515185117721558e-02 -2.312581837177276611e-01 -1.007141247391700745e-01 1.777970194816589355e-01 -4.425127804279327393e-01 -7.433087378740310669e-02 -2.562697827816009521e-01 3.970675468444824219e-01 2.929786592721939087e-02 1.743453890085220337e-01 -3.457882106304168701e-01 2.583409287035465240e-02 -1.552005410194396973e-01 1.795079708099365234e-01 -5.033946037292480469e-02 -3.466808050870895386e-02 -6.530049443244934082e-02 7.026304025202989578e-03 2.936812937259674072e-01 -1.007126569747924805e-01
2.860289514064788818e-01 1.304107457399368286e-01 -1.888543367385864258e-01 -3.934504687786102295e-01 3.061169087886810303e-01 -2.041056305170059204e-01 2.895476818084716797e-01 -2.858107388019561768e-01 -1.072339788079261780e-01 -6.496789306402206421e-02 -7.046686485409736633e-03 -5.526774004101753235e-02 3.870161250233650208e-02 -9.454528242349624634e-02 -2.297197878360748291e-01 1.375890374183654785e-01 1.060675159096717834e-01 -8.113051950931549072e-02 -1.931046396493911743e-01 -8.048116415739059448e-02 1.819063425064086914e-01 -1.580330133438110352e-01 -2.151842564344406128e-01 -1.819262057542800903e-01 7.773687690496444702e-02 -1.916873455047607422e-02 2.793281711637973785e-02 -6.510128732770681381e-04 -5.293425545096397400e-02 5.610896274447441101e-02 -2.178987711668014526e-01 -2.217431813478469849e-01
1.179712340235710144e-01 1.616572439670562744e-01 1.783953905105590820e-01 2.390701510012149811e-02 4.604924917221069336e-01 1.452456116676330566e-01 1.162176132202148438e-01 -2.760629728436470032e-02 -2.124580591917037964e-01 -2.480079084634780884e-01 -9.835377335548400879e-02 1.762718111276626587e-01 3.794587403535842896e-02 -1.975689828395843506e-01 -1.082706600427627563e-01 1.887503415346145630e-01 -5.516643822193145752e-02 -1.754176169633865356e-01 -3.155834078788757324e-01 1.122442111372947693e-01 3.027127124369144440e-02 -4.873771965503692627e-02 -4.334734380245208740e-02 -3.678280115127563477e-02 -1.894556879997253418e-01 -1.602899134159088135e-01 -5.341464281082153320e-02 -3.792662918567657471e-01 1.780659407377243042e-01 1.506139636039733887e-01 1.682902723550796509e-01 -3.734853491187095642e-02
1.122643053531646729e-01 2.234777659177780151e-01 2.618589401245117188e-01 -3.895545303821563721e-01 3.331694900989532471e-01 -1.319774240255355835e-01 -3.068993799388408661e-02 -3.148805499076843262e-01 -2.573326826095581055e-01 1.690979152917861938e-01 5.569197610020637512e-02 -1.781315952539443970e-01 -6.248138472437858582e-02 -1.029441207647323608e-01 -3.004617989063262939e-01 -1.504191607236862183e-01 -8.078785240650177002e-02 -2.072825878858566284e-01 -4.524092003703117371e-02 1.788245327770709991e-02 -7.573134731501340866e-03 3.203085809946060181e-02 -9.595081210136413574e-02 -1.296487152576446533e-01 -8.332548290491104126e-02 -1.488683819770812988e-01 1.277731033042073250e-03 -1.010405570268630981e-01 4.314699396491050720e-02 -1.445103064179420471e-02 3.208190202713012695e-01 9.110271185636520386e-02
1.142635196447372437e-01 2.503818571567535400e-01 3.294528648257255554e-02 -4.500375688076019287e-01 1.121401041746139526e-01 -4.494487494230270386e-02 7.896093651652336121e-03 -1.671729534864425659e-01 -2.152403891086578369e-01 1.688004471361637115e-02 1.966953873634338379e-01 -7.484278827905654907e-02 9.127906709909439087e-02 -1.097454056143760681e-01 -4.832236170768737793e-01 -3.169586136937141418e-02 -1.812039166688919067e-01 -4.751222208142280579e-02 1.047612801194190979e-01 4.152689874172210693e-02 1.399677842855453491e-01 2.006900161504745483e-01 -3.150483220815658569e-02 -1.535394489765167236e-01 -2.232171148061752319e-01 -4.471730813384056091e-02 2.540968060493469238e-01 -1.724971234798431396e-01 -1.378628015518188477e-01 -3.859699144959449768e-02 1.826578229665756226e-01 -2.797496737912297249e-03
3.546756803989410400e-01 -9.104169160127639771e-02 2.620910108089447021e-01 -3.745953738689422607e-02 1.238778904080390930e-01 -1.037346795201301575e-01 2.598968446254730225e-01 -1.501133143901824951e-01 -1.589435636997222900e-01 5.735541135072708130e-02 -1.997900754213333130e-02 7.519430667161941528e-02 -9.612438082695007324e-02 -3.129483461380004883e-01 -1.065559163689613342e-01 2.181167602539062500e-01 -1.210670545697212219e-01 -2.432984709739685059e-01 5.906970798969268799e-02 -4.020682722330093384e-02 7.535780221223831177e-02 5.156397446990013123e-02 -1.994674466550350189e-02 -3.901868462562561035e-01 -2.772652804851531982e-01 -1.867820322513580322e-02 7.303403317928314209e-02 -1.029485464096069336e-01 1.564678102731704712e-01 3.444059193134307861e-01 8.888789452612400055e-03 -5.148363858461380005e-02
1.695841550827026367e-01 3.315688669681549072e-01 5.540230870246887207e-02 -6.094777956604957581e-02 5.340708047151565552e-02 7.628056406974792480e-02 -9.763056784868240356e-02 -1.877004802227020264e-01 -1.875484585762023926e-01 1.345441639423370361e-01 -1.422584503889083862e-01 -2.161138802766799927e-01 2.272528409957885742e-01 -1.485272496938705444e-01 -2.166945785284042358e-01 1.251461356878280640e-01 -7.214787602424621582e-02 -3.739828169345855713e-01 -1.196335181593894958e-01 -7.706288993358612061e-02 3.048996031284332275e-01 4.761945828795433044e-02 -6.452380213886499405e-03 -1.480743587017059326e-01 -2.562333643436431885e-01 2.487796843051910400e-01 2.175913453102111816e-01 -1.517253518104553223e-01 4.241019114851951599e-02 -6.445287913084030151e-02 -1.010432764887809753e-01 2.189728617668151855e-01
1.030563339591026306e-01 4.032835066318511963e-01 1.078159585595130920e-01 -2.994877696037292480e-01 3.086521029472351074e-01 -1.726597547531127930e-01 1.162212044000625610e-01 1.257664263248443604e-01 -1.495958715677261353e-01 -3.322143107652664185e-02 -1.923571527004241943e-02 -6.807958334684371948e-02 1.667456924915313721e-01 -1.921546459197998047e-01 -1.719305664300918579e-01 1.979759484529495239e-01 -7.282856106758117676e-02 -1.237396821379661560e-01 1.183059588074684143e-01 1.477823257446289062e-01 -1.884054578840732574e-02 -7.735104300081729889e-03 -4.812125116586685181e-02 -2.697725296020507812e-01 -7.113889604806900024e-02 -3.444034457206726074e-01 3.315018415451049805e-01 -7.446572184562683105e-02 6.138869561254978180e-03 -1.554615795612335205e-01 1.639824919402599335e-02 -1.162148714065551758e-01
1.762778162956237793e-01 7.897948473691940308e-02 -1.347669064998626709e-01 2.346042096614837646e-01 -6.103469431400299072e-02 1.412544865161180496e-02 2.066014111042022705e-01 -3.733789175748825073e-02 -4.480588734149932861e-01 2.388792857527732849e-02 -1.301529854536056519e-01 -1.629607677459716797e-01 -2.360684722661972046e-01 7.039987295866012573e-02 -2.586974203586578369e-01 2.257743477821350098e-01 -7.759644836187362671e-02 -2.219738662242889404e-01 -1.801144629716873169e-01 2.439403980970382690e-01 -4.980628937482833862e-02 1.580857038497924805e-01 -1.094153970479965210e-01 -7.341498136520385742e-02 -2.190985716879367828e-02 2.520890831947326660e-01 4.472599923610687256e-02 -1.012679263949394226e-01 -1.968031078577041626e-01 2.271257340908050537e-01 -2.564513497054576874e-02 2.423696368932723999e-01
4.072974622249603271e-01 2.909726835787296295e-02 -7.656790316104888916e-02 -1.995505094528198242e-01 7.179132848978042603e-02 2.246350795030593872e-01 -4.117947071790695190e-02 -2.985568344593048096e-02 -1.439115554094314575e-01 6.585101783275604248e-02 1.673243045806884766e-01 -5.328976735472679138e-02 1.589901000261306763e-01 -2.597424387931823730e-01 -1.198632568120956421e-01 1.388295888900756836e-01 -3.810580968856811523e-01 -1.887282729148864746e-01 1.490946114063262939e-02 2.640759348869323730e-01 -7.721204310655593872e-02 1.430187821388244629e-01 -1.308118999004364014e-01 -2.566829025745391846e-01 4.495709761977195740e-02 1.742779165506362915e-01 -9.510640799999237061e-02 2.800938487052917480e-01 -2.077138284221291542e-03 -1.272749155759811401e-01 2.041626423597335815e-01 9.557705372571945190e-02
2.821750640869140625e-01 3.712874650955200195e-01 1.589433252811431885e-01 -1.816342622041702271e-01 1.807199418544769287e-01 1.200205460190773010e-01 1.863876283168792725e-01 -1.039497926831245422e-01 -7.888568937778472900e-02 2.720693349838256836e-01 -8.894149214029312134e-02 2.366181612014770508e-01 -2.440286129713058472e-01 1.146249845623970032e-01 -2.473862469196319580e-01 1.785866022109985352e-01 -1.383828967809677124e-01 5.171963572502136230e-02 -2.345229983329772949e-01 2.713676095008850098e-01 -1.524463891983032227e-01 -2.436438947916030884e-02 -1.164551824331283569e-01 -1.111103817820549011e-01 3.849303722381591797e-02 -1.995285414159297943e-02 -1.601076424121856689e-01 1.530215376988053322e-03 -1.524311900138854980e-01 4.944314062595367432e-02 2.455043792724609375e-01 -8.976029604673385620e-02
1.818619221448898315e-01 -8.399027585983276367e-02 1.247657201020047069e-04 1.225916519761085510e-01 -7.587195932865142822e-02 -4.950873926281929016e-02 1.519059669226408005e-02 -6.860147416591644287e-02 -1.748612970113754272e-01 2.286361455917358398e-01 2.949286997318267822e-01 -1.035319268703460693e-01 1.123067364096641541e-01 1.141299977898597717e-01 -2.295156568288803101e-01 9.385608136653900146e-03 -3.951862081885337830e-02 -3.042427897453308105e-01 -2.147445231676101685e-01 2.243669033050537109e-01 -1.282281056046485901e-02 2.787558734416961670e-02 -1.287936270236968994e-01 -3.272965550422668457e-01 -3.067414164543151855e-01 -1.472902148962020874e-01 1.489399969577789307e-01 -1.170893758535385132e-01 -4.182978868484497070e-01 -1.228834763169288635e-01 1.520499587059020996e-02 1.246033832430839539e-01
3.118688762187957764e-01 2.331457585096359253e-01 -9.949523210525512695e-02 -9.104597568511962891e-02 1.596270501613616943e-01 2.861606478691101074e-01 4.003572762012481689e-01 3.831058368086814880e-02 -1.900095790624618530e-01 6.044422090053558350e-02 7.167766336351633072e-03 -1.858008094131946564e-02 3.502764999866485596e-01 7.342716213315725327e-03 -3.014750182628631592e-01 1.772313863039016724e-01 7.962737977504730225e-02 -1.201942414045333862e-01 -5.747481435537338257e-02 2.599532343447208405e-02 1.015931665897369385e-01 -1.199794486165046692e-01 -6.821119785308837891e-02 -1.482522860169410706e-02 2.189651876688003540e-02 8.827990293502807617e-02 -2.470299452543258667e-01 -2.675052285194396973e-01 6.247351411730051041e-03 2.344452887773513794e-01 -8.711566030979156494e-02 -1.344131231307983398e-01
1.145948991179466248e-01 1.274942010641098022e-01 -8.115505427122116089e-02 -1.234491169452667236e-01 2.410777360200881958e-01 1.381691638380289078e-02 1.488902419805526733e-01 -4.743450786918401718e-03 -2.664093673229217529e-01 -1.872632466256618500e-02 -2.393098771572113037e-01 1.379283815622329712e-01 -3.689430058002471924e-01 -3.905557692050933838e-01 6.374346464872360229e-02 3.189305365085601807e-01 -1.228961572051048279e-01 -9.470593929290771484e-02 -1.357148885726928711e-01 -1.842443272471427917e-02 3.219785913825035095e-02 -1.999584026634693146e-02 -1.099827066063880920e-01 -3.439021408557891846e-01 -1.324939280748367310e-01 -1.304005086421966553e-01 -1.603829264640808105e-01 -1.886208057403564453e-01 -1.163502261042594910e-01 -7.926162332296371460e-03 1.352359205484390259e-01 1.544543653726577759e-01
2.460459619760513306e-01 3.024484515190124512e-01 -1.555637717247009277e-01 2.037218585610389709e-02 -7.869298011064529419e-02 -1.747023314237594604e-01 2.021874040365219116e-01 -1.714565157890319824e-01 -3.004600405693054199e-01 1.305484771728515625e-01 2.240310236811637878e-02 -2.101693004369735718e-01 6.653414666652679443e-02 1.346588879823684692e-01 -2.374641746282577515e-01 9.958901256322860718e-02 3.839502111077308655e-02 -1.994609134271740913e-03 -3.084866702556610107e-01 6.212902069091796875e-02 3.152138888835906982e-01 -1.729028522968292236e-01 -1.619695723056793213e-01 9.733292460441589355e-02 -3.013617694377899170e-01 7.945201941765844822e-04 2.118808776140213013e-01 -4.325519874691963196e-02 -1.757374703884124756e-01 7.040225435048341751e-03 -1.481237262487411499e-01 1.399941295385360718e-01
3.253140151500701904e-01 1.464426964521408081e-01 3.014480508863925934e-02 -3.567870855331420898e-01 -2.259109914302825928e-01 3.460192382335662842e-01 1.037830263376235962e-01 1.318706721067428589e-01 -2.815981209278106689e-01 -1.315946429967880249e-01 9.956359863281250000e-02 -6.381493061780929565e-02 -3.927338123321533203e-02 -1.515665948390960693e-01 -1.335292309522628784e-01 8.153654634952545166e-02 -6.985681504011154175e-02 -1.617207229137420654e-01 -2.787452638149261475e-01 1.312904655933380127e-01 -2.127903252840042114e-01 6.549812853336334229e-02 -2.073026262223720551e-02 -3.119988739490509033e-01 -1.248316243290901184e-01 1.555025875568389893e-01 5.088694393634796143e-02 4.616176709532737732e-02 1.219402179121971130e-01 -2.064834237098693848e-01 6.094516068696975708e-02 8.357526361942291260e-02
1.823368072509765625e-01 3.204987347126007080e-01 1.275425702333450317e-01 1.262388192117214203e-02 4.630278795957565308e-02 3.139716014266014099e-02 -1.869751065969467163e-01 2.984366565942764282e-02 -3.031243383884429932e-01 2.200010791420936584e-02 1.479575484991073608e-01 1.790097951889038086e-01 1.711771474219858646e-04 -1.118758246302604675e-01 -1.120765507221221924e-01 3.973606526851654053e-01 -1.224412024021148682e-01 -8.814470842480659485e-03 -1.441745311021804810e-01 1.191497547551989555e-03 7.542233169078826904e-02 -2.584851086139678955e-01 -2.092449963092803955e-01 -2.341214008629322052e-02 -3.512553870677947998e-01 -1.605569012463092804e-02 1.139553263783454895e-01 1.221839711070060730e-01 -4.061244428157806396e-01 -9.826301783323287964e-02 -1.965670101344585419e-02 1.124279387295246124e-02
4.975459873676300049e-01 -2.300635725259780884e-02 2.787367440760135651e-03 7.526445388793945312e-02 1.417073309421539307e-01 2.158006876707077026e-01 2.578889727592468262e-01 -1.593873947858810425e-01 -2.597115039825439453e-01 -9.037812799215316772e-02 5.143356695771217346e-02 -3.305465355515480042e-02 5.652350373566150665e-03 -3.741506636142730713e-01 -8.283348381519317627e-02 -4.832735285162925720e-02 -1.256525069475173950e-01 -2.394053488969802856e-01 7.192618399858474731e-02 1.966701596975326538e-01 -3.053923845291137695e-01 -1.989012584090232849e-02 8.699059486389160156e-02 -1.963663250207901001e-01 -1.120501980185508728e-01 1.389231439679861069e-02 2.002163529396057129e-01 -1.383426934480667114e-01 -1.215544063597917557e-02 2.644921652972698212e-03 -2.550994977355003357e-02 -1.720116883516311646e-01
1.049397438764572144e-01 3.462333083152770996e-01 3.443004563450813293e-02 -2.780228853225708008e-01 1.637232899665832520e-01 3.421222567558288574e-01 3.087277524173259735e-02 -1.189026236534118652e-02 -1.250897794961929321e-01 1.438820809125900269e-01 -3.532448038458824158e-02 1.053766757249832153e-01 -4.228540882468223572e-02 1.065405160188674927e-01 -2.673764228820800781e-01 1.871404945850372314e-01 -1.666707992553710938e-01 1.773055791854858398e-01 -1.758074015378952026e-01 5.718447268009185791e-02 2.687135152518749237e-02 -1.696503609418869019e-01 -9.037342667579650879e-02 -1.922682523727416992e-01 -1.507781744003295898e-01 -3.939792141318321228e-02 -1.059596519917249680e-02 -1.740916073322296143e-01 -3.401031494140625000e-01 -2.028912752866744995e-01 -2.095813900232315063e-01 2.320131957530975342e-01
3.708621487021446228e-02 3.437805771827697754e-01 -1.328224539756774902e-01 2.661485970020294189e-01 -3.121109306812286377e-02 -3.613962605595588684e-02 2.245619446039199829e-01 -1.407290995121002197e-02 -4.305090904235839844e-01 1.129873171448707581e-01 1.362145841121673584e-01 -1.490139067173004150e-01 -6.919846683740615845e-02 9.166562557220458984e-02 -1.432650238275527954e-01 2.844741940498352051e-01 -4.564175382256507874e-02 -2.317868471145629883e-01 -1.803455501794815063e-01 2.022934854030609131e-01 1.378832310438156128e-01 9.742800891399383545e-02 -9.214228391647338867e-02 -9.166987985372543335e-02 -9.314189851284027100e-02 1.700130254030227661e-01 6.525396555662155151e-02 -2.826569601893424988e-02 -2.934723794460296631e-01 1.761367917060852051e-01 -1.182683184742927551e-02 2.257680296897888184e-01
-4.145443905144929886e-03 2.338481098413467407e-01 1.544193029403686523e-01 -1.568389236927032471e-01 -1.396213471889495850e-01 3.744559288024902344e-01 1.862351410090923309e-02 -2.761492729187011719e-01 -2.553875744342803955e-01 -1.068832352757453918e-01 1.847479939460754395e-01 -1.152486950159072876e-01 -2.205773629248142242e-02 -2.213123440742492676e-01 -2.621183991432189941e-01 -4.032838344573974609e-02 1.828914321959018707e-02 -2.654652297496795654e-01 -2.190130949020385742e-01 2.389423400163650513e-01 1.777430623769760132e-01 -7.809774577617645264e-02 -1.340725421905517578e-01 -1.191463172435760498e-01 6.862311623990535736e-03 1.256193667650222778e-01 -1.123839914798736572e-01 4.711701720952987671e-02 -1.284862905740737915e-01 -1.861341893672943115e-01 -1.032053157687187195e-01 -2.801167964935302734e-01
4.727840423583984375e-03 1.341825574636459351e-01 -7.159278541803359985e-02 -4.008974879980087280e-02 3.533767759799957275e-01 -1.234613582491874695e-01 -1.316862255334854126e-01 -2.683019340038299561e-01 -2.180098295211791992e-01 -2.979461103677749634e-02 -3.509151935577392578e-02 -1.503492593765258789e-01 1.084794700145721436e-01 -1.242485567927360535e-01 5.546722933650016785e-02 2.689479291439056396e-01 -5.436249077320098877e-02 -2.431500256061553955e-01 -1.225155368447303772e-01 1.950962245464324951e-01 2.269292771816253662e-01 5.462411791086196899e-02 -4.514199197292327881e-01 -7.236023992300033569e-02 -7.790529727935791016e-02 4.650482162833213806e-02 2.172922156751155853e-02 -4.083593934774398804e-02 -2.968731820583343506e-01 -2.532000839710235596e-01 1.507027149200439453e-01 -8.339153230190277100e-02
3.977155089378356934e-01 3.352118283510208130e-02 1.110656559467315674e-01 1.552431471645832062e-02 2.621010839939117432e-01 2.948045134544372559e-01 -4.936770722270011902e-02 4.372369498014450073e-02 -5.977281183004379272e-02 -8.858896046876907349e-02 6.125402450561523438e-02 -2.239336371421813965e-01 7.323509454727172852e-02 -3.792474269866943359e-01 5.085008963942527771e-02 -2.403860678896307945e-03 -2.149482667446136475e-01 -3.423616290092468262e-01 -3.246088624000549316e-01 1.024568974971771240e-01 -9.110762923955917358e-02 -1.322787906974554062e-02 -1.940818428993225098e-01 -1.317558437585830688e-02 -6.620194762945175171e-02 -1.938724517822265625e-01 1.842274963855743408e-01 1.164962723851203918e-01 -2.929450199007987976e-02 -4.733001440763473511e-02 1.540382653474807739e-01 -9.569659084081649780e-02
3.246573209762573242e-01 2.711329460144042969e-01 -8.320246636867523193e-02 2.101393416523933411e-03 5.135539919137954712e-02 5.699521675705909729e-02 2.206951975822448730e-01 1.542551517486572266e-01 -1.592182666063308716e-01 -6.755422055721282959e-02 1.473967134952545166e-01 -2.278682738542556763e-01 -1.364058554172515869e-01 -5.975016579031944275e-02 1.198364887386560440e-02 1.935304328799247742e-02 -2.307712435722351074e-01 -1.325725018978118896e-01 -1.347173154354095459e-01 2.600677311420440674e-01 3.850035369396209717e-02 -4.629682004451751709e-02 -3.679176270961761475e-01 -3.947963938117027283e-02 -7.676101475954055786e-02 2.398141771554946899e-01 3.537268191576004028e-02 -1.243546530604362488e-01 -5.467628687620162964e-02 -3.175761103630065918e-01 3.576927185058593750e-01 -2.104857750236988068e-02
4.667741954326629639e-01 2.014390230178833008e-01 -3.783062845468521118e-02 1.105250492691993713e-01 1.068705543875694275e-01 1.366942226886749268e-01 1.742245852947235107e-01 -2.246024608612060547e-01 -1.917504221200942993e-01 1.726301908493041992e-01 6.615135818719863892e-02 2.033058367669582367e-02 -1.749432533979415894e-01 -1.725423336029052734e-01 -3.644405603408813477e-01 8.115698397159576416e-02 -2.702743411064147949e-01 -2.352432757616043091e-01 -1.478154063224792480e-01 -4.402682557702064514e-02 -1.393070518970489502e-01 1.725835725665092468e-02 2.203022837638854980e-01 1.200206428766250610e-01 3.655829699710011482e-03 -2.985522449016571045e-01 -4.838149994611740112e-03 1.289964616298675537e-01 2.721126563847064972e-02 2.617391757667064667e-02 -9.786576032638549805e-03 -6.084886565804481506e-02
1.465387344360351562e-01 2.078498154878616333e-01 -2.295376956462860107e-01 -3.044307827949523926e-01 9.633986651897430420e-02 -2.997053563594818115e-01 1.516952067613601685e-01 -2.313387840986251831e-01 -3.190350532531738281e-01 1.176173686981201172e-01 -1.303219944238662720e-01 -2.769867703318595886e-02 2.337524853646755219e-02 -7.401195168495178223e-02 -2.790338397026062012e-01 4.904419556260108948e-02 -1.013392135500907898e-01 -2.985921800136566162e-01 4.540052637457847595e-02 2.048720121383666992e-01 1.923852562904357910e-01 1.090194135904312134e-01 -1.300918608903884888e-01 -8.499677479267120361e-02 1.575830951333045959e-02 -2.473577260971069336e-01 -1.692614331841468811e-02 -1.396167129278182983e-01 -2.016620635986328125e-01 1.138635352253913879e-02 2.803990244865417480e-02 2.352970242500305176e-01
2.795053124427795410e-01 1.146522909402847290e-01 -5.623856931924819946e-02 -1.086993589997291565e-01 3.376102447509765625e-01 1.508654057979583740e-01 5.557109788060188293e-02 -1.145337000489234924e-01 -5.746470391750335693e-02 -2.956660930067300797e-03 -2.233638912439346313e-01 -9.517055936157703400e-03 -8.405306190252304077e-02 -3.564305603504180908e-01 8.334887772798538208e-02 2.440645098686218262e-01 -5.891729146242141724e-02 -3.628373444080352783e-01 -2.059447020292282104e-01 2.334712147712707520e-01 1.531053613871335983e-02 1.612241864204406738e-01 9.901644662022590637e-03 -1.300504356622695923e-01 -1.859447807073593140e-01 2.415566295385360718e-01 -9.995748102664947510e-02 1.697875261306762695e-01 -2.032416611909866333e-01 9.713276475667953491e-02 1.624691039323806763e-01 5.220538750290870667e-02
1.487442106008529663e-01 2.830016314983367920e-01 -8.634508401155471802e-02 -1.911722272634506226e-01 3.158147931098937988e-01 2.396050840616226196e-01 9.339133650064468384e-02 -2.359064966440200806e-01 -4.014022648334503174e-02 -5.398296192288398743e-02 5.116574168205261230e-01 -4.903806746006011963e-02 -4.818935319781303406e-02 -2.387499809265136719e-01 -7.754207588732242584e-03 1.421775817871093750e-01 -1.345505416393280029e-01 -1.611630469560623169e-01 -3.645695745944976807e-02 1.203245148062705994e-01 3.955587744712829590e-02 -7.866479456424713135e-02 -1.460545659065246582e-01 -9.421803057193756104e-03 -2.746642231941223145e-01 -2.303205430507659912e-01 -1.081828773021697998e-01 -1.170191094279289246e-01 9.144170582294464111e-02 1.430935263633728027e-01 4.902567714452743530e-02 9.876128286123275757e-02
3.123289346694946289e-01 2.309140563011169434e-01 1.092682778835296631e-01 -1.639490872621536255e-01 3.154337406158447266e-01 -1.541478037834167480e-01 1.752020120620727539e-01 -6.560685578733682632e-03 2.806251170113682747e-03 -7.478000223636627197e-02 -1.586991995573043823e-01 -3.746864944696426392e-02 -1.067219153046607971e-01 -1.029933169484138489e-01 -6.306994706392288208e-02 1.884667724370956421e-01 -3.347474038600921631e-01 -5.026275664567947388e-02 -8.895524591207504272e-02 2.521215677261352539e-01 2.261039614677429199e-02 2.229055166244506836e-01 -3.254292905330657959e-01 -3.046231716871261597e-02 -1.458607763051986694e-01 2.921229004859924316e-01 -1.163571402430534363e-01 -2.242579683661460876e-02 9.967078268527984619e-02 -2.305387854576110840e-01 1.811284273862838745e-01 -5.471660569310188293e-02
2.498696297407150269e-01 2.746355235576629639e-01 -9.808515198528766632e-03 -2.371728569269180298e-01 2.419382184743881226e-01 6.856285035610198975e-03 3.501796126365661621e-01 -1.840920001268386841e-01 -1.557994484901428223e-01 2.680584788322448730e-01 1.772441118955612183e-01 8.888166397809982300e-03 1.901809312403202057e-02 7.931642979383468628e-02 -1.258587241172790527e-01 8.380553126335144043e-02 4.702601209282875061e-02 -8.310022205114364624e-02 -5.588100478053092957e-02 3.131673038005828857e-01 -5.185642093420028687e-02 2.619813755154609680e-02 -1.772001087665557861e-01 -5.811963602900505066e-02 1.224620044231414795e-01 -4.935159161686897278e-02 -2.351371198892593384e-01 -1.193936765193939209e-01 -6.615157425403594971e-02 -9.318219870328903198e-02 4.142301976680755615e-01 -1.160499006509780884e-01
1.977368742227554321e-01 2.460833191871643066e-01 7.388310879468917847e-02 -2.248828858137130737e-01 2.655442059040069580e-01 8.057875931262969971e-02 -1.325620412826538086e-01 -1.982696801424026489e-01 -3.327550590038299561e-01 9.467770904302597046e-02 -2.243777550756931305e-02 1.765353977680206299e-01 -7.830633968114852905e-02 -3.824291750788688660e-02 -3.289983272552490234e-01 2.825232148170471191e-01 -2.979565858840942383e-01 7.383148372173309326e-02 -1.329519450664520264e-01 -9.858637303113937378e-02 1.913385689258575439e-01 -1.909394562244415283e-01 -1.318001598119735718e-01 -3.630252927541732788e-02 -8.700397796928882599e-03 -6.610390543937683105e-02 8.717196434736251831e-02 -1.237493976950645447e-01 -2.427308559417724609e-01 8.811147511005401611e-02 -1.109798699617385864e-01 2.089771181344985962e-01
2.033046036958694458e-01 1.825751066207885742e-01 -3.662515059113502502e-02 -2.274476140737533569e-01 7.214837521314620972e-02 2.326250523328781128e-01 1.278878301382064819e-01 -1.545239686965942383e-01 -3.624145984649658203e-01 1.133275218307971954e-02 2.230293005704879761e-01 6.119747459888458252e-02 1.422166079282760620e-01 -5.875008553266525269e-02 -2.790896892547607422e-01 1.323756575584411621e-01 -1.947353929281234741e-01 -2.414490431547164917e-01 -3.225674331188201904e-01 9.465943276882171631e-02 -1.843057870864868164e-01 9.103090316057205200e-02 7.990787923336029053e-02 -1.508069038391113281e-01 1.392802596092224121e-01 -3.966085016727447510e-01 4.202441498637199402e-02 4.752545803785324097e-02 -1.503240317106246948e-02 6.738191843032836914e-02 -3.152853623032569885e-02 3.949930891394615173e-02
1.897321492433547974e-01 2.417954802513122559e-01 9.320341050624847412e-02 9.327709674835205078e-02 -4.354597628116607666e-02 -7.517389953136444092e-02 5.824043974280357361e-02 -1.004569828510284424e-01 -2.777018249034881592e-01 1.868267059326171875e-01 2.290320992469787598e-01 -8.965458720922470093e-03 7.748731225728988647e-02 7.529032975435256958e-02 -1.908946335315704346e-01 5.003048107028007507e-02 -3.324520289897918701e-01 -9.660902619361877441e-02 -9.101374447345733643e-02 2.243187874555587769e-01 1.424132436513900757e-01 -2.904993891716003418e-01 -2.359727472066879272e-01 -1.149881705641746521e-01 -2.662108838558197021e-01 -7.082791626453399658e-02 -6.211188808083534241e-02 1.725427657365798950e-01 4.347054287791252136e-02 1.855597645044326782e-01 -5.883514881134033203e-02 -3.880833685398101807e-01
5.118607282638549805e-01 -1.011791601777076721e-01 1.610085070133209229e-01 3.739798814058303833e-02 8.146195858716964722e-02 2.465544790029525757e-01 1.567026674747467041e-01 -1.370646357536315918e-01 -1.679949909448623657e-01 -9.703326970338821411e-03 4.244722053408622742e-02 -1.171864047646522522e-01 -6.127472594380378723e-02 -4.241688549518585205e-01 -1.710998862981796265e-01 -8.305927366018295288e-02 -2.250764966011047363e-01 -1.179970130324363708e-01 9.474629163742065430e-02 2.367680519819259644e-01 -1.610462814569473267e-01 1.308596879243850708e-01 3.455014154314994812e-02 -5.885216966271400452e-02 -1.083016395568847656e-01 6.382838636636734009e-02 1.828841865062713623e-01 -2.171694040298461914e-01 -6.235075183212757111e-03 7.177128642797470093e-02 1.032516211271286011e-01 -1.907172799110412598e-01
-8.876719325780868530e-02 1.804199963808059692e-01 1.621405482292175293e-01 -1.343290805816650391e-01 2.497105896472930908e-01 2.265436053276062012e-01 2.153800427913665771e-01 1.997787803411483765e-01 -6.823027133941650391e-02 3.391141593456268311e-01 6.814004480838775635e-02 6.798442453145980835e-02 -5.047507211565971375e-02 -1.913331896066665649e-01 -3.819019794464111328e-01 3.413150906562805176e-01 -6.434346735477447510e-02 -4.190659150481224060e-02 -9.185178577899932861e-02 2.539599537849426270e-01 -5.940051376819610596e-02 -5.470149591565132141e-02 3.520212322473526001e-02 -2.493188679218292236e-01 -1.728078722953796387e-01 5.421672016382217407e-02 1.840666532516479492e-01 1.186309456825256348e-01 -2.304603578522801399e-03 8.735207468271255493e-02 -1.212058514356613159e-01 -1.816779375076293945e-01
2.930494546890258789e-01 2.542230188846588135e-01 1.360063701868057251e-01 9.210757166147232056e-02 2.476508468389511108e-01 6.576645374298095703e-02 4.233286976814270020e-01 -1.227191984653472900e-01 -1.306698918342590332e-01 5.836287140846252441e-02 -1.376473810523748398e-02 -1.923052407801151276e-02 -1.820254474878311157e-01 5.535807460546493530e-03 -1.363270282745361328e-01 2.660921216011047363e-01 -1.541207879781723022e-01 -1.632858961820602417e-01 2.574577033519744873e-01 1.036796271800994873e-01 -8.673114329576492310e-02 1.464457660913467407e-01 -1.411638259887695312e-01 6.553775072097778320e-02 -4.691609367728233337e-02 -9.322620183229446411e-02 -1.138952001929283142e-02 -1.100567132234573364e-01 -1.908937096595764160e-01 -3.155188262462615967e-02 3.458172380924224854e-01 -2.412328422069549561e-01
3.669742643833160400e-01 1.826534122228622437e-01 -6.415073573589324951e-02 2.057764492928981781e-02 1.967265754938125610e-01 1.261997222900390625e-01 8.119293302297592163e-02 6.956091523170471191e-02 -1.579048335552215576e-01 -1.089633535593748093e-02 -1.832153201103210449e-01 -7.193017750978469849e-02 1.328997015953063965e-01 -9.452798217535018921e-02 -1.971562020480632782e-02 2.358037382364273071e-01 -2.889977097511291504e-01 6.407228112220764160e-02 -2.187299430370330811e-01 2.534605860710144043e-01 2.075738459825515747e-01 -6.418538745492696762e-03 -3.105877935886383057e-01 -2.150307744741439819e-01 -1.005548331886529922e-02 2.049990147352218628e-01 -5.137182399630546570e-02 -2.334477454423904419e-01 2.209275066852569580e-01 -6.838153302669525146e-02 2.546856105327606201e-01 -1.087757200002670288e-01
3.485115468502044678e-01 1.714927107095718384e-01 -1.371579915285110474e-01 4.098398983478546143e-02 9.850337170064449310e-03 6.479773670434951782e-02 6.961242109537124634e-02 2.473704069852828979e-01 -4.308002293109893799e-01 -6.189848110079765320e-02 -3.011744320392608643e-01 -3.520530462265014648e-02 -3.968908637762069702e-02 -2.893509268760681152e-01 -2.793461084365844727e-01 2.425653785467147827e-01 -1.478728502988815308e-01 -3.770521283149719238e-02 -5.126108601689338684e-02 2.844327092170715332e-01 1.706773042678833008e-01 6.744708865880966187e-02 3.496761992573738098e-02 -1.731585264205932617e-01 -6.093271821737289429e-02 1.126392930746078491e-01 1.688508540391921997e-01 -1.634331606328487396e-02 1.715168803930282593e-01 2.344946563243865967e-02 -1.977838017046451569e-02 8.675090968608856201e-02
1.261842250823974609e-01 3.900815546512603760e-01 1.099253594875335693e-01 -2.499086409807205200e-01 7.812461256980895996e-02 1.490266919136047363e-01 -1.064295843243598938e-01 4.863946139812469482e-02 -1.101125851273536682e-01 2.647262811660766602e-02 1.124789491295814514e-01 1.542480736970901489e-01 3.312341868877410889e-02 -5.301797296851873398e-03 -1.624282598495483398e-01 2.511402368545532227e-01 -1.011991277337074280e-01 -1.186796724796295166e-01 -3.164362013339996338e-01 2.663476765155792236e-01 1.375790536403656006e-01 -1.276157051324844360e-01 9.919829666614532471e-02 -3.451824486255645752e-01 7.100883126258850098e-02 -2.122800946235656738e-01 2.083932161331176758e-01 -1.243582889437675476e-01 -2.368667721748352051e-01 -1.199299097061157227e-01 1.877330243587493896e-01 3.444713726639747620e-02
1.830919086933135986e-01 1.490934938192367554e-01 2.231721393764019012e-02 -2.385712862014770508e-01 4.648695141077041626e-02 4.236566126346588135e-01 1.842987537384033203e-02 -1.335799843072891235e-01 -3.612872958183288574e-01 7.539899647235870361e-02 -2.068274319171905518e-01 -4.055398516356945038e-03 -3.028735816478729248e-01 1.193172931671142578e-01 -1.333155930042266846e-01 1.594401299953460693e-01 4.574115201830863953e-02 -2.215001583099365234e-01 1.011206358671188354e-01 2.822159826755523682e-01 3.410992026329040527e-02 -2.124263793230056763e-01 -6.333429366350173950e-02 -7.215610239654779434e-03 -1.449951231479644775e-01 6.375406682491302490e-02 1.068143248558044434e-01 -1.069009378552436829e-01 -1.526611894369125366e-01 1.262903809547424316e-01 2.830992639064788818e-01 1.146500557661056519e-02
2.555617690086364746e-01 1.854692846536636353e-01 -1.390850841999053955e-01 -6.518501043319702148e-02 -2.498473739251494408e-03 -1.576522714458405972e-03 2.295053750276565552e-01 9.048686176538467407e-02 -1.191397309303283691e-01 -7.251758128404617310e-02 1.721935421228408813e-01 -2.129419296979904175e-01 -1.537095159292221069e-01 -2.827925682067871094e-01 -2.786480076611042023e-02 2.163691073656082153e-01 -1.544861048460006714e-01 7.325016707181930542e-02 -7.014944404363632202e-02 3.010894358158111572e-01 2.674741148948669434e-01 -4.443971905857324600e-03 -2.322604656219482422e-01 -2.714547812938690186e-01 -9.652467817068099976e-02 1.851370036602020264e-01 -4.989962279796600342e-02 -1.943170726299285889e-01 -1.301545947790145874e-01 -2.173097133636474609e-01 2.999238967895507812e-01 -9.069775044918060303e-02
2.971252799034118652e-01 3.459396958351135254e-01 3.052327632904052734e-01 -2.106595784425735474e-01 7.254793494939804077e-02 -1.601147353649139404e-01 2.420365996658802032e-02 -2.348635792732238770e-01 -2.837805151939392090e-01 6.641977280378341675e-02 -6.077646836638450623e-02 -3.451100587844848633e-01 8.174663782119750977e-02 -1.307365894317626953e-01 -1.704791337251663208e-01 2.434128820896148682e-01 2.126327157020568848e-02 -1.724526286125183105e-01 8.780431002378463745e-03 1.399795990437269211e-02 7.940478622913360596e-02 3.708618879318237305e-02 -1.177368760108947754e-01 -1.960440874099731445e-01 -1.149928197264671326e-03 1.231399830430746078e-02 -6.248311698436737061e-02 -1.553465425968170166e-01 1.606405079364776611e-01 -1.310555189847946167e-01 -1.995694935321807861e-01 2.158387303352355957e-01
9.645754843950271606e-02 1.914018988609313965e-01 3.511321544647216797e-02 -2.668431103229522705e-01 1.532613933086395264e-01 -5.421193689107894897e-02 2.662650048732757568e-01 -1.562743335962295532e-01 -3.851116299629211426e-01 4.944174736738204956e-02 1.165231689810752869e-01 -2.468783259391784668e-01 2.297787740826606750e-02 5.031834542751312256e-02 -2.826828658580780029e-01 2.412209361791610718e-01 -2.490197271108627319e-01 -5.198942869901657104e-02 8.626383543014526367e-02 -2.677463591098785400e-01 2.688214182853698730e-01 1.534425914287567139e-01 1.483369171619415283e-01 -1.997408270835876465e-01 -2.390630729496479034e-02 -1.352756023406982422e-01 7.439197599887847900e-02 -1.369180083274841309e-01 -9.495661407709121704e-02 6.237854808568954468e-02 3.763440623879432678e-02 1.854946762323379517e-01
2.258782461285591125e-02 4.847911000251770020e-01 3.759415820240974426e-02 -1.211736537516117096e-02 4.238163586705923080e-03 -2.609805166721343994e-01 2.003112137317657471e-01 -2.015620023012161255e-01 -2.399891018867492676e-01 7.187546044588088989e-02 -7.184406369924545288e-02 -1.492757648229598999e-01 1.961039602756500244e-01 -5.503945983946323395e-03 -1.285764873027801514e-01 1.494287401437759399e-01 -3.056125342845916748e-01 -1.903893500566482544e-01 3.545730561017990112e-02 2.381329089403152466e-01 9.914600849151611328e-02 -2.652779966592788696e-02 -2.487451881170272827e-01 -3.472659364342689514e-02 2.205031067132949829e-01 1.614788323640823364e-01 2.188025265932083130e-01 2.680828236043453217e-02 -9.130011498928070068e-02 -1.772207468748092651e-01 1.409482359886169434e-01 -4.845745861530303955e-02
3.601672127842903137e-02 -6.533224880695343018e-02 4.898500815033912659e-02 -7.408843189477920532e-02 -1.169032156467437744e-01 2.785793542861938477e-01 4.103389084339141846e-01 -2.435478419065475464e-01 -3.749458491802215576e-01 6.331450492143630981e-02 3.764050826430320740e-02 -1.379992719739675522e-02 -1.163714528083801270e-01 -1.900011897087097168e-01 -4.211442428641021252e-04 1.395132094621658325e-01 2.996755205094814301e-02 -4.043791294097900391e-01 -2.381286025047302246e-01 2.826587297022342682e-03 5.264809727668762207e-02 5.413237214088439941e-02 -2.069682031869888306e-01 5.351989343762397766e-02 2.595045417547225952e-02 1.229407340288162231e-01 -1.033777445554733276e-01 -1.821777820587158203e-01 -7.530072331428527832e-02 8.855965733528137207e-02 1.127652898430824280e-01 -3.063388466835021973e-01
4.523144960403442383e-01 1.088274717330932617e-01 -7.485128939151763916e-02 9.120220318436622620e-03 2.612349987030029297e-01 2.712810933589935303e-01 3.596097230911254883e-01 -1.542313694953918457e-01 -1.445018649101257324e-01 1.499466001987457275e-01 -2.438913658261299133e-02 3.583283722400665283e-02 3.415033519268035889e-01 -4.153578355908393860e-02 -1.778240799903869629e-01 9.778859466314315796e-02 -6.092284992337226868e-02 -1.039710938930511475e-01 -2.478387504816055298e-01 8.219825476408004761e-02 -1.755717694759368896e-01 -3.475846722722053528e-02 1.933634579181671143e-01 1.763965934514999390e-01 -1.934215277433395386e-01 -6.037898734211921692e-02 1.192407123744487762e-02 -3.144797682762145996e-02 -3.398875519633293152e-02 2.119801491498947144e-01 3.787224367260932922e-02 -7.215737551450729370e-02
3.921719267964363098e-02 1.302553415298461914e-01 2.921576611697673798e-02 -1.954396367073059082e-01 1.975965648889541626e-01 1.397295296192169189e-01 2.465502023696899414e-01 -1.025873329490423203e-02 -4.288113713264465332e-01 9.677726030349731445e-02 1.940629780292510986e-01 7.157345116138458252e-02 5.696912109851837158e-02 -2.953417226672172546e-02 -3.677189946174621582e-01 1.505159735679626465e-01 -3.161993324756622314e-01 -1.591780185699462891e-01 -2.117305994033813477e-01 2.955330535769462585e-02 2.054087668657302856e-01 -4.225897043943405151e-02 -9.568005800247192383e-02 -9.184465557336807251e-02 1.027273088693618774e-01 -2.266616225242614746e-01 5.955991894006729126e-02 9.515531361103057861e-02 -2.391517758369445801e-01 9.997690469026565552e-02 1.339733004570007324e-01 1.808491796255111694e-01
1.489237993955612183e-01 1.022870466113090515e-01 -1.992447227239608765e-01 -1.446877866983413696e-01 2.163370698690414429e-01 -1.091669872403144836e-02 2.575458586215972900e-01 -8.763405680656433105e-02 -6.985599547624588013e-02 3.394133448600769043e-01 6.300882250070571899e-02 5.720908194780349731e-02 -2.533029913902282715e-01 -1.464530378580093384e-01 -2.249497920274734497e-01 3.125876486301422119e-01 4.949599131941795349e-02 3.488196805119514465e-02 2.306749075651168823e-01 -7.621842622756958008e-02 -1.700286939740180969e-02 2.048912495374679565e-01 -2.373908162117004395e-01 -2.299469262361526489e-01 -1.774597764015197754e-01 -9.761188179254531860e-02 -9.275884926319122314e-02 -9.877630323171615601e-02 -2.585426568984985352e-01 -2.567027881741523743e-02 2.673656642436981201e-01 -1.095079481601715088e-01
3.184059560298919678e-01 2.851364612579345703e-01 2.199312150478363037e-01 -2.265928238630294800e-01 2.126647531986236572e-01 3.229550421237945557e-01 1.745742410421371460e-01 -1.628598272800445557e-01 -2.145206183195114136e-01 -5.683069676160812378e-02 2.246960997581481934e-02 8.578026294708251953e-02 -2.121085971593856812e-01 1.479614675045013428e-01 2.352816984057426453e-02 1.726966798305511475e-01 -1.459036488085985184e-02 -5.713155493140220642e-02 -1.588031798601150513e-01 2.048646360635757446e-01 -1.479473412036895752e-01 1.190958023071289062e-01 -3.064915239810943604e-01 -9.612753987312316895e-02 4.342810809612274170e-02 4.676338657736778259e-02 1.310953944921493530e-01 -1.408129930496215820e-02 -1.022332832217216492e-01 1.140808016061782837e-01 3.138864338397979736e-01 5.779590830206871033e-02
2.620074450969696045e-01 2.843676209449768066e-01 -1.563495583832263947e-02 4.701002314686775208e-02 4.191809892654418945e-02 9.510867297649383545e-03 2.330871075391769409e-01 1.431313753128051758e-01 -3.676119446754455566e-02 -2.138969153165817261e-01 3.180688247084617615e-02 7.955390959978103638e-03 4.339059442281723022e-02 -1.835448890924453735e-01 -2.240335047245025635e-01 1.441937685012817383e-01 -2.977303862571716309e-01 -1.961902948096394539e-03 6.166768446564674377e-02 3.220923542976379395e-01 9.145700931549072266e-02 2.871707838494330645e-04 -2.849188745021820068e-01 -2.360923439264297485e-01 -1.055327057838439941e-02 1.773948818445205688e-01 -2.328433990478515625e-01 -2.053406536579132080e-01 1.575924642384052277e-02 -2.481966614723205566e-01 2.596324384212493896e-01 1.339395046234130859e-01
1.853804290294647217e-02 3.616209924221038818e-01 -1.832161843776702881e-02 -3.503771424293518066e-01 2.863691151142120361e-01 -1.631222963333129883e-01 3.107605278491973877e-01 -5.987451225519180298e-02 -2.120811790227890015e-01 1.409163475036621094e-01 2.820548415184020996e-01 1.041989475488662720e-01 -1.629546731710433960e-01 -1.107370406389236450e-01 -1.468523591756820679e-01 9.772770851850509644e-02 -7.497497648000717163e-02 -2.392286807298660278e-01 -8.649238944053649902e-02 1.125127449631690979e-01 1.924913376569747925e-01 -1.051457822322845459e-01 -1.275937855243682861e-01 -1.423716098070144653e-01 -3.730719536542892456e-02 -1.961061060428619385e-01 1.433994323015213013e-01 -1.696689873933792114e-01 -1.319068074226379395e-01 -1.344434767961502075e-01 -1.324948370456695557e-01 -4.418530687689781189e-02
1.155677586793899536e-01 1.586800366640090942e-01 1.029694732278585434e-02 -1.590567082166671753e-01 2.170658707618713379e-01 1.279520392417907715e-01 -1.076450198888778687e-01 -1.391276270151138306e-01 -2.090010493993759155e-01 7.361923158168792725e-02 -1.744076460599899292e-01 1.842866390943527222e-01 -3.985244780778884888e-02 -1.438410729169845581e-01 -5.685441568493843079e-02 3.708504140377044678e-01 -5.185774341225624084e-02 -5.180636793375015259e-02 -1.838568598031997681e-01 2.781029641628265381e-01 1.235882937908172607e-02 6.564837694168090820e-02 4.260898754000663757e-02 -4.091299474239349365e-01 1.197060570120811462e-02 4.253364168107509613e-03 1.209993436932563782e-01 -3.388738632202148438e-02 -1.714079678058624268e-01 3.841851651668548584e-02 4.762641787528991699e-01 3.587135672569274902e-02
2.948075234889984131e-01 3.833649754524230957e-01 1.947607100009918213e-01 6.187082454562187195e-02 -1.071378216147422791e-01 -9.531820565462112427e-02 -5.492767668329179287e-04 -8.913750201463699341e-02 -3.956250548362731934e-01 9.427639096975326538e-02 -9.576427936553955078e-02 -3.579961359500885010e-01 3.539472445845603943e-02 -2.689456641674041748e-01 -9.771231561899185181e-02 1.561238318681716919e-01 -6.871755421161651611e-02 -2.268069684505462646e-01 -1.603713929653167725e-01 -2.668199837207794189e-01 3.419527411460876465e-02 1.133544556796550751e-02 -1.400894969701766968e-01 -2.547612786293029785e-01 -1.040002182126045227e-01 7.373194210231304169e-03 9.000659734010696411e-02 5.004728212952613831e-03 -3.682924807071685791e-02 1.359737571328878403e-02 -1.347289234399795532e-01 8.951336145401000977e-02
1.710248738527297974e-01 2.639096975326538086e-02 2.944517731666564941e-01 -1.994187710806727409e-03 3.334589302539825439e-02 6.146518141031265259e-02 -9.953692555427551270e-02 -2.543853521347045898e-01 -3.251364827156066895e-01 1.503412798047065735e-02 -1.569387465715408325e-01 -4.350430890917778015e-02 6.376295536756515503e-02 -2.471673637628555298e-01 -3.585689365863800049e-01 8.874189108610153198e-02 -4.664780199527740479e-02 -4.519633203744888306e-02 8.368338644504547119e-02 -1.163635030388832092e-01 1.017085555940866470e-02 -5.125634372234344482e-02 -2.346365153789520264e-01 -1.644000113010406494e-01 -2.449154704809188843e-01 -2.167042493820190430e-01 3.264737427234649658e-01 -1.708467453718185425e-01 -1.336950063705444336e-01 -3.092672824859619141e-01 3.176833689212799072e-02 -5.431677028536796570e-02
4.764200374484062195e-02 2.658608853816986084e-01 6.319906562566757202e-02 -1.496461927890777588e-01 -1.324295997619628906e-01 7.814312726259231567e-02 2.694330215454101562e-01 -1.887910813093185425e-02 -1.767835617065429688e-01 1.101931184530258179e-01 -2.609117031097412109e-01 -2.890429459512233734e-02 -1.895089596509933472e-01 -1.120222061872482300e-01 -3.089166581630706787e-01 -8.066765964031219482e-02 -2.724905014038085938e-01 1.066556870937347412e-01 -1.911477297544479370e-01 -2.253625392913818359e-01 1.485283076763153076e-01 8.505793660879135132e-02 -1.465302258729934692e-01 -8.197440207004547119e-02 -3.192276060581207275e-01 -7.094353437423706055e-02 3.618201613426208496e-01 1.011244729161262512e-01 -1.388125419616699219e-01 -2.072810679674148560e-01 3.891102736815810204e-03 -2.436414919793605804e-02
1.877523213624954224e-01 2.363266348838806152e-01 -1.390831470489501953e-01 -3.416976630687713623e-01 1.763768792152404785e-01 -1.008929237723350525e-01 5.641307681798934937e-02 -1.129265278577804565e-01 -8.645459264516830444e-02 1.058351248502731323e-01 2.683402271941304207e-03 -3.037164509296417236e-01 2.657796256244182587e-02 -2.773769497871398926e-01 -5.041885375976562500e-01 -8.958511799573898315e-02 -1.426892429590225220e-01 -8.133124560117721558e-03 -6.603652983903884888e-02 -5.806382000446319580e-02 1.727849245071411133e-01 1.333860158920288086e-01 -1.256696507334709167e-02 -1.860572397708892822e-01 -1.231449022889137268e-01 -1.140388399362564087e-01 2.747249901294708252e-01 -1.064329072833061218e-01 -1.178449168801307678e-01 -4.265714809298515320e-02 1.293493658304214478e-01 8.235389739274978638e-02
2.522141933441162109e-01 1.795515269041061401e-01 3.144204989075660706e-02 -1.771229133009910583e-02 9.887991100549697876e-02 1.659648418426513672e-01 1.732975691556930542e-01 -2.826645672321319580e-01 -6.122093275189399719e-02 2.128512710332870483e-01 -7.554011885076761246e-03 1.652582287788391113e-01 -2.048630416393280029e-01 -1.233981326222419739e-01 -2.404745370149612427e-01 1.254881620407104492e-01 -3.543132841587066650e-01 -2.924441993236541748e-01 -3.356137871742248535e-01 9.012842178344726562e-02 -7.768613845109939575e-02 -1.445888727903366089e-01 1.537505835294723511e-01 -6.363881379365921021e-02 -4.554085806012153625e-02 -3.520332276821136475e-01 -5.943257734179496765e-02 1.168972253799438477e-01 -5.390751734375953674e-02 -1.185772567987442017e-01 3.465528413653373718e-02 -2.417074516415596008e-02
6.374599039554595947e-02 1.982160806655883789e-01 -8.404087275266647339e-03 -9.964039176702499390e-02 7.752642035484313965e-02 1.222025230526924133e-02 2.387930303812026978e-01 9.003271907567977905e-02 -1.279119253158569336e-01 4.506292566657066345e-02 -5.662946030497550964e-03 -2.793152630329132080e-01 -2.703550755977630615e-01 -3.720693290233612061e-01 1.913829334080219269e-02 9.637353010475635529e-03 -3.676981031894683838e-01 1.918835565447807312e-02 -2.114282995462417603e-01 3.262368440628051758e-01 9.242877364158630371e-02 -8.050781488418579102e-02 -2.459901720285415649e-01 -2.095021009445190430e-01 -1.485642343759536743e-01 1.695269905030727386e-02 -5.892132967710494995e-02 5.423823371529579163e-02 -1.129688695073127747e-01 -2.167668342590332031e-01 2.622305154800415039e-01 -5.929636210203170776e-02
5.002118647098541260e-02 2.496070414781570435e-01 -1.455980166792869568e-02 -8.985046297311782837e-02 2.478796392679214478e-01 -9.833002835512161255e-02 6.266760081052780151e-02 8.817948400974273682e-02 -3.602141737937927246e-01 -1.491993069648742676e-01 -5.244212597608566284e-02 -1.981445103883743286e-01 8.752018213272094727e-03 -3.430457115173339844e-01 -5.935155227780342102e-02 -4.093735665082931519e-02 7.666782010346651077e-03 -3.048816323280334473e-01 9.591259295120835304e-04 1.963686794042587280e-01 -3.203562498092651367e-01 5.488985404372215271e-02 -3.420528471469879150e-01 -1.657145172357559204e-01 -1.774438284337520599e-02 -4.606097936630249023e-03 -6.538180261850357056e-02 1.460955590009689331e-01 -2.693475484848022461e-01 1.663720458745956421e-01 1.053185537457466125e-01 -9.034047275781631470e-02
4.381005465984344482e-01 1.226082146167755127e-01 -1.972608119249343872e-01 -3.036091327667236328e-01 2.236207723617553711e-01 -4.904033988714218140e-02 1.876221001148223877e-01 -9.063230827450752258e-03 -2.678198218345642090e-01 -1.447473466396331787e-01 7.860831916332244873e-02 -1.802381426095962524e-01 1.123789250850677490e-01 -2.920824848115444183e-02 -1.369368837913498282e-04 3.093278966844081879e-02 -1.021623238921165466e-01 -2.417709864675998688e-02 -2.516719102859497070e-01 -1.315952278673648834e-02 2.084780484437942505e-01 -2.057364135980606079e-01 -2.628748416900634766e-01 -1.346284057945013046e-02 -4.284809157252311707e-02 -2.569411136209964752e-02 -1.148988604545593262e-01 -2.382742613554000854e-02 -4.668622836470603943e-02 2.658532261848449707e-01 -5.833468958735466003e-02 -3.260851800441741943e-01
3.139477968215942383e-01 1.903500407934188843e-01 -1.496309190988540649e-01 -1.595013439655303955e-01 -8.473328500986099243e-02 -5.729399248957633972e-02 2.803122401237487793e-01 1.278325617313385010e-01 -2.680831551551818848e-01 1.200397592037916183e-02 -3.438574075698852539e-02 -7.600524276494979858e-02 1.415447294712066650e-01 -7.707692682743072510e-02 -4.000075757503509521e-01 9.725110232830047607e-02 4.225333686918020248e-03 -1.311506330966949463e-01 -2.036759108304977417e-01 -1.805366575717926025e-01 -2.240454405546188354e-02 -3.528956770896911621e-01 -3.056114614009857178e-01 4.614923149347305298e-02 -2.300478518009185791e-02 -5.243401229381561279e-02 7.919153571128845215e-02 -2.067903876304626465e-01 -1.432716846466064453e-01 -4.207013174891471863e-02 -2.259864062070846558e-01 6.627446506172418594e-03
2.590148150920867920e-01 1.554812192916870117e-01 1.543693691492080688e-01 7.414204627275466919e-02 1.193492561578750610e-01 7.897064089775085449e-02 1.168806925415992737e-01 -6.331983953714370728e-02 -2.598481178283691406e-01 2.017825543880462646e-01 3.207402229309082031e-01 1.374723464250564575e-01 1.893878281116485596e-01 1.397248655557632446e-01 -4.563001692295074463e-01 -1.054572016000747681e-01 5.888817831873893738e-02 -3.640803694725036621e-01 -5.044404417276382446e-02 1.626203358173370361e-01 1.246011108160018921e-01 -1.230580881237983704e-01 -8.257279545068740845e-02 -2.307683229446411133e-01 3.717472404241561890e-02 -1.981494203209877014e-02 -1.202641054987907410e-01 -5.338772758841514587e-02 -2.984549477696418762e-02 -1.299557536840438843e-01 7.523082196712493896e-03 -2.094023376703262329e-01
1.585697531700134277e-01 -4.175385832786560059e-02 -1.725274771451950073e-01 -2.924716100096702576e-02 4.248038679361343384e-02 1.124058440327644348e-01 4.536808729171752930e-01 -8.901384472846984863e-02 2.454341948032379150e-02 3.119576871395111084e-01 5.071642249822616577e-02 -7.523252069950103760e-02 -1.352949291467666626e-01 -2.284357845783233643e-01 -2.794795334339141846e-01 1.319255381822586060e-01 2.071689665317535400e-01 -2.405437827110290527e-01 -1.837069392204284668e-01 8.464034646749496460e-03 1.074020192027091980e-01 2.056411802768707275e-01 -1.813391894102096558e-01 -1.905104517936706543e-02 -2.337802052497863770e-01 -2.310680001974105835e-01 6.865705363452434540e-03 -8.496551774442195892e-03 4.543103650212287903e-02 -7.134675979614257812e-02 2.915233671665191650e-01 -1.420325934886932373e-01
2.771714627742767334e-01 3.497090637683868408e-01 -1.089555621147155762e-01 -1.061059832572937012e-01 -1.299108713865280151e-01 1.135438084602355957e-01 2.900055944919586182e-01 1.116133332252502441e-01 -3.825338780879974365e-01 7.540853694081306458e-03 -7.555302977561950684e-02 5.978561192750930786e-02 -4.145447909832000732e-02 -2.876483201980590820e-01 -2.662258744239807129e-01 2.310204207897186279e-01 2.307600714266300201e-02 -5.053592473268508911e-02 2.162490971386432648e-02 3.284187018871307373e-01 1.132120266556739807e-01 1.046576648950576782e-01 1.611239314079284668e-01 -1.971201151609420776e-01 -1.081661060452461243e-01 1.775810122489929199e-01 1.204731911420822144e-01 6.476952135562896729e-02 -8.696351200342178345e-02 -6.679130345582962036e-02 1.140471473336219788e-01 8.195045404136180878e-03
3.425613343715667725e-01 -1.072951704263687134e-01 -1.352947056293487549e-01 2.592773735523223877e-02 -9.209695458412170410e-02 1.542773246765136719e-01 1.170623973011970520e-01 -1.798438876867294312e-01 -1.683218777179718018e-01 -1.459707021713256836e-01 3.063035570085048676e-02 -5.092658102512359619e-02 -1.033643353730440140e-02 -3.803742229938507080e-01 -2.086807638406753540e-01 -4.228391498327255249e-02 -2.236393690109252930e-01 -2.657487988471984863e-01 -1.052248775959014893e-01 2.629533112049102783e-01 -1.161863431334495544e-01 3.170227408409118652e-01 4.059759899973869324e-02 -2.253922075033187866e-01 -2.547919452190399170e-01 1.475499421358108521e-01 1.456742137670516968e-01 2.428519353270530701e-02 1.652893126010894775e-01 -6.795240193605422974e-02 1.508480459451675415e-01 -5.778855178505182266e-03
5.990640819072723389e-02 1.273211240768432617e-01 5.656652897596359253e-02 -2.750569880008697510e-01 3.281326591968536377e-01 -1.593966931104660034e-01 1.471043974161148071e-01 -3.178025186061859131e-01 -2.057734578847885132e-01 7.746689021587371826e-02 1.563243269920349121e-01 -3.716557472944259644e-02 2.237450890243053436e-02 -1.518376320600509644e-01 -1.968382894992828369e-01 -4.382914304733276367e-02 1.186411175876855850e-02 -2.907025218009948730e-01 2.479336224496364594e-02 1.266913563013076782e-01 1.272896379232406616e-01 5.179319158196449280e-02 -4.650297164916992188e-01 2.134980447590351105e-02 -1.710420101881027222e-01 -9.127245843410491943e-02 -1.762050017714500427e-02 6.258902698755264282e-02 -1.548899710178375244e-01 -1.844938099384307861e-01 1.466541178524494171e-02 -2.651004493236541748e-01
1.946596652269363403e-01 1.221466735005378723e-01 -1.840901002287864685e-02 1.684559136629104614e-01 1.816697865724563599e-01 -1.208721920847892761e-01 2.496780753135681152e-01 -7.834277302026748657e-02 -8.461485058069229126e-02 -3.672146797180175781e-02 3.176309466361999512e-01 -2.960872948169708252e-01 -2.982378192245960236e-02 -1.206204742193222046e-01 2.719308063387870789e-02 1.426914632320404053e-01 -1.220075562596321106e-01 -1.611446589231491089e-01 -2.491731345653533936e-01 1.133948415517807007e-01 5.409952625632286072e-02 -2.476828247308731079e-01 -1.306238919496536255e-01 -7.984158396720886230e-02 -2.715306282043457031e-01 2.495657354593276978e-01 -2.634178660809993744e-02 -1.108797043561935425e-01 -3.356685042381286621e-01 1.249059755355119705e-02 -1.150826290249824524e-01 3.003216981887817383e-01
1.239710152149200439e-01 1.931270658969879150e-01 2.355240844190120697e-02 4.082795605063438416e-02 1.340483278036117554e-01 1.981635540723800659e-01 4.450427889823913574e-01 2.701022848486900330e-02 -8.371678180992603302e-03 -6.531088799238204956e-02 -1.722823828458786011e-01 -1.957957074046134949e-02 1.568652093410491943e-01 -2.313434779644012451e-01 -1.121408417820930481e-01 1.767279952764511108e-01 -3.071191906929016113e-01 1.714388839900493622e-02 -5.866560712456703186e-02 3.545690774917602539e-01 -1.299759745597839355e-01 1.125833094120025635e-01 -3.093527555465698242e-01 1.146904006600379944e-02 -7.690421491861343384e-02 1.447936892509460449e-01 -1.054650638252496719e-02 -3.778742253780364990e-02 -2.206175476312637329e-01 -7.769378274679183960e-02 1.710778921842575073e-01 -2.667863368988037109e-01
-4.312684386968612671e-02 2.314415723085403442e-01 8.867295831441879272e-02 -9.569608420133590698e-02 1.894389539957046509e-01 1.628514379262924194e-02 1.400457024574279785e-01 -8.063735067844390869e-02 -2.962248921394348145e-01 -3.605427965521812439e-02 -2.199175506830215454e-01 1.913586109876632690e-01 -1.952986717224121094e-01 -7.029783725738525391e-02 -9.319192171096801758e-02 4.789769649505615234e-01 -8.393257111310958862e-02 2.641159296035766602e-02 -2.693053483963012695e-01 1.134934052824974060e-01 1.523073464632034302e-01 -2.040022909641265869e-01 -1.365529652684926987e-02 -2.617073953151702881e-01 8.103262633085250854e-02 -5.405506491661071777e-02 -1.416946500539779663e-01 -2.731436192989349365e-01 -2.016421407461166382e-01 -1.565620005130767822e-01 1.185420379042625427e-01 5.664772819727659225e-03
-1.471416652202606201e-02 2.671858668327331543e-01 1.010641548782587051e-02 -2.272366434335708618e-01 2.272894829511642456e-01 3.397723436355590820e-01 3.608487918972969055e-02 -2.819900959730148315e-02 -3.005796298384666443e-02 1.161835342645645142e-01 1.177008729428052902e-02 5.188767611980438232e-02 -1.485054790973663330e-01 -3.353771194815635681e-02 -4.197680056095123291e-01 3.345542550086975098e-01 -1.348191052675247192e-01 -7.981130853295326233e-03 1.045707166194915771e-01 3.004125356674194336e-01 -1.456719487905502319e-01 4.671453312039375305e-02 -1.338201388716697693e-02 -1.801631301641464233e-01 -2.610668838024139404e-01 1.422832757234573364e-01 1.794489175081253052e-01 1.343591511249542236e-01 -5.069722235202789307e-02 -1.940568238496780396e-01 -1.298725139349699020e-02 -1.561907976865768433e-01
2.024639397859573364e-01 6.219566985964775085e-02 2.081400454044342041e-01 8.346895128488540649e-02 4.875655472278594971e-01 1.251382231712341309e-01 3.115743994712829590e-01 7.313846796751022339e-02 -3.218346238136291504e-01 -1.629477888345718384e-01 -5.551488697528839111e-02 1.182098165154457092e-01 -6.612718850374221802e-02 -6.523774564266204834e-02 -1.649301871657371521e-02 1.376251876354217529e-01 -9.897851943969726562e-02 -2.789252996444702148e-01 2.601311169564723969e-02 1.959118805825710297e-02 -7.543241232633590698e-02 -3.124087350443005562e-03 -1.591117531061172485e-01 -2.335642278194427490e-01 -1.425155550241470337e-01 -1.703287959098815918e-01 -3.198263421654701233e-02 -3.215391337871551514e-01 4.478371888399124146e-02 9.271071851253509521e-02 -4.749691486358642578e-02 -1.822137683629989624e-01
8.566566556692123413e-02 2.231029123067855835e-01 1.985063403844833374e-02 2.462796568870544434e-01 1.977981925010681152e-01 -4.308000579476356506e-02 3.398770689964294434e-01 -9.587187319993972778e-02 -2.658121883869171143e-01 2.235319316387176514e-01 2.670630216598510742e-01 -2.627702057361602783e-01 -1.108172014355659485e-01 -7.618582807481288910e-03 -4.939319565892219543e-02 8.681923151016235352e-02 -1.759362369775772095e-01 -2.715401947498321533e-01 -1.423666626214981079e-01 1.381807923316955566e-01 -4.741702973842620850e-02 -1.755471900105476379e-02 8.746289461851119995e-02 -1.696058064699172974e-01 -6.851986050605773926e-02 1.145663335919380188e-01 1.454491764307022095e-01 5.270995572209358215e-02 -3.465543985366821289e-01 1.034518405795097351e-01 -4.081100225448608398e-02 2.749499678611755371e-01
4.164738655090332031e-01 -1.151102967560291290e-02 -2.580815739929676056e-02 -7.723499834537506104e-02 -8.909342437982559204e-02 1.212180033326148987e-01 6.129701435565948486e-02 -1.760514825582504272e-01 -2.036507129669189453e-01 2.086662799119949341e-01 -1.157206222414970398e-01 -4.915669560432434082e-02 1.432090848684310913e-01 -1.225961372256278992e-01 -5.009903386235237122e-02 2.172120362520217896e-01 -1.058237478137016296e-01 -4.069028422236442566e-02 -4.247995018959045410e-01 2.408958077430725098e-01 -1.222347468137741089e-01 1.526595652103424072e-01 -7.587363570928573608e-02 -3.309271633625030518e-01 3.124701417982578278e-02 2.460007071495056152e-01 -4.207664355635643005e-02 1.470419466495513916e-01 -1.217846572399139404e-01 1.448155567049980164e-02 1.539861783385276794e-02 -2.670803070068359375e-01
3.051697313785552979e-01 3.609721958637237549e-01 2.529993653297424316e-01 -1.648775637149810791e-01 1.629465073347091675e-02 -1.825577318668365479e-01 1.597673892974853516e-01 -2.822370231151580811e-01 -9.477486461400985718e-02 -2.681193500757217407e-02 -9.026183933019638062e-02 -2.860352098941802979e-01 1.041760966181755066e-01 -1.723863929510116577e-01 -2.156025171279907227e-01 2.720232307910919189e-01 3.617116808891296387e-02 -2.002642601728439331e-01 -7.973769307136535645e-02 -5.677093192934989929e-02 1.157864481210708618e-01 1.139752715826034546e-01 -1.350943446159362793e-01 -2.681350708007812500e-01 -3.841295093297958374e-02 -7.048320770263671875e-02 1.788152940571308136e-02 3.615651279687881470e-02 -9.200660884380340576e-02 -1.495375633239746094e-01 -1.719204485416412354e-01 2.233676463365554810e-01
-5.277993902564048767e-02 8.632742799818515778e-03 1.108708158135414124e-01 -1.276100426912307739e-01 8.027225732803344727e-02 2.014303505420684814e-01 2.707073092460632324e-01 -2.757509648799896240e-01 -4.307034611701965332e-01 -1.192839518189430237e-01 4.658811539411544800e-02 -2.202469110488891602e-02 -4.638681933283805847e-02 2.574868686497211456e-02 -3.409504592418670654e-01 -6.619881093502044678e-02 -2.352947741746902466e-01 -2.420728355646133423e-01 -1.827877610921859741e-01 3.036227636039257050e-02 4.257261008024215698e-02 -7.790310773998498917e-03 -1.615976095199584961e-01 -2.395493388175964355e-01 -3.369489684700965881e-02 -2.912709712982177734e-01 -1.452395915985107422e-01 8.120291680097579956e-02 -2.372149974107742310e-01 8.306149393320083618e-02 1.353449523448944092e-01 1.325605362653732300e-01
3.338818252086639404e-01 1.379458159208297729e-01 1.482269912958145142e-01 1.364633291959762573e-01 4.997355863451957703e-02 2.537170946598052979e-01 -2.302791178226470947e-02 -3.957298099994659424e-01 -1.248772516846656799e-01 -1.493388116359710693e-01 1.208472251892089844e-02 1.672247350215911865e-01 5.507339909672737122e-02 -3.836614787578582764e-01 -1.826754361391067505e-01 -2.142837643623352051e-02 -3.183639422059059143e-02 -2.133635580539703369e-01 -2.296348959207534790e-01 1.229993849992752075e-01 -1.223719194531440735e-01 -2.410186827182769775e-01 1.133780330419540405e-01 -2.061426788568496704e-01 -2.603782713413238525e-01 1.008435785770416260e-01 -1.414975225925445557e-01 -7.315832376480102539e-02 3.423273935914039612e-02 1.427516061812639236e-02 6.505095958709716797e-02 -5.543524026870727539e-02
4.244248867034912109e-01 1.949030756950378418e-01 4.342126473784446716e-02 -9.972862899303436279e-03 -5.574849992990493774e-02 1.397986430674791336e-03 2.225974649190902710e-01 -2.373391948640346527e-02 -3.428063690662384033e-01 6.298317015171051025e-02 -1.700712144374847412e-01 7.022115588188171387e-02 -1.317450851202011108e-01 -1.401833295822143555e-01 1.603529453277587891e-01 4.107122123241424561e-01 -6.084908731281757355e-03 5.183916166424751282e-02 -2.513353228569030762e-01 7.417874783277511597e-02 7.926348596811294556e-02 9.812777489423751831e-02 -1.287807971239089966e-01 -3.670400381088256836e-01 -6.890599429607391357e-02 1.495852172374725342e-01 -1.202921047806739807e-01 2.466548047959804535e-02 4.244954511523246765e-02 -2.085191905498504639e-01 1.171577200293540955e-01 -1.016210205852985382e-02
4.948712587356567383e-01 -7.316949963569641113e-02 8.437067270278930664e-02 1.214246451854705811e-01 3.138547539710998535e-01 2.164402604103088379e-01 4.491494968533515930e-02 -1.955380439758300781e-01 -1.963409483432769775e-01 -6.855016201734542847e-02 -2.964919432997703552e-02 -1.892896741628646851e-02 -1.379363834857940674e-01 -3.607564866542816162e-01 -3.840404152870178223e-01 2.567288465797901154e-02 2.226025424897670746e-02 -4.952227324247360229e-02 -8.559884503483772278e-03 1.618008315563201904e-01 -5.411685258150100708e-02 -1.651033461093902588e-01 -2.676230482757091522e-02 7.908416539430618286e-02 -1.384067256003618240e-02 7.586957514286041260e-02 2.048888802528381348e-01 -2.464491724967956543e-01 8.237094432115554810e-02 -4.776314646005630493e-02 -3.002409264445304871e-02 1.244490742683410645e-01
3.813417255878448486e-01 1.179086118936538696e-01 7.606054097414016724e-02 -6.766367703676223755e-02 2.102556675672531128e-01 -2.869020700454711914e-01 -4.672218859195709229e-02 -2.040046639740467072e-02 -3.667424246668815613e-02 9.284585714340209961e-02 1.113844886422157288e-01 2.335319668054580688e-02 8.487207442522048950e-02 -1.974918693304061890e-01 -2.584327161312103271e-01 5.100233107805252075e-02 -2.591023743152618408e-01 -4.273107275366783142e-02 -2.789901494979858398e-01 -5.643738806247711182e-02 1.288022696971893311e-01 -2.083040028810501099e-01 -2.855699062347412109e-01 3.537117317318916321e-02 -4.038103818893432617e-01 8.091711997985839844e-02 -1.669628918170928955e-01 8.038008213043212891e-02 -3.197280690073966980e-02 1.712664961814880371e-01 6.868778727948665619e-03 -1.885963082313537598e-01
2.255872189998626709e-01 1.600156575441360474e-01 9.307682514190673828e-02 -2.120109498500823975e-01 1.594839058816432953e-02 1.127612218260765076e-01 -1.091634407639503479e-01 -1.145757734775543213e-01 2.002706378698348999e-02 -4.807855561375617981e-02 -2.786244265735149384e-02 -5.860716570168733597e-03 1.647659093141555786e-01 -1.121170148253440857e-01 -4.237895011901855469e-01 1.293136626482009888e-01 -8.692082017660140991e-02 -3.148561120033264160e-01 -9.188777208328247070e-02 2.982779145240783691e-01 1.829136162996292114e-01 -2.492847889661788940e-01 -2.206505835056304932e-01 -1.251552253961563110e-01 1.481830626726150513e-01 -3.959482908248901367e-02 -2.807911634445190430e-01 -6.422796100378036499e-02 -9.862245619297027588e-02 2.934994921088218689e-02 -7.450710982084274292e-02 -3.250097334384918213e-01
2.465649545192718506e-01 3.527359962463378906e-01 -1.404962688684463501e-01 -1.878447830677032471e-01 -6.395767629146575928e-02 -1.703960746526718140e-01 1.700560599565505981e-01 3.078505769371986389e-02 -2.854782640933990479e-01 2.003410309553146362e-01 -8.103900402784347534e-02 9.810396283864974976e-02 -1.477885246276855469e-02 2.704459987580776215e-02 -2.348228096961975098e-01 4.163268208503723145e-01 -5.929027870297431946e-02 -3.420093059539794922e-01 -8.465620130300521851e-02 2.980915307998657227e-01 -2.366427518427371979e-02 1.440792530775070190e-01 -1.880953088402748108e-02 -1.050419881939888000e-01 -1.107637733221054077e-01 -7.506313920021057129e-02 8.935260772705078125e-02 -1.699627190828323364e-01 -7.789764553308486938e-02 -7.205751538276672363e-02 2.151320502161979675e-02 1.174976155161857605e-01
1.855359971523284912e-01 4.843663573265075684e-01 6.305711716413497925e-02 -1.218639984726905823e-01 1.371673345565795898e-01 9.706027805805206299e-02 -1.334286630153656006e-01 -9.595768153667449951e-02 -2.289788424968719482e-01 1.291035413742065430e-01 4.756433889269828796e-02 1.514519304037094116e-01 -1.599361300468444824e-01 2.162394113838672638e-02 -2.482755184173583984e-01 2.813537120819091797e-01 -1.169679835438728333e-01 2.155818045139312744e-01 -1.361750513315200806e-01 1.287304461002349854e-01 1.360119283199310303e-01 -1.847526133060455322e-01 -2.602829337120056152e-01 -1.978768408298492432e-01 -1.750339269638061523e-01 -2.106042578816413879e-02 2.632365562021732330e-03 -2.755100093781948090e-02 -1.902649253606796265e-01 1.169283390045166016e-01 -9.633056819438934326e-02 2.234696149826049805e-01
-7.914640754461288452e-02 1.557320505380630493e-01 -1.183470487594604492e-01 -1.649813726544380188e-02 3.534713983535766602e-01 -1.745371706783771515e-02 8.247788250446319580e-02 -1.390378028154373169e-01 -1.044578328728675842e-01 6.235557422041893005e-02 4.757633432745933533e-02 -3.346971273422241211e-01 1.647824943065643311e-01 -2.119999974966049194e-01 -4.838396310806274414e-01 3.036409802734851837e-02 -1.803578138351440430e-01 -9.608900547027587891e-02 2.658300660550594330e-02 6.811005622148513794e-02 9.033045917749404907e-02 -8.851002901792526245e-03 -2.486012279987335205e-01 -3.583740293979644775e-01 1.895110160112380981e-01 9.968484193086624146e-02 1.924596577882766724e-01 -1.023782268166542053e-01 -5.724283307790756226e-02 -3.209795057773590088e-02 9.240588173270225525e-03 1.557977646589279175e-01
3.293982148170471191e-02 3.310983180999755859e-01 -5.692848563194274902e-02 -3.553459048271179199e-01 2.266268134117126465e-01 -1.052007079124450684e-02 -6.727691739797592163e-03 -1.115469262003898621e-01 -2.372640818357467651e-01 5.111091583967208862e-02 1.939517855644226074e-01 -1.306250989437103271e-01 7.858984917402267456e-02 -5.730025470256805420e-02 -5.367867946624755859e-01 -2.712336136028170586e-03 -2.853903174400329590e-01 7.050622999668121338e-02 -8.884393423795700073e-02 1.741024479269981384e-02 -7.693237811326980591e-02 2.500450015068054199e-01 4.515781253576278687e-02 -1.230600327253341675e-01 -1.965050548315048218e-01 -2.231216430664062500e-02 1.044077798724174500e-01 -2.209215052425861359e-02 -7.895077764987945557e-02 -7.962117344141006470e-02 1.956992745399475098e-01 5.489866062998771667e-02
1.862316429615020752e-01 2.234822660684585571e-01 1.883759051561355591e-01 -1.805668026208877563e-01 2.963521778583526611e-01 3.856120109558105469e-01 1.553972363471984863e-01 -3.585912883281707764e-01 -1.322696954011917114e-01 -1.112081408500671387e-01 -2.351241856813430786e-01 8.195722848176956177e-02 1.912864483892917633e-02 1.671055704355239868e-01 -3.287624195218086243e-02 1.727411150932312012e-01 -2.004239894449710846e-02 -2.211709916591644287e-01 -8.317264914512634277e-02 1.047286670655012131e-02 1.118411496281623840e-01 1.321047078818082809e-02 -1.675895303487777710e-01 -1.192577648907899857e-02 -2.376925013959407806e-02 4.075071588158607483e-02 1.611379235982894897e-01 7.999530062079429626e-03 -1.149476766586303711e-01 1.388381123542785645e-01 3.848896026611328125e-01 2.849524840712547302e-02
2.412037104368209839e-01 3.221872150897979736e-01 1.801909878849983215e-02 -7.021704316139221191e-02 7.392068710032617673e-06 5.345240980386734009e-02 4.251119866967201233e-02 -1.543140411376953125e-01 -2.078281790018081665e-01 -3.664973750710487366e-02 -1.224845349788665771e-01 1.920984983444213867e-01 -8.476871997117996216e-03 -1.339741796255111694e-01 -2.238437384366989136e-01 -4.675370827317237854e-02 -5.079323053359985352e-01 -2.760757207870483398e-01 -2.712556719779968262e-01 4.524657502770423889e-02 -1.064115837216377258e-01 3.010613918304443359e-01 1.896398067474365234e-01 4.720142483711242676e-02 -3.034142218530178070e-02 6.098572537302970886e-02 1.966890990734100342e-01 -1.737074851989746094e-01 7.047855854034423828e-02 8.688866347074508667e-02 2.524955756962299347e-02 2.971989475190639496e-02
1.541274338960647583e-01 2.605114281177520752e-01 5.496989469975233078e-03 -1.950588226318359375e-01 1.675742864608764648e-01 1.818308830261230469e-01 5.525859817862510681e-02 6.143186986446380615e-02 -1.822634935379028320e-01 7.369283586740493774e-02 9.618146345019340515e-03 -2.535088062286376953e-01 1.549855768680572510e-01 2.478325180709362030e-02 -3.654804229736328125e-01 1.946181356906890869e-01 7.467783987522125244e-02 1.706808507442474365e-01 -2.704118192195892334e-01 -1.142743825912475586e-01 2.154432833194732666e-01 3.070453414693474770e-03 -2.142616659402847290e-01 1.563441604375839233e-01 -3.391287624835968018e-01 7.184083759784698486e-02 4.110169038176536560e-02 -1.797241270542144775e-01 -2.767914235591888428e-01 -8.190613240003585815e-02 -1.675362884998321533e-01 -3.994101658463478088e-03
1.625831574201583862e-01 3.449811935424804688e-01 1.057354286313056946e-01 -2.518627643585205078e-01 1.032201573252677917e-01 2.378530651330947876e-01 -6.581177003681659698e-03 2.936925552785396576e-02 -2.343803048133850098e-01 1.190159395337104797e-01 5.097164958715438843e-02 1.419681757688522339e-01 4.020961001515388489e-03 1.407995373010635376e-01 -1.692407578229904175e-01 2.429998070001602173e-01 -2.182374149560928345e-01 1.789029836654663086e-01 -1.505861729383468628e-01 -6.610632687807083130e-02 2.789541780948638916e-01 -1.335977017879486084e-01 -2.348742783069610596e-01 -1.271928697824478149e-01 -2.446880787611007690e-01 -2.763131074607372284e-02 5.400492995977401733e-02 -1.090348586440086365e-01 -3.496825993061065674e-01 5.270005017518997192e-02 -1.257283240556716919e-01 1.497661620378494263e-01
2.179572582244873047e-01 4.736324250698089600e-01 3.035797178745269775e-01 2.153746038675308228e-02 5.763341858983039856e-02 -7.911556214094161987e-02 5.072231590747833252e-02 -1.332302987575531006e-01 -3.459390401840209961e-01 2.167355455458164215e-02 -5.309298262000083923e-02 -3.169273436069488525e-01 2.763158977031707764e-01 -1.975509226322174072e-01 -2.535976842045783997e-02 1.597917824983596802e-01 -7.486913353204727173e-02 -2.342483848333358765e-01 -1.306894421577453613e-01 -1.369790136814117432e-01 1.642213910818099976e-01 -7.721845805644989014e-02 6.003628019243478775e-03 -8.960726112127304077e-02 -1.755267232656478882e-01 9.236101806163787842e-02 1.277011632919311523e-01 -1.409784704446792603e-01 -2.528243698179721832e-02 7.113122195005416870e-02 -1.355452537536621094e-01 6.138561666011810303e-02
3.065317571163177490e-01 2.929767072200775146e-01 5.657440051436424255e-02 -3.428583145141601562e-01 3.052757382392883301e-01 -2.357735782861709595e-01 1.858582049608230591e-01 -1.392384469509124756e-01 -3.409084081649780273e-01 9.033955633640289307e-02 4.817964509129524231e-02 5.491913110017776489e-02 -6.555664539337158203e-02 -1.277868300676345825e-01 -1.187052279710769653e-01 8.615520596504211426e-02 2.708938904106616974e-02 -1.293979138135910034e-01 1.096863597631454468e-01 -1.250545382499694824e-01 9.912210702896118164e-02 9.182395786046981812e-02 -1.216323971748352051e-01 -1.543954610824584961e-01 -6.665825843811035156e-02 -2.303065359592437744e-01 2.279824167490005493e-01 -1.730166822671890259e-01 -2.078493870794773102e-02 -2.729171216487884521e-01 4.650158341974020004e-03 -9.224997460842132568e-02
3.547388017177581787e-01 4.865927994251251221e-02 -3.233240172266960144e-02 -2.256816923618316650e-01 -4.770737513899803162e-02 1.965893507003784180e-01 1.248298361897468567e-01 1.111672259867191315e-02 -2.002826184034347534e-01 -9.925469756126403809e-03 -1.566768251359462738e-02 2.997004613280296326e-02 1.533789485692977905e-01 -2.279163599014282227e-01 -3.790579503402113914e-03 -3.826841711997985840e-02 -3.156096935272216797e-01 -1.412575393915176392e-01 -7.830687612295150757e-02 3.267702162265777588e-01 -1.385500431060791016e-01 8.161532133817672729e-02 -1.460540592670440674e-01 -4.710983037948608398e-01 -3.682320192456245422e-02 1.224254742264747620e-01 -7.017797976732254028e-02 1.048796772956848145e-01 6.427863985300064087e-02 -3.235423564910888672e-01 -4.655251652002334595e-02 -6.054202560335397720e-03
3.782275691628456116e-02 1.549127250909805298e-01 -3.203120827674865723e-02 -6.143372505903244019e-02 3.679833114147186279e-01 1.800862699747085571e-02 4.678242802619934082e-01 -8.550598472356796265e-02 -1.517073810100555420e-01 8.238851279020309448e-02 -6.174327805638313293e-02 5.323610454797744751e-02 -1.165515556931495667e-01 -6.838782131671905518e-02 -3.494448959827423096e-02 4.470310807228088379e-01 -7.077234983444213867e-02 -1.607149839401245117e-01 2.135365009307861328e-01 -1.052049454301595688e-02 -1.613059267401695251e-02 1.402051746845245361e-01 -2.035526633262634277e-01 -1.509589701890945435e-01 -1.037259772419929504e-01 -8.190525323152542114e-02 -2.264556847512722015e-02 6.171833723783493042e-03 -1.477508991956710815e-01 9.600269794464111328e-02 3.710840046405792236e-01 -6.812516599893569946e-02
2.570247352123260498e-01 -1.562440097332000732e-01 -5.266324803233146667e-02 -1.932057365775108337e-02 1.644634604454040527e-01 9.102520346641540527e-02 2.569521069526672363e-01 3.015856258571147919e-02 -4.002931714057922363e-01 1.902470737695693970e-01 -8.955548703670501709e-02 2.314727380871772766e-02 3.185349702835083008e-02 -1.159257218241691589e-01 -1.937361806631088257e-01 8.143165707588195801e-02 -1.969043165445327759e-01 -1.843423992395401001e-01 -5.542735755443572998e-02 -3.318810760974884033e-01 4.095135256648063660e-03 -4.715385381132364273e-03 -8.650409430265426636e-02 -1.294813305139541626e-01 -7.447776943445205688e-02 3.105440139770507812e-01 1.885974965989589691e-02 1.423161029815673828e-01 -9.156450629234313965e-02 -4.418813064694404602e-02 -1.094890013337135315e-01 -4.305024445056915283e-01
1.340698450803756714e-01 3.012487590312957764e-01 8.700986951589584351e-02 -2.619920074939727783e-01 -9.190563857555389404e-02 -2.076122611761093140e-01 2.046463489532470703e-01 3.126284107565879822e-02 -2.424650937318801880e-01 -2.029267698526382446e-02 -2.417038083076477051e-01 -1.876569390296936035e-01 1.077382117509841919e-01 -2.135068178176879883e-01 -2.404740452766418457e-01 -8.071257919073104858e-02 -2.210859209299087524e-01 -2.480257004499435425e-01 -5.287038162350654602e-02 9.819327294826507568e-02 1.578547954559326172e-01 -2.996120229363441467e-02 -3.354544043540954590e-01 -6.449737399816513062e-02 3.216878473758697510e-01 9.387800097465515137e-02 1.457863450050354004e-01 -5.152728036046028137e-02 -8.684877306222915649e-03 -1.617761850357055664e-01 8.972559869289398193e-02 1.021969467401504517e-01
2.003541737794876099e-01 1.328662633895874023e-01 -3.525225073099136353e-02 -4.783235117793083191e-02 2.236389219760894775e-01 2.851238287985324860e-02 3.603714704513549805e-01 1.827738285064697266e-01 -1.815127134323120117e-01 -1.170265004038810730e-01 -6.709276884794235229e-02 -3.006116449832916260e-01 -2.870451211929321289e-01 -2.127161473035812378e-01 9.697389788925647736e-03 1.143453177064657211e-02 -8.715540170669555664e-02 4.077574238181114197e-02 -2.070362418889999390e-01 1.675815284252166748e-01 1.670719385147094727e-01 -7.745333015918731689e-02 -3.464819788932800293e-01 -1.737452149391174316e-01 -9.583141654729843140e-02 2.090770155191421509e-01 2.328459173440933228e-01 -1.137907058000564575e-01 -6.805454939603805542e-02 -6.108690053224563599e-02 2.493106722831726074e-01 -1.604044809937477112e-02
2.314020246267318726e-01 2.021225094795227051e-01 -2.237488031387329102e-01 -7.398853544145822525e-03 3.469893634319305420e-01 9.171953052282333374e-02 2.666518092155456543e-01 6.994904577732086182e-02 -2.162898480892181396e-01 6.994214653968811035e-02 -1.432259529829025269e-01 1.493444293737411499e-01 -2.285719215869903564e-01 -1.183502376079559326e-01 1.301082503050565720e-02 4.228557944297790527e-01 -1.887003183364868164e-01 -1.263355910778045654e-01 -7.588605582714080811e-02 1.259817779064178467e-01 3.918438032269477844e-02 5.762000754475593567e-02 1.214207112789154053e-01 -2.593093812465667725e-01 -7.476652413606643677e-02 -1.095846816897392273e-01 -5.853378772735595703e-02 -2.697921395301818848e-01 -6.151354685425758362e-02 -1.631868928670883179e-01 4.163340106606483459e-02 1.579681485891342163e-01
2.623303234577178955e-01 -1.604539602994918823e-01 -1.411392241716384888e-01 -1.747561097145080566e-01 -3.446576744318008423e-02 1.369582414627075195e-01 1.911844871938228607e-02 -2.168452292680740356e-01 -3.080527782440185547e-01 2.318037301301956177e-01 -2.034327536821365356e-01 7.493147253990173340e-02 9.797305613756179810e-02 -5.832991376519203186e-02 -8.065962046384811401e-02 3.234163522720336914e-01 -2.328039258718490601e-01 -6.995456758886575699e-03 -2.664969265460968018e-01 2.904677093029022217e-01 -3.915690630674362183e-02 1.480810642242431641e-01 5.174882337450981140e-02 -2.142362147569656372e-01 -1.065545249730348587e-02 1.498041301965713501e-02 -1.323828250169754028e-01 5.549924075603485107e-02 -2.904751300811767578e-01 2.070255205035209656e-02 2.273310869932174683e-01 -1.697290986776351929e-01
2.090485543012619019e-01 -3.046692349016666412e-02 -1.345768421888351440e-01 -2.271023541688919067e-01 -7.422085851430892944e-02 4.333956539630889893e-02 1.930688023567199707e-01 1.089715361595153809e-01 -4.005775153636932373e-01 1.260060518980026245e-01 -9.677838534116744995e-02 -1.192986443638801575e-01 2.983303554356098175e-02 -3.664391487836837769e-02 -1.208501830697059631e-01 4.941099323332309723e-03 -3.844176605343818665e-02 -4.325379729270935059e-01 -7.044976949691772461e-02 4.142007529735565186e-01 -3.803803026676177979e-02 3.446771204471588135e-02 -5.990529432892799377e-03 -2.427470237016677856e-01 -2.014292031526565552e-01 4.683655872941017151e-02 -8.458309620618820190e-02 -2.818490564823150635e-01 -1.578720100224018097e-02 1.473548710346221924e-01 -1.813983917236328125e-01 3.780072554945945740e-02
1.866971552371978760e-01 5.438169091939926147e-02 -6.108039617538452148e-02 6.736694276332855225e-02 2.123359031975269318e-02 -1.613453477621078491e-01 3.584415018558502197e-01 -8.881269395351409912e-02 -3.380116820335388184e-01 -3.038222901523113251e-02 2.626384049654006958e-02 -9.834063798189163208e-02 1.419842839241027832e-01 -6.805127114057540894e-02 -9.370110183954238892e-02 1.395336985588073730e-01 -5.889680609107017517e-02 -2.812860608100891113e-01 -1.897474825382232666e-01 3.927087187767028809e-01 2.375328838825225830e-01 3.205382525920867920e-01 1.326291114091873169e-01 -1.317517757415771484e-01 -1.244826018810272217e-01 1.402616798877716064e-01 -1.948432624340057373e-01 -9.915409982204437256e-02 3.043508157134056091e-02 2.165204584598541260e-01 -5.166777595877647400e-02 1.100840196013450623e-01
5.240115523338317871e-01 1.132238656282424927e-01 3.897525602951645851e-03 -1.468925550580024719e-02 -4.932792857289314270e-03 1.418113559484481812e-01 4.179054126143455505e-02 2.669177204370498657e-02 -2.147880494594573975e-01 2.219041995704174042e-02 2.751132845878601074e-02 3.507722541689872742e-02 -1.122896792367100716e-03 -9.089677035808563232e-02 -6.713805347681045532e-02 4.283311963081359863e-01 -2.608814835548400879e-01 -4.854805022478103638e-02 -1.926258802413940430e-01 2.924666106700897217e-01 -1.147098746150732040e-02 1.701766103506088257e-01 5.579600576311349869e-03 -2.888050377368927002e-01 -2.587205916643142700e-02 9.455186873674392700e-02 5.939203500747680664e-02 -2.389459758996963501e-01 1.559103280305862427e-01 -1.532580703496932983e-01 -1.963728480041027069e-02 1.446128040552139282e-01
9.404522925615310669e-02 -1.070740539580583572e-02 6.194209679961204529e-02 -2.813401818275451660e-02 9.348502755165100098e-02 3.729014992713928223e-01 5.460916459560394287e-02 1.315949112176895142e-02 -2.557046115398406982e-01 2.467512488365173340e-01 1.976465061306953430e-02 4.642539098858833313e-02 2.904190123081207275e-02 -2.454594224691390991e-01 -2.047398388385772705e-01 2.223829180002212524e-01 -2.752315066754817963e-02 -6.526344455778598785e-03 -3.031764328479766846e-01 1.640244871377944946e-01 4.401183128356933594e-02 -2.315467298030853271e-01 3.428304195404052734e-02 -4.269346892833709717e-01 -8.398810774087905884e-02 2.388724088668823242e-01 2.192980051040649414e-01 4.907929897308349609e-02 -1.113598980009555817e-02 -1.935763955116271973e-01 1.723520159721374512e-01 1.168072298169136047e-01
2.902832031250000000e-01 2.740237116813659668e-01 -1.035477668046951294e-01 -1.546502262353897095e-01 1.161660775542259216e-01 1.692637056112289429e-01 1.879493147134780884e-01 -1.091272942721843719e-02 -1.034375354647636414e-01 -9.142617881298065186e-02 1.715875118970870972e-01 1.626367866992950439e-02 2.641464769840240479e-01 8.879995904862880707e-03 7.645240984857082367e-03 1.647538691759109497e-01 1.736723035573959351e-01 -2.249824106693267822e-01 -3.487839102745056152e-01 6.972160935401916504e-02 1.342852115631103516e-01 -2.963311076164245605e-01 -2.012854814529418945e-01 2.250848151743412018e-02 -1.490006409585475922e-02 1.401117742061614990e-01 -2.287116497755050659e-01 -1.306002885103225708e-01 -2.124011367559432983e-01 -7.882617413997650146e-02 -7.221836596727371216e-02 -2.875414788722991943e-01
3.195357322692871094e-01 1.616291999816894531e-01 -2.098411135375499725e-02 -1.152209416031837463e-01 6.980902701616287231e-02 5.175036191940307617e-01 -2.355873584747314453e-01 -8.171339333057403564e-02 -2.150782048702239990e-01 -5.993164330720901489e-02 -2.933989092707633972e-02 -6.718061119318008423e-02 -1.268915235996246338e-01 -5.388588085770606995e-02 -1.691308468580245972e-01 2.030428946018218994e-01 6.347607076168060303e-02 4.787699319422245026e-03 -8.397063612937927246e-02 3.101639151573181152e-01 2.961908876895904541e-01 -1.077661588788032532e-01 -4.093071445822715759e-02 -8.092208206653594971e-02 1.058615148067474365e-01 1.233274340629577637e-01 -4.988554120063781738e-02 -1.084523554891347885e-02 -2.499537020921707153e-01 -2.049199640750885010e-01 1.015128344297409058e-01 -1.430597305297851562e-01
-1.663235761225223541e-02 1.896223239600658417e-02 1.654252409934997559e-01 -2.596666514873504639e-01 -8.926864713430404663e-02 -2.369139157235622406e-02 3.879829049110412598e-01 -6.074748560786247253e-02 -1.830594539642333984e-01 3.800143301486968994e-02 2.504431828856468201e-02 -2.359674423933029175e-01 -7.501026988029479980e-02 6.671462208032608032e-02 -4.291299879550933838e-01 -1.784133464097976685e-01 -1.653522253036499023e-01 -1.674836874008178711e-01 -2.137268334627151489e-01 -5.944038555026054382e-02 1.142936870455741882e-01 -3.076143562793731689e-02 -1.683658212423324585e-01 -3.115176856517791748e-01 -1.069754883646965027e-01 -1.758614331483840942e-01 9.892080724239349365e-02 -2.538844347000122070e-01 -9.496785700321197510e-02 -2.230436503887176514e-01 4.131645336747169495e-02 -5.834685638546943665e-02
3.168058395385742188e-01 8.892129361629486084e-02 -1.676286011934280396e-01 3.710722178220748901e-02 -5.234778299927711487e-02 4.258464574813842773e-01 2.291450500488281250e-01 4.045290872454643250e-02 -2.382548004388809204e-01 1.637469828128814697e-01 -1.250390112400054932e-01 9.424078464508056641e-02 -6.307981908321380615e-02 -3.186106979846954346e-01 4.830651357769966125e-02 -1.030253022909164429e-01 -5.624299123883247375e-02 -1.715779602527618408e-01 -3.089609742164611816e-01 2.648043334484100342e-01 -7.468868792057037354e-02 -7.128048688173294067e-02 -1.613653898239135742e-01 -1.290621310472488403e-01 -1.155788898468017578e-01 2.165149748325347900e-01 1.370723843574523926e-01 -1.199546009302139282e-01 -1.575939953327178955e-01 1.117608789354562759e-02 1.200873125344514847e-02 -1.656248867511749268e-01
1.883077770471572876e-01 -1.145484670996665955e-01 1.045740172266960144e-01 -2.232321351766586304e-01 1.567473262548446655e-02 2.465068548917770386e-02 4.006677567958831787e-01 -8.774075657129287720e-02 -3.697750270366668701e-01 2.188515104353427887e-02 2.504412233829498291e-01 -2.697176039218902588e-01 -4.629534110426902771e-02 1.754158735275268555e-01 -3.114401996135711670e-01 -8.861990272998809814e-02 -1.264618188142776489e-01 -6.506171822547912598e-02 -3.036488592624664307e-01 -9.210744872689247131e-03 1.211181879043579102e-01 1.352073345333337784e-02 -3.290239349007606506e-02 -7.195482403039932251e-02 -1.586888432502746582e-01 -1.793012768030166626e-01 -2.478710003197193146e-02 -2.230834960937500000e-01 -2.276971340179443359e-01 -1.326606571674346924e-01 8.404033258557319641e-03 -1.637185737490653992e-02
2.084210067987442017e-01 8.339806646108627319e-02 1.806138604879379272e-01 1.770515292882919312e-01 7.209952175617218018e-02 1.358867287635803223e-01 2.766828536987304688e-01 -2.086090594530105591e-01 -8.156700432300567627e-02 1.278005987405776978e-01 -9.819725900888442993e-02 -1.290560960769653320e-01 2.769539058208465576e-01 6.545741856098175049e-02 -3.594190180301666260e-01 2.056511491537094116e-01 -1.902439147233963013e-01 8.567162789404392242e-03 -2.068910747766494751e-01 3.574925661087036133e-01 5.051448196172714233e-02 7.105368375778198242e-02 1.355820335447788239e-02 7.199034094810485840e-02 -1.299705654382705688e-01 -2.690578997135162354e-01 -7.362294197082519531e-02 1.082606390118598938e-01 -2.831504344940185547e-01 -3.962916880846023560e-02 -6.030963361263275146e-02 1.688495576381683350e-01
5.051594227552413940e-02 1.149372607469558716e-01 9.189901500940322876e-02 -1.110923290252685547e-01 2.783319354057312012e-01 2.566952109336853027e-01 1.372460573911666870e-01 1.282097697257995605e-01 -2.430288493633270264e-01 1.640457957983016968e-01 -1.097063422203063965e-01 8.623520284891128540e-02 -2.291174419224262238e-02 1.314267069101333618e-01 -4.010741412639617920e-01 3.177103996276855469e-01 4.766720160841941833e-02 -1.689407676458358765e-01 2.547810727264732122e-04 2.157771587371826172e-01 -3.223225101828575134e-02 -1.249208301305770874e-02 -9.191729873418807983e-02 -2.013232856988906860e-01 -3.037130236625671387e-01 1.823511570692062378e-01 2.982343435287475586e-01 2.049093395471572876e-01 -2.070070989429950714e-02 -1.227962821722030640e-01 -2.470409031957387924e-03 -1.686745136976242065e-02
3.535112738609313965e-01 1.771820634603500366e-01 1.043868288397789001e-01 1.195282954722642899e-02 1.573073491454124451e-02 2.136357873678207397e-01 1.647823490202426910e-02 -5.755547806620597839e-02 -2.280375212430953979e-01 1.694376915693283081e-01 1.265487819910049438e-01 6.007773801684379578e-02 1.101429238915443420e-01 -9.574633091688156128e-02 -9.712824225425720215e-02 4.269247129559516907e-02 -2.020193934440612793e-01 3.306246176362037659e-02 -3.568941056728363037e-01 2.169458121061325073e-01 3.878725320100784302e-02 3.371368348598480225e-01 -6.714633852243423462e-02 -4.032667577266693115e-01 -6.695462763309478760e-02 1.881211549043655396e-01 9.350712597370147705e-02 1.566823758184909821e-02 1.172890607267618179e-02 -2.997038364410400391e-01 1.093047708272933960e-01 -2.870804630219936371e-02
9.775009006261825562e-03 -1.170072183012962341e-01 -8.653435111045837402e-02 -3.720510005950927734e-01 4.298915565013885498e-01 -2.493273466825485229e-02 2.013247460126876831e-01 -9.177267551422119141e-02 -2.881959676742553711e-01 7.517961412668228149e-02 -6.714770197868347168e-02 -2.930656969547271729e-01 1.122205778956413269e-01 -3.340067267417907715e-01 -2.145902067422866821e-01 -4.817051813006401062e-02 5.984782241284847260e-03 9.404530376195907593e-02 -1.388747841119766235e-01 -1.232320722192525864e-02 9.505240619182586670e-02 2.236954681575298309e-02 -3.045073151588439941e-01 -2.632638625800609589e-02 1.965405605733394623e-02 1.304849982261657715e-01 2.121548913419246674e-02 -9.415568783879280090e-03 -2.553523480892181396e-01 -1.022781208157539368e-01 -1.356695499271154404e-02 -1.709394156932830811e-01
1.943309418857097626e-02 1.349757164716720581e-01 -6.240484118461608887e-02 -1.957238912582397461e-01 2.311389148235321045e-01 6.417594850063323975e-02 1.952413469552993774e-01 2.562163956463336945e-02 -1.851468384265899658e-01 -9.571388363838195801e-02 2.472317516803741455e-01 -4.620855152606964111e-01 2.760954946279525757e-02 1.666219681501388550e-01 -2.964548766613006592e-01 -6.897141784429550171e-02 -1.046954989433288574e-01 -1.714123189449310303e-01 -3.020519614219665527e-01 -1.109030693769454956e-01 6.448529660701751709e-02 1.332177072763442993e-01 -4.037949442863464355e-02 -3.733996152877807617e-01 -1.062858328223228455e-01 -9.341959655284881592e-02 -4.376574605703353882e-02 -2.000701576471328735e-01 -6.301668286323547363e-02 -7.735969871282577515e-02 1.426447480916976929e-01 6.719952076673507690e-02
3.829118311405181885e-01 1.397353112697601318e-01 8.642341196537017822e-02 1.341603696346282959e-01 2.070410400629043579e-01 9.505727142095565796e-02 2.267549335956573486e-01 -1.330829858779907227e-01 -1.675108969211578369e-01 2.490158658474683762e-03 -2.586176991462707520e-01 -6.120550632476806641e-02 2.008920311927795410e-01 5.613499507308006287e-02 5.449627339839935303e-02 2.473721504211425781e-01 -1.417903304100036621e-01 -3.526638075709342957e-02 -3.381853699684143066e-01 1.937273442745208740e-01 1.358961910009384155e-01 1.602356731891632080e-01 -5.586172640323638916e-02 -1.133589297533035278e-01 -5.152095481753349304e-02 1.902403831481933594e-01 3.045844286680221558e-02 -1.910869479179382324e-01 2.228616774082183838e-01 -4.874453693628311157e-02 3.283857107162475586e-01 -1.070362925529479980e-01
1.928237676620483398e-01 -3.095915354788303375e-02 -1.301144212484359741e-01 3.012878261506557465e-02 2.933548018336296082e-02 -1.149338185787200928e-01 2.864746749401092529e-01 -1.495095789432525635e-01 -2.379352599382400513e-01 -9.756626561284065247e-03 9.907629340887069702e-03 -8.220612071454524994e-03 5.416056513786315918e-02 -1.157070398330688477e-01 -3.083455562591552734e-01 2.289756685495376587e-01 -2.754291892051696777e-01 1.591742411255836487e-02 -5.834429338574409485e-02 -1.515834480524063110e-01 3.683682382106781006e-01 -3.211351856589317322e-02 -3.603520244359970093e-02 -5.025722831487655640e-02 -4.029575884342193604e-01 2.316679209470748901e-01 -1.446540206670761108e-01 9.421806782484054565e-02 -1.139592304825782776e-01 -8.178327232599258423e-02 -1.224616244435310364e-01 -2.850675582885742188e-01
2.655772864818572998e-01 1.254808902740478516e-01 6.887414306402206421e-02 1.411039531230926514e-01 -1.372887492179870605e-01 9.952542185783386230e-02 3.004983365535736084e-01 -2.091987757012248039e-03 -3.775268197059631348e-01 7.419330626726150513e-02 -1.565180718898773193e-01 -6.462325155735015869e-02 2.013231813907623291e-02 -2.449653297662734985e-01 -1.947492361068725586e-01 2.161843478679656982e-01 2.354312688112258911e-01 -7.176896929740905762e-02 -4.438349232077598572e-02 2.738691866397857666e-01 1.964861303567886353e-01 1.273595839738845825e-01 8.164910227060317993e-02 9.796521067619323730e-02 -9.467712789773941040e-02 2.467744946479797363e-01 2.376869134604930878e-02 -1.599152013659477234e-02 -2.459383755922317505e-01 6.734907627105712891e-02 2.465458810329437256e-01 2.076009213924407959e-01
2.025816217064857483e-02 1.901115775108337402e-01 2.091123722493648529e-02 -4.799570441246032715e-01 -4.025805741548538208e-02 3.729662671685218811e-02 5.028613656759262085e-02 -5.353563930839300156e-03 -2.031856626272201538e-01 1.815848052501678467e-01 -2.689201831817626953e-01 -7.348787039518356323e-02 -4.817962646484375000e-02 -3.698559999465942383e-01 -4.096940532326698303e-02 1.580935418605804443e-01 -2.375707589089870453e-02 -1.854501664638519287e-01 -3.471314907073974609e-02 2.561835646629333496e-01 1.804604083299636841e-01 8.667157031595706940e-03 -1.579029858112335205e-02 -9.575861692428588867e-02 -2.980885207653045654e-01 1.293519604951143265e-02 2.343592047691345215e-01 9.611660614609718323e-03 -2.606767714023590088e-01 -8.876975625753402710e-02 2.092115432024002075e-01 4.272558167576789856e-02
3.181663453578948975e-01 2.519948035478591919e-02 -6.814773380756378174e-02 -4.281761646270751953e-01 -3.029821254312992096e-02 2.291342169046401978e-01 4.021660611033439636e-02 -1.543080061674118042e-01 -1.514302790164947510e-01 -1.345248147845268250e-02 6.507942825555801392e-02 8.566387742757797241e-02 -1.348129212856292725e-01 2.178468704223632812e-01 -4.323905110359191895e-01 4.804126545786857605e-02 -1.624051332473754883e-01 -1.640230566263198853e-01 -1.131626218557357788e-01 -9.503570199012756348e-02 4.695574566721916199e-02 -1.942285001277923584e-01 -2.638868391513824463e-01 -1.463878750801086426e-01 -1.172899156808853149e-01 1.271161735057830811e-01 -8.880241215229034424e-02 5.259981751441955566e-02 -1.287295110523700714e-02 -1.719130575656890869e-01 -2.364111840724945068e-01 9.711112827062606812e-02
3.778432309627532959e-01 3.605165779590606689e-01 -1.499775797128677368e-01 -1.269631832838058472e-01 -1.454332172870635986e-01 -2.157912999391555786e-01 -4.523959755897521973e-02 -9.124410897493362427e-02 -5.933262035250663757e-02 1.131078600883483887e-01 1.175684258341789246e-01 8.214274793863296509e-02 4.642398655414581299e-02 1.507187038660049438e-01 -2.077270448207855225e-01 2.301223874092102051e-01 -1.451575011014938354e-01 -3.906651139259338379e-01 -1.796487271785736084e-01 1.814939528703689575e-01 1.121599897742271423e-01 9.840072691440582275e-02 -1.809232234954833984e-01 -1.512049883604049683e-01 -3.759803250432014465e-02 7.762225717306137085e-02 1.545007526874542236e-01 -1.488608270883560181e-01 -1.132466867566108704e-01 1.851770579814910889e-01 1.724582314491271973e-01 7.490401715040206909e-02
4.193924665451049805e-01 -7.227370887994766235e-02 -3.803348913788795471e-02 -1.139877289533615112e-01 3.315943107008934021e-02 -3.864997997879981995e-03 -7.096547633409500122e-02 7.299660146236419678e-02 -6.830842792987823486e-02 1.812099367380142212e-01 -2.291617840528488159e-01 -2.131683528423309326e-01 -1.000742912292480469e-01 -2.227899581193923950e-01 -5.290404334664344788e-02 -4.883873835206031799e-02 -3.649518191814422607e-01 -9.860110282897949219e-02 -1.693586111068725586e-01 1.007040813565254211e-01 3.266153857111930847e-02 -9.368766099214553833e-02 -1.526997834444046021e-01 -2.713340222835540771e-01 -2.855249643325805664e-01 1.324562728404998779e-01 9.992436971515417099e-04 2.889404594898223877e-01 -3.111309111118316650e-01 5.402094125747680664e-02 1.225821375846862793e-01 -8.277308195829391479e-02
2.707783579826354980e-01 2.278680205345153809e-01 8.707788586616516113e-02 -1.059049814939498901e-01 1.512165367603302002e-01 1.437414139509201050e-01 -7.930729538202285767e-02 -2.167334109544754028e-01 -3.203908801078796387e-01 4.629230499267578125e-02 1.519837528467178345e-01 1.023130416870117188e-01 -7.116819173097610474e-02 -3.124831318855285645e-01 -3.158435523509979248e-01 -1.204493269324302673e-01 2.389435917139053345e-01 7.838459312915802002e-02 -1.796699911355972290e-01 1.425888687372207642e-01 2.690905928611755371e-01 -3.023765794932842255e-02 -9.979324042797088623e-02 -1.751582473516464233e-01 5.542248487472534180e-02 3.362042084336280823e-02 -3.893386125564575195e-01 -6.846801191568374634e-02 1.005440205335617065e-01 -2.437609806656837463e-02 -5.280568078160285950e-02 -7.024272810667753220e-03
3.717941045761108398e-01 3.181497156620025635e-01 2.326941639184951782e-01 1.112657710909843445e-01 -5.883974954485893250e-03 -3.528823330998420715e-02 8.118426799774169922e-02 -2.334182560443878174e-01 -2.696705460548400879e-01 5.098732933402061462e-02 -1.407147347927093506e-01 -4.734065234661102295e-01 1.650659590959548950e-01 -1.915094405412673950e-01 -5.947190895676612854e-02 5.006879940629005432e-02 -1.113407835364341736e-01 -2.514756917953491211e-01 -6.074444577097892761e-02 -1.616980731487274170e-01 1.944654434919357300e-02 6.713279336690902710e-02 -9.654005616903305054e-02 -1.695815026760101318e-01 -1.566434204578399658e-01 2.875072322785854340e-02 9.334862977266311646e-02 -6.726417690515518188e-02 -1.701276153326034546e-01 1.307539176195859909e-03 -1.503553390502929688e-01 6.225649267435073853e-02
1.343675106763839722e-01 1.605177223682403564e-01 -1.450325399637222290e-01 -4.483270943164825439e-01 3.409600853919982910e-01 1.175460368394851685e-01 9.545180946588516235e-02 -2.843118309974670410e-01 -2.859546840190887451e-01 -9.227305650711059570e-02 2.033708691596984863e-01 -1.512091159820556641e-01 5.311019346117973328e-02 -8.700466901063919067e-02 -4.703346788883209229e-01 2.602916210889816284e-02 -1.061116755008697510e-01 -3.526020795106887817e-02 -4.745475947856903076e-02 3.246142342686653137e-02 -7.820583879947662354e-02 3.673680126667022705e-03 5.930354446172714233e-02 -3.417686372995376587e-02 -6.179001554846763611e-02 -6.199331209063529968e-02 1.614580750465393066e-01 -1.664554029703140259e-01 -1.092475876212120056e-01 -3.451019898056983948e-02 1.531390547752380371e-01 -5.199604108929634094e-02
-1.208973675966262817e-01 2.664314210414886475e-01 -3.421364724636077881e-02 -1.530971229076385498e-01 4.158187508583068848e-01 1.316790878772735596e-01 2.107904553413391113e-01 -2.453600466251373291e-01 -2.618348598480224609e-01 -2.206263840198516846e-01 -2.852987870573997498e-02 -8.641622215509414673e-02 -1.728808581829071045e-01 -1.721425801515579224e-01 5.348163843154907227e-02 4.810973769053816795e-04 -1.124371811747550964e-01 -9.964834898710250854e-02 2.555042505264282227e-02 1.045948415994644165e-01 2.060059010982513428e-01 3.972227498888969421e-02 -1.414382457733154297e-01 -4.639022797346115112e-02 -3.556182086467742920e-01 8.838899433612823486e-02 3.629207238554954529e-02 -1.089054569602012634e-01 9.814658761024475098e-02 -3.661274909973144531e-01 1.790287531912326813e-02 1.233634650707244873e-01
4.977840185165405273e-01 -2.138050273060798645e-02 -1.696360297501087189e-03 -1.471028625965118408e-01 9.835396707057952881e-02 -2.091404236853122711e-02 1.644507348537445068e-01 -4.979179799556732178e-02 -1.534542441368103027e-01 1.871550381183624268e-01 -6.000629439949989319e-02 6.713011115789413452e-02 9.791795164346694946e-02 -3.587819039821624756e-01 -2.840716019272804260e-02 1.404170244932174683e-01 -1.615049988031387329e-01 -1.237547770142555237e-01 -2.028218843042850494e-02 4.513343330472707748e-03 9.631264209747314453e-02 -9.984022378921508789e-02 -6.384764611721038818e-02 -1.447519958019256592e-01 -9.459826350212097168e-02 -2.307408750057220459e-01 2.321054190397262573e-01 -4.647876322269439697e-02 -1.034560948610305786e-01 4.657470583915710449e-01 -8.047711104154586792e-02 -1.628831773996353149e-01
2.457700371742248535e-01 1.240901723504066467e-01 1.943721319548785686e-03 -3.233800828456878662e-02 6.616615504026412964e-02 -1.291543692350387573e-01 1.439393162727355957e-01 -1.082149595022201538e-01 -2.156393602490425110e-02 -1.332327425479888916e-01 1.830495595932006836e-01 -2.065644860267639160e-01 7.664321362972259521e-02 -4.853613674640655518e-02 -2.461830377578735352e-01 2.057559043169021606e-01 -3.250868618488311768e-01 -4.587705433368682861e-02 -1.936387270689010620e-01 -3.959063068032264709e-02 3.224982619285583496e-01 -2.192940264940261841e-01 -2.969145476818084717e-01 6.538418680429458618e-02 -3.971919119358062744e-01 4.816272854804992676e-02 -1.701706796884536743e-01 -4.687499254941940308e-03 1.734893955290317535e-02 1.224122717976570129e-01 1.704358458518981934e-01 -1.983047276735305786e-01
6.857278943061828613e-02 -2.704738080501556396e-02 -1.760665476322174072e-01 -4.240581095218658447e-01 2.337145954370498657e-01 8.975689113140106201e-02 2.197516858577728271e-01 -2.655066549777984619e-01 -1.696159243583679199e-01 1.074538975954055786e-01 -4.535464197397232056e-02 -3.632122650742530823e-02 8.033502101898193359e-02 -3.838216960430145264e-01 1.188746467232704163e-01 1.278977841138839722e-01 -3.823464270681142807e-03 -1.703342944383621216e-01 -1.876421868801116943e-01 1.284200400114059448e-01 1.689493358135223389e-01 -2.002305239439010620e-01 -3.001807034015655518e-01 1.233992204070091248e-01 -1.717761307954788208e-01 1.018078625202178955e-01 2.126436680555343628e-02 -1.653055548667907715e-01 -9.329417347908020020e-02 -1.507510989904403687e-01 1.368204355239868164e-01 4.269623756408691406e-02
8.954867720603942871e-02 2.544278837740421295e-02 4.347010329365730286e-02 -2.228215336799621582e-02 9.079317003488540649e-02 3.677581250667572021e-01 5.235977843403816223e-02 -1.423332840204238892e-01 -1.799837648868560791e-01 1.669051945209503174e-01 9.447856992483139038e-02 -9.079739451408386230e-02 1.203508526086807251e-01 -2.433274239301681519e-01 -2.009823620319366455e-01 3.269736170768737793e-01 1.256402395665645599e-02 1.114805713295936584e-01 -2.780072391033172607e-01 2.203172445297241211e-01 1.675674170255661011e-01 -4.502621479332447052e-03 -4.904650524258613586e-02 -4.338921010494232178e-01 6.279378384351730347e-02 4.541746899485588074e-02 2.329814583063125610e-01 1.965256594121456146e-02 -2.515996620059013367e-02 -2.141241133213043213e-01 2.233649492263793945e-01 9.904906153678894043e-02
1.696746945381164551e-01 1.682530939579010010e-01 -3.195366635918617249e-02 -3.028302267193794250e-02 9.929125010967254639e-02 4.977867305278778076e-01 -8.870361745357513428e-02 -6.489808857440948486e-02 -2.752523124217987061e-01 1.108414530754089355e-01 1.455918978899717331e-02 7.246974110603332520e-02 -2.782694622874259949e-02 -1.898494213819503784e-01 -1.104000210762023926e-01 2.288772612810134888e-01 9.470249526202678680e-03 -2.296954989433288574e-01 -1.165202260017395020e-01 2.953450679779052734e-01 2.994641847908496857e-02 -1.193213462829589844e-01 -8.266352862119674683e-02 -1.464051902294158936e-01 6.856315582990646362e-02 1.839551180601119995e-01 1.653729677200317383e-01 -7.233962416648864746e-02 -1.495032012462615967e-01 -4.140288829803466797e-01 3.724574670195579529e-02 -1.139809414744377136e-01
7.921519875526428223e-02 1.100009307265281677e-01 -2.786249108612537384e-02 -4.610511064529418945e-01 2.072179019451141357e-01 2.068766951560974121e-01 -3.395647183060646057e-02 -2.825694391503930092e-03 -3.444499373435974121e-01 1.541979461908340454e-01 1.356738060712814331e-01 3.340418636798858643e-02 1.096587926149368286e-01 1.346311271190643311e-01 -2.344270050525665283e-01 1.487374603748321533e-01 -1.658969521522521973e-01 3.762170299887657166e-02 -1.319232583045959473e-01 -3.420785441994667053e-02 2.715291082859039307e-01 -7.391887716948986053e-03 -2.007265836000442505e-01 -1.733441054821014404e-01 -3.765362873673439026e-02 -1.514794379472732544e-01 8.721338957548141479e-02 -2.710405588150024414e-01 -2.684500813484191895e-01 4.101812955923378468e-04 -1.533094793558120728e-01 1.398968398571014404e-01
9.820814430713653564e-02 2.844919264316558838e-01 2.407607994973659515e-02 -2.418937385082244873e-01 1.672139167785644531e-01 3.389022022020071745e-04 -7.189112156629562378e-02 -1.269965618848800659e-01 -3.242514431476593018e-01 2.482808660715818405e-03 2.227852195501327515e-01 -1.441031247377395630e-01 -5.030514672398567200e-02 -1.039722003042697906e-02 -5.810601711273193359e-01 -3.652988374233245850e-02 -2.259884774684906006e-01 4.139636084437370300e-02 5.696853995323181152e-02 8.854911476373672485e-02 6.765811145305633545e-02 1.255629658699035645e-01 3.989681974053382874e-02 -2.101577371358871460e-01 -8.243430405855178833e-02 5.848983302712440491e-02 2.473831027746200562e-01 -1.640130281448364258e-01 5.189124867320060730e-02 1.303975284099578857e-01 1.796596199274063110e-01 -6.050435081124305725e-02
1.899164766073226929e-01 3.351641595363616943e-01 4.175723064690828323e-03 9.541810303926467896e-02 1.437730938196182251e-01 1.907656043767929077e-01 3.147431313991546631e-01 -5.391139537096023560e-02 -5.853008478879928589e-02 4.991343244910240173e-02 -2.771399319171905518e-01 -1.383144259452819824e-01 -3.146946057677268982e-02 -1.565651297569274902e-01 -2.526713162660598755e-02 -2.286507636308670044e-01 -2.900777757167816162e-01 -1.284590661525726318e-01 -2.315564155578613281e-01 2.534933388233184814e-01 -1.077960506081581116e-01 1.518000755459070206e-02 -2.250171601772308350e-01 -1.520373076200485229e-01 -6.299246847629547119e-02 6.305818259716033936e-02 1.053266078233718872e-01 -2.050609886646270752e-01 -7.337135821580886841e-02 -1.474471986293792725e-01 1.864738166332244873e-01 -2.757869958877563477e-01
1.350641101598739624e-01 3.043305575847625732e-01 -3.640012070536613464e-02 -1.131535992026329041e-01 3.142893314361572266e-01 -8.680942654609680176e-02 1.944830864667892456e-01 -2.173124849796295166e-01 -3.008383810520172119e-01 -1.231426596641540527e-01 3.652658779174089432e-03 -6.636123871430754662e-04 3.112336993217468262e-02 2.478078939020633698e-02 -2.825627923011779785e-01 -1.220978051424026489e-02 -1.766999512910842896e-01 -2.334508299827575684e-01 3.120945990085601807e-01 5.731128528714179993e-02 -1.449379473924636841e-01 1.108528580516576767e-02 -3.452512919902801514e-01 -4.311497509479522705e-02 2.015738748013973236e-02 2.285787649452686310e-02 -1.173948310315608978e-02 -1.950299739837646484e-01 -1.779456436634063721e-01 -7.449696213006973267e-02 2.956719398498535156e-01 -6.370151042938232422e-02
1.900879740715026855e-01 1.545208543539047241e-01 5.453853518702089787e-04 -3.668264448642730713e-01 2.718971073627471924e-01 -1.076240930706262589e-02 6.239879503846168518e-02 -2.947014272212982178e-01 -2.896477580070495605e-01 -6.787803769111633301e-02 9.395140409469604492e-02 -1.381508260965347290e-01 -8.808933198451995850e-03 7.149814069271087646e-02 -4.326456785202026367e-01 7.306361943483352661e-02 -1.838885247707366943e-01 -1.463621854782104492e-01 4.609460756182670593e-02 -3.448576107621192932e-02 -7.000423222780227661e-02 1.596563309431076050e-02 -4.542460665106773376e-02 -1.418054699897766113e-01 -2.619137763977050781e-01 -2.057428807020187378e-01 1.498330663889646530e-02 -8.001449704170227051e-02 -8.137103915214538574e-02 -1.811115629971027374e-02 3.227909207344055176e-01 1.092607751488685608e-01
1.826217621564865112e-01 4.055036306381225586e-01 4.141926765441894531e-02 -2.425708472728729248e-01 9.012852609157562256e-02 -1.542146503925323486e-01 5.359265208244323730e-02 -1.902140527963638306e-01 -1.124321445822715759e-01 3.960516769438982010e-03 2.370800077915191650e-02 -3.682353496551513672e-01 1.032508239150047302e-01 -2.883006930351257324e-01 -4.109992384910583496e-01 1.323196887969970703e-01 -4.545699059963226318e-02 -2.771607637405395508e-01 -7.721526548266410828e-03 -1.743931323289871216e-01 6.675808131694793701e-02 1.627318412065505981e-01 -1.446868479251861572e-01 -9.288249164819717407e-02 -4.918127879500389099e-02 6.330183893442153931e-02 6.168704479932785034e-02 -1.356800794601440430e-01 -1.905438862740993500e-02 -7.963931560516357422e-02 -7.026281952857971191e-02 1.775913983583450317e-01
-2.042632363736629486e-02 1.434453725814819336e-01 -1.877567619085311890e-01 -2.927476465702056885e-01 2.452805936336517334e-01 8.384754508733749390e-02 3.102274239063262939e-01 6.578171160072088242e-03 -4.425738453865051270e-01 7.830789312720298767e-03 1.887566149234771729e-01 1.109114382416009903e-02 1.006555333733558655e-01 -1.056778877973556519e-01 -3.648623228073120117e-01 8.097746223211288452e-02 -1.465451866388320923e-01 -5.625167116522789001e-02 -2.048743516206741333e-01 -4.199090227484703064e-02 1.428155750036239624e-01 7.805993407964706421e-02 9.379928559064865112e-02 -9.605006128549575806e-02 -8.119301870465278625e-03 -4.806631803512573242e-02 5.418580397963523865e-02 -1.336907744407653809e-01 -1.527684032917022705e-01 1.609393805265426636e-01 1.677210777997970581e-01 2.974278628826141357e-01
4.243060573935508728e-02 2.007673680782318115e-01 -1.736986488103866577e-01 -1.601349264383316040e-01 1.944897174835205078e-01 2.010903209447860718e-01 2.089354693889617920e-01 -1.298489142209291458e-02 -6.566697359085083008e-02 2.573021948337554932e-01 1.795884966850280762e-01 7.786986976861953735e-02 1.102864369750022888e-01 4.118536785244941711e-02 -2.234045974910259247e-02 1.339579373598098755e-01 -1.704265922307968140e-01 -1.372662372887134552e-03 -3.488943874835968018e-01 -3.010515868663787842e-02 1.452588886022567749e-01 2.115273624658584595e-01 -3.336394429206848145e-01 1.036567687988281250e-01 -3.526096642017364502e-01 -3.227020055055618286e-02 1.477064788341522217e-01 1.041133180260658264e-01 -1.264953017234802246e-01 9.074371308088302612e-02 2.348717153072357178e-01 -2.486754655838012695e-01
4.486805200576782227e-01 1.800094097852706909e-01 6.975770741701126099e-02 1.220035851001739502e-01 1.807202845811843872e-01 2.270304262638092041e-01 6.693074107170104980e-02 -9.217564016580581665e-02 6.028389092534780502e-03 -4.158410429954528809e-02 1.252663880586624146e-01 -2.014571428298950195e-01 -1.245777010917663574e-01 -2.384004741907119751e-01 -1.726874858140945435e-01 9.629070758819580078e-02 -8.993984758853912354e-02 -3.207000195980072021e-01 7.733996212482452393e-02 3.621267080307006836e-01 -2.071408927440643311e-01 1.749331653118133545e-01 -5.943431705236434937e-02 -1.342460513114929199e-01 -5.184691771864891052e-02 8.682316541671752930e-02 3.142095506191253662e-01 -9.574158489704132080e-02 3.821433335542678833e-02 1.092916056513786316e-01 -2.361534535884857178e-02 6.827741116285324097e-02
-1.297525167465209961e-01 9.093406051397323608e-02 5.030458793044090271e-02 -7.742146402597427368e-02 1.992782056331634521e-01 1.109604686498641968e-01 8.171396702527999878e-02 -1.995428055524826050e-01 -4.888304173946380615e-01 3.795975819230079651e-02 1.206232160329818726e-01 3.747074306011199951e-02 6.601740419864654541e-02 -4.882197082042694092e-02 -4.271591007709503174e-01 5.569830536842346191e-02 -2.009237110614776611e-01 -2.281389683485031128e-01 -2.457990199327468872e-01 6.189048290252685547e-02 1.059648767113685608e-01 -3.629046678543090820e-02 -1.048461124300956726e-01 -1.049446091055870056e-01 -3.676413372159004211e-02 -1.895391345024108887e-01 4.193776100873947144e-02 2.085579186677932739e-01 -1.829051822423934937e-01 7.249251473695039749e-03 2.988777160644531250e-01 1.503637582063674927e-01
2.389513999223709106e-01 4.406939148902893066e-01 -4.634958133101463318e-02 1.233663931488990784e-01 1.563316434621810913e-01 1.060721948742866516e-01 3.622463047504425049e-01 -1.476131081581115723e-01 7.577084749937057495e-02 1.562895476818084717e-01 -7.759657502174377441e-02 1.447043120861053467e-01 -6.900929659605026245e-02 1.271330714225769043e-01 -2.776351384818553925e-02 7.788468152284622192e-02 -1.320200264453887939e-01 -2.328952103853225708e-01 -3.830148279666900635e-01 2.565011978149414062e-01 -1.394129395484924316e-01 8.939222246408462524e-02 -9.806683659553527832e-02 -1.356765329837799072e-01 -1.954058110713958740e-01 -8.120044320821762085e-02 1.418821662664413452e-01 -1.362136602401733398e-01 1.504911947995424271e-02 7.730640470981597900e-03 1.754455566406250000e-01 -5.988938361406326294e-02
1.766259372234344482e-01 3.720644712448120117e-01 3.973385393619537354e-01 -3.553887829184532166e-02 -1.554809883236885071e-02 -2.047278583049774170e-01 4.976350069046020508e-02 -2.002916485071182251e-01 -2.381404787302017212e-01 1.868376582860946655e-01 -1.581003665924072266e-01 -2.083288580179214478e-01 2.223232015967369080e-02 -2.742802202701568604e-01 -2.232904732227325439e-01 1.277765631675720215e-01 -1.809723824262619019e-01 -1.424250453710556030e-01 -7.071754336357116699e-02 -3.911345079541206360e-02 8.593139797449111938e-02 7.805107533931732178e-02 -9.365133196115493774e-02 -2.470300644636154175e-01 -7.748177647590637207e-02 1.004638336598873138e-02 -1.676591485738754272e-01 -8.663878589868545532e-02 6.395385414361953735e-02 -4.207362607121467590e-02 -1.911832094192504883e-01 2.399748861789703369e-01
3.882920145988464355e-01 4.114775955677032471e-01 -8.284561336040496826e-03 -2.535131275653839111e-01 3.193610906600952148e-01 1.671613752841949463e-01 4.566762223839759827e-02 -1.521608084440231323e-01 -1.723894923925399780e-01 -3.552768751978874207e-02 -1.799540072679519653e-01 -1.202626153826713562e-01 -1.918966472148895264e-01 -1.901654340326786041e-02 1.247476115822792053e-01 -2.006274089217185974e-02 -6.002271920442581177e-02 -1.034639477729797363e-01 -7.396598160266876221e-02 9.781000018119812012e-02 -1.395302172750234604e-02 6.200011819601058960e-02 -7.303278148174285889e-02 5.597912520170211792e-02 -4.456122592091560364e-02 2.699587047100067139e-01 1.543711423873901367e-01 -2.277841567993164062e-01 -1.987216472625732422e-01 -2.738693961873650551e-03 3.003018796443939209e-01 -8.554424345493316650e-02
1.942372471094131470e-01 2.501936256885528564e-01 1.140909343957901001e-01 -8.529945462942123413e-02 -3.699265420436859131e-01 1.324943453073501587e-01 2.067412585020065308e-01 -1.124123260378837585e-01 -2.529104053974151611e-01 2.500314712524414062e-01 8.874696493148803711e-02 2.549190307036042213e-03 2.018335908651351929e-01 -7.011358439922332764e-02 -2.191807180643081665e-01 1.995479464530944824e-01 4.918111488223075867e-03 -1.106796339154243469e-01 -2.263947725296020508e-01 1.554239392280578613e-01 9.350103139877319336e-02 -2.861075997352600098e-01 -1.816173940896987915e-01 -1.413708776235580444e-01 -8.432591333985328674e-03 7.320743054151535034e-02 -2.271754592657089233e-01 1.959162950515747070e-02 1.170254051685333252e-01 -1.118595451116561890e-01 -4.956052172929048538e-03 -2.946495711803436279e-01
1.379156857728958130e-01 3.877683877944946289e-01 9.385295212268829346e-02 6.171837449073791504e-02 -1.542498320341110229e-01 -1.798430681228637695e-01 2.693396508693695068e-01 -1.227530166506767273e-01 -2.198910526931285858e-02 1.494349390268325806e-01 -4.253122955560684204e-02 -2.387594245374202728e-02 6.958392262458801270e-02 1.011942476034164429e-01 -3.639679253101348877e-01 4.999477881938219070e-03 -9.141456335783004761e-02 -7.866062223911285400e-02 -1.923725157976150513e-01 9.310762584209442139e-02 -2.070570550858974457e-02 -2.502132058143615723e-01 -1.373981535434722900e-01 -1.765465885400772095e-01 -3.275247514247894287e-01 -2.114814147353172302e-02 -2.510827183723449707e-01 2.507715523242950439e-01 -2.883138954639434814e-01 3.790510818362236023e-02 3.972465544939041138e-02 -9.156703203916549683e-02
1.721862107515335083e-01 3.293236792087554932e-01 1.770988255739212036e-01 -1.652695685625076294e-01 3.934853971004486084e-01 -2.224997580051422119e-01 2.290668487548828125e-01 -1.089917719364166260e-01 -2.190533727407455444e-01 -1.247627940028905869e-02 2.167416512966156006e-01 -4.204889759421348572e-02 -7.596278190612792969e-02 -1.796362847089767456e-01 -1.766869872808456421e-01 -3.471913561224937439e-02 -1.473085284233093262e-01 -1.546123921871185303e-01 8.202552795410156250e-02 4.320466145873069763e-02 1.479255706071853638e-01 1.984423398971557617e-01 6.697912514209747314e-02 -2.709743082523345947e-01 1.030179671943187714e-02 -3.047586083412170410e-01 8.935403078794479370e-02 -5.119837820529937744e-02 -1.742268204689025879e-01 -1.628744602203369141e-01 -8.733734488487243652e-02 -7.556029409170150757e-02
1.763343960046768188e-01 1.325327455997467041e-01 4.575697332620620728e-02 -1.104560494422912598e-01 -1.483614295721054077e-01 2.805407345294952393e-01 -1.457785442471504211e-02 -3.139063715934753418e-01 1.816425845026969910e-02 8.324676752090454102e-02 1.297947168350219727e-01 1.774971783161163330e-01 5.444101989269256592e-02 -2.417124658823013306e-01 -4.323032498359680176e-01 -2.459674701094627380e-02 -3.158425092697143555e-01 -5.239099264144897461e-02 2.962654270231723785e-02 2.746090888977050781e-01 2.993756830692291260e-01 -1.035678759217262268e-01 -1.155657246708869934e-01 -1.409648805856704712e-01 -6.121129542589187622e-02 8.044083416461944580e-02 -2.115980982780456543e-01 -7.132833451032638550e-02 -1.450905352830886841e-01 -7.278116047382354736e-02 -1.595598310232162476e-01 -9.400445967912673950e-02
1.071030199527740479e-01 1.840412765741348267e-01 1.237492561340332031e-01 -3.160990774631500244e-01 3.323712646961212158e-01 -9.223318845033645630e-02 2.787325680255889893e-01 -3.128751218318939209e-01 -1.251941323280334473e-01 1.097586005926132202e-01 -6.013209745287895203e-02 -6.532400846481323242e-02 1.521660685539245605e-01 8.947052061557769775e-02 -2.730456590652465820e-01 5.504991114139556885e-02 -1.121205985546112061e-01 -5.143601819872856140e-02 1.581241190433502197e-02 4.537399485707283020e-02 1.460894569754600525e-02 9.401939064264297485e-02 -1.935375630855560303e-01 -2.153939008712768555e-02 2.556357532739639282e-02 -5.504753068089485168e-02 1.373537629842758179e-01 -1.876227259635925293e-01 -3.732268810272216797e-01 -1.482012867927551270e-01 3.018384575843811035e-01 -1.609276384115219116e-01
1.371251493692398071e-01 5.200861766934394836e-02 -1.585279852151870728e-01 -1.975764036178588867e-01 3.595153093338012695e-01 4.988412931561470032e-02 3.951553106307983398e-01 -2.744835019111633301e-01 -7.030899077653884888e-02 1.072378922253847122e-02 -1.639792025089263916e-01 -1.672285646200180054e-01 -1.822122000157833099e-02 -2.438361346721649170e-01 -2.866430282592773438e-01 -1.983419954776763916e-01 1.054989639669656754e-02 -3.881172463297843933e-02 7.439495064318180084e-03 5.845310911536216736e-02 -5.778532475233078003e-02 -1.197909936308860779e-01 -4.754052683711051941e-02 -2.794929146766662598e-01 3.756806999444961548e-02 4.301444813609123230e-02 -7.896059006452560425e-02 -2.125685065984725952e-01 -3.549230396747589111e-01 1.419675052165985107e-01 -3.324466571211814880e-02 -6.945392489433288574e-02
-7.435199618339538574e-02 3.074713051319122314e-01 1.122276335954666138e-01 -1.903534233570098877e-01 4.144656658172607422e-01 1.482961177825927734e-01 9.493737667798995972e-02 9.030416607856750488e-02 -1.743198037147521973e-01 2.259044051170349121e-01 -5.895214900374412537e-02 1.905167102813720703e-01 1.914884448051452637e-01 -1.011026576161384583e-01 -2.146174162626266479e-01 1.782144457101821899e-01 7.914353907108306885e-02 -1.566784381866455078e-01 -2.027640044689178467e-01 2.587709724903106689e-01 -1.574698276817798615e-02 -4.537021741271018982e-02 9.498698264360427856e-02 -3.329806625843048096e-01 -1.604286283254623413e-01 1.423006802797317505e-01 2.202210426330566406e-01 -3.458133339881896973e-02 7.505172491073608398e-02 1.399710122495889664e-02 -7.065054029226303101e-02 -1.632995158433914185e-01
2.113371342420578003e-01 3.238014578819274902e-01 -3.716874867677688599e-02 -1.699308454990386963e-01 4.894267395138740540e-02 1.938741840422153473e-02 3.451763987541198730e-01 9.209751337766647339e-02 -2.094263136386871338e-01 2.854115962982177734e-01 -2.721286416053771973e-01 -1.263108700513839722e-01 8.125752955675125122e-02 -3.909425809979438782e-02 -1.484636813402175903e-01 2.103077322244644165e-01 -2.230498790740966797e-01 -1.799471378326416016e-01 6.537280045449733734e-03 1.250032633543014526e-01 2.574074566364288330e-01 2.334616631269454956e-01 -1.709940284490585327e-01 2.241064459085464478e-01 1.925195157527923584e-01 -1.717047649435698986e-03 4.634610190987586975e-02 8.261870592832565308e-02 -2.051387280225753784e-01 -8.571422100067138672e-02 -7.687336951494216919e-02 2.638747915625572205e-02
1.494769752025604248e-01 2.655048668384552002e-01 1.684018522500991821e-01 -1.268243044614791870e-01 4.474240913987159729e-02 -1.704738824628293514e-03 1.717427223920822144e-01 -1.114732325077056885e-01 -1.571429818868637085e-01 -4.135670140385627747e-02 -7.061070948839187622e-02 -3.917938768863677979e-01 1.355634629726409912e-01 -2.360728085041046143e-01 -8.998626470565795898e-02 1.084233373403549194e-01 1.741629093885421753e-02 -2.577640116214752197e-01 -1.900871843099594116e-01 -1.346007138490676880e-01 7.909971475601196289e-02 -1.704420447349548340e-01 1.235445961356163025e-01 -2.327059060335159302e-01 -1.943654567003250122e-01 2.985876798629760742e-01 3.632462322711944580e-01 -9.119275212287902832e-02 -1.662162691354751587e-01 6.846188753843307495e-02 -9.268480539321899414e-02 -7.822703570127487183e-02
3.609750419855117798e-02 1.226770952343940735e-01 -2.656917870044708252e-01 -1.260687708854675293e-01 6.411077082157135010e-02 7.051914185285568237e-02 1.786965504288673401e-02 -1.038080230355262756e-01 -9.248302876949310303e-02 5.783409252762794495e-02 -5.108126252889633179e-02 -2.955865561962127686e-01 2.202117294073104858e-01 -1.381861567497253418e-01 -2.442737072706222534e-01 1.910848021507263184e-01 -2.560325264930725098e-01 -2.009909301996231079e-01 -6.399621069431304932e-02 3.128956258296966553e-02 2.192112952470779419e-01 -7.371796667575836182e-02 -9.162119030952453613e-02 -8.605709671974182129e-02 -3.534730970859527588e-01 4.056089818477630615e-01 2.533226087689399719e-02 -1.469892412424087524e-01 -2.058094739913940430e-01 1.365664154291152954e-01 -2.091099172830581665e-01 1.207313165068626404e-01
9.284268133342266083e-03 1.428006440401077271e-01 -3.554007783532142639e-02 -1.738262325525283813e-01 7.061013579368591309e-02 2.304394245147705078e-01 2.782882153987884521e-01 -1.448160856962203979e-01 -2.261972725391387939e-01 1.361769288778305054e-01 -7.351316977292299271e-03 -5.574572458863258362e-02 -3.361644595861434937e-02 1.890142448246479034e-02 1.213984414935112000e-01 4.132042229175567627e-01 -2.309823930263519287e-01 4.278887063264846802e-02 -2.331828624010086060e-01 1.472063809633255005e-01 1.918018758296966553e-01 -1.558383554220199585e-01 7.705664029344916344e-04 -2.814124226570129395e-01 -8.904062956571578979e-02 -5.210615321993827820e-02 8.282064460217952728e-03 1.716265529394149780e-01 1.028867065906524658e-01 -2.317534834146499634e-01 3.551149964332580566e-01 -1.721657365560531616e-01
8.092293888330459595e-02 2.143288552761077881e-01 1.566425897181034088e-02 -2.151341550052165985e-02 2.318518459796905518e-01 1.835574656724929810e-01 1.569968909025192261e-01 -4.026925936341285706e-02 -3.341667056083679199e-01 -8.193178474903106689e-02 2.385063469409942627e-02 2.412792593240737915e-01 -1.750746071338653564e-01 -1.868434548377990723e-01 5.451545864343643188e-02 4.034762084484100342e-01 -1.217200309038162231e-01 -2.299455553293228149e-01 -2.424082607030868530e-01 -2.469096705317497253e-02 7.601282000541687012e-02 -6.603749841451644897e-02 1.012100577354431152e-01 -2.861967980861663818e-01 1.704662479460239410e-02 2.260860428214073181e-02 -2.305632680654525757e-01 -3.089575171470642090e-01 -1.515472233295440674e-01 -6.939106434583663940e-02 1.314369440078735352e-01 2.775867097079753876e-02
1.614188104867935181e-01 2.520254552364349365e-01 -8.216162770986557007e-02 -2.403682023286819458e-01 6.747181760147213936e-04 -1.522542089223861694e-01 3.030221909284591675e-03 -2.669539451599121094e-01 -1.390195339918136597e-01 -2.638334594666957855e-02 -3.477780148386955261e-02 -4.565026760101318359e-01 -8.372349292039871216e-02 -4.027204513549804688e-01 -3.683895468711853027e-01 1.295622885227203369e-01 -2.892150543630123138e-02 -2.224765568971633911e-01 2.970290556550025940e-02 -3.159520030021667480e-02 4.375566169619560242e-02 6.055309996008872986e-02 -2.075985670089721680e-01 -1.381698250770568848e-01 1.462263911962509155e-01 -7.121508568525314331e-02 7.262086868286132812e-02 -1.047327518463134766e-01 -8.435758948326110840e-02 -1.569070965051651001e-01 -4.990141093730926514e-02 5.676495656371116638e-02
4.385990500450134277e-01 -4.430473223328590393e-02 1.511418819427490234e-01 1.319614648818969727e-01 3.173290193080902100e-01 9.366636723279953003e-02 3.181349933147430420e-01 -2.244822680950164795e-01 -2.326000668108463287e-02 -8.344718068838119507e-02 -2.303669601678848267e-01 -1.571009457111358643e-01 1.647158525884151459e-02 -2.993842363357543945e-01 -1.270137727260589600e-01 -4.211135581135749817e-02 -2.488716505467891693e-02 -6.288036704063415527e-02 -9.192824363708496094e-02 2.510262727737426758e-01 -8.615752309560775757e-02 1.283989995718002319e-01 -2.476505748927593231e-02 -1.428827941417694092e-01 7.268617302179336548e-02 -3.469090908765792847e-02 6.218120083212852478e-02 -2.355838268995285034e-01 -1.263187080621719360e-01 2.541707083582878113e-02 1.138267219066619873e-01 -3.080362677574157715e-01
6.172078475356101990e-02 1.101367734372615814e-02 8.121141791343688965e-02 -2.040879875421524048e-01 2.356442213058471680e-01 1.248425543308258057e-01 2.167702317237854004e-01 -2.653923332691192627e-01 -2.875820696353912354e-01 2.224160730838775635e-02 -2.664008736610412598e-01 -1.472451686859130859e-01 1.165202856063842773e-01 -8.739574253559112549e-02 -2.294420003890991211e-01 -8.881194889545440674e-02 -5.329973623156547546e-02 4.814648255705833435e-02 -1.385082453489303589e-01 -3.997986670583486557e-03 -9.527086466550827026e-02 1.615774482488632202e-01 1.301724016666412354e-01 -1.591455191373825073e-01 3.927064314484596252e-02 7.461506128311157227e-02 2.120251357555389404e-01 -2.453316003084182739e-01 -4.054701924324035645e-01 2.690261416137218475e-02 1.949069499969482422e-01 -2.906973659992218018e-01
3.631931841373443604e-01 1.183336824178695679e-01 1.070097908377647400e-01 7.665795087814331055e-02 3.015253506600856781e-02 -1.892011314630508423e-01 3.896147757768630981e-02 -6.854631751775741577e-02 -4.356305003166198730e-01 4.195297509431838989e-02 1.818705052137374878e-01 -3.597254157066345215e-01 8.902987837791442871e-02 -3.391489386558532715e-01 -1.436411887407302856e-01 1.399940252304077148e-01 -2.046842686831951141e-02 4.836374521255493164e-02 -1.314174681901931763e-01 -1.351787000894546509e-01 -2.464910969138145447e-02 7.835034281015396118e-02 -1.912357509136199951e-01 -6.889917701482772827e-02 -2.182966470718383789e-01 5.618840083479881287e-02 7.680807262659072876e-02 -2.152133733034133911e-01 -2.037443816661834717e-01 -1.206283196806907654e-01 -1.752621829509735107e-01 2.172351442277431488e-02
-9.531796723604202271e-02 1.647607833147048950e-01 -3.877766430377960205e-02 -6.429286673665046692e-03 2.268787175416946411e-01 -1.617297083139419556e-01 2.479151487350463867e-01 -5.591293796896934509e-02 -2.687163352966308594e-01 -6.211659684777259827e-02 1.392706185579299927e-01 -1.372597515583038330e-01 1.872286200523376465e-01 -3.432429954409599304e-02 -2.595598995685577393e-01 4.095148146152496338e-01 -6.090380623936653137e-02 -5.599515512585639954e-02 7.725512981414794922e-02 1.387433409690856934e-01 7.026176154613494873e-02 4.694392904639244080e-02 -1.570640057325363159e-01 -5.721861496567726135e-03 -3.843407034873962402e-01 -6.513779610395431519e-02 3.366083204746246338e-01 6.772199273109436035e-02 1.197150424122810364e-01 -1.715257167816162109e-01 2.282816320657730103e-01 -6.908070296049118042e-02
9.190528653562068939e-03 1.043251082301139832e-01 -2.724118344485759735e-02 -1.685454994440078735e-01 2.652134597301483154e-01 -1.197771877050399780e-01 6.040310487151145935e-02 6.096525117754936218e-02 -2.584467232227325439e-01 -5.394062399864196777e-02 -2.084384262561798096e-01 3.447522222995758057e-02 -1.999137997627258301e-01 -2.338400036096572876e-01 2.424610778689384460e-02 4.227371513843536377e-01 -1.961936205625534058e-01 -2.392733395099639893e-01 -7.382541149854660034e-02 1.324519980698823929e-02 1.948426812887191772e-01 -2.458886057138442993e-02 -9.030058979988098145e-02 -3.490619957447052002e-01 -3.868792951107025146e-02 7.131338119506835938e-02 -5.799296870827674866e-02 -3.466861248016357422e-01 -6.815190613269805908e-02 -3.764600679278373718e-02 1.914953440427780151e-01 1.916923820972442627e-01
2.240570634603500366e-01 3.370681703090667725e-01 6.748875975608825684e-02 1.595996320247650146e-02 1.705538183450698853e-01 5.690677091479301453e-02 -1.566094309091567993e-01 8.505783975124359131e-02 -3.863380849361419678e-01 9.292244911193847656e-02 -2.573714405298233032e-02 2.380845397710800171e-01 -2.213495410978794098e-02 -8.864929527044296265e-02 -8.747536689043045044e-02 1.189072579145431519e-01 -1.818764656782150269e-01 1.381217688322067261e-02 -2.667299807071685791e-01 -3.911455627530813217e-03 1.320690065622329712e-01 -2.609264254570007324e-01 -3.129964768886566162e-01 -8.143836632370948792e-03 -2.807515859603881836e-01 -7.422692328691482544e-02 1.658223122358322144e-01 3.290587104856967926e-03 -1.147559732198715210e-01 7.618146389722824097e-02 -8.590688556432723999e-02 3.093998134136199951e-01
1.798382997512817383e-01 1.940617710351943970e-01 2.581214904785156250e-01 -1.910952627658843994e-01 1.578999906778335571e-01 -2.291799336671829224e-02 -4.903519153594970703e-02 3.906728699803352356e-02 -1.782613396644592285e-01 7.171995937824249268e-02 3.246082365512847900e-02 -3.730344027280807495e-02 -9.775174409151077271e-02 -3.915093839168548584e-02 -1.175688132643699646e-01 1.392034441232681274e-02 -4.095018506050109863e-01 -1.379121989011764526e-01 -2.773424386978149414e-01 3.896958231925964355e-01 7.315678149461746216e-02 4.871303215622901917e-02 -2.812808454036712646e-01 7.861295342445373535e-02 -5.312996730208396912e-02 1.209300160408020020e-01 1.344462390989065170e-02 -8.029548823833465576e-02 -2.419910281896591187e-01 3.438347205519676208e-02 3.293464481830596924e-01 -1.794226467609405518e-01
2.595091164112091064e-01 2.771330177783966064e-01 1.363282352685928345e-01 -2.063293308019638062e-01 2.121059298515319824e-01 1.149826683104038239e-02 2.603728771209716797e-01 -1.827696859836578369e-01 7.327301055192947388e-02 -8.451506495475769043e-02 -4.617130756378173828e-02 -3.766728639602661133e-01 2.005796693265438080e-02 -1.930412054061889648e-01 -3.000371158123016357e-01 2.788733839988708496e-01 6.886404007673263550e-02 4.509102553129196167e-02 2.209062501788139343e-02 -2.108427584171295166e-01 3.044736385345458984e-01 1.445069611072540283e-01 -9.194970130920410156e-02 -1.081265062093734741e-01 -8.979480713605880737e-02 1.404593698680400848e-02 2.683593630790710449e-01 3.967918455600738525e-02 1.211202964186668396e-01 -6.040061824023723602e-03 5.557197704911231995e-02 -3.594955801963806152e-02
3.236424326896667480e-01 2.974407672882080078e-01 -1.630653887987136841e-01 1.623868048191070557e-01 1.354714334011077881e-01 5.527682229876518250e-02 2.541173100471496582e-01 6.177937611937522888e-02 1.267018541693687439e-02 -1.646011322736740112e-01 -5.325753614306449890e-02 -2.504141032695770264e-01 -5.707230418920516968e-02 -1.403130888938903809e-01 -1.352161616086959839e-01 1.417260617017745972e-01 -2.870054244995117188e-01 -4.370282590389251709e-02 -6.700675934553146362e-02 3.039735555648803711e-01 1.904151141643524170e-01 1.323117762804031372e-01 -1.849667578935623169e-01 -1.733112782239913940e-01 3.908833861351013184e-02 1.876202821731567383e-01 -1.005231961607933044e-01 -1.068705990910530090e-01 -4.506874084472656250e-02 -1.388379782438278198e-01 3.617107868194580078e-01 1.813901402056217194e-02
1.225030645728111267e-01 1.027067191898822784e-02 1.425298452377319336e-01 -2.328686118125915527e-01 -3.660668432712554932e-02 -1.387659013271331787e-01 3.281075358390808105e-01 -3.213439881801605225e-02 -2.351849675178527832e-01 -4.548999294638633728e-02 6.572400033473968506e-02 -3.073806464672088623e-01 -9.791439771652221680e-02 -4.118985682725906372e-02 -3.721525967121124268e-01 -1.126026585698127747e-01 -2.198702394962310791e-01 -1.147651523351669312e-01 -3.275095820426940918e-01 -1.375923901796340942e-01 -2.495722100138664246e-02 -2.326363697648048401e-03 -2.658259570598602295e-01 -2.183146923780441284e-01 -8.629701286554336548e-02 -1.488587260246276855e-01 1.715913861989974976e-01 -1.573042571544647217e-01 -1.270168693736195564e-03 -2.578666508197784424e-01 8.251123130321502686e-03 -7.346309721469879150e-02
8.318696916103363037e-02 1.161638423800468445e-01 6.510949879884719849e-02 -2.003858089447021484e-01 2.959566712379455566e-01 -7.619130611419677734e-02 2.772326767444610596e-01 -6.835789233446121216e-02 -3.286792337894439697e-01 6.573995202779769897e-02 1.119970604777336121e-01 -2.330760061740875244e-01 4.372293129563331604e-02 1.219341978430747986e-01 1.389843644574284554e-03 9.790365397930145264e-02 -2.476662248373031616e-01 -8.587572723627090454e-02 1.876998245716094971e-01 1.654947549104690552e-01 -4.168533161282539368e-02 7.550697028636932373e-02 -2.938902974128723145e-01 -1.419566720724105835e-01 -6.354823708534240723e-02 -7.307441532611846924e-02 4.658171534538269043e-02 2.971368469297885895e-02 -3.723312616348266602e-01 6.394287198781967163e-02 3.210140466690063477e-01 -2.262395173311233521e-01
2.515400350093841553e-01 2.322690486907958984e-01 8.084535598754882812e-03 -9.071975201368331909e-02 2.980859875679016113e-01 -9.618846327066421509e-02 1.702135801315307617e-01 -1.761044710874557495e-01 -1.286765336990356445e-01 -2.019445002079010010e-01 -2.167038917541503906e-01 -1.841967850923538208e-01 6.027977913618087769e-02 -2.688746452331542969e-01 -3.507437705993652344e-01 1.264635026454925537e-01 1.448909491300582886e-01 -2.049107402563095093e-01 -1.326594054698944092e-01 -1.753990501165390015e-01 2.314880639314651489e-01 5.674006417393684387e-02 -1.900134235620498657e-01 -2.005831599235534668e-01 1.731379479169845581e-01 4.524145275354385376e-02 1.774949282407760620e-01 1.220963224768638611e-01 -3.340105339884757996e-02 -4.852492362260818481e-02 -1.030416414141654968e-01 -1.618859767913818359e-01
2.201212942600250244e-01 2.413669526576995850e-01 1.084426045417785645e-01 -3.188254833221435547e-01 3.796644508838653564e-01 -1.938360035419464111e-01 1.252924203872680664e-01 -8.185166120529174805e-02 -3.430513441562652588e-01 1.397123783826828003e-01 1.129466816782951355e-01 -9.452367573976516724e-02 -8.581858873367309570e-02 -1.119729205965995789e-01 -2.473728954792022705e-01 -1.372446715831756592e-01 -8.557247370481491089e-02 -1.790883392095565796e-01 1.554629653692245483e-01 7.293610274791717529e-02 2.222614139318466187e-01 6.286010891199111938e-02 -5.482841283082962036e-03 -1.541682630777359009e-01 4.922678694128990173e-02 -1.612553149461746216e-01 2.026751190423965454e-01 -2.484879940748214722e-01 5.155376717448234558e-02 -1.614988893270492554e-01 -1.027615740895271301e-01 -1.879894174635410309e-02
3.457632064819335938e-01 2.616136670112609863e-01 8.952382951974868774e-02 -1.142342016100883484e-01 5.128850042819976807e-02 3.037749826908111572e-01 1.531629860401153564e-01 3.612793982028961182e-02 -3.499689102172851562e-01 2.030599415302276611e-01 -1.327452063560485840e-01 1.850057765841484070e-02 -3.372254073619842529e-01 -1.719268783926963806e-02 1.898835785686969757e-02 1.020400300621986389e-01 -1.605876535177230835e-01 -3.125090384855866432e-03 -1.991556286811828613e-01 3.573368862271308899e-02 -6.317154318094253540e-02 2.938345372676849365e-01 9.394401311874389648e-02 -3.093966841697692871e-01 -5.332548916339874268e-02 2.492119967937469482e-01 1.430062800645828247e-01 1.523718237876892090e-03 8.794840425252914429e-02 -3.139931010082364082e-03 7.647651433944702148e-02 6.471301615238189697e-02
2.834584414958953857e-01 4.468434751033782959e-01 2.619514167308807373e-01 4.204251244664192200e-02 -6.319528073072433472e-02 3.232776746153831482e-02 -1.267999112606048584e-01 -1.333322376012802124e-01 -2.017063349485397339e-01 -8.464193902909755707e-03 -1.357628852128982544e-01 -2.945424914360046387e-01 1.068947613239288330e-01 -3.262589275836944580e-01 -1.028474345803260803e-01 1.336513310670852661e-01 2.165032178163528442e-02 -8.598621189594268799e-02 -2.152058929204940796e-01 -1.692893169820308685e-02 5.875745043158531189e-02 1.292687207460403442e-01 -1.675653904676437378e-01 -2.906969785690307617e-01 -1.104694381356239319e-01 7.882647961378097534e-02 6.916707754135131836e-02 -1.430509984493255615e-01 -1.157826557755470276e-01 -4.225238040089607239e-02 -2.320724874734878540e-01 1.361054778099060059e-01
2.429425567388534546e-01 -7.411947101354598999e-02 -1.622154265642166138e-01 -2.506183981895446777e-01 -1.923983357846736908e-02 -9.131633490324020386e-02 1.731274127960205078e-01 -6.917230039834976196e-02 -2.151637822389602661e-01 1.330322623252868652e-01 -2.911656498908996582e-01 1.300690695643424988e-02 2.695433199405670166e-01 -1.240057125687599182e-01 -1.710398793220520020e-01 1.897164136171340942e-01 -1.717352122068405151e-01 -2.877455055713653564e-01 -1.985003501176834106e-01 4.150011837482452393e-01 3.146440908312797546e-02 5.621781572699546814e-02 -5.954538658261299133e-02 -4.951070994138717651e-02 -6.106573715806007385e-02 2.448323518037796021e-01 -6.323472410440444946e-02 9.937484562397003174e-02 -2.190539091825485229e-01 5.109262652695178986e-03 1.484429985284805298e-01 -1.379101872444152832e-01
-6.750010699033737183e-02 5.311263799667358398e-01 1.388056948781013489e-02 -2.537819445133209229e-01 1.566653400659561157e-01 -1.607364267110824585e-01 5.022904276847839355e-02 -9.951408207416534424e-02 -2.139233946800231934e-01 -1.292069405317306519e-01 4.630155116319656372e-02 -8.680642396211624146e-02 5.465053766965866089e-02 -1.652485132217407227e-01 -2.529544234275817871e-01 3.381546437740325928e-01 -2.130506327375769615e-03 -1.391057372093200684e-01 1.493330895900726318e-01 1.174442917108535767e-01 8.811654895544052124e-02 -1.757894605398178101e-01 -1.371424943208694458e-01 1.074539963155984879e-02 -2.592068612575531006e-01 7.770931720733642578e-02 8.461955934762954712e-02 2.459209263324737549e-01 1.559193432331085205e-01 -6.497751921415328979e-02 1.492611616849899292e-01 2.155018784105777740e-02
3.002576828002929688e-01 2.584302723407745361e-01 3.278028452768921852e-03 -2.096428349614143372e-02 -3.456984832882881165e-02 -2.565099112689495087e-02 3.758232295513153076e-02 -4.281997971702367067e-04 -2.621056735515594482e-01 -8.362865075469017029e-03 -7.112845033407211304e-02 -2.802428305149078369e-01 -3.822507709264755249e-02 -2.220514416694641113e-01 2.903106994926929474e-02 2.822034657001495361e-01 2.722360892221331596e-03 1.296143680810928345e-01 -1.046809628605842590e-01 -5.360546708106994629e-02 2.739150822162628174e-01 5.780334770679473877e-02 -2.070222049951553345e-01 -8.645359426736831665e-02 -4.716415703296661377e-01 -8.449850976467132568e-02 9.528446942567825317e-02 -2.017722278833389282e-01 -1.881254166364669800e-01 4.760737344622612000e-02 -2.306713759899139404e-01 -1.616881191730499268e-01
1.628548204898834229e-01 5.180181004106998444e-03 -1.362394839525222778e-01 -1.361141260713338852e-02 1.651550829410552979e-01 1.274216324090957642e-01 2.543100416660308838e-01 -6.758787482976913452e-02 -9.123145043849945068e-02 2.926405966281890869e-01 4.435865581035614014e-02 8.649768680334091187e-02 -2.333002388477325439e-01 -1.801193207502365112e-01 -2.443937808275222778e-01 9.540340304374694824e-02 1.501615941524505615e-01 -3.979022502899169922e-01 -3.020912408828735352e-02 -6.993870437145233154e-02 1.480122804641723633e-01 1.544363349676132202e-01 -3.111025393009185791e-01 6.276115775108337402e-02 -4.253348410129547119e-01 -8.692931383848190308e-03 8.375120908021926880e-02 -2.062808573246002197e-01 1.643626764416694641e-02 -6.281052716076374054e-03 -2.234300971031188965e-02 -1.353391259908676147e-01
-1.416344493627548218e-01 1.621262729167938232e-01 2.147272825241088867e-01 1.191757917404174805e-01 2.366566956043243408e-01 -1.904633492231369019e-01 1.142408698797225952e-01 -2.929144799709320068e-01 -3.388065099716186523e-01 -3.348451107740402222e-02 1.632125377655029297e-01 -1.189578473567962646e-01 1.332026571035385132e-01 -1.313994079828262329e-01 -2.072883248329162598e-01 -4.652854427695274353e-02 -1.805917620658874512e-01 -2.929737567901611328e-01 -4.455865174531936646e-02 2.164556458592414856e-02 6.917501240968704224e-02 1.019630879163742065e-01 -1.051071193069219589e-02 -6.943640857934951782e-02 -2.401199936866760254e-01 1.651566177606582642e-01 7.338529080152511597e-02 -2.788711488246917725e-01 -3.788563311100006104e-01 -1.963352411985397339e-02 -8.097343891859054565e-02 7.610087841749191284e-02
3.405704395845532417e-03 3.359614312648773193e-02 1.332152336835861206e-01 -2.443342506885528564e-01 -3.350995108485221863e-02 -1.857670955359935760e-02 2.968302071094512939e-01 9.376781433820724487e-02 -2.017333209514617920e-01 -1.481170654296875000e-01 1.028062999248504639e-01 -2.772935330867767334e-01 -3.742505237460136414e-02 -3.166979923844337463e-02 -4.012831747531890869e-01 -9.263592213392257690e-02 -2.275931686162948608e-01 -7.132439315319061279e-02 -3.303192853927612305e-01 -8.755742758512496948e-02 1.824563890695571899e-01 1.266282945871353149e-01 -1.693047583103179932e-01 -2.704490125179290771e-01 -1.021544113755226135e-01 -7.859601639211177826e-03 -6.606720387935638428e-02 -2.505118250846862793e-01 -1.508481204509735107e-01 -2.378901392221450806e-01 2.193749696016311646e-02 -1.367303580045700073e-01
1.886120438575744629e-01 3.242459297180175781e-01 -1.097315326333045959e-01 -2.639284171164035797e-02 2.183273136615753174e-01 -2.874738872051239014e-01 2.675092220306396484e-01 -2.071996927261352539e-01 -1.142579223960638046e-02 -4.821133241057395935e-02 -4.940294474363327026e-02 -3.463876545429229736e-01 5.580613389611244202e-02 -1.699769794940948486e-01 -1.433062106370925903e-01 -2.295375242829322815e-02 -3.139466941356658936e-01 2.990558184683322906e-02 -1.874764114618301392e-01 -3.580493852496147156e-02 2.439920753240585327e-01 -7.478925585746765137e-02 -8.932571858167648315e-02 -6.883745640516281128e-02 -3.668401539325714111e-01 6.190807372331619263e-02 -1.288532093167304993e-02 4.884552955627441406e-02 -1.981593072414398193e-01 1.674152165651321411e-01 -4.171200469136238098e-02 -8.997717872262001038e-03
1.186711862683296204e-01 3.760878443717956543e-01 -1.844906806945800781e-01 -3.069205582141876221e-02 2.054843008518218994e-01 1.135986596345901489e-01 3.230771720409393311e-01 -5.629889294505119324e-02 -1.173349022865295410e-01 1.270488798618316650e-01 -1.737567223608493805e-02 1.249077990651130676e-01 -1.949486732482910156e-01 1.021302565932273865e-01 -1.265242248773574829e-01 -5.509207397699356079e-02 -1.189093664288520813e-01 -1.073081120848655701e-01 -5.606598854064941406e-01 1.736459732055664062e-01 -8.115715533494949341e-02 1.883217394351959229e-01 -6.901004165410995483e-02 -1.105630323290824890e-01 -1.872162371873855591e-01 -7.135553658008575439e-02 8.059225231409072876e-02 -4.410464316606521606e-02 7.759816199541091919e-02 7.173278369009494781e-03 2.000453919172286987e-01 9.833525121212005615e-02
1.635057479143142700e-01 3.692792654037475586e-01 2.998349666595458984e-01 1.334512680768966675e-01 7.309623062610626221e-02 8.782165497541427612e-02 3.079004585742950439e-03 -1.563007831573486328e-01 -2.702278792858123779e-01 1.269721537828445435e-01 -6.627578288316726685e-02 -3.221107423305511475e-01 1.892938464879989624e-01 -2.654656469821929932e-01 -1.251142565160989761e-02 1.665222644805908203e-01 8.170077949762344360e-02 -2.484697997570037842e-01 -9.143517166376113892e-02 -7.757473737001419067e-02 1.078105047345161438e-01 -4.557668417692184448e-02 -1.165247261524200439e-01 -2.827493250370025635e-01 -2.720780074596405029e-01 -7.181101292371749878e-02 1.364494413137435913e-01 -2.371642924845218658e-02 -1.237374842166900635e-01 2.833800204098224640e-02 -1.578551530838012695e-01 1.754923164844512939e-01
3.983473777770996094e-02 2.344174236059188843e-01 5.061604455113410950e-02 9.077277779579162598e-02 3.327832818031311035e-01 9.642234444618225098e-02 4.017646312713623047e-01 -1.461149901151657104e-01 -1.381838768720626831e-01 3.884350135922431946e-02 -2.216369509696960449e-01 -1.100080385804176331e-01 -7.040889561176300049e-02 -1.613928973674774170e-01 -2.643722482025623322e-02 -1.887805610895156860e-01 -3.770685791969299316e-01 -5.575370788574218750e-02 -2.538797557353973389e-01 3.798620402812957764e-01 -1.519947350025177002e-01 1.601814106106758118e-02 -1.643599122762680054e-01 -6.500352174043655396e-02 -7.633330672979354858e-02 7.545921951532363892e-02 2.230539545416831970e-02 -8.037450909614562988e-02 -7.251527160406112671e-02 5.151642486453056335e-03 6.572018563747406006e-02 -2.096727490425109863e-01
2.427325099706649780e-01 3.592854142189025879e-01 3.379039168357849121e-01 -2.129018753767013550e-01 -2.269998006522655487e-02 -1.495968848466873169e-01 2.059423774480819702e-01 -1.282309442758560181e-01 -1.713743805885314941e-01 -1.754498295485973358e-02 -1.595081984996795654e-01 -3.429688215255737305e-01 1.028892844915390015e-01 -1.604899615049362183e-01 -1.591940224170684814e-01 1.269301623106002808e-01 3.062221407890319824e-02 -1.838321834802627563e-01 -1.986531727015972137e-02 7.228109985589981079e-02 3.164315223693847656e-02 7.877374440431594849e-02 -1.505189090967178345e-01 -3.210693597793579102e-01 -5.776038765907287598e-02 -5.246160924434661865e-02 -1.471275836229324341e-01 -1.809653639793395996e-01 6.226003542542457581e-02 -3.129337355494499207e-02 -2.134868800640106201e-01 1.896814405918121338e-01
-1.556450128555297852e-02 3.249488472938537598e-01 2.970483899116516113e-02 -2.731992602348327637e-01 2.003804147243499756e-01 -1.590497642755508423e-01 3.213270008563995361e-01 -8.075400441884994507e-02 -3.998160958290100098e-01 1.852345466613769531e-01 2.021598517894744873e-01 -2.090525254607200623e-02 -2.830452322959899902e-01 -1.852070987224578857e-01 -6.328588724136352539e-02 -1.306254230439662933e-02 -1.508657634258270264e-01 -3.267073929309844971e-01 1.507871132344007492e-02 3.354502096772193909e-02 1.803946346044540405e-01 -2.060776650905609131e-01 -1.111020520329475403e-01 -8.038672804832458496e-02 -8.180027455091476440e-02 -1.291619334369897842e-02 1.867696940898895264e-01 -1.014584768563508987e-02 -1.195216998457908630e-01 -4.229750856757164001e-02 -7.128380239009857178e-02 -4.117598384618759155e-02
2.441438138484954834e-01 -9.978478774428367615e-03 -1.177798658609390259e-01 -2.343145310878753662e-01 1.109017953276634216e-01 -2.151804566383361816e-01 2.122514843940734863e-01 -1.049043163657188416e-01 -1.621808558702468872e-01 -5.406017601490020752e-02 3.483463227748870850e-01 -2.484821230173110962e-01 7.766110450029373169e-02 -8.608699589967727661e-02 -2.496254891157150269e-01 6.074982881546020508e-02 -1.089794859290122986e-01 -9.545128792524337769e-02 -3.504372537136077881e-01 -9.796053916215896606e-02 5.045873299241065979e-02 -2.030917555093765259e-01 -2.102863341569900513e-01 -8.957771211862564087e-02 -1.975592970848083496e-01 2.513911575078964233e-02 -1.614459604024887085e-01 -1.853667497634887695e-01 -1.701984107494354248e-01 1.480203568935394287e-01 1.249506138265132904e-02 -2.540751397609710693e-01
8.989790827035903931e-02 2.682190537452697754e-01 2.196174301207065582e-02 1.714776009321212769e-01 1.451925337314605713e-01 2.135388851165771484e-01 3.062977492809295654e-01 -5.987082049250602722e-02 -1.310847550630569458e-01 4.496402293443679810e-02 7.752782199531793594e-03 2.563514560461044312e-02 1.378538459539413452e-01 -3.229578733444213867e-01 -5.449835583567619324e-02 4.195735976099967957e-02 -2.848947942256927490e-01 5.150371044874191284e-02 -7.768715918064117432e-02 3.689335286617279053e-01 -3.031062148511409760e-02 3.983609750866889954e-02 -1.636522412300109863e-01 2.699284441769123077e-02 -9.011032432317733765e-02 1.980176717042922974e-01 3.449904918670654297e-02 -2.530742883682250977e-01 -1.591087728738784790e-01 -4.636884108185768127e-02 1.407115906476974487e-01 -4.027841985225677490e-01
5.161328613758087158e-02 4.185780137777328491e-02 -1.391455680131912231e-01 -2.824539840221405029e-01 3.434162437915802002e-01 1.087322272360324860e-02 2.478574216365814209e-01 -3.577316179871559143e-02 -4.712851345539093018e-01 1.773377135396003723e-02 2.887419462203979492e-01 -7.629615068435668945e-02 2.156860753893852234e-02 9.457606077194213867e-02 -3.067587316036224365e-01 1.453819721937179565e-01 -2.101756334304809570e-01 -9.690468758344650269e-02 -1.058340147137641907e-01 5.038780719041824341e-02 7.794633507728576660e-02 1.081001609563827515e-01 -3.097804635763168335e-02 -1.667742431163787842e-01 6.014484167098999023e-02 -4.821519181132316589e-02 1.725161820650100708e-01 -5.525783449411392212e-02 -2.407829165458679199e-01 1.172996535897254944e-01 2.057658694684505463e-02 2.337891012430191040e-01
2.153122425079345703e-01 1.367175672203302383e-02 5.923464894294738770e-02 -3.631642460823059082e-01 7.358942925930023193e-02 1.403320431709289551e-01 2.496846616268157959e-01 -1.146614924073219299e-01 -3.984584212303161621e-01 5.234404280781745911e-02 2.931398153305053711e-01 6.820755451917648315e-02 1.270146369934082031e-01 8.382385224103927612e-02 -2.513491809368133545e-01 7.227127999067306519e-02 4.409708082675933838e-02 -1.181842014193534851e-01 -2.961115539073944092e-01 1.246665269136428833e-01 2.587298750877380371e-01 -7.832680642604827881e-02 -1.683547943830490112e-01 -3.779628872871398926e-02 1.810729131102561951e-02 -3.062043786048889160e-01 -1.088577788323163986e-02 9.403385967016220093e-02 -2.161671519279479980e-01 3.762712329626083374e-02 -2.474460564553737640e-02 -4.187992308288812637e-03
3.021814525127410889e-01 2.525182366371154785e-01 -2.332561761140823364e-01 1.761182546615600586e-01 2.678932249546051025e-01 2.803882062435150146e-01 2.397038638591766357e-01 8.058395981788635254e-02 -5.730153620243072510e-02 9.108145534992218018e-02 -5.705179274082183838e-02 -8.912547677755355835e-02 2.614555060863494873e-01 -3.209606558084487915e-02 -1.729432791471481323e-01 1.755334734916687012e-01 -4.268386587500572205e-02 -1.462847739458084106e-01 -2.807675302028656006e-01 4.226831346750259399e-02 -1.187559813261032104e-01 -5.370703712105751038e-02 -2.224622815847396851e-01 -2.276598289608955383e-02 -1.452486729249358177e-03 1.874028295278549194e-01 -2.415035814046859741e-01 3.223489597439765930e-02 -4.926377907395362854e-02 5.519456230103969574e-03 -1.057195663452148438e-01 -3.366278707981109619e-01
3.125106990337371826e-01 2.905961871147155762e-01 1.220107302069664001e-01 -6.770920753479003906e-02 2.185871899127960205e-01 5.379290133714675903e-02 4.099884927272796631e-01 -1.727314740419387817e-01 -4.438492059707641602e-01 3.596359118819236755e-02 -5.894685909152030945e-02 3.057373687624931335e-02 3.444448811933398247e-03 1.252770274877548218e-01 6.203946843743324280e-02 1.759532243013381958e-01 -1.677566319704055786e-01 7.881653308868408203e-02 -1.019639521837234497e-01 8.215160667896270752e-02 -1.056952103972434998e-01 1.725695133209228516e-01 1.501672342419624329e-02 -1.717257797718048096e-01 5.398758128285408020e-02 1.703272759914398193e-01 -2.670963704586029053e-01 1.250087320804595947e-01 -3.684182465076446533e-02 -6.894895434379577637e-02 1.225514784455299377e-01 1.854966729879379272e-01
2.295297235250473022e-01 1.546494364738464355e-01 -1.059441044926643372e-01 -3.329972922801971436e-01 2.263081967830657959e-01 -1.978224366903305054e-01 2.051921933889389038e-01 -1.899186521768569946e-01 -7.148935645818710327e-02 -1.367354840040206909e-01 -1.067963168025016785e-01 -1.317891031503677368e-01 -2.585182711482048035e-02 -1.937856674194335938e-01 -3.680962622165679932e-01 1.419258862733840942e-01 3.354149311780929565e-02 -8.108067512512207031e-02 -1.698594689369201660e-01 -1.343542039394378662e-01 1.682097613811492920e-01 -1.324862539768218994e-01 -2.568533420562744141e-01 -2.166283577680587769e-01 1.085335016250610352e-01 -6.448084115982055664e-02 4.582602158188819885e-02 2.509566023945808411e-02 -1.783264428377151489e-01 -6.960475444793701172e-02 -2.215419113636016846e-01 -2.618822455406188965e-01
2.741157114505767822e-01 1.366408616304397583e-01 -6.225698068737983704e-02 6.320016086101531982e-02 1.346391718834638596e-02 -1.514965742826461792e-01 2.461778074502944946e-01 6.903677433729171753e-02 -4.221367835998535156e-01 3.772706687450408936e-01 6.663814187049865723e-02 -2.000809162855148315e-01 2.217530310153961182e-01 -6.258419156074523926e-02 -1.917457021772861481e-02 6.810708343982696533e-02 1.051156744360923767e-01 -2.611666023731231689e-01 -2.061090767383575439e-01 4.153411835432052612e-02 2.847328037023544312e-02 1.208151951432228088e-01 -2.449271827936172485e-01 -3.410705924034118652e-02 6.316309422254562378e-02 1.758543103933334351e-01 6.431025266647338867e-02 -1.077106371521949768e-01 -2.589327991008758545e-01 4.657047241926193237e-02 1.119340658187866211e-01 2.330143898725509644e-01
1.449291855096817017e-01 6.970464438199996948e-02 4.653482884168624878e-02 -3.260166645050048828e-01 9.555644541978836060e-02 -2.406312227249145508e-01 4.606537520885467529e-02 -1.722240597009658813e-01 -1.920461282134056091e-02 9.693372249603271484e-02 5.071296542882919312e-02 -2.424794286489486694e-01 2.157577686011791229e-02 -1.414686590433120728e-01 -4.457310438156127930e-01 -8.580600470304489136e-02 -2.920169942080974579e-02 -9.275056421756744385e-02 -1.315001491457223892e-02 1.987152248620986938e-01 3.437596559524536133e-01 1.923895180225372314e-01 6.036213599145412445e-03 -1.895669996738433838e-01 -2.493125647306442261e-01 -2.065299637615680695e-02 2.581304609775543213e-01 -2.666056156158447266e-01 -9.320232272148132324e-02 -1.323615163564682007e-01 4.234654828906059265e-02 2.551422268152236938e-02
1.425836384296417236e-01 1.674535274505615234e-01 1.364197880029678345e-01 -3.396486043930053711e-01 1.586578935384750366e-01 -1.629030257463455200e-01 1.044962406158447266e-01 -2.393676340579986572e-01 -2.730870246887207031e-01 -4.454302787780761719e-02 5.085951834917068481e-02 -1.796687990427017212e-01 -1.125051712733693421e-04 -1.237893253564834595e-01 -3.094275295734405518e-01 -7.869905978441238403e-02 -3.144728764891624451e-02 -4.121187701821327209e-02 9.413333237171173096e-02 2.447677105665206909e-01 3.209703564643859863e-01 3.158404827117919922e-01 9.501475840806961060e-02 -1.815453171730041504e-01 -1.197819784283638000e-01 -1.774268895387649536e-01 2.174385935068130493e-01 -1.985996961593627930e-01 -8.950086683034896851e-02 1.185250841081142426e-02 1.061476767063140869e-01 -2.915468439459800720e-02
1.069731339812278748e-01 3.004041612148284912e-01 9.889790415763854980e-02 -2.959396541118621826e-01 -8.866128325462341309e-02 -2.779026031494140625e-01 1.901432424783706665e-01 -7.981780171394348145e-02 -1.679491251707077026e-01 1.804321557283401489e-01 -2.428830265998840332e-01 -2.058648616075515747e-01 1.026986017823219299e-01 -1.029453873634338379e-01 -3.153338432312011719e-01 1.310052126646041870e-01 -2.771725058555603027e-01 -8.287045359611511230e-02 -1.474102307111024857e-02 1.798575371503829956e-01 2.192012965679168701e-01 -1.142275426536798477e-02 -2.683809399604797363e-01 6.947641819715499878e-02 1.417127549648284912e-01 1.931942999362945557e-01 7.936143130064010620e-02 -2.081179618835449219e-01 -1.352731436491012573e-01 -2.027994766831398010e-02 -1.070400606840848923e-02 7.952226698398590088e-02
3.337709605693817139e-01 1.693922877311706543e-01 8.161658793687820435e-02 -1.720212697982788086e-01 7.238657772541046143e-02 -3.504180908203125000e-02 1.576080024242401123e-01 8.478031493723392487e-03 -8.797199279069900513e-02 4.264627099037170410e-01 -1.447719186544418335e-01 -4.908367618918418884e-02 1.465068459510803223e-01 -1.772234030067920685e-02 -1.832206398248672485e-01 -2.328204363584518433e-01 -1.821332424879074097e-01 -2.356550190597772598e-03 -2.003390789031982422e-01 3.768568858504295349e-02 -1.359860897064208984e-01 -1.082103699445724487e-01 -3.230590224266052246e-01 -1.397785842418670654e-01 -2.627416551113128662e-01 1.459507346153259277e-01 -1.337332725524902344e-01 -2.543560788035392761e-02 -3.812763839960098267e-02 1.186030283570289612e-01 -1.489200890064239502e-01 -3.071395754814147949e-01
3.725563883781433105e-01 1.049000918865203857e-01 -2.957714349031448364e-02 -1.112878024578094482e-01 9.860106557607650757e-02 -3.521024016663432121e-03 3.206226825714111328e-01 -1.406842470169067383e-01 -6.147292852401733398e-01 -2.340883016586303711e-02 2.125091552734375000e-01 -3.727837279438972473e-02 1.331433467566967010e-02 -3.324339538812637329e-02 -8.008937537670135498e-02 2.886817045509815216e-02 1.893519051373004913e-02 -9.558334201574325562e-02 -7.932121306657791138e-02 1.554830837994813919e-02 -1.949031837284564972e-02 -2.921821177005767822e-02 5.725134164094924927e-02 -5.222583189606666565e-02 7.059270888566970825e-02 9.488780796527862549e-02 -3.675171434879302979e-01 2.081754803657531738e-01 8.077380806207656860e-02 6.117191538214683533e-02 2.036856412887573242e-01 6.064808368682861328e-02
2.883926033973693848e-01 2.215356379747390747e-01 2.030920386314392090e-01 -1.896750330924987793e-01 7.596553117036819458e-02 -1.598640531301498413e-01 1.340005248785018921e-01 -1.827970147132873535e-01 -1.692971587181091309e-01 3.510470688343048096e-02 -6.835632771253585815e-02 -3.752649724483489990e-01 5.559513717889785767e-02 -2.188183069229125977e-01 -2.399418950080871582e-01 2.981937527656555176e-01 1.149446889758110046e-01 -1.544379144906997681e-01 -1.037105359137058258e-02 -1.819112002849578857e-01 1.852446198463439941e-01 1.162389442324638367e-01 -2.262487858533859253e-01 -2.997144460678100586e-01 -1.435685306787490845e-01 1.574589312076568604e-02 6.181040406227111816e-02 3.069118782877922058e-02 2.445775084197521210e-03 -9.066107124090194702e-02 -1.498548388481140137e-01 1.398755013942718506e-01
9.862881898880004883e-02 5.225027352571487427e-02 -1.349234580993652344e-02 -8.930481038987636566e-03 1.748167276382446289e-01 1.846587806940078735e-01 1.395176798105239868e-01 -1.420280039310455322e-01 -1.345729678869247437e-01 2.128630876541137695e-01 -2.063584327697753906e-01 -1.631926931440830231e-02 -1.048686727881431580e-01 -1.101552769541740417e-01 -6.829370558261871338e-02 3.156082332134246826e-02 -2.497628629207611084e-01 -3.133260607719421387e-01 -5.338063240051269531e-01 3.362710177898406982e-01 -5.329700559377670288e-02 -1.569787561893463135e-01 -1.505324896425008774e-02 -1.068671047687530518e-01 -5.842216685414314270e-02 -2.291504591703414917e-01 -9.972227364778518677e-02 -5.102130398154258728e-02 7.985819876194000244e-02 6.482526194304227829e-03 -1.937330216169357300e-01 -1.943871378898620605e-01
-9.093952924013137817e-02 -7.837690412998199463e-02 -2.900819294154644012e-02 4.942245781421661377e-03 3.953666687011718750e-01 1.118141785264015198e-01 3.167110681533813477e-01 -3.718693256378173828e-01 -1.364486962556838989e-01 2.442756146192550659e-01 1.080530658364295959e-01 -5.679005384445190430e-02 -6.320540606975555420e-02 -1.571190506219863892e-01 -2.727883756160736084e-01 2.049240767955780029e-01 8.684949949383735657e-03 -8.419686555862426758e-02 -3.119973465800285339e-02 -2.850462310016155243e-02 1.087294891476631165e-01 1.556209176778793335e-01 -3.718257546424865723e-01 -3.127728402614593506e-02 -1.903866827487945557e-01 -7.629926502704620361e-02 -1.232714205980300903e-01 -1.146759651601314545e-02 -2.324564456939697266e-01 1.884736679494380951e-02 2.068746984004974365e-01 -1.501982379704713821e-02
1.379381269216537476e-01 1.931286454200744629e-01 1.353734582662582397e-01 2.668012678623199463e-01 3.458702862262725830e-01 1.598822027444839478e-01 3.413058444857597351e-02 1.028564199805259705e-01 -1.770551651716232300e-01 -1.251789331436157227e-01 8.453189581632614136e-02 -1.587297022342681885e-01 -2.348737232387065887e-02 -4.257467389106750488e-01 -3.031933009624481201e-01 1.257989406585693359e-01 -1.403938382863998413e-01 -2.423396259546279907e-01 -4.799146205186843872e-02 -1.195189803838729858e-01 -2.022866308689117432e-01 -2.417571656405925751e-02 -2.478038519620895386e-02 7.634634524583816528e-02 -1.537804305553436279e-01 -1.620014756917953491e-01 7.341138273477554321e-02 3.995607141405344009e-03 -6.810655444860458374e-02 -9.915817528963088989e-02 3.362559378147125244e-01 -4.998666048049926758e-02
1.301153004169464111e-01 7.592952251434326172e-02 -4.713539406657218933e-02 -1.242059990763664246e-01 -7.641956955194473267e-02 1.234396770596504211e-01 -2.162939403206110001e-03 -1.725032925605773926e-01 -1.567905694246292114e-01 1.179183050990104675e-01 -1.427391022443771362e-01 -2.372758090496063232e-02 5.040795728564262390e-02 -7.444824557751417160e-03 -2.462694495916366577e-01 1.080115884542465210e-01 -4.780930280685424805e-02 -3.774025440216064453e-01 -3.641113340854644775e-01 3.624059855937957764e-01 2.101713418960571289e-02 -1.865332126617431641e-01 -9.832862019538879395e-02 -1.204856708645820618e-01 6.972244381904602051e-02 -2.727187573909759521e-01 -1.999880075454711914e-01 -2.704125940799713135e-01 -1.077588051557540894e-01 -1.300936639308929443e-01 -1.128613427281379700e-01 -2.698059976100921631e-01
-1.018551588058471680e-01 1.186930611729621887e-01 3.895757347345352173e-02 -1.973987072706222534e-01 3.981894627213478088e-02 1.146021634340286255e-01 2.209388762712478638e-01 -5.839511752128601074e-03 -3.058847486972808838e-01 6.779127568006515503e-02 -1.417294144630432129e-01 3.073962405323982239e-02 1.234285607933998108e-01 -1.025626733899116516e-01 -4.355490803718566895e-01 1.914963275194168091e-01 -2.239872515201568604e-01 -2.959677278995513916e-01 -8.282328397035598755e-02 -6.811067461967468262e-02 1.943185776472091675e-01 -9.400808066129684448e-02 -2.045087516307830811e-02 -1.453435420989990234e-01 -1.457980126142501831e-01 -1.096475720405578613e-01 -1.011227369308471680e-01 2.045014202594757080e-01 -1.986177712678909302e-01 1.348607838153839111e-01 2.415673136711120605e-01 2.853800952434539795e-01
2.598719298839569092e-01 4.231502711772918701e-01 3.502134680747985840e-01 -1.646567583084106445e-01 -3.116168640553951263e-02 -2.213159501552581787e-01 1.336890012025833130e-01 -2.329226583242416382e-01 -1.875898987054824829e-01 5.194926168769598007e-03 -2.646415960043668747e-03 -2.777471840381622314e-01 2.734775282442569733e-02 -1.504655480384826660e-01 -9.657120704650878906e-02 2.899799644947052002e-01 -2.075605243444442749e-01 -1.279259026050567627e-01 -3.353932127356529236e-02 -5.164168309420347214e-03 -6.936019659042358398e-02 7.224249094724655151e-02 -9.818681329488754272e-02 -1.852122545242309570e-01 -1.304246187210083008e-01 -1.141691878437995911e-01 -6.906341016292572021e-02 -1.422022879123687744e-01 3.747247532010078430e-02 -5.043679475784301758e-02 -1.504132449626922607e-01 2.371106594800949097e-01
2.537687420845031738e-01 3.440889120101928711e-01 2.811018228530883789e-01 -1.101410910487174988e-01 -1.298784762620925903e-01 -2.188385576009750366e-01 1.265518367290496826e-01 -1.293808817863464355e-01 -2.589199841022491455e-01 9.927637875080108643e-02 -2.018830180168151855e-01 -2.789126038551330566e-01 9.114936739206314087e-02 -1.818139255046844482e-01 -1.693023145198822021e-01 1.724369674921035767e-01 -5.587993934750556946e-02 -2.785388827323913574e-01 -1.113051772117614746e-01 -3.015547990798950195e-02 3.481374820694327354e-03 3.621752932667732239e-02 -1.841084212064743042e-01 -2.722063958644866943e-01 7.224741857498884201e-03 -1.217370703816413879e-01 -1.451222151517868042e-01 -1.381208747625350952e-02 1.628729142248630524e-02 -8.747605979442596436e-02 -2.509554326534271240e-01 1.516402214765548706e-01
6.956925988197326660e-02 2.219615131616592407e-01 1.130677089095115662e-01 -9.429080039262771606e-02 -1.516989618539810181e-02 2.281039655208587646e-01 1.985780149698257446e-01 -4.257787168025970459e-01 -4.360479861497879028e-02 -7.853978127241134644e-02 -4.672574624419212341e-02 -6.233326718211174011e-02 -1.357393711805343628e-01 8.661001175642013550e-02 -9.716543555259704590e-02 7.428845856338739395e-04 -2.692947685718536377e-01 -3.342796564102172852e-01 1.920980028808116913e-02 2.172207087278366089e-01 1.257477402687072754e-01 -1.298961788415908813e-01 -1.803070902824401855e-01 -3.175235390663146973e-01 6.997397541999816895e-02 1.775781214237213135e-01 -1.101315245032310486e-01 -2.037108540534973145e-01 1.313520669937133789e-01 1.508013457059860229e-01 2.461462616920471191e-01 1.151332929730415344e-01
1.055535972118377686e-01 2.351648509502410889e-01 5.123824253678321838e-02 -3.372195065021514893e-01 2.785994410514831543e-01 -1.201928500086069107e-02 1.798092722892761230e-01 -1.614289283752441406e-01 -2.890967428684234619e-01 1.068623363971710205e-01 2.466306686401367188e-01 -2.465297877788543701e-01 -1.248944457620382309e-02 1.221935972571372986e-01 -4.360803961753845215e-01 1.928681433200836182e-01 -1.318926215171813965e-01 -4.199657961726188660e-02 8.260671165771782398e-04 -8.074995875358581543e-02 -1.554306894540786743e-01 3.962192684412002563e-02 4.333396628499031067e-02 -1.188000291585922241e-01 -1.547460854053497314e-01 3.446980938315391541e-02 3.072304092347621918e-02 -1.140306740999221802e-01 -1.066264137625694275e-01 6.744790077209472656e-02 3.034596741199493408e-01 8.672381192445755005e-02
2.950268387794494629e-01 3.454702794551849365e-01 9.488912299275398254e-03 2.461243569850921631e-01 -1.387850102037191391e-02 -9.958311170339584351e-02 1.429579704999923706e-01 -5.782079696655273438e-02 -4.451248645782470703e-01 -3.507352247834205627e-02 -1.383809596300125122e-01 7.732764631509780884e-02 -1.502285003662109375e-01 1.656199805438518524e-02 6.368044763803482056e-02 3.821750581264495850e-01 9.574736468493938446e-03 -2.003867365419864655e-02 -1.856513768434524536e-01 2.656774129718542099e-03 2.978351525962352753e-02 6.608166545629501343e-02 -4.486509785056114197e-02 -3.351167142391204834e-01 -1.411889344453811646e-01 -2.524515241384506226e-02 1.269804239273071289e-01 -6.732153147459030151e-02 1.146147474646568298e-01 6.902100984007120132e-03 3.018378019332885742e-01 3.932893276214599609e-02
1.476128771901130676e-02 1.820377707481384277e-01 -1.106504946947097778e-01 -1.669823676347732544e-01 2.241345047950744629e-01 2.230985909700393677e-01 3.501879274845123291e-01 -4.333374798297882080e-01 -2.202400118112564087e-01 3.440136462450027466e-02 1.178875751793384552e-02 3.347941115498542786e-02 -4.690199717879295349e-02 4.577474296092987061e-02 -1.219561323523521423e-01 1.332932263612747192e-01 -2.437662333250045776e-01 -2.410323172807693481e-01 1.866831630468368530e-01 1.359346657991409302e-01 -2.881800942122936249e-02 -1.166984438896179199e-02 -2.537506222724914551e-01 -1.098050773143768311e-01 2.702058553695678711e-01 1.328752636909484863e-01 2.382129803299903870e-02 -2.363990098237991333e-01 -8.828864246606826782e-02 1.286068838089704514e-02 1.576022654771804810e-01 5.722102709114551544e-03
2.533095479011535645e-01 1.024745926260948181e-01 -4.841646924614906311e-02 2.128644287586212158e-01 3.226590901613235474e-02 -1.511811465024948120e-01 2.303345948457717896e-01 -2.046230733394622803e-01 -4.703788161277770996e-01 1.493582278490066528e-01 5.729496851563453674e-02 -1.989929825067520142e-01 -7.796447724103927612e-02 -1.043105684220790863e-02 -2.017894014716148376e-02 2.067317515611648560e-01 9.415448457002639771e-02 -2.140722572803497314e-01 -2.927934527397155762e-01 1.855311095714569092e-01 5.670036748051643372e-02 1.946092694997787476e-01 -2.054085880517959595e-01 -9.946314617991447449e-03 -3.968312963843345642e-02 1.213406175374984741e-01 -1.668629981577396393e-02 -2.348552271723747253e-02 -2.469553202390670776e-01 2.142471671104431152e-01 2.634017728269100189e-02 2.003668546676635742e-01
9.721243381500244141e-02 1.368015706539154053e-01 2.978427149355411530e-02 -4.951613023877143860e-02 2.897212505340576172e-01 4.102090597152709961e-01 6.522534042596817017e-02 1.108221188187599182e-01 -2.150820791721343994e-01 2.569165229797363281e-01 -9.199383109807968140e-02 -1.092024594545364380e-01 2.075250148773193359e-01 -1.712981164455413818e-01 -1.298160552978515625e-01 3.780278265476226807e-01 -5.270372703671455383e-02 6.344856321811676025e-02 -2.410313040018081665e-01 1.175179854035377502e-01 -4.337604623287916183e-03 -2.183515578508377075e-01 8.073918521404266357e-02 -3.207292258739471436e-01 -2.531417086720466614e-02 1.637411303818225861e-02 2.338425368070602417e-01 1.677729189395904541e-01 1.150770857930183411e-02 -1.119988560676574707e-01 2.430343441665172577e-02 4.615984484553337097e-02
1.974716484546661377e-01 4.608853906393051147e-02 1.699707955121994019e-01 -3.918267041444778442e-02 7.324806600809097290e-02 1.326082944869995117e-01 8.783418685197830200e-02 -2.299940139055252075e-01 -2.685554623603820801e-01 2.240627445280551910e-02 8.236295729875564575e-02 -7.952152937650680542e-02 -6.658171862363815308e-02 -9.616493433713912964e-02 -7.051125913858413696e-02 1.018445193767547607e-02 -2.899820804595947266e-01 -1.544773280620574951e-01 -1.343580782413482666e-01 1.220371201634407043e-01 3.127971589565277100e-01 -3.485429286956787109e-01 -6.141733378171920776e-02 -2.651221156120300293e-01 -4.348153248429298401e-02 9.762993454933166504e-02 -9.890794754028320312e-02 7.407552748918533325e-02 -9.495338797569274902e-02 4.905982613563537598e-01 1.596677750349044800e-01 -6.505640596151351929e-02
2.154360860586166382e-01 3.691963851451873779e-01 -1.395458281040191650e-01 -1.228726878762245178e-01 2.335977405309677124e-01 2.702396810054779053e-01 1.924356669187545776e-01 -1.423307955265045166e-01 -1.497686207294464111e-01 3.296689391136169434e-01 -5.000882316380739212e-03 -2.078697830438613892e-01 1.617380231618881226e-02 5.839697644114494324e-02 -3.916914463043212891e-01 1.269845664501190186e-02 6.496465951204299927e-02 2.635690569877624512e-01 -3.343455493450164795e-01 -1.743488386273384094e-02 1.051263585686683655e-01 -7.245817035436630249e-02 2.138479985296726227e-02 -3.969572111964225769e-02 1.336439326405525208e-02 -1.345345377922058105e-01 -1.044134646654129028e-01 7.591991126537322998e-02 -9.196205437183380127e-02 6.576160900294780731e-03 -3.864800790324807167e-03 -1.365554481744766235e-01
2.257801294326782227e-01 3.718054890632629395e-01 -1.621776074171066284e-02 -2.504641413688659668e-01 -2.104202508926391602e-01 -2.670805901288986206e-02 4.597417265176773071e-02 -7.455707341432571411e-02 -1.985176205635070801e-01 2.338697668164968491e-03 -6.388027966022491455e-02 1.044673547148704529e-01 -5.188985541462898254e-02 1.587781310081481934e-01 -1.822924166917800903e-01 7.999596744775772095e-02 -3.188400864601135254e-01 -3.488545715808868408e-01 -3.799090385437011719e-01 1.691769957542419434e-01 1.108561828732490540e-01 3.309446945786476135e-02 -1.812906414270401001e-01 -9.583276510238647461e-02 1.458671987056732178e-01 3.168046846985816956e-02 2.050225883722305298e-01 -9.996744245290756226e-02 3.041593916714191437e-02 -2.086976617574691772e-01 4.062349721789360046e-02 3.164154291152954102e-02
3.293416798114776611e-01 -1.758595854043960571e-01 2.175854593515396118e-01 -3.735142350196838379e-01 1.142538413405418396e-01 2.349386215209960938e-01 3.150339126586914062e-01 -1.229235604405403137e-01 -4.625178501009941101e-02 1.619222760200500488e-01 -3.257261961698532104e-02 3.129827231168746948e-02 -9.968947619199752808e-02 -4.116873815655708313e-02 -1.471069157123565674e-01 2.328388392925262451e-02 1.157206594944000244e-01 -3.125946521759033203e-01 -1.481368541717529297e-01 -3.549787402153015137e-02 2.957453429698944092e-01 1.065001338720321655e-01 -1.294583231210708618e-01 1.662355810403823853e-01 -1.360952258110046387e-01 2.383783832192420959e-02 -7.789678405970335007e-03 -5.400202050805091858e-02 -3.044567108154296875e-01 -5.658762529492378235e-03 1.367975622415542603e-01 -1.261401176452636719e-01
3.760705888271331787e-01 5.550367757678031921e-02 -7.277314364910125732e-02 1.589257270097732544e-01 -6.382308900356292725e-02 2.930190265178680420e-01 -4.294366110116243362e-03 -2.592692971229553223e-01 -4.031050503253936768e-01 1.477176556363701820e-03 -3.337335959076881409e-02 -3.628375381231307983e-02 -3.158176317811012268e-02 -1.952347345650196075e-02 -3.570744693279266357e-01 5.773370712995529175e-02 -1.793486177921295166e-01 5.045093223452568054e-02 -3.971483409404754639e-01 6.827607005834579468e-02 -6.177600100636482239e-02 -1.117874011397361755e-01 -9.112703613936901093e-03 6.709404289722442627e-03 -1.959891915321350098e-01 -9.083377569913864136e-02 -8.513946086168289185e-02 1.116597279906272888e-01 -3.723224252462387085e-02 -1.015111356973648071e-01 -2.132530510425567627e-01 -1.831315904855728149e-01
2.672174274921417236e-01 1.391727477312088013e-01 2.373920567333698273e-02 2.619632780551910400e-01 1.014479994773864746e-01 4.367310553789138794e-02 5.470202118158340454e-02 -6.190970912575721741e-02 -3.175865113735198975e-01 2.088942974805831909e-01 2.251912355422973633e-01 -1.594865322113037109e-01 -1.087228953838348389e-01 -1.206459403038024902e-01 -1.325433403253555298e-01 1.822638809680938721e-01 -2.426463216543197632e-01 -6.168346479535102844e-02 -1.440423578023910522e-01 1.191549897193908691e-01 1.365600526332855225e-01 -1.387689709663391113e-01 -1.908236294984817505e-01 -6.535375863313674927e-02 -5.590806156396865845e-02 2.357541471719741821e-01 1.402146667242050171e-01 6.301528960466384888e-02 -3.677181899547576904e-01 1.835310757160186768e-01 -9.236975759267807007e-02 2.953247129917144775e-01
3.847265839576721191e-01 1.270717531442642212e-01 2.968408167362213135e-02 1.999136954545974731e-01 1.228681132197380066e-01 3.346970081329345703e-01 -3.512837924063205719e-03 -3.511985540390014648e-01 -2.163445949554443359e-01 -1.899992227554321289e-01 6.927081942558288574e-02 -1.985800415277481079e-01 -2.447190135717391968e-01 -2.024563997983932495e-01 -1.338860243558883667e-01 1.976069957017898560e-01 -9.535911679267883301e-02 -3.240548819303512573e-02 -4.587941989302635193e-02 3.202592730522155762e-01 -1.048792824149131775e-01 -1.490217149257659912e-01 6.678504496812820435e-02 -9.393644332885742188e-02 -1.048677973449230194e-02 -2.214054204523563385e-02 -8.625694364309310913e-02 -2.978802658617496490e-03 -6.582245230674743652e-02 -9.126238524913787842e-02 -7.767284289002418518e-03 -2.783094644546508789e-01
3.294647336006164551e-01 1.018399074673652649e-01 -1.968932002782821655e-01 -5.488608404994010925e-02 -3.926265984773635864e-02 4.697537124156951904e-01 3.331146389245986938e-02 -5.623311176896095276e-02 -3.048857450485229492e-01 -2.040124088525772095e-01 -8.145203441381454468e-02 -6.489930301904678345e-02 5.396786332130432129e-02 -1.650068908929824829e-01 -1.996429823338985443e-02 1.085817590355873108e-01 -2.466205656528472900e-01 -2.049287706613540649e-01 7.794814556837081909e-02 4.402503967285156250e-01 -2.221504226326942444e-02 4.061308875679969788e-02 -1.304153054952621460e-01 -1.683529019355773926e-01 -9.064143151044845581e-02 3.314168378710746765e-02 2.936519449576735497e-03 9.960462898015975952e-02 1.122509166598320007e-01 -1.952114552259445190e-01 -2.330811694264411926e-02 -6.608048826456069946e-02
3.530640602111816406e-01 1.861142367124557495e-01 -1.743630506098270416e-02 9.484332054853439331e-02 -4.131075367331504822e-02 7.165683060884475708e-02 1.116067022085189819e-01 1.359966583549976349e-02 -4.311182498931884766e-01 -2.360377088189125061e-02 8.583331108093261719e-02 -2.253618538379669189e-01 2.218508347868919373e-02 -2.291067540645599365e-01 -8.747895061969757080e-02 1.589070409536361694e-01 -6.379120051860809326e-02 -1.033112257719039917e-01 -4.869288951158523560e-02 1.106058508157730103e-01 1.811689883470535278e-01 2.764191627502441406e-01 -1.072602719068527222e-02 -4.802048578858375549e-02 -8.070163428783416748e-02 3.164128661155700684e-01 -1.685919314622879028e-01 2.943094372749328613e-01 -1.944250017404556274e-01 4.995184391736984253e-02 1.594843119382858276e-01 2.303554117679595947e-01
2.511990070343017578e-01 6.711210310459136963e-02 1.422895193099975586e-01 -6.117147952318191528e-02 9.315453469753265381e-03 -1.503935921937227249e-02 3.034207224845886230e-02 -2.339359819889068604e-01 -2.718621194362640381e-01 -2.669366775080561638e-03 -1.222450137138366699e-01 -2.942068874835968018e-01 1.343250721693038940e-01 -2.319979518651962280e-01 -3.388392925262451172e-01 1.415243297815322876e-01 -2.255179584026336670e-01 9.588725864887237549e-02 2.321556955575942993e-02 -7.528790086507797241e-02 -3.721332177519798279e-02 4.883980005979537964e-02 -1.693662703037261963e-01 -5.941790342330932617e-02 -2.590111196041107178e-01 -2.494594156742095947e-01 2.900451123714447021e-01 -2.051490843296051025e-01 -5.303812399506568909e-02 -3.230214416980743408e-01 -4.921740293502807617e-02 5.449019372463226318e-02
2.689573168754577637e-01 1.034201215952634811e-02 1.005247756838798523e-01 -4.097637832164764404e-01 2.818567454814910889e-01 1.665929257869720459e-01 1.286062151193618774e-01 -1.440908387303352356e-02 -2.453960478305816650e-02 1.486761271953582764e-01 -4.680091515183448792e-02 -1.793769150972366333e-01 -9.943798929452896118e-02 -3.558460772037506104e-01 -2.009862065315246582e-01 1.935955584049224854e-01 -1.419654041528701782e-01 9.419056586921215057e-03 -2.011511772871017456e-01 -3.119178414344787598e-01 2.063651755452156067e-02 1.019427925348281860e-01 -3.953344002366065979e-02 -3.164263069629669189e-02 -8.585646748542785645e-02 -1.519986838102340698e-01 -1.314939707517623901e-01 2.817137865349650383e-03 -1.445472389459609985e-01 -3.104689419269561768e-01 9.504666179418563843e-02 9.308874607086181641e-02
2.137023657560348511e-01 -1.017270758748054504e-01 1.124754026532173157e-01 7.622657716274261475e-02 4.491849541664123535e-01 8.001612871885299683e-02 3.235434889793395996e-01 1.095629483461380005e-01 -3.137753605842590332e-01 -1.836901456117630005e-01 -1.384311318397521973e-01 1.967693418264389038e-01 5.255721881985664368e-02 -1.142628192901611328e-01 -1.544697284698486328e-01 8.478183299303054810e-02 -1.089136600494384766e-01 -2.383110672235488892e-01 -2.098855525255203247e-01 1.437600553035736084e-01 -7.203855365514755249e-02 -1.073904186487197876e-01 -1.444151997566223145e-01 -1.615419238805770874e-01 -1.682478487491607666e-01 -6.874622404575347900e-02 -9.154651314020156860e-02 -3.381378054618835449e-01 8.156101405620574951e-02 5.323150753974914551e-02 3.770285472273826599e-02 4.042550921440124512e-03
3.215971589088439941e-01 2.757341861724853516e-01 1.062289923429489136e-01 7.652414590120315552e-02 8.236759155988693237e-02 5.752959847450256348e-02 -8.462436497211456299e-02 -2.010617107152938843e-01 -1.756294667720794678e-01 2.190662622451782227e-01 1.949138194322586060e-01 -5.571111664175987244e-02 -1.345763355493545532e-01 -2.786629796028137207e-01 -1.426579803228378296e-01 1.498496383428573608e-01 1.555510759353637695e-01 -1.595019102096557617e-01 -1.704273819923400879e-01 1.764609813690185547e-01 -1.125639751553535461e-01 -7.261437177658081055e-02 -1.942891180515289307e-01 -1.238474398851394653e-01 -2.346389889717102051e-01 -3.103258013725280762e-01 -3.082741498947143555e-01 -9.567566961050033569e-02 1.470368206501007080e-01 -8.172185160219669342e-03 1.469561308622360229e-01 8.686292916536331177e-02
3.104988634586334229e-01 4.216180741786956787e-01 -8.121499419212341309e-02 -2.519556879997253418e-01 1.915764808654785156e-01 1.970996707677841187e-01 -9.640067815780639648e-03 -3.934179991483688354e-02 -4.236708208918571472e-02 3.544802069664001465e-01 8.125217258930206299e-02 -5.329459533095359802e-02 -1.639613322913646698e-02 5.135381966829299927e-02 -1.036473140120506287e-01 7.503215223550796509e-02 -2.066438347101211548e-01 9.454543143510818481e-02 -1.808783970773220062e-02 2.684880979359149933e-03 -8.336226455867290497e-03 1.159851104021072388e-01 -3.828078508377075195e-01 1.867801845073699951e-01 -2.755344510078430176e-01 1.999584585428237915e-02 1.632003337144851685e-01 6.220772489905357361e-02 -3.026832267642021179e-02 9.307884424924850464e-02 -1.961386203765869141e-01 -1.434896737337112427e-01
-5.151581764221191406e-02 2.188774943351745605e-01 1.145900636911392212e-01 1.164185907691717148e-02 1.627469956874847412e-01 3.126992881298065186e-01 -1.110293641686439514e-01 -3.922861069440841675e-02 -1.407519280910491943e-01 2.000474631786346436e-01 1.054542884230613708e-01 -9.637977182865142822e-02 1.283731609582901001e-01 6.801503151655197144e-02 -1.879189759492874146e-01 1.689512580633163452e-01 -1.988131999969482422e-01 1.592193990945816040e-01 -2.003204673528671265e-01 1.638767868280410767e-01 3.651056289672851562e-01 -6.494402885437011719e-02 -2.522599995136260986e-01 -2.994707524776458740e-01 -5.222782865166664124e-02 -1.444523036479949951e-01 2.303832955658435822e-02 -2.007745951414108276e-01 -3.122428059577941895e-01 -5.210355669260025024e-02 -3.482164070010185242e-02 2.104222178459167480e-01
1.261419355869293213e-01 2.166890203952789307e-01 1.803556978702545166e-01 -3.729952871799468994e-01 1.974854320287704468e-01 3.508222103118896484e-02 9.074535220861434937e-02 -2.749183773994445801e-01 -1.822974979877471924e-01 -2.603609301149845123e-02 1.543838083744049072e-01 -1.929881721735000610e-01 3.815557435154914856e-02 -1.792372949421405792e-02 -4.518975317478179932e-01 7.855188846588134766e-02 -2.094237804412841797e-01 -1.562581025063991547e-02 1.358003728091716766e-02 -1.283163130283355713e-01 3.835130110383033752e-02 1.810338795185089111e-01 8.686533570289611816e-02 3.214460238814353943e-02 -2.153496146202087402e-01 1.103044208139181137e-02 2.921257615089416504e-01 -9.742003679275512695e-02 -1.543585211038589478e-01 -5.106994137167930603e-02 2.503204643726348877e-01 -1.706269569694995880e-02
1.128476783633232117e-01 1.777998358011245728e-01 2.042154371738433838e-01 -5.156392455101013184e-01 1.351205408573150635e-01 -1.568549871444702148e-01 1.350734829902648926e-01 -2.687469720840454102e-01 -9.995613992214202881e-02 5.154921207576990128e-03 9.734398871660232544e-02 -3.629142642021179199e-01 1.005339324474334717e-01 2.026260644197463989e-02 -8.881815522909164429e-02 9.712925553321838379e-02 -2.139231115579605103e-01 -2.870574891567230225e-01 -9.925767034292221069e-02 -1.412776578217744827e-02 7.546281069517135620e-02 -1.470617018640041351e-02 -1.540312310680747032e-03 -1.094493046402931213e-01 1.339180208742618561e-02 -9.383639320731163025e-03 2.487881481647491455e-01 -5.425315350294113159e-02 -2.066745012998580933e-01 -1.189729869365692139e-01 2.342497855424880981e-01 5.230349302291870117e-02
9.471976757049560547e-02 2.679547667503356934e-01 -2.206388860940933228e-01 -4.828138351440429688e-01 1.646444797515869141e-01 -1.082148030400276184e-01 2.079325467348098755e-01 -3.369817435741424561e-01 -2.656155526638031006e-01 8.363925665616989136e-02 1.509076636284589767e-02 7.141572982072830200e-02 -3.861889243125915527e-02 -1.357818990945816040e-01 -1.494854837656021118e-01 1.469527631998062134e-01 -8.210352808237075806e-02 -2.418176084756851196e-01 -6.632599979639053345e-02 1.409214884042739868e-01 1.265795975923538208e-01 -2.877747453749179840e-02 -2.084549665451049805e-01 9.043312072753906250e-02 1.717723533511161804e-02 -1.887955963611602783e-01 2.161009935662150383e-03 -1.639734655618667603e-01 -1.290567368268966675e-01 -1.509872227907180786e-01 -1.730409711599349976e-01 -6.999197602272033691e-02
7.141956686973571777e-02 -3.170097991824150085e-02 -9.629896283149719238e-02 9.210577607154846191e-02 1.245039775967597961e-01 5.390793457627296448e-02 8.213982731103897095e-02 -2.213343232870101929e-01 -1.262239217758178711e-01 2.357886880636215210e-01 -4.913631826639175415e-03 -3.813472762703895569e-02 -2.565559744834899902e-01 -1.482908576726913452e-01 -2.056747078895568848e-01 1.126424446702003479e-01 8.966775238513946533e-02 -3.894521594047546387e-01 -5.287807807326316833e-02 -2.860596179962158203e-01 3.191590681672096252e-02 2.548915147781372070e-01 -1.608600914478302002e-01 -2.328677028417587280e-01 -2.456276267766952515e-01 2.184217125177383423e-01 4.762901458889245987e-03 -5.953316017985343933e-02 -2.488140761852264404e-01 -4.900477081537246704e-02 2.955235838890075684e-01 -1.802839189767837524e-01
5.213800072669982910e-02 2.425981462001800537e-01 5.764701217412948608e-02 -2.920207567512989044e-02 1.417984515428543091e-01 1.042003408074378967e-01 -7.616785913705825806e-02 -1.143752932548522949e-01 -3.760690391063690186e-01 -8.947423100471496582e-02 9.020759910345077515e-02 4.477842897176742554e-02 -7.061263173818588257e-02 5.116129294037818909e-02 -3.460468053817749023e-01 6.739969551563262939e-02 -4.008124470710754395e-01 2.726297825574874878e-02 -1.682554632425308228e-01 -9.406601078808307648e-03 2.064732760190963745e-01 7.235900498926639557e-03 -1.804634928703308105e-01 -1.780107021331787109e-01 -5.578776076436042786e-02 -1.213316097855567932e-01 2.180066257715225220e-01 1.383949816226959229e-01 -1.696011871099472046e-01 2.186613529920578003e-01 2.488980740308761597e-01 2.704835832118988037e-01
1.870119422674179077e-01 2.457984685897827148e-01 -3.708521276712417603e-02 -2.804074883460998535e-01 2.635677754878997803e-01 1.699317246675491333e-01 2.339763343334197998e-01 -4.408347308635711670e-01 -1.073815952986478806e-02 -7.185404002666473389e-02 1.366977989673614502e-01 1.245655305683612823e-02 6.044326722621917725e-02 1.160065606236457825e-01 -8.173705637454986572e-02 8.951505273580551147e-02 -3.461396396160125732e-01 -1.424199789762496948e-01 2.826108038425445557e-02 4.483560845255851746e-02 3.074742667376995087e-02 1.042306721210479736e-01 -5.531325936317443848e-02 -1.654815822839736938e-01 1.151993200182914734e-01 -5.884733796119689941e-02 8.213075250387191772e-02 -2.872476577758789062e-01 3.946860320866107941e-03 1.114327684044837952e-01 3.173313140869140625e-01 -1.302914768457412720e-01
5.053914785385131836e-01 7.004133611917495728e-02 -1.377647072076797485e-01 -6.002203002572059631e-02 -5.320573598146438599e-02 1.836202591657638550e-01 1.404758393764495850e-01 -2.035791575908660889e-01 -1.651748418807983398e-01 1.389923244714736938e-01 -8.840018510818481445e-02 -6.602942198514938354e-02 1.902008354663848877e-01 -1.980208009481430054e-01 -1.625519096851348877e-01 -2.744064666330814362e-02 -1.413576006889343262e-01 -7.346837967634201050e-02 -2.806579172611236572e-01 3.559129238128662109e-01 -1.598572880029678345e-01 6.973376870155334473e-02 1.208829283714294434e-01 -2.140617221593856812e-01 -1.880427636206150055e-02 2.902087271213531494e-01 -5.693316832184791565e-02 3.214223682880401611e-02 -1.743232607841491699e-01 1.212390419095754623e-02 1.273291409015655518e-01 -2.745257504284381866e-02
3.140625953674316406e-01 1.039655134081840515e-01 1.688729524612426758e-01 -2.789022028446197510e-02 -1.975629851222038269e-02 1.488310168497264385e-03 2.954998016357421875e-01 -1.056542396545410156e-01 -3.092286586761474609e-01 5.857948586344718933e-02 1.607329398393630981e-01 -3.521371185779571533e-01 8.819519728422164917e-02 1.490691583603620529e-02 6.996376812458038330e-02 1.140191964805126190e-02 -7.555517950095236301e-04 -1.191092561930418015e-02 -2.596287429332733154e-01 1.830718815326690674e-01 -1.488205641508102417e-01 6.717426329851150513e-02 -2.092822641134262085e-01 -3.979959338903427124e-02 5.365049000829458237e-04 2.430863529443740845e-01 1.035606414079666138e-01 -9.255114197731018066e-02 -4.642687737941741943e-01 -8.651275187730789185e-02 8.517164736986160278e-02 1.367322951555252075e-01
8.073800802230834961e-02 3.486726284027099609e-01 1.290047168731689453e-01 -1.347624063491821289e-01 8.617533743381500244e-02 -2.487317919731140137e-01 -2.394210733473300934e-02 -1.940245553851127625e-02 -2.079487890005111694e-01 9.649749100208282471e-02 7.711725682020187378e-02 -1.330565661191940308e-01 2.242991924285888672e-01 -4.088432490825653076e-01 -1.880341619253158569e-01 3.425030112266540527e-01 1.719672791659832001e-02 -2.623015046119689941e-01 -5.169540271162986755e-02 -8.317171595990657806e-03 1.066364794969558716e-01 1.438344717025756836e-01 -1.015079468488693237e-01 -2.157899290323257446e-01 -1.067526489496231079e-01 -5.177953466773033142e-02 1.568768545985221863e-02 -1.854869574308395386e-01 4.168682731688022614e-03 -1.846770048141479492e-01 -1.957534104585647583e-01 1.964411139488220215e-01
9.629552066326141357e-02 2.863840758800506592e-01 2.498554736375808716e-01 -2.121329307556152344e-01 -7.790663093328475952e-02 -1.334245353937149048e-01 1.825160086154937744e-01 -1.307322829961776733e-01 -2.460664659738540649e-01 1.168633848428726196e-01 4.220535606145858765e-02 -3.133918344974517822e-01 1.115772277116775513e-01 -2.700992226600646973e-01 -5.061822384595870972e-02 4.235138595104217529e-01 -1.738197803497314453e-01 -2.885681688785552979e-01 -9.808221459388732910e-02 -4.125774279236793518e-02 -4.187849909067153931e-02 7.324612140655517578e-02 -1.385525465011596680e-01 -1.603085100650787354e-01 4.040266945958137512e-02 -5.556779727339744568e-02 -5.940389633178710938e-02 -9.237848967313766479e-02 -1.988151855766773224e-02 -8.538176119327545166e-02 -2.643872797489166260e-01 1.195311099290847778e-01
3.566620349884033203e-01 1.972724795341491699e-01 1.044648587703704834e-01 -2.095299065113067627e-01 3.392109870910644531e-01 -9.775486588478088379e-02 1.605408340692520142e-01 1.859165611676871777e-03 1.091121062636375427e-01 1.549424529075622559e-01 9.786180406808853149e-02 -1.548450291156768799e-01 1.444538533687591553e-01 1.623357064090669155e-03 -1.534430310130119324e-02 1.928166002035140991e-01 -2.245517373085021973e-01 -1.478096693754196167e-01 1.916628330945968628e-02 2.922591567039489746e-01 -8.318057656288146973e-02 1.794658899307250977e-01 -3.723872303962707520e-01 -1.567474901676177979e-01 -1.073589250445365906e-01 3.268402442336082458e-02 -1.152774989604949951e-01 5.772525072097778320e-02 -8.414647728204727173e-02 -7.422859221696853638e-02 3.133789300918579102e-01 2.187105268239974976e-02
4.288572371006011963e-01 2.466540634632110596e-01 1.307795494794845581e-01 -3.616077825427055359e-02 2.168695181608200073e-01 -9.643971174955368042e-02 2.117224223911762238e-02 1.401565223932266235e-01 -3.263088762760162354e-01 1.074739694595336914e-01 -2.363014668226242065e-01 -8.565643429756164551e-02 -2.581185996532440186e-01 -5.954908207058906555e-02 -7.595689594745635986e-02 1.901511549949645996e-01 -8.334367722272872925e-02 1.531240344047546387e-01 -2.420343607664108276e-01 9.944401681423187256e-02 6.382018327713012695e-02 8.282748609781265259e-02 -3.057301044464111328e-02 -3.979118168354034424e-01 -8.613298088312149048e-02 2.270292192697525024e-01 7.707706838846206665e-02 -2.086215652525424957e-02 1.482277065515518188e-01 5.809293128550052643e-03 9.023907035589218140e-02 5.054765194654464722e-02
2.812939286231994629e-01 1.706257611513137817e-01 7.142878323793411255e-02 -1.197662129998207092e-01 2.385562844574451447e-02 1.528590917587280273e-01 1.628313511610031128e-01 -1.229465082287788391e-01 -2.673512995243072510e-01 4.965049773454666138e-02 -3.027317523956298828e-01 -1.659203320741653442e-01 -3.532494418323040009e-03 -4.455579072237014771e-02 9.217587299644947052e-03 8.340025693178176880e-02 -1.151247397065162659e-01 -3.165542781352996826e-01 -3.682790696620941162e-02 -1.639862172305583954e-02 8.559372276067733765e-02 8.537591435015201569e-03 -8.439767174422740936e-03 -1.030201539397239685e-01 -1.451931297779083252e-01 2.834872305393218994e-01 -2.153363972902297974e-01 4.558600485324859619e-01 -2.156388163566589355e-01 7.613958418369293213e-02 1.959539055824279785e-01 1.584449708461761475e-01
3.078657984733581543e-01 -1.104318574070930481e-01 2.728291451930999756e-01 -1.494678407907485962e-01 1.131574138998985291e-01 1.224621459841728210e-01 1.660481542348861694e-01 -1.699308454990386963e-01 -5.687665939331054688e-02 4.635199531912803650e-02 -1.582130789756774902e-01 4.966703057289123535e-02 -2.262614071369171143e-01 -3.018824160099029541e-01 -1.922933608293533325e-01 2.314260452985763550e-01 1.746213734149932861e-01 -2.349177747964859009e-01 5.230880528688430786e-02 1.298026293516159058e-01 5.972658284008502960e-03 -6.318203359842300415e-02 -2.651698589324951172e-01 -9.339962154626846313e-02 -3.172605335712432861e-01 -9.263351559638977051e-02 1.013792231678962708e-01 -1.032932847738265991e-01 1.509549170732498169e-01 2.627050876617431641e-01 4.689451679587364197e-02 -1.836858689785003662e-01
2.487863898277282715e-01 1.921709030866622925e-01 3.315576538443565369e-02 -4.259334877133369446e-02 -4.243761673569679260e-02 2.144763171672821045e-01 1.432030051946640015e-01 1.702912300825119019e-01 -1.362497210502624512e-01 -6.323113292455673218e-02 -3.944029565900564194e-03 -2.289055734872817993e-01 -2.477945536375045776e-01 -2.158566117286682129e-01 -1.895600408315658569e-01 2.810972929000854492e-01 -2.735879123210906982e-01 -5.871218815445899963e-02 -1.815142929553985596e-01 2.648679316043853760e-01 1.202906221151351929e-01 1.348626147955656052e-02 -1.596723794937133789e-01 -2.553738057613372803e-01 1.453030407428741455e-01 3.505209982395172119e-01 8.534841239452362061e-02 5.695276428014039993e-03 1.293934285640716553e-01 2.754465118050575256e-02 2.052745074033737183e-01 -7.306177914142608643e-02
2.333943247795104980e-01 1.008848324418067932e-01 -1.762115806341171265e-01 -2.845584154129028320e-01 3.338241279125213623e-01 -1.044877618551254272e-01 2.699426114559173584e-01 -1.788600236177444458e-01 -3.212756291031837463e-02 4.896670207381248474e-02 -5.834674835205078125e-02 -1.038159951567649841e-01 1.796455122530460358e-02 -3.177393972873687744e-01 -3.293225765228271484e-01 1.757422983646392822e-01 1.031410396099090576e-01 -1.816753745079040527e-01 -7.359092682600021362e-02 -1.753673106431961060e-01 1.023186072707176208e-01 -1.346560865640640259e-01 -2.304600477218627930e-01 -2.300080955028533936e-01 2.398796975612640381e-01 4.388904199004173279e-02 1.252836436033248901e-01 -4.673917219042778015e-02 -6.438763439655303955e-02 -1.295332908630371094e-01 -1.102108433842658997e-01 -1.141363754868507385e-01
1.584060043096542358e-01 2.680455446243286133e-01 2.326421998441219330e-02 -3.809993565082550049e-01 5.679540336132049561e-02 -1.228720992803573608e-01 1.805458366870880127e-01 -2.942543327808380127e-01 -3.346165418624877930e-01 -8.909203112125396729e-02 5.337069183588027954e-02 2.467173151671886444e-02 -2.277818620204925537e-01 -2.882963716983795166e-01 -2.646483778953552246e-01 -1.310056149959564209e-01 -1.412567049264907837e-01 -1.361560821533203125e-01 1.346932500600814819e-01 1.095331534743309021e-01 8.892697840929031372e-02 -5.905499681830406189e-03 -1.372929513454437256e-01 -9.563661366701126099e-02 8.370904624462127686e-02 -6.781419366598129272e-02 2.049257606267929077e-01 -1.786869168281555176e-01 -1.192691549658775330e-01 -2.620909214019775391e-01 -1.321185380220413208e-03 -3.563622757792472839e-02
-7.753470540046691895e-02 5.285363271832466125e-02 1.630680449306964874e-02 -2.140233218669891357e-01 2.709596753120422363e-01 -5.537709686905145645e-03 1.241830736398696899e-01 -3.243913054466247559e-01 -1.063608676195144653e-01 8.411966264247894287e-02 -1.697310209274291992e-01 -7.251849770545959473e-02 -2.468475513160228729e-02 -2.535893917083740234e-01 6.899937987327575684e-02 2.875070869922637939e-01 -1.816509664058685303e-01 -2.347548305988311768e-01 -1.608871966600418091e-01 1.741031110286712646e-01 3.856456279754638672e-01 -6.399807333946228027e-02 -2.187233120203018188e-01 4.376672580838203430e-02 -2.049960047006607056e-01 1.464726030826568604e-02 -3.841432626359164715e-04 3.172307088971138000e-02 -3.157830536365509033e-01 -1.657058149576187134e-01 1.182987019419670105e-01 -1.222048997879028320e-01
2.920922040939331055e-01 1.035483330488204956e-01 -7.176156342029571533e-02 -1.983689814805984497e-01 -1.389985065907239914e-02 2.518689334392547607e-01 -4.558230191469192505e-02 -5.363252758979797363e-02 -3.145918548107147217e-01 5.914932861924171448e-02 4.180933535099029541e-02 -1.269396115094423294e-02 1.209511682391166687e-01 -2.092701792716979980e-01 4.629167541861534119e-02 -8.360846340656280518e-02 -2.267166078090667725e-01 -1.699503213167190552e-01 -6.400006264448165894e-02 2.328584194183349609e-01 -9.980273991823196411e-02 1.926692575216293335e-01 -3.425078839063644409e-02 -4.909733831882476807e-01 -1.795464307069778442e-01 1.774155944585800171e-01 -1.167993247509002686e-01 -1.899181120097637177e-02 1.283432096242904663e-01 -3.048229813575744629e-01 3.869245573878288269e-02 -4.926992207765579224e-02
2.842735946178436279e-01 2.242931723594665527e-01 -1.366095989942550659e-01 6.279131770133972168e-02 -9.866298735141754150e-02 2.374955266714096069e-01 3.969132900238037109e-01 5.841247737407684326e-02 -2.633306682109832764e-01 -2.609660848975181580e-02 3.933301940560340881e-02 -7.470294088125228882e-02 -2.034323476254940033e-02 -1.088591739535331726e-01 1.014264672994613647e-01 3.627169430255889893e-01 6.506553851068019867e-03 -5.441264808177947998e-02 -2.884895205497741699e-01 1.554044336080551147e-01 6.364896148443222046e-02 5.403210967779159546e-02 1.744064092636108398e-01 -2.505352497100830078e-01 -2.312042415142059326e-01 -1.340592093765735626e-02 1.370235830545425415e-01 -4.717264324426651001e-02 4.475737735629081726e-02 -2.104321271181106567e-01 2.375019639730453491e-01 -7.391338236629962921e-03
2.246166020631790161e-02 2.739382386207580566e-01 2.451627999544143677e-01 4.532607272267341614e-02 1.888404786586761475e-01 4.621616601943969727e-01 -2.900182455778121948e-02 -2.760832607746124268e-01 -1.509300917387008667e-01 -2.433547982946038246e-03 -1.299858093261718750e-01 4.986304417252540588e-02 -3.045867383480072021e-01 -1.113307774066925049e-01 -1.778887808322906494e-01 1.884662657976150513e-01 2.029307186603546143e-02 -2.832401096820831299e-01 2.379840053617954254e-02 2.789015173912048340e-01 2.814907133579254150e-01 4.062362015247344971e-02 -3.281340375542640686e-02 4.341831430792808533e-02 -5.925398692488670349e-02 1.612102962099015713e-03 1.024152413010597229e-01 -7.271234877407550812e-03 -1.928622871637344360e-01 1.474491655826568604e-01 5.710268020629882812e-02 -4.883791506290435791e-02
1.316832602024078369e-01 2.120016366243362427e-01 -1.042432561516761780e-01 -9.906516969203948975e-02 7.517680525779724121e-02 -2.503480948507785797e-02 2.143667787313461304e-01 -1.543004810810089111e-01 -2.797493040561676025e-01 5.193409323692321777e-02 8.193237334489822388e-02 -4.267628118395805359e-02 -7.435345649719238281e-02 -4.896956682205200195e-01 -1.745232641696929932e-01 -1.435345504432916641e-02 -3.028537034988403320e-01 1.681281328201293945e-01 -1.683149486780166626e-02 -1.334627717733383179e-01 3.100646734237670898e-01 -9.417530894279479980e-02 -1.747402995824813843e-01 1.282574981451034546e-01 -3.238018453121185303e-01 -2.477772533893585205e-02 1.002818793058395386e-01 -9.729748219251632690e-02 -3.405018523335456848e-02 5.954313650727272034e-02 -2.359267622232437134e-01 9.021109901368618011e-03
6.184221059083938599e-02 3.870853483676910400e-01 2.432271093130111694e-01 -1.022286191582679749e-01 9.554827213287353516e-02 -2.524637281894683838e-01 1.937229633331298828e-01 -1.914566308259963989e-01 -2.595409154891967773e-01 -2.340920083224773407e-02 -1.422806680202484131e-01 -2.943558096885681152e-01 1.593485772609710693e-01 -2.420224547386169434e-01 -1.609924882650375366e-01 3.673979938030242920e-01 3.752160584554076195e-03 -1.716292351484298706e-01 -1.854800730943679810e-01 -9.633716195821762085e-02 3.596603125333786011e-02 1.125321388244628906e-01 1.567307300865650177e-02 -2.286885082721710205e-01 -1.060706079006195068e-01 -4.645806923508644104e-02 -3.593366220593452454e-02 -2.772050164639949799e-02 -8.766707032918930054e-02 -6.500759720802307129e-02 -1.725711226463317871e-01 1.148769706487655640e-01
2.920683920383453369e-01 1.037101745605468750e-01 4.287058115005493164e-02 -6.785511970520019531e-02 1.523147225379943848e-01 1.762768328189849854e-01 -6.355532258749008179e-02 3.319856524467468262e-02 -1.477179080247879028e-01 -1.868264935910701752e-02 -1.776304244995117188e-01 -1.233152821660041809e-01 2.123342752456665039e-01 -1.268157735466957092e-02 -2.943993806838989258e-01 1.377835422754287720e-01 -3.080919086933135986e-01 4.240217432379722595e-02 -1.816803812980651855e-01 2.727353274822235107e-01 -1.309251338243484497e-01 1.264374554157257080e-01 -2.447606623172760010e-01 -2.812060713768005371e-01 -6.282774358987808228e-02 2.038253694772720337e-01 3.045980632305145264e-02 -2.492552250623703003e-01 1.873027831315994263e-01 -2.431870698928833008e-01 1.856164485216140747e-01 6.932122260332107544e-02
1.878923326730728149e-01 3.652659356594085693e-01 3.478177785873413086e-01 2.340905927121639252e-02 -3.677267581224441528e-02 -1.013691499829292297e-01 -5.215760692954063416e-02 -1.879903823137283325e-01 -2.876547873020172119e-01 5.139990523457527161e-02 6.489188224077224731e-02 -3.396323025226593018e-01 5.472511798143386841e-02 -3.211158812046051025e-01 -1.451093405485153198e-01 2.079998701810836792e-01 -2.033095434308052063e-02 -4.858060926198959351e-02 -2.019697278738021851e-01 -9.499075263738632202e-02 1.099040284752845764e-01 1.112347319722175598e-01 -2.234264314174652100e-01 -1.541078835725784302e-01 -2.321504652500152588e-01 6.064112111926078796e-02 1.419187784194946289e-01 2.064711228013038635e-02 -9.492686390876770020e-02 1.855124346911907196e-02 -7.632031291723251343e-02 2.016346156597137451e-01
4.485310018062591553e-01 3.137062191963195801e-01 -1.131103038787841797e-01 1.711135543882846832e-02 1.125751584768295288e-01 -1.100203990936279297e-01 2.273904830217361450e-01 -5.043384060263633728e-02 -5.810503661632537842e-02 -7.804467529058456421e-02 -9.114968776702880859e-02 -3.545733094215393066e-01 9.792195260524749756e-02 -1.891307830810546875e-01 -2.719838619232177734e-01 3.140032291412353516e-01 -1.362704187631607056e-01 -5.586030334234237671e-02 -7.630812469869852066e-03 -2.221455723047256470e-01 2.642478346824645996e-01 4.162825271487236023e-02 2.703670784831047058e-02 1.271605398505926132e-02 -5.511773005127906799e-02 -3.734104707837104797e-02 2.343299537897109985e-01 3.211215883493423462e-02 1.212070137262344360e-01 -1.535450518131256104e-01 2.248113043606281281e-02 6.455822288990020752e-02
2.677195668220520020e-01 3.435414284467697144e-02 -1.252412796020507812e-01 -1.597242802381515503e-01 1.726385056972503662e-01 1.053449213504791260e-01 2.632740139961242676e-01 3.953624516725540161e-02 -3.195855617523193359e-01 1.391785889863967896e-01 -2.525984346866607666e-01 -1.449761837720870972e-01 -2.052219584584236145e-02 -2.977156639099121094e-01 -9.688280522823333740e-02 1.363268941640853882e-01 7.781302928924560547e-02 -3.360806033015251160e-02 -8.042258769273757935e-02 1.258351206779479980e-01 3.632461428642272949e-01 5.586444213986396790e-02 5.346505716443061829e-02 6.477376073598861694e-02 -1.577428877353668213e-01 2.837313711643218994e-01 5.252373218536376953e-02 -1.780533604323863983e-02 -1.429320573806762695e-01 1.643958985805511475e-01 2.716135382652282715e-01 2.225157171487808228e-01
3.369753062725067139e-01 -5.548534542322158813e-02 -2.362704724073410034e-01 -3.436886891722679138e-02 2.390709519386291504e-01 2.015378773212432861e-01 1.110916957259178162e-01 1.111898645758628845e-01 -1.376919895410537720e-01 9.126319549977779388e-03 -1.295581161975860596e-01 -4.765956476330757141e-02 -1.098016947507858276e-01 -2.667450010776519775e-01 2.629678323864936829e-02 2.575024962425231934e-01 -3.619770109653472900e-01 -4.703573584556579590e-01 -2.033435851335525513e-01 1.097228974103927612e-01 -1.386480033397674561e-01 1.342091560363769531e-01 -9.634290635585784912e-02 -9.501613676548004150e-02 -1.619966924190521240e-01 7.237090170383453369e-02 -5.637713894248008728e-02 4.764439165592193604e-02 2.860813774168491364e-02 -1.252730656415224075e-02 5.231718719005584717e-02 1.172251105308532715e-01
2.141928225755691528e-01 1.087034046649932861e-01 -1.279624104499816895e-01 -1.197420582175254822e-01 -2.195671200752258301e-03 1.879728883504867554e-01 6.557414680719375610e-02 -1.235762462019920349e-01 -3.876936063170433044e-02 -1.332074552774429321e-01 -1.369469612836837769e-01 -2.654844820499420166e-01 -1.299433857202529907e-01 -1.772208660840988159e-01 -8.344464749097824097e-02 -2.887845784425735474e-02 -2.623977959156036377e-01 -3.788930177688598633e-01 -2.477997541427612305e-01 2.112897783517837524e-01 -2.122647911310195923e-01 1.526985317468643188e-01 -1.957686394453048706e-01 -7.945735007524490356e-02 -2.198747694492340088e-01 -4.128358885645866394e-02 -2.451478689908981323e-01 8.825798518955707550e-03 -2.083449214696884155e-01 -2.174440473318099976e-01 1.236331686377525330e-01 2.108025550842285156e-01
1.539560705423355103e-01 7.785558700561523438e-02 -3.900837898254394531e-02 -2.686928808689117432e-01 1.778285354375839233e-01 1.524805277585983276e-01 1.697021871805191040e-01 -1.499019414186477661e-01 -2.365433722734451294e-01 5.319516733288764954e-02 6.943958997726440430e-02 5.913762748241424561e-02 1.153644844889640808e-01 -7.142807543277740479e-02 -5.748021602630615234e-01 2.631318196654319763e-02 -8.161935838870704174e-04 -7.165168225765228271e-02 5.181518569588661194e-02 -1.376477926969528198e-01 -1.296241879463195801e-01 -1.049872934818267822e-01 -5.846244096755981445e-02 -2.254018783569335938e-01 -1.775710433721542358e-01 -1.225279197096824646e-01 2.134264260530471802e-01 -2.391441352665424347e-02 5.661752074956893921e-02 -1.460822075605392456e-01 3.683840930461883545e-01 1.097213998436927795e-01
-4.326054826378822327e-03 -1.253323256969451904e-01 2.353342622518539429e-01 -1.315400600433349609e-01 3.054496049880981445e-01 4.413350820541381836e-01 4.150747954845428467e-01 -5.757531896233558655e-02 2.171954605728387833e-03 1.874339729547500610e-01 -2.967935986816883087e-02 -3.012860380113124847e-02 -6.313786655664443970e-02 -9.719018638134002686e-02 -1.568706631660461426e-01 1.492269933223724365e-01 -1.850888282060623169e-01 3.862703964114189148e-02 -2.047714889049530029e-01 -1.346357315778732300e-01 -6.326419115066528320e-02 3.186988085508346558e-02 -2.040463536977767944e-01 -1.109752804040908813e-01 -3.171378672122955322e-01 2.998600900173187256e-02 3.452773764729499817e-02 -2.153210937976837158e-01 -4.158634319901466370e-02 1.552266329526901245e-01 -6.783084571361541748e-02 1.282285302877426147e-01
3.861603438854217529e-01 -8.739497512578964233e-03 -1.235448638908565044e-03 -2.159698456525802612e-01 8.145081996917724609e-02 1.669198274612426758e-01 5.752174928784370422e-02 -9.298354387283325195e-02 7.205049693584442139e-02 -4.484965652227401733e-02 1.598904468119144440e-02 -1.332319825887680054e-01 -1.288796365261077881e-01 -1.704875528812408447e-01 -2.348468154668807983e-01 2.631769180297851562e-01 -4.866512715816497803e-01 -6.894290447235107422e-03 4.368969239294528961e-03 -5.865327548235654831e-03 -1.232598200440406799e-01 -2.537453770637512207e-01 -1.997046172618865967e-01 -2.099441289901733398e-01 -1.156776621937751770e-01 -6.803957372903823853e-02 -8.961652405560016632e-03 -2.225095033645629883e-02 -9.207959473133087158e-02 3.604092299938201904e-01 -6.228603422641754150e-02 -3.316667303442955017e-02
9.011081606149673462e-02 2.101166248321533203e-01 1.880196332931518555e-01 -8.745025843381881714e-02 2.208425663411617279e-02 3.049636781215667725e-01 -1.929931901395320892e-02 -9.991792589426040649e-02 -2.991245388984680176e-01 1.919736266136169434e-01 -1.641698032617568970e-01 1.269388198852539062e-01 4.561548307538032532e-02 -2.378940582275390625e-01 -2.035623416304588318e-02 4.423078000545501709e-01 -8.745347708463668823e-02 5.127071589231491089e-02 -3.533658385276794434e-01 1.826772689819335938e-01 8.716301620006561279e-02 -2.811276912689208984e-02 -9.234483353793621063e-03 -2.067907452583312988e-01 8.662609010934829712e-02 -5.849368870258331299e-02 1.300262957811355591e-01 1.240901276469230652e-01 -1.441244930028915405e-01 -2.522991597652435303e-01 1.452944427728652954e-01 -9.081530570983886719e-02
7.936488837003707886e-02 1.314409822225570679e-01 6.489186733961105347e-02 -2.852369248867034912e-01 1.407403945922851562e-01 -2.866683006286621094e-01 2.906486019492149353e-02 -2.276098877191543579e-01 -3.112659789621829987e-02 9.609106928110122681e-02 1.359711517579853535e-03 -2.721908092498779297e-01 5.508238077163696289e-02 -1.046192348003387451e-01 -4.215821027755737305e-01 4.174136370420455933e-02 2.250246237963438034e-03 -6.103726103901863098e-02 -9.079656749963760376e-02 1.852944642305374146e-01 3.681913614273071289e-01 2.376752346754074097e-01 -8.332797139883041382e-02 -2.461597919464111328e-01 -1.449344754219055176e-01 -1.141767129302024841e-01 2.811272144317626953e-01 -1.514675319194793701e-01 -1.162578985095024109e-01 1.657084748148918152e-02 3.289126232266426086e-02 4.098774120211601257e-02
4.294276833534240723e-01 2.615761384367942810e-02 -1.923255040310323238e-03 5.102071166038513184e-02 4.310742020606994629e-01 2.747711837291717529e-01 1.725425273180007935e-01 5.524738132953643799e-02 -4.593736678361892700e-02 2.416123449802398682e-01 -1.660785079002380371e-02 9.280409663915634155e-03 1.964868605136871338e-01 -1.210184693336486816e-01 -1.846835017204284668e-01 1.698129922151565552e-01 -5.368540436029434204e-02 3.373263031244277954e-02 -3.115254044532775879e-01 -1.951745450496673584e-01 5.420053750276565552e-02 4.942446202039718628e-02 1.431094296276569366e-02 2.498539537191390991e-02 -1.807359308004379272e-01 6.560345739126205444e-02 -1.006218716502189636e-01 -2.713700830936431885e-01 -1.839300394058227539e-01 7.872690260410308838e-02 -2.203460037708282471e-02 -1.857086718082427979e-01
1.962482184171676636e-01 3.314412236213684082e-01 -1.205262448638677597e-02 1.796186529099941254e-02 7.802475243806838989e-02 -1.721819043159484863e-01 1.836605668067932129e-01 1.418942958116531372e-01 -9.893335402011871338e-02 1.405235677957534790e-01 1.248716190457344055e-01 1.248229667544364929e-01 -3.718758374452590942e-02 -1.481238901615142822e-01 -1.043384969234466553e-01 9.873130172491073608e-02 -3.945059478282928467e-01 -2.592899799346923828e-01 -1.948072016239166260e-01 1.219290047883987427e-01 -1.865504086017608643e-01 2.953500151634216309e-01 -2.215243726968765259e-01 1.013179272413253784e-01 -1.353094726800918579e-01 1.234914883971214294e-01 1.875637471675872803e-02 -2.776468992233276367e-01 -2.453654855489730835e-01 1.118249446153640747e-02 3.993752971291542053e-02 -1.640825420618057251e-01
2.678429484367370605e-01 9.282656759023666382e-02 3.919488191604614258e-02 -1.530878841876983643e-01 -3.992630541324615479e-02 1.532415002584457397e-01 1.878846585750579834e-01 -8.900492638349533081e-02 -2.846309244632720947e-01 -7.859712839126586914e-02 1.851003058254718781e-02 6.843357533216476440e-02 1.509049534797668457e-01 4.353901743888854980e-02 1.949791461229324341e-01 3.874469995498657227e-01 1.052508652210235596e-01 -8.463246375322341919e-02 -3.551885783672332764e-01 -7.044436782598495483e-02 1.814196854829788208e-01 -2.263078093528747559e-02 2.050169855356216431e-01 -3.169079422950744629e-01 -1.350126564502716064e-01 6.332886219024658203e-02 9.958966821432113647e-02 -7.657869160175323486e-02 -6.114669516682624817e-02 -1.857521086931228638e-01 2.798942029476165771e-01 -2.037135213613510132e-01
1.462717354297637939e-01 3.094949424266815186e-01 6.810676306486129761e-02 -2.256903648376464844e-01 1.636697351932525635e-01 -3.523774817585945129e-02 2.563907504081726074e-01 -1.563965380191802979e-01 -1.891619265079498291e-01 -1.683721542358398438e-01 3.539751470088958740e-01 -2.954001538455486298e-02 1.458766311407089233e-01 -1.142717301845550537e-01 -4.248109757900238037e-01 6.363556534051895142e-02 -1.172254830598831177e-01 -1.297085583209991455e-01 1.355796754360198975e-01 1.161248516291379929e-02 3.907941654324531555e-02 1.261629462242126465e-01 1.825700104236602783e-01 -2.002786397933959961e-01 -1.993971467018127441e-01 -2.145497947931289673e-01 6.113481894135475159e-02 -9.718902409076690674e-03 -1.696552485227584839e-01 -1.224792450666427612e-01 1.621631979942321777e-01 1.373453717678785324e-02
2.417685091495513916e-01 4.493788778781890869e-01 -1.089918799698352814e-02 -2.663557529449462891e-01 7.933991402387619019e-02 -1.796788424253463745e-01 -2.426092978566884995e-03 -9.825879335403442383e-02 -1.426301151514053345e-01 -1.497913897037506104e-01 -7.361670583486557007e-02 -2.848249971866607666e-01 1.706663221120834351e-01 6.421926617622375488e-02 -2.234481722116470337e-01 3.325845003128051758e-01 8.820942789316177368e-02 -2.252313494682312012e-01 -9.010718017816543579e-02 1.068315505981445312e-01 1.576170772314071655e-01 1.215889528393745422e-01 -1.440616250038146973e-01 -1.350675225257873535e-01 1.125464960932731628e-01 -1.551278978586196899e-01 1.592679172754287720e-01 -1.368361115455627441e-01 3.752341866493225098e-02 -6.348387897014617920e-02 2.302772253751754761e-01 3.507494926452636719e-02
3.668354153633117676e-01 3.251455351710319519e-02 4.245307669043540955e-02 3.431955352425575256e-02 -2.862920984625816345e-03 1.853942275047302246e-01 2.299529127776622772e-02 -3.632242679595947266e-01 -9.742278605699539185e-02 2.498549968004226685e-01 8.727915585041046143e-02 7.079856097698211670e-02 -1.321449130773544312e-02 -2.130192816257476807e-01 3.435426950454711914e-02 1.798187345266342163e-01 -4.158222377300262451e-01 -7.613197714090347290e-02 -1.947667300701141357e-01 2.542178034782409668e-01 -1.644527763128280640e-01 4.177615046501159668e-02 2.216163724660873413e-01 -3.203162848949432373e-01 -4.460687190294265747e-02 -6.489524990320205688e-02 1.150463148951530457e-01 -1.125684231519699097e-01 -1.279931422322988510e-02 -1.131857559084892273e-02 1.685202270746231079e-01 -9.147845953702926636e-02
3.185734152793884277e-01 -7.988966256380081177e-02 3.670187890529632568e-01 -2.109580188989639282e-01 1.062402725219726562e-01 3.045811504125595093e-02 2.758612632751464844e-01 -2.486876398324966431e-01 1.126770395785570145e-02 1.007788702845573425e-01 1.331874877214431763e-01 -4.976620897650718689e-02 -5.311321839690208435e-02 -3.136610388755798340e-01 9.444429725408554077e-02 2.537638843059539795e-01 -5.225954949855804443e-02 -3.621410131454467773e-01 -1.402341574430465698e-02 -6.323175132274627686e-02 1.572728455066680908e-01 2.545268647372722626e-02 -1.005234345793724060e-01 -1.768501698970794678e-01 -1.632988005876541138e-01 -1.365664452314376831e-01 -1.342671271413564682e-02 -6.205272302031517029e-02 1.154561620205640793e-02 2.627365589141845703e-01 1.657728105783462524e-01 -8.316255360841751099e-02
1.368669271469116211e-01 -1.207399740815162659e-01 1.353367865085601807e-01 4.575207829475402832e-02 3.222933709621429443e-01 -1.138655468821525574e-02 2.138649970293045044e-01 -2.515477538108825684e-01 -2.242158539593219757e-02 1.138745993375778198e-01 8.635983616113662720e-02 3.085354343056678772e-02 1.047616600990295410e-01 -2.295165359973907471e-01 -1.851871460676193237e-01 1.235882416367530823e-01 7.010916620492935181e-02 -1.143481880426406860e-01 -1.700723767280578613e-01 -4.136011004447937012e-02 3.117661178112030029e-01 1.623030304908752441e-01 -3.633906841278076172e-01 -5.823132395744323730e-02 -7.169814407825469971e-02 -9.116010740399360657e-03 -1.902033016085624695e-02 -2.398734986782073975e-01 -3.522229790687561035e-01 8.366622775793075562e-02 3.008548617362976074e-01 -7.649837434291839600e-02
4.786292612552642822e-01 3.090379945933818817e-02 3.236372396349906921e-02 -1.065244600176811218e-01 -3.977840393781661987e-02 4.889979213476181030e-02 6.026351451873779297e-02 -4.574951529502868652e-02 -2.614648342132568359e-01 7.083157449960708618e-02 1.507901120930910110e-02 -7.617581635713577271e-02 -6.759402900934219360e-02 -1.816465407609939575e-01 -2.387860789895057678e-03 4.476283192634582520e-01 -1.284592002630233765e-01 2.910244278609752655e-02 -2.084675729274749756e-01 3.437154591083526611e-01 -5.259441956877708435e-02 1.016885563731193542e-01 -8.128419867716729641e-04 -2.401156872510910034e-01 -1.014401242136955261e-01 9.640471637248992920e-02 3.377115353941917419e-02 -2.657421231269836426e-01 1.946192532777786255e-01 -2.042815685272216797e-01 -4.146266356110572815e-02 9.018167108297348022e-02
1.958043128252029419e-01 5.936044454574584961e-01 1.553819030523300171e-01 -7.441595196723937988e-03 4.685551300644874573e-02 2.494821846485137939e-01 2.614156007766723633e-01 -3.351767361164093018e-01 3.447478264570236206e-02 8.051706105470657349e-02 -1.077716797590255737e-01 1.715223677456378937e-02 -5.073824152350425720e-02 7.565136253833770752e-02 1.652714237570762634e-02 -2.149837464094161987e-02 -1.526507884263992310e-01 9.791413322091102600e-03 -9.204898774623870850e-02 2.051479667425155640e-01 1.130450982600450516e-02 1.990845426917076111e-02 -2.155369669198989868e-01 -1.718188822269439697e-01 -3.081500064581632614e-03 -1.624601036310195923e-01 -9.946823865175247192e-02 -1.576587408781051636e-01 -5.205171182751655579e-02 8.390456438064575195e-02 1.340315937995910645e-01 -2.683992087841033936e-01
2.557935416698455811e-01 2.575912177562713623e-01 -5.542967841029167175e-02 -6.778872106224298477e-03 3.386473953723907471e-01 5.375882145017385483e-03 3.455794453620910645e-01 -8.649470657110214233e-02 -5.196793004870414734e-02 9.806087613105773926e-02 -2.531467378139495850e-01 -2.114014029502868652e-01 3.078743256628513336e-02 -1.357199698686599731e-01 1.006712615489959717e-01 -5.901252478361129761e-02 -3.380606472492218018e-01 -1.135440096259117126e-01 -1.552116870880126953e-01 2.715618312358856201e-01 -6.892152875661849976e-02 -7.407576777040958405e-03 -1.015131026506423950e-01 -9.482564777135848999e-02 -7.101608440279960632e-03 3.025983870029449463e-01 1.169473864138126373e-02 -1.975749582052230835e-01 -1.405519992113113403e-01 -4.798553138971328735e-02 2.545916736125946045e-01 -5.124811083078384399e-02
[truncated: 3,277,959 more chars]
