# Supplementary material for: The Language of Innovation
Source: PLoS One. 2020 Apr 30;15(4):e0230107. doi: 10.1371/journal.pone.0230107 (PMC7194493; doi:10.1371/journal.pone.0230107)
Supplement: S17 File — (GZ) [file pone.0230107.s017.tar.gz › 1995-1999/V2Run_26_VS_4500_embeddings1995-1999ED32.txt]

2.456588894128799438e-01 -1.683520972728729248e-01 2.811428010463714600e-01 1.729143112897872925e-01 4.395657479763031006e-01 5.738065391778945923e-02 1.745344251394271851e-01 -1.092301085591316223e-01 1.020660847425460815e-01 -6.259801238775253296e-02 -3.787472099065780640e-02 2.359455078840255737e-01 -1.551945507526397705e-01 1.633266955614089966e-01 8.508422225713729858e-02 1.247674003243446350e-01 -4.897683113813400269e-02 6.900481879711151123e-02 -1.117740571498870850e-01 -3.367546498775482178e-01 7.857044786214828491e-02 1.656077951192855835e-01 1.017408818006515503e-01 1.270978450775146484e-01 -6.085553020238876343e-02 4.175181090831756592e-01 -1.160052865743637085e-01 1.039568930864334106e-01 3.891525790095329285e-02 7.915356010198593140e-02 -1.230302676558494568e-01 -9.471309371292591095e-03
-1.537978649139404297e-02 -2.288734614849090576e-01 3.645209968090057373e-01 5.194868892431259155e-02 -9.916556626558303833e-02 1.727779954671859741e-01 -3.198316991329193115e-01 -2.741914987564086914e-01 6.212970614433288574e-02 -3.570218756794929504e-02 -1.271568834781646729e-01 1.451223790645599365e-01 1.110618114471435547e-01 -8.799085766077041626e-02 -3.391934558749198914e-02 -8.239551447331905365e-03 -2.727987803518772125e-02 3.264537826180458069e-02 -3.193356841802597046e-02 -2.976553142070770264e-01 -4.272073972970247269e-03 -4.459991306066513062e-02 4.036499932408332825e-02 2.881416082382202148e-01 -1.976356357336044312e-01 4.388198256492614746e-01 2.125552296638488770e-02 1.041082665324211121e-01 -2.078727483749389648e-01 2.283971160650253296e-01 -6.637462973594665527e-02 1.010032370686531067e-01
-5.516355112195014954e-02 -2.534522414207458496e-01 2.331093698740005493e-01 -1.038848655298352242e-03 1.824973970651626587e-01 -2.711869776248931885e-01 -9.045578539371490479e-02 5.261743813753128052e-02 6.172453239560127258e-02 1.557745188474655151e-01 -3.256635665893554688e-01 7.775487750768661499e-02 -2.349256537854671478e-03 -9.724937379360198975e-03 -9.226787835359573364e-02 -1.271977275609970093e-01 -1.099917441606521606e-01 -2.042252868413925171e-01 1.610280424356460571e-01 -3.582612872123718262e-01 2.143765240907669067e-01 1.794914156198501587e-01 1.014092639088630676e-01 3.230538070201873779e-01 3.307230398058891296e-02 1.888255923986434937e-01 -1.435879468917846680e-01 1.664634943008422852e-01 1.684411168098449707e-01 2.710255980491638184e-01 -8.463277667760848999e-02 -2.515316754579544067e-02
3.345327675342559814e-01 -5.048937723040580750e-02 3.995200246572494507e-02 2.405977994203567505e-01 2.783984243869781494e-01 1.588717252016067505e-01 -7.855046540498733521e-02 5.109576880931854248e-02 -2.146709114313125610e-01 1.121156364679336548e-01 -3.596586883068084717e-01 -1.663948036730289459e-02 -4.851343855261802673e-02 6.010608281940221786e-03 -1.192008182406425476e-01 -8.559707552194595337e-02 2.874920070171356201e-01 3.420387208461761475e-01 -3.053374290466308594e-01 -8.553766459226608276e-02 2.193581871688365936e-02 -7.034405600279569626e-03 1.088583171367645264e-01 2.514869570732116699e-01 -1.066141501069068909e-01 6.178643926978111267e-02 -4.956660047173500061e-02 1.806551218032836914e-02 1.700348854064941406e-01 1.625446230173110962e-01 -7.021921128034591675e-02 -2.197068482637405396e-01
-6.491579860448837280e-02 1.161807775497436523e-01 2.617604732513427734e-01 -7.345563918352127075e-02 2.832795679569244385e-01 -1.833318024873733521e-01 -1.396533548831939697e-01 2.290330827236175537e-01 1.012636944651603699e-01 2.712668478488922119e-01 -3.576768636703491211e-01 2.314705550670623779e-01 2.711911201477050781e-01 6.484635174274444580e-02 1.297095566987991333e-01 5.840899422764778137e-02 1.696842350065708160e-02 -1.175482571125030518e-01 -1.254090517759323120e-01 -2.972142100334167480e-01 -1.385430842638015747e-01 -1.469183247536420822e-02 -2.615133998915553093e-04 1.454041749238967896e-01 1.746594160795211792e-01 2.847236692905426025e-01 -4.927442595362663269e-02 1.507296711206436157e-01 -2.733757160604000092e-02 1.256100684404373169e-01 -1.524656116962432861e-01 -1.549383401870727539e-01
2.074624598026275635e-02 -1.597523391246795654e-01 -2.440846152603626251e-02 -1.163042187690734863e-01 1.142760291695594788e-01 -5.685771629214286804e-02 -1.953529007732868195e-02 1.459820754826068878e-02 -1.675480157136917114e-01 1.105588749051094055e-01 -3.352101147174835205e-01 3.480243980884552002e-01 -1.689590960741043091e-01 7.743105292320251465e-02 -1.227020844817161560e-02 -2.022712677717208862e-01 -1.130439043045043945e-01 -1.125422641634941101e-01 8.709379285573959351e-02 -4.293065071105957031e-01 -1.370506137609481812e-01 -2.213602066040039062e-01 7.712887972593307495e-02 -3.333383798599243164e-02 2.346656471490859985e-01 2.984705269336700439e-01 -1.005261018872261047e-01 1.798574626445770264e-02 1.983464062213897705e-01 2.353134304285049438e-01 -2.087791860103607178e-01 -9.267839789390563965e-02
-1.872403472661972046e-01 -6.331274658441543579e-02 1.173353418707847595e-01 -1.606545411050319672e-02 -9.356340020895004272e-02 2.140263319015502930e-01 4.012295231223106384e-02 2.180397883057594299e-02 -9.076864272356033325e-02 2.889581322669982910e-01 -3.284862637519836426e-01 8.618815243244171143e-02 2.040640711784362793e-01 5.662489216774702072e-03 -2.675506174564361572e-01 -2.088095694780349731e-01 2.059165947139263153e-02 -4.389591142535209656e-02 -1.020506247878074646e-01 -1.733713299036026001e-01 3.585376590490341187e-02 -6.562480330467224121e-02 -4.205679893493652344e-02 3.372399210929870605e-01 -1.662773936986923218e-01 2.865168750286102295e-01 -4.890974611043930054e-03 1.977607160806655884e-01 1.890152245759963989e-01 2.661094069480895996e-01 -2.994329631328582764e-01 -1.317005306482315063e-01
1.447044014930725098e-01 -1.436353772878646851e-01 1.250364780426025391e-01 8.796223253011703491e-02 1.604212075471878052e-01 -2.996977865695953369e-01 -1.069572567939758301e-01 3.460232913494110107e-02 -1.067703589797019958e-01 5.408570170402526855e-02 -3.243704438209533691e-01 1.021727770566940308e-01 1.390284299850463867e-01 -4.920389503240585327e-02 -1.531359106302261353e-01 -1.017493307590484619e-01 2.086647599935531616e-01 -2.890218235552310944e-02 -3.558350726962089539e-02 -2.197029292583465576e-01 -2.071262001991271973e-01 -1.679156273603439331e-01 2.023497968912124634e-01 -1.032983791083097458e-02 -7.600907981395721436e-02 3.432807922363281250e-01 1.274606138467788696e-01 2.427926659584045410e-01 3.015858232975006104e-01 2.912740111351013184e-01 -1.735730022192001343e-01 -1.026477068662643433e-01
-3.334866091609001160e-02 2.520477175712585449e-01 1.842737644910812378e-01 -1.894571818411350250e-02 1.387317627668380737e-01 -1.280039269477128983e-02 -9.665568359196186066e-03 -2.400445342063903809e-01 -2.240796983242034912e-01 5.556816235184669495e-02 -8.806406706571578979e-02 3.143302798271179199e-01 2.016758471727371216e-01 2.559823393821716309e-01 1.688926964998245239e-01 4.106044769287109375e-02 -1.544993519783020020e-01 1.439272761344909668e-01 -1.146673560142517090e-01 -2.232884615659713745e-01 -1.178299337625503540e-01 7.538762688636779785e-02 1.014460772275924683e-01 1.439155191183090210e-01 -7.491241395473480225e-02 2.495163828134536743e-01 -2.680097818374633789e-01 2.846170067787170410e-01 -3.011522442102432251e-02 1.139354929327964783e-01 -1.341022253036499023e-01 -3.419210314750671387e-01
-2.264513075351715088e-01 -1.520754247903823853e-01 1.079597473144531250e-01 1.494260579347610474e-01 -6.086353212594985962e-02 -8.332628756761550903e-02 -2.189701348543167114e-01 1.816042065620422363e-01 -9.047109633684158325e-02 6.675113737583160400e-02 -2.716577351093292236e-01 2.312689274549484253e-01 -3.584125265479087830e-02 3.323856741189956665e-02 3.454495593905448914e-02 -1.285048276185989380e-01 1.198497265577316284e-01 1.219228506088256836e-01 -2.046969980001449585e-01 2.288308180868625641e-02 -9.861864894628524780e-02 -2.592152059078216553e-01 3.423191979527473450e-02 1.637952327728271484e-01 -2.710966169834136963e-01 2.682273685932159424e-01 -1.272681653499603271e-01 2.720586657524108887e-01 4.548866674304008484e-02 4.425185918807983398e-01 -1.397890001535415649e-01 -1.017634943127632141e-01
9.237702935934066772e-03 -4.122079014778137207e-01 2.102561593055725098e-01 2.797983773052692413e-02 2.085053324699401855e-01 -1.634315401315689087e-01 2.308688163757324219e-01 4.294976592063903809e-02 -5.364723503589630127e-02 1.914709359407424927e-01 -3.345870971679687500e-01 3.487265110015869141e-01 1.333137601613998413e-02 -5.051377788186073303e-02 1.101406961679458618e-01 -2.846960723400115967e-01 -3.033667244017124176e-02 6.167839840054512024e-02 -2.974961996078491211e-01 -2.862052023410797119e-01 -7.602436095476150513e-02 2.332929894328117371e-02 1.250014305114746094e-01 -9.830745309591293335e-02 -8.641765266656875610e-02 1.269309520721435547e-01 7.174795027822256088e-03 8.583746850490570068e-02 1.127941682934761047e-01 1.150002777576446533e-01 -1.627218574285507202e-01 2.210473455488681793e-02
8.126465836539864540e-04 -1.696167141199111938e-01 3.031862974166870117e-01 -3.982420265674591064e-01 1.327491849660873413e-01 -2.530381083488464355e-01 2.551932260394096375e-02 1.979928612709045410e-01 -1.644068360328674316e-01 -1.503457501530647278e-02 -2.867229580879211426e-01 1.616504490375518799e-01 -2.641986310482025146e-02 2.300774492323398590e-02 -5.642915889620780945e-02 2.747128903865814209e-02 2.618836238980293274e-02 -1.964377462863922119e-01 -7.065221201628446579e-03 -1.260332316160202026e-01 -2.436121702194213867e-01 4.435357078909873962e-02 4.031341150403022766e-02 1.587681472301483154e-01 -1.537705361843109131e-01 3.607922494411468506e-01 -8.216830343008041382e-02 1.975363492965698242e-01 8.881285786628723145e-02 2.317513078451156616e-01 -2.165661454200744629e-01 -8.369272947311401367e-02
-9.154528379440307617e-02 -2.411210089921951294e-01 1.778110116720199585e-01 1.695677870884537697e-03 5.429184529930353165e-03 1.952620595693588257e-01 -3.210312128067016602e-01 1.911530494689941406e-01 2.577532231807708740e-01 2.490283250808715820e-01 -1.823672205209732056e-01 1.087996512651443481e-01 1.532379835844039917e-01 -3.081686794757843018e-01 1.620433293282985687e-02 -1.019046306610107422e-01 -2.171177119016647339e-01 1.425732821226119995e-01 -2.084410935640335083e-02 -2.319412678480148315e-01 -8.880770206451416016e-02 1.298708319664001465e-01 6.749922037124633789e-02 9.608401358127593994e-02 -6.002701353281736374e-03 3.381832540035247803e-01 -1.714908778667449951e-01 1.810670495033264160e-01 -8.574144914746284485e-03 2.090000808238983154e-01 -8.050197735428810120e-03 -2.019937187433242798e-01
1.793584078550338745e-01 -3.510782420635223389e-01 3.055369853973388672e-01 1.978556215763092041e-01 5.517929196357727051e-01 8.166128769516944885e-03 1.121418736875057220e-02 -1.887696534395217896e-01 -1.623235940933227539e-01 1.513671781867742538e-02 -2.208415418863296509e-01 5.594019219279289246e-02 -2.274777144193649292e-01 9.748723357915878296e-02 -8.654510974884033203e-02 -1.110986173152923584e-01 -4.821659997105598450e-03 1.195732206106185913e-01 -1.725110411643981934e-01 -5.580592527985572815e-02 3.768287599086761475e-02 1.668868660926818848e-01 4.077108576893806458e-02 7.708685845136642456e-02 -1.633349061012268066e-01 -3.597943857312202454e-02 -9.340467303991317749e-02 1.012886036187410355e-02 2.546319961547851562e-01 1.369045078754425049e-01 -3.251878544688224792e-03 -8.803256601095199585e-02
1.917716711759567261e-01 -2.840764634311199188e-02 6.954807788133621216e-02 -6.118920631706714630e-03 1.792567074298858643e-01 -2.008510679006576538e-01 -1.367403566837310791e-01 1.006285939365625381e-02 -1.747732162475585938e-01 1.682336628437042236e-01 -3.036141395568847656e-01 3.927093446254730225e-01 -1.151507422327995300e-01 -1.120477542281150818e-01 1.287604272365570068e-01 -1.483577787876129150e-01 9.363660216331481934e-02 -1.780316829681396484e-01 -1.864566206932067871e-01 -3.159881234169006348e-01 -1.636138558387756348e-02 -1.429659663699567318e-03 1.645573079586029053e-01 1.845163642428815365e-03 9.451822261326014996e-04 3.725665807723999023e-01 1.637165062129497528e-02 1.609933972358703613e-01 1.065940558910369873e-01 3.345005512237548828e-01 -4.750755801796913147e-02 -6.067568063735961914e-02
-2.140997499227523804e-01 -1.598824709653854370e-01 2.251271307468414307e-01 -1.537976134568452835e-02 5.478780716657638550e-02 -8.310425095260143280e-03 -2.222812026739120483e-01 -1.218136027455329895e-01 2.105135917663574219e-01 2.802627980709075928e-01 -3.227300243452191353e-03 2.318557500839233398e-01 -4.158534854650497437e-02 -3.051147796213626862e-02 1.354175433516502380e-02 -2.391990087926387787e-02 -3.324093222618103027e-01 3.172881007194519043e-01 -3.811390697956085205e-02 -1.260630339384078979e-01 -7.691828906536102295e-02 -3.000648459419608116e-03 1.646491736173629761e-01 2.779148286208510399e-03 -4.960451647639274597e-02 5.104100108146667480e-01 2.586051076650619507e-02 1.732590943574905396e-01 4.199143499135971069e-02 2.283124178647994995e-01 -1.418048292398452759e-01 3.310059756040573120e-02
-1.212402284145355225e-01 -3.212637603282928467e-01 2.915395498275756836e-01 4.292316138744354248e-01 4.165133461356163025e-02 4.152406379580497742e-02 -1.347883343696594238e-01 3.200908005237579346e-02 -3.669323399662971497e-02 1.346144974231719971e-01 -1.552568376064300537e-01 1.547722816467285156e-01 -1.904589682817459106e-01 -5.318906158208847046e-02 -2.383365109562873840e-02 -1.730476319789886475e-02 3.830987215042114258e-02 -6.074918434023857117e-03 -2.327613830566406250e-01 -1.839392036199569702e-01 5.097924917936325073e-02 -1.285892575979232788e-01 -1.563765667378902435e-02 -4.843410104513168335e-02 -1.802464872598648071e-01 1.744401305913925171e-01 -3.826151788234710693e-01 3.330153226852416992e-01 8.782302588224411011e-02 2.033606916666030884e-01 -3.310611844062805176e-02 -3.300267457962036133e-02
5.539915338158607483e-02 -3.332789242267608643e-01 2.567470371723175049e-01 8.571445941925048828e-02 3.866139054298400879e-01 -6.475316826254129410e-03 -1.843329071998596191e-01 2.785019390285015106e-02 -7.532493770122528076e-02 -2.075935453176498413e-01 -1.512486785650253296e-01 -7.000371068716049194e-02 -1.170379891991615295e-01 1.905386894941329956e-01 1.923431605100631714e-01 -6.901190429925918579e-02 -8.593226224184036255e-02 3.142071366310119629e-01 -2.229702919721603394e-01 -2.527225315570831299e-01 -6.360425055027008057e-02 3.967285156250000000e-02 7.578232139348983765e-02 2.525648176670074463e-01 5.480967089533805847e-02 -4.089956730604171753e-02 -6.081723794341087341e-02 -1.093061715364456177e-01 4.582342505455017090e-02 2.369845658540725708e-01 -2.408179640769958496e-01 -1.690919250249862671e-01
-1.414218395948410034e-01 -3.066857531666755676e-02 6.457409262657165527e-02 1.840412616729736328e-01 1.688504964113235474e-01 -1.077283471822738647e-01 -1.044533997774124146e-01 -1.395719945430755615e-01 -2.009929418563842773e-01 1.165395602583885193e-01 -3.926576673984527588e-01 3.292864933609962463e-02 1.641163527965545654e-01 1.638441234827041626e-01 3.026973903179168701e-01 1.595185697078704834e-01 -7.780695706605911255e-02 1.203283518552780151e-01 -2.019463926553726196e-01 -3.351514041423797607e-01 2.448027282953262329e-01 -2.098404243588447571e-02 4.310475662350654602e-02 1.533512175083160400e-01 -7.126624137163162231e-02 2.864741981029510498e-01 2.834219112992286682e-02 1.521485447883605957e-01 6.676497310400009155e-02 1.250511556863784790e-01 -2.287419438362121582e-01 -2.179783880710601807e-01
2.302967905998229980e-01 -2.207834869623184204e-01 2.095305025577545166e-01 2.785072326660156250e-01 4.317495822906494141e-01 1.224285587668418884e-01 -2.440892010927200317e-01 -2.095865458250045776e-02 -1.980751156806945801e-01 -3.202037885785102844e-02 -2.299600094556808472e-01 7.927022129297256470e-02 5.764290224760770798e-03 -1.398966740816831589e-02 -1.368503719568252563e-01 2.205624878406524658e-01 1.285546272993087769e-01 2.870906889438629150e-01 -9.046926349401473999e-02 6.333867460489273071e-02 -1.433194279670715332e-01 1.320601105690002441e-01 1.304332166910171509e-01 1.922978013753890991e-01 -3.362741786986589432e-03 6.914762407541275024e-02 -2.318905293941497803e-02 2.022297084331512451e-01 2.057776898145675659e-01 1.319313198328018188e-01 -1.358674764633178711e-01 -1.440529525279998779e-01
2.907402813434600830e-01 -4.286120831966400146e-01 1.661594063043594360e-01 1.064498350024223328e-02 2.699672877788543701e-01 -4.099622368812561035e-02 -2.138858195394277573e-03 -1.489412486553192139e-01 -2.588954269886016846e-01 -2.304817317053675652e-03 -2.875190377235412598e-01 -7.820577174425125122e-02 -7.110311836004257202e-02 -4.477116465568542480e-02 -1.078105345368385315e-01 6.446478515863418579e-02 1.473285853862762451e-01 2.315413802862167358e-01 -2.991806864738464355e-01 4.842137172818183899e-02 -3.048318065702915192e-02 2.107660621404647827e-01 8.711022883653640747e-02 2.291114777326583862e-01 -1.222774088382720947e-01 1.161597762256860733e-02 3.779682889580726624e-02 1.853472739458084106e-01 8.821216970682144165e-02 2.905323803424835205e-01 -1.127460002899169922e-01 -1.613949984312057495e-02
2.331267744302749634e-01 5.390119180083274841e-02 3.501327633857727051e-01 -7.223094254732131958e-02 8.931956440210342407e-02 8.291958831250667572e-03 -2.764534354209899902e-01 -2.358298599720001221e-01 -1.603517085313796997e-01 1.220250055193901062e-01 -4.485054314136505127e-01 -2.009963244199752808e-01 -9.536078572273254395e-02 4.538132622838020325e-02 -9.994507580995559692e-02 5.497716367244720459e-02 1.741836965084075928e-01 4.400131292641162872e-03 -7.682459801435470581e-02 -1.161392480134963989e-01 -3.549000993371009827e-02 8.554472029209136963e-02 1.277673393487930298e-01 2.939017117023468018e-01 -5.384669452905654907e-02 2.553324401378631592e-01 -8.715321123600006104e-02 -1.641734540462493896e-01 1.532217562198638916e-01 1.230270117521286011e-01 -8.314821869134902954e-02 -2.435666173696517944e-01
-1.446298807859420776e-01 -8.372971415519714355e-02 7.046393305063247681e-02 1.454280018806457520e-01 8.907933533191680908e-02 -1.224424690008163452e-02 -3.036458045244216919e-02 1.400281935930252075e-01 8.528627455234527588e-02 1.531488150358200073e-01 -1.476952880620956421e-01 7.938124239444732666e-02 1.545775383710861206e-01 1.241749152541160583e-02 -2.067980170249938965e-02 -1.293561011552810669e-01 -2.185423970222473145e-01 2.637112736701965332e-01 -3.251597881317138672e-01 -1.145299598574638367e-01 1.694635674357414246e-02 2.867353558540344238e-01 -2.045423239469528198e-01 2.262766361236572266e-01 -2.460280656814575195e-01 4.527439177036285400e-01 -2.194649428129196167e-01 -8.011567406356334686e-03 4.032145068049430847e-02 2.488176226615905762e-01 -1.664765924215316772e-01 2.468817867338657379e-02
-2.778756916522979736e-01 -3.294767141342163086e-01 1.832471489906311035e-01 -1.775841414928436279e-01 2.651444077491760254e-01 -2.126837521791458130e-01 -6.066771224141120911e-02 1.349914073944091797e-01 -2.640216052532196045e-01 2.006215229630470276e-02 -3.744765818119049072e-01 1.967641264200210571e-01 1.187378093600273132e-01 1.503819078207015991e-01 1.251874957233667374e-02 -9.985858947038650513e-02 -2.985180355608463287e-02 4.044117406010627747e-02 -1.351599842309951782e-01 -1.930011510848999023e-01 -7.947741448879241943e-02 -1.630587875843048096e-01 -6.654480844736099243e-02 2.511065639555454254e-02 1.211566179990768433e-01 2.891614735126495361e-01 -1.041673272848129272e-01 1.692819446325302124e-01 -5.173520743846893311e-02 2.649852335453033447e-01 -9.438162297010421753e-02 1.283333729952573776e-02
-1.646724492311477661e-01 -2.494023740291595459e-01 5.157727748155593872e-02 -8.811444789171218872e-02 2.662827372550964355e-01 -8.351024240255355835e-02 -1.498758196830749512e-01 1.977190971374511719e-01 3.823511675000190735e-02 9.503889083862304688e-02 -1.564669758081436157e-01 2.607362270355224609e-01 -8.142780512571334839e-02 -1.231492981314659119e-01 -3.360157459974288940e-02 9.729633480310440063e-02 2.376735210418701172e-01 -5.309762060642242432e-02 2.534853480756282806e-02 -1.758182048797607422e-01 -7.050355523824691772e-02 2.007901072502136230e-01 2.419851720333099365e-01 2.142265737056732178e-01 -1.010138690471649170e-01 2.759816646575927734e-01 9.664701670408248901e-02 2.773761153221130371e-01 3.455594778060913086e-01 1.770827174186706543e-01 -1.220271438360214233e-01 -2.157808691263198853e-01
5.658687651157379150e-02 -1.606379300355911255e-01 9.284409880638122559e-02 9.911454468965530396e-02 9.133040159940719604e-02 7.940340787172317505e-02 1.202813908457756042e-01 -1.828839182853698730e-01 1.804859638214111328e-01 3.965718746185302734e-01 -3.488001227378845215e-01 5.047110468149185181e-02 -2.244262546300888062e-01 1.475615650415420532e-01 -8.402099832892417908e-03 6.977374851703643799e-02 -7.415666431188583374e-02 2.817753255367279053e-01 -2.887973375618457794e-02 -2.448554635047912598e-01 -1.071685552597045898e-02 -3.082311749458312988e-01 -7.823427021503448486e-02 7.148165721446275711e-03 2.123992517590522766e-02 2.664535343647003174e-01 -3.614090681076049805e-01 -6.381095945835113525e-02 -2.958177775144577026e-02 5.578186362981796265e-02 -1.436869353055953979e-01 -1.452866792678833008e-01
7.977973291417583823e-05 -4.722822830080986023e-02 1.281348019838333130e-01 -1.943650469183921814e-02 7.776641845703125000e-02 4.865531623363494873e-02 -2.678088471293449402e-02 -1.698615401983261108e-02 -2.479252070188522339e-01 1.728181540966033936e-02 -2.298858016729354858e-01 -1.384484916925430298e-01 2.066001109778881073e-02 -1.945650391280651093e-02 -1.835615187883377075e-01 -8.524203300476074219e-02 -6.648358702659606934e-02 1.954701691865921021e-01 -2.970747277140617371e-02 2.123513966798782349e-01 -1.653467565774917603e-01 -3.499943614006042480e-01 2.869280576705932617e-01 3.688729107379913330e-01 -4.817789420485496521e-02 1.819198727607727051e-01 -1.708854287862777710e-01 1.431792601943016052e-02 -1.263814605772495270e-02 5.100308656692504883e-01 9.413784742355346680e-02 -7.207052409648895264e-02
-8.489769883453845978e-03 -2.613130509853363037e-01 2.245224863290786743e-01 1.093681007623672485e-01 1.099885851144790649e-01 -4.055558238178491592e-03 -1.150467172265052795e-01 -2.103701382875442505e-01 1.497565358877182007e-01 1.167136356234550476e-01 -2.003211379051208496e-01 -2.621804177761077881e-01 -1.816593669354915619e-02 1.439956128597259521e-01 1.223316788673400879e-02 -6.458284705877304077e-02 2.143238633871078491e-01 1.831557601690292358e-01 2.005599997937679291e-02 -1.060734018683433533e-01 -8.617350459098815918e-02 8.485350012779235840e-02 -1.249237954616546631e-01 -1.663437932729721069e-01 -5.702778324484825134e-02 3.762919902801513672e-01 2.198664993047714233e-01 1.029425859451293945e-01 -7.243642956018447876e-02 2.615972757339477539e-01 9.534816443920135498e-02 -4.401935338973999023e-01
1.955863088369369507e-01 -1.694715172052383423e-01 7.220084965229034424e-02 -5.459036678075790405e-02 8.855648338794708252e-02 1.191381085664033890e-02 -1.882632523775100708e-01 -1.859737336635589600e-01 -4.565522819757461548e-02 1.000018939375877380e-01 -4.155255854129791260e-01 3.303470611572265625e-01 6.558996438980102539e-02 -1.301933377981185913e-01 1.388082355260848999e-01 -3.286477923393249512e-02 -3.226193785667419434e-02 -1.296117007732391357e-01 -8.572546392679214478e-02 -1.796520948410034180e-01 -1.813852787017822266e-01 -8.708705008029937744e-02 1.132783964276313782e-01 1.905696839094161987e-01 -1.999896485358476639e-03 3.429213166236877441e-01 -6.812075525522232056e-02 3.378037512302398682e-01 2.501063942909240723e-01 1.604036837816238403e-01 -1.580809503793716431e-01 1.209252625703811646e-01
3.128125518560409546e-02 -1.610600650310516357e-01 6.920130550861358643e-02 8.483633399009704590e-02 1.695138365030288696e-01 1.208889111876487732e-01 6.995317339897155762e-02 -2.151064276695251465e-01 6.554623693227767944e-02 3.705919981002807617e-01 -2.462967038154602051e-01 -9.423347562551498413e-02 5.131438001990318298e-02 -1.159990858286619186e-02 -2.351375669240951538e-01 2.542397379875183105e-01 -2.648397348821163177e-04 2.158181369304656982e-01 -2.170999795198440552e-01 -2.202667891979217529e-01 -1.726059466600418091e-01 -5.347670987248420715e-02 1.714220494031906128e-01 1.494328081607818604e-01 -3.035742342472076416e-01 1.704591065645217896e-01 -1.708546578884124756e-01 1.033419966697692871e-01 2.538271062076091766e-02 9.151685982942581177e-02 -1.300423741340637207e-01 -3.451075255870819092e-01
-1.097956579178571701e-02 -2.020741440355777740e-02 2.066802829504013062e-01 -1.774035044945776463e-03 2.800873219966888428e-01 -7.883992046117782593e-02 9.252078086137771606e-02 2.107435017824172974e-01 -1.812945455312728882e-01 1.381109748035669327e-02 -1.728539764881134033e-01 1.515294164419174194e-01 -1.686941832304000854e-01 -2.731615602970123291e-01 5.411246791481971741e-02 -2.679883874952793121e-02 2.972931265830993652e-01 3.110966645181179047e-02 -1.160473674535751343e-01 -2.197722643613815308e-01 -2.576469257473945618e-02 -1.079947948455810547e-01 2.381249666213989258e-01 -8.647483587265014648e-02 -2.409154735505580902e-02 2.815490663051605225e-01 7.353192567825317383e-02 1.414846777915954590e-01 3.957738578319549561e-01 1.461886614561080933e-01 -2.662979960441589355e-01 -2.113541066646575928e-01
-6.134169921278953552e-02 -2.903635799884796143e-01 2.953825145959854126e-02 -4.873687773942947388e-02 -1.044662147760391235e-01 -5.870672408491373062e-03 -9.298875182867050171e-02 7.851234823465347290e-02 1.204098388552665710e-02 2.349929660558700562e-01 -1.638206690549850464e-01 2.622255682945251465e-01 -7.986839860677719116e-02 -1.288699917495250702e-02 -4.970379173755645752e-02 -6.376919895410537720e-02 2.048611082136631012e-02 2.356261610984802246e-01 1.005408167839050293e-01 -2.275890111923217773e-01 -4.978144075721502304e-03 1.775473058223724365e-01 2.223218232393264771e-01 9.605681151151657104e-02 -2.533480823040008545e-01 5.021299719810485840e-01 -1.358167529106140137e-01 1.614238508045673370e-02 -1.678387224674224854e-01 2.663138210773468018e-01 -1.253657937049865723e-01 -2.469597756862640381e-01
5.424876883625984192e-02 -9.855023026466369629e-02 -5.365276709198951721e-03 -1.015140488743782043e-01 1.139710545539855957e-01 -3.149192631244659424e-01 -9.282979369163513184e-02 5.140221491456031799e-02 -2.572813332080841064e-01 3.016258776187896729e-01 -2.584391236305236816e-01 -1.825599116273224354e-03 -1.532593667507171631e-01 6.281653791666030884e-02 7.645680755376815796e-02 -2.108631283044815063e-01 3.039417266845703125e-01 1.257031261920928955e-01 1.048591658473014832e-01 -1.756935566663742065e-01 -6.139994412660598755e-02 7.499101758003234863e-02 3.100459277629852295e-01 8.989396691322326660e-02 -1.160558089613914490e-01 2.870197296142578125e-01 -2.089397460222244263e-01 1.375434994697570801e-01 2.093493640422821045e-01 2.275269627571105957e-01 -4.777140170335769653e-02 -1.786868423223495483e-01
1.490162461996078491e-01 -1.658994406461715698e-01 -1.080410033464431763e-01 1.122718602418899536e-01 4.331845324486494064e-03 -1.546610742807388306e-01 -4.032776877284049988e-02 -4.129805043339729309e-02 1.149141713976860046e-01 2.067448794841766357e-01 -2.016622573137283325e-01 2.467651218175888062e-01 9.588070958852767944e-02 -4.741168767213821411e-02 1.928719282150268555e-01 -2.052954733371734619e-01 5.421835929155349731e-02 -1.726709604263305664e-01 2.729021757841110229e-02 -2.841020226478576660e-01 -7.557408511638641357e-02 1.196314767003059387e-01 2.409410625696182251e-01 1.328321844339370728e-01 -2.303670644760131836e-01 4.551790952682495117e-01 -1.956956237554550171e-01 1.389029920101165771e-01 2.215379029512405396e-01 1.556220501661300659e-01 -1.439944058656692505e-01 -1.691557168960571289e-01
7.165595889091491699e-02 1.813013404607772827e-01 1.927354484796524048e-01 -1.487432867288589478e-01 3.790527582168579102e-02 -1.398859322071075439e-01 -1.523047313094139099e-02 -2.111404240131378174e-01 -2.498897314071655273e-01 5.766786634922027588e-02 -1.820601075887680054e-01 1.221338659524917603e-01 1.711268126964569092e-01 6.144040077924728394e-02 1.165186837315559387e-01 1.338539570569992065e-01 1.238919980823993683e-02 6.239635124802589417e-02 -4.226461797952651978e-02 -4.170628488063812256e-01 -8.074810355901718140e-02 3.214214742183685303e-02 1.055859625339508057e-01 1.752664595842361450e-01 3.965146094560623169e-02 3.502123951911926270e-01 8.040971308946609497e-02 6.602206081151962280e-02 -1.493964046239852905e-01 2.399940341711044312e-01 -3.871344625949859619e-01 -2.539509534835815430e-01
3.700423538684844971e-01 -1.153383255004882812e-01 8.323298394680023193e-02 2.720773592591285706e-02 2.976432144641876221e-01 1.755332350730895996e-01 -8.400306850671768188e-02 -3.423946036491543055e-04 5.521707981824874878e-02 -1.028533279895782471e-01 -4.857391417026519775e-01 4.528057575225830078e-02 -6.453665345907211304e-02 -1.280274093151092529e-01 -1.045841723680496216e-01 -6.288474798202514648e-02 1.056728791445493698e-02 2.025830894708633423e-01 9.145253896713256836e-02 7.637202739715576172e-02 -9.967315942049026489e-02 7.046080380678176880e-02 5.047318339347839355e-02 3.603238463401794434e-01 -5.884752795100212097e-02 1.097410768270492554e-01 -1.514028161764144897e-01 -5.354898422956466675e-02 1.495114862918853760e-01 2.022547274827957153e-01 -2.603619694709777832e-01 -2.315063774585723877e-01
-3.218434005975723267e-02 -3.366921246051788330e-01 1.086947470903396606e-01 1.685780733823776245e-01 2.017726749181747437e-02 1.308225840330123901e-02 -1.236915066838264465e-01 6.652786582708358765e-02 -4.466808959841728210e-02 2.503306865692138672e-01 -1.005346141755580902e-02 3.275564908981323242e-01 -1.558052003383636475e-01 -2.049814164638519287e-01 -5.944397673010826111e-02 3.191335871815681458e-02 2.017010897397994995e-01 -3.473543003201484680e-02 1.066087409853935242e-01 -2.428202629089355469e-01 -2.964437603950500488e-01 -4.557624086737632751e-02 1.088268011808395386e-01 1.111857872456312180e-02 -4.773670062422752380e-02 1.438020616769790649e-01 -1.655733287334442139e-01 -5.058422312140464783e-02 -8.308566361665725708e-02 4.872046411037445068e-01 -2.449833303689956665e-01 1.039532199501991272e-01
1.446204185485839844e-01 -3.834663629531860352e-01 1.522767543792724609e-01 -2.867020107805728912e-02 6.009370461106300354e-02 -1.249367371201515198e-01 -9.463739395141601562e-02 -3.594447299838066101e-02 -1.421120017766952515e-01 2.323914468288421631e-01 -2.815224826335906982e-01 2.916440665721893311e-01 8.063940703868865967e-02 -7.164236158132553101e-02 1.399439573287963867e-01 -9.160379879176616669e-03 9.471137821674346924e-02 -1.272545158863067627e-01 -2.782069742679595947e-01 -2.928145527839660645e-01 -1.838210225105285645e-01 -8.909754455089569092e-02 3.102802038192749023e-01 1.717601902782917023e-02 1.193875595927238464e-01 3.103938400745391846e-01 -6.631071120500564575e-02 6.395966559648513794e-02 7.728284597396850586e-02 1.182131916284561157e-01 -1.915330886840820312e-01 8.015514910221099854e-02
1.645997613668441772e-01 -3.092073202133178711e-01 -6.857016682624816895e-02 -4.151594359427690506e-03 6.902412977069616318e-03 -2.273266911506652832e-01 3.685254603624343872e-03 2.262094244360923767e-02 -7.512024044990539551e-02 7.850867509841918945e-02 -3.342806696891784668e-01 3.818580508232116699e-01 9.232076257467269897e-02 -3.972258046269416809e-02 4.054989293217658997e-02 -2.592320926487445831e-02 7.219266146421432495e-02 -1.393854245543479919e-02 -2.221267521381378174e-01 -3.125658333301544189e-01 -2.751171290874481201e-01 2.735467255115509033e-02 1.088406741619110107e-01 -2.565914206206798553e-02 3.267814964056015015e-02 2.610123455524444580e-01 -1.209213286638259888e-01 1.752755492925643921e-01 1.883461326360702515e-01 3.824617862701416016e-01 -5.068330559879541397e-03 -2.904096432030200958e-02
-1.649791598320007324e-01 -2.343655675649642944e-01 1.945370286703109741e-01 -7.478354126214981079e-02 1.297761052846908569e-01 7.165516912937164307e-02 -2.059885859489440918e-01 2.243672683835029602e-02 -2.036009430885314941e-01 3.417722582817077637e-01 -9.912531077861785889e-02 -1.586108207702636719e-01 2.127069421112537384e-02 9.986009448766708374e-02 -3.219871819019317627e-01 -2.022752612829208374e-01 -9.959882497787475586e-02 1.531232427805662155e-02 -1.793316155672073364e-01 -2.857932746410369873e-01 -8.342537097632884979e-03 -4.064751416444778442e-02 1.172683387994766235e-01 1.349213272333145142e-01 -3.890883550047874451e-02 3.123515844345092773e-01 1.531336158514022827e-01 2.502625286579132080e-01 -2.579639852046966553e-01 4.715869575738906860e-02 -9.439487755298614502e-02 -2.018375098705291748e-01
2.448108047246932983e-01 -1.602406799793243408e-01 1.069332882761955261e-01 -1.799982637166976929e-01 1.387865990400314331e-01 -1.477579921483993530e-01 -1.772956699132919312e-01 1.189822778105735779e-01 -2.789608240127563477e-01 -5.224198475480079651e-02 -2.969240248203277588e-01 3.304579257965087891e-01 7.983686774969100952e-02 -1.665218770503997803e-01 -3.339878469705581665e-02 -6.546544283628463745e-02 3.398686647415161133e-02 -9.107587486505508423e-02 -5.449526011943817139e-03 -2.209497839212417603e-01 -1.388257890939712524e-01 -1.354416608810424805e-01 3.132497668266296387e-01 1.183337122201919556e-01 3.535556048154830933e-02 2.805764973163604736e-01 -3.389895334839820862e-02 2.456227093935012817e-01 1.985335797071456909e-01 1.899686902761459351e-01 -3.057151660323143005e-02 -2.012893259525299072e-01
1.523486673831939697e-01 -8.707614988088607788e-02 2.558876872062683105e-01 1.015376821160316467e-01 2.705538272857666016e-01 2.041904181241989136e-01 9.370974451303482056e-02 3.570950590074062347e-03 1.234049052000045776e-01 2.455092072486877441e-01 -9.646989405155181885e-03 -2.393917413428425789e-03 -2.232601493597030640e-01 -2.017992883920669556e-01 -5.125695839524269104e-02 -6.984146684408187866e-02 -1.991441994905471802e-01 -8.148483932018280029e-02 5.718657746911048889e-02 -8.625035732984542847e-02 -1.995724439620971680e-01 -2.931085824966430664e-01 1.232358887791633606e-01 -4.503695294260978699e-03 -2.170950919389724731e-01 9.683372825384140015e-02 -1.046003252267837524e-01 -8.876582980155944824e-02 1.121834665536880493e-01 5.494616031646728516e-01 9.089983254671096802e-02 -4.010231699794530869e-03
3.932057693600654602e-02 -1.543894708156585693e-01 3.095776736736297607e-01 1.123054400086402893e-01 9.664510935544967651e-02 -8.866912126541137695e-02 -2.573378570377826691e-02 -1.708099544048309326e-01 1.381786465644836426e-01 2.444829940795898438e-01 -1.893247216939926147e-01 6.414193660020828247e-02 -4.915389418601989746e-02 7.871021330356597900e-02 -1.796351671218872070e-01 1.507181376218795776e-01 3.926550503820180893e-03 1.244857162237167358e-01 -1.060607656836509705e-01 -1.529389470815658569e-01 -2.002011090517044067e-01 -7.263387739658355713e-02 2.584051191806793213e-01 9.637069702148437500e-02 -2.530719041824340820e-01 3.220035731792449951e-01 -2.290674597024917603e-01 2.365474030375480652e-02 -1.426814049482345581e-01 -1.552040874958038330e-01 -9.097148478031158447e-02 -4.377824366092681885e-01
4.051731526851654053e-02 -1.450327187776565552e-01 4.311731457710266113e-01 1.412081420421600342e-01 3.570822179317474365e-01 9.536670520901679993e-03 -8.265358209609985352e-02 1.747219115495681763e-01 -2.844671308994293213e-01 1.435653865337371826e-01 -4.150731489062309265e-02 1.508926302194595337e-01 4.209062550216913223e-03 -3.077256027609109879e-03 -5.579186230897903442e-02 3.367592766880989075e-02 -1.127216368913650513e-01 1.497860103845596313e-01 -1.634468436241149902e-01 -2.850683331489562988e-01 1.431473046541213989e-01 -6.868515908718109131e-02 -2.750424109399318695e-02 -6.382216513156890869e-02 -9.416804462671279907e-02 1.687553524971008301e-01 -1.546362340450286865e-01 2.220276184380054474e-02 -9.327872097492218018e-02 1.461889296770095825e-01 -4.276490211486816406e-01 1.683790981769561768e-01
2.453892529010772705e-01 -1.175191700458526611e-01 7.394813746213912964e-02 1.987288892269134521e-01 3.622706830501556396e-01 -1.742855310440063477e-01 -3.298932909965515137e-01 -9.572432190179824829e-02 1.825972944498062134e-01 -2.082916647195816040e-01 -3.082981109619140625e-01 -5.089067667722702026e-02 -8.473371714353561401e-02 -6.721679121255874634e-02 -1.431720554828643799e-01 1.058892682194709778e-01 -3.747423738241195679e-02 2.973678112030029297e-01 -4.141009226441383362e-02 -1.458359807729721069e-01 5.609578639268875122e-02 -1.656204313039779663e-01 1.131173968315124512e-01 6.326390802860260010e-02 -4.066392406821250916e-02 2.052534967660903931e-01 -1.562874913215637207e-01 -1.682170629501342773e-01 2.532964348793029785e-01 2.375143170356750488e-01 5.843535810708999634e-02 5.429933592677116394e-02
3.007762432098388672e-01 -4.462323337793350220e-02 8.859708160161972046e-02 2.608931362628936768e-01 2.536624073982238770e-01 1.156673133373260498e-01 -4.729560390114784241e-02 -9.590220451354980469e-02 -1.099462211132049561e-01 -1.319821029901504517e-01 -2.518759667873382568e-01 1.388090103864669800e-01 -5.882957577705383301e-02 7.524849474430084229e-02 -2.033083587884902954e-01 -6.749522686004638672e-02 1.851086020469665527e-01 2.438229471445083618e-01 -1.516687124967575073e-01 -1.153099611401557922e-01 5.609752610325813293e-03 8.649269491434097290e-02 2.797720953822135925e-02 4.123679399490356445e-01 -1.266719102859497070e-01 1.968572586774826050e-01 1.143245473504066467e-01 -5.090221017599105835e-02 3.060773611068725586e-01 1.793487370014190674e-01 -2.091064900159835815e-01 -1.638549864292144775e-01
2.048258185386657715e-01 -2.359452657401561737e-02 2.691101133823394775e-01 6.999412551522254944e-03 -5.972737818956375122e-02 2.588464133441448212e-02 2.437877506017684937e-01 1.076386347413063049e-01 2.150166630744934082e-01 2.115118205547332764e-01 -7.780358195304870605e-02 1.383524760603904724e-02 9.626910090446472168e-02 -1.675968915224075317e-01 -1.693558692932128906e-02 -1.875962316989898682e-01 -5.341648682951927185e-02 2.925460636615753174e-01 1.437982618808746338e-01 -2.832768559455871582e-01 -5.527276173233985901e-02 3.043092489242553711e-01 1.374412477016448975e-01 2.498951405286788940e-01 7.618799805641174316e-02 8.846678584814071655e-02 -1.513732522726058960e-01 1.372805535793304443e-01 9.915383905172348022e-02 3.015418350696563721e-01 -2.730586826801300049e-01 -2.065108269453048706e-01
-2.901784144341945648e-02 -2.598021030426025391e-01 1.226440444588661194e-01 -1.578509658575057983e-01 3.244736790657043457e-01 -2.170255929231643677e-01 1.004375293850898743e-01 -1.495792344212532043e-02 -3.489941060543060303e-01 1.127211898565292358e-01 -1.592036336660385132e-01 2.362599074840545654e-01 -2.945074811577796936e-02 -8.103530853986740112e-02 -9.604172408580780029e-02 -9.141340106725692749e-02 9.862481802701950073e-02 -1.053640171885490417e-01 1.017363220453262329e-01 -6.010156497359275818e-02 -1.712906509637832642e-01 8.438470959663391113e-02 2.329732775688171387e-01 -2.153430320322513580e-02 1.635657250881195068e-01 3.619901835918426514e-01 6.835868209600448608e-02 1.196718066930770874e-01 2.751894593238830566e-01 2.323365062475204468e-01 -1.776584237813949585e-01 -1.558085381984710693e-01
-9.307093173265457153e-02 -1.060007438063621521e-01 -4.959698393940925598e-02 -7.174788042902946472e-03 7.403151690959930420e-02 1.047508344054222107e-01 -1.728304475545883179e-01 1.595036983489990234e-01 1.998943984508514404e-01 3.724288642406463623e-01 -3.520556092262268066e-01 1.678689122200012207e-01 -5.217106267809867859e-02 5.051902309060096741e-02 -8.471005409955978394e-02 2.003384754061698914e-02 1.640587300062179565e-01 -1.842198818922042847e-01 -7.828879356384277344e-02 -2.655066549777984619e-01 6.114476546645164490e-02 5.095862597227096558e-02 -1.123275905847549438e-01 6.021254509687423706e-02 -6.176745519042015076e-02 2.977513372898101807e-01 -4.301246255636215210e-02 1.950730830430984497e-01 -8.342183381319046021e-02 4.554026126861572266e-01 -2.153405696153640747e-01 -9.507469087839126587e-02
3.857413306832313538e-02 -2.506134510040283203e-01 2.895607650279998779e-01 9.198398143053054810e-02 3.894261419773101807e-01 -1.123530976474285126e-02 -1.279825866222381592e-01 -7.691977918148040771e-02 -2.403402626514434814e-01 -9.105471521615982056e-02 -3.116355538368225098e-01 -1.361932419240474701e-02 -3.481150418519973755e-02 1.369017064571380615e-01 1.302723400294780731e-02 1.022828295826911926e-01 8.795084059238433838e-02 1.328430324792861938e-01 -2.276411950588226318e-01 2.445832826197147369e-03 -1.659837812185287476e-01 -8.113938570022583008e-02 -1.395659148693084717e-01 2.509329617023468018e-01 -1.270102262496948242e-01 -6.981235742568969727e-02 -1.658127009868621826e-01 -1.047641783952713013e-01 1.623397469520568848e-01 4.015854299068450928e-01 -1.841461360454559326e-01 2.413055673241615295e-02
4.842699691653251648e-02 -7.175568491220474243e-02 2.507777214050292969e-01 -5.164388194680213928e-02 3.204129934310913086e-01 -1.036052778363227844e-01 -2.634302899241447449e-02 1.280669867992401123e-01 -1.270871311426162720e-01 2.518971562385559082e-01 -2.582964003086090088e-01 3.860274255275726318e-01 1.234991326928138733e-01 -6.054278090596199036e-02 -8.812882006168365479e-02 -2.595626711845397949e-01 2.031550854444503784e-01 1.478067785501480103e-02 -1.890148036181926727e-02 -2.801580913364887238e-02 -1.228169500827789307e-01 2.995510771870613098e-02 3.620717227458953857e-01 -3.665093705058097839e-02 -1.214602310210466385e-02 2.283660769462585449e-01 -4.741759970784187317e-03 1.535438597202301025e-01 2.604500949382781982e-01 2.388733327388763428e-01 5.707496777176856995e-02 -1.093574240803718567e-01
9.491789154708385468e-03 -2.344379723072052002e-01 6.791657954454421997e-02 -2.155153602361679077e-01 3.437937796115875244e-02 -5.383798480033874512e-02 -2.230456918478012085e-01 1.050795465707778931e-01 2.568677663803100586e-01 3.911039605736732483e-02 -2.003337889909744263e-01 2.158788740634918213e-01 -7.050488889217376709e-02 -2.312634587287902832e-01 8.713333308696746826e-02 1.455967873334884644e-01 7.116603106260299683e-02 -6.766849663108587265e-03 -7.672865688800811768e-02 -2.092295587062835693e-01 -5.579413846135139465e-02 -5.111673846840858459e-02 -2.667162418365478516e-01 4.623613655567169189e-01 -1.981201469898223877e-01 3.023620247840881348e-01 3.831067681312561035e-02 -2.629750967025756836e-02 -1.126885339617729187e-01 1.721911691129207611e-02 -2.442956566810607910e-01 -1.913112699985504150e-01
1.379464566707611084e-01 -4.050984084606170654e-01 2.179146371781826019e-02 -1.171718314290046692e-01 3.440098762512207031e-01 1.380768604576587677e-03 -1.009573489427566528e-01 8.074174076318740845e-02 -1.708877459168434143e-02 -1.964543759822845459e-01 -4.590568542480468750e-01 2.565074861049652100e-01 1.248085200786590576e-01 -1.412911564111709595e-01 6.547360867261886597e-02 -8.361934125423431396e-02 1.378699243068695068e-01 -1.137911379337310791e-01 -1.232316046953201294e-01 -1.831403821706771851e-01 1.508770044893026352e-02 -5.885899066925048828e-02 1.136005148291587830e-01 -2.378770112991333008e-01 -6.102712452411651611e-02 2.065825909376144409e-01 -4.087151959538459778e-02 5.350873246788978577e-02 3.695015236735343933e-02 1.355687826871871948e-01 -2.496465295553207397e-01 -1.360262483358383179e-01
-1.511540263891220093e-01 3.277717623859643936e-03 1.260911226272583008e-01 -7.129994034767150879e-02 8.598810434341430664e-02 -2.517024800181388855e-02 -5.909734964370727539e-02 1.010561659932136536e-01 -3.049090690910816193e-02 1.675670146942138672e-01 -3.704557716846466064e-01 -3.635288402438163757e-02 -2.031156271696090698e-01 1.480848938226699829e-01 -2.658178508281707764e-01 -8.788360655307769775e-02 -1.147378236055374146e-01 -1.068608164787292480e-01 3.574027679860591888e-03 -3.036047816276550293e-01 -3.062132932245731354e-02 -1.595440357923507690e-01 -1.384339928627014160e-01 2.317946255207061768e-01 -2.642710804939270020e-01 4.536301791667938232e-01 -5.537438020110130310e-02 7.680523674935102463e-03 -1.413478255271911621e-01 3.083310723304748535e-01 -1.000404357910156250e-01 -7.371710240840911865e-02
2.320463508367538452e-01 -2.297457456588745117e-01 2.217013835906982422e-01 -5.771264061331748962e-02 1.155250295996665955e-01 5.573052167892456055e-02 4.382977262139320374e-02 -1.260578483343124390e-01 8.259238302707672119e-02 5.031176805496215820e-01 -2.108101099729537964e-01 -5.603194236755371094e-02 -1.823506318032741547e-02 1.352386027574539185e-01 -2.161276787519454956e-01 2.341531664133071899e-01 -1.204922497272491455e-01 2.367018908262252808e-01 -1.389450132846832275e-01 -1.937208026647567749e-01 -1.253601163625717163e-01 -6.634511053562164307e-02 2.295313961803913116e-02 1.281378865242004395e-01 -1.258343905210494995e-01 2.567030787467956543e-01 -2.833668291568756104e-01 1.007692217826843262e-01 -1.340935826301574707e-01 7.037896197289228439e-03 -1.693323440849781036e-02 -1.548980027437210083e-01
-1.344579621218144894e-03 -3.783561661839485168e-02 4.356373101472854614e-02 8.460531942546367645e-03 2.066148445010185242e-02 -8.115723729133605957e-02 -1.854282617568969727e-01 -9.212152659893035889e-02 -3.477631136775016785e-02 -6.670143920928239822e-03 -2.414294332265853882e-01 8.038602769374847412e-02 -1.596472412347793579e-01 -1.330171227455139160e-01 -4.274085536599159241e-02 -1.651623249053955078e-01 -1.104991510510444641e-01 5.080129578709602356e-02 -2.177391499280929565e-01 -4.138008952140808105e-01 9.533203393220901489e-02 -1.247895658016204834e-01 -2.920315563678741455e-01 3.950209915637969971e-01 -1.039851903915405273e-01 3.351168632507324219e-01 -1.697937995195388794e-01 1.786442287266254425e-02 7.279327511787414551e-02 -6.396947056055068970e-02 -3.640290200710296631e-01 -1.217919811606407166e-01
-5.884672701358795166e-02 -4.056036174297332764e-01 1.491723805665969849e-01 -1.166106760501861572e-01 2.823668718338012695e-01 -1.357369273900985718e-01 -1.821487769484519958e-02 1.662816405296325684e-01 -1.617275178432464600e-01 1.428428143262863159e-01 1.754288934171199799e-02 1.889343410730361938e-01 5.329593643546104431e-02 3.517016470432281494e-01 -8.299582451581954956e-02 -5.184304341673851013e-02 -6.139325723052024841e-02 1.242298409342765808e-01 -1.035943701863288879e-01 -4.939845800399780273e-01 1.129760891199111938e-01 -3.773178160190582275e-02 -7.280362397432327271e-02 9.645132720470428467e-02 -1.785882562398910522e-01 1.728501766920089722e-01 -1.029381603002548218e-01 -7.569526135921478271e-02 3.672965615987777710e-02 2.112474143505096436e-01 -1.551916003227233887e-01 2.144778519868850708e-02
-2.213928289711475372e-02 -8.518868684768676758e-02 5.516626685857772827e-02 1.230391021817922592e-02 2.854137718677520752e-01 -2.871183454990386963e-01 -1.174715757369995117e-01 -6.958743929862976074e-02 5.377163644880056381e-03 2.637223005294799805e-01 -1.945749223232269287e-01 4.678850173950195312e-01 -1.328373998403549194e-01 -6.060392782092094421e-02 -8.557334542274475098e-02 -9.294708818197250366e-02 1.790320128202438354e-01 -1.237500309944152832e-01 -1.054613664746284485e-01 -1.236155778169631958e-01 -2.321423292160034180e-01 -1.577152013778686523e-01 -8.074667304754257202e-02 3.476200103759765625e-01 -6.213128939270973206e-02 2.501982152462005615e-01 -5.681562796235084534e-02 2.487516850233078003e-01 1.739526987075805664e-01 2.697930857539176941e-02 -3.123914822936058044e-03 2.068941481411457062e-02
8.747866749763488770e-02 -1.699684858322143555e-01 3.435662686824798584e-01 2.468310892581939697e-01 4.313435256481170654e-01 -1.878190189599990845e-01 1.092222332954406738e-01 -1.168953776359558105e-01 -2.668570280075073242e-01 -8.866088092327117920e-02 -1.999466270208358765e-01 -7.131975144147872925e-02 -1.132074370980262756e-01 -4.946476966142654419e-02 -3.744097650051116943e-01 8.835891261696815491e-03 1.062854975461959839e-01 2.563545405864715576e-01 -1.208130940794944763e-01 -1.407099701464176178e-02 -1.049782801419496536e-02 8.852503448724746704e-02 1.168784648180007935e-01 1.383872032165527344e-01 -7.589546497911214828e-03 1.139101106673479080e-02 -2.191480547189712524e-01 8.759716525673866272e-03 -2.716614305973052979e-02 2.336668819189071655e-01 -9.461216628551483154e-02 -1.129579916596412659e-01
1.619375310838222504e-02 -8.909717947244644165e-02 -1.164395585656166077e-01 -1.784901916980743408e-01 -1.732579781673848629e-03 9.012822806835174561e-02 -1.508621275424957275e-01 1.147307604551315308e-01 -2.122368849813938141e-02 2.154417634010314941e-01 3.894135355949401855e-02 1.086302474141120911e-01 -2.504813298583030701e-02 -1.528619527816772461e-01 -3.229071199893951416e-02 -1.951409131288528442e-01 2.527075707912445068e-01 1.129862144589424133e-01 1.630886644124984741e-01 6.402439903467893600e-03 -1.523695290088653564e-01 -1.172378063201904297e-01 1.510905027389526367e-01 1.731576770544052124e-01 -4.331807419657707214e-02 6.144357323646545410e-01 -2.082454785704612732e-02 1.631088703870773315e-01 -8.029285073280334473e-02 2.625612914562225342e-01 -2.725749611854553223e-01 -1.728212833404541016e-01
8.552826941013336182e-02 -1.426134258508682251e-01 -7.413071393966674805e-02 -3.874780237674713135e-02 1.057271473109722137e-02 2.631885930895805359e-02 3.855933621525764465e-02 3.054756484925746918e-02 3.814231976866722107e-02 1.905879080295562744e-01 -5.196805112063884735e-03 2.297248244285583496e-01 -6.662894785404205322e-02 -2.219725251197814941e-01 -1.898810416460037231e-01 2.491474896669387817e-01 -1.909613460302352905e-01 1.838544160127639771e-01 -5.651551112532615662e-02 -3.622022224590182304e-03 -1.221344843506813049e-01 -2.081695944070816040e-01 -1.620025485754013062e-01 4.967467486858367920e-02 -1.927017122507095337e-01 3.591541945934295654e-01 -2.367463260889053345e-01 4.227010607719421387e-01 3.476526588201522827e-02 9.952206909656524658e-02 -1.871597915887832642e-01 -3.350717425346374512e-01
1.062059849500656128e-01 -2.897467911243438721e-01 1.208126470446586609e-01 -4.480201750993728638e-02 8.448851108551025391e-02 -1.829499155282974243e-01 -6.806035339832305908e-02 -8.395223319530487061e-02 -6.705994904041290283e-02 9.597431868314743042e-02 -2.307091057300567627e-01 1.821095794439315796e-01 8.213658630847930908e-02 -3.644151687622070312e-01 1.247449219226837158e-01 -1.685860008001327515e-01 -9.599328041076660156e-02 -1.296394914388656616e-01 -1.617563515901565552e-01 -2.960260808467864990e-01 -1.310555338859558105e-01 -1.679078489542007446e-01 1.079192981123924255e-01 3.910538181662559509e-02 -1.019464619457721710e-02 1.782961785793304443e-01 -3.153824014589190483e-03 2.916295230388641357e-01 8.964729309082031250e-02 3.818179368972778320e-01 -2.729971408843994141e-01 -9.266476333141326904e-02
-3.072707913815975189e-02 -1.212891265749931335e-01 2.315519899129867554e-01 4.111986234784126282e-02 1.910780817270278931e-01 -7.845949381589889526e-02 8.283636718988418579e-02 -4.556107893586158752e-02 -7.456678152084350586e-02 1.657023727893829346e-01 -3.133771419525146484e-01 3.636205792427062988e-01 1.410233229398727417e-02 1.340808719396591187e-01 8.305819332599639893e-02 -5.412540584802627563e-02 1.246390715241432190e-01 -3.076871931552886963e-01 1.321816118434071541e-03 -2.019128054380416870e-01 -1.560126990079879761e-02 -7.404912263154983521e-02 -7.304563187062740326e-03 9.109606593847274780e-02 1.292863786220550537e-01 4.164784848690032959e-01 1.955902390182018280e-02 1.366409212350845337e-01 4.464773088693618774e-02 4.011680483818054199e-01 -1.429244577884674072e-01 1.683778911828994751e-01
-3.071710467338562012e-02 -9.016910940408706665e-02 6.381890922784805298e-02 8.984295278787612915e-02 1.726535558700561523e-01 -1.181822121143341064e-01 2.456453256309032440e-02 -1.965043544769287109e-01 -2.637866437435150146e-01 3.241719901561737061e-01 -3.197458982467651367e-01 2.295236587524414062e-01 1.798316687345504761e-01 8.090937882661819458e-02 2.866755425930023193e-01 -4.893181473016738892e-02 3.293719515204429626e-02 -2.850170060992240906e-02 -1.287879981100559235e-02 -2.399795204401016235e-01 -2.022340297698974609e-01 2.382879145443439484e-02 1.170462742447853088e-01 2.048421949148178101e-01 1.547737419605255127e-01 4.405344426631927490e-01 -1.739953644573688507e-02 9.352135658264160156e-02 -1.131641939282417297e-01 1.082866787910461426e-01 -1.065862923860549927e-01 -1.516184657812118530e-01
2.809128165245056152e-01 -1.987817287445068359e-01 3.785212039947509766e-01 -1.322834193706512451e-01 2.760686874389648438e-01 7.748001813888549805e-02 -2.736172676086425781e-01 -4.254098609089851379e-02 -2.901406958699226379e-02 3.219641000032424927e-02 -3.070761263370513916e-01 1.248758807778358459e-01 -1.027810946106910706e-01 2.180461883544921875e-01 9.629078209400177002e-02 -1.922380775213241577e-01 -3.109439834952354431e-02 -3.882943093776702881e-02 7.480543851852416992e-02 -1.123297214508056641e-01 -2.629056870937347412e-01 -3.521106764674186707e-02 -6.494399160146713257e-02 1.939346790313720703e-01 -1.562421172857284546e-01 7.446838170289993286e-02 -9.294850379228591919e-02 2.805391252040863037e-01 -5.012226104736328125e-02 7.567902654409408569e-02 -2.942343056201934814e-01 2.848909981548786163e-02
-1.242536120116710663e-02 -8.971115201711654663e-02 1.960198879241943359e-01 -2.974500954151153564e-01 4.537314176559448242e-01 1.246630176901817322e-01 -5.579434335231781006e-02 9.329856373369693756e-03 4.688811674714088440e-02 2.882318943738937378e-02 -1.686623692512512207e-01 3.540743514895439148e-02 2.005399577319622040e-02 1.144337132573127747e-01 -1.304118707776069641e-02 -4.651762545108795166e-02 1.163755282759666443e-01 -1.101706996560096741e-01 4.214971885085105896e-02 -3.647921383380889893e-01 -6.365039199590682983e-02 -1.985017955303192139e-01 2.120412588119506836e-01 3.220876678824424744e-02 -1.585064828395843506e-01 2.674101591110229492e-01 -3.189451294019818306e-03 4.435812234878540039e-01 1.174104511737823486e-01 1.469881236553192139e-01 1.020400896668434143e-01 5.029046535491943359e-02
-2.071789279580116272e-02 1.207499131560325623e-01 -3.538612276315689087e-02 -4.338230937719345093e-02 3.491600453853607178e-01 9.260875731706619263e-02 2.262993305921554565e-01 3.643136098980903625e-02 4.019386321306228638e-02 2.858018875122070312e-01 -5.302324295043945312e-01 1.257092952728271484e-01 9.623248875141143799e-02 6.527284532785415649e-02 -4.830987006425857544e-02 1.532731056213378906e-01 -6.774544715881347656e-02 1.923597455024719238e-01 -5.915919318795204163e-02 -2.884161472320556641e-01 -8.985659480094909668e-02 -1.490635126829147339e-01 -2.000026404857635498e-02 1.437730044126510620e-01 -1.267490684986114502e-01 3.300044536590576172e-01 8.665022999048233032e-02 -6.838709115982055664e-02 -6.448555737733840942e-02 2.304655313491821289e-01 4.226854816079139709e-02 5.813886970281600952e-02
2.713627517223358154e-01 -1.113790646195411682e-01 3.059522509574890137e-01 2.661918997764587402e-01 3.837966322898864746e-01 -9.107223898172378540e-02 6.477606296539306641e-02 -2.926760017871856689e-01 -2.051818817853927612e-01 4.128706082701683044e-02 -2.628926932811737061e-01 -1.739312894642353058e-02 -1.901752352714538574e-01 -6.837912648916244507e-02 -6.792709976434707642e-02 1.111188810318708420e-02 1.171804070472717285e-01 1.175467446446418762e-01 -1.907611489295959473e-01 -8.874472230672836304e-02 -1.658891327679157257e-02 1.389816403388977051e-01 1.960162818431854248e-02 3.564407229423522949e-01 4.214519634842872620e-02 -3.740144148468971252e-02 -2.244897186756134033e-01 1.845869272947311401e-01 4.637593403458595276e-02 1.909516602754592896e-01 -1.216331683099269867e-02 -3.781425475608557463e-04
1.113774925470352173e-01 -1.384460628032684326e-01 -2.523849159479141235e-02 -1.342188268899917603e-01 1.396965980529785156e-01 1.964834146201610565e-02 9.324511140584945679e-02 1.991400495171546936e-02 1.858857870101928711e-01 2.734992802143096924e-01 -1.279449909925460815e-01 4.596378188580274582e-03 1.700834780931472778e-01 1.305276602506637573e-01 -1.204561591148376465e-01 1.453389823436737061e-01 2.552193291194271296e-05 1.511910706758499146e-01 -1.111234724521636963e-01 9.906899929046630859e-02 -2.576776146888732910e-01 -1.942587047815322876e-01 3.934327885508537292e-02 3.550588488578796387e-01 -1.750100404024124146e-01 2.602424323558807373e-01 -2.774128019809722900e-01 2.960432693362236023e-02 -3.427803143858909607e-02 -8.612180128693580627e-03 -1.213773339986801147e-01 -4.944663345813751221e-01
2.212129533290863037e-01 -3.469023108482360840e-01 2.951937317848205566e-01 5.042200908064842224e-03 4.301213622093200684e-01 2.042298614978790283e-01 9.148707240819931030e-02 -1.739403605461120605e-01 -1.541168540716171265e-01 -6.821294873952865601e-02 -2.625026702880859375e-01 4.369666427373886108e-02 -6.343713402748107910e-02 -3.017112426459789276e-02 -2.063604444265365601e-01 1.508567482233047485e-01 1.203969419002532959e-01 2.791076004505157471e-01 -1.384046375751495361e-01 -6.283608078956604004e-02 -2.752165868878364563e-02 8.540105819702148438e-02 -4.831470549106597900e-03 1.273666918277740479e-01 1.523364484310150146e-01 -1.177661418914794922e-01 -8.765618503093719482e-02 2.932299673557281494e-02 1.706819683313369751e-01 2.983013987541198730e-01 -5.351602658629417419e-02 -4.821521043777465820e-02
6.519132852554321289e-02 -3.684382736682891846e-01 1.032257080078125000e-01 -1.181966513395309448e-01 2.792649865150451660e-01 5.462333187460899353e-02 -1.585232764482498169e-01 -8.075765520334243774e-02 -2.665640413761138916e-01 -1.203405112028121948e-01 -4.000613689422607422e-01 3.376857042312622070e-01 2.376185171306133270e-02 2.593149803578853607e-02 -5.248724296689033508e-02 -1.942608654499053955e-01 1.768749654293060303e-01 1.243670955300331116e-01 -1.482252031564712524e-01 -2.772746086120605469e-01 -1.822699457406997681e-01 -1.245251763612031937e-02 1.872636228799819946e-01 2.334162965416908264e-02 7.310269027948379517e-02 2.209808975458145142e-01 2.412245050072669983e-02 1.066612973809242249e-01 -7.205161452293395996e-02 1.527928411960601807e-01 -1.088349372148513794e-01 1.715393923223018646e-02
-5.717973411083221436e-02 -1.064765602350234985e-01 5.627762526273727417e-02 -3.421693295240402222e-02 8.206962049007415771e-02 1.128730997443199158e-01 1.671521812677383423e-01 -4.194125998765230179e-03 1.054131537675857544e-01 2.404367327690124512e-01 -3.525493144989013672e-01 1.557526588439941406e-01 -2.635558247566223145e-01 8.869864791631698608e-02 1.127239838242530823e-01 3.837774321436882019e-02 -2.331513911485671997e-01 1.898334622383117676e-01 -1.199625730514526367e-01 -2.455876469612121582e-01 8.506983518600463867e-02 -1.018448546528816223e-01 1.780247241258621216e-01 3.578872978687286377e-01 -2.206486910581588745e-01 2.197213917970657349e-01 -2.024579979479312897e-02 -2.213891223073005676e-02 7.918930798768997192e-02 8.389103412628173828e-02 6.805824488401412964e-02 -4.078626632690429688e-01
7.203505188226699829e-02 -8.976969867944717407e-02 4.120195226278156042e-04 -2.367790043354034424e-02 1.366326957941055298e-01 1.933319866657257080e-01 -9.863177314400672913e-03 1.576220244169235229e-01 -1.943219900131225586e-01 1.559141930192708969e-02 1.753325313329696655e-01 -6.664813309907913208e-02 8.545176684856414795e-02 3.742488846182823181e-02 1.547861993312835693e-01 -3.268250450491905212e-02 -2.067781612277030945e-02 6.482787895947694778e-03 -3.510688543319702148e-01 -2.608335316181182861e-01 -2.993645668029785156e-01 1.025540567934513092e-02 2.181138098239898682e-01 3.206065595149993896e-01 -1.395620256662368774e-01 2.241379618644714355e-01 -2.653776705265045166e-01 2.584256231784820557e-01 1.260049343109130859e-01 3.399716913700103760e-01 1.303559243679046631e-01 -1.052234396338462830e-01
2.941930890083312988e-01 -2.505630254745483398e-01 2.541054487228393555e-01 1.863675564527511597e-01 2.985766828060150146e-01 -9.041529893875122070e-02 4.051674157381057739e-03 -2.323289364576339722e-01 -2.895613610744476318e-01 -3.485441207885742188e-02 -1.256114393472671509e-01 4.685994237661361694e-02 -2.144447863101959229e-01 -2.069123834371566772e-01 -6.867799907922744751e-02 -1.307999249547719955e-03 1.326025277376174927e-01 2.555789649486541748e-01 -1.710844784975051880e-01 -7.585836201906204224e-02 -1.949914544820785522e-01 2.019751071929931641e-01 3.616873174905776978e-02 2.304063737392425537e-01 -7.809463888406753540e-02 1.216426044702529907e-01 -1.421918570995330811e-01 -1.356286108493804932e-01 9.797115623950958252e-02 2.126816511154174805e-01 -1.561221182346343994e-01 -1.168045029044151306e-01
9.116512537002563477e-02 -7.394855469465255737e-02 2.472223639488220215e-01 -2.512776553630828857e-01 1.049336865544319153e-01 -1.295710951089859009e-01 -1.680518239736557007e-01 7.653989642858505249e-02 -2.425569891929626465e-01 1.902637779712677002e-01 -2.504835426807403564e-01 1.028529778122901917e-01 -2.507195621728897095e-02 -1.105697527527809143e-01 5.740210041403770447e-02 -1.365399956703186035e-01 1.677964627742767334e-01 -7.876516878604888916e-02 -1.100965291261672974e-01 -2.128003537654876709e-01 -1.327656209468841553e-01 -3.747539222240447998e-02 2.194384187459945679e-01 3.725455317180603743e-04 -1.107746362686157227e-01 3.803193569183349609e-01 2.085799276828765869e-01 5.248353257775306702e-02 1.904458254575729370e-01 1.420653760433197021e-01 2.474045567214488983e-02 -4.215764403343200684e-01
2.750427648425102234e-02 -4.119616746902465820e-02 2.589926123619079590e-01 3.207477927207946777e-02 2.771372497081756592e-01 1.304234117269515991e-01 -3.627469018101692200e-02 -2.516852617263793945e-01 1.934065222740173340e-01 2.911482453346252441e-01 -2.268786877393722534e-01 5.917971953749656677e-02 -5.960387364029884338e-02 1.601000577211380005e-01 -2.258762419223785400e-01 2.811809480190277100e-01 -8.933617919683456421e-02 1.632500439882278442e-01 -3.281083330512046814e-02 -1.338671296834945679e-01 -1.782176196575164795e-01 -5.491856113076210022e-02 6.549920886754989624e-02 1.923788636922836304e-01 -2.178430855274200439e-01 2.603030502796173096e-01 -2.576180100440979004e-01 1.835928484797477722e-02 -9.293483942747116089e-02 9.981133788824081421e-02 -1.412069201469421387e-01 -2.904913723468780518e-01
3.150143921375274658e-01 -8.647898584604263306e-02 4.074091315269470215e-01 9.473190642893314362e-03 1.767846345901489258e-01 1.052093878388404846e-01 3.352189809083938599e-02 -9.576851502060890198e-03 3.911761101335287094e-03 -7.963548600673675537e-02 -3.813946843147277832e-01 2.491063438355922699e-03 -5.282264202833175659e-02 9.480731934309005737e-02 -1.452854722738265991e-01 2.551556527614593506e-01 9.886316210031509399e-02 3.230779767036437988e-01 -2.128380537033081055e-01 -9.287777356803417206e-03 -1.213371679186820984e-01 -1.298431493341922760e-02 -1.340617518872022629e-02 2.446750849485397339e-01 -1.225236877799034119e-01 1.861713677644729614e-01 -5.673862993717193604e-02 -8.101947605609893799e-02 2.645488381385803223e-01 2.249060571193695068e-02 -2.339375764131546021e-01 -1.212908625602722168e-01
3.945205807685852051e-01 -2.089016139507293701e-01 9.174694865942001343e-02 3.191708028316497803e-01 3.217529952526092529e-01 5.765341222286224365e-02 -6.412963569164276123e-02 -9.801874309778213501e-02 -1.387776583433151245e-01 -4.461186006665229797e-02 -3.081353008747100830e-01 -5.718598887324333191e-02 1.582181453704833984e-01 1.500404924154281616e-01 -1.556236147880554199e-01 -5.985004082322120667e-02 1.593044251203536987e-01 1.136620193719863892e-01 -2.582066357135772705e-01 1.921298913657665253e-03 -2.830521762371063232e-02 1.114319860935211182e-01 3.250893950462341309e-02 2.986603677272796631e-01 5.745325982570648193e-02 1.451583206653594971e-01 1.234153867699205875e-03 -5.670984834432601929e-02 1.500982791185379028e-01 2.239057868719100952e-01 -2.212970852851867676e-01 -1.318121701478958130e-01
-1.572845727205276489e-01 -1.586167067289352417e-01 1.379740685224533081e-01 2.897427976131439209e-02 7.967023551464080811e-02 -1.094984486699104309e-01 3.341686353087425232e-02 4.837929271161556244e-03 -4.755874723196029663e-02 3.052237033843994141e-01 -2.961758673191070557e-01 2.339081466197967529e-01 -2.561037242412567139e-01 1.253956556320190430e-01 -2.803013660013675690e-02 -3.193547204136848450e-02 7.047405838966369629e-02 -1.212163940072059631e-01 -1.925429701805114746e-01 -2.109517306089401245e-01 -2.547651901841163635e-02 7.402720302343368530e-02 -4.337007552385330200e-02 6.299998611211776733e-02 2.682941220700740814e-02 1.334877610206604004e-01 1.336062252521514893e-01 4.170803725719451904e-01 -7.583007216453552246e-02 4.839155673980712891e-01 -1.285381317138671875e-01 -9.883711487054824829e-02
3.262293934822082520e-01 -1.872913390398025513e-01 2.438659816980361938e-01 4.029480814933776855e-01 2.501019537448883057e-01 1.220646128058433533e-01 5.691445246338844299e-02 -1.800056546926498413e-01 -1.425112336874008179e-01 -1.139027103781700134e-01 -3.371655344963073730e-01 -1.085414923727512360e-02 4.227888584136962891e-02 4.454725980758666992e-02 -6.446045637130737305e-02 9.855764918029308319e-03 2.324150502681732178e-01 8.308318257331848145e-02 -2.082640230655670166e-01 4.793158173561096191e-02 6.257461383938789368e-03 9.070303291082382202e-02 8.305791020393371582e-02 2.907962203025817871e-01 -1.657698117196559906e-02 1.645145118236541748e-01 1.047893892973661423e-02 1.312520448118448257e-02 6.031689420342445374e-02 1.931297183036804199e-01 -1.825306713581085205e-01 -2.454912066459655762e-01
-8.171734213829040527e-02 -1.121635735034942627e-01 3.736152052879333496e-01 5.439953878521919250e-02 2.228622734546661377e-01 2.202147841453552246e-01 -2.224294096231460571e-01 -6.165885832160711288e-03 2.324910163879394531e-01 2.220354527235031128e-01 3.314132569357752800e-03 2.171291857957839966e-01 -1.495956182479858398e-01 -1.126090660691261292e-01 4.936202242970466614e-02 1.316374689340591431e-01 1.795104742050170898e-01 1.996993422508239746e-01 -1.275803893804550171e-01 -1.235769223421812057e-02 2.641410827636718750e-01 -1.804853379726409912e-01 1.541915088891983032e-01 1.209006384015083313e-01 -1.667195111513137817e-01 -2.172178402543067932e-02 -3.001825213432312012e-01 -1.500460505485534668e-02 4.305884987115859985e-02 1.766158044338226318e-01 -4.999594390392303467e-02 -3.190093040466308594e-01
1.905533224344253540e-01 -8.118075132369995117e-02 -1.632862910628318787e-02 1.591919362545013428e-01 2.855969369411468506e-01 1.033689230680465698e-01 -1.546663939952850342e-01 -9.513992816209793091e-02 1.070063114166259766e-01 4.118072688579559326e-01 -3.136433660984039307e-01 8.177209645509719849e-02 3.761574625968933105e-03 5.156486295163631439e-03 -1.334886550903320312e-01 -1.115463450551033020e-01 -5.874806270003318787e-02 1.657921262085437775e-02 -4.385543465614318848e-01 -2.592812106013298035e-02 -2.018613666296005249e-01 1.598984003067016602e-02 6.678663939237594604e-02 1.386198103427886963e-01 5.807562172412872314e-02 -8.359413594007492065e-03 4.453236237168312073e-02 -1.793650239706039429e-01 1.451060324907302856e-01 4.069748520851135254e-01 3.458268567919731140e-02 -5.461894348263740540e-02
2.986433804035186768e-01 -1.043001562356948853e-02 2.849841415882110596e-01 1.020499616861343384e-01 2.495531588792800903e-01 9.973466396331787109e-02 -6.209149956703186035e-02 2.578611113131046295e-02 -1.330243498086929321e-01 -2.353483065962791443e-02 -3.832136392593383789e-01 -2.111316770315170288e-01 -2.605797350406646729e-02 -8.860161900520324707e-02 -3.441293165087699890e-02 -5.225045606493949890e-02 -4.956485703587532043e-02 1.443447768688201904e-01 -3.957008197903633118e-02 -1.208823397755622864e-01 -8.469232916831970215e-02 2.300749868154525757e-01 1.834878325462341309e-01 2.659812271595001221e-01 -1.784950792789459229e-01 3.917433619499206543e-01 -1.320523470640182495e-01 -2.873840928077697754e-02 2.363858669996261597e-01 -3.182586655020713806e-02 7.231095433235168457e-02 -2.247405648231506348e-01
-1.258130669593811035e-01 -2.785008847713470459e-01 9.123321622610092163e-02 -1.409547775983810425e-01 4.431559145450592041e-01 -1.024603620171546936e-01 -1.760492771863937378e-01 2.396439015865325928e-01 -4.340386018157005310e-02 -8.968675509095191956e-03 -1.291925907135009766e-01 3.098165690898895264e-01 1.253912150859832764e-01 2.303809821605682373e-01 7.445548195391893387e-03 -7.947818934917449951e-02 -1.262328028678894043e-01 -7.818635553121566772e-02 -6.966411322355270386e-02 -1.928199827671051025e-01 -7.749754935503005981e-02 -6.662507355213165283e-02 -1.192279998213052750e-02 6.818876415491104126e-02 1.710972934961318970e-02 3.387241363525390625e-01 -7.427683472633361816e-02 5.062256753444671631e-02 2.122338563203811646e-01 2.505740225315093994e-01 -2.762324213981628418e-01 8.208747953176498413e-02
2.618108689785003662e-01 -2.950135171413421631e-01 4.092344641685485840e-01 -5.863437429070472717e-02 7.802583277225494385e-02 2.502017915248870850e-01 -1.415785849094390869e-01 -8.663183450698852539e-02 -8.374964445829391479e-02 5.213915556669235229e-02 -2.744427919387817383e-01 -9.896061383187770844e-03 -4.324882104992866516e-02 1.269361674785614014e-01 -2.159253060817718506e-01 -6.203109398484230042e-02 3.046957403421401978e-02 1.420912593603134155e-01 1.300039887428283691e-01 -5.158525705337524414e-02 -5.497175827622413635e-02 -1.312800794839859009e-01 -2.139714658260345459e-01 5.469395965337753296e-02 2.448599189519882202e-01 1.239267140626907349e-01 2.257827073335647583e-01 1.716054975986480713e-01 1.968690007925033569e-01 1.327427029609680176e-01 -3.120069503784179688e-01 -6.700476258993148804e-02
-1.101286634802818298e-01 -1.506062299013137817e-01 2.803098857402801514e-01 2.422699332237243652e-01 1.461621671915054321e-01 4.204621165990829468e-02 -4.521928727626800537e-02 8.203987032175064087e-02 1.558596789836883545e-01 3.511077761650085449e-01 -1.187925785779953003e-02 3.575018346309661865e-01 -6.219384074211120605e-02 7.483144849538803101e-02 -3.300448507070541382e-02 1.412351429462432861e-01 -1.090810596942901611e-01 3.025862276554107666e-01 -9.328965842723846436e-02 1.261897012591362000e-02 7.221984863281250000e-02 -1.827636957168579102e-01 -2.328175902366638184e-01 2.641570568084716797e-01 -1.185500547289848328e-01 1.029185205698013306e-01 -7.169868797063827515e-02 1.825097799301147461e-01 -1.096475496888160706e-01 3.390296995639801025e-01 -1.355530768632888794e-01 -8.146583288908004761e-02
4.302169680595397949e-01 -2.100284546613693237e-01 2.533325254917144775e-01 2.569539546966552734e-01 2.749139368534088135e-01 6.497113406658172607e-02 -1.163009256124496460e-01 -5.107942968606948853e-02 -2.430139631032943726e-01 2.913601137697696686e-02 -2.887040078639984131e-01 5.736344307661056519e-02 -7.361739128828048706e-02 6.295742094516754150e-02 6.162633746862411499e-02 6.469164788722991943e-02 6.350383162498474121e-02 2.768048942089080811e-01 -1.494317948818206787e-01 1.274169608950614929e-02 -1.027289126068353653e-02 2.185867726802825928e-01 -4.457027837634086609e-02 6.591673195362091064e-02 4.152312874794006348e-03 7.167927920818328857e-02 -1.032852008938789368e-01 4.027692601084709167e-02 1.978755444288253784e-01 3.844751715660095215e-01 -1.271376758813858032e-01 -5.296607315540313721e-02
1.617905050516128540e-01 -3.306411802768707275e-01 7.543983310461044312e-02 -2.111925184726715088e-01 3.601688444614410400e-01 -2.262634783983230591e-02 6.329992413520812988e-02 -5.979242920875549316e-02 -1.004900410771369934e-01 -1.494786888360977173e-02 -4.048304259777069092e-01 2.518128752708435059e-01 6.107059121131896973e-02 -2.474931478500366211e-01 8.816085010766983032e-02 -1.490033976733684540e-02 6.066052243113517761e-02 -8.591434359550476074e-02 -1.412683576345443726e-01 -2.082387357950210571e-01 -2.679173946380615234e-01 9.777836501598358154e-02 9.598576277494430542e-02 -1.107108443975448608e-01 9.099102765321731567e-02 2.980251908302307129e-01 -3.260144218802452087e-02 5.777892842888832092e-02 2.713586017489433289e-02 2.296321541070938110e-01 -1.818623989820480347e-01 2.372483722865581512e-02
1.929842121899127960e-02 -9.872426092624664307e-02 1.630174368619918823e-01 -5.051508545875549316e-02 -1.594205852597951889e-03 1.363161653280258179e-01 1.574990749359130859e-01 5.194835737347602844e-02 1.793153136968612671e-01 2.073432654142379761e-01 -5.426201596856117249e-02 2.474205344915390015e-01 6.342383474111557007e-02 -1.066532209515571594e-01 -9.921951591968536377e-02 7.764130830764770508e-02 1.153658106923103333e-01 2.231841981410980225e-01 4.552089609205722809e-03 9.274427592754364014e-02 -5.997973307967185974e-02 1.192881353199481964e-02 1.781652122735977173e-01 4.310646653175354004e-01 2.819348871707916260e-01 1.330665405839681625e-02 -1.844017058610916138e-01 -1.266998499631881714e-01 1.089320629835128784e-01 4.083229303359985352e-01 -1.825090944766998291e-01 -3.307900130748748779e-01
2.087991386651992798e-01 -1.812448948621749878e-01 -9.458814561367034912e-02 2.275092750787734985e-01 2.544563412666320801e-01 -1.703838855028152466e-01 1.215716898441314697e-01 -1.374900192022323608e-01 2.224531583487987518e-02 3.935170471668243408e-01 -1.626801788806915283e-01 1.870871782302856445e-01 1.679128408432006836e-01 -1.065173000097274780e-01 -7.722923904657363892e-02 6.229054182767868042e-02 5.076800659298896790e-02 2.500618100166320801e-01 8.074071258306503296e-02 -2.690311521291732788e-02 3.504466637969017029e-02 -3.655512928962707520e-01 -1.021457985043525696e-01 -4.425419867038726807e-02 -2.432379424571990967e-01 1.835866123437881470e-01 -8.048139512538909912e-02 -3.576121479272842407e-02 1.468113213777542114e-01 1.419781744480133057e-01 -3.267820179462432861e-01 2.144588716328144073e-02
2.871636748313903809e-01 -3.240579068660736084e-01 1.546251028776168823e-01 2.001555860042572021e-01 4.626885056495666504e-01 -6.236111000180244446e-02 1.993902726098895073e-03 -3.781637921929359436e-02 -2.954317331314086914e-01 -1.376670449972152710e-01 -2.241021245718002319e-01 1.173818558454513550e-01 -1.199941635131835938e-01 -7.373547554016113281e-02 -6.871846318244934082e-02 8.940404653549194336e-02 1.816365122795104980e-02 2.100254297256469727e-01 -2.204578071832656860e-01 1.345835626125335693e-01 -6.908152997493743896e-02 9.647747874259948730e-02 6.332153826951980591e-02 1.096170395612716675e-01 -1.122673377394676208e-01 1.494508516043424606e-02 -1.119242012500762939e-01 5.638832971453666687e-02 1.659595072269439697e-01 2.966848015785217285e-01 -1.437772363424301147e-01 -1.425986886024475098e-01
2.338954247534275055e-03 2.700917981564998627e-02 3.566824495792388916e-01 -4.682656005024909973e-02 1.937139965593814850e-02 -1.949480473995208740e-01 1.826271414756774902e-02 3.852280601859092712e-02 1.547651644796133041e-02 6.752541661262512207e-02 -3.625436425209045410e-01 3.440371155738830566e-01 -1.680535376071929932e-01 1.472654938697814941e-01 -1.455121934413909912e-01 -5.063398927450180054e-02 -8.273666352033615112e-02 -5.430184677243232727e-02 -1.980638504028320312e-02 -3.063215911388397217e-01 1.684551686048507690e-01 7.035349309444427490e-02 -6.090101227164268494e-02 2.832141816616058350e-01 8.082354813814163208e-02 2.545165121555328369e-01 -9.993673115968704224e-02 2.940823435783386230e-01 1.869899928569793701e-01 2.129667699337005615e-01 -1.406355798244476318e-01 -1.106370836496353149e-01
4.610068500041961670e-01 -1.550697386264801025e-01 1.242859959602355957e-01 3.113180398941040039e-01 2.843800187110900879e-01 6.383859366178512573e-02 -1.079589277505874634e-01 -9.873845428228378296e-02 -7.818424701690673828e-02 -6.506401300430297852e-02 -2.582931220531463623e-01 6.703980267047882080e-02 2.325907163321971893e-02 1.537586748600006104e-01 -1.807742267847061157e-01 -5.151251330971717834e-03 2.326810657978057861e-01 5.550067871809005737e-02 -2.849634885787963867e-01 -1.006579995155334473e-01 -6.292439252138137817e-02 2.025681920349597931e-02 1.174543723464012146e-01 2.848137617111206055e-01 5.111940205097198486e-02 2.268325686454772949e-01 1.242158338427543640e-01 -7.977923005819320679e-02 1.109315603971481323e-01 5.179411172866821289e-02 -2.006987929344177246e-01 -1.652082800865173340e-01
-4.544031620025634766e-02 -9.167964756488800049e-02 3.480906784534454346e-01 3.676277995109558105e-01 4.114678129553794861e-02 1.217482518404722214e-02 -2.029542066156864166e-02 -9.900115430355072021e-02 1.373161189258098602e-02 2.711910307407379150e-01 -7.015368901193141937e-03 2.862123548984527588e-01 1.445017307996749878e-01 -5.543976649641990662e-02 -1.125590056180953979e-01 1.123594213277101517e-02 -1.272145807743072510e-01 9.654591232538223267e-02 -1.575294137001037598e-01 -7.268293201923370361e-02 2.608693540096282959e-01 -2.900685667991638184e-01 -1.191590577363967896e-01 2.649860382080078125e-01 -1.385664641857147217e-01 8.408475667238235474e-02 -1.174932718276977539e-01 5.694232508540153503e-02 8.123276755213737488e-03 3.417170047760009766e-01 -1.608480364084243774e-01 -2.246545106172561646e-01
2.806616723537445068e-01 -1.965101361274719238e-01 2.971195280551910400e-01 5.983018875122070312e-02 4.870117008686065674e-01 -1.881265640258789062e-02 -5.471077933907508850e-02 -9.824906289577484131e-02 -7.342492789030075073e-02 4.079938307404518127e-02 -1.822562962770462036e-01 9.017964452505111694e-02 2.248494513332843781e-02 9.090624004602432251e-02 -5.520248785614967346e-02 -1.938867848366498947e-03 1.772426962852478027e-01 2.266771346330642700e-01 -2.807923853397369385e-01 1.461330056190490723e-01 -2.068694680929183960e-02 2.272056192159652710e-01 7.313144207000732422e-02 2.137122899293899536e-01 -6.695928983390331268e-03 -7.784799486398696899e-02 -1.070844009518623352e-01 9.239419549703598022e-02 1.551322489976882935e-01 2.898096144199371338e-01 -1.791531741619110107e-01 -1.673855036497116089e-01
-3.332990035414695740e-02 -8.375594764947891235e-02 1.543887406587600708e-01 -2.224609255790710449e-01 1.781005710363388062e-01 -9.204991906881332397e-02 7.346996665000915527e-02 -1.523926947265863419e-02 -1.166755631566047668e-01 2.254070937633514404e-01 -3.045930266380310059e-01 1.723216176033020020e-01 -3.292422974482178688e-03 -2.384668439626693726e-01 -7.851922512054443359e-02 1.111438572406768799e-01 3.019365668296813965e-01 -6.499610841274261475e-02 9.888520091772079468e-02 -1.882324665784835815e-01 -4.106051102280616760e-02 1.725920662283897400e-02 2.357534766197204590e-01 -1.766072958707809448e-02 -2.034127265214920044e-01 2.632812559604644775e-01 3.153636306524276733e-02 2.371736764907836914e-01 3.053710162639617920e-01 3.107084333896636963e-01 -2.012478411197662354e-01 -1.171780601143836975e-01
-2.016071081161499023e-01 -1.398253142833709717e-01 2.024502754211425781e-01 3.974672853946685791e-01 -5.432720482349395752e-02 -6.097549945116043091e-02 1.185631826519966125e-01 2.283775955438613892e-01 5.926024168729782104e-03 4.186820238828659058e-02 -1.981872320175170898e-01 5.413195490837097168e-02 1.639146171510219574e-02 1.142805963754653931e-01 -1.302168369293212891e-01 -1.010052785277366638e-01 1.922338753938674927e-01 7.617557793855667114e-02 6.325221061706542969e-02 -4.327991008758544922e-01 1.888069091364741325e-03 -2.044398039579391479e-01 -1.587357744574546814e-02 3.043709695339202881e-02 -1.736590862274169922e-01 2.904416024684906006e-01 5.016420781612396240e-02 7.576687633991241455e-02 -8.260369300842285156e-02 3.325366973876953125e-01 -1.162239238619804382e-01 -2.296460419893264771e-01
1.149820834398269653e-01 -2.911082804203033447e-01 1.503013223409652710e-01 2.234220877289772034e-02 2.374062538146972656e-01 1.253240089863538742e-02 -1.585720181465148926e-01 -2.250690013170242310e-01 -1.213362589478492737e-01 9.900096803903579712e-02 -6.774973869323730469e-02 2.339103817939758301e-01 -4.177542403340339661e-02 -1.880767494440078735e-01 -1.154374629259109497e-01 -2.020025253295898438e-01 -2.185805886983871460e-01 -1.333468407392501831e-01 -9.123693406581878662e-02 -4.963706433773040771e-01 -1.417492330074310303e-01 -7.207719981670379639e-02 -9.766005724668502808e-02 -2.373913377523422241e-01 -5.946743767708539963e-03 2.179445326328277588e-01 1.508302688598632812e-01 1.457564085721969604e-01 1.182666122913360596e-01 2.100147902965545654e-01 -6.820700317621231079e-02 -7.633339613676071167e-02
-4.027847573161125183e-02 -3.006839156150817871e-01 2.746612429618835449e-01 -7.661063969135284424e-02 2.951469421386718750e-01 2.109891027212142944e-01 -2.465635910630226135e-02 2.565737627446651459e-02 -3.888278827071189880e-02 1.709367483854293823e-01 -3.638990968465805054e-02 -1.375570613890886307e-02 -1.986114233732223511e-01 8.355311304330825806e-02 -7.153224945068359375e-02 -1.823305785655975342e-01 -6.131680682301521301e-03 -1.172615215182304382e-03 1.743356883525848389e-01 -3.824945390224456787e-01 -6.702645868062973022e-02 1.440605223178863525e-01 -3.062581829726696014e-02 -2.372016906738281250e-01 1.036693081259727478e-01 2.808556258678436279e-01 -4.150060117244720459e-01 1.394580304622650146e-01 1.522418111562728882e-01 7.606169581413269043e-02 8.142513781785964966e-02 -2.548361755907535553e-02
4.643271490931510925e-02 -3.608064353466033936e-01 3.281412422657012939e-01 1.708317548036575317e-01 3.842104077339172363e-01 7.883325964212417603e-02 -6.960549950599670410e-02 -2.248197607696056366e-02 -3.221258148550987244e-02 1.993783712387084961e-01 7.300350815057754517e-02 1.686817556619644165e-01 -1.991811990737915039e-01 9.502379596233367920e-02 8.063139021396636963e-02 -2.137628756463527679e-02 -9.448719024658203125e-02 1.812383532524108887e-01 -1.518219560384750366e-01 -1.198781654238700867e-01 -2.707828283309936523e-01 -9.967828541994094849e-02 6.921186298131942749e-02 1.548540312796831131e-02 -6.345088034868240356e-02 -2.683160454034805298e-02 5.262951552867889404e-02 9.454558603465557098e-03 -1.735143810510635376e-01 2.735935747623443604e-01 -4.015457630157470703e-01 9.825523942708969116e-03
1.961370185017585754e-02 1.675425022840499878e-01 1.504245251417160034e-01 7.959031313657760620e-02 2.410572022199630737e-01 -1.111288815736770630e-01 -1.685076057910919189e-01 2.619181573390960693e-01 -1.137872710824012756e-01 3.337515294551849365e-01 -9.761688858270645142e-02 4.644035547971725464e-02 -1.318369954824447632e-01 -1.974211186170578003e-01 -5.371465161442756653e-02 -1.954717338085174561e-01 7.353772222995758057e-02 3.961917757987976074e-02 -5.410472303628921509e-02 -4.319855868816375732e-01 5.357471853494644165e-02 5.360012501478195190e-02 -4.617588222026824951e-02 1.161061823368072510e-01 -8.537644147872924805e-02 2.668336927890777588e-01 1.978051960468292236e-01 3.509597480297088623e-01 2.772893384099006653e-02 2.634121775627136230e-01 -3.045039996504783630e-02 -1.091382279992103577e-01
4.256598353385925293e-01 -1.345388144254684448e-01 7.232491672039031982e-02 3.008858263492584229e-01 2.500311136245727539e-01 7.856458425521850586e-02 -4.665206000208854675e-02 -3.408825397491455078e-02 -1.610435396432876587e-01 -1.138518005609512329e-01 -2.764938473701477051e-01 4.940506070852279663e-02 1.709879003465175629e-02 1.049966663122177124e-01 -2.532531619071960449e-01 -4.474048316478729248e-02 1.770023703575134277e-01 1.964040696620941162e-01 -2.193026095628738403e-01 -1.845065504312515259e-01 -8.996507525444030762e-02 1.115106046199798584e-01 7.342118769884109497e-02 3.915193676948547363e-01 -5.943446233868598938e-02 1.714085191488265991e-01 -2.330952510237693787e-02 -1.368344016373157501e-02 1.578495204448699951e-01 1.794512420892715454e-01 -9.485946595668792725e-02 -8.168489485979080200e-02
2.526857256889343262e-01 5.518633499741554260e-02 2.663293182849884033e-01 3.571220487356185913e-02 2.352501004934310913e-01 -2.633789554238319397e-02 1.864976882934570312e-01 -1.459623277187347412e-01 1.723882555961608887e-01 -9.114351123571395874e-02 1.481725834310054779e-02 9.503141790628433228e-02 5.067108199000358582e-02 -9.253413230180740356e-02 -5.201518163084983826e-02 -1.690821647644042969e-01 -3.634516522288322449e-02 3.844463825225830078e-01 -2.235946655273437500e-01 -9.364177286624908447e-02 -1.514902561902999878e-01 -6.798847764730453491e-02 7.300078868865966797e-02 2.367718964815139771e-01 -2.320187687873840332e-01 2.481586784124374390e-01 -2.086269706487655640e-01 7.589693367481231689e-02 -2.122521102428436279e-01 3.016099333763122559e-01 2.459663450717926025e-01 3.178298845887184143e-02
-9.555128216743469238e-02 -2.897818684577941895e-01 2.665906250476837158e-01 3.453958332538604736e-01 2.832284867763519287e-01 1.123813614249229431e-01 1.326039154082536697e-02 -1.655749827623367310e-01 1.704196184873580933e-01 2.424130439758300781e-01 -1.856836527585983276e-01 -9.075239300727844238e-02 -1.407212018966674805e-01 -7.861431688070297241e-02 -6.043846532702445984e-02 1.198946163058280945e-01 -1.027107387781143188e-01 7.628927379846572876e-02 -1.970767974853515625e-01 -6.702081114053726196e-02 2.153863012790679932e-02 -5.496225506067276001e-02 1.671038381755352020e-02 2.149281650781631470e-01 -2.090474963188171387e-01 2.167734056711196899e-01 -1.480925083160400391e-01 -1.820217221975326538e-01 -4.086789488792419434e-02 -1.434173248708248138e-02 -3.262745961546897888e-02 -4.039841294288635254e-01
-1.086573079228401184e-01 -3.054793179035186768e-01 2.001667618751525879e-01 -1.024115085601806641e-01 1.287169456481933594e-01 8.021551370620727539e-02 1.894206404685974121e-01 4.976632446050643921e-02 1.016093343496322632e-01 1.845599561929702759e-01 -3.078316152095794678e-01 -8.135852962732315063e-02 -1.123968586325645447e-01 1.327087283134460449e-01 -2.400352507829666138e-01 1.977063119411468506e-01 -1.917986422777175903e-01 1.658000200986862183e-01 -3.395252823829650879e-01 -8.824072778224945068e-02 -5.749553907662630081e-03 -8.590575307607650757e-02 1.704323887825012207e-01 3.257445096969604492e-01 -1.782521456480026245e-01 2.622745633125305176e-01 -1.576644480228424072e-01 -8.570397645235061646e-02 1.181062012910842896e-01 6.708529591560363770e-02 -1.497303694486618042e-01 -8.186843246221542358e-02
-5.194520950317382812e-02 -2.481366842985153198e-01 1.486026346683502197e-01 3.046673834323883057e-01 -9.076006710529327393e-03 -9.253902733325958252e-02 -1.439205706119537354e-01 2.433070167899131775e-02 -7.234989199787378311e-03 5.437118187546730042e-02 -2.922216653823852539e-01 4.017444252967834473e-01 2.429047040641307831e-02 -2.642252445220947266e-01 3.697990998625755310e-02 -2.666390240192413330e-01 8.144006878137588501e-02 7.466807961463928223e-02 -3.048457801342010498e-01 -1.925334185361862183e-01 -1.329998672008514404e-01 -2.076864093542098999e-01 5.163091793656349182e-02 2.730020582675933838e-01 1.468186080455780029e-01 7.478789985179901123e-02 -2.720110863447189331e-02 1.180154532194137573e-01 6.126383319497108459e-02 1.369366794824600220e-01 -4.225486516952514648e-02 -2.277531772851943970e-01
7.966939359903335571e-02 -4.135951995849609375e-01 1.729907244443893433e-01 -1.727047860622406006e-01 -5.343072116374969482e-02 -4.014776553958654404e-03 -8.994011580944061279e-02 -2.042451128363609314e-02 3.205384593456983566e-03 2.322543561458587646e-01 6.143398210406303406e-02 3.213902115821838379e-01 -7.693254947662353516e-02 1.602540463209152222e-01 9.571713954210281372e-02 2.375781983137130737e-01 -4.669315367937088013e-02 6.261996924877166748e-02 -2.222140431404113770e-01 1.146324947476387024e-01 1.726080626249313354e-01 4.145411774516105652e-02 2.443838678300380707e-02 2.544350624084472656e-01 2.309221476316452026e-01 6.206161156296730042e-02 -1.981702260673046112e-02 3.881200030446052551e-02 4.339114949107170105e-02 3.625779151916503906e-01 -1.139596849679946899e-02 -3.677221834659576416e-01
1.607999950647354126e-01 -2.272228449583053589e-01 3.702992945909500122e-02 -1.413996219635009766e-01 1.876315101981163025e-02 -5.644586682319641113e-02 9.331104904413223267e-02 -4.290375486016273499e-02 9.033718705177307129e-02 1.144054904580116272e-02 -1.571881622076034546e-01 1.709596067667007446e-01 -1.708676517009735107e-01 -1.144276410341262817e-01 -3.221883773803710938e-01 1.006687358021736145e-01 -2.112407386302947998e-01 7.114662975072860718e-02 1.041699647903442383e-01 -1.678068041801452637e-01 -1.986646205186843872e-01 -1.083585843443870544e-01 -5.628204345703125000e-02 -1.322306226938962936e-02 8.684006519615650177e-03 3.113580942153930664e-01 -3.963875174522399902e-01 5.501171108335256577e-03 -2.134469300508499146e-01 2.288455963134765625e-01 -6.546930223703384399e-02 -4.110604524612426758e-01
6.238798052072525024e-02 -3.053568601608276367e-01 -1.627175882458686829e-02 2.227919697761535645e-01 -1.821402460336685181e-01 -5.619432777166366577e-02 -1.580318361520767212e-01 -7.285145670175552368e-02 2.606209367513656616e-02 3.237599432468414307e-01 4.470258951187133789e-03 6.207202747464179993e-02 8.589379489421844482e-02 -3.387858718633651733e-02 -4.210930690169334412e-02 3.116526640951633453e-02 1.114116087555885315e-01 1.314032673835754395e-01 8.626686036586761475e-02 -1.198915913701057434e-01 1.017224565148353577e-01 -2.503516338765621185e-02 2.430322170257568359e-01 -8.997023105621337891e-02 9.322033822536468506e-02 5.841075778007507324e-01 9.037878364324569702e-03 2.376875728368759155e-01 9.086595475673675537e-02 1.843603253364562988e-01 -2.625645399093627930e-01 -1.358079314231872559e-01
-6.609640270471572876e-02 -2.132538855075836182e-01 -1.008431687951087952e-01 -1.077711805701255798e-01 2.766387164592742920e-01 -6.196793541312217712e-02 -9.367953240871429443e-02 -5.520505830645561218e-03 -5.338287353515625000e-02 1.571731269359588623e-01 -3.463872671127319336e-01 2.866764962673187256e-01 -2.025099694728851318e-01 -2.708118557929992676e-01 -2.704581478610634804e-03 1.811836473643779755e-02 -3.211567923426628113e-02 9.326580911874771118e-02 -6.448595970869064331e-02 -2.218612283468246460e-01 2.891712449491024017e-02 -4.272753000259399414e-02 3.494028449058532715e-01 9.079461544752120972e-02 -1.150793135166168213e-01 3.087610602378845215e-01 -2.212127000093460083e-01 2.034375369548797607e-01 -1.694710999727249146e-01 -5.305319093167781830e-03 -2.663794159889221191e-01 -9.254842996597290039e-03
1.831623911857604980e-02 -3.656956553459167480e-01 7.652363181114196777e-02 3.913596272468566895e-02 1.477315872907638550e-01 -1.177301630377769470e-02 2.436800897121429443e-01 -1.840608194470405579e-02 7.557748258113861084e-02 3.199726641178131104e-01 -2.245289087295532227e-01 3.170793130993843079e-02 -1.565559506416320801e-01 1.857042461633682251e-01 9.284389019012451172e-02 2.155128866434097290e-01 6.946484092622995377e-03 2.700439095497131348e-01 8.930613100528717041e-02 3.020947799086570740e-02 -9.672582149505615234e-03 -9.424960613250732422e-02 -1.144360154867172241e-01 -3.255721926689147949e-02 -5.331024900078773499e-02 3.105391860008239746e-01 -3.652625679969787598e-01 9.656640887260437012e-02 -1.359971016645431519e-01 1.818540841341018677e-01 3.911090083420276642e-03 -3.235658109188079834e-01
7.358143478631973267e-02 -8.679191023111343384e-02 6.633868813514709473e-02 -3.029783815145492554e-02 2.335830591619014740e-02 1.264561861753463745e-01 2.220161259174346924e-01 7.294694334268569946e-02 8.382196724414825439e-02 2.100427448749542236e-01 -2.779821753501892090e-01 4.376484826207160950e-02 -1.404879540205001831e-01 -1.125193163752555847e-01 2.402277737855911255e-01 1.745555251836776733e-01 -1.524420231580734253e-01 4.222076237201690674e-01 -2.677024304866790771e-01 -2.394231557846069336e-01 4.887641221284866333e-02 -1.768326610326766968e-01 -1.408939659595489502e-01 1.586733758449554443e-01 -1.131976172327995300e-01 2.586576342582702637e-01 7.826696336269378662e-02 -2.750331722199916840e-02 -1.218516975641250610e-01 2.618908882141113281e-01 -1.448613107204437256e-01 -2.438912689685821533e-01
-5.843254551291465759e-02 -1.096536070108413696e-01 1.139111816883087158e-01 1.558729559183120728e-01 8.093636482954025269e-02 5.208276212215423584e-02 -1.396611928939819336e-01 -1.100991144776344299e-01 -3.433606922626495361e-01 1.311753690242767334e-01 -4.038423597812652588e-01 -8.763151615858078003e-02 -5.606660246849060059e-02 -1.237123981118202209e-01 -1.283640414476394653e-01 1.650213301181793213e-01 -4.477550461888313293e-02 3.487970232963562012e-01 -1.195118278264999390e-01 7.841299474239349365e-02 -3.984693810343742371e-02 2.887145429849624634e-02 1.071420162916183472e-01 2.696100771427154541e-01 -6.689983606338500977e-02 2.640769183635711670e-01 -9.525502473115921021e-02 -1.193068400025367737e-01 2.101860344409942627e-01 2.751880586147308350e-01 2.413971573114395142e-01 -1.788431107997894287e-01
2.182438522577285767e-01 1.845134422183036804e-02 2.293804287910461426e-01 3.059656322002410889e-01 1.491730809211730957e-01 8.180752396583557129e-02 1.563369482755661011e-01 1.317653805017471313e-01 7.257716357707977295e-02 3.620514273643493652e-01 -1.493673026561737061e-01 -6.285624951124191284e-02 -1.558247357606887817e-01 -1.594821177423000336e-02 -5.804494023323059082e-02 -1.623309850692749023e-01 -1.420420408248901367e-01 1.846702024340629578e-02 -3.324761986732482910e-01 -4.173449799418449402e-02 1.167888045310974121e-01 5.052498728036880493e-02 3.059018254280090332e-01 1.015083864331245422e-01 1.800594478845596313e-01 1.829951256513595581e-01 -1.602641791105270386e-01 -1.087290868163108826e-01 8.437612652778625488e-02 3.360601365566253662e-01 7.192212343215942383e-02 -1.914907097816467285e-01
3.650551438331604004e-01 -1.644462198019027710e-01 -9.063517302274703979e-02 7.189403474330902100e-02 2.179965674877166748e-01 -9.030181169509887695e-02 8.386568725109100342e-02 -8.795980364084243774e-02 -7.714720070362091064e-02 2.339176088571548462e-01 -2.322289049625396729e-01 -3.895482048392295837e-02 8.554459363222122192e-02 5.325490236282348633e-02 -2.470617368817329407e-02 -7.790800184011459351e-02 -5.979548022150993347e-02 3.122577369213104248e-01 1.512443572282791138e-01 -9.959117323160171509e-02 2.107712477445602417e-01 -4.151253104209899902e-01 1.629275530576705933e-01 1.720111072063446045e-01 -2.505433261394500732e-01 1.271495074033737183e-01 -1.654930561780929565e-01 -9.242581203579902649e-03 -3.147539868950843811e-02 1.131689250469207764e-01 -7.944939285516738892e-02 -2.993791401386260986e-01
3.794492483139038086e-01 -1.281947940587997437e-01 1.468461602926254272e-01 2.972283661365509033e-01 3.498730063438415527e-01 2.617146074771881104e-02 2.003816328942775726e-02 -9.164848364889621735e-03 -2.065541446208953857e-01 -5.641116574406623840e-02 -3.502985835075378418e-01 2.393158152699470520e-03 6.946719437837600708e-02 3.538632392883300781e-02 -1.759989112615585327e-01 -2.017631940543651581e-02 1.941930949687957764e-01 1.404361724853515625e-01 -2.571728527545928955e-01 -7.036885619163513184e-02 -9.244053810834884644e-02 1.210400536656379700e-01 -3.317234292626380920e-02 3.365281820297241211e-01 -7.403369247913360596e-02 1.166922822594642639e-01 -1.567406058311462402e-01 7.133007794618606567e-02 1.396733224391937256e-01 9.486635774374008179e-02 -1.372831761837005615e-01 -1.946615129709243774e-01
6.627065688371658325e-02 -1.311895698308944702e-01 1.401128619909286499e-01 6.607943773269653320e-02 1.455095112323760986e-01 -3.007666170597076416e-01 1.917765736579895020e-01 2.406987547874450684e-01 -7.191822677850723267e-02 1.183119863271713257e-01 -1.147278249263763428e-01 1.886260658502578735e-01 -9.397887438535690308e-02 1.685796380043029785e-01 -3.691991418600082397e-02 -1.695264726877212524e-01 7.856187969446182251e-02 4.724128916859626770e-02 -3.517102450132369995e-02 -1.708084791898727417e-01 5.556452274322509766e-02 1.095256134867668152e-01 2.361886575818061829e-02 3.422804474830627441e-01 6.981651484966278076e-02 5.313538908958435059e-01 -3.125721514225006104e-01 1.446042358875274658e-01 -1.536549627780914307e-01 4.420610889792442322e-02 -6.015760079026222229e-02 7.852907478809356689e-02
-1.633218824863433838e-01 -2.434749305248260498e-01 8.738151192665100098e-02 -1.095234416425228119e-02 5.947413668036460876e-02 5.382613278925418854e-03 3.508939221501350403e-02 1.693423837423324585e-01 -2.204793542623519897e-01 1.831632256507873535e-01 -3.036421835422515869e-01 -5.954519379884004593e-03 -1.129971072077751160e-01 2.188789397478103638e-01 -2.227453887462615967e-01 -6.198650598526000977e-02 7.831398397684097290e-03 -1.486430615186691284e-01 -9.660071134567260742e-02 -3.282529711723327637e-01 1.598891615867614746e-01 -1.238147020339965820e-01 -2.004950344562530518e-01 2.454935014247894287e-01 9.189075231552124023e-02 4.308065772056579590e-01 4.729583114385604858e-02 2.004195302724838257e-01 2.051828056573867798e-02 2.476466298103332520e-01 -7.393163442611694336e-02 -5.600139033049345016e-03
-3.315487504005432129e-01 -1.033773645758628845e-01 2.339406311511993408e-01 -1.466078311204910278e-01 1.091024652123451233e-01 1.053768843412399292e-01 -2.864253893494606018e-02 -1.511293500661849976e-01 5.717745050787925720e-02 3.812707588076591492e-02 -2.327734082937240601e-01 3.166463077068328857e-01 -1.734813600778579712e-01 -7.720483932644128799e-03 -1.607523709535598755e-01 -1.704969257116317749e-02 -9.493744373321533203e-02 2.126224152743816376e-02 -3.747385740280151367e-02 5.582677200436592102e-02 1.423799693584442139e-01 -7.325805723667144775e-02 -9.688408114016056061e-03 1.630591750144958496e-01 4.116798192262649536e-02 1.762466132640838623e-01 7.328420132398605347e-02 1.029923781752586365e-01 -8.559820055961608887e-02 5.010920763015747070e-01 -3.781070411205291748e-01 -1.568820774555206299e-01
3.780301809310913086e-01 -6.746342778205871582e-02 3.803271055221557617e-01 3.697683289647102356e-02 3.249671757221221924e-01 7.444312423467636108e-02 -1.087706610560417175e-01 5.128303542733192444e-02 -1.474383324384689331e-01 -1.241536363959312439e-01 -2.161917835474014282e-01 -4.428368806838989258e-02 -9.435264766216278076e-02 2.459121309220790863e-02 -2.266494780778884888e-01 9.698034822940826416e-02 1.065613105893135071e-01 2.970848083496093750e-01 -8.108739554882049561e-02 3.810322657227516174e-02 2.256341278553009033e-02 -1.247050799429416656e-02 1.256369352340698242e-01 3.126999139785766602e-01 -1.469503343105316162e-01 8.023720979690551758e-02 1.085048168897628784e-02 9.236986190080642700e-02 3.334902822971343994e-01 2.144122123718261719e-01 -8.893871307373046875e-02 -3.364583849906921387e-02
-8.678481914103031158e-03 -6.764549762010574341e-02 9.153722226619720459e-02 -4.962482675909996033e-02 3.397728130221366882e-02 -1.525922492146492004e-02 1.005214825272560120e-01 -5.112113431096076965e-02 9.617473930120468140e-02 9.818143397569656372e-02 9.027861990034580231e-03 4.329635202884674072e-02 1.281676143407821655e-01 -2.101146057248115540e-02 1.080437153577804565e-01 -8.782384917140007019e-03 3.553611934185028076e-01 7.945647090673446655e-02 4.081289842724800110e-02 -3.085461258888244629e-01 -1.954093761742115021e-02 -1.458373218774795532e-01 4.423995614051818848e-01 3.787865340709686279e-01 2.349291592836380005e-01 1.665256619453430176e-01 2.560966648161411285e-02 2.636315524578094482e-01 1.502376701682806015e-02 3.214139044284820557e-01 -2.444202154874801636e-01 -1.194805577397346497e-01
-5.148870497941970825e-02 -2.374668419361114502e-01 9.085526317358016968e-02 -9.042581915855407715e-02 3.432245850563049316e-01 1.016595363616943359e-01 6.154695153236389160e-02 5.840620025992393494e-02 -1.860101372003555298e-01 1.106713861227035522e-01 -2.682931721210479736e-01 8.007269352674484253e-03 -1.688087433576583862e-01 7.748693972826004028e-02 1.202103346586227417e-01 7.745651900768280029e-02 3.521156609058380127e-01 -1.856460124254226685e-01 -3.380599617958068848e-02 -3.751938045024871826e-01 -9.372656047344207764e-02 -1.783324480056762695e-01 2.077853232622146606e-01 5.644435063004493713e-02 8.695209026336669922e-02 3.653983175754547119e-01 -8.540891110897064209e-02 1.018579006195068359e-01 6.074597686529159546e-02 1.836327463388442993e-01 1.343824565410614014e-01 1.175539419054985046e-01
-5.125590786337852478e-02 -1.183986887335777283e-01 -1.859547942876815796e-01 -1.047151833772659302e-01 1.413036882877349854e-01 -2.862894833087921143e-01 -6.358314305543899536e-02 -1.221519634127616882e-01 -1.467919051647186279e-01 1.802565902471542358e-01 -6.251832097768783569e-02 3.136547207832336426e-01 -1.070320904254913330e-01 -1.637774705886840820e-01 -3.906032815575599670e-02 5.643493309617042542e-02 2.334261089563369751e-01 8.330500870943069458e-02 -8.377657830715179443e-02 -1.687522232532501221e-01 -9.702180325984954834e-02 -4.558809101581573486e-02 -2.375244796276092529e-01 4.830190837383270264e-01 6.234471220523118973e-03 3.156235218048095703e-01 1.203287765383720398e-01 1.388006359338760376e-01 7.037733495235443115e-02 2.263946831226348877e-01 -1.724405139684677124e-01 -1.072904281318187714e-02
-1.630125641822814941e-01 -1.733253449201583862e-01 1.964428573846817017e-01 -5.971706937998533249e-03 1.107778027653694153e-01 1.453428436070680618e-02 1.067737489938735962e-01 2.729545533657073975e-01 -2.888209819793701172e-01 1.450172532349824905e-02 -1.173699423670768738e-01 1.039067432284355164e-01 -2.288028784096240997e-02 2.024658173322677612e-01 -2.702293992042541504e-01 4.473540559411048889e-02 2.975469082593917847e-02 1.421104557812213898e-02 1.348559409379959106e-01 -2.778166532516479492e-01 9.037201851606369019e-02 -5.326161906123161316e-02 -1.670320928096771240e-01 3.925010859966278076e-01 5.314120650291442871e-02 3.927392065525054932e-01 -1.208944544196128845e-01 1.834269762039184570e-01 -1.309620738029479980e-01 2.055788338184356689e-01 -1.389805823564529419e-01 -9.031005203723907471e-02
8.658827841281890869e-02 -2.636591196060180664e-01 3.941264748573303223e-02 -2.501593232154846191e-01 7.123424112796783447e-02 1.217091754078865051e-01 5.209863185882568359e-02 1.391983330249786377e-01 1.089085936546325684e-01 2.168937772512435913e-01 1.582980453968048096e-01 3.762455657124519348e-02 1.415463816374540329e-02 3.166254982352256775e-02 6.316632777452468872e-02 -2.223678529262542725e-01 1.404506564140319824e-01 -1.394956558942794800e-01 4.290893673896789551e-02 -3.770847022533416748e-01 -2.040598988533020020e-01 -6.858824286609888077e-03 2.334124296903610229e-01 4.377372562885284424e-02 2.258775383234024048e-02 4.080966711044311523e-01 -2.769915461540222168e-01 1.092330813407897949e-01 1.133589372038841248e-01 1.753034591674804688e-01 -1.255657970905303955e-01 -2.837169170379638672e-01
1.447355896234512329e-01 -1.579937189817428589e-01 9.169965982437133789e-02 -8.486860245466232300e-02 3.830787539482116699e-02 1.610890626907348633e-01 2.121936231851577759e-01 3.894579038023948669e-02 2.458620369434356689e-01 1.522806137800216675e-01 -5.705403909087181091e-02 2.135221809148788452e-01 -6.788973510265350342e-02 -3.542518988251686096e-02 -1.304925233125686646e-01 1.564332246780395508e-01 1.158072426915168762e-01 9.486079216003417969e-02 2.989109158515930176e-01 -2.551371157169342041e-01 -8.159103989601135254e-02 -9.960228204727172852e-02 2.854226827621459961e-01 1.031027436256408691e-01 2.756139934062957764e-01 3.041736781597137451e-01 -1.034657135605812073e-01 -3.102214075624942780e-02 -1.538262004032731056e-03 2.202216982841491699e-01 -3.876248002052307129e-01 -1.422616392374038696e-01
1.879255622625350952e-01 -1.011726781725883484e-01 2.138384729623794556e-01 2.133122384548187256e-01 -1.179222241044044495e-01 8.340018102899193764e-04 1.183371916413307190e-01 7.216592133045196533e-02 -3.635059297084808350e-01 -4.771314561367034912e-02 1.008517742156982422e-01 5.858001112937927246e-02 2.186731398105621338e-01 4.302077740430831909e-02 6.471005734056234360e-03 -1.298540085554122925e-01 -1.930589526891708374e-01 1.370949447154998779e-01 -1.146490201354026794e-01 -1.647709310054779053e-01 -2.116158902645111084e-01 -1.209863051772117615e-01 -9.458233416080474854e-02 2.180886268615722656e-01 3.594940528273582458e-02 3.351484239101409912e-01 -9.634239971637725830e-02 2.601794302463531494e-01 2.492126077413558960e-01 2.118813097476959229e-01 -2.862410433590412140e-02 -3.237477242946624756e-01
1.060923337936401367e-01 -2.074984908103942871e-01 -2.667140215635299683e-02 -1.885235458612442017e-01 1.530299186706542969e-01 -2.077177464962005615e-01 -1.231404468417167664e-01 6.040678545832633972e-02 -1.142012625932693481e-01 1.286474019289016724e-01 -3.061447441577911377e-01 3.498998582363128662e-01 -1.794541627168655396e-01 -5.769797787070274353e-02 -2.404276467859745026e-02 8.865448832511901855e-02 1.217762380838394165e-01 -1.544777303934097290e-01 -4.307189211249351501e-02 -1.387347579002380371e-01 1.724824681878089905e-02 -1.275021433830261230e-01 -1.333992034196853638e-01 3.907027244567871094e-01 -5.835784971714019775e-02 4.037041366100311279e-01 -1.547137349843978882e-01 1.531362831592559814e-01 2.021199762821197510e-01 1.112608015537261963e-01 5.667895078659057617e-02 1.316606253385543823e-01
-1.948990523815155029e-01 -1.162552163004875183e-01 -2.396360188722610474e-01 -8.166972547769546509e-02 2.411073148250579834e-01 -6.348716467618942261e-02 -3.171361610293388367e-02 -2.136701047420501709e-01 -4.478949308395385742e-02 2.388663440942764282e-01 -3.631085157394409180e-01 1.453452110290527344e-01 -2.366299927234649658e-01 7.186675071716308594e-02 7.233390957117080688e-02 -1.194254774600267410e-02 3.962092474102973938e-02 3.870725035667419434e-01 -1.162574365735054016e-01 -1.019046008586883545e-01 -1.138536855578422546e-01 -1.312042027711868286e-01 1.500321626663208008e-01 9.093238413333892822e-02 -1.188922747969627380e-01 2.852902412414550781e-01 -2.488190531730651855e-01 1.676191836595535278e-01 -2.946333726868033409e-03 1.241105571389198303e-01 -2.051506787538528442e-01 1.331436783075332642e-01
1.216961517930030823e-01 1.955303698778152466e-01 2.898521721363067627e-01 8.226778358221054077e-02 2.700783312320709229e-01 1.539999097585678101e-01 -9.602425247430801392e-02 1.366182230412960052e-03 -1.665152907371520996e-01 9.331479668617248535e-02 -3.595733344554901123e-01 -1.079859435558319092e-01 1.431604325771331787e-01 4.836439620703458786e-03 -9.280290454626083374e-03 4.556846804916858673e-03 -2.988497912883758545e-02 1.703329980373382568e-01 -1.150435134768486023e-01 3.272281959652900696e-02 -1.516751199960708618e-01 1.752045452594757080e-01 -2.918023616075515747e-02 2.107747793197631836e-01 -1.898798197507858276e-01 3.460306823253631592e-01 -4.378395527601242065e-02 -1.167479455471038818e-01 3.472247123718261719e-01 1.038521304726600647e-01 -4.362512752413749695e-02 -3.232597112655639648e-01
-9.703497588634490967e-02 -8.385655470192432404e-03 8.403589576482772827e-02 2.627051472663879395e-01 1.927968859672546387e-01 8.417160809040069580e-02 -9.466095268726348877e-02 2.441775798797607422e-01 -1.308485716581344604e-01 2.069488912820816040e-01 -1.155124083161354065e-01 1.747689545154571533e-01 1.400559544563293457e-01 2.427500672638416290e-02 -1.107727587223052979e-01 -1.047754194587469101e-02 -6.742347031831741333e-02 1.415480207651853561e-02 -1.375895366072654724e-02 -2.809091210365295410e-01 1.260373294353485107e-01 -3.074830174446105957e-01 9.054443985223770142e-02 3.195996582508087158e-01 -2.269470989704132080e-01 2.983191609382629395e-01 1.084363088011741638e-01 3.260741233825683594e-01 -8.514123409986495972e-02 2.981539368629455566e-01 6.310455501079559326e-02 -4.300039634108543396e-02
3.443135321140289307e-01 -2.079354040324687958e-02 1.882537752389907837e-01 1.607538014650344849e-01 2.416504919528961182e-01 2.048918306827545166e-01 -1.490118801593780518e-01 -4.988109692931175232e-02 -1.231962144374847412e-01 -1.262278556823730469e-01 -4.245987236499786377e-01 -4.596368223428726196e-02 3.480696305632591248e-02 -2.904285304248332977e-02 -1.484870314598083496e-01 5.790327209979295731e-03 1.413128823041915894e-01 1.570764183998107910e-01 -1.548688560724258423e-01 -1.138986125588417053e-01 6.573583185672760010e-02 6.483486294746398926e-02 -5.176733061671257019e-02 1.697039902210235596e-01 -5.530609749257564545e-03 1.836408525705337524e-01 -3.118597529828548431e-02 -1.494424194097518921e-01 3.166838288307189941e-01 1.421719193458557129e-01 -5.885363370180130005e-02 -3.929282426834106445e-01
1.915235072374343872e-01 -1.837193369865417480e-01 -4.421856254339218140e-03 -8.531490713357925415e-02 1.256868690252304077e-01 -2.240964472293853760e-01 -1.556333452463150024e-01 2.861884608864784241e-02 -7.496760785579681396e-02 1.506699919700622559e-01 -3.375056385993957520e-01 1.167664453387260437e-01 -7.924558222293853760e-02 -1.749124974012374878e-01 3.802939876914024353e-02 -1.877108067274093628e-01 3.392358496785163879e-02 6.409478187561035156e-02 -3.221520781517028809e-01 -2.296103388071060181e-01 -4.446965456008911133e-02 -6.935477256774902344e-02 8.232209831476211548e-02 9.327117353677749634e-03 9.604118019342422485e-02 3.866993188858032227e-01 -9.997613728046417236e-02 2.311850786209106445e-01 1.741198301315307617e-01 2.253870069980621338e-01 -3.025215566158294678e-01 1.775867044925689697e-01
9.413992986083030701e-03 -2.398480325937271118e-01 8.619017899036407471e-02 -2.032667249441146851e-01 8.253651112318038940e-02 1.217182725667953491e-01 -7.245080173015594482e-02 -1.614659093320369720e-02 -2.393629997968673706e-01 1.275077015161514282e-01 -7.025790214538574219e-02 5.731751769781112671e-02 -2.517649531364440918e-01 -2.325806021690368652e-01 -3.003784418106079102e-01 8.943127840757369995e-02 -2.512113153934478760e-01 2.314444780349731445e-01 -7.173480838537216187e-02 -2.483854144811630249e-01 1.834888942539691925e-02 -1.050541475415229797e-01 -2.815100178122520447e-02 1.023908331990242004e-01 2.590451017022132874e-02 2.535243332386016846e-01 -2.821415662765502930e-01 2.653111815452575684e-01 -2.025399208068847656e-01 4.306836798787117004e-02 9.913567453622817993e-03 -3.239484727382659912e-01
-6.506335735321044922e-02 -3.242852091789245605e-01 -8.135142922401428223e-02 4.314843192696571350e-02 9.436962008476257324e-02 1.348495334386825562e-01 -1.719882935285568237e-01 -1.504089236259460449e-01 6.972736865282058716e-02 1.181196048855781555e-01 -3.437884747982025146e-01 -7.619871944189071655e-02 -2.651212811470031738e-01 7.589326053857803345e-02 -1.258046086877584457e-02 1.050427109003067017e-01 -2.144940942525863647e-01 1.822387427091598511e-01 -1.508234590291976929e-01 -6.756901741027832031e-02 -2.994430363178253174e-01 4.636643861886113882e-04 2.281569503247737885e-02 3.249599933624267578e-01 2.243014611303806305e-02 1.678291112184524536e-01 -1.306856870651245117e-01 4.879466071724891663e-02 -6.773563474416732788e-02 1.776835322380065918e-01 -1.612665504217147827e-01 -4.002090990543365479e-01
2.394682466983795166e-01 -1.755435764789581299e-01 2.296240180730819702e-01 -2.710221111774444580e-01 1.208594813942909241e-01 3.888587234541773796e-03 7.680742442607879639e-02 -4.734679311513900757e-02 1.564753353595733643e-01 1.766626238822937012e-01 -3.594596683979034424e-02 -5.224977806210517883e-02 -2.428675256669521332e-02 -8.370310068130493164e-02 -1.773685961961746216e-01 1.091957017779350281e-01 -1.276545524597167969e-01 1.604648381471633911e-01 3.417003899812698364e-02 -1.174759417772293091e-01 -2.332828640937805176e-01 -2.346636652946472168e-01 -2.100094407796859741e-01 1.469098031520843506e-01 -4.489606246352195740e-02 3.617362082004547119e-01 -2.052019387483596802e-01 5.599750578403472900e-02 -2.676958441734313965e-01 1.241042613983154297e-01 -2.810462713241577148e-01 -2.754102051258087158e-01
-7.268783450126647949e-02 -4.836346507072448730e-01 1.322350278496742249e-02 -1.177416220307350159e-01 4.042907059192657471e-02 -8.917056024074554443e-02 4.611852765083312988e-02 -4.229555279016494751e-02 1.249040588736534119e-01 2.703469991683959961e-01 -6.105918064713478088e-02 -8.817260712385177612e-02 1.786102056503295898e-01 -7.339105010032653809e-02 2.232161164283752441e-01 2.820368707180023193e-01 -1.409704610705375671e-02 4.144190624356269836e-02 -2.702698707580566406e-01 -2.014219015836715698e-01 -1.966014504432678223e-01 2.001776732504367828e-02 -1.101117804646492004e-01 5.355608835816383362e-02 1.548465937376022339e-01 4.019470214843750000e-01 -8.128387480974197388e-02 7.661627978086471558e-02 1.712819188833236694e-01 2.124076336622238159e-02 5.893762782216072083e-02 -2.560635805130004883e-01
1.777107119560241699e-01 -6.425995379686355591e-02 8.638588711619377136e-03 -9.367655962705612183e-03 -1.959467381238937378e-01 9.596448391675949097e-03 -1.033860296010971069e-01 -1.830577664077281952e-02 -1.023670956492424011e-01 -8.290751278400421143e-02 3.305540606379508972e-02 7.139300554990768433e-02 -1.442236006259918213e-01 -8.706040680408477783e-02 1.658279150724411011e-01 3.378280997276306152e-02 1.540590673685073853e-01 -9.364926815032958984e-02 1.058199536055326462e-02 -3.560554683208465576e-01 4.556961730122566223e-02 -1.162035763263702393e-01 1.707524359226226807e-01 3.570605516433715820e-01 -1.021234542131423950e-01 2.250229865312576294e-01 -1.512366831302642822e-01 7.827973365783691406e-02 5.048765987157821655e-02 4.391446411609649658e-01 -2.757753729820251465e-01 -3.753924369812011719e-01
2.923432737588882446e-02 -2.267372608184814453e-01 8.635751903057098389e-02 6.391153484582901001e-02 2.075179368257522583e-01 8.531057089567184448e-02 8.868789672851562500e-02 -7.085081934928894043e-02 2.705562114715576172e-01 3.734204173088073730e-01 -3.335943520069122314e-01 1.093873083591461182e-01 -1.338931918144226074e-01 3.073184490203857422e-01 -5.057088658213615417e-02 5.484209209680557251e-02 -5.645312741398811340e-02 1.614797264337539673e-01 1.282640080899000168e-02 -1.338033676147460938e-01 1.837841272354125977e-01 -1.992178857326507568e-01 -9.461551904678344727e-02 -1.350030209869146347e-02 -3.836569190025329590e-02 3.643794357776641846e-01 -1.406270712614059448e-01 3.422768786549568176e-02 -1.165669858455657959e-01 1.584449112415313721e-01 -2.573429346084594727e-01 -1.705758571624755859e-01
4.139072895050048828e-01 -1.109936237335205078e-01 8.206524699926376343e-02 2.575558125972747803e-01 2.305965423583984375e-01 1.598778814077377319e-01 -1.028468310832977295e-01 -8.483435213565826416e-02 -8.985963463783264160e-02 -1.356122829020023346e-02 -2.747097015380859375e-01 4.529354721307754517e-02 5.948924459517002106e-03 1.433312892913818359e-01 -1.815726310014724731e-01 -1.616365648806095123e-02 1.379428505897521973e-01 2.334638088941574097e-01 -2.440913170576095581e-01 -3.720824420452117920e-02 9.856675751507282257e-03 1.755817830562591553e-01 1.541074812412261963e-01 3.047108948230743408e-01 -2.237876504659652710e-02 1.642584502696990967e-01 1.966737397015094757e-02 6.093037128448486328e-02 2.880330085754394531e-01 2.814838290214538574e-01 -1.057870835065841675e-01 -1.421484351158142090e-01
2.523862719535827637e-01 5.086918175220489502e-02 1.263601630926132202e-01 -1.869792342185974121e-01 1.823273450136184692e-01 -1.812022179365158081e-01 -6.896249949932098389e-02 2.413087189197540283e-01 -1.417424231767654419e-01 3.150637447834014893e-01 -3.354200124740600586e-01 1.871970593929290771e-01 -1.715900003910064697e-01 -9.955002367496490479e-02 -1.122388020157814026e-01 -6.127512827515602112e-02 -9.662898629903793335e-02 -1.357194483280181885e-01 -4.255260154604911804e-02 -1.814161539077758789e-01 -2.086364291608333588e-02 -1.239839792251586914e-01 2.040725499391555786e-01 3.446078673005104065e-02 -6.022176519036293030e-02 2.771438360214233398e-01 2.082387804985046387e-01 2.013001590967178345e-01 1.599122285842895508e-01 1.731093823909759521e-01 2.195632085204124451e-02 -2.994158864021301270e-01
4.130196273326873779e-01 -7.326974719762802124e-02 8.922091126441955566e-02 1.922764927148818970e-01 4.431159794330596924e-01 6.719761341810226440e-02 -1.293485611677169800e-01 -9.554470330476760864e-02 -1.686292327940464020e-02 -4.416709765791893005e-02 -2.620800137519836426e-01 -5.356214195489883423e-02 1.006840541958808899e-01 7.928111404180526733e-02 -1.821121126413345337e-01 -5.067621544003486633e-02 1.704793721437454224e-01 2.332028597593307495e-01 -1.778900623321533203e-01 -3.301239386200904846e-02 -7.192286849021911621e-02 3.595223883166909218e-03 9.681412577629089355e-02 3.274722993373870850e-01 3.456243500113487244e-02 1.308877617120742798e-01 1.009660661220550537e-01 -1.030138134956359863e-01 2.457254827022552490e-01 2.047667801380157471e-01 -1.752435863018035889e-01 -1.277177184820175171e-01
-2.774156630039215088e-02 -1.418258845806121826e-01 2.608782351016998291e-01 -1.019332185387611389e-01 3.011652529239654541e-01 1.207803934812545776e-01 6.179798766970634460e-02 -4.346156492829322815e-02 1.054403781890869141e-01 1.270487606525421143e-01 -9.315560013055801392e-02 1.140960901975631714e-01 -3.002855479717254639e-01 -1.355035006999969482e-01 -4.709545895457267761e-02 3.992311283946037292e-02 7.649635523557662964e-02 1.518271714448928833e-01 2.209367901086807251e-01 -2.990413606166839600e-01 3.966583684086799622e-02 -4.167028237134218216e-03 1.361465007066726685e-01 -2.049158066511154175e-01 -9.366504102945327759e-02 3.260786533355712891e-01 1.541574150323867798e-01 2.702572643756866455e-01 2.377251088619232178e-01 5.174532160162925720e-02 -2.864325940608978271e-01 -2.144177407026290894e-01
1.217878833413124084e-01 -2.075800895690917969e-01 1.078864932060241699e-01 -2.173532545566558838e-01 3.599961400032043457e-01 -1.408545225858688354e-01 -1.211017593741416931e-01 -2.225008308887481689e-01 -4.504994675517082214e-02 3.019362688064575195e-03 -4.546692669391632080e-01 1.907279044389724731e-01 3.464514762163162231e-02 -1.336519420146942139e-01 -5.005352199077606201e-02 -8.396465331315994263e-02 1.522336751222610474e-01 5.762006714940071106e-02 -1.847514361143112183e-01 -3.027387857437133789e-01 -1.173972338438034058e-01 -4.417959600687026978e-02 1.779354810714721680e-01 -1.075144708156585693e-01 4.174211248755455017e-02 2.810898423194885254e-01 8.856572955846786499e-02 1.131398975849151611e-01 1.230349689722061157e-01 1.685002148151397705e-01 -1.978899687528610229e-01 2.250060439109802246e-02
8.728360384702682495e-02 -1.810040175914764404e-01 8.705271780490875244e-02 -4.159951955080032349e-02 1.424170732498168945e-01 -3.631210327148437500e-01 -1.241598054766654968e-01 1.362824141979217529e-01 -1.601001173257827759e-01 1.546696871519088745e-01 -1.330486983060836792e-01 1.402729898691177368e-01 -7.639696449041366577e-02 -9.257034957408905029e-02 -9.486860781908035278e-02 8.545580320060253143e-03 1.152532994747161865e-01 -2.684320881962776184e-02 -1.889433115720748901e-01 -2.456250935792922974e-01 3.126015141606330872e-02 1.589066116139292717e-03 2.699520587921142578e-01 1.997895985841751099e-01 -6.444080732762813568e-03 2.243498861789703369e-01 1.363351643085479736e-01 4.238795042037963867e-01 2.909913361072540283e-01 1.187435165047645569e-01 9.841550141572952271e-02 -2.699411809444427490e-01
3.662534952163696289e-01 -2.049048244953155518e-01 2.701146006584167480e-01 1.139867603778839111e-01 3.673176467418670654e-01 1.039684787392616272e-01 -8.834543079137802124e-02 2.978037856519222260e-02 -8.475154638290405273e-02 -3.750180825591087341e-02 -3.955089747905731201e-01 9.128540009260177612e-02 -1.367810647934675217e-02 7.722042500972747803e-02 -1.491068899631500244e-01 -5.284576327539980412e-04 2.451420575380325317e-01 2.361895143985748291e-01 -1.351511776447296143e-01 -5.922071635723114014e-03 -1.039692535996437073e-01 1.973802000284194946e-01 3.584348037838935852e-02 3.036894798278808594e-01 -8.017843216657638550e-02 1.663770824670791626e-01 8.222141116857528687e-02 -1.210399344563484192e-02 1.084639951586723328e-01 1.501592248678207397e-01 -1.399552971124649048e-01 -9.686566144227981567e-02
1.912519633769989014e-01 -2.800818681716918945e-01 2.510366141796112061e-01 3.897625021636486053e-03 5.830767378211021423e-02 -1.705752611160278320e-01 1.048238426446914673e-01 -1.020714938640594482e-01 2.223321795463562012e-01 7.772900164127349854e-02 -3.393139541149139404e-01 -7.606003433465957642e-02 -1.281864047050476074e-01 -3.871007263660430908e-02 -1.051580999046564102e-02 -1.716044843196868896e-01 1.957655251026153564e-01 1.583797158673405647e-03 -1.918266117572784424e-01 -3.882724791765213013e-02 1.113402470946311951e-01 1.380714960396289825e-02 -1.172263920307159424e-01 -1.343217939138412476e-01 2.395459637045860291e-02 4.043453931808471680e-01 -1.695868186652660370e-02 1.683997660875320435e-01 -5.579472705721855164e-02 5.562890321016311646e-02 2.054237127304077148e-01 -4.266539514064788818e-01
3.216808736324310303e-01 -2.815603315830230713e-01 2.917219400405883789e-01 -1.435025334358215332e-01 1.174195334315299988e-01 2.168981879949569702e-01 -2.694218419492244720e-02 2.231288999319076538e-01 -2.241701632738113403e-02 1.639037765562534332e-02 -2.273126691579818726e-01 -5.153803899884223938e-02 -1.150163076817989349e-02 -5.803416483104228973e-03 -7.395018637180328369e-02 -1.197285875678062439e-01 -1.196477264165878296e-01 3.132132887840270996e-01 -1.707469820976257324e-01 1.055423542857170105e-01 5.630926787853240967e-02 2.024575918912887573e-01 -1.976284831762313843e-01 1.364675462245941162e-01 1.347097195684909821e-02 1.827217489480972290e-01 -6.113824248313903809e-02 3.124311566352844238e-01 -4.736753553152084351e-02 3.811199218034744263e-02 -2.727665007114410400e-01 -2.399339675903320312e-01
1.008795481175184250e-02 -1.395410895347595215e-01 -1.032866388559341431e-01 -1.486974954605102539e-01 3.398951888084411621e-01 -1.051661223173141479e-01 -8.181419968605041504e-02 -7.432201504707336426e-02 -1.086747720837593079e-01 2.340087443590164185e-01 -2.192570865154266357e-01 2.649888992309570312e-01 -2.550437152385711670e-01 -1.581732779741287231e-01 -3.053579293191432953e-02 -1.593098044395446777e-01 1.160048246383666992e-01 2.041693031787872314e-01 -1.288732439279556274e-01 -3.321262598037719727e-01 -4.500618577003479004e-02 1.035285741090774536e-01 2.561635375022888184e-01 8.148539066314697266e-02 2.836335264146327972e-02 2.818804383277893066e-01 -1.636341959238052368e-01 2.197254002094268799e-01 8.014954626560211182e-03 2.182948030531406403e-02 -2.866004705429077148e-01 5.041466653347015381e-02
2.170088291168212891e-01 -3.131033107638359070e-02 1.287925243377685547e-01 2.473824284970760345e-02 1.306658834218978882e-01 6.158547475934028625e-02 1.172169577330350876e-02 -1.726086288690567017e-01 1.516396701335906982e-01 3.453300297260284424e-01 -2.264823019504547119e-01 1.043738573789596558e-01 -1.036497354507446289e-01 9.640423208475112915e-02 -1.146978959441184998e-01 1.943356692790985107e-01 -1.661422699689865112e-01 2.374748885631561279e-01 5.109866708517074585e-02 -1.270507425069808960e-01 -3.244075477123260498e-01 -2.379088103771209717e-02 -4.259288311004638672e-02 2.406399250030517578e-01 -2.908307015895843506e-01 3.413889706134796143e-01 -2.108889818191528320e-01 3.606550768017768860e-02 6.732188910245895386e-02 8.343924582004547119e-02 -1.356728076934814453e-01 -2.518956959247589111e-01
4.774028658866882324e-01 -7.935564219951629639e-02 6.139037758111953735e-02 2.245851606130599976e-01 3.063462078571319580e-01 8.340110629796981812e-02 4.090840741991996765e-02 -4.698406159877777100e-02 -5.735620856285095215e-02 -7.682066410779953003e-02 -2.902723848819732666e-01 2.597029879689216614e-02 1.978032960323616862e-04 3.676066920161247253e-02 -2.432148456573486328e-01 -3.158211335539817810e-02 2.423036396503448486e-01 2.810950279235839844e-01 -1.476517766714096069e-01 -9.655004739761352539e-02 -8.048409968614578247e-02 1.021887883543968201e-01 4.782398790121078491e-02 3.596994280815124512e-01 8.089966326951980591e-02 2.060393691062927246e-01 -1.688850112259387970e-02 -7.713346928358078003e-02 1.473784595727920532e-01 1.277885586023330688e-01 -5.469135940074920654e-02 -1.938001960515975952e-01
-4.515269398689270020e-02 -7.928752154111862183e-02 2.083921879529953003e-01 3.400547802448272705e-02 2.327010333538055420e-01 -3.351817727088928223e-01 -1.766627132892608643e-01 3.284756839275360107e-02 -1.002654507756233215e-01 8.586677722632884979e-03 -2.813706398010253906e-01 4.300203621387481689e-01 -4.802464693784713745e-02 5.284391343593597412e-02 6.364347040653228760e-02 -3.837666660547256470e-02 -3.805808722972869873e-02 4.506063088774681091e-02 -2.647463046014308929e-02 -9.863464534282684326e-02 6.478054821491241455e-02 -1.808419376611709595e-01 2.871452830731868744e-02 1.061650067567825317e-01 -2.153072133660316467e-02 2.952335476875305176e-01 -4.968306422233581543e-02 2.101938277482986450e-01 4.746970534324645996e-01 1.840236186981201172e-01 4.801493510603904724e-02 -6.915007531642913818e-02
4.773534834384918213e-02 -4.114385843276977539e-01 4.023017883300781250e-01 -2.020561322569847107e-02 3.791729211807250977e-01 6.632000952959060669e-02 -1.277711540460586548e-01 -8.028360456228256226e-02 -1.997774988412857056e-01 6.214794144034385681e-02 -4.941308870911598206e-02 8.385602384805679321e-02 1.764296442270278931e-01 2.091483026742935181e-02 3.175906836986541748e-03 -8.655104786157608032e-03 -1.437772959470748901e-01 8.092641085386276245e-02 -2.379920631647109985e-01 1.444894969463348389e-01 -7.364445924758911133e-02 -2.043500542640686035e-01 3.968641534447669983e-02 1.185966357588768005e-01 -1.515372693538665771e-01 -9.647500701248645782e-03 -9.803137183189392090e-02 5.207361653447151184e-02 -1.644586026668548584e-01 2.784804701805114746e-01 -3.193681538105010986e-01 -2.851945906877517700e-02
4.713970050215721130e-02 -1.830783188343048096e-01 6.346902996301651001e-02 2.998853160534054041e-04 -1.129975244402885437e-01 1.529223620891571045e-01 1.915279962122440338e-02 -3.640496730804443359e-02 2.667019069194793701e-01 3.996059000492095947e-01 -1.871000528335571289e-01 1.331969648599624634e-01 2.090346766635775566e-03 6.463925540447235107e-02 -2.451793756335973740e-03 2.576992511749267578e-01 -7.900818437337875366e-02 2.904200255870819092e-01 -9.065867215394973755e-02 -1.462671756744384766e-01 1.486219763755798340e-01 -2.615666985511779785e-01 -7.330963760614395142e-02 1.053547561168670654e-01 7.254455983638763428e-02 3.792138993740081787e-01 -1.516913026571273804e-01 -1.569432765245437622e-02 1.439266279339790344e-02 1.991453021764755249e-01 -4.251668974757194519e-02 -3.564419150352478027e-01
3.855264782905578613e-01 1.376843359321355820e-02 6.029586866497993469e-02 3.313815221190452576e-02 3.786065876483917236e-01 1.985197961330413818e-01 -1.615197807550430298e-01 -3.430525586009025574e-02 -7.522492110729217529e-02 -1.604489684104919434e-01 -2.105407714843750000e-01 -9.025497734546661377e-02 -2.215455621480941772e-01 -5.135463550686836243e-02 -2.152943462133407593e-01 1.079802960157394409e-01 1.635019332170486450e-01 8.633847534656524658e-02 -3.552948310971260071e-02 -5.854666978120803833e-02 1.071913689374923706e-01 1.071189763024449348e-03 1.003554835915565491e-01 1.326378136873245239e-01 -2.181058228015899658e-01 1.803456842899322510e-01 -2.018785029649734497e-01 -6.049820035696029663e-02 3.960182964801788330e-01 2.330262959003448486e-01 -1.422271579504013062e-01 -9.443522989749908447e-02
1.354023516178131104e-01 -1.600582897663116455e-01 1.408103853464126587e-01 2.126396447420120239e-01 1.376061737537384033e-01 -1.893033236265182495e-01 -1.222384278662502766e-03 2.236092388629913330e-01 -8.697353303432464600e-02 7.926616072654724121e-02 -3.062203526496887207e-01 2.153101116418838501e-01 -8.017622679471969604e-02 -2.817474305629730225e-01 6.833898276090621948e-02 -3.373269364237785339e-02 -1.750434190034866333e-02 -6.032157689332962036e-02 6.292083859443664551e-02 -2.177936732769012451e-01 3.929726034402847290e-02 -3.006370179355144501e-02 2.042972147464752197e-01 2.039754837751388550e-01 4.569341242313385010e-02 4.127439260482788086e-01 1.490051150321960449e-01 3.460479378700256348e-01 2.102263867855072021e-01 1.628945767879486084e-01 6.215268746018409729e-02 -1.025490164756774902e-01
-2.285167127847671509e-01 -5.036713555455207825e-02 1.616296172142028809e-01 1.120397001504898071e-01 1.623800396919250488e-01 -4.017296433448791504e-02 7.424274086952209473e-02 6.624491512775421143e-02 -3.845333158969879150e-01 3.018401861190795898e-01 -4.269672930240631104e-02 7.182822376489639282e-02 -1.448585244361311197e-04 7.988096773624420166e-02 -8.908613026142120361e-02 -8.790473639965057373e-02 -1.355362385511398315e-01 -7.573271542787551880e-02 -9.772927314043045044e-02 -1.756353080272674561e-01 1.175324767827987671e-01 -1.791802644729614258e-01 -1.180306226015090942e-01 2.974694073200225830e-01 1.653764843940734863e-01 4.762974679470062256e-01 4.084188863635063171e-02 1.630996167659759521e-01 -4.885058850049972534e-02 2.313323915004730225e-01 -2.217264324426651001e-01 -1.731351017951965332e-02
3.507660627365112305e-01 -2.590924799442291260e-01 2.746743559837341309e-01 6.103752180933952332e-02 3.756317794322967529e-01 -8.476764196529984474e-04 -9.154302626848220825e-02 -6.676241010427474976e-02 -1.331602632999420166e-01 -1.151835545897483826e-01 -3.293022811412811279e-01 1.742161512374877930e-01 -1.403321623802185059e-01 7.031127810478210449e-02 -3.125021979212760925e-02 1.058701798319816589e-01 1.494291275739669800e-01 2.425225973129272461e-01 -2.397655397653579712e-01 1.014512851834297180e-01 1.028914079070091248e-01 2.004095315933227539e-01 -5.184073001146316528e-02 2.158257961273193359e-01 9.425188601016998291e-02 6.152082979679107666e-02 -9.021124988794326782e-02 -9.959012269973754883e-03 5.759742483496665955e-02 2.180716395378112793e-01 -1.256577819585800171e-01 -1.833038181066513062e-01
-1.810133159160614014e-01 -3.078443109989166260e-01 1.798946857452392578e-01 1.238250881433486938e-01 2.246854156255722046e-01 2.219880372285842896e-01 -6.954126060009002686e-02 8.460561186075210571e-02 6.692560017108917236e-02 -1.363352686166763306e-01 4.296705499291419983e-02 2.995057404041290283e-01 -1.918710619211196899e-01 2.731237374246120453e-02 -5.250411853194236755e-02 -2.933843061327934265e-02 -6.905069574713706970e-03 -1.199034973978996277e-01 -1.398986726999282837e-01 -1.025802493095397949e-01 8.562316745519638062e-02 -3.188442587852478027e-01 -1.201709285378456116e-01 1.788982748985290527e-01 -2.510577738285064697e-01 2.459871768951416016e-01 -1.524877548217773438e-01 -2.153963148593902588e-01 7.888082414865493774e-03 3.154606223106384277e-01 -2.489317953586578369e-01 -5.030883103609085083e-02
3.119257278740406036e-02 -5.547656863927841187e-02 1.017056554555892944e-01 1.768448054790496826e-01 9.456959366798400879e-02 2.286963760852813721e-01 -1.305966973304748535e-01 -1.570204794406890869e-01 9.831755608320236206e-02 1.045825481414794922e-01 -1.870250850915908813e-01 -6.458737701177597046e-02 1.258177608251571655e-01 -1.372481733560562134e-01 -1.311932653188705444e-01 1.585426181554794312e-01 -1.048607528209686279e-01 1.955984905362129211e-02 3.102291561663150787e-02 -2.029290795326232910e-01 5.714672803878784180e-02 4.536385182291269302e-03 1.576398611068725586e-01 1.933295428752899170e-01 -2.513685822486877441e-01 3.240123689174652100e-01 -8.104585856199264526e-02 -1.611542701721191406e-01 1.391533017158508301e-01 5.896842107176780701e-02 -2.958633601665496826e-01 -5.333734154701232910e-01
-7.164718210697174072e-02 -2.324521541595458984e-01 1.302307546138763428e-01 -5.000699311494827271e-04 1.669110506772994995e-01 -1.254934817552566528e-01 1.014572829008102417e-01 -1.268105357885360718e-01 2.001693546772003174e-01 2.696902155876159668e-01 -2.386338114738464355e-01 -7.062391936779022217e-02 1.620942354202270508e-01 2.418761253356933594e-01 -3.984643518924713135e-01 1.071544364094734192e-01 -2.140747606754302979e-01 1.339747160673141479e-01 -2.558999359607696533e-01 2.481816336512565613e-02 -1.314400136470794678e-02 -1.336758583784103394e-01 1.694194525480270386e-01 2.557033896446228027e-01 1.010171920061111450e-01 6.457603722810745239e-02 -1.882047019898891449e-02 -6.330519914627075195e-02 2.335190027952194214e-01 2.216008156538009644e-01 -3.335853666067123413e-02 -2.421294748783111572e-01
-2.791720628738403320e-01 2.740144170820713043e-02 2.491347044706344604e-01 1.577164530754089355e-01 -4.204435646533966064e-02 6.478481739759445190e-02 4.694009665399789810e-03 8.266060799360275269e-02 -3.000058531761169434e-01 2.126458883285522461e-01 -2.279328405857086182e-01 3.393386304378509521e-02 4.592011868953704834e-02 -9.355133026838302612e-02 -2.169114202260971069e-01 -9.941940009593963623e-02 1.625848263502120972e-01 1.117713600397109985e-01 -2.072233408689498901e-01 -1.444892138242721558e-01 7.871026545763015747e-02 -3.494749665260314941e-01 1.296496093273162842e-01 4.231088235974311829e-02 -9.342002123594284058e-02 2.951381504535675049e-01 -2.181783020496368408e-01 2.442303895950317383e-01 -1.317031681537628174e-01 2.921506464481353760e-01 -5.406586080789566040e-02 -8.396733552217483521e-02
2.514527142047882080e-01 -1.774282604455947876e-01 -2.605449222028255463e-02 7.568146288394927979e-02 1.903456896543502808e-01 1.286718547344207764e-01 5.479737371206283569e-02 1.586768180131912231e-01 -2.108187824487686157e-01 1.867221295833587646e-01 2.005477398633956909e-01 7.095371931791305542e-02 -7.853806018829345703e-03 8.721134811639785767e-02 6.713277101516723633e-02 -1.491148956120014191e-02 -4.560044035315513611e-02 9.630681015551090240e-03 -2.603831887245178223e-01 -2.938418984413146973e-01 -3.341571688652038574e-01 -1.654499620199203491e-01 2.671279311180114746e-01 1.334522366523742676e-01 -8.875180035829544067e-02 2.336532771587371826e-01 -2.016924321651458740e-01 2.411981076002120972e-01 1.758421361446380615e-01 2.856194972991943359e-01 -1.427766233682632446e-01 4.719845950603485107e-02
2.029000520706176758e-01 -1.650796532630920410e-01 6.849034130573272705e-02 -5.868843570351600647e-02 2.364757061004638672e-01 3.069591820240020752e-01 2.403078526258468628e-01 -1.606529951095581055e-02 5.569386854767799377e-02 7.800656557083129883e-02 -3.242292106151580811e-01 9.163264930248260498e-02 -3.838846832513809204e-02 2.678966522216796875e-01 -1.909660547971725464e-01 6.386078894138336182e-03 -9.643704444169998169e-02 4.250943958759307861e-01 1.731098443269729614e-01 7.289892435073852539e-02 -1.164889410138130188e-01 -1.485756319016218185e-02 1.493379026651382446e-01 -1.013207435607910156e-01 -1.333005130290985107e-01 3.172723352909088135e-01 -2.217529714107513428e-02 -7.586885243654251099e-03 1.213754713535308838e-01 2.238481938838958740e-01 -1.649430096149444580e-01 1.282412186264991760e-02
-3.213236108422279358e-02 -7.937455177307128906e-02 2.913943864405155182e-02 -3.190309181809425354e-02 5.649909749627113342e-02 3.066463470458984375e-01 -3.268329799175262451e-01 1.380562633275985718e-01 -1.234434396028518677e-01 2.320834249258041382e-01 -3.005543537437915802e-02 2.979976832866668701e-01 9.934644401073455811e-02 2.419311404228210449e-01 -1.297847777605056763e-01 -2.994924411177635193e-02 -1.111512631177902222e-01 2.667966187000274658e-01 -1.987849175930023193e-01 -9.860668331384658813e-02 2.612589299678802490e-01 -4.610680416226387024e-02 -6.867272406816482544e-02 1.474716514348983765e-01 6.533168256282806396e-02 4.052343666553497314e-01 -1.882353276014328003e-01 1.735281646251678467e-01 -1.431522797793149948e-02 2.414118051528930664e-01 1.233451720327138901e-02 2.155611850321292877e-02
-1.644558161497116089e-01 -1.683012396097183228e-01 2.751368284225463867e-01 -1.145787164568901062e-01 2.940744161605834961e-01 -3.064565919339656830e-02 7.751213014125823975e-02 -1.469534337520599365e-01 -1.333616375923156738e-01 -6.359213590621948242e-02 -4.517753124237060547e-01 1.355509310960769653e-01 6.512494385242462158e-02 1.635467112064361572e-01 2.004397213459014893e-01 -6.349518150091171265e-02 8.634951710700988770e-02 -1.929475516080856323e-01 -1.749316751956939697e-01 -3.652885854244232178e-01 -1.305691450834274292e-01 -1.570844501256942749e-01 -2.012837491929531097e-02 6.032046303153038025e-02 -2.582807093858718872e-02 2.341528534889221191e-01 -1.043582856655120850e-01 4.274508357048034668e-02 1.493774950504302979e-01 2.102210670709609985e-01 -1.790528446435928345e-01 -2.998899202793836594e-03
1.253919750452041626e-01 -1.527807712554931641e-01 3.907427787780761719e-01 2.312622070312500000e-01 2.504890263080596924e-01 1.327793151140213013e-01 1.039577461779117584e-02 8.632855117321014404e-02 7.034599781036376953e-02 7.540921121835708618e-02 -2.075200527906417847e-01 6.101246923208236694e-02 2.130500273779034615e-03 -1.548505872488021851e-01 1.187519636005163193e-02 1.005237773060798645e-01 -4.306293427944183350e-01 9.720610827207565308e-02 -2.062543928623199463e-01 -7.875192165374755859e-02 1.154654547572135925e-01 -5.198932439088821411e-02 7.944677025079727173e-02 2.516084611415863037e-01 -6.648778170347213745e-02 2.170824445784091949e-02 -2.504611313343048096e-01 2.210906147956848145e-02 -6.799031794071197510e-02 4.060990810394287109e-01 3.224351443350315094e-03 -9.076011180877685547e-02
1.981278695166110992e-02 -9.657677728682756424e-04 5.539759621024131775e-02 7.895790040493011475e-02 1.647734344005584717e-01 8.894130587577819824e-02 -7.502682507038116455e-02 -1.246194317936897278e-01 5.829481780529022217e-02 4.237845838069915771e-01 -1.330168079584836960e-02 -3.392069414258003235e-02 -8.495721220970153809e-02 -2.798866033554077148e-01 5.388101562857627869e-03 -2.865116298198699951e-01 2.133133709430694580e-01 -2.197162620723247528e-02 6.962697021663188934e-03 -2.317417860031127930e-01 -9.528943151235580444e-02 -2.880296707153320312e-01 7.660233974456787109e-02 -1.518821269273757935e-01 1.120548993349075317e-01 4.606512188911437988e-01 -7.882355153560638428e-02 4.870989173650741577e-02 -7.313228398561477661e-02 9.366039186716079712e-02 -1.065837070345878601e-01 -3.202414512634277344e-01
8.290483802556991577e-02 -1.922953873872756958e-01 1.676528155803680420e-01 1.289981901645660400e-01 1.601089239120483398e-01 -3.814129531383514404e-01 5.587087571620941162e-02 1.150980126112699509e-02 -1.652591824531555176e-01 1.777611374855041504e-01 -1.865349560976028442e-01 2.598461508750915527e-01 -1.091052144765853882e-01 -2.714789509773254395e-01 -1.353237405419349670e-02 9.453776478767395020e-02 7.096561044454574585e-02 -4.448573663830757141e-02 -4.710264876484870911e-02 -1.667014956474304199e-01 -1.446710377931594849e-01 -2.385100908577442169e-02 1.589901596307754517e-01 -5.284703150391578674e-02 -1.073020249605178833e-01 3.245678842067718506e-01 2.776848152279853821e-02 3.515575230121612549e-01 3.188824653625488281e-01 1.616301238536834717e-01 8.967528492212295532e-02 -1.319856196641921997e-01
1.033703535795211792e-01 -1.546538621187210083e-01 1.533923000097274780e-01 2.878207862377166748e-01 3.401015400886535645e-01 -2.337626218795776367e-01 -5.826272070407867432e-02 1.174921616911888123e-01 1.719836443662643433e-01 1.353712677955627441e-01 1.055359244346618652e-01 -3.352266177535057068e-02 -1.007426232099533081e-01 -6.694538891315460205e-02 3.045342303812503815e-02 -1.223212778568267822e-01 -5.326660349965095520e-02 -1.515438556671142578e-01 1.200248003005981445e-01 -5.345137417316436768e-02 -1.695225238800048828e-01 -1.391954571008682251e-01 -1.094294935464859009e-01 -1.271006930619478226e-02 -1.493586301803588867e-01 5.115906596183776855e-01 -4.750214517116546631e-02 -5.389896407723426819e-02 7.182311266660690308e-02 1.867088824510574341e-01 2.601920068264007568e-01 -2.839000821113586426e-01
-5.605630576610565186e-02 -2.914872467517852783e-01 1.184773966670036316e-01 -1.969578415155410767e-01 3.271151185035705566e-01 -1.687799990177154541e-01 -2.071067243814468384e-01 8.939537405967712402e-02 -2.478656321763992310e-01 7.177717238664627075e-02 -3.342075347900390625e-01 3.053610920906066895e-01 -2.193549089133739471e-02 1.339899301528930664e-01 2.188551723957061768e-01 -6.903322041034698486e-02 6.541170179843902588e-02 1.034155115485191345e-01 -1.025805547833442688e-01 -2.040097415447235107e-01 1.935269311070442200e-02 9.636224061250686646e-02 4.091906547546386719e-02 5.762465670704841614e-02 -9.421072900295257568e-02 3.136134445667266846e-01 -2.711251676082611084e-01 6.648393720388412476e-02 7.139758020639419556e-02 1.775383800268173218e-01 -1.574660092592239380e-01 4.145282879471778870e-02
1.491056978702545166e-01 -2.262108922004699707e-01 -4.843458905816078186e-02 -1.073185428977012634e-01 4.174360334873199463e-01 -9.640787541866302490e-02 -1.047793105244636536e-01 -1.483314111828804016e-02 -1.287495493888854980e-01 -3.420811146497726440e-02 9.854622185230255127e-02 2.496025860309600830e-01 2.486590296030044556e-01 -2.182712107896804810e-01 -1.206592619419097900e-01 -1.136237457394599915e-01 8.761734515428543091e-02 4.043068885803222656e-01 -6.048466637730598450e-02 -1.550398319959640503e-01 -1.281768083572387695e-01 -4.832802806049585342e-03 -8.636184502393007278e-04 9.628496319055557251e-02 -2.327728271484375000e-01 3.004806339740753174e-01 7.157848775386810303e-02 -1.052599027752876282e-01 -1.230893582105636597e-01 1.160119771957397461e-01 -1.843749433755874634e-01 -2.084355801343917847e-01
1.712088882923126221e-01 1.456300020217895508e-01 1.430529803037643433e-01 1.560956835746765137e-01 2.200108468532562256e-01 3.642433285713195801e-01 -8.577013760805130005e-02 -6.240268424153327942e-02 1.414217948913574219e-01 1.451388001441955566e-01 1.556273102760314941e-01 -1.591940522193908691e-01 -1.264266371726989746e-01 -6.979607790708541870e-02 1.248330697417259216e-01 -2.499370835721492767e-03 -7.548261433839797974e-02 1.312635540962219238e-01 -2.559078335762023926e-01 -9.893967211246490479e-02 -1.912440061569213867e-01 -1.392774581909179688e-01 9.333067387342453003e-02 -1.638817489147186279e-01 4.762869328260421753e-02 2.911302447319030762e-01 9.054064750671386719e-03 1.875059157609939575e-01 2.479331567883491516e-02 5.104781985282897949e-01 -1.049564778804779053e-01 -3.190267086029052734e-02
-6.506561487913131714e-02 -5.632478743791580200e-02 1.321764588356018066e-01 1.345595270395278931e-01 2.788981795310974121e-01 -3.161426782608032227e-01 -1.651454716920852661e-01 8.977291733026504517e-02 3.075474686920642853e-02 -3.786140307784080505e-02 -1.361036002635955811e-01 2.235548347234725952e-01 -1.436622440814971924e-01 -1.259350627660751343e-01 -5.678702518343925476e-02 1.262004375457763672e-01 2.613370120525360107e-01 -2.194287627935409546e-02 9.718316607177257538e-03 -2.005146443843841553e-01 -2.115629166364669800e-01 -2.153239846229553223e-01 2.079006135463714600e-01 2.296539843082427979e-01 -2.145594358444213867e-01 3.216689527034759521e-01 9.200584143400192261e-02 2.081652134656906128e-01 2.879329919815063477e-01 3.550897538661956787e-02 -8.992423117160797119e-02 -1.664371341466903687e-01
-1.352776139974594116e-01 -2.846201658248901367e-01 2.616568207740783691e-01 6.898738443851470947e-02 3.956440985202789307e-01 -8.936189860105514526e-02 9.872349351644515991e-02 2.336177825927734375e-01 -1.352914869785308838e-01 9.634554386138916016e-02 -1.741817295551300049e-01 -2.762123942375183105e-02 -1.048811003565788269e-01 7.370247691869735718e-02 6.034064665436744690e-02 8.482865244150161743e-02 5.559827759861946106e-02 2.641000747680664062e-01 1.011228039860725403e-01 -2.711175084114074707e-01 -5.594269186258316040e-02 7.009769231081008911e-02 -1.281640827655792236e-01 4.412683472037315369e-02 -2.245885133743286133e-01 2.162763476371765137e-01 1.391613930463790894e-01 3.914580047130584717e-01 1.675267070531845093e-01 1.725635528564453125e-01 1.623593829572200775e-02 4.186088591814041138e-02
2.453122735023498535e-01 -5.360516719520092010e-03 1.831982843577861786e-02 3.827561140060424805e-01 1.914151012897491455e-01 9.627466648817062378e-02 4.545457288622856140e-02 -2.614513337612152100e-01 -1.618719995021820068e-01 -6.023501977324485779e-02 -2.162777483463287354e-01 -2.211656980216503143e-02 -2.014730125665664673e-01 1.203289777040481567e-01 -2.265352606773376465e-01 2.252303808927536011e-02 7.728859782218933105e-02 -3.396308049559593201e-02 -7.686235010623931885e-02 -1.890205740928649902e-01 -3.317169472575187683e-02 3.480570763349533081e-02 -6.816565990447998047e-02 2.963988482952117920e-01 -1.725873500108718872e-01 1.479180902242660522e-01 1.380916833877563477e-01 2.766513032838702202e-03 -1.017286553978919983e-01 3.434859514236450195e-01 1.031943410634994507e-02 -3.871391415596008301e-01
1.547223627567291260e-01 -1.362031847238540649e-01 2.574327290058135986e-01 -1.143195852637290955e-02 2.381563484668731689e-01 1.575547009706497192e-01 2.767608687281608582e-02 -1.596901714801788330e-01 1.291925311088562012e-01 1.402705907821655273e-01 -2.797776460647583008e-01 -1.252806633710861206e-01 -3.269810974597930908e-02 -3.557462990283966064e-02 -1.734790802001953125e-01 2.502152323722839355e-01 -8.520615845918655396e-02 2.184324711561203003e-01 -1.398554891347885132e-01 -1.375314295291900635e-01 -2.179846316576004028e-01 -3.344736248254776001e-02 6.429751962423324585e-02 2.395002692937850952e-01 -1.953429132699966431e-01 2.458986490964889526e-01 -3.132764101028442383e-01 -9.284838289022445679e-02 -9.109542518854141235e-02 8.428240567445755005e-02 -2.071011364459991455e-01 -3.011069595813751221e-01
1.196173280477523804e-01 -2.209682762622833252e-02 3.814324736595153809e-01 3.089331649243831635e-02 4.079497158527374268e-01 3.843314945697784424e-02 8.445429801940917969e-02 -9.948311001062393188e-02 -1.263207048177719116e-01 -1.290509253740310669e-01 -1.929239034652709961e-01 -4.163390956819057465e-03 -4.163688793778419495e-02 -1.477592736482620239e-01 -1.285615144297480583e-03 3.165763989090919495e-02 -1.579997986555099487e-01 1.449413597583770752e-01 -7.638287544250488281e-02 2.893797755241394043e-01 -2.542847394943237305e-01 -7.404901087284088135e-02 2.536687552928924561e-01 1.826175451278686523e-01 1.777608096599578857e-01 3.027605116367340088e-01 -5.019420012831687927e-02 -7.065340876579284668e-02 -1.306858658790588379e-01 3.236276507377624512e-01 4.257621243596076965e-03 -5.845202878117561340e-02
2.682812325656414032e-02 -2.241033762693405151e-01 -9.064858022611588240e-05 -1.453464180231094360e-01 5.356466770172119141e-02 9.136364609003067017e-02 -1.121790707111358643e-01 -6.411159876734018326e-03 1.049662008881568909e-01 3.658468723297119141e-01 1.757162064313888550e-01 2.202593237161636353e-01 -2.092078886926174164e-02 -3.152019903063774109e-02 -1.152994558215141296e-01 -2.627955377101898193e-01 1.268230676651000977e-01 1.164586544036865234e-01 -1.719726175069808960e-01 1.874661631882190704e-02 -2.672433108091354370e-02 -1.696154326200485229e-01 2.110773175954818726e-01 6.156279891729354858e-02 -6.498543545603752136e-03 4.123682677745819092e-01 -3.264991100877523422e-03 1.333979070186614990e-01 -2.051806310191750526e-03 1.562965661287307739e-01 -4.236176013946533203e-01 -2.585954964160919189e-01
-1.171850319951772690e-02 -4.350384697318077087e-02 -6.231972575187683105e-02 1.085559278726577759e-01 2.115357667207717896e-01 3.980736806988716125e-02 2.052658051252365112e-01 -3.843537718057632446e-02 -7.472261041402816772e-02 1.581421047449111938e-01 -3.106066584587097168e-01 2.025351077318191528e-01 1.969711929559707642e-01 9.401857107877731323e-02 -1.561115980148315430e-01 -5.729346722364425659e-02 6.754891015589237213e-03 4.669963568449020386e-02 -1.145965382456779480e-01 4.854728002101182938e-03 9.263686090707778931e-02 -1.286128461360931396e-01 -1.136820577085018158e-02 5.471922159194946289e-01 -1.956592351198196411e-01 3.199645280838012695e-01 -6.885776668787002563e-02 -1.610422283411026001e-01 -2.530723810195922852e-01 1.614482700824737549e-01 -1.863123178482055664e-01 -1.129845008254051208e-01
1.156970560550689697e-01 -1.528395861387252808e-01 -4.433945938944816589e-02 -2.195048928260803223e-01 1.741406917572021484e-01 1.336141079664230347e-01 -3.680723160505294800e-02 -1.815272867679595947e-02 -1.300207227468490601e-01 1.559945195913314819e-01 -9.341267496347427368e-02 2.909015715122222900e-01 -5.755846947431564331e-02 4.155376553535461426e-02 -5.798177421092987061e-02 -6.594258360564708710e-03 -2.595852911472320557e-01 2.119537740945816040e-01 4.189188778400421143e-02 -5.423310678452253342e-03 -1.307158917188644409e-01 -3.502231240272521973e-01 -1.552382856607437134e-01 -1.132803596556186676e-02 3.062708117067813873e-02 4.557547271251678467e-01 -3.019195497035980225e-01 1.799833625555038452e-01 -1.293446421623229980e-01 6.454659998416900635e-02 -8.142951130867004395e-02 -2.870872616767883301e-01
-1.927921772003173828e-01 -2.646509706974029541e-01 -9.618703275918960571e-02 -9.736049175262451172e-02 2.728705704212188721e-01 2.472366690635681152e-01 1.032664254307746887e-02 -4.574234783649444580e-02 9.958758950233459473e-02 2.174332737922668457e-01 -4.333944916725158691e-01 1.145034562796354294e-02 6.866328418254852295e-02 1.153169125318527222e-01 -4.627710208296775818e-02 -9.540373831987380981e-02 -1.678671836853027344e-01 3.152659833431243896e-01 -1.522384434938430786e-01 8.197144418954849243e-02 9.561350196599960327e-02 -1.304701417684555054e-01 2.164135724306106567e-01 5.643732845783233643e-02 -2.461241558194160461e-02 2.992649376392364502e-01 -1.564976722002029419e-01 6.415747106075286865e-02 -2.617616020143032074e-02 8.062615245580673218e-02 -1.762269884347915649e-01 -2.668275535106658936e-01
1.535006463527679443e-01 -6.757500022649765015e-02 2.292901128530502319e-01 -2.261207997798919678e-01 2.725102603435516357e-01 1.324867010116577148e-01 5.937188863754272461e-02 8.981319144368171692e-03 8.243057876825332642e-02 1.702165752649307251e-01 1.230690777301788330e-01 -3.308399021625518799e-02 9.775502234697341919e-02 -3.354282677173614502e-02 -1.836412213742733002e-02 -3.629850223660469055e-02 2.275313138961791992e-01 1.065876483917236328e-01 -1.450148373842239380e-01 -2.165626138448715210e-01 -4.872269630432128906e-01 -2.785543203353881836e-01 -1.320966929197311401e-01 1.344133764505386353e-01 1.463679224252700806e-01 2.672083079814910889e-01 3.958686068654060364e-02 1.761433631181716919e-01 2.410417646169662476e-01 1.801565587520599365e-01 -5.769529938697814941e-02 8.682360500097274780e-02
2.557951807975769043e-01 -7.108534127473831177e-02 -9.437758475542068481e-02 3.818376958370208740e-01 3.666944801807403564e-01 1.158397123217582703e-01 3.537527099251747131e-02 1.198072880506515503e-01 7.069358974695205688e-02 -6.367080658674240112e-02 -3.870671689510345459e-01 1.268038600683212280e-01 -1.091362833976745605e-01 1.986720412969589233e-01 -2.466080039739608765e-01 9.138123691082000732e-02 4.701361805200576782e-02 3.211858496069908142e-02 -1.674675196409225464e-01 -1.404882371425628662e-01 -8.464291691780090332e-02 7.774273306131362915e-02 1.603217571973800659e-01 1.626778841018676758e-01 -4.036945477128028870e-02 2.665866017341613770e-01 1.514590531587600708e-01 4.084983468055725098e-02 5.650023743510246277e-02 2.807358205318450928e-01 -5.700075626373291016e-02 -1.298466920852661133e-01
-1.163092777132987976e-01 -1.916924715042114258e-01 3.748448789119720459e-01 -2.338517308235168457e-01 4.507839679718017578e-02 -1.196041628718376160e-01 -9.673523902893066406e-02 -6.567937135696411133e-02 -1.393919587135314941e-01 4.088417887687683105e-01 2.355461716651916504e-01 3.777609672397375107e-03 -2.821771800518035889e-02 3.807155787944793701e-02 -1.791199892759323120e-01 1.927587091922760010e-01 5.540700256824493408e-02 3.328514471650123596e-02 -2.035973966121673584e-01 -3.844671323895454407e-02 -5.928270146250724792e-02 -6.929890066385269165e-02 -2.729720771312713623e-01 2.735498547554016113e-01 1.268239319324493408e-01 3.394907712936401367e-01 -5.614504590630531311e-02 4.022763296961784363e-02 6.402999162673950195e-02 1.307080388069152832e-01 -3.469302877783775330e-02 -2.183892726898193359e-01
1.834851801395416260e-01 -2.631265223026275635e-01 1.252551823854446411e-01 -2.584391040727496147e-03 2.693702876567840576e-01 -2.606965899467468262e-01 1.446185857057571411e-01 9.989610314369201660e-02 -1.392311900854110718e-01 5.753653123974800110e-02 -4.673482477664947510e-02 2.535819411277770996e-01 -4.154228791594505310e-02 -5.610717460513114929e-02 -1.239594630897045135e-02 -8.775536715984344482e-02 1.795948594808578491e-01 -3.843691051006317139e-01 6.160689890384674072e-02 -1.863340288400650024e-01 -1.763682812452316284e-01 -1.585489660501480103e-01 1.832018643617630005e-01 2.164122089743614197e-02 -1.167928986251354218e-02 3.195008933544158936e-01 -1.817121058702468872e-01 2.421143054962158203e-01 1.432844996452331543e-02 7.008404284715652466e-02 -2.055103927850723267e-01 -2.410006374120712280e-01
1.478108912706375122e-01 -3.701715916395187378e-02 4.123006761074066162e-02 2.134904116392135620e-01 1.952234953641891479e-01 9.911702573299407959e-02 -1.351089477539062500e-01 5.366567987948656082e-03 1.352268755435943604e-01 2.350332289934158325e-01 -2.832706868648529053e-01 5.878191068768501282e-02 -3.261289298534393311e-01 -8.236911147832870483e-02 -3.274222016334533691e-01 4.667799174785614014e-02 -2.330207377672195435e-01 -4.191164672374725342e-02 -1.653790026903152466e-01 -1.739603877067565918e-01 -5.217693746089935303e-02 4.521222412586212158e-02 -1.295171305537223816e-02 2.273039072751998901e-01 6.491858512163162231e-02 5.725122988224029541e-02 -6.356150656938552856e-02 -1.588531434535980225e-01 2.890500724315643311e-01 3.080215752124786377e-01 -2.153652161359786987e-01 -2.273450493812561035e-01
-3.412764891982078552e-02 -1.298028677701950073e-01 7.350789010524749756e-02 1.740881055593490601e-01 1.624943614006042480e-01 2.726408243179321289e-01 3.053196370601654053e-01 -1.118621230125427246e-01 -1.474927365779876709e-02 1.419140547513961792e-01 -1.733504980802536011e-01 1.279570460319519043e-01 -2.151191383600234985e-01 -2.234427183866500854e-01 1.539846360683441162e-01 2.482012808322906494e-01 -1.494597196578979492e-01 2.805913388729095459e-01 -2.836648523807525635e-01 -2.005678564310073853e-01 1.021812185645103455e-01 -1.934195011854171753e-01 -9.288015216588973999e-02 5.883281305432319641e-02 -1.414897143840789795e-01 2.730337977409362793e-01 7.102958112955093384e-02 -4.456079751253128052e-02 -3.215233609080314636e-02 2.013578712940216064e-01 -2.435565292835235596e-01 -8.548667281866073608e-02
1.653763651847839355e-01 -6.676343828439712524e-02 -1.167844682931900024e-01 1.147534139454364777e-02 4.515863060951232910e-01 -1.696769893169403076e-01 -1.967230588197708130e-01 -6.365581601858139038e-02 2.273952960968017578e-02 5.135652050375938416e-02 -2.597055435180664062e-01 2.915528416633605957e-01 -1.215699911117553711e-01 -2.286770939826965332e-01 1.402811259031295776e-01 -1.568362116813659668e-02 1.231313347816467285e-01 6.489948928356170654e-02 -1.056152433156967163e-01 -3.615220263600349426e-02 -9.545568376779556274e-02 1.637062728404998779e-01 1.575364023447036743e-01 -4.539482295513153076e-02 8.254702389240264893e-02 4.665233790874481201e-01 -1.041914075613021851e-01 1.736162602901458740e-01 -3.698062524199485779e-02 1.060995161533355713e-01 -2.274635881185531616e-01 1.091010123491287231e-01
2.553169131278991699e-01 -1.870072633028030396e-01 2.911201417446136475e-01 2.625100910663604736e-01 3.483530580997467041e-01 8.200641721487045288e-02 3.909273073077201843e-02 -9.231276810169219971e-02 2.179146409034729004e-01 2.996525168418884277e-01 -9.748738259077072144e-02 -7.266894727945327759e-02 -1.148485764861106873e-01 1.966462880373001099e-01 1.098346617072820663e-02 -8.726173639297485352e-02 -1.974781304597854614e-01 1.257824152708053589e-01 -1.514639426022768021e-02 2.171237766742706299e-01 -2.035775594413280487e-02 -7.797485217452049255e-03 1.801028698682785034e-01 2.267426252365112305e-01 -9.999054484069347382e-03 1.503871232271194458e-01 -2.334274500608444214e-01 -7.811558991670608521e-02 -1.004787683486938477e-01 3.107938170433044434e-01 4.512731730937957764e-02 -1.335994303226470947e-01
-1.977339200675487518e-02 -2.343952283263206482e-02 2.033418864011764526e-01 3.941204026341438293e-02 1.112919971346855164e-01 -1.389916092157363892e-01 -1.531932316720485687e-02 -2.985415235161781311e-02 -4.668445512652397156e-02 3.027933835983276367e-01 1.766674816608428955e-01 -2.082957327365875244e-02 -4.481551796197891235e-02 -1.176224052906036377e-01 1.327133625745773315e-01 1.114481389522552490e-01 1.363097578287124634e-01 6.535954028367996216e-02 -3.779566287994384766e-02 -2.551346719264984131e-01 -6.484628655016422272e-03 -6.463380064815282822e-03 -2.446694672107696533e-01 3.149337768554687500e-01 3.547260761260986328e-01 4.244974553585052490e-01 -2.132597565650939941e-01 1.701234728097915649e-01 2.221338599920272827e-01 2.010031789541244507e-01 -1.811777651309967041e-01 -2.040322683751583099e-02
2.176166474819183350e-01 -1.363208740949630737e-01 1.421972364187240601e-01 -2.879474759101867676e-01 -1.047144830226898193e-01 5.942253768444061279e-02 -2.198987156152725220e-01 2.103317379951477051e-01 -1.215287894010543823e-01 4.472721740603446960e-02 -6.246330589056015015e-02 1.998292505741119385e-01 8.141335844993591309e-02 -1.658136211335659027e-02 3.895365446805953979e-02 3.912256062030792236e-01 1.380949169397354126e-01 3.704262897372245789e-02 -3.182204365730285645e-01 -2.357733435928821564e-02 1.914932429790496826e-01 -1.251357048749923706e-01 -3.527997806668281555e-02 1.429775357246398926e-01 1.024332568049430847e-01 2.332929521799087524e-01 4.652964323759078979e-02 3.696491941809654236e-02 -5.314972251653671265e-03 3.512665331363677979e-01 -4.851413890719413757e-02 -3.335501849651336670e-01
-2.953522093594074249e-02 -7.665726542472839355e-02 2.186152338981628418e-01 -2.636852860450744629e-01 2.056158781051635742e-01 8.165113627910614014e-02 1.030397019349038601e-03 -1.125110164284706116e-01 1.888719052076339722e-01 1.597527116537094116e-01 -2.711638808250427246e-01 -1.510793901979923248e-02 -3.506296277046203613e-01 -2.334368377923965454e-01 8.671115501783788204e-04 -1.179323643445968628e-01 1.833190023899078369e-01 3.116855919361114502e-01 -1.373799443244934082e-01 9.931039996445178986e-03 -1.190631836652755737e-01 -5.235437676310539246e-02 8.102226257324218750e-02 8.821554481983184814e-02 -8.606003224849700928e-02 1.370911747217178345e-01 7.877271622419357300e-02 -1.001011300832033157e-02 -1.053789332509040833e-01 3.831717967987060547e-01 1.601435095071792603e-01 -3.016017675399780273e-01
9.497581422328948975e-02 -3.238078355789184570e-01 -4.546169564127922058e-02 3.441219404339790344e-02 2.952462807297706604e-02 -3.843470290303230286e-02 3.569838777184486389e-02 2.090760320425033569e-02 -1.032981872558593750e-01 2.019002884626388550e-01 -2.188185043632984161e-02 -7.115088868886232376e-03 -9.877078235149383545e-02 -1.160320863127708435e-01 -1.589335501194000244e-01 1.137900948524475098e-01 -1.726941615343093872e-01 1.810891330242156982e-01 -5.874937400221824646e-02 -1.773321032524108887e-01 -7.911273837089538574e-02 -1.698351502418518066e-01 -1.100968047976493835e-01 -1.289962511509656906e-02 -2.793805114924907684e-02 3.514696657657623291e-01 -5.558463335037231445e-01 1.945623308420181274e-01 -1.440862715244293213e-01 1.435135006904602051e-01 -5.426724255084991455e-02 -3.241721391677856445e-01
2.500126697123050690e-02 -1.566732078790664673e-01 -1.546107828617095947e-01 1.544464230537414551e-01 -5.194073915481567383e-02 2.709613144397735596e-01 -1.641529649496078491e-01 -4.493324086070060730e-02 2.201425582170486450e-01 1.621302217245101929e-01 -2.610342204570770264e-01 1.187290996313095093e-01 7.075578719377517700e-02 3.413410857319831848e-02 -2.159406840801239014e-01 1.931665539741516113e-01 -2.070499360561370850e-01 2.281647026538848877e-01 -9.897989034652709961e-02 -7.466484606266021729e-02 -1.356677860021591187e-01 6.540045887231826782e-02 3.245413005352020264e-01 2.224017232656478882e-01 -9.397287666797637939e-02 3.922259807586669922e-01 -5.698174238204956055e-03 1.077299118041992188e-01 -2.603540010750293732e-02 2.312113791704177856e-01 -2.853017300367355347e-02 -2.405276745557785034e-01
2.042594254016876221e-01 -2.435239553451538086e-01 7.043790817260742188e-02 -1.424104422330856323e-01 4.155506193637847900e-01 -5.953702703118324280e-02 -1.589580327272415161e-01 -6.100590340793132782e-03 2.413568496704101562e-01 1.229092627763748169e-01 -9.370881132781505585e-03 -2.757438085973262787e-02 1.267033964395523071e-01 -2.804560959339141846e-01 -1.310532242059707642e-01 -2.501783072948455811e-01 5.894405394792556763e-02 -1.386236548423767090e-01 1.060105264186859131e-01 -2.283314988017082214e-02 -4.490969702601432800e-02 3.499702550470829010e-03 -4.560685902833938599e-02 6.181737408041954041e-02 -4.936856403946876526e-02 2.199665904045104980e-01 -2.658494710922241211e-01 2.952526509761810303e-01 2.805910408496856689e-01 6.268099695444107056e-02 -2.115043252706527710e-01 -2.122988104820251465e-01
6.310747563838958740e-02 -2.418490201234817505e-01 2.140702866017818451e-02 -4.663350060582160950e-02 1.949541121721267700e-01 -2.402158677577972412e-01 -1.697202771902084351e-01 1.255647987127304077e-01 -1.390737742185592651e-01 -5.469739437103271484e-03 -3.814193606376647949e-01 2.095386534929275513e-01 -1.781039685010910034e-01 -1.762074232101440430e-01 -9.168188273906707764e-02 -8.261438459157943726e-02 7.434305269271135330e-03 -2.983494475483894348e-02 -2.136664837598800659e-01 -9.274674952030181885e-02 -1.523445248603820801e-01 6.020434945821762085e-02 2.690820991992950439e-01 -3.180020675063133240e-02 7.316527515649795532e-02 3.420919477939605713e-01 -2.702493667602539062e-01 1.916576474905014038e-01 2.818767130374908447e-01 6.414224952459335327e-02 -1.837034672498703003e-01 -5.420592799782752991e-02
-5.873248726129531860e-02 -1.919336467981338501e-01 2.628471935167908669e-03 -9.810870140790939331e-02 7.711044698953628540e-02 -1.231979280710220337e-01 3.870609402656555176e-02 -2.857288122177124023e-01 1.931579709053039551e-01 1.721843332052230835e-01 -2.627453207969665527e-01 -9.353415668010711670e-02 -2.626379132270812988e-01 -3.402443975210189819e-02 4.076954722404479980e-02 -1.542478799819946289e-01 7.892072200775146484e-02 2.539780735969543457e-01 -3.390214219689369202e-02 -9.435319155454635620e-02 1.697794348001480103e-01 -9.795744717121124268e-02 -8.974224328994750977e-02 8.873336017131805420e-02 9.292318671941757202e-02 3.626662194728851318e-01 -4.209435731172561646e-02 -7.414586097002029419e-02 -8.435129374265670776e-02 2.743563354015350342e-01 9.438903629779815674e-02 -4.812739491462707520e-01
2.237071394920349121e-01 -2.910038232803344727e-01 2.537332102656364441e-02 1.456179469823837280e-02 1.655004918575286865e-01 2.302596718072891235e-02 1.170262992382049561e-01 -1.737242192029953003e-02 1.618895530700683594e-01 3.724760115146636963e-01 -1.088702827692031860e-01 -2.059171050786972046e-01 -6.023503839969635010e-02 -1.806068234145641327e-02 -1.497378647327423096e-01 -6.090724840760231018e-02 -1.257976740598678589e-01 4.312472045421600342e-01 -2.639565616846084595e-02 -1.236794516444206238e-01 -2.016502618789672852e-01 8.359266817569732666e-02 7.271967828273773193e-02 2.236455827951431274e-01 3.207846358418464661e-02 2.334036976099014282e-01 -2.910652756690979004e-01 -4.166787862777709961e-02 -1.812690198421478271e-01 8.381223678588867188e-02 5.004775524139404297e-02 -2.609864473342895508e-01
-6.003755703568458557e-02 -1.156150177121162415e-01 1.424003243446350098e-01 1.127768009901046753e-01 3.709863424301147461e-01 6.072093546390533447e-02 -2.442638576030731201e-01 1.087534129619598389e-01 -2.009820938110351562e-01 1.426767557859420776e-01 1.467465907335281372e-01 2.520980536937713623e-01 -1.044543161988258362e-01 1.754878787323832512e-03 2.278149574995040894e-01 -1.370611190795898438e-01 1.036582067608833313e-01 -2.673886530101299286e-02 -1.647603884339332581e-02 -3.350499272346496582e-01 -1.736546754837036133e-01 -2.234637588262557983e-01 -2.800846993923187256e-01 2.523747086524963379e-01 -2.909731678664684296e-02 1.995489001274108887e-01 -1.460690647363662720e-01 2.400849610567092896e-01 -4.921541549265384674e-03 1.922552287578582764e-01 -6.590338051319122314e-02 -5.088480189442634583e-02
1.017443183809518814e-02 -9.064092487096786499e-02 2.172204107046127319e-01 1.142999529838562012e-01 1.152131482958793640e-01 -1.420310586690902710e-01 -2.544617978855967522e-03 2.819688916206359863e-01 1.125842565670609474e-03 9.945777058601379395e-02 -3.495241701602935791e-02 1.663106530904769897e-01 -9.078718721866607666e-02 5.095126852393150330e-02 -6.175659596920013428e-03 1.038820445537567139e-01 -1.416336148977279663e-01 1.926767528057098389e-01 2.630803883075714111e-01 4.834557883441448212e-03 -5.052335187792778015e-02 -1.628269851207733154e-01 2.673970721662044525e-02 -1.526173204183578491e-01 5.499773100018501282e-02 2.930454313755035400e-01 -1.112779453396797180e-01 3.323419392108917236e-02 -2.414083927869796753e-01 4.697095155715942383e-01 -2.652361094951629639e-01 -3.562242388725280762e-01
-2.089511901140213013e-01 -2.433590739965438843e-01 3.548167943954467773e-01 -9.617105871438980103e-02 2.799790203571319580e-01 -8.352768421173095703e-02 8.665144443511962891e-03 8.952236920595169067e-02 -3.003028333187103271e-01 6.476587802171707153e-02 -3.750013411045074463e-01 1.795353144407272339e-01 6.914074718952178955e-02 1.706827729940414429e-01 4.042498767375946045e-02 3.897836059331893921e-02 -1.580652445554733276e-01 -1.138186901807785034e-01 -1.415593177080154419e-01 -1.168874725699424744e-01 -1.178013384342193604e-01 -3.296154364943504333e-02 1.281991042196750641e-02 1.133061423897743225e-01 1.589130163192749023e-01 3.519861698150634766e-01 -1.049811989068984985e-01 1.960327029228210449e-01 9.693373739719390869e-02 1.507748812437057495e-01 -1.839065253734588623e-01 -7.750023622065782547e-03
4.262428358197212219e-02 -5.940673872828483582e-02 6.291655451059341431e-02 5.907319858670234680e-02 1.416210383176803589e-01 8.700843900442123413e-02 -2.395793497562408447e-01 -1.105725467205047607e-01 -3.312920629978179932e-01 1.570580601692199707e-01 -1.671123951673507690e-01 1.260703988373279572e-02 -9.244988858699798584e-02 -1.924561858177185059e-01 -1.599221080541610718e-01 -5.891301110386848450e-02 -3.625791892409324646e-02 7.187104225158691406e-02 -1.360096484422683716e-01 2.055493593215942383e-01 -1.206177249550819397e-01 4.807050898671150208e-02 1.091649532318115234e-01 2.982257902622222900e-01 -2.180965840816497803e-01 4.868300855159759521e-01 5.114741995930671692e-02 -2.981615960597991943e-01 1.182788535952568054e-01 1.434531807899475098e-01 -3.958452865481376648e-02 -2.359001338481903076e-01
1.111116185784339905e-01 1.168848481029272079e-02 3.900621831417083740e-02 -1.106009557843208313e-01 2.221200615167617798e-01 -1.822671145200729370e-01 -1.019839569926261902e-01 -2.087969630956649780e-01 2.402512133121490479e-01 -7.000352721661329269e-03 -7.486039400100708008e-02 -2.071523517370223999e-01 -1.495925486087799072e-01 1.930193416774272919e-02 -9.286515414714813232e-02 -6.890174001455307007e-02 2.088270150125026703e-02 1.497524976730346680e-01 -3.964373469352722168e-02 -2.764774262905120850e-01 2.476612180471420288e-01 9.382902085781097412e-02 -1.602842211723327637e-01 -5.383859947323799133e-02 7.666148710995912552e-03 3.902398645877838135e-01 3.887947276234626770e-02 1.991449296474456787e-01 4.316096752882003784e-02 1.483459770679473877e-01 -1.417454928159713745e-01 -5.076612830162048340e-01
6.352001801133155823e-04 -4.066979885101318359e-01 1.696897745132446289e-01 1.925185024738311768e-01 -2.181615307927131653e-02 -1.233915165066719055e-01 6.883314810693264008e-03 4.096522182226181030e-02 -3.173227310180664062e-01 4.104147106409072876e-02 -2.420032173395156860e-01 2.925173752009868622e-02 -2.147553674876689911e-02 -2.752696275711059570e-01 -1.780140697956085205e-01 2.150621265172958374e-03 -2.093787491321563721e-01 1.274916231632232666e-01 1.607695408165454865e-02 9.791323542594909668e-02 1.741519570350646973e-01 -1.505155265331268311e-01 -1.065306663513183594e-01 6.594141572713851929e-02 -1.162454336881637573e-01 3.608214855194091797e-01 -7.534683495759963989e-02 -1.352381408214569092e-01 6.693154573440551758e-02 4.033211767673492432e-01 -9.011515974998474121e-02 -4.898642189800739288e-03
5.536468327045440674e-02 -8.106540888547897339e-02 1.928569525480270386e-01 6.726560741662979126e-02 1.696115583181381226e-01 -2.431621216237545013e-02 -2.606671070680022240e-03 -1.850728094577789307e-01 3.524849414825439453e-01 -5.386430025100708008e-02 -1.820957809686660767e-01 -1.224834751337766647e-02 -1.804723590612411499e-01 8.954467624425888062e-02 1.275115907192230225e-01 -2.780181542038917542e-02 1.036096438765525818e-01 2.930993437767028809e-01 5.394885689020156860e-02 -9.981884807348251343e-02 9.086246788501739502e-02 -8.862392604351043701e-02 -5.420159548521041870e-02 -7.086934149265289307e-02 1.147017031908035278e-01 4.434724152088165283e-01 -1.444344520568847656e-01 7.847170531749725342e-02 -7.891529798507690430e-02 2.140318602323532104e-01 4.314902797341346741e-02 -4.925652444362640381e-01
2.764804065227508545e-01 -5.806481093168258667e-02 1.337820589542388916e-01 2.741274237632751465e-01 1.111132502555847168e-01 1.449225656688213348e-02 1.590370684862136841e-01 6.428176164627075195e-02 5.012032017111778259e-02 3.506211042404174805e-01 -3.648469150066375732e-01 -6.777053326368331909e-02 1.931979134678840637e-02 2.210182137787342072e-02 -2.453296929597854614e-01 -5.669422075152397156e-02 -1.822139769792556763e-01 -7.156497798860073090e-03 -3.652663826942443848e-01 -1.082881242036819458e-01 -3.099989332258701324e-02 1.683478988707065582e-02 1.718790084123611450e-01 1.365811377763748169e-01 1.464054584503173828e-01 1.050331071019172668e-01 -1.604322195053100586e-01 -1.093343272805213928e-01 1.642181128263473511e-01 2.333875149488449097e-01 -3.346960246562957764e-02 -2.778307497501373291e-01
4.567984864115715027e-02 -1.143738552927970886e-01 1.937783062458038330e-01 4.988941922783851624e-02 1.064525693655014038e-01 1.722806096076965332e-01 1.021467000246047974e-01 2.613193914294242859e-02 1.241748258471488953e-01 3.126977086067199707e-01 -3.257905840873718262e-01 3.353824838995933533e-02 -7.361284643411636353e-02 1.268465220928192139e-01 -4.908401146531105042e-02 1.966038644313812256e-01 -1.595524400472640991e-01 2.162052839994430542e-01 -7.846913486719131470e-02 -1.648410707712173462e-01 5.674226675182580948e-03 -2.712678611278533936e-01 -1.268159002065658569e-01 3.071676492691040039e-01 -1.608827710151672363e-01 3.010641932487487793e-01 -2.262689620256423950e-01 -6.915316730737686157e-02 -1.055214703083038330e-01 1.575262993574142456e-01 -2.261208891868591309e-01 -2.458890825510025024e-01
-2.036260068416595459e-02 -2.142061293125152588e-01 -1.281978040933609009e-01 -6.141143664717674255e-02 2.609868049621582031e-01 9.796178340911865234e-02 -3.073337078094482422e-01 -5.162346363067626953e-02 -1.392652690410614014e-01 9.243691712617874146e-02 -3.770363703370094299e-02 -2.966128848493099213e-02 -1.909345537424087524e-01 7.153317332267761230e-02 -1.932131201028823853e-01 6.212088093161582947e-02 2.015210390090942383e-01 6.340187042951583862e-02 3.135772049427032471e-01 -1.022326871752738953e-01 -1.662670671939849854e-01 -7.633008062839508057e-02 -1.480357348918914795e-01 1.039203703403472900e-01 1.242278516292572021e-01 1.345793902873992920e-01 -3.757481873035430908e-01 2.372049689292907715e-01 7.529910653829574585e-02 3.624279797077178955e-01 1.206207275390625000e-01 -2.085503935813903809e-01
-1.417796611785888672e-01 -1.632203608751296997e-01 -2.142045088112354279e-02 2.002905458211898804e-01 -5.930647999048233032e-02 1.920994818210601807e-01 -8.789859712123870850e-02 9.873005747795104980e-02 -4.554417356848716736e-02 9.879981726408004761e-02 -1.626853197813034058e-01 1.603120565414428711e-01 -2.424723505973815918e-01 -3.613685816526412964e-02 2.426996529102325439e-01 -5.798632744699716568e-03 1.438584625720977783e-01 -1.293870806694030762e-01 -9.601914882659912109e-02 -2.514033019542694092e-01 -7.746491581201553345e-02 -2.801454998552799225e-02 2.072461545467376709e-01 2.063076943159103394e-01 1.514691263437271118e-01 1.592575758695602417e-01 -2.305848598480224609e-01 2.196084707975387573e-01 9.916674345731735229e-02 3.455078899860382080e-01 -2.474702000617980957e-01 -3.597753047943115234e-01
-2.839391864836215973e-02 -1.031984537839889526e-01 5.114511586725711823e-03 1.983778476715087891e-01 2.080273777246475220e-01 -1.439920514822006226e-01 4.121878370642662048e-02 1.665486097335815430e-01 -2.998338937759399414e-01 1.190819591283798218e-01 -1.875162124633789062e-01 2.266068160533905029e-01 2.249950617551803589e-01 2.345457226037979126e-01 -5.703151226043701172e-02 1.444672495126724243e-01 -1.154698953032493591e-01 -1.421325355768203735e-01 -6.551047414541244507e-02 -2.138873785734176636e-01 -1.611163461348041892e-04 -9.837665408849716187e-02 5.149054154753684998e-02 1.652358621358871460e-01 1.205508830025792122e-03 5.153066515922546387e-01 -1.114699915051460266e-01 6.148536503314971924e-02 -1.258353441953659058e-01 1.922650337219238281e-01 -2.778654396533966064e-01 -2.002460882067680359e-02
-1.093128770589828491e-01 -3.858184814453125000e-01 1.929392665624618530e-01 -9.850399196147918701e-02 3.643312752246856689e-01 2.123647481203079224e-01 8.500930853188037872e-03 6.817813217639923096e-02 -1.857570260763168335e-01 1.106895059347152710e-01 5.676587671041488647e-02 3.409640789031982422e-01 4.063344746828079224e-02 7.644721865653991699e-02 4.681504517793655396e-02 -9.465917199850082397e-02 6.431057304143905640e-02 3.222648054361343384e-02 -1.276956051588058472e-01 -3.597228527069091797e-01 -9.192452579736709595e-02 2.051001042127609253e-02 -3.469073176383972168e-01 1.232757642865180969e-01 -9.641984850168228149e-02 1.183872073888778687e-01 -1.543302834033966064e-01 -4.337348043918609619e-02 1.031456515192985535e-01 2.103076577186584473e-01 -1.599523276090621948e-01 8.235510438680648804e-03
-1.096466705203056335e-01 -4.450999498367309570e-01 1.572456806898117065e-01 1.704785972833633423e-01 1.589684784412384033e-01 1.663012206554412842e-01 -1.608011424541473389e-01 5.816998425871133804e-03 -3.249891400337219238e-01 2.527704238891601562e-01 -1.313068866729736328e-01 3.340062499046325684e-01 -2.580641508102416992e-01 1.539998203516006470e-01 8.965448290109634399e-02 2.054616250097751617e-02 1.689238697290420532e-01 1.270533353090286255e-01 -5.794655997306108475e-03 -4.646677896380424500e-02 -1.394743472337722778e-01 -1.847326755523681641e-01 3.291947767138481140e-02 2.602950930595397949e-01 1.433786451816558838e-01 4.501098766922950745e-02 1.223167963325977325e-02 5.856208130717277527e-02 -2.161208912730216980e-02 1.074631232768297195e-02 -2.532445192337036133e-01 2.465056721121072769e-03
1.001157052814960480e-02 -4.476500675082206726e-02 -4.673258867114782333e-03 -7.769482582807540894e-02 2.759709656238555908e-01 -1.047909352928400040e-02 8.630671352148056030e-02 -1.619693040847778320e-01 -2.731138467788696289e-01 2.514100372791290283e-01 -4.463167488574981689e-01 2.978057563304901123e-01 1.645644158124923706e-01 5.058066546916961670e-02 2.536840736865997314e-01 1.205580458045005798e-01 3.880628943443298340e-02 -4.703918471932411194e-02 -2.302944362163543701e-01 -2.598464488983154297e-01 -2.519751526415348053e-02 -1.517012864351272583e-01 -2.257714420557022095e-02 5.921489000320434570e-02 3.823515400290489197e-02 2.772249877452850342e-01 2.663694508373737335e-02 1.534971594810485840e-01 1.159229278564453125e-01 1.604289710521697998e-01 -2.290068119764328003e-01 -3.905378654599189758e-02
-1.170901581645011902e-01 -1.669353693723678589e-01 1.446205228567123413e-01 1.277410835027694702e-01 1.257278025150299072e-01 1.050699725747108459e-01 -2.332250028848648071e-01 2.106625288724899292e-01 -3.231294453144073486e-01 2.127418965101242065e-01 -1.495442539453506470e-01 5.559139326214790344e-02 -1.406464278697967529e-01 9.965153038501739502e-02 -2.849220037460327148e-01 -2.627386897802352905e-02 -2.830760367214679718e-02 4.468328505754470825e-02 -2.224866300821304321e-02 -3.462147712707519531e-01 2.278129011392593384e-01 -2.053539901971817017e-01 -2.482220064848661423e-03 1.762796789407730103e-01 -7.474935613572597504e-03 2.601535618305206299e-01 2.704198658466339111e-01 1.449358463287353516e-01 -9.639400988817214966e-02 2.501915991306304932e-01 -8.029459416866302490e-02 -1.426549404859542847e-01
-3.478306531906127930e-01 -8.523757010698318481e-02 3.756089210510253906e-01 4.724023118615150452e-02 3.040552884340286255e-02 8.186811208724975586e-02 1.786730624735355377e-02 8.610114455223083496e-02 1.280144602060317993e-01 1.343681961297988892e-01 -2.119133621454238892e-01 1.858381628990173340e-01 -1.192601770162582397e-01 1.221527308225631714e-01 4.244435578584671021e-03 2.585758864879608154e-01 3.810335323214530945e-02 -1.863606721162796021e-01 -5.446716025471687317e-02 1.125266328454017639e-01 1.184364110231399536e-01 1.096702218055725098e-01 -8.252045512199401855e-02 1.189177855849266052e-01 -5.635523423552513123e-02 2.938418984413146973e-01 -8.610806614160537720e-02 1.425435096025466919e-01 1.570399999618530273e-01 4.293234646320343018e-01 -1.066970303654670715e-01 -2.583258152008056641e-01
-1.590185314416885376e-01 -1.949783116579055786e-01 1.612069457769393921e-01 1.241401731967926025e-01 2.322234585881233215e-02 4.681636393070220947e-02 3.545516356825828552e-02 -1.630566120147705078e-01 -6.189689412713050842e-02 2.828007936477661133e-01 9.351380914449691772e-02 5.528904963284730911e-03 1.731433123350143433e-01 -1.943576931953430176e-01 6.493531912565231323e-02 9.166689217090606689e-02 1.829378753900527954e-01 -4.834046959877014160e-02 2.272783778607845306e-02 1.276234835386276245e-01 2.118860557675361633e-02 -2.302149236202239990e-01 -1.700078882277011871e-02 3.340700566768646240e-01 2.169695049524307251e-01 4.064303636550903320e-01 -1.728191673755645752e-01 -1.001269817352294922e-01 2.359249293804168701e-01 3.485554456710815430e-01 1.561733037233352661e-01 -1.418618410825729370e-01
7.277353852987289429e-02 2.956654131412506104e-02 1.076585948467254639e-01 -1.606342941522598267e-01 1.185001358389854431e-01 4.917562380433082581e-02 1.150074526667594910e-01 1.543079465627670288e-01 1.128556728363037109e-01 1.647749245166778564e-01 -1.489152014255523682e-01 -1.896563619375228882e-01 3.452170640230178833e-02 -1.231772527098655701e-01 -9.769565612077713013e-02 4.613131657242774963e-02 2.596170306205749512e-01 -1.654491871595382690e-01 -2.923206388950347900e-01 -4.608739167451858521e-02 1.844059824943542480e-01 -2.812757194042205811e-01 7.107393443584442139e-02 5.176214501261711121e-02 -1.082320734858512878e-01 4.833718240261077881e-01 -4.043529927730560303e-02 2.702670395374298096e-01 -6.650418043136596680e-02 2.195596694946289062e-01 -2.980895340442657471e-01 -1.101724430918693542e-01
1.738628894090652466e-01 -5.528176203370094299e-02 1.614463776350021362e-01 1.547067910432815552e-01 2.899582087993621826e-01 1.016933768987655640e-01 3.416787367314100266e-03 -1.410103887319564819e-01 -1.228663995862007141e-01 -9.201029897667467594e-04 -4.418933093547821045e-01 -5.227129533886909485e-02 -3.753092885017395020e-01 -1.515348255634307861e-02 -1.214446723461151123e-01 2.728921771049499512e-01 4.651589691638946533e-02 1.781661808490753174e-02 8.631812408566474915e-03 4.030202329158782959e-02 -1.577112525701522827e-01 -1.335016191005706787e-01 6.983866542577743530e-02 1.248507797718048096e-01 -2.311914414167404175e-01 1.794699430465698242e-01 3.258703276515007019e-02 -4.149547964334487915e-02 -9.998424351215362549e-02 1.962123066186904907e-01 6.411303579807281494e-02 -3.880838453769683838e-01
1.050773486495018005e-01 -5.482853576540946960e-02 -9.986204653978347778e-02 -9.925787895917892456e-02 5.941948387771844864e-03 -2.369781285524368286e-01 -1.764895021915435791e-01 -1.617110520601272583e-01 2.220086380839347839e-02 3.626621961593627930e-01 -1.155871078372001648e-01 3.338837921619415283e-01 -1.046678703278303146e-02 -5.549636110663414001e-02 -2.491028048098087311e-02 -6.261453032493591309e-02 1.100256219506263733e-01 1.004410386085510254e-01 1.342786848545074463e-01 -1.880595833063125610e-01 1.656054705381393433e-02 -3.698756219819188118e-03 -1.328508108854293823e-01 4.079787433147430420e-01 -4.309627041220664978e-02 4.243995845317840576e-01 -2.139451503753662109e-01 2.803257405757904053e-01 1.038065850734710693e-01 1.366675831377506256e-02 3.046364709734916687e-02 -9.927784651517868042e-02
7.189918309450149536e-02 -1.250639557838439941e-01 6.983903795480728149e-02 -1.656156033277511597e-01 2.082654386758804321e-01 -1.528673470020294189e-01 1.986483633518218994e-01 3.075411356985569000e-02 -1.330093741416931152e-01 4.954044893383979797e-02 -2.978024184703826904e-01 1.851149201393127441e-01 5.517613515257835388e-02 -2.399207353591918945e-01 2.626994438469409943e-02 2.634739130735397339e-02 3.062503039836883545e-01 -7.134959101676940918e-02 3.838513419032096863e-02 -6.243874132633209229e-02 -1.914177089929580688e-02 -6.728598475456237793e-02 3.786770105361938477e-01 -3.707252815365791321e-02 -8.654090017080307007e-02 2.645026743412017822e-01 -1.330846454948186874e-02 1.725669801235198975e-01 3.553447723388671875e-01 2.892487347126007080e-01 -1.127276271581649780e-01 -2.251161038875579834e-01
-8.562500029802322388e-02 4.362865164875984192e-02 4.076730832457542419e-02 1.271296739578247070e-01 3.020210564136505127e-01 -1.687777489423751831e-01 1.556912437081336975e-02 -2.036945195868611336e-03 -4.129650890827178955e-01 8.853445202112197876e-02 -2.003357559442520142e-01 1.479367911815643311e-01 2.284960448741912842e-01 -9.985118359327316284e-02 -2.021804451942443848e-02 8.119641244411468506e-02 -5.234390869736671448e-02 2.895324230194091797e-01 -4.181168507784605026e-03 -3.675100505352020264e-01 -1.854151189327239990e-01 1.229068189859390259e-01 -6.848688423633575439e-02 6.323494762182235718e-02 1.046187579631805420e-01 3.775146007537841797e-01 -1.677433550357818604e-01 -1.355890743434429169e-02 -5.074669420719146729e-02 1.091830655932426453e-01 -1.672414243221282959e-01 -1.983366757631301880e-01
-4.501022771000862122e-02 -3.203230202198028564e-01 8.670974522829055786e-03 1.907151192426681519e-01 7.627790328115224838e-03 -3.588927164673805237e-02 -2.203388363122940063e-01 7.988910377025604248e-02 -2.971289157867431641e-01 1.140039116144180298e-01 -9.848316013813018799e-02 1.411077380180358887e-01 -2.172819375991821289e-01 -1.766674965620040894e-01 4.727534577250480652e-02 -1.921922266483306885e-01 1.718372255563735962e-01 -1.412557661533355713e-01 4.136441648006439209e-02 -3.335326611995697021e-01 6.645847111940383911e-02 -1.165241599082946777e-01 2.181975543498992920e-01 2.010069787502288818e-01 -6.853649020195007324e-02 2.057133615016937256e-01 -2.039801329374313354e-01 1.896144449710845947e-01 1.725431159138679504e-02 3.642562031745910645e-01 -8.246128261089324951e-02 -1.461232751607894897e-01
1.714691668748855591e-01 -9.348528459668159485e-03 2.290963828563690186e-01 1.662781983613967896e-01 3.249522149562835693e-01 2.187486439943313599e-01 1.553995441645383835e-02 1.305359601974487305e-01 2.050521969795227051e-01 2.356183379888534546e-01 -1.488115489482879639e-01 -5.200092121958732605e-02 -3.461069762706756592e-01 6.814939528703689575e-02 5.516342073678970337e-02 -1.289344727993011475e-01 -2.505223155021667480e-01 5.077159777283668518e-02 -1.341140419244766235e-01 -1.597633808851242065e-01 1.543385684490203857e-01 -1.545920968055725098e-01 1.627591550350189209e-01 5.252246931195259094e-02 9.255958348512649536e-02 1.854726523160934448e-01 -1.535665094852447510e-01 -1.196727082133293152e-01 -1.065054908394813538e-01 3.148094713687896729e-01 7.498951256275177002e-02 -2.652861177921295166e-01
-8.866544812917709351e-02 -2.790272608399391174e-02 1.337213963270187378e-01 1.433728784322738647e-01 1.494550108909606934e-01 -1.210573390126228333e-01 -8.428739756345748901e-02 -2.083836346864700317e-01 -1.356711387634277344e-01 2.918566465377807617e-01 3.078061938285827637e-01 1.570970192551612854e-02 -2.235900163650512695e-01 -6.293174624443054199e-02 9.413778781890869141e-02 -1.164691988378763199e-02 8.250252902507781982e-02 1.011435315012931824e-01 -4.176116082817316055e-03 -2.349764853715896606e-01 1.019355282187461853e-01 -4.151268675923347473e-02 -1.009834632277488708e-01 3.034124970436096191e-01 2.499930262565612793e-01 5.014189481735229492e-01 -2.038884162902832031e-01 1.746788620948791504e-02 2.002634406089782715e-01 1.187111064791679382e-01 -2.322452701628208160e-02 -8.188303560018539429e-02
-7.021398842334747314e-02 -2.244476824998855591e-01 1.003923788666725159e-01 3.613530844449996948e-02 -2.605730853974819183e-02 1.540791988372802734e-01 -1.535677462816238403e-01 -2.045156061649322510e-01 2.367238402366638184e-01 2.487283051013946533e-01 -2.436597645282745361e-01 1.069013997912406921e-01 2.884694933891296387e-02 1.001319661736488342e-01 -1.180275380611419678e-01 1.412779092788696289e-01 1.569105498492717743e-02 2.795284688472747803e-01 -2.131892144680023193e-01 -2.119800448417663574e-01 -2.727597653865814209e-01 -5.017468333244323730e-02 2.088615149259567261e-01 5.445124581456184387e-02 -2.848853468894958496e-01 3.370759487152099609e-01 -9.332145750522613525e-02 5.331325903534889221e-02 5.144598707556724548e-02 2.085654437541961670e-01 4.390159621834754944e-03 -2.554641366004943848e-01
-8.514290302991867065e-02 -1.471380591392517090e-01 1.424977183341979980e-01 3.196428343653678894e-02 2.726985812187194824e-01 6.715217977762222290e-02 1.096370369195938110e-01 -1.130675897002220154e-01 1.630552709102630615e-01 1.874894499778747559e-01 -1.752677112817764282e-01 -1.325636506080627441e-01 -1.545317918062210083e-01 1.252682060003280640e-01 -2.873024940490722656e-01 1.164975762367248535e-01 -7.524424791336059570e-02 2.322580665349960327e-01 -9.069080650806427002e-02 -1.573534309864044189e-01 -1.392754465341567993e-01 -7.144937664270401001e-02 1.338948458433151245e-01 2.673404812812805176e-01 -3.735731542110443115e-01 3.411048948764801025e-01 -2.221131771802902222e-01 -2.875013090670108795e-02 7.143356651067733765e-02 4.150178283452987671e-02 -1.726350635290145874e-01 -2.262458801269531250e-01
8.789893239736557007e-02 -1.990935951471328735e-01 3.448054939508438110e-02 1.459063887596130371e-01 3.787452280521392822e-01 3.351806104183197021e-01 1.545536220073699951e-01 5.401014164090156555e-02 1.174071617424488068e-02 2.220949530601501465e-01 2.109171599149703979e-01 2.981747686862945557e-02 -2.910555573180317879e-03 7.352771703153848648e-03 -1.270894426852464676e-02 2.370175272226333618e-01 -3.615921363234519958e-02 -1.387004554271697998e-01 -3.228065967559814453e-01 3.000244311988353729e-02 -6.264650076627731323e-02 6.223794817924499512e-02 6.507691740989685059e-02 1.298592090606689453e-01 1.037978827953338623e-01 2.709778249263763428e-01 -3.898565843701362610e-02 2.952921092510223389e-01 3.055119216442108154e-01 1.627169996500015259e-01 -1.985714435577392578e-01 -9.802177548408508301e-02
6.794959306716918945e-02 -1.904773265123367310e-01 2.971199750900268555e-01 1.542365550994873047e-01 4.692767858505249023e-01 6.784816086292266846e-02 -9.304156154394149780e-02 -1.760734319686889648e-01 -2.773320376873016357e-01 -8.292771130800247192e-02 -2.102804780006408691e-01 2.106146328151226044e-02 -7.969041913747787476e-02 4.685769788920879364e-03 -1.255458891391754150e-01 3.460159152746200562e-02 7.111306185834109783e-04 1.136020720005035400e-01 -3.132033944129943848e-01 -1.033985391259193420e-01 2.313444949686527252e-02 1.975278854370117188e-01 -2.867124788463115692e-02 1.805654615163803101e-01 8.929118514060974121e-02 -1.025786157697439194e-02 -5.598964542150497437e-02 -3.785787522792816162e-02 1.304734647274017334e-01 3.767491579055786133e-01 -2.427819520235061646e-01 -7.444339245557785034e-02
-1.594070047140121460e-01 2.405131161212921143e-01 1.381758153438568115e-01 4.882498178631067276e-03 2.016274631023406982e-01 1.056324467062950134e-01 7.361108809709548950e-02 -6.473658233880996704e-02 1.610734872519969940e-02 2.252455204725265503e-01 -4.103376865386962891e-01 1.365496963262557983e-01 -1.304904073476791382e-01 1.425210237503051758e-01 -3.431449458003044128e-02 5.847202241420745850e-02 -3.572877123951911926e-02 1.422162204980850220e-01 -2.346274852752685547e-01 -1.928059309720993042e-01 -5.610369145870208740e-02 -6.378768477588891983e-03 5.984473600983619690e-02 3.648397028446197510e-01 7.285486906766891479e-02 5.014357566833496094e-01 -1.139301955699920654e-01 -1.327564418315887451e-01 -4.461219534277915955e-02 -5.853255745023488998e-03 -2.880596555769443512e-02 -1.115477532148361206e-01
3.032824695110321045e-01 -3.509955406188964844e-01 3.619192540645599365e-01 8.991739898920059204e-02 5.629407707601785660e-03 -5.538358911871910095e-02 -2.483350932598114014e-01 2.357500791549682617e-01 -1.554868966341018677e-01 7.438535988330841064e-02 -2.937973439693450928e-01 4.246684536337852478e-02 -2.889517508447170258e-02 1.332993805408477783e-01 -1.320545561611652374e-02 -3.853602707386016846e-02 -7.739776629023253918e-04 -1.116631627082824707e-01 -7.740310579538345337e-02 -3.095629066228866577e-02 1.500950455665588379e-01 -1.608822494745254517e-01 -2.005952745676040649e-01 1.374349147081375122e-01 8.298875391483306885e-02 4.145010709762573242e-01 -7.590812444686889648e-02 1.659155935049057007e-01 9.860021993517875671e-03 -5.528840050101280212e-02 -2.125780135393142700e-01 4.697713535279035568e-03
-5.277420952916145325e-02 -3.738422691822052002e-01 6.320784986019134521e-02 -6.571880728006362915e-02 4.382224678993225098e-01 3.688615188002586365e-02 -3.857305645942687988e-02 2.426804006099700928e-01 -1.761441491544246674e-02 -7.776310294866561890e-02 -5.034162104129791260e-02 -7.831405848264694214e-02 -1.979101598262786865e-01 -4.528648778796195984e-02 6.526975333690643311e-02 9.057111293077468872e-02 1.256401985883712769e-01 3.322732448577880859e-02 1.228307634592056274e-01 -2.300458550453186035e-01 -9.719638526439666748e-02 -1.835860610008239746e-01 1.155803576111793518e-01 2.364031225442886353e-02 -2.903698086738586426e-01 4.435288012027740479e-01 1.365457940846681595e-02 2.197641879320144653e-01 1.333169639110565186e-01 7.707490772008895874e-02 -1.170340031385421753e-01 1.332723349332809448e-01
3.298287838697433472e-02 -1.212723851203918457e-01 -1.279005259275436401e-01 2.639694139361381531e-02 -6.475613452494144440e-03 -1.258005797863006592e-01 -8.150315284729003906e-02 -1.020631194114685059e-02 4.428539797663688660e-02 2.756930291652679443e-01 -1.079056635499000549e-01 1.764885932207107544e-01 1.128599941730499268e-01 -1.345743238925933838e-01 5.155397579073905945e-02 -4.770042002201080322e-02 1.082809939980506897e-01 7.749088108539581299e-02 1.689161658287048340e-01 -1.344949007034301758e-01 1.142586916685104370e-01 4.976613447070121765e-02 1.483965069055557251e-01 4.789372906088829041e-03 9.032214060425758362e-03 5.783325433731079102e-01 -1.601274609565734863e-01 3.049461245536804199e-01 1.115525290369987488e-01 7.175230234861373901e-02 -3.208586573600769043e-01 -3.351738154888153076e-01
1.213288232684135437e-01 -3.347505927085876465e-01 4.394486919045448303e-02 9.722740948200225830e-02 2.714815139770507812e-01 3.118436634540557861e-01 1.140728294849395752e-01 1.046628430485725403e-01 -3.854110091924667358e-02 -1.330889165401458740e-01 -2.415748536586761475e-01 -4.307518526911735535e-02 -9.251610608771443367e-04 1.697092652320861816e-01 -2.723720669746398926e-02 9.723503142595291138e-02 2.535319514572620392e-02 1.697277873754501343e-01 2.209795713424682617e-01 1.863984316587448120e-01 -3.245566412806510925e-02 -6.724955886602401733e-02 -2.944891341030597687e-02 5.595442280173301697e-02 -1.097645889967679977e-02 4.282561242580413818e-01 -3.036237955093383789e-01 1.189827919006347656e-01 8.905101567506790161e-02 3.987363725900650024e-02 -3.406881392002105713e-01 -1.022429242730140686e-01
1.313483864068984985e-01 -1.804737448692321777e-01 3.352081179618835449e-01 1.840431839227676392e-01 6.884522736072540283e-02 -1.661850214004516602e-01 5.555929616093635559e-02 1.687725656665861607e-03 -2.293128333985805511e-02 2.172820419073104858e-01 -5.367951840162277222e-02 -1.734222769737243652e-01 2.065810374915599823e-02 2.071906253695487976e-02 2.520015835762023926e-01 -4.487564042210578918e-02 -4.575017839670181274e-02 4.343017644714564085e-04 8.020364493131637573e-02 -5.224347859621047974e-02 2.610099017620086670e-01 -1.043265387415885925e-01 1.719527989625930786e-01 3.658609464764595032e-02 1.644199341535568237e-02 4.959915280342102051e-01 -7.046229206025600433e-03 -1.365297753363847733e-02 2.756054401397705078e-01 2.281650453805923462e-01 2.236402481794357300e-01 -2.751481235027313232e-01
-7.161831855773925781e-02 -2.701879441738128662e-01 -1.186992898583412170e-01 -1.330484300851821899e-01 2.020886093378067017e-01 -6.496217101812362671e-02 -1.626097261905670166e-01 -2.271803319454193115e-01 -1.012943908572196960e-01 2.441235184669494629e-01 1.498191431164741516e-02 3.196037709712982178e-01 -1.573788374662399292e-01 -9.440439939498901367e-02 3.146630525588989258e-02 -4.327566549181938171e-02 -1.837537139654159546e-01 9.755152463912963867e-02 2.881732396781444550e-02 -2.387239784002304077e-01 -3.427157178521156311e-02 1.514810603111982346e-02 -1.376823782920837402e-01 5.605226755142211914e-01 2.898368984460830688e-02 2.147165834903717041e-01 1.202981732785701752e-02 1.255666911602020264e-01 1.581553965806961060e-01 1.496805697679519653e-01 -4.332162812352180481e-02 -1.019679456949234009e-01
3.391665518283843994e-01 -1.186270788311958313e-01 2.893257141113281250e-01 9.512048959732055664e-02 2.615132927894592285e-01 5.480991676449775696e-02 -8.565224707126617432e-02 -2.999806776642799377e-02 -8.154290914535522461e-02 -2.286984957754611969e-02 -4.218034148216247559e-01 -1.141712665557861328e-01 -1.729642152786254883e-01 7.990588247776031494e-02 2.946248278021812439e-02 -1.032645627856254578e-01 -3.954617083072662354e-01 9.671280533075332642e-02 1.478299796581268311e-01 4.225083440542221069e-02 1.727226823568344116e-01 -1.241397187113761902e-01 5.260359495878219604e-03 1.744361817836761475e-01 -1.325304359197616577e-01 2.130227535963058472e-01 1.403856873512268066e-01 8.543461561203002930e-02 -5.934605002403259277e-02 2.522217631340026855e-01 -1.577858068048954010e-02 -1.735788732767105103e-01
4.207134246826171875e-02 -1.423532068729400635e-01 1.690284535288810730e-02 -2.181540131568908691e-01 4.321867227554321289e-01 -1.904164627194404602e-02 1.434568464756011963e-01 9.498700499534606934e-02 1.595642864704132080e-01 8.911596611142158508e-03 -2.765341699123382568e-01 2.048973590135574341e-01 -8.714961260557174683e-02 1.369279623031616211e-01 1.988316476345062256e-01 1.599924415349960327e-01 2.187383919954299927e-01 -1.416104435920715332e-01 -1.418548822402954102e-01 -3.165499567985534668e-01 6.041385605931282043e-02 -1.564685851335525513e-01 7.370311766862869263e-02 -4.752748087048530579e-02 8.228572458028793335e-02 1.963875591754913330e-01 -1.212275698781013489e-01 1.724282354116439819e-01 1.206641644239425659e-01 3.629657328128814697e-01 -9.598474949598312378e-03 1.328745037317276001e-01
3.090057671070098877e-01 -1.027058213949203491e-01 1.735227257013320923e-01 3.606337308883666992e-02 1.308934390544891357e-01 5.036546662449836731e-02 7.041913270950317383e-02 -1.509653031826019287e-01 -2.543220520019531250e-01 1.294755339622497559e-01 -3.881992399692535400e-01 8.902873098850250244e-02 2.394696027040481567e-01 -2.001909166574478149e-01 3.274862095713615417e-02 1.423866897821426392e-01 -1.151349917054176331e-01 1.044807210564613342e-01 1.743507683277130127e-01 2.411904372274875641e-02 2.323168888688087463e-02 -4.057402908802032471e-01 5.500973761081695557e-02 3.923712670803070068e-02 8.255512267351150513e-02 2.488982528448104858e-01 1.422521285712718964e-02 -3.322427347302436829e-02 1.751768290996551514e-01 1.332638412714004517e-01 -2.953715324401855469e-01 -1.601718813180923462e-01
-2.923596417531371117e-03 -1.509789526462554932e-01 1.212741285562515259e-01 4.015763476490974426e-02 2.535454034805297852e-01 4.645210504531860352e-02 1.368762999773025513e-01 1.064980998635292053e-01 -2.054304815828800201e-02 1.330756582319736481e-02 9.938520193099975586e-02 -1.449862271547317505e-01 -3.372677415609359741e-02 8.301190286874771118e-02 -9.771801531314849854e-02 6.820980459451675415e-02 2.225433588027954102e-01 -5.296273529529571533e-02 -8.169565349817276001e-02 -3.479655683040618896e-01 -4.694232046604156494e-01 -1.260446459054946899e-01 8.439246565103530884e-02 1.093722134828567505e-01 1.270273774862289429e-01 3.319810330867767334e-01 -1.712877601385116577e-01 1.802231818437576294e-01 2.405585199594497681e-01 3.540404736995697021e-01 1.894298911793157458e-04 6.192335113883018494e-02
2.375396788120269775e-01 -1.536940336227416992e-01 -1.882784999907016754e-02 -1.480877101421356201e-01 3.136331439018249512e-01 -1.314276009798049927e-01 -8.661565929651260376e-02 -2.981846332550048828e-01 7.113462686538696289e-02 2.078528553247451782e-01 -2.154760807752609253e-01 1.760503947734832764e-01 1.757806539535522461e-01 1.189314126968383789e-01 4.992310330271720886e-02 6.833793222904205322e-02 1.743019372224807739e-02 2.197485566139221191e-01 5.754273757338523865e-02 -5.547844991087913513e-02 2.063195258378982544e-01 -4.103974997997283936e-01 -3.384122997522354126e-02 1.194089949131011963e-01 -1.997241526842117310e-01 2.317664474248886108e-01 6.420335173606872559e-02 6.594445556402206421e-02 1.736496537923812866e-01 8.388784527778625488e-02 -1.860278844833374023e-01 -2.290567457675933838e-01
3.523048460483551025e-01 -3.399650752544403076e-01 2.439682185649871826e-01 -1.180082708597183228e-01 1.695668548345565796e-01 1.549931466579437256e-01 -1.594365835189819336e-01 1.362544894218444824e-01 -7.063923031091690063e-02 -1.895485073328018188e-02 -3.072899281978607178e-01 1.064193435013294220e-02 8.996517956256866455e-02 4.357622563838958740e-02 -9.804920293390750885e-03 -1.343997418880462646e-01 -7.238217443227767944e-02 1.238040160387754440e-02 1.996300667524337769e-01 1.085997968912124634e-01 5.673295632004737854e-02 -6.390032172203063965e-02 -2.760109901428222656e-01 1.133841797709465027e-01 -9.316740185022354126e-02 3.729620277881622314e-01 -2.207563444972038269e-02 1.556563079357147217e-01 -2.122847130522131920e-03 1.669952422380447388e-01 -3.283299803733825684e-01 2.209425717592239380e-02
1.425367593765258789e-01 -4.650717675685882568e-01 3.850340144708752632e-03 -1.301825195550918579e-01 2.197752296924591064e-01 2.959573455154895782e-02 1.071830987930297852e-01 -1.239741742610931396e-01 3.083594739437103271e-01 -4.422898590564727783e-02 -2.030865699052810669e-01 1.119766011834144592e-02 -6.488946080207824707e-02 -1.609557867050170898e-01 1.544990986585617065e-01 -2.002063542604446411e-01 2.128146439790725708e-01 2.186132818460464478e-01 -1.533339321613311768e-01 -1.214069053530693054e-01 -8.580464869737625122e-02 9.395624510943889618e-03 -2.391024678945541382e-01 2.992558851838111877e-02 1.652652919292449951e-01 2.531514465808868408e-01 2.095031440258026123e-01 8.219704031944274902e-02 -1.191239804029464722e-01 2.413926571607589722e-01 -5.812811106443405151e-02 -1.522438228130340576e-01
-1.068181395530700684e-01 -1.493105292320251465e-01 2.152815461158752441e-01 3.739030659198760986e-01 2.075155079364776611e-01 1.337689310312271118e-01 -2.755595743656158447e-01 2.206840217113494873e-01 1.195982322096824646e-01 2.281495034694671631e-01 -1.625886261463165283e-01 1.193482577800750732e-01 -1.024971678853034973e-01 -1.589355468750000000e-01 -2.126105129718780518e-01 8.891757577657699585e-03 9.253536909818649292e-02 2.083779573440551758e-01 1.127818599343299866e-01 -2.026176080107688904e-02 8.776168525218963623e-02 -1.551164984703063965e-01 -6.530681997537612915e-02 2.880545258522033691e-01 -5.862059816718101501e-02 1.632096320390701294e-01 -1.492602527141571045e-01 1.344078332185745239e-01 -1.628763824701309204e-01 3.317885994911193848e-01 1.215559691190719604e-01 -2.340039797127246857e-02
1.933896839618682861e-01 -3.385049998760223389e-01 2.613740563392639160e-01 4.012737050652503967e-02 4.851207509636878967e-02 -6.253877282142639160e-02 5.969598516821861267e-02 2.015896886587142944e-01 -1.492897868156433105e-01 -5.201477557420730591e-02 1.609185487031936646e-01 -4.048198834061622620e-02 8.724010735750198364e-02 7.329639792442321777e-02 6.029099598526954651e-02 -8.259701728820800781e-02 2.486338168382644653e-01 1.216570287942886353e-02 -1.331782937049865723e-01 -2.414722740650177002e-01 -1.415474116802215576e-01 -4.236718118190765381e-01 -9.988410398364067078e-03 2.323737144470214844e-01 6.939270347356796265e-02 3.091373443603515625e-01 -2.736630141735076904e-01 2.643927037715911865e-01 7.538279145956039429e-02 1.835881359875202179e-02 7.501960545778274536e-02 -5.646548047661781311e-02
-6.445869803428649902e-02 -3.153018653392791748e-01 1.606376655399799347e-02 2.406520694494247437e-01 8.379330486059188843e-02 -2.603934705257415771e-02 -1.843361407518386841e-01 9.139711409807205200e-02 8.886611089110374451e-03 3.462311998009681702e-02 -1.445967108011245728e-01 3.683678209781646729e-01 5.172917246818542480e-02 -2.293284982442855835e-01 1.940500289201736450e-01 -3.580714762210845947e-02 4.886424541473388672e-02 -6.916288286447525024e-02 -9.997428208589553833e-02 -3.436858057975769043e-01 -9.748884290456771851e-02 -1.970975250005722046e-01 1.429934650659561157e-01 2.224946618080139160e-01 3.786500543355941772e-02 1.693858951330184937e-01 -7.701003551483154297e-02 3.432967066764831543e-01 1.895181834697723389e-01 2.346592694520950317e-01 -3.579611331224441528e-02 -1.907339841127395630e-01
-1.004443038254976273e-02 -2.229117155075073242e-01 -9.785946458578109741e-02 -4.004164785146713257e-02 3.844777941703796387e-01 2.476327866315841675e-01 -4.049116373062133789e-02 -2.122587338089942932e-02 1.727055162191390991e-01 7.105451077222824097e-02 -2.064642123878002167e-02 -5.366572365164756775e-02 -2.362977899610996246e-02 -7.368616014719009399e-02 -2.582456171512603760e-01 7.431530952453613281e-02 -4.742425400763750076e-03 -1.578918099403381348e-01 1.578850895166397095e-01 -2.301384210586547852e-01 -1.515248715877532959e-01 -1.359850019216537476e-01 -8.339968323707580566e-02 -1.271943300962448120e-01 1.989383399486541748e-01 3.269708752632141113e-01 -2.743377089500427246e-01 2.237886190414428711e-01 1.199481636285781860e-01 1.875343918800354004e-01 1.572480946779251099e-01 -3.128397166728973389e-01
-4.474934563040733337e-02 -7.138817012310028076e-02 1.984733194112777710e-01 2.077630162239074707e-02 3.971044719219207764e-02 9.702900052070617676e-02 7.849585264921188354e-02 6.412371248006820679e-02 6.573022156953811646e-02 2.695488631725311279e-01 -3.149389922618865967e-01 -3.173261508345603943e-02 -8.607665449380874634e-02 7.201822102069854736e-02 -2.675111293792724609e-01 -9.938076138496398926e-02 -1.802898496389389038e-01 9.988270699977874756e-02 -6.160192936658859253e-02 -1.785281002521514893e-01 1.576020717620849609e-01 2.492467127740383148e-02 -3.228954374790191650e-01 3.364049494266510010e-01 -2.067799270153045654e-01 3.259392082691192627e-01 -1.971837133169174194e-02 1.721288412809371948e-01 1.352449413388967514e-02 2.368126064538955688e-01 -2.362089157104492188e-01 -2.202294021844863892e-01
-1.236888617277145386e-01 -3.884399831295013428e-01 1.530813574790954590e-01 -2.285836264491081238e-02 2.467778027057647705e-01 1.729205995798110962e-01 -3.255547583103179932e-02 2.122387848794460297e-02 -2.175482511520385742e-01 1.587913781404495239e-01 9.606181085109710693e-02 3.214251697063446045e-01 -2.738773450255393982e-02 1.358060538768768311e-01 2.525847852230072021e-01 -3.525933995842933655e-02 7.393097132444381714e-02 7.329601049423217773e-02 -4.596183076500892639e-02 -3.106873035430908203e-01 -2.229488044977188110e-01 -1.331525444984436035e-01 -2.276306897401809692e-01 2.002787142992019653e-01 -8.479171246290206909e-02 1.407043337821960449e-01 -2.063127011060714722e-01 1.189565435051918030e-01 5.821553617715835571e-02 1.710537821054458618e-01 -2.305990457534790039e-01 -9.930214285850524902e-02
-2.234369888901710510e-02 -2.708656489849090576e-01 1.879235655069351196e-01 -1.184857860207557678e-01 6.663439422845840454e-02 9.449677914381027222e-02 1.624559238553047180e-02 -8.459822833538055420e-02 -1.992232352495193481e-02 1.241876110434532166e-01 3.529586195945739746e-01 -9.576208144426345825e-02 1.156020611524581909e-01 -3.297374397516250610e-02 1.081056520342826843e-01 4.094725847244262695e-02 2.385176345705986023e-02 1.599562168121337891e-01 -1.733700782060623169e-01 7.409268617630004883e-02 -1.120457611978054047e-02 -1.149193570017814636e-01 -1.098021715879440308e-01 2.911035418510437012e-01 -2.353699058294296265e-01 5.139278769493103027e-01 -1.313880980014801025e-01 -4.586067795753479004e-02 1.469158530235290527e-01 -2.521975198760628700e-03 5.686765909194946289e-02 -3.782336413860321045e-01
-3.292789757251739502e-01 -2.944304943084716797e-01 1.153631582856178284e-01 5.573373660445213318e-02 5.127559229731559753e-02 2.967797033488750458e-02 -1.459610741585493088e-02 1.012792438268661499e-01 -1.290944218635559082e-01 1.268470138311386108e-01 -2.372307032346725464e-01 1.926749348640441895e-01 -2.685308158397674561e-01 -2.903396487236022949e-01 -3.050435334444046021e-02 -8.362064510583877563e-02 1.716908663511276245e-01 -1.870515942573547363e-02 3.410249575972557068e-02 -1.800922751426696777e-01 -9.428801387548446655e-02 -1.994397640228271484e-01 1.957536041736602783e-01 4.148449599742889404e-01 -1.468952093273401260e-02 1.166552603244781494e-01 -7.513717561960220337e-02 1.600389480590820312e-01 1.226745173335075378e-01 2.196920365095138550e-01 -3.562490269541740417e-02 -2.276686877012252808e-01
-1.396766155958175659e-01 -3.764470815658569336e-01 1.372625529766082764e-01 -5.592275783419609070e-02 -1.198824588209390640e-02 -5.553222447633743286e-02 2.283412031829357147e-02 6.862160563468933105e-02 1.998074948787689209e-01 2.928562462329864502e-01 -2.321138083934783936e-01 1.403607428073883057e-01 -2.766122817993164062e-01 -4.430997371673583984e-02 8.998359739780426025e-02 -4.076694697141647339e-02 -1.189657300710678101e-02 1.238781586289405823e-01 1.345746070146560669e-01 -7.445430755615234375e-02 1.144318878650665283e-01 3.259329497814178467e-02 2.396493554115295410e-01 3.269923105835914612e-02 6.219642236828804016e-02 3.802218735218048096e-01 -7.909486442804336548e-02 1.471861302852630615e-01 -1.317691057920455933e-01 8.342766761779785156e-02 -1.414552927017211914e-01 -4.340051114559173584e-01
2.661194801330566406e-01 -3.946179151535034180e-02 1.075095962733030319e-02 -7.045356556773185730e-03 9.333944320678710938e-02 6.388105452060699463e-02 -9.737659990787506104e-02 -2.694915831089019775e-01 4.069640487432479858e-02 1.648549884557723999e-01 -1.845472604036331177e-01 -1.226939912885427475e-02 1.510488390922546387e-01 -6.515901535749435425e-02 -8.530019223690032959e-02 2.441254407167434692e-01 -7.328651845455169678e-02 2.179317474365234375e-01 1.799719221889972687e-02 -1.242877170443534851e-01 1.277648955583572388e-01 -4.963901638984680176e-01 5.452529713511466980e-02 1.524494439363479614e-01 -1.474861502647399902e-01 2.010713070631027222e-01 -8.585291355848312378e-02 2.194945514202117920e-01 -5.213546007871627808e-02 1.576702892780303955e-01 -1.925403326749801636e-01 -3.682703673839569092e-01
4.250896628946065903e-03 -1.708607971668243408e-01 -2.441430985927581787e-01 -2.662664651870727539e-01 2.355219572782516479e-01 2.843386232852935791e-01 3.384073078632354736e-02 -7.153537590056657791e-03 1.254939734935760498e-01 2.447250038385391235e-01 -6.266014277935028076e-02 -9.433500468730926514e-02 -1.325797587633132935e-01 -2.814223244786262512e-02 -3.123735263943672180e-02 1.045159399509429932e-01 8.569251745939254761e-02 3.667584434151649475e-02 7.987687736749649048e-02 -1.851246505975723267e-01 1.202051062136888504e-02 -1.422540694475173950e-01 -1.017174497246742249e-01 -7.121834158897399902e-02 -1.315730959177017212e-01 4.111036062240600586e-01 -2.553555965423583984e-01 1.746415942907333374e-01 5.025853216648101807e-02 1.760125011205673218e-01 -5.899613723158836365e-02 -4.241304099559783936e-01
2.343417853116989136e-01 -2.033425718545913696e-01 1.915923357009887695e-01 2.471626922488212585e-02 1.528132855892181396e-01 -2.451863139867782593e-01 1.196426600217819214e-01 -8.803081512451171875e-02 1.140124052762985229e-01 -1.586816608905792236e-01 -1.775344461202621460e-01 4.633278027176856995e-02 -8.752319961786270142e-02 -4.416191950440406799e-02 1.030469909310340881e-01 -2.370010465383529663e-01 -2.344417870044708252e-01 -2.395448461174964905e-02 1.332382410764694214e-01 2.733724378049373627e-02 -1.564136445522308350e-01 -2.932348847389221191e-01 -8.358145505189895630e-02 1.469423174858093262e-01 9.997873008251190186e-02 5.642346143722534180e-01 6.720492243766784668e-02 -1.365183386951684952e-02 -7.871903479099273682e-02 9.933333098888397217e-02 2.613002434372901917e-02 -2.230926454067230225e-01
1.502267569303512573e-01 -5.174408480525016785e-02 1.832020431756973267e-01 -8.461889624595642090e-02 1.704780906438827515e-01 2.278334349393844604e-01 3.838226199150085449e-02 6.953299045562744141e-02 -1.569623127579689026e-02 -3.125391155481338501e-02 9.613534063100814819e-02 -2.814398333430290222e-02 1.513953786343336105e-02 9.352157264947891235e-02 -1.432462036609649658e-01 1.259462684392929077e-01 2.381877601146697998e-01 2.748463489115238190e-02 -9.272843599319458008e-02 -3.279657065868377686e-01 -3.379899561405181885e-01 -1.228866875171661377e-01 1.155819445848464966e-01 2.004570364952087402e-01 1.806959509849548340e-01 3.414693474769592285e-01 -1.516802161931991577e-01 2.697823643684387207e-01 2.038955986499786377e-01 3.580090105533599854e-01 -4.779595136642456055e-02 1.286003887653350830e-01
7.317977398633956909e-02 1.339120268821716309e-01 1.249264255166053772e-01 7.173425704240798950e-02 3.836497962474822998e-01 -8.939701318740844727e-02 -1.484038531780242920e-01 -6.660868972539901733e-02 -2.851285338401794434e-01 3.079859018325805664e-01 -2.151769697666168213e-01 1.690671145915985107e-01 4.007809460163116455e-01 -4.351843893527984619e-02 1.851398497819900513e-01 6.581836193799972534e-02 -8.299235999584197998e-02 9.086509793996810913e-02 -2.130266427993774414e-01 -2.503178417682647705e-01 -9.121661633253097534e-02 4.094373062252998352e-02 7.547607272863388062e-02 6.046289578080177307e-02 8.957952260971069336e-02 3.311135768890380859e-01 -1.087420806288719177e-02 -2.933281660079956055e-02 -3.017677552998065948e-02 9.730494767427444458e-02 -1.203565672039985657e-01 -1.900453716516494751e-01
2.906219065189361572e-01 -2.223192602396011353e-01 4.682816565036773682e-02 1.327796727418899536e-01 -2.271747216582298279e-02 1.070967912673950195e-01 -2.600746154785156250e-01 5.252899229526519775e-02 1.081243455410003662e-01 3.132443130016326904e-01 9.325561672449111938e-02 2.013569027185440063e-01 -3.349066674709320068e-01 -1.365767568349838257e-01 2.558703124523162842e-01 -5.507028847932815552e-02 7.774213701486587524e-02 1.263622492551803589e-01 -1.473325788974761963e-01 -1.872978508472442627e-01 1.185327861458063126e-02 1.009120568633079529e-01 1.345573067665100098e-01 1.330938935279846191e-01 -7.272738218307495117e-02 2.329696714878082275e-01 -3.507570922374725342e-02 1.871575862169265747e-01 -1.951225288212299347e-02 9.618713706731796265e-02 -1.875511258840560913e-01 -3.741139769554138184e-01
1.581693813204765320e-02 -2.323067039251327515e-01 1.711505800485610962e-01 2.035737186670303345e-01 1.249838694930076599e-01 -1.846224814653396606e-01 -8.269448578357696533e-02 1.884915865957736969e-02 -2.650752961635589600e-01 2.066107839345932007e-01 -2.932291924953460693e-01 1.433782428503036499e-01 -1.244446635246276855e-01 -3.444440960884094238e-01 6.923586875200271606e-02 2.950123511254787445e-02 1.157565340399742126e-01 -1.053194999694824219e-01 3.958715498447418213e-02 -2.407730668783187866e-01 -1.571964621543884277e-01 -7.391539961099624634e-02 6.423965096473693848e-02 2.583870291709899902e-01 -1.114854216575622559e-01 1.678935885429382324e-01 1.205609664320945740e-01 3.200858533382415771e-01 2.596909105777740479e-01 7.616287469863891602e-02 -3.683517873287200928e-02 -2.038706541061401367e-01
-2.095447778701782227e-01 -2.796321809291839600e-01 3.096905648708343506e-01 -8.456885814666748047e-02 3.605992496013641357e-01 -2.969998121261596680e-01 -1.835454106330871582e-01 -1.802432164549827576e-02 -1.426498144865036011e-01 5.642858147621154785e-02 -1.836711615324020386e-01 2.244612723588943481e-01 -1.245892494916915894e-01 1.225620657205581665e-01 1.504756212234497070e-01 -3.056460991501808167e-02 -1.796997040510177612e-01 -2.673148736357688904e-02 -1.899571567773818970e-01 -5.635898932814598083e-02 1.162091549485921860e-02 9.625751525163650513e-02 4.719959571957588196e-03 1.151273697614669800e-01 1.699497997760772705e-01 3.601045310497283936e-01 -1.070714555680751801e-02 2.383944690227508545e-01 2.004648000001907349e-01 8.032947033643722534e-02 -4.072346165776252747e-02 -4.543441906571388245e-02
5.529784783720970154e-02 -1.366575360298156738e-01 -2.360109388828277588e-01 -9.478709846735000610e-02 3.497968912124633789e-01 5.289962142705917358e-02 4.163675475865602493e-03 -8.105699717998504639e-02 2.251752652227878571e-02 3.341495990753173828e-01 -4.375768005847930908e-01 1.000222191214561462e-01 -9.455341100692749023e-02 8.698498457670211792e-02 1.010844856500625610e-01 -9.968114085495471954e-03 -6.072139367461204529e-02 1.405351459980010986e-01 -1.149069517850875854e-01 -1.741809993982315063e-01 1.439415216445922852e-01 -2.763086259365081787e-01 7.686615735292434692e-02 -1.093973740935325623e-01 5.244029313325881958e-02 3.182358741760253906e-01 -2.127843648195266724e-01 1.294099539518356323e-01 -5.277151241898536682e-03 3.991200402379035950e-02 -3.013908863067626953e-01 -3.074326552450656891e-02
-4.905664920806884766e-02 -3.003057241439819336e-01 1.740766763687133789e-01 -2.429212480783462524e-01 2.417604178190231323e-01 1.184216588735580444e-01 -2.590796351432800293e-01 -8.480242639780044556e-02 1.208943054080009460e-01 2.538199722766876221e-01 5.949794128537178040e-02 3.527519404888153076e-01 3.877959251403808594e-01 -1.121641024947166443e-01 -7.308351248502731323e-02 -8.270099759101867676e-02 -4.959399253129959106e-02 1.886738389730453491e-01 1.045941710472106934e-01 -1.718490570783615112e-01 3.202709928154945374e-02 -7.719411700963973999e-02 3.877105563879013062e-02 4.198729619383811951e-02 -3.481967747211456299e-02 3.143633902072906494e-01 8.422037214040756226e-02 5.145820230245590210e-02 -1.855463907122612000e-02 1.921607255935668945e-01 -2.308841049671173096e-01 -3.810337046161293983e-03
-4.210950061678886414e-02 -2.376430928707122803e-01 3.710588207468390465e-03 2.310466021299362183e-01 1.980718597769737244e-02 1.012265495955944061e-02 -2.164847217500209808e-02 -4.062174353748559952e-03 1.049452722072601318e-01 8.130910247564315796e-02 -3.617716431617736816e-01 2.671554386615753174e-01 -5.589098483324050903e-02 -1.730523407459259033e-01 2.467035204172134399e-01 -1.155987605452537537e-01 3.966799005866050720e-02 1.449547521770000458e-02 -3.708140850067138672e-01 -2.597679793834686279e-01 -3.945688903331756592e-02 -2.492162436246871948e-01 7.334933429956436157e-02 2.181751430034637451e-01 -1.497247070074081421e-02 2.806538939476013184e-01 8.530868589878082275e-02 1.780832409858703613e-01 2.688647806644439697e-01 1.066194772720336914e-01 -1.784877181053161621e-01 -5.741303041577339172e-02
2.816341519355773926e-01 -8.353894948959350586e-02 -3.126296028494834900e-02 1.838148236274719238e-01 3.084579706192016602e-01 1.794811189174652100e-01 9.227131307125091553e-02 7.205501198768615723e-02 -9.750748053193092346e-03 2.593112178146839142e-02 -3.606657087802886963e-01 6.249246746301651001e-02 -2.267968505620956421e-01 2.276126146316528320e-01 -2.329250127077102661e-01 6.421187520027160645e-02 1.244486421346664429e-01 -5.198460817337036133e-02 -2.078312933444976807e-01 -2.551810145378112793e-01 -7.519229501485824585e-02 1.124456599354743958e-01 8.425664156675338745e-02 3.625904619693756104e-01 -2.488235756754875183e-02 1.727904528379440308e-01 9.648393094539642334e-02 -5.169096216559410095e-02 1.569445431232452393e-01 2.528160214424133301e-01 -1.304994374513626099e-01 -1.004691720008850098e-01
3.320596218109130859e-01 -1.467614248394966125e-02 1.134401857852935791e-01 1.111179441213607788e-01 8.538613468408584595e-02 2.337754368782043457e-01 5.577097460627555847e-02 -2.633754014968872070e-01 1.079031676054000854e-01 2.461487650871276855e-01 -2.460558414459228516e-01 1.437362730503082275e-01 -1.708909124135971069e-01 9.006261080503463745e-02 -1.249043941497802734e-01 1.899112910032272339e-01 -2.642073333263397217e-01 1.698047071695327759e-01 -1.954096108675003052e-01 -1.470666974782943726e-01 -2.224769741296768188e-01 -8.001563698053359985e-02 -8.539965748786926270e-02 1.240392401814460754e-01 -2.948397099971771240e-01 2.227052450180053711e-01 -1.510939151048660278e-01 2.828522212803363800e-02 8.440760523080825806e-02 1.389927268028259277e-01 -2.346492409706115723e-01 -9.368430078029632568e-02
-2.218283563852310181e-01 -5.651766061782836914e-02 1.026995033025741577e-01 2.623861432075500488e-01 1.411553472280502319e-01 3.837172389030456543e-01 1.237482354044914246e-01 -7.837427407503128052e-02 -2.131641842424869537e-02 1.836465448141098022e-01 -3.573319613933563232e-01 7.245399802923202515e-02 -8.950155461207032204e-04 -1.102906372398138046e-02 -2.032674998044967651e-01 -8.647181838750839233e-02 2.343833446502685547e-01 -1.422982513904571533e-01 -2.579360008239746094e-01 -1.869240403175354004e-01 -1.229004282504320145e-02 -2.449363470077514648e-02 2.089554965496063232e-01 7.691026479005813599e-02 -4.930010437965393066e-02 1.629631966352462769e-01 -7.120464742183685303e-02 2.634608745574951172e-01 -1.514100283384323120e-01 2.059216648340225220e-01 -2.109654694795608521e-01 -1.525181233882904053e-01
8.598990738391876221e-02 -3.778108656406402588e-01 4.787197336554527283e-02 -7.095613982528448105e-03 5.056004971265792847e-02 1.671909540891647339e-01 -2.566960155963897705e-01 9.703864902257919312e-02 1.670767962932586670e-01 -6.898187100887298584e-02 1.828950941562652588e-01 2.090562134981155396e-01 -4.678517952561378479e-02 1.526260077953338623e-01 -1.818939670920372009e-02 -1.188071668148040771e-01 3.096759319305419922e-02 2.594242803752422333e-02 -2.649227082729339600e-01 -2.177568376064300537e-01 1.460684835910797119e-01 -6.373825669288635254e-02 -1.667701080441474915e-02 1.047100964933633804e-02 1.625678688287734985e-01 4.252999424934387207e-01 2.510227821767330170e-02 -2.507914230227470398e-02 -1.211781874299049377e-01 4.613294005393981934e-01 4.414474964141845703e-02 -9.434449672698974609e-02
2.031949460506439209e-01 -8.140766620635986328e-02 1.651019603013992310e-01 1.617685407400131226e-01 9.700123220682144165e-03 1.169442944228649139e-02 1.379301697015762329e-01 7.134641706943511963e-02 -1.338712722063064575e-01 3.187356889247894287e-01 1.806582808494567871e-01 -2.490370906889438629e-02 1.604568026959896088e-02 -5.326256155967712402e-02 5.117325112223625183e-02 2.657828293740749359e-02 1.058114692568778992e-02 -2.611764892935752869e-02 1.964094042778015137e-01 -1.449776738882064819e-01 -9.295904077589511871e-03 -1.283424347639083862e-01 4.888600483536720276e-02 -3.445695713162422180e-02 7.233653217554092407e-02 2.296941131353378296e-01 -1.710919588804244995e-01 3.261285126209259033e-01 2.923311591148376465e-01 4.546188712120056152e-01 1.403385251760482788e-01 -3.593614995479583740e-01
2.403933852910995483e-01 -9.007810801267623901e-02 1.514927577227354050e-02 -1.834802180528640747e-01 -1.290806382894515991e-02 4.362708330154418945e-02 6.310421228408813477e-02 -9.017435461282730103e-02 -2.553388476371765137e-03 2.690145969390869141e-01 -2.082808911800384521e-01 2.459787577390670776e-02 -4.274311661720275879e-02 -3.913520649075508118e-02 -8.783921599388122559e-02 1.523556560277938843e-01 -1.522068083286285400e-01 2.405193746089935303e-01 -9.424774348735809326e-02 -2.580548822879791260e-01 -6.032464280724525452e-02 -1.919452846050262451e-01 -1.876498013734817505e-01 -7.079538702964782715e-02 -5.168160796165466309e-02 4.489531815052032471e-01 -3.854570686817169189e-01 7.675441354513168335e-02 -1.366905122995376587e-01 1.849129348993301392e-01 -1.207554414868354797e-01 -2.683577239513397217e-01
5.923065170645713806e-02 -1.193151026964187622e-01 2.748641967773437500e-01 -1.052955910563468933e-01 8.699966967105865479e-02 -5.727340281009674072e-02 -2.414150238037109375e-01 3.006239533424377441e-01 2.590287767816334963e-04 3.608697056770324707e-01 -4.778244346380233765e-02 2.029074430465698242e-01 -3.346633017063140869e-01 -1.263244301080703735e-01 1.606911718845367432e-01 2.596171200275421143e-01 6.510463356971740723e-02 2.380191832780838013e-01 -1.215224415063858032e-01 3.710174933075904846e-02 -1.082132384181022644e-01 2.012533843517303467e-01 -3.851275891065597534e-02 2.420425266027450562e-01 3.002775646746158600e-02 2.694784998893737793e-01 2.950935438275337219e-02 -1.797779649496078491e-02 -1.069546565413475037e-01 1.490595042705535889e-01 -1.379234790802001953e-01 -1.566497236490249634e-01
-1.817790716886520386e-01 -1.782202869653701782e-01 -7.752853631973266602e-02 -1.495966762304306030e-01 1.584464013576507568e-01 1.128533333539962769e-01 -2.276374250650405884e-01 -7.705261558294296265e-02 5.379934981465339661e-02 3.590455651283264160e-01 6.056021153926849365e-02 2.263838201761245728e-01 -1.792490854859352112e-02 -1.701192706823348999e-01 -1.266690716147422791e-02 -2.107336670160293579e-01 1.513047814369201660e-01 9.160786867141723633e-02 -1.615592241287231445e-01 -7.439585030078887939e-02 2.868547849357128143e-02 -1.068961247801780701e-01 3.089910149574279785e-01 1.357302069664001465e-01 8.570317924022674561e-02 5.398528575897216797e-01 -3.772439062595367432e-02 7.758965343236923218e-02 2.370388433337211609e-02 8.020915091037750244e-02 -1.961266696453094482e-01 -9.945509582757949829e-02
1.933087781071662903e-02 -1.368638426065444946e-01 5.734550580382347107e-02 1.442769020795822144e-01 -1.411642730236053467e-01 -8.888237923383712769e-02 -3.683677176013588905e-03 6.353582441806793213e-02 -1.864684969186782837e-01 -4.229842126369476318e-02 -2.666214406490325928e-01 2.265989780426025391e-01 -1.558347642421722412e-01 -2.636725902557373047e-01 -5.653818952850997448e-04 1.088040694594383240e-01 1.308198869228363037e-01 4.096479096915572882e-04 -1.978064514696598053e-02 -3.089475333690643311e-01 5.522587895393371582e-02 -1.462042033672332764e-01 1.646727174520492554e-01 3.718803524971008301e-01 4.233171697705984116e-03 3.715387880802154541e-01 5.665858834981918335e-02 3.682137131690979004e-01 2.052356600761413574e-01 1.714735031127929688e-01 -8.117356151342391968e-02 -5.016316846013069153e-02
-6.904533505439758301e-02 -8.461545407772064209e-02 5.495412275195121765e-02 5.241363495588302612e-02 5.634724348783493042e-02 1.595483422279357910e-01 2.785547077655792236e-01 -4.748987779021263123e-02 6.872749328613281250e-02 1.486081033945083618e-01 -2.982204258441925049e-01 1.208467334508895874e-01 -9.193089604377746582e-02 5.604433640837669373e-02 1.798738241195678711e-01 2.032673656940460205e-01 -9.652012586593627930e-02 3.337895274162292480e-01 -2.361310869455337524e-01 -1.580953449010848999e-01 2.234672158956527710e-01 -2.444044500589370728e-01 -8.382638543844223022e-02 2.487713545560836792e-01 2.449223026633262634e-02 2.842838764190673828e-01 -1.138704642653465271e-01 1.934330351650714874e-02 -1.664629876613616943e-01 2.106613963842391968e-01 -1.164339035749435425e-01 -3.126399219036102295e-01
-1.252484172582626343e-01 -1.406107097864151001e-01 -1.042986363172531128e-01 -2.008732557296752930e-01 3.600920140743255615e-01 -6.052126362919807434e-02 -1.484206169843673706e-01 -4.688535816967487335e-03 -1.660612523555755615e-01 2.699277102947235107e-01 -1.778120249509811401e-01 1.619392782449722290e-01 -8.903194963932037354e-02 -5.026249215006828308e-02 2.006777003407478333e-02 -1.007569506764411926e-01 -6.645903736352920532e-02 2.369529455900192261e-01 -1.429469417780637741e-02 -3.165269494056701660e-01 -8.488503098487854004e-02 1.321787387132644653e-01 2.173057198524475098e-01 1.875620484352111816e-01 -2.820167317986488342e-02 3.397167921066284180e-01 -1.023545861244201660e-01 3.111881911754608154e-01 3.572314977645874023e-02 7.618231326341629028e-02 -2.737939059734344482e-01 7.107438147068023682e-02
4.174864590167999268e-01 -1.110493019223213196e-01 4.450913053005933762e-03 3.109456598758697510e-01 3.487152755260467529e-01 4.119893535971641541e-02 4.509863909333944321e-03 8.481691591441631317e-03 -6.496000289916992188e-02 -6.941464543342590332e-02 -2.913486361503601074e-01 1.760033965110778809e-01 2.478130534291267395e-02 2.122843414545059204e-01 -1.597919315099716187e-01 -2.439675386995077133e-03 1.741846203804016113e-01 1.489134579896926880e-01 -2.272969037294387817e-01 7.528697699308395386e-02 8.851404488086700439e-02 7.083379477262496948e-02 1.770866215229034424e-01 2.256228774785995483e-01 -1.482092402875423431e-02 2.764686942100524902e-01 1.033492106944322586e-02 -4.119190573692321777e-02 2.400395423173904419e-01 1.721002012491226196e-01 -1.529404819011688232e-01 -5.572229623794555664e-02
7.871370762586593628e-02 1.307653784751892090e-01 3.160122036933898926e-01 -1.501266006380319595e-02 2.880910038948059082e-01 2.230663746595382690e-01 -2.219889163970947266e-01 4.250289127230644226e-02 2.089304104447364807e-02 7.586240023374557495e-02 -4.054702520370483398e-01 -1.570864915847778320e-01 6.603938341140747070e-02 -8.305481821298599243e-02 2.172132954001426697e-04 4.250152781605720520e-02 1.232947185635566711e-01 6.428422778844833374e-02 -8.478720486164093018e-02 -8.773244917392730713e-02 5.927421152591705322e-03 1.018419936299324036e-01 1.562310196459293365e-02 1.934662908315658569e-01 -3.052459657192230225e-01 3.181733191013336182e-01 -5.568643286824226379e-02 -1.182799264788627625e-01 2.391808032989501953e-01 1.165886595845222473e-01 -1.096350476145744324e-01 -3.283511698246002197e-01
1.512006968259811401e-01 1.373219210654497147e-02 2.037880718708038330e-01 -1.604683883488178253e-02 1.970829367637634277e-01 1.865760236978530884e-01 -2.531316578388214111e-01 -2.636193335056304932e-01 -3.101741075515747070e-01 2.210541963577270508e-01 -2.932961881160736084e-01 -7.787776738405227661e-02 1.140142790973186493e-02 -2.985339164733886719e-01 -1.531179994344711304e-01 1.237156316637992859e-01 -1.758707612752914429e-01 1.111787334084510803e-01 5.080846138298511505e-03 -1.328520593233406544e-03 -9.040244668722152710e-02 4.925607889890670776e-02 -7.198323309421539307e-02 1.511949300765991211e-01 -1.904215216636657715e-01 3.920784592628479004e-01 3.479713201522827148e-02 -6.826562434434890747e-02 1.579808890819549561e-01 1.992168128490447998e-01 1.355947554111480713e-01 -4.391716048121452332e-02
-2.139592915773391724e-02 -3.379839956760406494e-01 8.871242403984069824e-02 -1.886430382728576660e-02 2.978774905204772949e-01 4.688624292612075806e-02 1.703982949256896973e-01 -1.160397678613662720e-01 1.220713406801223755e-01 2.102176845073699951e-01 -2.461249232292175293e-01 -9.572892636060714722e-02 -9.554778784513473511e-02 -7.946217432618141174e-03 -3.473221361637115479e-01 1.398316025733947754e-01 -2.156064510345458984e-01 1.378859430551528931e-01 -2.373430430889129639e-01 -8.175012469291687012e-02 -7.188464701175689697e-02 -4.067924618721008301e-02 2.609404027462005615e-01 3.524626493453979492e-01 -7.703253626823425293e-02 1.671272963285446167e-01 -6.519835442304611206e-02 -1.199466213583946228e-01 6.945253163576126099e-02 7.830643653869628906e-02 -1.525597721338272095e-01 -2.259464114904403687e-01
1.620110869407653809e-01 -3.066767752170562744e-01 -9.956828504800796509e-02 -2.119119018316268921e-01 3.939073979854583740e-01 7.802070677280426025e-02 -7.561546564102172852e-02 -5.565644800662994385e-02 1.436148583889007568e-01 1.492595523595809937e-01 1.637310236692428589e-01 -1.167005449533462524e-01 -1.398983150720596313e-01 -4.704536870121955872e-02 -1.863165497779846191e-01 -2.732465602457523346e-02 1.058075428009033203e-01 -4.449223354458808899e-02 8.795437216758728027e-02 -2.729209363460540771e-01 7.615541666746139526e-02 8.075397461652755737e-02 -1.820217818021774292e-02 2.088480256497859955e-02 1.019136309623718262e-01 2.455212324857711792e-01 -2.786870896816253662e-01 2.376019656658172607e-01 1.391807198524475098e-01 4.121649637818336487e-02 -1.087144315242767334e-01 -4.099726974964141846e-01
5.284917727112770081e-02 -2.070444822311401367e-01 -1.277311053127050400e-02 1.985917836427688599e-01 -1.132263429462909698e-02 -2.442820742726325989e-02 -1.191576719284057617e-01 -3.395460173487663269e-02 2.293800413608551025e-01 9.785106778144836426e-02 -2.233156561851501465e-01 2.392202764749526978e-01 7.808654010295867920e-02 -2.289187014102935791e-01 7.982844859361648560e-02 -1.903785616159439087e-01 1.510944813489913940e-01 -3.250025212764739990e-02 -3.543544113636016846e-01 -3.660538494586944580e-01 -6.990241259336471558e-02 -2.302226722240447998e-01 2.548850700259208679e-02 2.187407910823822021e-01 -1.211624965071678162e-01 9.257517009973526001e-02 -5.472718179225921631e-02 4.876947402954101562e-02 2.236519455909729004e-01 3.626838922500610352e-01 -1.442925035953521729e-01 -8.613184839487075806e-02
-1.071736216545104980e-01 -1.465610116720199585e-01 4.416548609733581543e-01 -7.455855607986450195e-02 5.668648984283208847e-03 2.218938171863555908e-01 2.138276817277073860e-03 8.388160169124603271e-02 -1.331416815519332886e-01 3.045183420181274414e-01 -6.946075242012739182e-03 2.616453170776367188e-01 4.418722540140151978e-02 1.020284146070480347e-01 1.908446997404098511e-01 -6.734184175729751587e-02 -4.524831101298332214e-02 1.893111169338226318e-01 -2.763482332229614258e-01 -1.849648505449295044e-01 -7.312837988138198853e-02 1.604713313281536102e-02 8.032437413930892944e-02 3.951260447502136230e-01 -6.342028826475143433e-02 1.723438054323196411e-01 2.722989581525325775e-02 3.262208402156829834e-01 1.864383183419704437e-02 -1.444440102204680443e-03 5.020478740334510803e-02 -1.319767087697982788e-01
5.601298809051513672e-02 -8.024136722087860107e-02 3.570142686367034912e-01 5.590137839317321777e-02 3.409264981746673584e-01 1.071369051933288574e-01 5.348452180624008179e-02 -1.472128927707672119e-01 1.372715532779693604e-01 1.974999010562896729e-01 2.377476990222930908e-01 -1.109010353684425354e-01 3.294048830866813660e-02 4.603870585560798645e-02 -4.891296476125717163e-02 -7.989425212144851685e-02 -3.368697464466094971e-01 -2.248281845822930336e-03 1.671929508447647095e-01 3.637650609016418457e-02 1.531144380569458008e-01 -1.739308685064315796e-01 6.047361716628074646e-02 7.217746227979660034e-02 2.818689309060573578e-02 3.254165053367614746e-01 -1.423219740390777588e-01 5.894782021641731262e-02 1.546220183372497559e-01 4.482976794242858887e-01 7.352214306592941284e-02 -5.398842692375183105e-02
3.146702647209167480e-01 2.448987215757369995e-01 2.409163117408752441e-01 1.325680762529373169e-01 1.792007237672805786e-01 8.295132964849472046e-02 -3.318030014634132385e-02 -1.773750633001327515e-01 -4.985579848289489746e-02 2.303069978952407837e-01 -1.974729597568511963e-01 -1.755656898021697998e-01 -3.175432384014129639e-01 1.309777051210403442e-01 1.515138745307922363e-01 -8.107172697782516479e-02 -1.837094500660896301e-02 1.372263729572296143e-01 4.273742064833641052e-02 1.072036102414131165e-01 7.817316055297851562e-02 -1.901959814131259918e-02 7.670333981513977051e-02 3.572130575776100159e-02 -2.230796664953231812e-01 4.344895780086517334e-01 -1.152169182896614075e-01 4.553852602839469910e-02 7.022098172456026077e-03 3.361073136329650879e-01 6.641320884227752686e-02 -5.940910056233406067e-02
-3.397373482584953308e-02 -3.393046185374259949e-02 9.705311805009841919e-02 6.421828269958496094e-02 5.574662610888481140e-02 -1.551891677081584930e-02 1.511955708265304565e-01 -6.207616627216339111e-02 1.452830582857131958e-01 -7.374321669340133667e-02 -2.306897789239883423e-01 -7.930091768503189087e-02 -1.010205075144767761e-01 1.372547149658203125e-01 1.201968267560005188e-01 -6.386714987456798553e-03 8.831539005041122437e-02 3.739185333251953125e-01 5.076101422309875488e-02 -8.937328122556209564e-03 4.080884903669357300e-02 4.453697800636291504e-02 2.302384749054908752e-02 -7.645176351070404053e-02 -5.002192407846450806e-02 6.755622625350952148e-01 -5.240827426314353943e-02 2.042743116617202759e-01 -4.577011615037918091e-02 1.134130060672760010e-01 1.517247259616851807e-01 -3.505300581455230713e-01
3.062206506729125977e-01 -4.184536933898925781e-01 2.039655447006225586e-01 -1.959154158830642700e-01 -4.178204387426376343e-02 4.628324508666992188e-02 -1.826292127370834351e-01 2.298048585653305054e-01 1.436737626791000366e-01 1.758993789553642273e-02 -1.493494510650634766e-01 1.397019922733306885e-01 -1.813134849071502686e-01 5.198732018470764160e-02 -8.404266089200973511e-02 3.310300111770629883e-01 5.259653925895690918e-02 -7.359690964221954346e-02 -1.212098449468612671e-01 -1.913928091526031494e-01 1.635690778493881226e-01 2.434386499226093292e-02 -9.452151134610176086e-04 8.728326857089996338e-02 1.696031242609024048e-01 1.476949751377105713e-01 4.095289483666419983e-02 1.327293738722801208e-02 2.660663984715938568e-02 3.117870390415191650e-01 8.010595291852951050e-02 -3.079825639724731445e-01
-1.886589080095291138e-01 -2.421969026327133179e-01 2.786205410957336426e-01 -5.267267674207687378e-02 2.262733727693557739e-01 -1.133720725774765015e-01 1.463667862117290497e-02 4.444717243313789368e-02 -1.702469587326049805e-01 2.531833946704864502e-02 -3.749212324619293213e-01 2.093779891729354858e-01 6.818138062953948975e-02 2.997860610485076904e-01 1.101096197962760925e-01 4.189260676503181458e-02 -7.266268879175186157e-02 -7.443023473024368286e-02 -1.481543332338333130e-01 -2.617471516132354736e-01 -7.143456488847732544e-02 6.667533516883850098e-02 3.468272509053349495e-03 1.912707835435867310e-01 1.713217794895172119e-01 3.410002589225769043e-01 2.919954247772693634e-02 1.667030900716781616e-01 1.924643516540527344e-01 2.021107226610183716e-01 -1.924196034669876099e-01 7.406072225421667099e-03
1.670384705066680908e-01 -1.789618581533432007e-01 5.407417193055152893e-02 -1.380584239959716797e-01 4.321412444114685059e-01 6.241515278816223145e-02 -7.502301782369613647e-02 2.864128351211547852e-01 -2.343265898525714874e-02 1.399624496698379517e-01 -2.139461785554885864e-02 -8.291763812303543091e-02 -3.817588835954666138e-02 2.226531952619552612e-01 -3.650853177532553673e-03 1.165716424584388733e-01 1.566636860370635986e-01 -1.033422816544771194e-02 -8.188996464014053345e-03 -5.071352720260620117e-01 -7.350897789001464844e-02 -2.692914903163909912e-01 6.402019876986742020e-03 9.874978661537170410e-02 1.110639572143554688e-01 1.337670385837554932e-01 -9.131082892417907715e-02 2.448336929082870483e-01 1.827141791582107544e-01 1.964439004659652710e-01 3.877748921513557434e-02 7.792753726243972778e-02
-1.679894030094146729e-01 -1.738222390413284302e-01 4.133685529232025146e-01 1.630049496889114380e-01 1.692318916320800781e-01 1.366443186998367310e-01 -2.355040237307548523e-02 -1.036340892314910889e-01 1.995002329349517822e-01 2.918154299259185791e-01 -9.943470358848571777e-02 1.275725811719894409e-01 -2.510019540786743164e-01 -5.463408678770065308e-02 6.528452783823013306e-02 5.448681116104125977e-02 -4.253339953720569611e-03 3.353685140609741211e-01 -2.035703063011169434e-01 2.617981517687439919e-03 1.513398587703704834e-01 -9.424028545618057251e-02 6.562791764736175537e-02 1.036652550101280212e-01 -1.379053592681884766e-01 2.036818116903305054e-01 3.234124556183815002e-02 2.820320241153240204e-02 -1.636466979980468750e-01 2.538051009178161621e-01 7.480338960886001587e-02 -3.182204365730285645e-01
4.583792388439178467e-01 -2.277344763278961182e-01 2.425101697444915771e-01 -1.204668879508972168e-01 2.012596279382705688e-02 2.279995977878570557e-01 -6.415694952011108398e-02 1.722568832337856293e-02 -2.156281620264053345e-01 -3.067013248801231384e-02 -8.826746046543121338e-02 -1.977398097515106201e-01 -4.836800321936607361e-02 8.749849349260330200e-02 -6.171173974871635437e-02 -1.281253993511199951e-01 3.811463830061256886e-04 2.692939043045043945e-01 3.619176894426345825e-02 3.391815721988677979e-02 -8.975875377655029297e-02 -1.189321875572204590e-01 -1.356880553066730499e-02 2.898637056350708008e-01 1.727830320596694946e-01 2.410060018301010132e-01 -4.773997142910957336e-02 -3.542596846818923950e-02 2.183255366981029510e-02 2.913020551204681396e-01 -3.537717759609222412e-01 -2.423153258860111237e-03
-4.081853851675987244e-02 -8.827206492424011230e-02 8.499437011778354645e-03 2.291010022163391113e-01 -2.645910345017910004e-02 -1.605169475078582764e-02 -7.678856700658798218e-02 1.027896106243133545e-01 -1.765940897166728973e-02 -4.529789835214614868e-02 -9.349194169044494629e-02 2.258149236440658569e-01 -1.477899849414825439e-01 -1.041798368096351624e-01 2.532275319099426270e-01 -1.082847192883491516e-01 9.377864748239517212e-02 -2.074466831982135773e-02 -1.507989168167114258e-01 -3.239684998989105225e-01 -5.097379907965660095e-02 -7.954317331314086914e-02 1.541093587875366211e-01 1.674721390008926392e-01 8.181394636631011963e-02 1.766323894262313843e-01 -1.154353097081184387e-01 1.468623429536819458e-01 4.657902568578720093e-02 4.773445427417755127e-01 -3.424522876739501953e-01 -3.635801076889038086e-01
-3.800396993756294250e-02 -2.706970572471618652e-01 -1.538515985012054443e-01 -2.673092186450958252e-01 1.264288723468780518e-01 -1.856539696455001831e-01 -1.141246408224105835e-01 -2.636841833591461182e-01 4.906786140054464340e-03 2.065706551074981689e-01 -2.726205885410308838e-01 2.859006822109222412e-01 8.182111382484436035e-02 -1.342482119798660278e-01 -1.686711460351943970e-01 3.186980728060007095e-03 -1.593280732631683350e-01 1.453164368867874146e-01 7.516866177320480347e-02 -1.375794708728790283e-01 6.694460660219192505e-02 -1.018073856830596924e-01 -2.834218554198741913e-02 3.921568989753723145e-01 1.969448104500770569e-02 3.510839045047760010e-01 -1.127267926931381226e-01 2.296388447284698486e-01 1.105282083153724670e-01 2.028626855462789536e-03 2.210876531898975372e-02 -5.384122207760810852e-02
-1.008851639926433563e-02 -5.658701062202453613e-02 -1.758398413658142090e-01 8.018491417169570923e-02 2.765594422817230225e-01 -2.202721089124679565e-01 -1.216562688350677490e-01 -1.226951330900192261e-01 -2.579813003540039062e-01 7.380127161741256714e-02 -1.356400549411773682e-01 1.475140005350112915e-01 4.505700469017028809e-01 -5.204306542873382568e-02 -4.669217392802238464e-02 -2.530732937157154083e-02 -1.055420041084289551e-01 2.881973981857299805e-01 -8.410424739122390747e-02 -2.960353493690490723e-01 -1.967620104551315308e-01 -1.428411807864904404e-02 7.114344090223312378e-02 2.132811099290847778e-01 5.111438035964965820e-02 2.691015899181365967e-01 3.049769997596740723e-02 5.769912153482437134e-02 7.536908145993947983e-03 1.965850442647933960e-01 -2.149409800767898560e-01 -2.030246108770370483e-01
5.630100145936012268e-03 -1.179688647389411926e-01 1.425402760505676270e-01 1.231375113129615784e-01 -4.376319795846939087e-02 2.324879541993141174e-02 1.555933952331542969e-01 -2.812521532177925110e-02 -7.663393020629882812e-02 2.177482545375823975e-01 8.449011296033859253e-02 1.076730936765670776e-01 -3.713530302047729492e-01 -2.249363362789154053e-01 1.213009804487228394e-01 9.264940768480300903e-02 1.068235337734222412e-01 3.402473777532577515e-02 -2.108138501644134521e-01 -1.637010425329208374e-01 1.173135787248611450e-01 7.756208628416061401e-02 -2.449167668819427490e-01 3.065340220928192139e-01 2.717415392398834229e-01 2.863632440567016602e-01 -2.558176219463348389e-01 1.775770038366317749e-01 2.523579299449920654e-01 2.360890209674835205e-01 -3.687218576669692993e-02 -9.032154083251953125e-02
2.431131005287170410e-01 -1.377956420183181763e-01 4.992317259311676025e-01 -3.519081324338912964e-02 -1.325022615492343903e-02 2.127443552017211914e-01 -5.746276676654815674e-02 1.862282305955886841e-01 -1.505201607942581177e-01 5.231666192412376404e-02 -2.858579754829406738e-01 -4.916607961058616638e-02 8.662622421979904175e-02 1.945896632969379425e-02 -5.398817732930183411e-02 -9.820315241813659668e-02 -1.132884323596954346e-01 3.083878755569458008e-01 -3.097829595208168030e-02 2.421307563781738281e-02 -1.718773990869522095e-01 -1.206754520535469055e-01 -1.632490456104278564e-01 -4.752434790134429932e-02 1.471882313489913940e-01 2.804427146911621094e-01 -1.623077094554901123e-01 1.851918846368789673e-01 9.320134669542312622e-02 1.007050555199384689e-02 -3.186109662055969238e-01 -6.559444218873977661e-02
1.964477598667144775e-01 -2.849686145782470703e-01 3.202741742134094238e-01 -4.270197078585624695e-02 3.870710134506225586e-01 -2.257917076349258423e-01 7.356663048267364502e-02 1.972358226776123047e-01 -1.728956848382949829e-01 1.124885827302932739e-01 -8.110628277063369751e-02 1.915243119001388550e-01 1.084589120000600815e-02 -8.023924380540847778e-02 -1.224728301167488098e-01 2.403104677796363831e-02 2.708727717399597168e-01 -1.170554682612419128e-01 9.313675016164779663e-02 -1.267321854829788208e-01 -1.187689229846000671e-01 -1.425272086635231972e-03 1.627479940652847290e-01 -1.874607950448989868e-01 1.799605041742324829e-01 2.084439545869827271e-01 -1.442341655492782593e-01 2.003423720598220825e-01 -8.147498220205307007e-02 1.699554771184921265e-01 -2.506572902202606201e-01 8.327713236212730408e-03
2.973768115043640137e-01 3.724152967333793640e-02 6.668034940958023071e-02 2.068557292222976685e-01 2.107528001070022583e-01 1.402135640382766724e-01 3.714676201343536377e-02 1.039886251091957092e-01 -4.544210806488990784e-02 2.513613551855087280e-02 -4.055945277214050293e-01 2.317995876073837280e-01 -9.449488669633865356e-02 1.503046154975891113e-01 -2.944005131721496582e-01 1.622874736785888672e-01 2.465823851525783539e-02 -1.086936071515083313e-01 -3.134054541587829590e-01 -1.103996858000755310e-01 -1.633360236883163452e-01 1.488007232546806335e-02 6.719395518302917480e-02 2.672393620014190674e-01 -1.652565896511077881e-01 1.999710202217102051e-01 2.917936071753501892e-02 -3.035428002476692200e-03 1.193452328443527222e-01 2.964417338371276855e-01 -7.801466435194015503e-02 -1.384869813919067383e-01
2.294524013996124268e-01 -3.695355355739593506e-01 9.651659429073333740e-02 6.909438967704772949e-02 -1.037710681557655334e-01 1.605776697397232056e-01 1.695103347301483154e-01 -7.544766366481781006e-02 5.610877647995948792e-02 1.505487710237503052e-01 -4.691503196954727173e-02 1.859387755393981934e-02 -4.665943235158920288e-02 -1.082939840853214264e-02 -2.053775191307067871e-01 1.972566545009613037e-01 -6.176203116774559021e-02 2.220754176378250122e-01 1.145253516733646393e-02 -9.827394038438796997e-02 -1.087860688567161560e-01 -5.126499012112617493e-02 -1.272008866071701050e-01 -1.100194454193115234e-01 -8.306122571229934692e-02 3.676340878009796143e-01 -3.399020731449127197e-01 6.516221910715103149e-02 -1.346545964479446411e-01 2.526294589042663574e-01 -8.410049974918365479e-02 -3.968045115470886230e-01
4.027505591511726379e-02 -2.366893589496612549e-01 1.565551757812500000e-01 -1.637466251850128174e-02 3.160691857337951660e-01 2.341311424970626831e-01 2.934168279170989990e-01 -3.129423409700393677e-02 -2.121876180171966553e-01 -1.639009714126586914e-01 5.806734040379524231e-02 3.405647352337837219e-02 -1.341701671481132507e-02 -1.696332991123199463e-01 6.764076650142669678e-02 -4.790078848600387573e-02 5.424848757684230804e-03 -1.019868180155754089e-01 1.055031716823577881e-01 -3.340755701065063477e-01 1.772382063791155815e-03 -7.891639322042465210e-02 -1.611186116933822632e-01 3.130835667252540588e-02 1.900049149990081787e-01 2.218138873577117920e-01 -4.887672141194343567e-03 2.920865416526794434e-01 1.760942637920379639e-01 2.380226701498031616e-01 8.906269818544387817e-02 -3.618952929973602295e-01
1.063080802559852600e-01 -2.412829995155334473e-01 1.294363737106323242e-01 -2.525323927402496338e-01 1.777004152536392212e-01 -1.685270667076110840e-01 -1.005020812153816223e-01 5.506940558552742004e-02 1.010776087641716003e-01 1.587568521499633789e-01 -4.078697264194488525e-01 1.972754448652267456e-01 -9.317916631698608398e-02 3.340670606121420860e-03 6.283259391784667969e-02 -2.209057062864303589e-01 3.097412884235382080e-01 -2.044368237257003784e-01 2.671677246689796448e-02 -1.823607683181762695e-01 -1.220515891909599304e-01 -1.056873276829719543e-01 -2.953409589827060699e-02 3.190662264823913574e-01 3.419993445277214050e-02 2.691429853439331055e-01 -1.659053936600685120e-02 9.833825379610061646e-02 2.548142373561859131e-01 1.042165532708168030e-01 -1.105896234512329102e-01 -5.182669311761856079e-02
1.089626830071210861e-02 2.206724602729082108e-03 1.042787283658981323e-01 9.479263424873352051e-02 2.283646464347839355e-01 2.242630571126937866e-01 9.490668028593063354e-02 -1.415770500898361206e-01 -9.582023322582244873e-02 1.619634963572025299e-02 5.959755927324295044e-02 -1.618132553994655609e-02 6.550156325101852417e-02 1.074757426977157593e-02 -1.358208358287811279e-01 2.574962079524993896e-01 2.912770807743072510e-01 1.881050020456314087e-01 1.233524456620216370e-02 -3.953027427196502686e-01 -3.155272901058197021e-01 -1.586280614137649536e-01 -9.517680853605270386e-02 8.683884888887405396e-02 3.431724309921264648e-01 3.296136558055877686e-01 -9.700480848550796509e-02 1.464595049619674683e-01 1.750011742115020752e-01 1.447315514087677002e-01 1.323742121458053589e-01 -4.213567078113555908e-02
7.750383764505386353e-02 -9.240003675222396851e-02 1.467709839344024658e-01 5.244437605142593384e-02 2.503183484077453613e-01 -7.366651296615600586e-02 1.948829554021358490e-02 8.245833218097686768e-02 -6.493052840232849121e-02 -9.971470385789871216e-02 -1.259553711861371994e-02 -1.032948866486549377e-01 -2.486887872219085693e-01 -1.432065814733505249e-01 9.752120077610015869e-02 8.501484245061874390e-02 -4.088980853557586670e-01 2.632515132427215576e-01 1.442076405510306358e-03 1.652308553457260132e-01 -2.957938909530639648e-01 -1.948372423648834229e-01 4.849892109632492065e-03 1.541969776153564453e-01 1.418975889682769775e-01 3.658055067062377930e-01 -5.050956830382347107e-02 1.544535309076309204e-01 4.428500309586524963e-02 3.955913782119750977e-01 -6.543600559234619141e-02 -7.529293745756149292e-02
-1.248150616884231567e-01 -7.526831328868865967e-02 6.920819729566574097e-02 2.929453253746032715e-01 1.470097899436950684e-01 -7.017667591571807861e-02 -8.615681529045104980e-02 -2.608683705329895020e-01 2.811417579650878906e-01 -1.109757050871849060e-01 -1.623896062374114990e-01 -1.078293547034263611e-01 6.039769947528839111e-02 3.735410794615745544e-02 -1.140790432691574097e-02 -2.007510662078857422e-01 -4.404945299029350281e-02 -2.320234291255474091e-02 -1.718445271253585815e-01 -1.907622516155242920e-01 4.636950790882110596e-02 -2.202780842781066895e-01 4.360925033688545227e-02 3.855600208044052124e-02 3.244566544890403748e-02 2.989440560340881348e-01 -5.016701668500900269e-02 2.982033491134643555e-01 5.564490705728530884e-02 1.132341325283050537e-01 1.623436808586120605e-01 -5.145024061203002930e-01
-9.372305870056152344e-02 -6.411502510309219360e-02 1.174058094620704651e-01 -5.418980494141578674e-03 7.617519795894622803e-02 -8.804587274789810181e-02 -3.786002844572067261e-02 -7.814946770668029785e-02 -1.244384348392486572e-01 1.630605757236480713e-01 -3.562200069427490234e-01 3.038186766207218170e-02 -1.987918168306350708e-01 2.147640287876129150e-01 -2.489657700061798096e-01 -5.396071076393127441e-02 6.102043390274047852e-02 -2.611108720302581787e-01 -1.135109141469001770e-01 -1.008811369538307190e-01 1.346085369586944580e-01 4.646469280123710632e-02 -1.338784992694854736e-01 2.959033250808715820e-01 -4.072550684213638306e-02 5.352794528007507324e-01 3.129648789763450623e-02 2.407320439815521240e-01 -1.314717978239059448e-01 1.401868760585784912e-01 -1.187539994716644287e-01 -1.135381162166595459e-01
2.788819074630737305e-01 -1.078726872801780701e-01 -8.083403855562210083e-02 -2.171646431088447571e-02 1.685727238655090332e-01 -3.704200964421033859e-03 4.632394295185804367e-03 -1.547024399042129517e-01 3.057349286973476410e-02 1.575587540864944458e-01 -3.463401794433593750e-01 2.166142463684082031e-01 2.102888822555541992e-01 -9.255243092775344849e-02 1.503950506448745728e-01 7.243759185075759888e-02 7.277856115251779556e-03 2.045139372348785400e-01 1.290673762559890747e-01 -7.728419452905654907e-02 1.582387387752532959e-01 -4.844422638416290283e-01 9.568511694669723511e-02 1.564286947250366211e-01 -1.017846986651420593e-01 2.427477538585662842e-01 -1.304575055837631226e-01 8.894466608762741089e-02 1.067310720682144165e-01 1.616018414497375488e-01 -1.858783364295959473e-01 -2.319011390209197998e-01
2.488627880811691284e-01 -2.420883625745773315e-01 4.877669364213943481e-02 -6.895609665662050247e-03 1.037418991327285767e-01 -1.666042059659957886e-01 5.448956415057182312e-02 -1.185934245586395264e-02 2.998842000961303711e-01 3.346976935863494873e-01 -5.044960603117942810e-02 -7.029135525226593018e-02 1.121327877044677734e-01 1.526233106851577759e-01 -2.716997563838958740e-01 4.621497541666030884e-02 -1.436471045017242432e-01 9.861802309751510620e-02 -4.268820881843566895e-01 -6.269691884517669678e-02 -1.138817444443702698e-01 -1.525806337594985962e-01 5.255585163831710815e-02 1.602904051542282104e-01 2.732894942164421082e-02 1.970337629318237305e-01 -2.258490584790706635e-02 -2.178791314363479614e-01 1.561254262924194336e-02 2.496071010828018188e-01 -2.513751983642578125e-01 -1.401060968637466431e-01
-9.524254500865936279e-02 -1.765535622835159302e-01 2.019308507442474365e-01 -5.484784767031669617e-02 1.336927115917205811e-01 3.228095918893814087e-02 1.946264207363128662e-01 -2.490331530570983887e-01 1.394831687211990356e-01 2.391055375337600708e-01 -3.001005351543426514e-01 -5.935244634747505188e-02 3.386332839727401733e-02 -7.338229566812515259e-02 -3.126125633716583252e-01 1.728580743074417114e-01 -5.698041245341300964e-02 7.619161158800125122e-02 -3.788587450981140137e-02 -4.806542769074440002e-02 -3.147846162319183350e-01 -1.864258795976638794e-01 1.101010888814926147e-01 2.397263795137405396e-01 -2.116999626159667969e-01 3.028050661087036133e-01 -2.824934720993041992e-01 2.962303534150123596e-02 1.345968991518020630e-01 2.326031029224395752e-02 -8.200469613075256348e-02 -1.844177842140197754e-01
-2.677531912922859192e-02 -2.616301774978637695e-01 1.458986401557922363e-01 -6.307381391525268555e-02 9.916155785322189331e-02 2.164558768272399902e-01 -9.203522652387619019e-02 -1.517654806375503540e-01 -1.719124615192413330e-02 2.269281446933746338e-01 2.261181771755218506e-01 2.695005536079406738e-01 3.847359120845794678e-02 -1.926591098308563232e-01 -2.297634482383728027e-01 -2.436687350273132324e-01 -3.940309211611747742e-02 1.576752513647079468e-01 2.773662656545639038e-02 -2.051299214363098145e-01 -4.613303765654563904e-02 -6.387431919574737549e-02 2.328326255083084106e-01 1.736676245927810669e-01 1.930702179670333862e-01 4.620320498943328857e-01 -3.433019155636429787e-03 1.256453692913055420e-01 -1.230511292815208435e-01 -5.448770895600318909e-02 -1.780042648315429688e-01 -1.219742372632026672e-01
-1.067463159561157227e-01 -1.027318984270095825e-01 1.625681966543197632e-01 -2.688343524932861328e-01 2.639972269535064697e-01 2.017300873994827271e-01 -1.120930314064025879e-01 2.516145706176757812e-01 -6.536442041397094727e-02 2.141941785812377930e-01 -8.275827020406723022e-02 -2.793007493019104004e-01 -7.018706202507019043e-02 1.838512904942035675e-02 -1.988778263330459595e-01 -1.312382053583860397e-02 2.198870480060577393e-01 -7.841411232948303223e-02 -2.582192234694957733e-02 -1.694854944944381714e-01 1.328834146261215210e-01 -1.731412559747695923e-01 7.102495431900024414e-02 -8.352946490049362183e-02 9.903251379728317261e-02 2.566851377487182617e-01 -2.913078665733337402e-01 3.118248581886291504e-01 9.912522882223129272e-02 2.752222418785095215e-01 -5.422828346490859985e-02 -1.524339467287063599e-01
4.031770825386047363e-01 -8.390249311923980713e-02 -7.432283367961645126e-03 1.318909525871276855e-01 3.489727675914764404e-01 -9.515350311994552612e-02 -2.422100007534027100e-01 3.808675333857536316e-02 -6.572824716567993164e-02 1.489848494529724121e-01 -1.466680765151977539e-01 -2.010944634675979614e-01 -7.965179532766342163e-02 -5.889355763792991638e-02 -6.182707846164703369e-02 2.015477269887924194e-01 1.863812911324203014e-03 2.468858659267425537e-01 5.969499051570892334e-02 -1.619433425366878510e-02 1.131841260939836502e-02 -2.496182620525360107e-01 6.222451850771903992e-02 1.223404482007026672e-01 -3.721641600131988525e-01 2.189517915248870850e-01 7.343970704823732376e-03 -1.054680719971656799e-01 -3.740721195936203003e-02 3.509553670883178711e-01 2.988050878047943115e-02 -1.006876975297927856e-01
2.682675719261169434e-01 -9.592694044113159180e-02 -2.186294458806514740e-02 8.127183467149734497e-02 2.645345032215118408e-01 -8.203376084566116333e-02 1.919491961598396301e-02 -2.216777652502059937e-01 3.512744233012199402e-02 2.074013203382492065e-01 -3.012650310993194580e-01 1.179590225219726562e-01 1.436156928539276123e-01 -9.764342755079269409e-02 -5.376947298645973206e-02 4.130917787551879883e-02 -9.952817112207412720e-02 3.071666359901428223e-01 2.212655544281005859e-01 -8.504476398229598999e-02 4.606345668435096741e-02 -5.240216851234436035e-01 -6.697993259876966476e-03 1.764810979366302490e-01 -2.485346235334873199e-02 1.288450509309768677e-01 -4.297081008553504944e-02 1.225876435637474060e-01 -1.366370078176259995e-02 2.099479883909225464e-01 -1.118223592638969421e-01 -2.064635455608367920e-01
3.539204001426696777e-01 -2.086808085441589355e-01 6.841860711574554443e-02 2.725321650505065918e-01 2.811862528324127197e-01 -3.402769193053245544e-02 -5.349095910787582397e-02 3.856924176216125488e-02 -4.616897553205490112e-02 -1.736612245440483093e-02 -2.508898973464965820e-01 4.579941276460886002e-03 -2.710763874347321689e-05 2.290039360523223877e-01 -2.742508053779602051e-01 -4.002313688397407532e-02 1.834409236907958984e-01 3.446097075939178467e-01 -1.868696212768554688e-01 -4.915712401270866394e-02 -1.427352279424667358e-01 9.691328555345535278e-02 1.192058529704809189e-02 2.724158465862274170e-01 -1.867704465985298157e-02 1.483783125877380371e-01 5.724025145173072815e-02 -9.560735523700714111e-02 1.520037949085235596e-01 2.454509139060974121e-01 -1.144808456301689148e-01 -2.188763618469238281e-01
-4.697507247328758240e-02 5.779647827148437500e-02 1.738353818655014038e-01 7.068577408790588379e-02 1.558324843645095825e-01 6.543839722871780396e-02 4.103881865739822388e-02 -4.233496263623237610e-03 1.548864245414733887e-01 2.258041203022003174e-01 -3.222256600856781006e-01 5.634409189224243164e-02 -2.921769022941589355e-01 -5.463945865631103516e-02 6.387260556221008301e-02 2.113630324602127075e-01 -1.292606443166732788e-01 2.657815814018249512e-01 -1.266510039567947388e-01 -2.817232310771942139e-01 6.424774229526519775e-02 -3.020898252725601196e-02 5.787471309304237366e-02 4.452033340930938721e-01 -1.588407754898071289e-01 3.014764785766601562e-01 -9.119494259357452393e-02 -7.992327958345413208e-02 -6.201578304171562195e-02 1.316790282726287842e-01 5.014081299304962158e-02 -2.569181621074676514e-01
-7.226943224668502808e-02 -2.405405640602111816e-01 1.221322342753410339e-01 -2.573134005069732666e-01 4.065779745578765869e-01 2.589588984847068787e-02 2.710413038730621338e-01 9.530574828386306763e-02 -1.324968039989471436e-01 -9.000108391046524048e-02 -1.003603264689445496e-01 1.793806105852127075e-01 -2.039870768785476685e-01 5.375629290938377380e-02 1.200819760560989380e-01 5.553379654884338379e-02 2.334650903940200806e-01 -8.864558488130569458e-02 -3.482923656702041626e-02 -1.624207943677902222e-01 -6.347688287496566772e-02 -3.420199453830718994e-02 2.880577743053436279e-01 -2.621767297387123108e-02 -1.846199482679367065e-01 3.180871009826660156e-01 5.855226516723632812e-02 2.571990191936492920e-01 1.389191001653671265e-01 2.725977003574371338e-01 2.803615992888808250e-03 8.832631632685661316e-03
1.741108596324920654e-01 -2.273311764001846313e-01 3.079786598682403564e-01 1.229592189192771912e-01 -4.071198403835296631e-02 7.952351123094558716e-02 -2.704797089099884033e-01 -2.472277544438838959e-02 -5.859600752592086792e-02 4.013427495956420898e-01 1.708079315721988678e-02 3.300915956497192383e-01 -3.237911462783813477e-01 -1.683321893215179443e-01 1.704874783754348755e-01 9.681939333677291870e-02 -4.415232688188552856e-02 9.101640433073043823e-02 -6.840562820434570312e-02 -1.095370650291442871e-01 -2.643033117055892944e-02 1.431451439857482910e-01 -1.398700028657913208e-01 1.933509707450866699e-01 1.974077150225639343e-02 2.200501114130020142e-01 -5.601385235786437988e-02 5.578636378049850464e-02 -7.488866895437240601e-02 4.955158010125160217e-02 -2.307561933994293213e-01 -2.438932508230209351e-01
3.516191542148590088e-01 -1.275249719619750977e-01 3.606289625167846680e-01 -1.378620266914367676e-01 1.471584886312484741e-01 -1.221285015344619751e-01 3.945058584213256836e-02 -7.702611386775970459e-02 5.413689836859703064e-02 -1.423054486513137817e-01 1.193475052714347839e-01 8.271787315607070923e-02 1.595950126647949219e-02 -5.302687734365463257e-02 -1.040554046630859375e-01 -9.230804443359375000e-02 5.822710692882537842e-02 1.970671489834785461e-02 -2.353040277957916260e-01 -3.909576311707496643e-02 -1.470674760639667511e-03 9.010114520788192749e-02 2.640736997127532959e-01 1.402503531426191330e-02 -3.410834670066833496e-01 2.874562740325927734e-01 -1.987496167421340942e-01 1.202495321631431580e-01 -2.948710322380065918e-02 4.113183319568634033e-01 1.873206794261932373e-01 -5.916436761617660522e-02
-1.443338245153427124e-01 9.237487614154815674e-02 1.774955242872238159e-01 3.963611423969268799e-01 6.142321974039077759e-02 2.545523941516876221e-01 5.643226951360702515e-02 -1.072431653738021851e-01 8.258920907974243164e-02 2.166982293128967285e-01 -3.078767061233520508e-01 1.424413323402404785e-01 1.299058198928833008e-01 4.158123396337032318e-03 -1.591477543115615845e-01 -2.695656716823577881e-01 1.263661533594131470e-01 7.931403070688247681e-02 -2.446884363889694214e-01 -1.125513911247253418e-01 -2.707867138087749481e-02 2.281906269490718842e-02 3.401647135615348816e-02 1.423592269420623779e-01 6.063090264797210693e-02 1.337116956710815430e-01 -4.589482024312019348e-02 2.087113559246063232e-01 -1.070992127060890198e-01 3.365173339843750000e-01 -2.945354580879211426e-01 -1.373526155948638916e-01
1.559948921203613281e-01 -2.357752323150634766e-01 1.835137605667114258e-01 1.475685685873031616e-01 -7.255542278289794922e-02 -9.863942861557006836e-02 1.015208661556243896e-01 -2.069119364023208618e-02 1.203462854027748108e-01 2.854053303599357605e-02 -1.003883779048919678e-01 2.960397303104400635e-01 -1.819407194852828979e-02 -2.939469516277313232e-01 1.219274029135704041e-01 -1.467852294445037842e-01 4.000448808073997498e-02 8.750539273023605347e-02 -3.728531599044799805e-01 -2.885873019695281982e-01 -7.777383923530578613e-02 -2.516442537307739258e-01 8.454156666994094849e-02 1.509291380643844604e-01 -1.452852785587310791e-01 2.041022330522537231e-01 -1.681870222091674805e-01 3.255965411663055420e-01 1.084908470511436462e-01 2.348269671201705933e-01 -6.986333429813385010e-02 5.485935509204864502e-02
4.690858721733093262e-02 -2.623208463191986084e-01 5.763667076826095581e-02 -4.821070656180381775e-02 1.172306537628173828e-01 -2.811465561389923096e-01 -7.359728217124938965e-02 -1.572275757789611816e-01 -2.241281419992446899e-01 2.700120210647583008e-01 -6.761118024587631226e-02 3.985681831836700439e-01 -2.015111595392227173e-01 4.302458092570304871e-02 -1.659553945064544678e-01 6.552565097808837891e-02 1.005074530839920044e-01 -4.233785346150398254e-02 6.478739529848098755e-02 -1.016947180032730103e-01 -7.040795683860778809e-02 -5.508876638486981392e-04 -2.337834388017654419e-01 3.043670058250427246e-01 9.191775694489479065e-03 3.286361992359161377e-01 9.508395195007324219e-02 1.083431690931320190e-01 1.698842048645019531e-01 -3.315373510122299194e-02 -2.893560230731964111e-01 -1.353514641523361206e-01
-2.050012350082397461e-02 -2.600564956665039062e-01 2.150926589965820312e-01 -8.163280040025711060e-02 4.072214961051940918e-01 -1.440745443105697632e-01 -2.962006628513336182e-01 5.692102387547492981e-02 -1.999519206583499908e-02 1.563959121704101562e-01 -9.360273927450180054e-02 9.407410025596618652e-02 -3.667880967259407043e-02 5.515621602535247803e-02 -1.331498622894287109e-01 1.111541017889976501e-01 2.606362104415893555e-01 1.555399503558874130e-02 4.391219466924667358e-02 -1.568396836519241333e-01 8.600491285324096680e-02 -1.397989969700574875e-02 1.395889967679977417e-01 -6.440526247024536133e-02 -1.168256253004074097e-02 2.256936132907867432e-01 -1.896807700395584106e-01 4.136455655097961426e-01 -7.941090501844882965e-03 -9.411656111478805542e-02 -3.586911857128143311e-01 -5.344171077013015747e-02
6.445907056331634521e-02 -1.385392993688583374e-01 1.319632530212402344e-01 9.874523617327213287e-03 1.926771551370620728e-01 -1.206625998020172119e-01 1.031639650464057922e-01 2.611901462078094482e-01 8.049470372498035431e-03 -1.989862471818923950e-01 -2.824855409562587738e-02 2.347348444163799286e-02 4.803985357284545898e-02 2.839136421680450439e-01 -1.777437776327133179e-01 -7.710012048482894897e-02 -4.069640114903450012e-02 -5.210203304886817932e-02 -5.401071906089782715e-02 -3.212691843509674072e-01 2.711852826178073883e-02 -9.336319565773010254e-02 -4.162301495671272278e-02 4.009627699851989746e-01 -2.221176587045192719e-02 4.032333195209503174e-01 -3.337254002690315247e-02 3.257410824298858643e-01 -8.908237516880035400e-02 2.497815936803817749e-01 -2.041025459766387939e-01 -4.876605048775672913e-02
7.383209466934204102e-02 -1.491652578115463257e-01 4.388766586780548096e-01 -2.941386215388774872e-02 2.108963578939437866e-01 -1.204077452421188354e-01 3.768230974674224854e-02 6.987272202968597412e-02 -1.256195642054080963e-02 3.339806199073791504e-02 -1.007338762283325195e-01 -8.731240779161453247e-02 -5.448027700185775757e-02 2.508168816566467285e-01 -2.047628164291381836e-01 -2.983287870883941650e-01 2.588417381048202515e-02 -6.837853044271469116e-02 -4.304380621761083603e-03 -2.108790129423141479e-01 2.419048249721527100e-01 -1.397456824779510498e-01 -2.153341770172119141e-01 2.427735477685928345e-01 1.354773342609405518e-01 3.715012073516845703e-01 5.847135931253433228e-02 1.427939385175704956e-01 9.145272523164749146e-02 6.703329086303710938e-02 -2.643345296382904053e-01 3.999176248908042908e-02
-1.736799813807010651e-02 -9.288969635963439941e-02 2.510080635547637939e-01 -1.096192747354507446e-01 2.633924782276153564e-01 -2.677766084671020508e-01 6.652201712131500244e-02 1.819222867488861084e-01 7.211729139089584351e-02 -7.603184878826141357e-02 -2.834482789039611816e-01 1.880611032247543335e-01 -3.676474094390869141e-02 -1.644107997417449951e-01 -1.634584814310073853e-01 -7.380688190460205078e-02 2.646716535091400146e-01 -1.064605638384819031e-01 9.045221959240734577e-04 -2.365046888589859009e-01 -1.403400767594575882e-02 4.898548359051346779e-04 1.408240348100662231e-01 1.882731467485427856e-01 3.938042372465133667e-02 4.155786335468292236e-01 -8.745374530553817749e-02 1.578290611505508423e-01 3.519301414489746094e-01 1.505389511585235596e-01 -4.840459302067756653e-02 4.167933389544487000e-02
1.749861687421798706e-01 -8.831820636987686157e-02 1.345654856413602829e-02 7.431742548942565918e-02 4.407153129577636719e-01 -1.146185547113418579e-01 -9.910800307989120483e-02 -4.718920215964317322e-02 -8.322138339281082153e-02 6.485681980848312378e-02 -3.749184608459472656e-01 1.444334834814071655e-01 5.333528295159339905e-02 -1.868293881416320801e-01 1.620306223630905151e-01 -2.389046102762222290e-01 9.682701528072357178e-02 1.259877830743789673e-01 -1.156390607357025146e-01 -3.221446871757507324e-01 -2.017849832773208618e-01 6.192011013627052307e-02 3.215545043349266052e-02 -8.614698052406311035e-02 7.837004959583282471e-02 3.461728692054748535e-01 -2.409398853778839111e-01 -3.638035804033279419e-02 1.907836347818374634e-01 9.412274509668350220e-02 -1.128594428300857544e-01 6.379915028810501099e-02
-5.199500173330307007e-02 -2.599104642868041992e-01 2.351015508174896240e-01 3.511413633823394775e-01 2.694051861763000488e-01 -3.198973536491394043e-01 1.234352141618728638e-01 -8.801908046007156372e-02 1.972446441650390625e-01 1.374900937080383301e-01 2.539047412574291229e-02 -1.002833172678947449e-01 -1.400311943143606186e-02 -3.334474936127662659e-02 1.723825186491012573e-01 -1.225651726126670837e-01 -1.337628960609436035e-01 9.832470118999481201e-02 -2.949470654129981995e-02 -4.054100438952445984e-02 1.285230815410614014e-01 -3.471979498863220215e-02 5.995345488190650940e-02 -1.299896985292434692e-01 -1.758265793323516846e-01 3.914664983749389648e-01 -3.819334134459495544e-02 1.060551702976226807e-01 1.671716719865798950e-01 3.408678174018859863e-01 1.259443014860153198e-01 -1.164516210556030273e-01
1.041613146662712097e-01 -3.235537707805633545e-01 1.274292077869176865e-02 -1.859897375106811523e-02 4.137651324272155762e-01 -1.927044093608856201e-01 -4.863475635647773743e-02 7.455807924270629883e-02 7.806763797998428345e-02 4.930712655186653137e-02 -1.217117756605148315e-01 1.084069088101387024e-01 2.383764088153839111e-01 -4.415951073169708252e-01 -1.856296882033348083e-02 -1.083950400352478027e-01 1.807553321123123169e-01 1.290890723466873169e-01 -5.646675452589988708e-02 -2.195644229650497437e-01 -3.800744935870170593e-02 -1.050321012735366821e-01 -2.010959684848785400e-01 -1.775166243314743042e-01 -1.703255772590637207e-01 3.622136712074279785e-01 -1.045869849622249603e-02 -6.736007984727621078e-03 -3.511793911457061768e-03 1.201608553528785706e-01 9.327200055122375488e-02 1.640788046643137932e-03
-1.432358026504516602e-01 -2.707261741161346436e-01 1.276671737432479858e-01 3.175034373998641968e-02 2.765861153602600098e-01 2.978767752647399902e-01 1.329813301563262939e-01 -1.333023756742477417e-01 -2.069687843322753906e-01 3.113778233528137207e-01 -2.621280848979949951e-01 -1.876952797174453735e-01 -2.344736605882644653e-01 1.161926686763763428e-01 -1.706594675779342651e-01 6.889231503009796143e-02 -2.427298389375209808e-02 9.743961691856384277e-02 1.267785131931304932e-01 -5.887921899557113647e-02 -8.016787469387054443e-02 6.378760188817977905e-02 2.094853110611438751e-02 1.239688321948051453e-01 2.978872321546077728e-02 3.056621849536895752e-01 -9.851523488759994507e-02 -1.874277740716934204e-01 -2.885027602314949036e-02 1.224029660224914551e-01 1.991900848224759102e-03 -3.622452616691589355e-01
1.389776468276977539e-01 -3.864847719669342041e-01 2.187497913837432861e-01 5.560256913304328918e-02 1.790295094251632690e-01 -3.675119951367378235e-02 5.738319456577301025e-02 -1.574355661869049072e-01 -2.479917556047439575e-01 1.186819821596145630e-01 -5.601725727319717407e-02 3.458876907825469971e-01 1.706637144088745117e-01 -1.215095631778240204e-03 -4.791354760527610779e-02 -6.341818720102310181e-02 1.150808855891227722e-01 -2.912093400955200195e-01 -1.407041847705841064e-01 -2.964391112327575684e-01 -2.784624099731445312e-01 -5.733313784003257751e-02 9.352477639913558960e-02 -1.701544523239135742e-01 1.390315685421228409e-02 1.326451897621154785e-01 6.988871842622756958e-02 2.109063714742660522e-01 1.802653633058071136e-02 2.728680372238159180e-01 -1.248428449034690857e-01 -5.756958574056625366e-02
1.441424936056137085e-01 -3.268552422523498535e-01 1.484899818897247314e-01 -3.473902866244316101e-02 2.032639682292938232e-01 1.226483806967735291e-01 2.698969841003417969e-01 -1.925849318504333496e-01 2.218369580805301666e-02 3.422526121139526367e-01 -8.705022186040878296e-02 -4.376029223203659058e-02 -2.922953665256500244e-01 2.101518511772155762e-01 -4.541540145874023438e-02 2.502999007701873779e-01 -1.059408672153949738e-02 2.960513830184936523e-01 1.262651234865188599e-01 9.157282859086990356e-02 1.430074125528335571e-02 4.517240449786186218e-02 1.148831937462091446e-02 1.073489990085363388e-02 -1.569769158959388733e-02 3.516934216022491455e-01 -1.639366596937179565e-01 -1.420146375894546509e-01 1.139881461858749390e-01 1.850179433822631836e-01 -6.453216075897216797e-02 -1.563935726881027222e-01
1.433355808258056641e-01 -1.805787533521652222e-01 -1.397132575511932373e-01 2.091802358627319336e-01 1.694106608629226685e-01 3.713094443082809448e-02 -2.527901828289031982e-01 -1.870886087417602539e-01 -5.013360083103179932e-02 7.991711795330047607e-02 -7.452818006277084351e-02 5.212713032960891724e-02 -7.617209106683731079e-02 1.823508441448211670e-01 -1.116632372140884399e-01 5.634061992168426514e-02 1.156427934765815735e-01 1.058923304080963135e-01 2.297773361206054688e-01 5.932134762406349182e-02 -1.484676897525787354e-01 1.680399924516677856e-01 -1.381465345621109009e-01 -7.485471665859222412e-02 5.473769083619117737e-02 3.587276339530944824e-01 -3.732468783855438232e-01 3.400097191333770752e-01 5.751624330878257751e-02 3.552657365798950195e-01 1.858638040721416473e-02 -1.018713787198066711e-01
6.382940802723169327e-03 4.052078351378440857e-02 -8.688791841268539429e-02 -6.477063987404108047e-03 4.649721086025238037e-01 -9.324852377176284790e-02 7.610835134983062744e-03 5.096162855625152588e-02 -2.296911776065826416e-01 -4.073892906308174133e-02 -1.831597834825515747e-01 3.168534040451049805e-01 3.002363145351409912e-01 -2.756343409419059753e-02 2.330286800861358643e-02 3.620785847306251526e-02 -1.072448343038558960e-01 2.022149860858917236e-01 -1.785454340279102325e-02 -1.436759978532791138e-01 -1.946658641099929810e-01 5.948108062148094177e-02 -4.725753143429756165e-02 8.253514766693115234e-02 1.188386455178260803e-01 4.131899476051330566e-01 5.870336294174194336e-02 -1.010967791080474854e-01 -3.150986880064010620e-02 2.151106894016265869e-01 -2.729112505912780762e-01 -1.948497593402862549e-01
9.051314741373062134e-02 -1.090966537594795227e-01 9.028796851634979248e-02 -2.964029908180236816e-01 3.631864786148071289e-01 -1.124985590577125549e-01 5.748614296317100525e-02 3.988230600953102112e-02 -1.849347949028015137e-01 1.680844463407993317e-02 -2.967950999736785889e-01 1.050787344574928284e-01 -1.177458744496107101e-02 -1.145292371511459351e-01 -4.547558724880218506e-02 7.121776789426803589e-02 3.091589510440826416e-01 -3.652890026569366455e-02 -6.952347606420516968e-02 -1.221202015876770020e-01 -1.476019173860549927e-01 -1.188300028443336487e-01 2.760660946369171143e-01 -1.295681446790695190e-01 3.806827217340469360e-02 2.307573109865188599e-01 3.465087711811065674e-02 2.386550307273864746e-01 2.645026147365570068e-01 3.496370911598205566e-01 -1.137102693319320679e-01 -1.299018859863281250e-01
4.011234268546104431e-02 -6.351470947265625000e-02 4.911990165710449219e-01 2.007752656936645508e-01 6.579950451850891113e-02 8.942335098981857300e-02 2.366427481174468994e-01 -2.608781913295388222e-03 1.240951642394065857e-01 2.178712189197540283e-01 -5.635638907551765442e-02 2.257131636142730713e-01 -2.252821326255798340e-01 -8.014516532421112061e-02 -1.804560422897338867e-01 1.825862824916839600e-01 1.220155283808708191e-01 1.482805907726287842e-01 -5.170648545026779175e-02 -7.374013215303421021e-02 -5.108811333775520325e-02 -1.440333575010299683e-01 1.645379662513732910e-01 1.715760678052902222e-01 -1.950842589139938354e-01 3.419050946831703186e-02 -1.899479627609252930e-01 -1.494605094194412231e-01 -4.228281974792480469e-02 4.166324138641357422e-01 -7.586222141981124878e-02 -2.731472440063953400e-02
2.183434814214706421e-01 -2.117007821798324585e-01 2.365910857915878296e-01 1.271093171089887619e-02 1.812278330326080322e-01 1.843325793743133545e-01 1.951923370361328125e-01 -1.589485853910446167e-01 -1.195109039545059204e-01 4.365156292915344238e-01 -1.117064729332923889e-01 1.009800354950129986e-03 -1.094732433557510376e-01 3.722001612186431885e-01 -1.721152216196060181e-01 1.273217201232910156e-01 -2.450654804706573486e-01 6.383448094129562378e-02 4.435259848833084106e-02 -1.814577914774417877e-02 -1.269310861825942993e-01 1.457732170820236206e-01 4.711802676320075989e-02 5.627337098121643066e-02 -7.091972976922988892e-02 2.389273643493652344e-01 -1.001750975847244263e-01 -7.247759401798248291e-02 7.336105406284332275e-02 1.352766156196594238e-01 -8.719702064990997314e-02 -2.994328737258911133e-01
-7.263798266649246216e-02 -2.787152826786041260e-01 2.869776785373687744e-01 2.283001132309436798e-02 2.813841402530670166e-01 -2.304357141256332397e-01 -4.083519428968429565e-02 1.124299094080924988e-01 -8.452326059341430664e-02 3.510442674160003662e-01 -6.623440235853195190e-02 3.146735429763793945e-01 -1.213249787688255310e-01 -1.514339148998260498e-01 1.695470418781042099e-03 -4.515706375241279602e-02 1.868593990802764893e-01 -1.555234789848327637e-01 7.399779558181762695e-02 -2.403314709663391113e-01 -1.108474060893058777e-01 -4.332920536398887634e-02 1.325193196535110474e-01 1.273719817399978638e-01 -1.551585923880338669e-02 1.649807244539260864e-01 2.431686371564865112e-01 6.478408724069595337e-02 2.184396237134933472e-01 1.748804152011871338e-01 -9.821102023124694824e-02 -2.551107704639434814e-01
5.371130630373954773e-02 -1.317927986383438110e-01 3.929724991321563721e-01 -5.147933959960937500e-02 2.317578345537185669e-01 1.397461630403995514e-02 1.135212555527687073e-01 -1.708351522684097290e-01 7.758733630180358887e-02 -2.804653346538543701e-01 -1.146699860692024231e-01 -7.833354175090789795e-02 -9.142408519983291626e-02 -2.229115366935729980e-01 -1.114813536405563354e-01 1.318890750408172607e-01 -1.078107301145792007e-02 1.026712059974670410e-01 -1.384330168366432190e-02 6.296460330486297607e-02 -1.948470175266265869e-01 -1.119594946503639221e-01 2.564469575881958008e-01 2.219563424587249756e-01 -1.408988237380981445e-01 2.756482660770416260e-01 -2.977200597524642944e-02 1.231074109673500061e-01 -1.583537012338638306e-01 4.573062062263488770e-01 9.028702974319458008e-02 1.661876216530799866e-02
1.248249858617782593e-01 -1.952732056379318237e-01 3.637860715389251709e-01 -5.298795178532600403e-02 2.579880952835083008e-01 1.643980294466018677e-01 -1.209773272275924683e-01 2.523094117641448975e-01 -1.328835189342498779e-01 -1.085337698459625244e-01 -4.157306253910064697e-01 4.020058214664459229e-01 4.310334846377372742e-02 3.280570209026336670e-01 2.186524309217929840e-02 -1.469043493270874023e-01 4.245500266551971436e-02 -3.572218865156173706e-02 -5.790366604924201965e-02 -8.474776893854141235e-02 2.419988857582211494e-03 -4.391539096832275391e-02 -1.337909102439880371e-01 -1.029108371585607529e-02 -8.362711966037750244e-02 1.933031082153320312e-01 4.346485249698162079e-03 9.433279186487197876e-02 7.871252298355102539e-02 5.427828058600425720e-02 -1.514613628387451172e-01 -1.578895896673202515e-01
-2.630257606506347656e-01 -2.750385403633117676e-01 9.501641243696212769e-02 1.522636264562606812e-01 2.602975368499755859e-01 6.755239516496658325e-02 -1.101262867450714111e-01 3.707812353968620300e-02 -2.965186163783073425e-02 2.016104012727737427e-02 -2.791199684143066406e-01 3.053128421306610107e-01 1.373468041419982910e-01 1.109229922294616699e-01 -6.393940746784210205e-02 1.869447715580463409e-02 -2.280957102775573730e-01 6.485451012849807739e-02 -9.026174247264862061e-02 -2.398502230644226074e-01 4.829988256096839905e-02 -1.867071390151977539e-01 -1.346626318991184235e-02 1.559685915708541870e-01 -1.882838308811187744e-01 3.491952717304229736e-01 -1.537012010812759399e-01 -9.536179155111312866e-02 5.610217899084091187e-02 3.314756453037261963e-01 -2.019353061914443970e-01 4.007839411497116089e-02
-8.197981119155883789e-02 3.587095439434051514e-02 1.369023881852626801e-02 1.952194236218929291e-02 4.718960523605346680e-01 -1.318324357271194458e-01 9.808918833732604980e-02 -2.109639644622802734e-01 6.919905543327331543e-02 -2.889077365398406982e-02 -1.012959033250808716e-01 3.352783247828483582e-02 3.844230622053146362e-02 1.912381350994110107e-01 -3.098696172237396240e-01 8.116265386343002319e-02 1.327611207962036133e-01 1.182062998414039612e-01 -4.525869339704513550e-02 4.489059001207351685e-02 -1.635333448648452759e-01 -3.638977706432342529e-01 6.576503813266754150e-02 -1.648275256156921387e-01 -1.837805509567260742e-01 4.144168496131896973e-01 -5.786967277526855469e-02 -2.796658687293529510e-02 -9.779102355241775513e-02 1.080373972654342651e-01 8.889545500278472900e-02 -2.728765308856964111e-01
1.311878561973571777e-01 1.679583638906478882e-02 2.142641991376876831e-01 1.491028256714344025e-02 1.156209409236907959e-01 2.495597489178180695e-02 1.186585500836372375e-01 2.299812063574790955e-02 -1.849531978368759155e-01 3.149499297142028809e-01 -2.401168644428253174e-01 -5.455996841192245483e-02 -2.256966382265090942e-01 9.661206603050231934e-02 -1.579007208347320557e-01 -1.081087514758110046e-01 2.896052785217761993e-02 -2.187643945217132568e-01 -8.426918089389801025e-02 -2.560859024524688721e-01 2.654803991317749023e-01 -1.214908584952354431e-01 -6.525499373674392700e-02 -2.553330548107624054e-02 -1.968035995960235596e-01 4.397093057632446289e-01 2.930245734751224518e-02 2.533047497272491455e-01 -1.419375985860824585e-01 2.902113497257232666e-01 -4.890213161706924438e-02 -3.825289756059646606e-02
6.076630949974060059e-02 -1.348667144775390625e-01 4.145568013191223145e-01 1.448423117399215698e-01 3.443703353404998779e-01 5.796775594353675842e-02 -3.923545405268669128e-02 9.877929836511611938e-02 -3.088204264640808105e-01 9.264416992664337158e-02 2.169784717261791229e-02 1.223677885718643665e-03 6.116458773612976074e-02 2.276761643588542938e-02 2.288157194852828979e-01 -1.793552041053771973e-01 -2.155371010303497314e-02 6.520551443099975586e-02 -2.508850581943988800e-02 -1.446744650602340698e-01 -3.807749152183532715e-01 -2.747488021850585938e-01 7.519235461950302124e-02 1.615387648344039917e-01 -2.921327352523803711e-01 2.539827823638916016e-01 -2.032524906098842621e-02 1.299963593482971191e-01 3.662848472595214844e-02 9.614279866218566895e-02 -4.271697252988815308e-02 -2.741796895861625671e-02
-8.137632906436920166e-02 -2.855709791183471680e-01 -3.974589332938194275e-02 1.795114576816558838e-01 2.079358249902725220e-01 -2.374778091907501221e-01 8.689908683300018311e-02 -1.209726855158805847e-01 1.934216171503067017e-01 2.545264959335327148e-01 -7.784582674503326416e-02 4.604623839259147644e-02 9.031198173761367798e-02 4.351630806922912598e-02 9.264323115348815918e-02 -1.546995830722153187e-03 9.846623986959457397e-02 1.729625910520553589e-01 -2.909154295921325684e-01 -7.166797667741775513e-02 -1.480102241039276123e-01 2.217431962490081787e-01 -8.759344369173049927e-02 -1.351120173931121826e-01 1.731969863176345825e-01 3.700734972953796387e-01 8.079007267951965332e-03 1.951350569725036621e-01 1.575154066085815430e-02 2.162069082260131836e-01 2.670634388923645020e-01 -2.782044112682342529e-01
3.719418644905090332e-01 -6.507023423910140991e-02 7.788236439228057861e-02 1.804877966642379761e-01 3.752891719341278076e-01 1.384210288524627686e-01 -1.252672374248504639e-01 8.307046443223953247e-02 -1.422656923532485962e-01 -1.696220040321350098e-01 -1.841393560171127319e-01 4.885502159595489502e-02 2.205744385719299316e-02 8.197228610515594482e-02 -3.244967162609100342e-01 -1.278135627508163452e-01 1.782686114311218262e-01 3.326791226863861084e-01 -2.579406201839447021e-01 -7.402528077363967896e-02 -9.493280947208404541e-02 1.302721202373504639e-01 -1.416630204766988754e-02 1.760964095592498779e-01 2.069266512989997864e-02 2.169411927461624146e-01 -1.546840090304613113e-02 -3.394050151109695435e-02 7.849776744842529297e-02 1.882506757974624634e-01 -1.607776880264282227e-01 -1.845223158597946167e-01
-3.707046061754226685e-02 -1.692668162286281586e-02 2.527615427970886230e-01 -1.105296891182661057e-02 1.635556519031524658e-01 2.606681361794471741e-02 9.358692169189453125e-02 -1.630824208259582520e-01 2.561544179916381836e-01 2.903232276439666748e-01 -8.681201189756393433e-02 -3.669328615069389343e-02 7.444913685321807861e-02 8.730357885360717773e-02 -1.220159381628036499e-01 1.890135109424591064e-01 -6.976056843996047974e-02 5.877235531806945801e-02 -3.666352480649948120e-02 -1.088557019829750061e-01 -2.744362354278564453e-01 -1.445778608322143555e-01 4.798171296715736389e-02 3.472483754158020020e-01 -2.971134893596172333e-02 2.761714458465576172e-01 -2.624962925910949707e-01 -7.678313553333282471e-02 3.582054004073143005e-02 9.033941477537155151e-02 -2.039739191532135010e-01 -4.531678259372711182e-01
-1.408751606941223145e-01 -3.372746109962463379e-01 1.818158626556396484e-01 1.874958537518978119e-02 3.054769635200500488e-01 -3.356260433793067932e-02 -2.589917778968811035e-01 8.787468075752258301e-02 -6.636092066764831543e-02 2.353214025497436523e-01 -8.574803173542022705e-02 1.284781098365783691e-01 8.681076020002365112e-02 -1.991788893938064575e-01 -1.630332469940185547e-01 1.797642409801483154e-01 6.600590795278549194e-02 1.480026841163635254e-01 -2.264273017644882202e-01 -4.160222783684730530e-02 -5.314731970429420471e-02 -1.775894761085510254e-01 -8.159840852022171021e-02 2.513658106327056885e-01 -3.932042121887207031e-01 2.141134887933731079e-01 -1.034763678908348083e-01 -9.494080394506454468e-02 5.966525897383689880e-02 -1.660878537222743034e-03 2.494433075189590454e-01 -6.767664849758148193e-02
2.149887084960937500e-01 -1.436386108398437500e-01 8.088929206132888794e-02 2.679647207260131836e-01 3.034054934978485107e-01 2.288985401391983032e-01 -3.989297151565551758e-02 1.627203226089477539e-01 2.709827013313770294e-02 6.371968984603881836e-02 2.750917375087738037e-01 -1.244307383894920349e-01 9.352953732013702393e-02 -7.408040016889572144e-02 -1.016736701130867004e-01 -1.344420909881591797e-01 -1.412104964256286621e-01 3.048731386661529541e-02 -1.478250771760940552e-01 -9.198117256164550781e-02 -2.091099172830581665e-01 -1.672442108392715454e-01 1.414615213871002197e-01 2.456301003694534302e-01 -3.670231252908706665e-02 2.835762500762939453e-01 1.007894873619079590e-01 1.863711029291152954e-01 2.035986930131912231e-01 3.946866989135742188e-01 6.987881660461425781e-02 -1.081017702817916870e-01
-7.188754528760910034e-02 -7.483881711959838867e-02 1.498495638370513916e-01 8.790490776300430298e-02 3.141399919986724854e-01 7.907050661742687225e-03 -3.065302781760692596e-02 -1.692896187305450439e-01 3.203587606549263000e-02 -9.335125982761383057e-02 1.053465083241462708e-01 -6.146191060543060303e-02 -2.340641766786575317e-01 -1.395374983549118042e-01 -1.007256060838699341e-01 -2.935310266911983490e-02 -2.104735523462295532e-01 1.706569492816925049e-01 1.411095410585403442e-01 8.245054632425308228e-02 -2.921789884567260742e-01 -3.090482056140899658e-01 -8.910460397601127625e-03 2.111516296863555908e-01 9.932151436805725098e-02 4.037304818630218506e-01 -1.826704740524291992e-01 -5.662886053323745728e-02 -1.956606842577457428e-02 4.277260303497314453e-01 -2.084157057106494904e-02 4.406938701868057251e-02
-1.656345874071121216e-01 -1.796466410160064697e-01 3.978029489517211914e-01 5.848488956689834595e-02 2.106694877147674561e-01 2.858708798885345459e-01 -1.207331344485282898e-01 1.024415045976638794e-01 1.299000084400177002e-01 1.114665269851684570e-01 2.870865911245346069e-02 2.963955700397491455e-01 -1.452857702970504761e-01 -1.847258508205413818e-01 -2.035209722816944122e-02 -4.781711846590042114e-02 -1.759307086467742920e-01 -1.956854760646820068e-02 -2.276527136564254761e-01 -2.351156063377857208e-02 -1.330381352454423904e-02 -1.751522719860076904e-01 -2.192900627851486206e-01 6.420998275279998779e-02 -1.213705986738204956e-01 2.106023430824279785e-01 -2.101797163486480713e-01 -1.067633088678121567e-02 9.697278961539268494e-03 4.139352738857269287e-01 -9.494975954294204712e-02 -3.065007179975509644e-02
1.094498783349990845e-01 -2.019613236188888550e-02 -1.099353563040494919e-02 -1.413484960794448853e-01 4.570819437503814697e-01 -3.101368900388479233e-03 -9.421318024396896362e-02 8.886436931788921356e-03 3.323133662343025208e-02 7.866127789020538330e-02 -3.881616890430450439e-01 1.030350849032402039e-01 9.678759425878524780e-02 -2.116749137639999390e-01 -3.745055198669433594e-02 -2.667961120605468750e-01 8.538267761468887329e-02 3.196065127849578857e-02 -1.661380678415298462e-01 -1.191334500908851624e-01 -2.582990825176239014e-01 1.191740706562995911e-01 1.801449656486511230e-01 -1.234441176056861877e-01 6.351047009229660034e-02 3.849386870861053467e-01 -4.860906675457954407e-02 3.646820783615112305e-02 1.370915323495864868e-01 1.213716492056846619e-01 -2.912671864032745361e-01 3.613556176424026489e-02
1.226818263530731201e-01 -4.132786989212036133e-01 -7.160630077123641968e-02 -7.456460595130920410e-02 3.758840560913085938e-01 3.364642709493637085e-02 3.654609248042106628e-02 8.170002698898315430e-02 -6.637454032897949219e-02 3.700062260031700134e-02 -2.278509140014648438e-01 2.740935683250427246e-01 1.102921664714813232e-01 -2.008977085351943970e-01 -1.239514052867889404e-01 8.014442399144172668e-03 1.497351974248886108e-01 3.806047886610031128e-02 -1.907794773578643799e-01 -3.313144445419311523e-01 -1.658402830362319946e-01 7.870496064424514771e-02 4.869474098086357117e-02 -2.268122732639312744e-01 -2.743597142398357391e-02 2.620435059070587158e-01 6.473473459482192993e-02 4.178455099463462830e-02 -9.335935860872268677e-02 2.981334924697875977e-01 -7.864771783351898193e-02 1.247870028018951416e-01
2.238355726003646851e-01 -8.731380850076675415e-02 7.599738240242004395e-02 -1.180576086044311523e-01 3.426091372966766357e-01 -4.489273950457572937e-02 1.475286334753036499e-01 -1.585213840007781982e-01 1.675206571817398071e-01 3.394932448863983154e-01 -2.563392221927642822e-01 -1.215389557182788849e-02 -1.633637584745883942e-02 3.351818397641181946e-02 -1.245923638343811035e-01 5.289719253778457642e-02 -8.263385295867919922e-02 3.330539762973785400e-01 1.631969660520553589e-01 -1.548537611961364746e-01 2.695726044476032257e-02 -3.761504292488098145e-01 -1.592427045106887817e-01 1.748758256435394287e-01 -2.250064909458160400e-01 1.699274778366088867e-01 -1.865781098604202271e-02 -6.923373043537139893e-02 -3.193118795752525330e-02 1.140291020274162292e-01 -1.412667036056518555e-01 -2.055177390575408936e-01
-2.146583236753940582e-02 -6.884191930294036865e-02 9.835611283779144287e-02 -5.586096271872520447e-02 2.489835619926452637e-01 -4.314975813031196594e-03 1.097126752138137817e-01 -1.107535213232040405e-01 2.040601968765258789e-01 3.023917078971862793e-01 -1.494141519069671631e-01 -1.284544467926025391e-01 -3.643154352903366089e-02 2.525141276419162750e-02 -1.555614918470382690e-01 3.564903512597084045e-02 -1.215178966522216797e-01 1.999667733907699585e-01 -1.119091212749481201e-01 -1.989923119544982910e-01 -2.735877633094787598e-01 -2.090930640697479248e-01 1.063951328396797180e-01 2.494291961193084717e-01 -2.867610454559326172e-01 3.904201090335845947e-01 -2.864590287208557129e-01 5.732948426157236099e-03 1.930261403322219849e-01 -6.823058426380157471e-02 -1.486425995826721191e-01 -1.288760155439376831e-01
1.114396005868911743e-01 -1.848646104335784912e-01 1.165049448609352112e-01 2.016195207834243774e-01 1.059395894408226013e-01 -9.374094754457473755e-02 -4.435513913631439209e-02 -1.361109465360641479e-01 -9.622014313936233521e-02 3.121269680559635162e-02 8.064468204975128174e-02 2.835685908794403076e-01 -7.797135412693023682e-02 -2.189924716949462891e-01 4.854992032051086426e-02 -1.612416952848434448e-01 1.577347069978713989e-01 4.213970154523849487e-02 3.440508246421813965e-02 -3.742674589157104492e-01 -8.991315960884094238e-02 -6.706096231937408447e-02 2.572764158248901367e-01 6.251028180122375488e-02 1.151621937751770020e-01 3.965392708778381348e-02 -1.606349349021911621e-01 2.839410603046417236e-01 -9.478145837783813477e-02 3.964722752571105957e-01 -2.683143317699432373e-01 -2.628965377807617188e-01
9.447860717773437500e-02 -2.210162281990051270e-01 2.384204268455505371e-01 4.537453874945640564e-02 1.123450323939323425e-01 1.366131603717803955e-01 7.440284639596939087e-02 -2.523774281144142151e-02 3.326960206031799316e-01 4.522413611412048340e-01 4.842048138380050659e-02 1.124697327613830566e-01 -8.066090196371078491e-02 -1.677251905202865601e-01 5.474142730236053467e-02 -3.397065401077270508e-02 6.354707293212413788e-03 4.264974594116210938e-02 -1.107311770319938660e-01 -2.379743307828903198e-01 -1.722524464130401611e-01 8.956255391240119934e-03 9.780029952526092529e-02 2.913662791252136230e-01 -3.747124969959259033e-01 2.070382535457611084e-01 9.007035940885543823e-02 2.960035763680934906e-02 -1.024276092648506165e-01 2.512809261679649353e-02 -8.530300110578536987e-02 -2.669239044189453125e-01
5.703616887331008911e-02 -1.165492087602615356e-01 2.626232206821441650e-01 7.014490664005279541e-02 1.596299856901168823e-01 1.180975586175918579e-01 -3.693614900112152100e-02 -2.312264442443847656e-01 2.031728625297546387e-01 3.606076240539550781e-01 -1.072838380932807922e-01 6.154330074787139893e-02 9.572399407625198364e-02 8.367072790861129761e-02 -1.995289623737335205e-01 1.717104166746139526e-01 -4.600778222084045410e-02 1.941862255334854126e-01 -6.495025008916854858e-02 -9.690202772617340088e-02 -1.950428932905197144e-01 1.110609807074069977e-02 1.715008355677127838e-02 7.559992372989654541e-02 -2.700935900211334229e-01 3.327890038490295410e-01 -3.379442691802978516e-01 1.649208217859268188e-01 -1.440662704408168793e-02 3.522403538227081299e-02 -3.466255962848663330e-02 -3.428942263126373291e-01
1.994038522243499756e-01 -1.976055353879928589e-01 2.409384250640869141e-01 2.994148433208465576e-01 2.465271800756454468e-01 1.322909258306026459e-02 -1.223963946104049683e-01 -7.461663335561752319e-03 1.988373249769210815e-01 1.113902926445007324e-01 -2.168765217065811157e-01 4.964048042893409729e-02 -1.477673947811126709e-01 7.688162475824356079e-02 -3.544883131980895996e-01 1.067199110984802246e-01 6.171311438083648682e-02 5.950924754142761230e-02 -2.643510401248931885e-01 -2.031244486570358276e-01 -1.949046254158020020e-01 6.955166161060333252e-02 8.596915006637573242e-02 2.691444158554077148e-01 -1.596941053867340088e-01 9.255617856979370117e-03 -4.415009915828704834e-02 -1.842106431722640991e-01 2.272372692823410034e-02 1.877934783697128296e-01 -1.755729168653488159e-01 -2.490718662738800049e-01
2.364629954099655151e-01 -5.161315202713012695e-03 9.617415070533752441e-02 -1.965115368366241455e-01 -1.279303524643182755e-02 -3.813838213682174683e-02 1.101799979805946350e-01 -1.287796348333358765e-01 9.498888254165649414e-02 3.939020931720733643e-01 -1.646542698144912720e-01 9.163325279951095581e-02 -7.676500827074050903e-02 3.096884756814688444e-04 -1.901712566614151001e-01 1.873471289873123169e-01 -1.351783052086830139e-02 2.057666182518005371e-01 -1.822902709245681763e-01 -6.442361325025558472e-02 -1.843771487474441528e-01 -9.367001801729202271e-02 -2.745907306671142578e-01 4.091202095150947571e-02 -1.105703562498092651e-01 3.054165542125701904e-01 -3.678730726242065430e-01 -2.642457187175750732e-02 -7.022468745708465576e-02 2.082907110452651978e-01 -2.847358286380767822e-01 -1.354012638330459595e-01
1.857251822948455811e-01 -1.286440193653106689e-01 1.018999144434928894e-01 5.167530849575996399e-02 1.572765111923217773e-01 -9.533413499593734741e-02 -2.577742338180541992e-01 1.578797549009323120e-01 5.263268947601318359e-02 -7.942748069763183594e-02 -6.965071894228458405e-03 1.060134544968605042e-01 -6.174208596348762512e-02 -4.376481100916862488e-02 8.851137012243270874e-02 2.075353562831878662e-01 -7.821906358003616333e-02 1.527846157550811768e-01 5.652126669883728027e-02 -1.589616835117340088e-01 2.164503931999206543e-01 -5.733471736311912537e-02 1.546221524477005005e-01 -7.768628001213073730e-02 1.733574271202087402e-01 1.751771122217178345e-01 -3.718099370598793030e-02 -1.325329244136810303e-01 -2.165002077817916870e-01 5.258622765541076660e-01 -2.547414302825927734e-01 -3.573737740516662598e-01
-9.147924371063709259e-03 -1.778258234262466431e-01 1.723941862583160400e-01 -1.552847325801849365e-01 2.542741000652313232e-01 1.078894212841987610e-01 -9.872714430093765259e-02 2.792606502771377563e-02 -2.169559001922607422e-01 2.084642499685287476e-01 4.024877026677131653e-02 -1.768691688776016235e-01 2.421482950448989868e-01 -2.101276256144046783e-02 -3.110527396202087402e-01 8.028546720743179321e-02 8.816368877887725830e-02 1.087064445018768311e-01 -1.702514477074146271e-02 -3.029718995094299316e-01 -3.071036636829376221e-01 -1.921869665384292603e-01 -7.322402670979499817e-03 8.689295500516891479e-02 2.283492386341094971e-01 1.115903630852699280e-01 -1.217969954013824463e-01 2.812389135360717773e-01 2.304496616125106812e-01 2.818385064601898193e-01 -1.846626400947570801e-02 -1.183550339192152023e-03
1.324106603860855103e-01 -2.006352543830871582e-01 1.656895130872726440e-01 -1.329419612884521484e-01 2.209732495248317719e-02 1.193661466240882874e-01 4.338136687874794006e-02 -1.192754805088043213e-01 5.505237728357315063e-02 1.330470591783523560e-01 -4.543981328606605530e-02 1.432531625032424927e-01 -1.094238013029098511e-01 -3.061788529157638550e-02 -1.983335912227630615e-01 2.072015553712844849e-01 -9.954974055290222168e-02 2.775441706180572510e-01 3.510113060474395752e-02 -1.144622415304183960e-01 -3.650648146867752075e-02 -5.609545484185218811e-02 -2.603554129600524902e-01 -5.542876198887825012e-02 -1.157424896955490112e-01 3.840424716472625732e-01 -3.685622513294219971e-01 2.885123193264007568e-01 -1.117849349975585938e-01 1.333862841129302979e-01 -1.481676101684570312e-01 -3.448593020439147949e-01
5.889212340116500854e-02 -2.240314185619354248e-01 -1.495708525180816650e-01 -8.756884932518005371e-02 1.692786812782287598e-01 -4.758650064468383789e-02 6.181634217500686646e-02 1.524106017313897610e-03 -1.663155406713485718e-01 2.547150552272796631e-01 1.280831098556518555e-01 2.112684249877929688e-01 -9.925241582095623016e-03 -5.879639461636543274e-02 6.298752129077911377e-02 -2.492930442094802856e-01 6.511238962411880493e-02 -1.245727539062500000e-01 4.362783208489418030e-02 -1.136334389448165894e-01 1.617512553930282593e-01 -3.551598265767097473e-02 1.628291010856628418e-01 8.315823227167129517e-02 9.381382912397384644e-02 2.941863238811492920e-01 -2.211656868457794189e-01 2.320738881826400757e-01 -5.479632690548896790e-02 4.651159346103668213e-01 -2.701010406017303467e-01 -2.692057490348815918e-01
2.653242945671081543e-01 -6.006281822919845581e-02 -1.168563887476921082e-01 2.518760561943054199e-01 2.849214375019073486e-01 2.094356268644332886e-01 1.007950752973556519e-01 3.180285543203353882e-02 3.837743028998374939e-02 -1.371649354696273804e-01 -2.559106051921844482e-01 2.160615473985671997e-01 -1.663400679826736450e-01 1.303686201572418213e-01 -1.425878852605819702e-01 1.007488965988159180e-01 1.922016888856887817e-01 -8.868625760078430176e-02 -2.970656156539916992e-01 -2.029703557491302490e-01 -1.065533459186553955e-01 -1.732498407363891602e-02 2.707062754780054092e-03 2.018696963787078857e-01 -1.542744338512420654e-01 2.151768207550048828e-01 1.235271617770195007e-01 -1.156499609351158142e-01 1.145199462771415710e-01 3.253439664840698242e-01 -2.141499370336532593e-01 -1.218769177794456482e-01
-8.918840438127517700e-02 -3.210957944393157959e-01 2.076506763696670532e-01 8.673522621393203735e-02 -2.071824111044406891e-02 -6.592263933271169662e-03 -4.146573692560195923e-02 2.330968715250492096e-02 -1.397360265254974365e-01 2.072713822126388550e-01 5.183176696300506592e-02 2.555326819419860840e-01 -3.155224397778511047e-02 -1.359399557113647461e-01 -1.359423846006393433e-01 -3.479792475700378418e-01 -1.773714832961559296e-02 2.295408397912979126e-01 7.513923943042755127e-02 -1.599411368370056152e-01 -2.178076952695846558e-01 -7.539793848991394043e-02 1.656048148870468140e-01 1.536017656326293945e-01 -1.254769265651702881e-01 3.021452128887176514e-01 -1.833701878786087036e-01 1.367235332727432251e-01 -8.984896540641784668e-02 3.303615748882293701e-01 -2.775260806083679199e-01 -6.394316256046295166e-02
1.811311393976211548e-01 -2.275415807962417603e-01 6.822201609611511230e-02 -1.004768908023834229e-01 1.095185279846191406e-01 -3.663739264011383057e-01 -4.647920280694961548e-02 -1.313439011573791504e-01 2.623053789138793945e-01 -2.276168577373027802e-02 -3.432655930519104004e-01 -1.777951717376708984e-01 9.950496256351470947e-03 9.473300725221633911e-02 2.183719277381896973e-01 -2.023874819278717041e-01 9.357696771621704102e-02 1.632007956504821777e-02 -9.547084569931030273e-02 -3.618971258401870728e-02 -1.120613515377044678e-01 -1.684219241142272949e-01 5.179136246442794800e-02 3.833657875657081604e-02 9.787498414516448975e-02 4.200429022312164307e-01 3.596828505396842957e-02 2.477299720048904419e-01 -2.804353646934032440e-02 1.966678500175476074e-01 7.000206410884857178e-02 -2.469381242990493774e-01
2.843655049800872803e-01 -1.160645782947540283e-01 -7.012356538325548172e-03 1.600300520658493042e-02 3.551527112722396851e-02 -2.742056846618652344e-01 8.347623050212860107e-02 -1.692489385604858398e-01 -7.832356542348861694e-02 -1.641778945922851562e-01 -1.117595657706260681e-01 -1.850204467773437500e-01 -2.904396653175354004e-01 1.652722954750061035e-01 1.330467760562896729e-01 -1.133868843317031860e-01 -1.760858297348022461e-01 3.444509208202362061e-02 -5.422985926270484924e-02 3.916829824447631836e-02 -7.275136560201644897e-02 -2.733119428157806396e-01 1.211140118539333344e-02 7.557644695043563843e-02 -1.027858629822731018e-02 4.200153648853302002e-01 -1.555669456720352173e-01 7.981041818857192993e-02 -6.858800351619720459e-02 2.442409694194793701e-01 -3.367964923381805420e-01 -2.527031600475311279e-01
3.939534351229667664e-02 -2.142502814531326294e-01 4.128175973892211914e-02 7.248286902904510498e-02 1.283005177974700928e-01 1.466105729341506958e-01 1.125059798359870911e-01 -1.125827133655548096e-01 1.785468310117721558e-01 2.038204073905944824e-01 -3.006336390972137451e-01 -1.965881884098052979e-02 -1.971014440059661865e-01 6.333980709314346313e-02 1.167734712362289429e-01 2.388678677380084991e-02 -2.134455293416976929e-01 3.118339478969573975e-01 -9.867566823959350586e-02 -3.322541117668151855e-01 -8.307874202728271484e-02 9.129972010850906372e-02 -3.384578973054885864e-02 4.619863033294677734e-01 1.012485567480325699e-02 2.519021928310394287e-01 1.611899584531784058e-01 4.488778486847877502e-02 -4.108008742332458496e-02 5.184644088149070740e-02 -8.507190272212028503e-03 -2.688797414302825928e-01
-4.154973104596138000e-02 -7.867911458015441895e-02 3.015978336334228516e-01 -9.895950788632035255e-04 2.954512238502502441e-01 -3.152662515640258789e-02 1.477400492876768112e-02 -1.136460155248641968e-01 2.306144684553146362e-01 -2.217399515211582184e-02 -2.231577336788177490e-01 -5.966358259320259094e-02 1.062968447804450989e-01 -1.245177313685417175e-01 -8.195737004280090332e-02 -2.524302601814270020e-01 2.426357269287109375e-01 -1.717538386583328247e-02 -1.822074949741363525e-01 1.185430213809013367e-01 -1.992832869291305542e-01 -1.707853823900222778e-01 -1.319454163312911987e-01 -7.114649564027786255e-02 3.803832530975341797e-01 3.316015303134918213e-01 -7.046537846326828003e-02 -5.778383929282426834e-03 -2.055257260799407959e-01 1.835888475179672241e-01 -4.463430121541023254e-02 -2.450853884220123291e-01
-2.189216017723083496e-01 -6.350845098495483398e-02 2.541153132915496826e-01 -4.331473633646965027e-02 9.756431728601455688e-02 2.158616930246353149e-01 -3.404174000024795532e-02 5.106085166335105896e-02 3.255727887153625488e-01 3.846057951450347900e-01 -9.302073717117309570e-02 1.753968149423599243e-01 -1.291719358414411545e-02 -5.385851860046386719e-02 -7.127263396978378296e-02 1.602482944726943970e-01 6.653029471635818481e-02 1.787298321723937988e-01 -1.430656760931015015e-01 -9.653981029987335205e-02 -1.688415706157684326e-01 5.532867461442947388e-02 1.587163954973220825e-01 2.084147632122039795e-01 3.827030956745147705e-02 1.814175397157669067e-01 -1.254791766405105591e-01 6.429928541183471680e-02 -2.025061845779418945e-01 2.621836364269256592e-01 -3.341890573501586914e-01 -2.291349470615386963e-01
2.268743216991424561e-01 4.294664412736892700e-02 4.384490549564361572e-01 -2.249578572809696198e-02 -1.098328232765197754e-01 1.088574677705764771e-01 2.218001931905746460e-01 2.988000772893428802e-02 2.104866802692413330e-01 2.862707972526550293e-01 -2.981269359588623047e-02 4.058571159839630127e-02 -5.289728567004203796e-02 -8.366923779249191284e-02 3.461547568440437317e-02 3.831816604360938072e-03 -5.903773009777069092e-02 1.614267677068710327e-01 -3.334492817521095276e-02 -2.732479870319366455e-01 -2.106704115867614746e-01 2.668315917253494263e-02 1.310342848300933838e-01 2.382448911666870117e-01 1.224746257066726685e-01 7.197080552577972412e-02 -5.613543838262557983e-02 2.387933991849422455e-02 8.395130932331085205e-02 4.963743090629577637e-01 -1.650263369083404541e-01 -1.059261560440063477e-01
4.136725515127182007e-02 1.373146176338195801e-01 -7.333940267562866211e-02 2.773807616904377937e-03 3.637413680553436279e-01 -6.605806946754455566e-02 -7.786999642848968506e-02 2.201701514422893524e-02 -2.550266981124877930e-01 1.616404056549072266e-01 -2.794007360935211182e-01 2.614733874797821045e-01 2.729501724243164062e-01 1.263756603002548218e-01 1.981565058231353760e-01 2.837870828807353973e-02 -9.382925927639007568e-02 2.316721528768539429e-01 -1.536629050970077515e-01 -2.876478433609008789e-01 6.795926392078399658e-02 -1.846127398312091827e-02 -8.666466921567916870e-02 2.428902685642242432e-01 2.656220197677612305e-01 2.804111540317535400e-01 6.005701608955860138e-03 1.032378524541854858e-01 -2.379358932375907898e-02 1.212511062622070312e-01 -2.371600270271301270e-02 -2.160522937774658203e-01
-2.365713715553283691e-01 4.695990681648254395e-02 3.684798479080200195e-01 8.530725538730621338e-02 5.726370960474014282e-02 8.234016597270965576e-02 -4.461518302559852600e-02 4.350005835294723511e-02 -9.014885872602462769e-02 4.614260047674179077e-02 -2.201111316680908203e-01 3.522177338600158691e-01 -1.813478767871856689e-01 7.418540865182876587e-02 -1.805115789175033569e-01 4.698210954666137695e-02 1.997707225382328033e-02 -8.883464336395263672e-02 8.338832110166549683e-02 3.536235541105270386e-02 2.187345474958419800e-01 1.332345604896545410e-01 -5.337207764387130737e-02 1.385524421930313110e-01 1.073606014251708984e-01 2.211274802684783936e-01 -2.126354128122329712e-01 9.403561800718307495e-02 4.659409821033477783e-02 4.912835061550140381e-01 -1.476635932922363281e-01 -2.119818776845932007e-01
2.117483764886856079e-01 -2.160527855157852173e-01 2.167884409427642822e-01 1.011664718389511108e-01 4.030095934867858887e-01 -1.177095025777816772e-01 -7.706370949745178223e-02 -7.720534224063158035e-03 -1.184208318591117859e-01 2.914778329432010651e-02 -4.031036198139190674e-01 -6.034091487526893616e-02 4.245091974735260010e-02 1.050690785050392151e-01 1.529060862958431244e-02 7.837223261594772339e-02 -6.862933933734893799e-02 2.841653227806091309e-01 -2.751211822032928467e-01 -7.340135425329208374e-02 -1.848574131727218628e-01 6.122549250721931458e-02 1.230683401226997375e-01 8.755247294902801514e-02 6.764182820916175842e-03 -1.035673990845680237e-01 -1.655556857585906982e-01 -9.657720476388931274e-02 2.242762446403503418e-01 2.776648700237274170e-01 -1.789715290069580078e-01 -1.858748346567153931e-01
1.098286136984825134e-01 -2.288067936897277832e-01 3.359831273555755615e-01 -1.341096218675374985e-02 4.416685998439788818e-01 4.057014733552932739e-02 -1.520969346165657043e-02 -1.904643028974533081e-01 -1.611532866954803467e-01 -8.197344094514846802e-02 -1.386773884296417236e-01 -1.768696494400501251e-02 -2.302322238683700562e-01 -6.477457284927368164e-02 4.253291338682174683e-02 -1.446961425244808197e-02 -1.653944253921508789e-01 3.006751537322998047e-01 -1.059906035661697388e-01 -6.227600947022438049e-02 1.095527410507202148e-01 -1.803984865546226501e-02 1.004711687564849854e-01 1.893441826105117798e-01 2.418211661279201508e-02 -6.620823591947555542e-02 -2.555544972419738770e-01 1.191192939877510071e-01 -8.351351320743560791e-02 3.761053383350372314e-01 -1.994859129190444946e-01 1.183387786149978638e-01
7.071568164974451065e-03 -3.585324585437774658e-01 -1.969368159770965576e-01 -5.508165061473846436e-02 3.409464061260223389e-01 -9.835386276245117188e-02 -2.312381714582443237e-01 -1.704209595918655396e-01 1.375949382781982422e-01 -4.595578461885452271e-02 -1.535344719886779785e-01 1.691385209560394287e-01 1.000168025493621826e-01 -4.583418741822242737e-02 -1.320210248231887817e-01 -1.227978989481925964e-01 -4.125571995973587036e-02 -2.395304292440414429e-01 1.534593850374221802e-01 -2.601147294044494629e-01 1.232739258557558060e-02 -5.553911253809928894e-02 2.977571189403533936e-01 1.854360252618789673e-01 -9.680978208780288696e-02 4.053589105606079102e-01 -1.121392026543617249e-01 -8.460736274719238281e-02 2.675747871398925781e-02 1.227762177586555481e-01 -1.170824244618415833e-01 -6.186839193105697632e-02
9.782154858112335205e-02 -2.039472907781600952e-01 -8.584706485271453857e-02 -1.279062032699584961e-01 2.270704507827758789e-01 -1.576825678348541260e-01 -1.339461356401443481e-01 -1.641866713762283325e-01 4.224645905196666718e-03 3.039244115352630615e-01 -1.404292532242834568e-03 3.154666423797607422e-01 -4.311762750148773193e-02 -1.923303902149200439e-01 -1.893587261438369751e-01 -3.626639023423194885e-02 2.222033888101577759e-01 -1.388218346983194351e-02 -7.842635363340377808e-02 -2.687239944934844971e-01 1.059627719223499298e-02 -1.738809607923030853e-02 -2.751465737819671631e-01 3.624916672706604004e-01 -3.170650079846382141e-02 3.249140679836273193e-01 -1.729861050844192505e-01 2.106919139623641968e-02 1.882235109806060791e-01 -2.761497860774397850e-03 -1.531828790903091431e-01 6.751183420419692993e-02
8.040053397417068481e-02 -9.121199697256088257e-02 3.021503686904907227e-01 2.840183973312377930e-01 1.373315602540969849e-01 1.689511388540267944e-01 -6.248267740011215210e-02 1.745181158185005188e-02 9.517324715852737427e-02 1.202475801110267639e-01 -2.804360091686248779e-01 -7.612712681293487549e-02 -3.814242780208587646e-02 6.521468609571456909e-02 -3.451784253120422363e-01 7.863330096006393433e-02 -3.010359965264797211e-02 -9.017070755362510681e-03 -3.674439787864685059e-01 -9.602832049131393433e-02 -8.751343935728073120e-03 -2.546358294785022736e-02 1.179240718483924866e-01 2.887525856494903564e-01 -1.576272100210189819e-01 5.412300303578376770e-02 -1.230443343520164490e-01 4.578727763146162033e-03 3.546882420778274536e-02 1.578420251607894897e-01 -1.758205890655517578e-01 -4.235455095767974854e-01
2.000083327293395996e-01 -1.366042196750640869e-01 1.357591897249221802e-01 3.052027523517608643e-02 4.496300965547561646e-02 1.806502491235733032e-01 1.574529558420181274e-01 -3.811441734433174133e-02 1.391513347625732422e-01 -2.119467221200466156e-02 1.793853789567947388e-01 8.793556131422519684e-03 1.352170761674642563e-02 -1.146007776260375977e-01 1.200379431247711182e-02 -2.860694006085395813e-02 3.225634992122650146e-01 1.182814911007881165e-01 -2.899398095905780792e-02 -4.559853076934814453e-01 -1.764087080955505371e-01 1.593738608062267303e-02 2.235883772373199463e-01 3.579388856887817383e-01 1.720034182071685791e-01 1.253943890333175659e-01 -2.268312126398086548e-01 2.389673143625259399e-01 1.705586910247802734e-01 2.290070652961730957e-01 -1.279874145984649658e-01 -8.159173280000686646e-02
1.590851098299026489e-01 -5.626367870718240738e-03 3.057843446731567383e-01 6.159597542136907578e-03 -1.256027519702911377e-01 -2.097026444971561432e-02 2.424957752227783203e-01 -1.217372789978981018e-01 1.622483432292938232e-01 1.812361776828765869e-01 -1.400361508131027222e-01 1.115162894129753113e-01 1.383516788482666016e-01 -1.993698813021183014e-02 -6.387227773666381836e-02 2.359271282330155373e-03 1.189309433102607727e-01 3.290137946605682373e-01 -5.664763599634170532e-02 -2.189012914896011353e-01 -5.255740135908126831e-02 7.857030630111694336e-02 3.451627790927886963e-01 3.264638185501098633e-01 1.387066841125488281e-01 1.339527666568756104e-01 -2.356764823198318481e-01 1.234099827706813812e-02 1.020445600152015686e-01 2.001183182001113892e-01 -3.172862231731414795e-01 -1.557400226593017578e-01
4.153959751129150391e-01 6.655991822481155396e-02 2.170382738113403320e-01 9.183864109218120575e-03 2.836808264255523682e-01 2.428329139947891235e-01 1.133192051202058792e-02 -3.399061784148216248e-02 -5.448397248983383179e-02 -1.741255521774291992e-01 -3.256120979785919189e-01 -1.147243678569793701e-01 -2.886959612369537354e-01 3.232206404209136963e-02 -1.747771203517913818e-01 5.931231658905744553e-03 1.427011638879776001e-01 1.822663843631744385e-01 -1.591829955577850342e-02 3.262027725577354431e-02 7.777940947562456131e-03 -5.319879949092864990e-02 5.424901843070983887e-02 3.571272492408752441e-01 -3.790074959397315979e-02 1.953336149454116821e-01 -6.301978975534439087e-02 9.800811111927032471e-02 1.653036326169967651e-01 1.314262151718139648e-01 -2.260201126337051392e-01 -1.747192740440368652e-01
-6.866026669740676880e-02 1.743328869342803955e-01 2.685495316982269287e-01 8.744274079799652100e-02 2.494505941867828369e-01 -6.832470744848251343e-02 -5.731020495295524597e-02 1.109641194343566895e-01 1.111754029989242554e-01 3.790276125073432922e-02 -3.905582427978515625e-01 2.407986223697662354e-01 4.371950402855873108e-02 -1.306433677673339844e-01 3.379859030246734619e-02 2.989655137062072754e-01 -9.938865900039672852e-02 1.029241979122161865e-01 -1.425745710730552673e-02 -5.002040043473243713e-02 -2.231515794992446899e-01 -1.793873310089111328e-02 -7.994963973760604858e-02 2.003756314516067505e-01 8.192007988691329956e-02 1.400133073329925537e-01 -1.383019983768463135e-01 -1.717039793729782104e-01 -1.178008764982223511e-01 2.113019376993179321e-01 -3.248069286346435547e-01 -3.317110538482666016e-01
2.396003715693950653e-02 9.108692174777388573e-04 9.898427128791809082e-02 -1.698287576436996460e-01 1.711602509021759033e-01 -9.998062252998352051e-02 -1.108372956514358521e-01 -2.183690480887889862e-02 6.881411373615264893e-02 1.993305087089538574e-01 -1.326918601989746094e-01 2.564402520656585693e-01 -1.863021403551101685e-01 -2.087137848138809204e-01 -5.613123252987861633e-02 -7.562679052352905273e-02 -1.398277729749679565e-01 1.608415693044662476e-01 -8.954924345016479492e-02 -2.665185630321502686e-01 -1.702910475432872772e-02 -1.027493178844451904e-01 -3.295716345310211182e-01 5.211834311485290527e-01 -1.272757798433303833e-01 1.751546710729598999e-01 6.600530818104743958e-03 2.337477058172225952e-01 1.062538623809814453e-01 1.944147497415542603e-01 -1.657888591289520264e-01 -7.210547104477882385e-03
2.333013266324996948e-01 -5.552263185381889343e-02 2.038605809211730957e-01 1.627512276172637939e-01 1.528511196374893188e-01 9.464129805564880371e-02 8.430492132902145386e-02 -2.593745291233062744e-01 -1.610363125801086426e-01 3.666687384247779846e-02 -1.909475028514862061e-01 1.875340938568115234e-01 -2.272112760692834854e-03 -2.546253800392150879e-01 5.415304005146026611e-02 1.591842770576477051e-01 3.391076344996690750e-03 9.344416856765747070e-02 9.980498254299163818e-02 -2.213620953261852264e-02 1.240870878100395203e-01 -5.353750586509704590e-01 1.026728451251983643e-01 8.788290619850158691e-02 -1.600353419780731201e-02 2.890711724758148193e-01 -1.766654998064041138e-01 1.102608665823936462e-01 1.568316221237182617e-01 -5.232535675168037415e-02 -2.610464990139007568e-01 -1.164901331067085266e-01
-1.897307783365249634e-01 -3.251045048236846924e-01 2.584557980298995972e-02 2.250329703092575073e-01 -7.139389961957931519e-02 1.401375532150268555e-01 -3.605270087718963623e-01 -1.721307449042797089e-02 1.086860224604606628e-01 1.616224199533462524e-01 -1.404756456613540649e-01 1.222083494067192078e-01 -7.900585420429706573e-03 -7.844045013189315796e-02 -3.964015468955039978e-02 2.855945378541946411e-02 1.537817865610122681e-01 1.072309315204620361e-01 -1.742438413202762604e-03 -1.308618187904357910e-01 9.589078277349472046e-02 -5.523673444986343384e-02 2.050824463367462158e-01 3.742481768131256104e-02 -1.592086702585220337e-01 4.311601221561431885e-01 -1.525284498929977417e-01 3.141751885414123535e-01 6.293416768312454224e-02 3.023022413253784180e-01 -1.492386460304260254e-01 -1.093951687216758728e-01
1.743496507406234741e-01 6.314755231142044067e-02 2.695040702819824219e-01 8.930870890617370605e-02 1.999866813421249390e-01 5.994800850749015808e-02 -1.122365444898605347e-01 -1.624032557010650635e-01 4.136245325207710266e-02 9.788739681243896484e-02 -1.824166774749755859e-01 4.689699783921241760e-02 -1.423393469303846359e-02 3.006756678223609924e-02 -4.347626864910125732e-01 -6.980863213539123535e-02 -2.365030497312545776e-01 -1.161206606775522232e-02 -3.400142490863800049e-01 -3.066182732582092285e-01 -1.434710323810577393e-01 3.310005366802215576e-02 2.088563516736030579e-02 1.247847974300384521e-01 9.171950817108154297e-02 1.783527135848999023e-01 -3.182527143508195877e-03 -1.985613852739334106e-01 2.292838394641876221e-01 3.036376833915710449e-01 4.838784039020538330e-02 -1.747350394725799561e-01
3.725023940205574036e-02 -2.425993978977203369e-01 -5.539222061634063721e-02 3.483676910400390625e-01 4.057103767991065979e-02 -2.363660745322704315e-02 -2.107044756412506104e-01 1.570049524307250977e-01 -1.382786333560943604e-01 4.013750329613685608e-02 -1.473850309848785400e-01 2.079311460256576538e-01 -1.844588816165924072e-01 -1.952104419469833374e-01 4.369065538048744202e-02 -1.799404621124267578e-01 1.061490327119827271e-01 3.660983964800834656e-02 -8.517739363014698029e-03 -3.079656362533569336e-01 -8.748346567153930664e-02 -1.679357290267944336e-01 6.491410732269287109e-02 3.249206840991973877e-01 9.128508716821670532e-02 2.317086160182952881e-01 1.248691380023956299e-01 2.832246720790863037e-01 2.015501409769058228e-01 2.762592136859893799e-01 -1.211789548397064209e-01 -9.667354822158813477e-02
1.328795850276947021e-01 -1.961696594953536987e-01 1.189993470907211304e-01 3.434010222554206848e-02 2.784479260444641113e-01 1.930194497108459473e-01 1.247576922178268433e-01 -1.511378120630979538e-02 -2.151390761137008667e-01 3.435840308666229248e-01 -3.254769146442413330e-01 -1.406235992908477783e-01 -1.757405251264572144e-01 -2.984497696161270142e-02 -8.240839838981628418e-02 2.497349679470062256e-01 -6.140821799635887146e-02 7.293421775102615356e-02 6.015913188457489014e-02 -4.968119412660598755e-02 -1.162161305546760559e-01 1.994657665491104126e-01 9.222389757633209229e-02 1.308084279298782349e-01 -8.454494923353195190e-02 3.660339415073394775e-01 2.977278828620910645e-02 -2.470527291297912598e-01 2.117142267525196075e-02 1.697413772344589233e-01 6.579907983541488647e-02 -2.761013209819793701e-01
1.549961417913436890e-02 -1.655170917510986328e-01 3.898813724517822266e-01 1.275437772274017334e-01 5.883147940039634705e-03 1.396409273147583008e-01 -1.903283596038818359e-01 1.870090025477111340e-03 1.643191874027252197e-01 3.010599613189697266e-01 -1.049397066235542297e-01 2.798853814601898193e-01 -1.361613720655441284e-01 4.470014944672584534e-03 4.940724000334739685e-02 -6.278678029775619507e-02 1.352928131818771362e-01 3.773517906665802002e-01 4.400219768285751343e-02 -2.659650743007659912e-01 5.870245513506233692e-04 3.458179300650954247e-03 1.118629872798919678e-01 1.649571210145950317e-01 -2.333376407623291016e-01 1.932367682456970215e-01 -1.510038673877716064e-01 -2.882581762969493866e-02 4.840953648090362549e-02 1.178619712591171265e-01 -1.382489204406738281e-01 -3.041722178459167480e-01
3.023355305194854736e-01 -5.756989493966102600e-02 1.421130150556564331e-01 2.424304634332656860e-01 8.688461035490036011e-02 1.141380444169044495e-01 -1.645453460514545441e-02 -8.165131509304046631e-02 -1.089938636869192123e-02 3.194976747035980225e-01 -1.968480944633483887e-01 -4.117717593908309937e-02 -9.159391373395919800e-02 6.884355843067169189e-02 -2.618438899517059326e-01 -5.699246004223823547e-02 -1.151347681879997253e-01 -2.374516986310482025e-02 -3.846074640750885010e-01 -1.535261422395706177e-01 3.227953799068927765e-03 2.925373241305351257e-02 1.936488002538681030e-01 1.168209686875343323e-01 1.973340958356857300e-01 1.910099983215332031e-01 -2.074325978755950928e-01 -1.791732609272003174e-01 -2.829843200743198395e-03 3.710438907146453857e-01 7.397431135177612305e-02 -2.004443109035491943e-01
-1.485341638326644897e-01 -1.143199354410171509e-01 5.387620255351066589e-02 2.351123280823230743e-02 1.826239228248596191e-01 1.498766392469406128e-01 1.765324622392654419e-01 6.160066649317741394e-02 1.661736071109771729e-01 6.804981082677841187e-02 -3.587373197078704834e-01 -1.435177028179168701e-01 -1.120140999555587769e-01 4.373688250780105591e-02 -9.519857354462146759e-03 1.381688863039016724e-01 -1.284205615520477295e-01 3.319710493087768555e-01 -1.206425800919532776e-01 -2.805050909519195557e-01 -4.424032568931579590e-02 -1.342159807682037354e-01 1.370992511510848999e-01 4.527834355831146240e-01 -8.092381060123443604e-02 3.455136716365814209e-01 5.518649145960807800e-02 2.284970693290233612e-02 5.472335591912269592e-02 3.959600627422332764e-02 -1.205729204230010509e-03 -2.401878684759140015e-01
-3.805769979953765869e-02 -1.965147256851196289e-01 5.936549231410026550e-02 -2.415948510169982910e-01 2.828777730464935303e-01 -1.653806567192077637e-01 -1.286282837390899658e-01 3.223289921879768372e-02 -7.275371253490447998e-02 1.729119271039962769e-01 -2.176566272974014282e-01 2.322812974452972412e-01 2.113527245819568634e-02 1.580851338803768158e-02 2.327848672866821289e-01 -3.214091807603836060e-02 3.896093368530273438e-01 -1.157035008072853088e-01 1.040884386748075485e-02 -1.140623688697814941e-01 -9.534918516874313354e-02 -2.522135376930236816e-01 4.682181403040885925e-02 1.603968888521194458e-01 6.263262778520584106e-02 2.823413610458374023e-01 6.635355204343795776e-02 2.606617659330368042e-02 2.375914007425308228e-01 3.625988662242889404e-01 -1.422787606716156006e-01 6.950491666793823242e-02
3.407975137233734131e-01 -6.854854524135589600e-02 -1.639392599463462830e-02 1.551422476768493652e-01 3.868825137615203857e-01 1.016303598880767822e-01 -1.242380067706108093e-01 2.117352792993187904e-03 -1.115342080593109131e-01 -1.431069374084472656e-01 -3.046792149543762207e-01 1.042464226484298706e-01 4.291514307260513306e-02 1.650370508432388306e-01 -2.950929701328277588e-01 -1.116480678319931030e-03 1.608691811561584473e-01 2.195129990577697754e-01 -2.031167745590209961e-01 -1.530907303094863892e-02 4.307764582335948944e-03 6.681413948535919189e-02 1.682411730289459229e-01 2.905407547950744629e-01 8.486109972000122070e-02 1.151526868343353271e-01 4.729282483458518982e-02 9.373384714126586914e-02 8.170096576213836670e-02 2.902533113956451416e-01 -1.881399005651473999e-01 -1.898351013660430908e-01
-1.825809925794601440e-01 -2.099807262420654297e-01 3.147760927677154541e-01 7.283590734004974365e-02 2.347946614027023315e-01 -2.141371816396713257e-01 -1.840676963329315186e-01 2.043529897928237915e-01 -7.408800721168518066e-02 1.952490024268627167e-02 2.716876566410064697e-02 5.933536216616630554e-02 -4.660951718688011169e-02 1.452641636133193970e-01 -1.132435798645019531e-01 -5.411764606833457947e-02 1.668375134468078613e-01 -7.328885793685913086e-02 3.511686623096466064e-02 -3.141905963420867920e-01 1.403999328613281250e-01 -2.200906872749328613e-01 1.300971806049346924e-01 1.995443850755691528e-01 -1.583645045757293701e-01 2.607073485851287842e-01 -6.185160949826240540e-02 9.794070571660995483e-02 -1.290461122989654541e-01 3.500416278839111328e-01 -2.973068058490753174e-01 -1.771349087357521057e-02
-1.102161407470703125e-01 1.178766489028930664e-01 8.542817085981369019e-02 3.882810175418853760e-01 1.559188514947891235e-01 -3.000780940055847168e-02 -6.460723467171192169e-03 6.468056887388229370e-02 2.968741580843925476e-02 1.272652745246887207e-01 -2.215588390827178955e-01 2.343644797801971436e-01 9.160909801721572876e-03 -5.215238034725189209e-02 5.555869638919830322e-02 7.193811982870101929e-02 -1.639129966497421265e-01 1.736614555120468140e-01 -2.887365221977233887e-01 -1.816693395376205444e-01 -3.144929409027099609e-01 3.851440921425819397e-02 -2.375688403844833374e-01 1.870166510343551636e-01 -4.469030350446701050e-02 1.803278625011444092e-01 -1.223615556955337524e-02 3.158201649785041809e-02 -2.360364198684692383e-01 2.657618522644042969e-01 -2.582070231437683105e-01 -2.458148151636123657e-01
3.939077854156494141e-01 -8.309722691774368286e-02 2.184664458036422729e-01 9.797167032957077026e-02 3.568057119846343994e-01 -3.439589589834213257e-02 -2.186581343412399292e-01 -1.572059839963912964e-01 -2.089976705610752106e-02 -1.116531416773796082e-01 -1.198533922433853149e-01 -2.276152968406677246e-01 -5.691254138946533203e-02 -1.162358000874519348e-01 -1.525082886219024658e-01 3.714948147535324097e-02 1.831548511981964111e-01 1.132075022906064987e-02 -1.269624754786491394e-02 -1.847599446773529053e-01 1.630864292383193970e-02 -2.980129718780517578e-01 1.711269319057464600e-01 3.566732406616210938e-01 8.177513256669044495e-03 2.173355817794799805e-01 3.664628788828849792e-02 -2.519402503967285156e-01 2.979452349245548248e-02 1.555363237857818604e-01 -2.287847734987735748e-02 -8.860744535923004150e-02
2.183948457241058350e-01 -1.687061041593551636e-01 3.398337960243225098e-01 -3.339128494262695312e-01 1.062683984637260437e-01 1.147682294249534607e-01 -9.847110509872436523e-02 2.921289205551147461e-01 -1.052537038922309875e-01 1.070520505309104919e-01 4.420700669288635254e-02 2.787692248821258545e-01 9.165479242801666260e-02 4.809094965457916260e-02 -6.950762867927551270e-02 3.624166846275329590e-01 -1.223440244793891907e-01 1.093522878363728523e-03 -1.586486101150512695e-01 -7.650443166494369507e-02 1.429953873157501221e-01 -7.242577150464057922e-03 5.429237708449363708e-02 4.967987537384033203e-02 5.549422465264797211e-03 2.284905016422271729e-01 8.331549167633056641e-02 7.766507565975189209e-03 9.919121861457824707e-03 3.290596604347229004e-01 1.303913593292236328e-01 -2.678294181823730469e-01
2.342544645071029663e-01 -1.942896842956542969e-01 4.238076210021972656e-01 3.917494043707847595e-02 1.154441609978675842e-01 1.411347091197967529e-01 1.243478618562221527e-02 -1.252005901187658310e-02 2.039598068222403526e-03 1.373787820339202881e-01 -1.820341199636459351e-01 -1.042540669441223145e-01 -4.133056849241256714e-02 5.807626619935035706e-02 -3.958754241466522217e-01 -1.099491938948631287e-01 1.445723883807659149e-02 4.023360311985015869e-01 -4.609254747629165649e-02 1.650307625532150269e-01 3.239548578858375549e-02 1.362191736698150635e-01 -2.353136986494064331e-01 1.061560660600662231e-01 8.813356980681419373e-03 1.521013379096984863e-01 -5.740218237042427063e-02 2.356484718620777130e-02 1.618157885968685150e-02 1.005322113633155823e-01 -3.229445219039916992e-01 -1.910162270069122314e-01
2.005633199587464333e-03 -2.712802290916442871e-01 1.212917491793632507e-01 -6.980014964938163757e-03 2.383075207471847534e-01 2.263845056295394897e-01 1.669664829969406128e-01 -1.315964311361312866e-01 -2.455717921257019043e-01 4.075285494327545166e-01 -1.868748366832733154e-01 5.692338570952415466e-02 -2.565426826477050781e-01 1.890451908111572266e-01 -5.563794821500778198e-02 1.617799550294876099e-01 4.703387618064880371e-02 7.327089458703994751e-02 1.270530652254819870e-02 6.978242844343185425e-02 -9.201814979314804077e-02 1.007518619298934937e-01 1.145219728350639343e-01 1.074056997895240784e-01 -1.475663334131240845e-01 3.477618694305419922e-01 -5.333848670125007629e-02 -2.271942645311355591e-01 5.153391510248184204e-02 1.313914954662322998e-01 1.076040193438529968e-01 -2.801483273506164551e-01
2.621445357799530029e-01 -1.777065396308898926e-01 2.600944340229034424e-01 1.183102354407310486e-01 2.289908677339553833e-01 1.805364713072776794e-02 1.868480700068175793e-03 5.742283910512924194e-02 -1.666346937417984009e-01 1.366066038608551025e-01 -1.264514625072479248e-01 -8.664146065711975098e-02 -1.895024925470352173e-01 -1.326288729906082153e-01 -1.062735170125961304e-01 1.213648589327931404e-03 -3.363517820835113525e-01 1.760420948266983032e-01 3.211558237671852112e-02 1.777046732604503632e-02 -2.024573981761932373e-01 -1.346160769462585449e-01 2.459283620119094849e-01 4.220117628574371338e-01 2.202107459306716919e-01 1.730565279722213745e-01 -1.136433482170104980e-01 -1.169300451874732971e-01 -5.215387418866157532e-02 2.605999112129211426e-01 -9.076575934886932373e-02 1.460317801684141159e-02
2.780350856482982635e-03 -1.158873587846755981e-01 -2.700825408101081848e-02 -2.589388489723205566e-01 2.088965922594070435e-01 4.560628905892372131e-03 2.731586433947086334e-02 -2.277701795101165771e-01 -1.818193122744560242e-02 3.315790891647338867e-01 -1.670278422534465790e-02 2.216069102287292480e-01 1.932210028171539307e-01 -7.027360796928405762e-02 1.174013838171958923e-01 -1.110339537262916565e-01 1.435029506683349609e-01 -1.842920482158660889e-01 1.707208305597305298e-01 -1.727258265018463135e-01 7.017111778259277344e-02 -5.048657581210136414e-02 1.391454413533210754e-02 1.274152696132659912e-01 1.295324116945266724e-01 2.681603431701660156e-01 -1.459271907806396484e-01 3.279587030410766602e-01 -1.602387130260467529e-01 4.199865460395812988e-01 -1.366131901741027832e-01 -1.369128972291946411e-01
4.448717534542083740e-01 -8.791640400886535645e-02 9.811406582593917847e-02 1.985164284706115723e-01 3.222862482070922852e-01 7.458864897489547729e-02 9.141464531421661377e-02 4.496163129806518555e-02 -3.027449175715446472e-02 -1.614443957805633545e-02 -2.593716979026794434e-01 1.186337545514106750e-01 4.601395130157470703e-02 1.065370514988899231e-01 -2.255567014217376709e-01 5.105290561914443970e-03 2.691409587860107422e-01 2.513694465160369873e-01 -1.623752564191818237e-01 3.756972029805183411e-02 7.505676895380020142e-02 2.006165683269500732e-01 -4.003637470304965973e-03 3.601082861423492432e-01 1.031968593597412109e-01 2.313809096813201904e-01 1.921034604310989380e-02 -8.040682412683963776e-03 1.786798685789108276e-01 1.883031129837036133e-01 -6.340698897838592529e-02 -6.016544625163078308e-02
-3.895044326782226562e-02 -3.188117444515228271e-01 1.556009948253631592e-01 1.708179563283920288e-01 -1.256923843175172806e-02 -1.635814607143402100e-01 3.984867595136165619e-03 -1.539461314678192139e-01 -1.074669323861598969e-02 1.677255332469940186e-02 1.434778869152069092e-01 1.305774748325347900e-01 -7.643398642539978027e-02 -1.510272771120071411e-01 4.806011542677879333e-02 -2.377058938145637512e-02 2.074133753776550293e-01 -5.114558711647987366e-02 -1.594203896820545197e-02 -2.751209139823913574e-01 -7.286312431097030640e-02 -7.181469351053237915e-02 1.635655164718627930e-01 1.138199195265769958e-01 9.604313224554061890e-02 5.183549597859382629e-02 -2.453390210866928101e-01 2.062681317329406738e-01 8.057437837123870850e-02 4.094567894935607910e-01 -3.616368770599365234e-01 -3.632157742977142334e-01
2.620717287063598633e-01 -1.108460351824760437e-01 -1.069380342960357666e-02 3.499155342578887939e-01 2.741912007331848145e-01 6.629525870084762573e-02 7.786604762077331543e-02 1.844406723976135254e-01 4.356972873210906982e-02 -8.808164298534393311e-02 -3.993059992790222168e-01 1.533798277378082275e-01 -6.300505995750427246e-02 7.454696297645568848e-02 -1.989687234163284302e-01 1.085510402917861938e-01 2.435171604156494141e-01 -9.122476726770401001e-02 -1.647942960262298584e-01 -1.154134422540664673e-01 -8.551918715238571167e-02 9.830364026129245758e-03 1.024937722831964493e-02 2.770271897315979004e-01 -1.936323195695877075e-01 2.190316319465637207e-01 1.262804269790649414e-01 -4.481093212962150574e-02 8.882319927215576172e-02 3.173200488090515137e-01 -4.966973140835762024e-02 -1.283033788204193115e-01
2.024188823997974396e-02 -1.731326133012771606e-01 1.502997279167175293e-01 4.446749016642570496e-02 1.013078168034553528e-01 1.721629351377487183e-01 2.363419085741043091e-01 -5.744918063282966614e-02 -2.951932884752750397e-02 7.087112963199615479e-02 -2.412545084953308105e-01 8.054981380701065063e-02 -1.235597133636474609e-01 -1.640398204326629639e-01 8.082600682973861694e-02 1.829073280096054077e-01 -2.826622128486633301e-01 3.646236360073089600e-01 -2.572386860847473145e-01 -2.981233894824981689e-01 2.164390832185745239e-01 -1.269662231206893921e-01 -6.828207522630691528e-02 1.351857781410217285e-01 -8.656944334506988525e-02 2.301558852195739746e-01 -3.612357005476951599e-02 -4.222671687602996826e-02 -8.164069801568984985e-02 3.225731849670410156e-01 -1.681108474731445312e-01 -1.920962333679199219e-01
7.295859605073928833e-02 -2.061159461736679077e-01 1.780629307031631470e-01 4.751561582088470459e-02 2.563929855823516846e-01 1.550830006599426270e-01 1.054696142673492432e-01 -8.675331622362136841e-02 9.668088704347610474e-02 1.796727776527404785e-01 1.799146831035614014e-01 -4.978419095277786255e-02 -3.259617984294891357e-01 7.452528178691864014e-02 -6.315688602626323700e-03 9.453845769166946411e-02 -2.218645215034484863e-01 2.116089761257171631e-01 2.284753173589706421e-01 1.827264726161956787e-01 -5.158646404743194580e-02 -1.961399167776107788e-01 1.032549589872360229e-01 1.591099947690963745e-01 2.891870960593223572e-02 3.180580437183380127e-01 -2.246788889169692993e-01 -2.869554422795772552e-02 -2.015146799385547638e-02 4.409069716930389404e-01 7.651133835315704346e-02 -4.323529824614524841e-02
-2.778553962707519531e-02 -1.982235759496688843e-01 4.593570530414581299e-02 1.903815716505050659e-01 8.792727440595626831e-02 -9.063346683979034424e-02 -1.110281124711036682e-01 -2.549105882644653320e-01 -6.888692826032638550e-02 1.129494532942771912e-01 -8.958475664258003235e-03 8.084275573492050171e-02 -1.301818341016769409e-01 -1.583892852067947388e-03 1.547156572341918945e-01 -1.800317764282226562e-01 1.944958716630935669e-01 -7.020834088325500488e-02 -8.851368725299835205e-02 -3.697123527526855469e-01 -2.346956282854080200e-01 1.476114392280578613e-01 3.827224373817443848e-01 1.534929424524307251e-01 6.665065139532089233e-02 1.077854260802268982e-01 -5.234782397747039795e-02 8.728449791669845581e-02 -3.267752379179000854e-02 4.351530373096466064e-01 -1.157493144273757935e-01 -2.578382194042205811e-01
2.523258626461029053e-01 -5.025371164083480835e-02 3.677228093147277832e-02 -6.593157351016998291e-02 1.468682195991277695e-02 1.022446379065513611e-01 9.741370379924774170e-02 -1.165151149034500122e-01 7.433499395847320557e-02 4.525774419307708740e-01 -1.912045329809188843e-01 1.860032975673675537e-01 4.004637245088815689e-03 1.385805308818817139e-01 -1.633285135030746460e-01 1.229446008801460266e-01 -2.091103978455066681e-02 2.163866311311721802e-01 -1.314323842525482178e-01 3.753885626792907715e-02 -2.001351416110992432e-01 -2.204243242740631104e-01 -2.295184433460235596e-01 2.066493779420852661e-01 -5.121721327304840088e-02 2.536266446113586426e-01 -3.345029056072235107e-01 6.336719542741775513e-02 -1.915000975131988525e-01 1.840186864137649536e-01 -1.720088720321655273e-01 -1.374936550855636597e-01
8.815378695726394653e-02 -1.622729897499084473e-01 7.286259531974792480e-02 5.910081788897514343e-02 1.814396083354949951e-01 3.409098088741302490e-02 4.103740677237510681e-02 -8.508425205945968628e-02 1.569471061229705811e-01 2.812673151493072510e-01 -2.025004774332046509e-01 6.085745524615049362e-03 -2.416831851005554199e-01 2.463438063859939575e-01 3.570643812417984009e-02 4.955339804291725159e-02 -1.078796386718750000e-01 3.616139888763427734e-01 1.296388544142246246e-02 -1.284352391958236694e-01 1.422833800315856934e-01 -2.285589873790740967e-01 -1.719169914722442627e-01 -2.562514841556549072e-01 -7.434351835399866104e-03 3.854547441005706787e-01 -2.123508304357528687e-01 6.587082892656326294e-02 -4.536711052060127258e-02 2.817733883857727051e-01 1.951073296368122101e-02 -1.995169520378112793e-01
1.395874172449111938e-01 -9.642425924539566040e-02 4.364839196205139160e-01 1.685614436864852905e-01 1.461712177842855453e-02 -3.366736471652984619e-01 -1.258866488933563232e-01 -1.887230277061462402e-01 2.462695911526679993e-02 1.266029030084609985e-01 2.374273911118507385e-02 -7.293597608804702759e-02 6.769511848688125610e-02 6.472331471741199493e-03 1.786418110132217407e-01 8.688394725322723389e-02 8.986769616603851318e-02 -3.054090142250061035e-01 1.854927465319633484e-02 -1.207964718341827393e-01 -9.855884313583374023e-02 -6.275356560945510864e-02 1.699610054492950439e-01 5.903439223766326904e-02 -3.723013028502464294e-02 3.092770278453826904e-01 -4.364529252052307129e-02 1.555956900119781494e-01 1.066253930330276489e-01 4.042790532112121582e-01 -5.256510805338621140e-03 -2.456700801849365234e-01
4.731458425521850586e-02 -3.428986072540283203e-01 2.612493336200714111e-01 -4.325213283300399780e-02 9.158844500780105591e-02 -4.176319576799869537e-03 1.451272666454315186e-01 2.335376590490341187e-01 4.865378607064485550e-03 3.913148343563079834e-01 -2.408149689435958862e-01 1.204795762896537781e-01 -2.157864905893802643e-02 1.008497644215822220e-02 1.685170233249664307e-01 -6.059117615222930908e-02 2.858255207538604736e-01 2.053098566830158234e-02 2.164940088987350464e-01 6.277423352003097534e-02 -2.003131248056888580e-02 8.981735259294509888e-02 -6.404286623001098633e-02 7.998192310333251953e-02 -1.323283761739730835e-01 3.817209899425506592e-01 2.522359602153301239e-03 1.093588545918464661e-01 3.338710069656372070e-01 6.744264811277389526e-02 -1.323257833719253540e-01 -8.453737944364547729e-02
2.774299383163452148e-01 -3.393319249153137207e-02 1.716511547565460205e-01 2.105716317892074585e-01 1.269628256559371948e-01 1.506733596324920654e-01 8.151008933782577515e-02 -6.864507496356964111e-02 1.521543264389038086e-01 3.149031698703765869e-01 -1.524535864591598511e-01 -3.225222695618867874e-03 -2.241296023130416870e-01 1.301703229546546936e-02 -1.148381754755973816e-01 -1.101718917489051819e-01 -2.216739803552627563e-01 -2.970595844089984894e-02 -2.463275790214538574e-01 -1.868921332061290741e-02 1.094114184379577637e-01 -6.065058708190917969e-02 2.517021894454956055e-01 1.154070273041725159e-01 3.908840194344520569e-02 1.491076201200485229e-01 -9.836611896753311157e-02 -7.817918062210083008e-02 -7.179553806781768799e-02 4.855177402496337891e-01 3.666479885578155518e-02 -3.024175465106964111e-01
1.700111329555511475e-01 2.297376515343785286e-03 3.770411014556884766e-01 1.351307183504104614e-01 1.862021386623382568e-01 2.044292837381362915e-01 -2.782631218433380127e-01 2.266656607389450073e-01 1.047898083925247192e-02 -1.245764419436454773e-01 -2.817361652851104736e-01 3.918883204460144043e-02 -2.117652446031570435e-01 2.238449305295944214e-01 -8.671220391988754272e-02 -1.276773065328598022e-01 4.840600118041038513e-02 1.057880148291587830e-01 5.433568265289068222e-03 1.259462982416152954e-01 -5.240200087428092957e-02 -4.909842833876609802e-02 -1.835040561854839325e-02 -6.947113573551177979e-02 1.903766207396984100e-02 4.087646603584289551e-01 -1.372937206178903580e-02 2.464656978845596313e-01 -8.216381818056106567e-02 9.796956926584243774e-02 -3.180755078792572021e-01 -6.661207973957061768e-02
-1.822198480367660522e-01 -2.207278758287429810e-01 1.161551997065544128e-01 5.938233435153961182e-02 2.540321648120880127e-01 6.066179275512695312e-02 1.005803197622299194e-01 5.023822933435440063e-02 9.186436980962753296e-02 1.601138412952423096e-01 -3.048548698425292969e-01 -1.253089606761932373e-01 -2.462809234857559204e-01 4.722920421045273542e-04 -4.383004009723663330e-01 2.239464223384857178e-02 -9.804848581552505493e-02 2.552777826786041260e-01 -9.270902723073959351e-02 -9.015942364931106567e-02 2.548660710453987122e-02 -2.570702508091926575e-02 8.997152745723724365e-02 3.103169500827789307e-01 -7.378841936588287354e-02 2.679243981838226318e-01 3.891435451805591583e-03 -2.170344889163970947e-01 1.307485997676849365e-01 1.252589523792266846e-01 -2.241627275943756104e-01 -1.401418894529342651e-01
-1.573831737041473389e-01 -1.764553785324096680e-01 7.311907410621643066e-02 -4.215391725301742554e-02 1.422971338033676147e-01 1.136641055345535278e-01 -1.557021401822566986e-02 -4.266059771180152893e-02 1.304518729448318481e-01 1.580573916435241699e-01 -2.751237154006958008e-01 -6.183889135718345642e-02 -2.320313155651092529e-01 1.110987961292266846e-01 -2.486240416765213013e-01 6.588016450405120850e-02 -1.812483370304107666e-01 2.374492734670639038e-01 -2.438428550958633423e-01 -1.498924195766448975e-01 -7.069584727287292480e-02 -5.490205809473991394e-02 -1.629340345971286297e-03 2.511786222457885742e-01 -2.600063979625701904e-01 3.440248370170593262e-01 1.137287914752960205e-01 -4.887725785374641418e-02 2.459703534841537476e-01 1.440050303936004639e-01 -2.750763595104217529e-01 -2.177993059158325195e-01
-1.095479130744934082e-01 9.807816147804260254e-02 1.386213153600692749e-01 1.479719728231430054e-01 3.020377755165100098e-01 2.758894264698028564e-01 -7.296098768711090088e-02 -3.522581607103347778e-02 1.738657206296920776e-01 1.275009363889694214e-01 -3.359415233135223389e-01 1.897610127925872803e-01 7.472311705350875854e-02 1.294760853052139282e-01 -1.250722855329513550e-01 -6.443785876035690308e-02 6.008120253682136536e-02 -1.778126321732997894e-02 -2.383510619401931763e-01 4.311992973089218140e-02 -2.286031097173690796e-02 1.119232922792434692e-01 7.218289375305175781e-02 2.256150543689727783e-01 -1.032603755593299866e-01 1.706283390522003174e-01 1.271335631608963013e-01 1.763990968465805054e-01 -2.727089524269104004e-01 3.599469661712646484e-01 -2.967186272144317627e-01 -1.227969080209732056e-01
2.331796288490295410e-01 -1.258371472358703613e-01 1.685144305229187012e-01 -8.572331629693508148e-03 7.321576774120330811e-02 -2.743996977806091309e-01 -1.633478850126266479e-01 -4.660040885210037231e-02 -2.179152071475982666e-01 -8.632700890302658081e-02 4.967901483178138733e-02 7.760983891785144806e-03 -7.058294117450714111e-02 2.199600785970687866e-01 -1.508867554366588593e-02 -1.280631870031356812e-01 -1.954497694969177246e-01 3.009057603776454926e-02 -2.493702434003353119e-02 3.212523087859153748e-02 -8.934771269559860229e-02 -6.084798276424407959e-02 4.303238093852996826e-01 -1.003996059298515320e-01 1.215531975030899048e-01 4.037902057170867920e-01 -7.131432741880416870e-02 8.407117426395416260e-02 6.873799860477447510e-02 3.588452041149139404e-01 6.447811424732208252e-02 -2.983627915382385254e-01
9.303421527147293091e-02 -4.092068076133728027e-01 2.075124979019165039e-01 -9.905903786420822144e-02 2.173310667276382446e-01 -4.425177350640296936e-02 2.224764525890350342e-01 2.818115353584289551e-01 2.699098587036132812e-01 3.707858920097351074e-01 -9.768236428499221802e-02 -5.957650020718574524e-02 -6.445623934268951416e-02 1.771782897412776947e-02 3.195276558399200439e-01 -2.728100679814815521e-02 -1.064121201634407043e-01 1.864566802978515625e-01 1.037568598985671997e-01 -7.024290412664413452e-02 -1.142194122076034546e-01 8.587224781513214111e-02 -1.514329463243484497e-01 5.133777391165494919e-03 -6.985433399677276611e-03 3.212923109531402588e-01 3.689229488372802734e-02 5.658475309610366821e-02 1.888695210218429565e-01 7.756601274013519287e-02 3.079006820917129517e-02 -8.084564656019210815e-02
2.679663896560668945e-01 9.754475951194763184e-02 7.891799509525299072e-02 2.369288206100463867e-01 3.226596117019653320e-01 2.100933045148849487e-01 -5.277218669652938843e-02 3.074764274060726166e-02 8.898247964680194855e-03 3.642285009846091270e-03 -3.421642482280731201e-01 1.541211009025573730e-01 -1.160330697894096375e-01 -2.199676819145679474e-02 -3.479827344417572021e-01 5.150334164500236511e-02 3.385011479258537292e-02 -5.409284681081771851e-02 -3.295105099678039551e-01 -8.106141537427902222e-02 -6.845755130052566528e-02 9.197740256786346436e-02 1.080188825726509094e-01 2.940613329410552979e-01 4.494766518473625183e-02 2.197865992784500122e-01 -1.738012209534645081e-02 -7.804486900568008423e-02 1.057739779353141785e-01 3.269256949424743652e-01 -2.586901886388659477e-03 -1.429039537906646729e-01
5.596715211868286133e-02 -2.257404029369354248e-01 1.214294582605361938e-01 -1.342786848545074463e-01 2.917841970920562744e-01 -2.696440815925598145e-01 -5.145252496004104614e-02 -1.078182682394981384e-01 1.742715984582901001e-01 -3.451366722583770752e-02 2.957562804222106934e-01 -2.381251752376556396e-02 -8.170896768569946289e-02 -1.241117622703313828e-02 -1.208357326686382294e-02 -4.467723518610000610e-02 8.568966388702392578e-02 7.727150339633226395e-03 -4.641751572489738464e-02 -3.676638007164001465e-01 1.884069293737411499e-03 9.286954253911972046e-02 -1.731906086206436157e-01 4.593309946358203888e-03 -3.747666627168655396e-02 1.426581144332885742e-01 -1.628914624452590942e-01 3.007145524024963379e-01 1.870724558830261230e-01 2.191167920827865601e-01 -2.832340896129608154e-01 -3.565321564674377441e-01
1.189429014921188354e-01 -2.472600489854812622e-01 5.060568451881408691e-01 -6.580146402120590210e-02 1.127409711480140686e-01 1.224139258265495300e-01 -4.340559616684913635e-02 -4.142900928854942322e-02 1.601185053586959839e-01 2.293266654014587402e-01 1.301180869340896606e-01 2.488240301609039307e-01 -2.470544427633285522e-01 -1.713065952062606812e-01 -1.001930236816406250e-01 3.046351075172424316e-01 3.746466338634490967e-02 2.653889656066894531e-01 -4.111906513571739197e-02 1.025623306632041931e-01 1.062022224068641663e-01 -9.507252834737300873e-04 -6.426574196666479111e-03 1.328917443752288818e-01 8.356298506259918213e-02 1.785442531108856201e-01 -1.309861540794372559e-01 1.471891552209854126e-01 -3.814786300063133240e-02 7.766437530517578125e-02 -1.211619675159454346e-01 -2.642416059970855713e-01
2.005901783704757690e-01 -2.656104266643524170e-01 3.201178014278411865e-01 2.086000442504882812e-01 1.455914527177810669e-01 -8.177483081817626953e-02 -1.809146255254745483e-01 1.550477743148803711e-01 2.579466104507446289e-01 7.590574026107788086e-02 1.338944584131240845e-01 -5.189833045005798340e-02 1.405566036701202393e-01 1.959261298179626465e-01 -2.026289552450180054e-01 2.465134710073471069e-01 1.381325721740722656e-01 6.151438504457473755e-02 -1.545495912432670593e-02 -2.224690169095993042e-01 -1.375581473112106323e-01 -1.857359856367111206e-01 -2.170380949974060059e-01 1.795083582401275635e-01 7.579099386930465698e-02 3.340658247470855713e-01 -9.053879976272583008e-02 2.421472370624542236e-01 2.673491835594177246e-02 -1.721488684415817261e-02 7.380111515522003174e-02 -9.850014746189117432e-02
8.351889438927173615e-03 -1.883836835622787476e-01 1.913850903511047363e-01 9.053105115890502930e-02 1.289442628622055054e-01 -2.944858968257904053e-01 8.553695678710937500e-02 -1.658521443605422974e-01 1.996583640575408936e-01 1.891651302576065063e-01 -1.020752042531967163e-01 -2.153319120407104492e-01 -3.758009150624275208e-02 3.492712974548339844e-02 -1.633701026439666748e-01 -1.223254874348640442e-01 -2.011349052190780640e-02 -7.521835714578628540e-02 -7.815158367156982422e-02 -2.449338436126708984e-01 8.951487392187118530e-02 9.160261601209640503e-02 -2.300846576690673828e-01 -1.179307252168655396e-01 7.095513492822647095e-02 2.323798835277557373e-01 -1.195956915616989136e-01 2.675762772560119629e-01 9.473957866430282593e-02 2.652234137058258057e-01 -2.131104022264480591e-01 -4.238425493240356445e-01
2.442063530907034874e-03 -5.042005702853202820e-02 1.376338303089141846e-01 -1.716836392879486084e-01 1.303078383207321167e-01 1.575781702995300293e-01 -2.069724909961223602e-02 5.436145886778831482e-02 -1.974171847105026245e-01 3.087663650512695312e-02 -8.227074891328811646e-02 1.026462092995643616e-01 -8.185889571905136108e-02 -5.067866295576095581e-02 -3.385625779628753662e-01 1.734430491924285889e-01 -2.020971626043319702e-01 3.503809869289398193e-01 -1.387441903352737427e-01 -1.389501690864562988e-01 -9.384275972843170166e-02 -2.099165767431259155e-01 -1.130689233541488647e-01 -1.018828898668289185e-01 -4.781076684594154358e-02 2.411205470561981201e-01 -2.896429002285003662e-01 1.695445477962493896e-01 -1.098261997103691101e-01 2.292526662349700928e-01 -2.528679966926574707e-01 -3.358625471591949463e-01
2.024138718843460083e-01 -8.715054392814636230e-02 -1.907769404351711273e-02 3.497813344001770020e-01 1.558627784252166748e-01 3.551562130451202393e-02 2.200565673410892487e-02 -1.657744753174483776e-03 9.297773241996765137e-02 -1.733840107917785645e-01 -4.261597096920013428e-01 1.164274439215660095e-01 -1.531185358762741089e-01 3.417663276195526123e-01 -1.380566507577896118e-01 1.466843932867050171e-01 1.958680450916290283e-01 2.588784135878086090e-02 -2.740373015403747559e-01 -1.802777647972106934e-01 -7.673020660877227783e-02 -2.207989804446697235e-02 4.219160974025726318e-02 2.291043698787689209e-01 -1.153468489646911621e-01 2.356029748916625977e-01 1.088857930153608322e-02 -3.090264834463596344e-02 1.852213442325592041e-01 2.320531159639358521e-01 5.283561069518327713e-03 -1.504507660865783691e-01
3.027434647083282471e-01 -4.769661650061607361e-02 -3.178737685084342957e-02 3.147312998771667480e-01 2.626638412475585938e-01 1.183905974030494690e-01 -3.102196753025054932e-02 1.367434412240982056e-01 1.253791898488998413e-01 -7.037618011236190796e-02 -3.303804993629455566e-01 7.703988999128341675e-02 -2.514365362003445625e-03 1.595773249864578247e-01 -2.417868077754974365e-01 1.226008757948875427e-01 1.995382457971572876e-01 2.106574364006519318e-02 -1.836724877357482910e-01 -2.307561933994293213e-01 -8.617576211690902710e-02 1.789369285106658936e-01 1.149278730154037476e-01 2.834482192993164062e-01 -7.389642298221588135e-02 2.287872582674026489e-01 7.080088555812835693e-02 6.888655573129653931e-02 -3.628455474972724915e-02 3.371199965476989746e-01 4.028814658522605896e-02 -1.556342244148254395e-01
1.627812385559082031e-01 -1.766763180494308472e-01 1.831686310470104218e-02 -1.087251231074333191e-01 1.473345160484313965e-01 1.477462649345397949e-01 1.993396878242492676e-01 -7.940935902297496796e-03 -8.388170599937438965e-02 2.871894836425781250e-01 1.198169440031051636e-01 1.626856178045272827e-01 -7.654691487550735474e-02 -1.084733754396438599e-01 -1.210890933871269226e-01 -3.736408948898315430e-01 1.680733412504196167e-01 6.883914023637771606e-02 3.508262708783149719e-02 -2.851114273071289062e-01 -7.930105924606323242e-02 -1.802565753459930420e-01 -5.454531311988830566e-02 8.442749083042144775e-02 -5.623527243733406067e-02 4.287048578262329102e-01 2.480382323265075684e-01 1.117266621440649033e-02 -2.731211185455322266e-01 1.849231868982315063e-01 -4.409275949001312256e-02 -1.443527191877365112e-01
1.704380363225936890e-01 -1.852799803018569946e-01 9.840986877679824829e-02 -4.478599876165390015e-02 1.291318237781524658e-01 1.335353255271911621e-01 -8.161305636167526245e-02 -2.643710672855377197e-01 1.833376437425613403e-01 4.348743557929992676e-01 -4.805553331971168518e-02 7.883257418870925903e-02 1.137299537658691406e-01 1.205673068761825562e-01 -7.402953505516052246e-02 2.353554368019104004e-01 -1.125181466341018677e-01 6.018266454339027405e-02 -1.049509271979331970e-01 -6.619756668806076050e-02 -2.118724435567855835e-01 2.072009630501270294e-02 4.122573509812355042e-02 2.755822837352752686e-01 -3.182309269905090332e-01 3.159574568271636963e-01 -2.430124133825302124e-01 7.072729617357254028e-02 5.974898859858512878e-02 4.652415867894887924e-03 -1.180202662944793701e-01 -2.386531680822372437e-01
1.465092599391937256e-01 -3.422252833843231201e-01 -1.242230460047721863e-01 -1.690758466720581055e-01 3.150465488433837891e-01 -1.666391640901565552e-01 6.478496640920639038e-02 1.411657035350799561e-01 -1.097528412938117981e-01 2.064241170883178711e-01 -2.597096860408782959e-01 2.859303355216979980e-01 -1.531421691179275513e-01 7.842138409614562988e-03 3.544899821281433105e-02 -1.891543567180633545e-01 9.536851197481155396e-02 -1.779733598232269287e-01 -4.553098231554031372e-02 -6.987912207841873169e-02 2.233075350522994995e-02 -1.226923018693923950e-01 -5.705993622541427612e-03 4.385695755481719971e-01 2.594894766807556152e-01 7.743725180625915527e-02 7.648136466741561890e-02 1.090399846434593201e-01 9.465940296649932861e-02 1.889667212963104248e-01 7.546481490135192871e-02 -6.892909854650497437e-02
1.075571551918983459e-01 -6.872963160276412964e-02 2.181098312139511108e-01 1.204072237014770508e-01 7.919118553400039673e-02 1.515857279300689697e-01 -5.819100420922040939e-03 1.075586676597595215e-01 1.575025022029876709e-01 3.079876303672790527e-01 7.859048992395401001e-02 2.287328243255615234e-01 -1.192196458578109741e-02 -5.401367321610450745e-02 -1.970291584730148315e-01 -1.603877395391464233e-01 2.328957915306091309e-01 1.110346391797065735e-01 -2.369415201246738434e-02 -2.690664529800415039e-01 -1.230970919132232666e-01 -2.212764918804168701e-01 -2.225610055029392242e-02 2.026213407516479492e-01 -3.392669558525085449e-02 4.087111949920654297e-01 7.085201796144247055e-03 -8.043130487203598022e-02 -3.636237978935241699e-01 2.797057479619979858e-02 -2.385684698820114136e-01 -1.587257385253906250e-01
3.652829229831695557e-01 -1.537438482046127319e-01 3.381969928741455078e-01 -1.463787630200386047e-02 8.472900837659835815e-02 2.180695980787277222e-01 -2.345228195190429688e-01 3.279553353786468506e-01 -3.938073664903640747e-02 1.058240160346031189e-01 -2.644653916358947754e-01 1.371264457702636719e-01 1.007245853543281555e-01 2.013590931892395020e-01 2.106485702097415924e-02 -1.702701002359390259e-01 1.501901075243949890e-02 1.283509284257888794e-01 7.282990217208862305e-02 1.192012131214141846e-01 4.620550572872161865e-02 -8.573625981807708740e-02 -6.006386131048202515e-02 1.208039224147796631e-01 -1.833659410476684570e-02 3.468556106090545654e-01 1.273662149906158447e-01 2.860322594642639160e-01 1.683505065739154816e-02 1.923492848873138428e-01 -9.306114166975021362e-02 -3.009632416069507599e-02
1.493493169546127319e-01 -3.126303479075431824e-02 -1.624649614095687866e-01 5.661346018314361572e-02 6.016120314598083496e-01 -1.150255426764488220e-01 -1.666451543569564819e-01 -7.212220877408981323e-02 -1.694540865719318390e-02 1.311445981264114380e-01 -3.029445409774780273e-01 2.271546572446823120e-01 1.138031035661697388e-01 1.097080390900373459e-02 1.230088844895362854e-01 -9.458900243043899536e-02 8.820267021656036377e-02 1.562460958957672119e-01 -1.213484033942222595e-01 -6.288574635982513428e-02 -2.472669184207916260e-01 4.013781249523162842e-02 -1.304190754890441895e-01 -1.413756161928176880e-01 -1.867747306823730469e-02 2.014434039592742920e-01 -8.995390683412551880e-02 9.231608361005783081e-02 6.394058465957641602e-02 1.633291691541671753e-01 -3.132224380970001221e-01 -6.269546598196029663e-02
9.476278722286224365e-02 -2.813614606857299805e-01 2.455598413944244385e-01 -5.276784673333168030e-02 1.122743710875511169e-01 2.299926578998565674e-01 1.068654432892799377e-01 1.331302057951688766e-02 -6.615411490201950073e-02 2.771337144076824188e-02 -2.586674690246582031e-02 -9.067466109991073608e-02 1.458719372749328613e-01 -5.832700431346893311e-02 1.543085575103759766e-01 -2.048175185918807983e-01 -2.668972611427307129e-01 8.652037009596824646e-03 -6.770104914903640747e-02 -5.816001445055007935e-02 -1.733858585357666016e-01 -3.280144333839416504e-01 -1.765676736831665039e-01 -3.977589309215545654e-03 -3.574964404106140137e-02 4.452052116394042969e-01 5.684179067611694336e-02 -4.949856549501419067e-03 2.091332525014877319e-02 2.065949290990829468e-01 -1.188913732767105103e-01 -3.988437652587890625e-01
3.541397154331207275e-01 -3.574458360671997070e-01 -2.449431456625461578e-02 -2.547325799241662025e-03 3.288538455963134766e-01 -2.310665398836135864e-01 -2.026612311601638794e-01 -4.015308246016502380e-02 2.393102198839187622e-01 2.842977941036224365e-01 -2.801075950264930725e-02 -1.889325827360153198e-01 -4.042160231620073318e-03 -1.060154661536216736e-01 1.394236534833908081e-01 8.550097793340682983e-02 -1.200465932488441467e-01 -1.456025689840316772e-01 1.428101956844329834e-01 -7.671202719211578369e-02 3.606897965073585510e-02 -4.764948040246963501e-02 4.187322035431861877e-02 1.541884057223796844e-02 -3.084392286837100983e-02 2.619370222091674805e-01 -3.183646872639656067e-02 3.311870247125625610e-02 -9.638886898756027222e-02 2.295774519443511963e-01 1.338879391551017761e-02 -3.579228520393371582e-01
-9.345228970050811768e-02 7.209451869130134583e-04 1.592496223747730255e-02 -1.876978203654289246e-02 2.325734943151473999e-01 2.162388563156127930e-01 3.896672278642654419e-02 -1.278560310602188110e-01 -1.472466532140970230e-02 3.226571977138519287e-01 -3.578402698040008545e-01 -9.045368432998657227e-02 -1.705065220594406128e-01 9.688570350408554077e-02 1.563872024416923523e-02 -1.030602604150772095e-01 1.654214709997177124e-01 -1.977858990430831909e-01 -9.212261438369750977e-02 -1.191992312669754028e-01 5.049313232302665710e-02 5.877131479792296886e-04 -9.737603366374969482e-03 -5.892306193709373474e-02 -4.675051569938659668e-02 4.435839653015136719e-01 -9.445825964212417603e-02 3.848596513271331787e-01 -1.598445624113082886e-01 2.647231519222259521e-01 -1.806607842445373535e-01 -5.009884014725685120e-02
3.174607828259468079e-02 -2.731162309646606445e-01 1.950691640377044678e-01 1.215497627854347229e-01 -5.840850248932838440e-02 2.003712505102157593e-01 -2.221755683422088623e-01 1.617704182863235474e-01 2.094193361699581146e-02 1.363603174686431885e-01 2.197741158306598663e-02 2.383290380239486694e-01 3.736262675374746323e-03 1.188966333866119385e-01 -8.275354653596878052e-02 -5.246583838015794754e-03 1.689072698354721069e-03 2.430008351802825928e-01 -2.954192161560058594e-01 -1.550571471452713013e-01 2.049125283956527710e-01 -1.733504831790924072e-01 2.240913063287734985e-01 1.633245684206485748e-02 2.807180583477020264e-01 3.404869139194488525e-01 -1.550284624099731445e-01 -1.759757399559020996e-01 5.425908789038658142e-02 9.781677275896072388e-02 -9.379667229950428009e-03 -3.160902857780456543e-01
1.240078210830688477e-01 -3.427507281303405762e-01 1.693884283304214478e-02 -2.434891462326049805e-01 2.908095121383666992e-01 1.925998739898204803e-02 -2.488449774682521820e-02 -1.966945379972457886e-01 1.176113337278366089e-01 -1.362597197294235229e-01 -1.835361272096633911e-01 -1.277278661727905273e-01 1.908212155103683472e-01 -1.782984286546707153e-01 5.826674774289131165e-02 2.987934090197086334e-02 6.601550430059432983e-02 -4.041324928402900696e-02 1.498185694217681885e-01 2.467760443687438965e-02 -5.237335339188575745e-02 -1.221476197242736816e-01 6.820949912071228027e-02 3.486245870590209961e-02 1.668654382228851318e-01 2.747832834720611572e-01 -1.692074835300445557e-01 2.086417824029922485e-01 2.524845004081726074e-01 3.457032442092895508e-01 2.663512825965881348e-01 -2.148016393184661865e-01
3.905956745147705078e-01 -1.798366904258728027e-01 3.422142267227172852e-01 -1.886714845895767212e-01 1.878352761268615723e-01 1.974937766790390015e-01 -7.582373172044754028e-02 9.316885471343994141e-02 -2.490139603614807129e-01 -5.572333186864852905e-02 -2.282491624355316162e-01 3.568021580576896667e-02 4.077026993036270142e-02 -2.458219043910503387e-02 6.851793825626373291e-02 -1.612506806850433350e-01 -4.357208497822284698e-03 1.440308839082717896e-01 7.125472277402877808e-02 -9.976828843355178833e-02 -5.337841436266899109e-02 -3.146061301231384277e-01 -4.927150160074234009e-02 2.376348823308944702e-01 8.312928676605224609e-02 1.470372974872589111e-01 -1.327741444110870361e-01 6.538105010986328125e-02 8.318846672773361206e-02 2.946805581450462341e-02 -3.452219367027282715e-01 -2.197811603546142578e-01
2.171503901481628418e-01 -2.555439770221710205e-01 -9.971678256988525391e-03 -5.550689995288848877e-02 2.262758314609527588e-01 1.797255575656890869e-01 2.045923471450805664e-01 3.365685418248176575e-02 -1.076553165912628174e-01 -1.725825816392898560e-01 2.521782182157039642e-02 1.132446601986885071e-01 2.557596564292907715e-01 -2.197009325027465820e-01 6.181231886148452759e-02 -2.712352573871612549e-02 3.048861622810363770e-01 2.338836491107940674e-01 6.695882230997085571e-02 -2.902215123176574707e-01 3.814873099327087402e-02 -5.275082960724830627e-02 -3.486178442835807800e-02 5.132310092449188232e-02 1.428534686565399170e-01 3.543654382228851318e-01 -8.896403759717941284e-02 3.522005677223205566e-01 4.302424937486648560e-02 1.951955109834671021e-01 4.933145642280578613e-02 -1.414668112993240356e-01
3.098540380597114563e-02 -3.510473370552062988e-01 6.214254721999168396e-02 -2.543105185031890869e-02 3.485719263553619385e-01 7.577517628669738770e-02 1.840119361877441406e-01 4.208052903413772583e-02 -2.668208479881286621e-01 -8.205670118331909180e-02 1.108006015419960022e-02 7.214430719614028931e-02 2.100368402898311615e-02 -5.410024896264076233e-03 -1.697825491428375244e-01 2.248052041977643967e-03 1.487207859754562378e-01 7.249957323074340820e-02 -3.585301712155342102e-02 -5.064356923103332520e-01 7.504089921712875366e-02 -6.706744432449340820e-02 -6.175632006488740444e-04 -1.394853442907333374e-01 -1.513543277978897095e-01 3.027852773666381836e-01 -1.632075011730194092e-02 5.088963732123374939e-02 3.387499451637268066e-01 1.906162798404693604e-01 5.988940969109535217e-02 9.501354396343231201e-02
2.176999151706695557e-01 -4.594290852546691895e-01 4.056811630725860596e-01 -1.241947412490844727e-01 2.137214243412017822e-01 8.083013445138931274e-02 -4.973707348108291626e-02 1.781655251979827881e-01 -6.108831614255905151e-02 1.713146418333053589e-01 -2.349679619073867798e-01 4.600156098604202271e-02 7.017104327678680420e-02 2.175855338573455811e-01 1.461694091558456421e-01 1.543273311108350754e-02 -2.949423156678676605e-02 6.612408161163330078e-02 -2.762714214622974396e-02 -8.843659609556198120e-02 -8.822465687990188599e-02 1.301685571670532227e-01 -3.331805393099784851e-02 1.759272962808609009e-01 -6.967716664075851440e-02 2.787944674491882324e-01 2.647693157196044922e-01 1.984462738037109375e-01 1.508442759513854980e-01 -6.493572145700454712e-02 -1.389181017875671387e-01 4.332261905074119568e-02
1.682105660438537598e-01 1.140983998775482178e-01 2.043579816818237305e-01 -3.056927956640720367e-02 2.338022589683532715e-01 2.284837216138839722e-01 -1.216260790824890137e-01 -3.222701698541641235e-02 -8.438951522111892700e-02 -1.020145863294601440e-01 -3.786678016185760498e-01 -1.569452583789825439e-01 -5.650007352232933044e-02 -3.037343174219131470e-02 -3.621050342917442322e-02 -6.255522370338439941e-02 8.632712066173553467e-02 -4.525746777653694153e-02 -1.761329323053359985e-01 -2.897328697144985199e-02 1.986938342452049255e-02 7.487915456295013428e-02 8.439331315457820892e-03 3.329031467437744141e-01 -2.777280807495117188e-01 2.916591763496398926e-01 -1.168193519115447998e-01 -1.775500178337097168e-01 1.481510251760482788e-01 1.376437991857528687e-01 -3.269490972161293030e-02 -4.368167221546173096e-01
1.848840862512588501e-01 -5.521975457668304443e-02 1.093723028898239136e-01 -1.687220484018325806e-02 2.256986945867538452e-01 -2.156971395015716553e-01 1.295462064445018768e-02 -1.425115615129470825e-01 2.344409469515085220e-03 3.791095018386840820e-01 1.253871917724609375e-01 1.151890605688095093e-01 -2.313007265329360962e-01 -1.146089732646942139e-01 -8.524549007415771484e-02 1.648529767990112305e-01 -1.236763820052146912e-01 5.093196406960487366e-02 -3.751864135265350342e-01 -2.717835903167724609e-01 3.024702519178390503e-02 3.047257428988814354e-03 3.680199384689331055e-02 3.579190373420715332e-01 -2.774227224290370941e-02 1.826091855764389038e-01 1.155652031302452087e-01 -1.100852042436599731e-01 1.001445278525352478e-01 1.229273602366447449e-01 5.257631465792655945e-02 -3.292122781276702881e-01
3.964314237236976624e-02 6.662305444478988647e-02 1.470380276441574097e-01 1.618998050689697266e-01 -6.874871999025344849e-02 -1.084011048078536987e-01 -7.153173536062240601e-02 -1.076351106166839600e-01 -9.247941523790359497e-02 1.819582432508468628e-01 3.907806798815727234e-02 1.149044856429100037e-01 -1.817588359117507935e-01 -1.227097287774085999e-01 2.904462628066539764e-02 2.022591978311538696e-01 2.281228601932525635e-01 -5.381969362497329712e-02 -1.419462412595748901e-01 -2.253110706806182861e-01 -4.640698432922363281e-02 3.918322548270225525e-02 -1.709668189287185669e-01 3.821266889572143555e-01 3.256388604640960693e-01 3.857466876506805420e-01 -2.389464974403381348e-01 1.098588258028030396e-01 2.123205214738845825e-01 2.932378947734832764e-01 -6.668128818273544312e-02 4.930263012647628784e-02
9.836678206920623779e-02 -3.216064870357513428e-01 -5.667372792959213257e-02 2.161751389503479004e-01 1.528894007205963135e-01 8.059318363666534424e-02 -3.585552796721458435e-02 6.156878918409347534e-02 9.427850693464279175e-02 6.959458440542221069e-02 -8.963260054588317871e-02 9.655159711837768555e-02 1.979252099990844727e-01 5.026308819651603699e-02 1.888452768325805664e-01 4.961401969194412231e-02 4.293679259717464447e-03 -1.489669382572174072e-01 -1.735119223594665527e-01 -1.209737062454223633e-01 -2.211373113095760345e-02 7.505337148904800415e-02 -4.032821059226989746e-01 1.076461225748062134e-01 1.266283243894577026e-01 3.340424001216888428e-01 -2.510116994380950928e-01 2.193451076745986938e-01 2.151821553707122803e-01 3.782534226775169373e-02 1.022139266133308411e-01 -3.832401931285858154e-01
2.209337055683135986e-01 1.029025316238403320e-01 9.761174768209457397e-02 -5.368175730109214783e-02 3.604111075401306152e-01 -1.984571814537048340e-01 -1.004279032349586487e-01 -6.417489796876907349e-02 -6.967271864414215088e-02 1.264551430940628052e-01 2.023724466562271118e-01 1.123412996530532837e-01 -1.727000623941421509e-01 4.321945086121559143e-02 1.683218628168106079e-01 1.228511780500411987e-01 4.125011712312698364e-02 2.482606768608093262e-01 1.075375005602836609e-01 -5.875997245311737061e-03 1.740480065345764160e-01 -3.101136386394500732e-01 2.418791949748992920e-01 1.235396340489387512e-01 -9.405934065580368042e-02 1.583004593849182129e-01 1.057820096611976624e-01 -4.837744310498237610e-02 1.927054487168788910e-02 3.260423541069030762e-01 -2.751461565494537354e-01 -3.003070950508117676e-01
1.275318861007690430e-01 -6.295205652713775635e-02 -7.028292119503021240e-02 -1.770427823066711426e-01 4.242701530456542969e-01 -5.618584156036376953e-02 6.663881242275238037e-02 -2.368599623441696167e-01 -9.522693604230880737e-02 1.358548402786254883e-01 -1.774461865425109863e-01 1.197421774268150330e-01 -6.768214702606201172e-02 9.464324265718460083e-02 -1.298103481531143188e-01 3.208930417895317078e-02 -2.373428270220756531e-02 5.023733973503112793e-01 1.057810932397842407e-01 6.080332025885581970e-02 1.373904496431350708e-01 -3.729836642742156982e-01 -9.834285080432891846e-02 1.196288615465164185e-01 9.531632065773010254e-02 9.857994318008422852e-02 -7.806362211704254150e-02 1.911271065473556519e-01 1.284811645746231079e-01 1.879876852035522461e-01 -1.581945717334747314e-01 -8.313452452421188354e-02
4.550943151116371155e-03 -8.012519031763076782e-02 2.044476270675659180e-01 1.273255944252014160e-01 1.063681766390800476e-01 6.368689239025115967e-02 -6.350746750831604004e-02 -3.057690262794494629e-01 2.082349956035614014e-01 3.734976649284362793e-01 -1.800407320261001587e-01 1.853048987686634064e-02 9.963215887546539307e-02 -2.489821799099445343e-02 -4.603801667690277100e-02 1.327647268772125244e-01 -1.450331807136535645e-01 2.504698932170867920e-01 -1.487522572278976440e-01 -5.398060381412506104e-02 -2.089374810457229614e-01 9.397668391466140747e-02 1.451283246278762817e-01 3.080688416957855225e-01 -1.076591238379478455e-01 3.294796049594879150e-01 -2.040750533342361450e-01 6.769474595785140991e-02 9.451072663068771362e-02 -3.763589262962341309e-02 -2.201231718063354492e-01 -2.725660800933837891e-01
9.962448477745056152e-02 -1.663844883441925049e-01 7.501561939716339111e-02 1.990898996591567993e-01 -3.398712491616606712e-03 1.704242974519729614e-01 -1.271118670701980591e-01 -1.557827144861221313e-01 4.208598658442497253e-02 4.938293993473052979e-01 -2.396018207073211670e-01 7.281245291233062744e-02 -4.047866538166999817e-02 1.015840247273445129e-01 -5.849564075469970703e-02 1.501498669385910034e-01 -1.384227275848388672e-01 1.198256015777587891e-01 -1.584347337484359741e-01 -5.875092744827270508e-02 -1.391741931438446045e-01 5.078978091478347778e-02 1.104486510157585144e-01 2.636881172657012939e-01 -2.596797347068786621e-01 2.885176837444305420e-01 5.904247611761093140e-02 -1.020736321806907654e-01 -1.995830982923507690e-02 2.643119990825653076e-01 -2.959029078483581543e-01 -1.149833351373672485e-01
-2.044056355953216553e-01 3.905911743640899658e-02 2.598573565483093262e-01 -2.225065045058727264e-02 2.313432246446609497e-01 1.161857843399047852e-01 -3.671323135495185852e-02 -4.961899295449256897e-02 1.939077526330947876e-01 2.437276691198348999e-01 -2.096365690231323242e-01 -2.195819839835166931e-02 -1.746973544359207153e-01 -7.262607663869857788e-02 -6.704405695199966431e-02 -3.029254637658596039e-02 -2.243098318576812744e-01 1.583123393356800079e-02 -5.341814458370208740e-02 -1.458891630172729492e-01 3.300961256027221680e-01 -1.324459463357925415e-01 -1.636747121810913086e-01 2.799907028675079346e-01 -1.427586972713470459e-01 1.950174272060394287e-01 -8.569044619798660278e-02 7.971590012311935425e-02 -7.144982367753982544e-02 2.946472764015197754e-01 -9.140048921108245850e-02 -3.955072164535522461e-01
1.184704601764678955e-01 -2.907501757144927979e-01 4.364388585090637207e-01 -1.587775051593780518e-01 1.802082061767578125e-01 -7.959306240081787109e-02 -1.111584082245826721e-01 2.706897556781768799e-01 7.345806062221527100e-02 7.892752066254615784e-03 -4.722435027360916138e-02 1.844102144241333008e-01 -1.989312295336276293e-04 -1.140320822596549988e-01 -1.529886275529861450e-01 2.081478387117385864e-01 8.189156651496887207e-02 2.632490098476409912e-01 -9.484563767910003662e-02 -1.940017342567443848e-01 -3.229726850986480713e-02 -1.318736076354980469e-01 1.587162166833877563e-02 -5.489914864301681519e-02 2.414474934339523315e-01 1.183415483683347702e-02 1.323487162590026855e-01 9.552841633558273315e-02 -1.785814911127090454e-01 3.524749279022216797e-01 -9.005059301853179932e-02 -2.149766087532043457e-01
4.162161350250244141e-01 -1.519446820020675659e-01 -9.036129340529441833e-03 1.526482682675123215e-02 2.080078795552253723e-02 6.739576160907745361e-02 8.347193151712417603e-02 -7.199751585721969604e-02 -3.290431201457977295e-02 1.855697184801101685e-01 -1.305743157863616943e-01 1.936838626861572266e-01 1.264864206314086914e-01 -1.045609936118125916e-01 -2.449517250061035156e-01 2.433120310306549072e-01 -2.349801510572433472e-01 1.433071866631507874e-02 -3.397228568792343140e-02 -1.140342801809310913e-01 -1.283764839172363281e-02 -2.528864443302154541e-01 1.833317684940993786e-03 7.546532899141311646e-02 -7.868492603302001953e-02 2.645088136196136475e-01 -4.045929014682769775e-01 1.351569741964340210e-01 -1.120848022401332855e-02 1.271788775920867920e-02 -5.874083563685417175e-02 -3.857070505619049072e-01
8.568979799747467041e-02 1.763769611716270447e-02 7.356480509042739868e-02 -5.545569583773612976e-02 1.772369593381881714e-01 2.805311083793640137e-01 -7.038111239671707153e-02 -1.001673657447099686e-02 1.585559099912643433e-01 3.495636284351348877e-01 1.176979765295982361e-01 -3.989533707499504089e-02 -5.527273286134004593e-03 7.452047616243362427e-02 -2.169734053313732147e-02 -1.903854459524154663e-01 9.434586763381958008e-02 1.684207469224929810e-01 6.926334649324417114e-02 -3.321455717086791992e-01 -5.835969373583793640e-02 -4.077699035406112671e-02 1.613298952579498291e-01 3.124795258045196533e-01 -9.346890449523925781e-02 4.097725450992584229e-01 -1.055836677551269531e-01 1.671702042222023010e-02 -1.371338069438934326e-01 -9.092474728822708130e-02 -2.237815856933593750e-01 -3.424346148967742920e-01
7.408577948808670044e-03 -2.856091856956481934e-01 3.672720789909362793e-01 -1.473347991704940796e-01 4.090039432048797607e-01 -6.736439466476440430e-02 3.952084481716156006e-02 1.722387969493865967e-01 -1.846784353256225586e-01 4.524216055870056152e-02 -9.049604088068008423e-02 -1.756485924124717712e-02 9.881732612848281860e-02 3.563016653060913086e-02 3.985514864325523376e-02 -7.749333977699279785e-02 3.078472018241882324e-01 -3.280093148350715637e-02 1.777556538581848145e-01 -1.514695733785629272e-01 -1.463245153427124023e-01 -7.699068635702133179e-02 1.584653705358505249e-01 -8.138700574636459351e-02 4.819568991661071777e-02 1.675548106431961060e-01 -2.610665559768676758e-01 2.781463563442230225e-01 9.629375301301479340e-03 1.818745136260986328e-01 -2.730800509452819824e-01 -4.821731522679328918e-02
2.448143064975738525e-01 -3.188116550445556641e-01 2.243508249521255493e-01 4.190303757786750793e-02 -2.732077427208423615e-02 1.549119055271148682e-01 -1.827472895383834839e-01 1.435896605253219604e-01 -1.809515208005905151e-01 3.027888946235179901e-02 -2.776787877082824707e-01 5.260192602872848511e-02 -2.692721188068389893e-01 1.349567621946334839e-01 -5.841914936900138855e-02 -1.507788747549057007e-01 2.251628786325454712e-01 3.081320226192474365e-01 5.369193106889724731e-02 3.197994548827409744e-03 -1.960779428482055664e-01 -1.277542952448129654e-02 2.468562126159667969e-01 5.615779384970664978e-02 -2.513145841658115387e-02 3.136105835437774658e-01 -9.990985691547393799e-02 9.007649868726730347e-02 3.158172592520713806e-02 2.550990879535675049e-02 -3.271830677986145020e-01 -1.274847704917192459e-02
1.256861835718154907e-01 1.114548183977603912e-02 -7.694526575505733490e-03 3.745591640472412109e-01 2.750099003314971924e-01 2.446172758936882019e-02 -9.297502040863037109e-02 1.357001513242721558e-01 1.256735473871231079e-01 -9.265598654747009277e-02 -3.893873989582061768e-01 1.720012128353118896e-01 -6.150851771235466003e-02 1.499266475439071655e-01 -2.280526757240295410e-01 2.138981819152832031e-01 1.009630262851715088e-01 1.300009340047836304e-01 -2.111442685127258301e-01 -4.792644828557968140e-02 -1.497694700956344604e-01 3.542670607566833496e-02 -8.234192430973052979e-02 3.749261796474456787e-01 -6.586538255214691162e-02 1.975314170122146606e-01 -8.795277774333953857e-02 -4.537850245833396912e-02 -2.544631715863943100e-03 2.861627042293548584e-01 -1.738400012254714966e-01 -2.352461218833923340e-02
2.182393521070480347e-01 -5.695797130465507507e-02 -4.471722990274429321e-02 4.237176775932312012e-01 3.088966012001037598e-01 -1.014107279479503632e-02 -2.822289802134037018e-02 2.803305629640817642e-03 1.524421721696853638e-01 -4.605855420231819153e-02 -4.049369692802429199e-01 2.217192053794860840e-01 -9.606975317001342773e-02 1.250762790441513062e-01 -1.325014382600784302e-01 1.637145280838012695e-01 1.536377072334289551e-01 -4.294854775071144104e-02 -2.110186517238616943e-01 -1.200369521975517273e-01 -4.051364585757255554e-02 6.667464971542358398e-02 1.314692292362451553e-02 3.261742293834686279e-01 -9.788505733013153076e-02 1.944939941167831421e-01 3.682772815227508545e-02 -3.444143384695053101e-02 1.348191648721694946e-01 2.551874816417694092e-01 -1.819438636302947998e-01 -1.233608555048704147e-02
-7.411389052867889404e-02 -2.014291882514953613e-01 3.445283770561218262e-01 -1.934949122369289398e-02 6.024919450283050537e-02 1.425161771476268768e-02 -1.681248247623443604e-01 3.772389143705368042e-02 3.852688008919358253e-03 1.149469017982482910e-01 -3.246577922254800797e-03 1.449231952428817749e-01 -4.289230406284332275e-01 -3.176249265670776367e-01 4.321387037634849548e-03 -1.447464153170585632e-02 1.117257624864578247e-01 1.884452104568481445e-01 3.525757463648915291e-03 -2.863712310791015625e-01 6.037817150354385376e-02 -1.140875592827796936e-01 2.043406665325164795e-01 7.329414784908294678e-02 -2.835322618484497070e-01 2.871426939964294434e-01 3.555703908205032349e-02 1.313576251268386841e-01 1.033122241497039795e-01 1.157408952713012695e-01 -2.158061861991882324e-01 -1.902661621570587158e-01
-6.858479976654052734e-02 -1.917977035045623779e-01 1.501624286174774170e-01 -1.695799231529235840e-01 2.755036950111389160e-01 -3.308019340038299561e-01 -7.712155580520629883e-02 5.324076116085052490e-02 -1.448409408330917358e-01 2.075382024049758911e-01 -2.857890725135803223e-01 2.746729254722595215e-01 -8.752188086509704590e-02 -1.621374636888504028e-01 1.695785969495773315e-01 -4.634930193424224854e-02 1.026499047875404358e-01 -5.330668389797210693e-02 -1.788484491407871246e-02 1.275783777236938477e-02 -8.427643775939941406e-02 -1.826432645320892334e-01 1.114588975906372070e-01 2.871015369892120361e-01 4.041111469268798828e-02 2.382659614086151123e-01 -7.926700264215469360e-02 1.095494553446769714e-01 3.655286431312561035e-01 2.592538893222808838e-01 -5.519659258425235748e-03 1.867410913109779358e-02
1.872785389423370361e-02 -4.812508821487426758e-01 4.246118962764739990e-01 -1.380492448806762695e-01 2.649958431720733643e-01 5.419880151748657227e-02 -1.678183078765869141e-01 1.139599233865737915e-01 -9.909798204898834229e-02 3.063614368438720703e-01 -6.390712410211563110e-02 -9.086748957633972168e-02 1.158063262701034546e-01 1.459739357233047485e-01 1.855152845382690430e-01 -4.028825834393501282e-02 1.373306363821029663e-01 2.580246925354003906e-01 -1.485913395881652832e-01 -8.600763231515884399e-02 -1.812404096126556396e-01 -3.735342621803283691e-02 -4.212119057774543762e-02 9.649649262428283691e-02 -1.563926637172698975e-01 1.362359970808029175e-01 1.992208808660507202e-01 1.216192450374364853e-02 7.010955363512039185e-02 9.721310436725616455e-02 -9.256553649902343750e-02 3.967720270156860352e-02
1.647178232669830322e-01 -7.192782312631607056e-02 1.413708031177520752e-01 1.361052133142948151e-02 3.558572232723236084e-01 1.987579762935638428e-01 3.457268700003623962e-02 1.444275826215744019e-01 8.935895562171936035e-02 1.937499791383743286e-01 3.693012893199920654e-01 1.141729727387428284e-01 1.248491033911705017e-01 2.202409207820892334e-01 2.471738122403621674e-02 1.037552133202552795e-01 5.401042848825454712e-02 -6.047926144674420357e-04 -3.476062417030334473e-01 -1.283341050148010254e-01 -8.174508810043334961e-02 -1.270752213895320892e-02 3.997408971190452576e-02 1.896334141492843628e-01 1.122243702411651611e-02 2.204010784626007080e-01 2.563961148262023926e-01 2.628527581691741943e-01 2.340727113187313080e-02 1.541676521301269531e-01 -7.457099854946136475e-02 -3.014764785766601562e-01
4.753406159579753876e-03 -2.483550906181335449e-01 2.060077637434005737e-01 1.433091145008802414e-02 1.217710748314857483e-01 -1.446087658405303955e-01 -2.740896940231323242e-01 -8.044508099555969238e-02 -9.483656287193298340e-02 2.748626098036766052e-02 -2.762911617755889893e-01 1.218250095844268799e-01 -4.795907810330390930e-02 -2.245513200759887695e-01 2.339067161083221436e-01 -1.871926710009574890e-02 2.216652967035770416e-02 -1.249105259776115417e-01 -1.791782677173614502e-01 -2.936832606792449951e-01 -1.216625943779945374e-01 -8.379670977592468262e-02 1.567893475294113159e-01 -3.846763167530298233e-03 5.831263959407806396e-02 4.042616188526153564e-01 -1.077182814478874207e-01 1.200148686766624451e-01 3.342878520488739014e-01 2.397475540637969971e-01 -7.700949907302856445e-02 1.440135240554809570e-01
1.436332762241363525e-01 3.966465126723051071e-03 1.745983660221099854e-01 5.886130407452583313e-02 1.446765959262847900e-01 2.541660964488983154e-01 2.809663489460945129e-02 2.440138161182403564e-02 5.347251892089843750e-02 2.949593365192413330e-01 -1.335743367671966553e-01 5.240578576922416687e-02 -2.419767677783966064e-01 1.104837879538536072e-01 -1.798016428947448730e-01 -1.298278868198394775e-01 -2.101034969091415405e-01 8.491471409797668457e-02 -3.157852292060852051e-01 -1.838213205337524414e-02 1.514590680599212646e-01 -6.807135045528411865e-02 3.546233177185058594e-01 9.957426041364669800e-02 1.505013257265090942e-01 1.564983576536178589e-01 -7.531207054853439331e-02 -1.192885041236877441e-01 3.587217628955841064e-02 4.399994909763336182e-01 4.121073707938194275e-02 -2.231782823801040649e-01
-1.170059815049171448e-01 -8.132799714803695679e-02 7.353285700082778931e-02 8.842311054468154907e-02 9.157030284404754639e-02 2.731859087944030762e-01 -2.370412088930606842e-02 5.034188926219940186e-02 3.566810488700866699e-02 2.254647612571716309e-01 -2.978662252426147461e-01 -2.071169018745422363e-01 -1.416980028152465820e-01 4.512174054980278015e-03 8.315571397542953491e-02 1.242249011993408203e-01 -7.864055037498474121e-02 1.924126595258712769e-01 -1.772769987583160400e-01 -2.526910006999969482e-01 4.083298519253730774e-02 -2.462723702192306519e-01 7.191433757543563843e-02 2.469752430915832520e-01 -1.938150078058242798e-01 1.753518134355545044e-01 3.279430791735649109e-02 -6.112999469041824341e-02 1.050635008141398430e-03 2.394272834062576294e-01 -2.128946483135223389e-01 -4.598215818405151367e-01
-2.118824422359466553e-01 -1.703595072031021118e-01 3.411006927490234375e-01 2.380606830120086670e-01 1.676708757877349854e-01 2.065447121858596802e-01 -1.556125581264495850e-01 9.665130823850631714e-02 1.148065030574798584e-01 -5.198956280946731567e-02 1.027488335967063904e-01 2.927388250827789307e-01 -5.854155495762825012e-02 -1.669558733701705933e-01 -1.941033303737640381e-01 -1.454451680183410645e-02 -5.708044767379760742e-02 2.179668396711349487e-01 -1.673495620489120483e-01 -1.186347156763076782e-01 1.196837984025478363e-02 -1.264758110046386719e-01 -1.132638528943061829e-01 2.691297531127929688e-01 -1.394665539264678955e-01 2.870156168937683105e-01 -1.268564760684967041e-01 -3.485523536801338196e-02 4.010386019945144653e-02 3.713708221912384033e-01 -1.054370626807212830e-01 -5.813400819897651672e-02
-6.398963183164596558e-02 -1.993027031421661377e-01 2.231480479240417480e-01 -9.167655557394027710e-02 5.316878557205200195e-01 2.413392625749111176e-02 1.298840045928955078e-01 8.793058991432189941e-02 -7.195434719324111938e-02 -4.534147307276725769e-02 -1.518970578908920288e-01 7.401422411203384399e-02 -5.184337124228477478e-02 6.536488234996795654e-02 1.328524053096771240e-01 8.908652514219284058e-02 3.172778487205505371e-01 -9.928317368030548096e-02 6.189699843525886536e-02 -2.830497920513153076e-01 7.039538770914077759e-02 -5.073058605194091797e-02 1.923157870769500732e-01 7.431224733591079712e-02 -1.268909722566604614e-01 3.167099058628082275e-01 1.569961607456207275e-01 1.899033039808273315e-01 8.710493892431259155e-02 2.884964942932128906e-01 -1.448639016598463058e-02 9.552483260631561279e-02
1.497170478105545044e-01 -4.033753573894500732e-01 -9.279360994696617126e-03 -2.880528569221496582e-03 3.260204792022705078e-01 -1.313251852989196777e-01 2.444780245423316956e-02 -1.563309133052825928e-01 8.095268160104751587e-02 1.758906990289688110e-02 -3.298418223857879639e-01 1.117828413844108582e-01 9.631137549877166748e-02 1.732658594846725464e-01 7.597526162862777710e-02 -1.547692865133285522e-01 1.759242415428161621e-01 -3.894433379173278809e-01 -7.265666127204895020e-02 -2.158376723527908325e-01 -2.027557417750358582e-02 -5.399020761251449585e-02 4.693736508488655090e-02 1.788249313831329346e-01 2.018497511744499207e-02 3.175595402717590332e-01 -7.232524454593658447e-02 1.589477658271789551e-01 1.805426329374313354e-01 1.090744957327842712e-01 -1.352759748697280884e-01 5.002581700682640076e-02
1.831749677658081055e-01 -3.212253153324127197e-01 1.726701296865940094e-02 9.603925980627536774e-03 1.205352544784545898e-01 -1.306583918631076813e-02 -1.255341321229934692e-01 -1.252145767211914062e-01 1.348692029714584351e-01 2.187051028013229370e-01 2.130695730447769165e-01 2.996381223201751709e-01 1.873800903558731079e-01 -1.759566813707351685e-01 -1.529922932386398315e-01 -1.129292398691177368e-01 7.539828773587942123e-03 1.867306977510452271e-01 6.960923224687576294e-02 -3.388835191726684570e-01 -1.434260457754135132e-01 -9.331927448511123657e-02 -2.306212037801742554e-01 -2.105763927102088928e-02 6.353872269392013550e-02 3.174621462821960449e-01 1.133438274264335632e-01 -1.741293966770172119e-01 8.506468683481216431e-02 2.688915431499481201e-01 -8.477105200290679932e-02 -2.026455998420715332e-01
6.058069691061973572e-02 -1.873044520616531372e-01 2.909976840019226074e-01 1.105766072869300842e-01 2.403147071599960327e-01 1.239913180470466614e-01 9.692212566733360291e-03 1.769453845918178558e-02 -5.492791533470153809e-03 -6.952881067991256714e-02 -3.312411308288574219e-01 -1.215451583266258240e-01 2.337027341127395630e-02 -3.593212962150573730e-01 1.310140788555145264e-01 2.579624354839324951e-01 -9.219375252723693848e-02 -3.006830252707004547e-02 -1.287152469158172607e-01 1.428737491369247437e-01 -5.893135815858840942e-02 -3.154522478580474854e-01 7.559262216091156006e-03 3.250846564769744873e-01 -5.523987486958503723e-02 1.729198694229125977e-01 -3.298909962177276611e-01 -2.807707339525222778e-02 1.444244640879333019e-03 1.709825098514556885e-01 4.590104892849922180e-02 -1.380759179592132568e-01
2.323993742465972900e-01 -7.239837944507598877e-02 -1.135638263076543808e-02 3.229386210441589355e-01 2.092784494161605835e-01 1.410245448350906372e-01 6.204352527856826782e-02 7.513275742530822754e-02 -1.018665358424186707e-02 -1.151709631085395813e-02 -4.091023504734039307e-01 2.500456273555755615e-01 -1.215971112251281738e-01 1.094516813755035400e-01 -2.654514908790588379e-01 4.943525884300470352e-03 1.197181940078735352e-01 9.969121217727661133e-02 -2.420876622200012207e-01 -7.338007539510726929e-02 -1.768601238727569580e-01 2.113556414842605591e-01 6.926832348108291626e-02 2.467979937791824341e-01 -8.154529333114624023e-02 2.220595329999923706e-01 -1.139817237854003906e-01 -1.148560121655464172e-01 8.116751164197921753e-02 2.752878665924072266e-01 -1.618446260690689087e-01 -1.230580881237983704e-01
2.964196540415287018e-02 -9.614033997058868408e-02 9.542471915483474731e-02 -1.001079753041267395e-02 2.947133183479309082e-01 -2.760030925273895264e-01 3.474377840757369995e-02 1.268728673458099365e-01 -7.495939731597900391e-02 6.925913691520690918e-02 -1.292251944541931152e-01 1.509238183498382568e-01 -1.687811017036437988e-01 -1.265727877616882324e-01 9.630970656871795654e-02 -3.323380649089813232e-02 1.003211066126823425e-01 1.321396678686141968e-01 -6.296795606613159180e-02 -2.418441623449325562e-01 -3.761051222681999207e-02 -1.404216140508651733e-01 3.172894120216369629e-01 2.110572606325149536e-01 -1.257718205451965332e-01 2.089100927114486694e-01 5.231188610196113586e-02 4.105832278728485107e-01 3.782001137733459473e-01 9.263744950294494629e-02 3.046481311321258545e-02 -2.364370077848434448e-01
3.272666633129119873e-01 -7.879083603620529175e-02 1.120954565703868866e-02 1.622814983129501343e-01 2.930356562137603760e-01 2.136259377002716064e-01 2.508054301142692566e-02 3.534526377916336060e-02 -1.025883927941322327e-01 -1.246289014816284180e-01 -3.702752292156219482e-01 3.030165657401084900e-02 1.130647510290145874e-01 2.251608222723007202e-01 -1.219652891159057617e-01 2.977649681270122528e-02 1.155695840716362000e-01 1.834439635276794434e-01 -3.197107613086700439e-01 5.408096313476562500e-02 3.849232569336891174e-02 6.511937826871871948e-02 7.094322144985198975e-02 3.480209410190582275e-01 6.601972877979278564e-02 2.255357354879379272e-01 -5.625551193952560425e-02 4.481623414903879166e-03 2.487662881612777710e-01 2.174437046051025391e-01 -1.601632535457611084e-01 -7.919313013553619385e-02
3.369535803794860840e-01 1.312847062945365906e-02 1.379074752330780029e-01 2.869540154933929443e-01 3.902039676904678345e-02 -1.382496673613786697e-02 -1.463554501533508301e-01 -1.390306651592254639e-01 9.549845010042190552e-02 5.569098144769668579e-02 -8.558166027069091797e-02 1.641318947076797485e-01 -2.034601718187332153e-01 7.070206105709075928e-03 -2.180342525243759155e-01 -3.613206325098872185e-03 -2.654070854187011719e-01 5.011947825551033020e-02 -2.363853752613067627e-01 -1.972435116767883301e-01 -1.053300723433494568e-01 -1.182959824800491333e-01 -5.747305229306221008e-02 1.445227414369583130e-01 5.148730427026748657e-02 1.671505123376846313e-01 -1.517440229654312134e-01 -2.130074948072433472e-01 3.480965495109558105e-01 3.822496533393859863e-01 -2.652360312640666962e-02 -1.516259014606475830e-01
-1.843698173761367798e-01 -3.341552317142486572e-01 4.130182564258575439e-01 7.895093411207199097e-02 4.413607418537139893e-01 9.927643090486526489e-02 -1.059537082910537720e-01 1.910855323076248169e-01 5.318966880440711975e-02 -6.538417935371398926e-02 -1.334816515445709229e-01 4.004967510700225830e-01 -3.994481638073921204e-02 1.435518264770507812e-01 2.687750943005084991e-02 -1.733949631452560425e-01 -2.057371139526367188e-01 7.779727131128311157e-02 -1.689879149198532104e-01 -7.387519627809524536e-02 -5.612137168645858765e-02 8.470641076564788818e-02 -4.012933745980262756e-02 8.850197494029998779e-02 -9.679834544658660889e-02 1.244838535785675049e-01 -3.892112895846366882e-02 6.082756072282791138e-02 -1.122281886637210846e-02 1.642410457134246826e-01 -1.550661772489547729e-01 -5.861490219831466675e-02
-6.867784261703491211e-02 -3.028682470321655273e-01 2.440943121910095215e-01 1.257211267948150635e-01 2.011584490537643433e-01 9.200811618939042091e-04 -1.086310073733329773e-01 -3.110518120229244232e-02 -3.951579630374908447e-01 1.631431877613067627e-01 3.194769471883773804e-02 -7.155801355838775635e-02 -1.930953860282897949e-01 5.379721894860267639e-02 1.483811438083648682e-01 1.113829985260963440e-01 1.994830518960952759e-01 -1.055718362331390381e-01 -3.239380195736885071e-02 -3.896943926811218262e-01 -2.295866310596466064e-01 -2.434787452220916748e-01 -2.342901676893234253e-01 1.112286821007728577e-01 -4.520291835069656372e-02 1.988317370414733887e-01 -2.029302865266799927e-01 1.221465691924095154e-01 1.151592060923576355e-01 1.010641753673553467e-01 -7.215145230293273926e-02 -4.424634203314781189e-02
-1.521304436028003693e-02 -4.334018826484680176e-01 8.851362019777297974e-02 -6.899014580994844437e-03 9.441325068473815918e-02 1.378861516714096069e-01 -9.463398158550262451e-02 1.050964966416358948e-01 -2.282327562570571899e-01 2.337344437837600708e-01 -8.134634792804718018e-02 6.018412113189697266e-02 1.223323643207550049e-01 4.192345961928367615e-02 1.835376620292663574e-01 6.223048549145460129e-03 2.832959890365600586e-01 3.436786681413650513e-02 -3.150615841150283813e-03 -1.166581884026527405e-01 -3.280210867524147034e-02 -8.049050718545913696e-02 -5.368849262595176697e-02 2.107166349887847900e-01 -1.275997906923294067e-01 4.723768681287765503e-02 -3.111396431922912598e-01 3.537305593490600586e-01 7.235240191221237183e-02 3.824706971645355225e-01 2.146864980459213257e-01 2.761205285787582397e-02
-7.633353769779205322e-02 -1.947932243347167969e-01 3.096365630626678467e-01 -1.634377390146255493e-01 1.712034046649932861e-01 -6.317456066608428955e-02 9.127537906169891357e-02 -1.518214643001556396e-01 1.536558121442794800e-01 1.109845712780952454e-01 -1.684262454509735107e-01 2.843545936048030853e-02 1.959488242864608765e-01 1.613215655088424683e-01 -2.384568899869918823e-01 2.422255277633666992e-01 6.160052865743637085e-02 4.098651185631752014e-02 -6.987042725086212158e-02 -2.620441615581512451e-01 -2.408542782068252563e-01 5.345244705677032471e-02 9.966340661048889160e-02 1.184751093387603760e-01 -2.171925604343414307e-01 2.340902537107467651e-01 -2.437352389097213745e-01 -1.088665351271629333e-01 6.919945590198040009e-03 -2.331596985459327698e-02 -3.291931375861167908e-02 -4.302730560302734375e-01
1.995281726121902466e-01 -2.307342439889907837e-01 1.815196424722671509e-01 1.114666238427162170e-01 1.683346331119537354e-01 3.543716669082641602e-02 -1.295162923634052277e-02 4.536482319235801697e-02 -1.874974817037582397e-01 2.835869491100311279e-01 1.595002263784408569e-01 1.309016160666942596e-02 -1.641200631856918335e-01 3.342950344085693359e-02 -6.656631082296371460e-02 2.619629502296447754e-01 2.111627310514450073e-01 -2.580026090145111084e-01 -1.110447570681571960e-01 -3.266467945650219917e-03 2.508040666580200195e-01 -1.199530959129333496e-01 1.487475633621215820e-01 3.996838927268981934e-01 1.339822709560394287e-01 3.114584684371948242e-01 -1.992308162152767181e-02 -4.144987463951110840e-02 1.772085577249526978e-01 -2.499043568968772888e-02 3.252210840582847595e-02 -2.337560057640075684e-01
-9.687402099370956421e-02 -1.915342211723327637e-01 -5.713076889514923096e-02 7.801312208175659180e-02 3.204915523529052734e-01 9.817975759506225586e-02 -1.781968586146831512e-02 9.132927656173706055e-02 9.782544523477554321e-02 -9.437885135412216187e-02 1.932472586631774902e-01 -5.123218894004821777e-02 1.485146768391132355e-02 2.665370516479015350e-02 -2.221085503697395325e-02 7.835651189088821411e-02 -8.281328529119491577e-02 2.332725189626216888e-02 -1.319838222116231918e-02 1.203133761882781982e-01 -2.643743455410003662e-01 -3.914591968059539795e-01 1.467066109180450439e-01 3.344042003154754639e-01 1.833672821521759033e-01 2.829680442810058594e-01 -3.595095872879028320e-02 2.287496998906135559e-02 2.877777218818664551e-01 2.256363928318023682e-01 -2.284780293703079224e-01 -2.785353660583496094e-01
1.221803575754165649e-01 -1.121616214513778687e-01 -4.319290816783905029e-02 -1.123372372239828110e-02 4.272406399250030518e-01 2.794215083122253418e-02 6.723627448081970215e-02 -1.549062728881835938e-01 -1.622744649648666382e-01 1.792443394660949707e-01 -3.658655881881713867e-01 1.622302383184432983e-01 8.170366287231445312e-02 -2.106344103813171387e-01 1.201888918876647949e-02 -2.095314860343933105e-01 1.889479160308837891e-01 1.336384862661361694e-01 -5.392926931381225586e-02 -2.600414752960205078e-01 -1.314511150121688843e-01 4.018530622124671936e-02 1.538594365119934082e-01 -9.999316930770874023e-02 1.292041838169097900e-01 3.848739862442016602e-01 -2.453833818435668945e-01 7.916059345006942749e-02 4.461763426661491394e-02 4.071547463536262512e-02 -3.045581467449665070e-02 1.800184100866317749e-01
-5.703612789511680603e-02 -1.514319032430648804e-01 8.683747798204421997e-02 -1.131774857640266418e-02 1.434410959482192993e-01 7.612770050764083862e-02 1.683875322341918945e-01 1.722200401127338409e-02 5.732680112123489380e-02 1.778717786073684692e-01 -2.391552031040191650e-01 -9.475760161876678467e-02 -2.038146406412124634e-01 1.637922972440719604e-01 -3.935214281082153320e-01 3.691088780760765076e-02 -1.204871758818626404e-01 2.280582785606384277e-01 -2.749232053756713867e-01 -8.391513675451278687e-02 -2.143514901399612427e-02 2.937169000506401062e-02 6.952164322137832642e-02 3.010248243808746338e-01 -2.213529199361801147e-01 3.840291798114776611e-01 -2.170047163963317871e-02 -1.844777762889862061e-01 1.382606625556945801e-01 2.220939099788665771e-01 -1.984926462173461914e-01 -2.631809376180171967e-02
1.969877928495407104e-01 -7.651656121015548706e-02 1.351732909679412842e-01 2.969133853912353516e-01 1.107872277498245239e-01 -1.590752303600311279e-01 1.570008881390094757e-02 -3.697490319609642029e-02 -1.479708999395370483e-01 3.345698118209838867e-01 1.393069922924041748e-01 5.502249300479888916e-02 -8.342811465263366699e-02 -1.109371110796928406e-01 1.803999766707420349e-02 1.631567776203155518e-01 4.123207181692123413e-02 -2.452222704887390137e-01 6.549835205078125000e-02 4.227098822593688965e-02 -2.328720688819885254e-02 -8.569557219743728638e-02 1.747486442327499390e-01 2.931058406829833984e-01 -1.758103608153760433e-03 2.397256195545196533e-01 1.498670428991317749e-01 5.100229755043983459e-02 1.650005728006362915e-01 3.138050138950347900e-01 8.551660180091857910e-02 -4.465986788272857666e-01
2.399835735559463501e-02 -2.022675573825836182e-01 7.007480412721633911e-02 1.217478662729263306e-01 -6.114116683602333069e-02 2.814114838838577271e-02 -8.358376473188400269e-02 1.355390846729278564e-01 -1.448664367198944092e-01 1.198326200246810913e-01 -1.277964264154434204e-01 -1.462907791137695312e-01 -2.484834790229797363e-01 -4.889582842588424683e-02 -3.501855209469795227e-02 2.300787903368473053e-02 1.590238958597183228e-01 -1.389338076114654541e-01 -9.832248091697692871e-02 -6.745246797800064087e-02 3.102149665355682373e-01 5.213827639818191528e-02 2.704824805259704590e-01 2.348380386829376221e-01 1.488036364316940308e-01 1.239049062132835388e-01 -3.243363648653030396e-02 3.813744783401489258e-01 -7.013320922851562500e-02 4.050932228565216064e-01 -2.751497626304626465e-01 -2.348027974367141724e-01
1.052842140197753906e-01 -3.725548386573791504e-01 -1.214467436075210571e-01 -9.928980469703674316e-02 3.731161952018737793e-01 -2.122813463211059570e-01 -5.923894047737121582e-02 -3.081609308719635010e-01 2.633257023990154266e-02 -1.243719458580017090e-01 -2.860493361949920654e-01 5.514384061098098755e-02 -5.239210650324821472e-02 2.049416452646255493e-01 1.542272791266441345e-02 1.664980500936508179e-02 1.325202137231826782e-01 -1.649949997663497925e-01 4.740265756845474243e-02 -3.293647170066833496e-01 1.007262021303176880e-01 5.864229053258895874e-02 2.243478000164031982e-01 1.846763342618942261e-01 -7.678645104169845581e-02 3.562456071376800537e-01 -6.397870182991027832e-02 -1.595409819856286049e-03 4.691901803016662598e-02 3.491377085447311401e-02 -3.735607489943504333e-02 -3.489222005009651184e-02
-2.295565232634544373e-02 -3.254691362380981445e-01 8.494416624307632446e-02 7.461527734994888306e-02 1.880753338336944580e-01 2.100652307271957397e-01 7.775949686765670776e-02 -2.550344467163085938e-01 1.324062943458557129e-01 1.327030062675476074e-01 -3.405291438102722168e-01 6.139222532510757446e-04 -8.046402782201766968e-02 8.584235608577728271e-02 -8.372425287961959839e-02 2.293358370661735535e-02 -1.776042580604553223e-01 1.985961347818374634e-01 4.091724753379821777e-02 -2.339546680450439453e-01 -2.635240256786346436e-01 1.089058369398117065e-01 2.652895450592041016e-02 3.066516816616058350e-01 -3.217970486730337143e-03 1.677918136119842529e-01 -6.637807190418243408e-02 8.938224613666534424e-02 -1.523450911045074463e-01 1.904493314214050770e-03 -2.657059952616691589e-02 -4.356313049793243408e-01
7.218309491872787476e-02 5.228224396705627441e-02 8.614552766084671021e-02 2.314021736383438110e-01 9.550910443067550659e-02 -4.366277251392602921e-03 -1.295233666896820068e-01 -1.996683627367019653e-01 3.548806533217430115e-02 3.380950689315795898e-01 -2.907144725322723389e-01 -5.975190922617912292e-02 -1.430736184120178223e-01 1.662560701370239258e-01 -4.438117444515228271e-01 -8.541679382324218750e-02 -2.884425036609172821e-02 2.461591176688671112e-02 -3.045014739036560059e-01 -3.156529068946838379e-01 -3.814731165766716003e-02 7.259889692068099976e-02 -6.705482304096221924e-02 1.510085165500640869e-01 -1.234220862388610840e-01 2.829115092754364014e-01 1.980575360357761383e-02 1.198241412639617920e-01 4.252557642757892609e-03 2.647721469402313232e-01 -3.198183700442314148e-02 1.690246909856796265e-02
1.842784732580184937e-01 -1.340778619050979614e-01 4.226068779826164246e-02 -1.916193366050720215e-01 5.132462978363037109e-01 3.745405748486518860e-02 5.661293491721153259e-02 2.121022194623947144e-01 -6.226888392120599747e-03 1.469423472881317139e-01 1.081035882234573364e-01 4.879138246178627014e-02 -5.670897290110588074e-02 -1.356344968080520630e-01 2.356665953993797302e-02 -2.966741099953651428e-02 1.152374073863029480e-01 -1.257533282041549683e-01 1.126018092036247253e-01 -2.074741274118423462e-01 -2.038712501525878906e-01 8.825433999300003052e-02 8.955881744623184204e-02 3.550374880433082581e-02 5.916037410497665405e-02 2.862630188465118408e-01 -2.688724696636199951e-01 3.022378981113433838e-01 1.814990788698196411e-01 9.596579521894454956e-02 -3.181951344013214111e-01 -4.312686249613761902e-02
-3.972249850630760193e-02 -3.464504480361938477e-01 -3.317616134881973267e-02 4.795956611633300781e-02 2.382000982761383057e-01 3.793811500072479248e-01 3.232577443122863770e-02 8.733628690242767334e-02 4.371250793337821960e-02 1.962837278842926025e-01 2.066834419965744019e-01 1.420839279890060425e-01 -4.562924429774284363e-02 -1.123394519090652466e-01 -2.980197221040725708e-02 2.193062603473663330e-01 -6.059238314628601074e-02 1.196578741073608398e-01 -3.387036919593811035e-01 8.667490631341934204e-02 -1.960821077227592468e-02 -8.633539825677871704e-02 1.689373105764389038e-01 2.145528942346572876e-01 1.660443246364593506e-01 2.562106251716613770e-01 7.151228934526443481e-02 3.135777711868286133e-01 1.261143535375595093e-01 1.638699471950531006e-01 5.457757785916328430e-02 -1.832819432020187378e-01
6.274396926164627075e-02 -2.415522783994674683e-01 3.753531575202941895e-01 -2.518686652183532715e-02 8.636894822120666504e-02 -2.425386197865009308e-02 3.875175863504409790e-02 1.923876106739044189e-01 1.456096172332763672e-01 2.807608246803283691e-01 1.736683845520019531e-01 2.364493906497955322e-01 -1.348383873701095581e-01 -7.888411730527877808e-02 -2.088474184274673462e-01 2.231085747480392456e-01 1.101933494210243225e-01 1.600893884897232056e-01 -1.549949198961257935e-01 -8.184564858675003052e-02 2.197615057229995728e-01 -1.789835691452026367e-01 1.632315665483474731e-01 2.271886616945266724e-01 1.590358614921569824e-01 1.065704002976417542e-01 -2.282560765743255615e-01 1.217172294855117798e-01 -1.342487484216690063e-01 1.593077480792999268e-01 -2.642163261771202087e-02 -2.664285302162170410e-01
-2.301662042737007141e-02 -3.355215489864349365e-02 3.151199519634246826e-01 -1.951207369565963745e-01 2.366584241390228271e-01 -2.088731527328491211e-01 -6.366077065467834473e-02 2.748703584074974060e-02 8.058209717273712158e-02 -1.342259198427200317e-01 -2.551642358303070068e-01 2.655752897262573242e-01 -1.193232089281082153e-01 -1.810255795717239380e-01 -1.941783428192138672e-01 -1.800061203539371490e-02 2.937555909156799316e-01 -1.472562104463577271e-01 3.157792985439300537e-02 -1.442406475543975830e-01 -6.562216579914093018e-02 -2.153097419068217278e-03 1.344438642263412476e-01 1.835394352674484253e-01 1.226701065897941589e-01 4.602368474006652832e-01 4.407955333590507507e-02 1.554870456457138062e-01 1.843535155057907104e-01 1.691249012947082520e-01 -2.246201224625110626e-02 9.700721502304077148e-02
1.524881720542907715e-01 3.527390956878662109e-02 -6.230903044342994690e-02 -2.553002908825874329e-02 2.729711830615997314e-01 1.517635863274335861e-02 -6.600228697061538696e-02 -1.188308298587799072e-01 1.813802421092987061e-01 1.901859939098358154e-01 1.564703583717346191e-01 1.963152736425399780e-01 -9.242732077836990356e-02 -2.223507761955261230e-01 1.819317340850830078e-01 -2.343025803565979004e-01 7.531742751598358154e-02 -1.944026947021484375e-01 5.862554535269737244e-02 -3.989740088582038879e-02 5.505803972482681274e-02 9.629336744546890259e-02 1.343403905630111694e-01 1.785081624984741211e-02 -4.894414171576499939e-02 4.623120129108428955e-01 -8.402730524539947510e-02 1.032076254487037659e-01 -1.425247639417648315e-01 2.735564708709716797e-01 -2.674253582954406738e-01 -3.464243710041046143e-01
-8.309414982795715332e-02 -3.438290357589721680e-01 1.515901237726211548e-01 1.982821971178054810e-01 -3.363439440727233887e-02 -1.466565728187561035e-01 3.790927305817604065e-02 -3.142651915550231934e-02 -1.951693594455718994e-01 1.414671689271926880e-01 -7.638242095708847046e-02 1.680092066526412964e-01 -1.887329816818237305e-01 -1.403698772192001343e-01 1.000021472573280334e-01 -1.337156593799591064e-01 2.922368943691253662e-01 1.278108805418014526e-01 -6.559245288372039795e-02 -2.699249684810638428e-01 -2.561284601688385010e-01 -5.295807123184204102e-02 1.606495082378387451e-01 2.025114893913269043e-01 -7.396459579467773438e-02 5.632596462965011597e-02 -1.834096908569335938e-01 2.354206889867782593e-01 -7.388997077941894531e-02 2.973266839981079102e-01 -2.856232225894927979e-01 -1.577137559652328491e-01
2.516278326511383057e-01 -1.688400059938430786e-01 1.309351623058319092e-02 -2.021069675683975220e-01 2.076912373304367065e-01 -3.202396333217620850e-01 -1.297621876001358032e-01 9.831276535987854004e-02 -2.005730196833610535e-02 -4.176552221179008484e-02 -2.279941737651824951e-01 2.256857454776763916e-01 1.773231290280818939e-02 -1.189700737595558167e-01 7.162761688232421875e-02 -1.398665010929107666e-01 2.482855506241321564e-02 1.492024362087249756e-01 -2.477573305368423462e-01 -5.464459210634231567e-02 -1.769494712352752686e-01 7.592095434665679932e-02 2.514174878597259521e-01 1.106757670640945435e-01 6.085936352610588074e-02 4.634053111076354980e-01 -1.325040459632873535e-01 2.516818642616271973e-01 1.379829794168472290e-01 9.300103038549423218e-02 -1.356164515018463135e-01 7.435990124940872192e-02
[truncated: 3,267,348 more chars]
