# Supplementary material for: The Language of Innovation
Source: PLoS One. 2020 Apr 30;15(4):e0230107. doi: 10.1371/journal.pone.0230107 (PMC7194493; doi:10.1371/journal.pone.0230107)
Supplement: S17 File — (GZ) [file pone.0230107.s017.tar.gz › 1995-1999/V2Run_27_VS_4500_embeddings1995-1999ED32.txt]

1.703880280256271362e-01 -2.324053496122360229e-01 -3.274095803499221802e-02 -1.992238461971282959e-01 -7.573250681161880493e-02 -4.102413952350616455e-01 -1.213286519050598145e-01 1.914918124675750732e-01 4.505130276083946228e-02 -3.840581327676773071e-02 -9.838559478521347046e-02 -7.053515315055847168e-02 1.440943479537963867e-01 -1.028050556778907776e-01 2.083144783973693848e-01 3.266490995883941650e-02 3.603110313415527344e-01 2.887947298586368561e-02 1.659259349107742310e-01 7.179802656173706055e-02 2.752692624926567078e-02 -9.416723251342773438e-02 -4.557435959577560425e-02 5.183843895792961121e-02 -2.220701277256011963e-01 1.549671888351440430e-01 -4.739974439144134521e-01 2.295784503221511841e-01 -5.685599893331527710e-02 4.268341884016990662e-02 -1.452876627445220947e-01 -4.701612889766693115e-02
-5.637401342391967773e-02 -8.444450795650482178e-02 6.174648180603981018e-02 1.288412809371948242e-01 1.484833061695098877e-01 -3.587031662464141846e-01 -2.002189904451370239e-01 -1.376899033784866333e-01 2.375763282179832458e-02 -1.547689437866210938e-01 -2.456306368112564087e-01 -7.998618483543395996e-02 1.529919952154159546e-01 -1.097187586128711700e-02 2.916080653667449951e-01 -2.011308670043945312e-01 1.851284056901931763e-01 -1.141199618577957153e-01 5.124505236744880676e-02 -1.714240610599517822e-01 2.609718739986419678e-01 1.059965714812278748e-01 -1.740794032812118530e-01 -4.342870041728019714e-02 -2.834330797195434570e-01 -2.015628814697265625e-01 -3.528883755207061768e-01 -4.104944877326488495e-03 2.313105463981628418e-01 9.102250449359416962e-03 -1.706386953592300415e-01 1.406683679670095444e-02
-1.815548390150070190e-01 -1.177061051130294800e-01 1.465808898210525513e-01 -1.140171140432357788e-01 2.289660423994064331e-01 -1.481897830963134766e-01 -6.090265139937400818e-02 -2.718583643436431885e-01 -1.060041263699531555e-01 -1.998338848352432251e-02 7.164288312196731567e-02 -1.627903878688812256e-01 2.291956692934036255e-01 2.407382056117057800e-02 1.326611638069152832e-01 1.550520211458206177e-01 2.450088560581207275e-01 1.481861900538206100e-02 7.605861406773328781e-03 4.666930437088012695e-02 2.283390015363693237e-01 -7.068470865488052368e-02 -1.638023406267166138e-01 3.361947834491729736e-01 -2.645941376686096191e-01 3.302897214889526367e-01 -4.029913246631622314e-01 4.995624534785747528e-03 8.506023883819580078e-02 -3.574164956808090210e-02 -4.237958695739507675e-03 -1.383419036865234375e-01
-2.315059453248977661e-01 -6.624481081962585449e-02 -1.648479104042053223e-01 -1.460146307945251465e-01 -1.528881937265396118e-01 -1.484619975090026855e-01 2.208849638700485229e-01 1.366501897573471069e-01 3.277080133557319641e-02 -1.695346385240554810e-01 1.341541577130556107e-02 -2.206543385982513428e-01 9.992118924856185913e-02 1.494605094194412231e-01 2.469727396965026855e-01 -1.285774856805801392e-01 -1.355915069580078125e-01 -1.675087143667042255e-03 3.269920349121093750e-01 3.011706098914146423e-02 1.094771027565002441e-01 1.837564110755920410e-01 -1.684818863868713379e-01 3.679111599922180176e-01 -3.100536465644836426e-01 1.569493561983108521e-01 -2.965317666530609131e-01 1.434619575738906860e-01 -1.157624498009681702e-01 -1.016558613628149033e-02 7.876210659742355347e-02 8.605814725160598755e-02
-1.563541740179061890e-01 -2.083059847354888916e-01 2.494565695524215698e-01 -2.716481685638427734e-02 5.267649888992309570e-02 -2.682802081108093262e-01 1.860960721969604492e-01 -1.107304766774177551e-01 2.743669971823692322e-02 -9.491341561079025269e-02 1.523865610361099243e-01 -4.278158843517303467e-01 1.331268399953842163e-01 4.761041700839996338e-02 3.216283619403839111e-01 1.111739426851272583e-01 2.607560157775878906e-01 -1.061095818877220154e-01 -1.500732302665710449e-01 1.901845932006835938e-01 1.512283533811569214e-01 2.024808973073959351e-01 -1.384528428316116333e-01 1.466778814792633057e-01 -9.337137639522552490e-02 1.631041988730430603e-02 -2.401660531759262085e-01 1.203267872333526611e-01 2.504192292690277100e-01 2.499368786811828613e-02 6.625854969024658203e-02 6.622443348169326782e-02
1.977967023849487305e-01 -1.482270956039428711e-01 2.188022732734680176e-01 8.830711012706160545e-04 7.647742331027984619e-02 -1.013906598091125488e-01 -1.007282361388206482e-02 -1.523236930370330811e-01 1.897511035203933716e-01 -1.573786139488220215e-01 1.805596947669982910e-01 -2.333857715129852295e-01 -4.714888706803321838e-02 -9.796205908060073853e-02 3.600307703018188477e-01 -4.694687947630882263e-02 2.677280604839324951e-01 1.053450405597686768e-01 3.314932435750961304e-02 -1.873868517577648163e-03 1.201930716633796692e-01 4.742409288883209229e-02 -3.693068921566009521e-01 2.309195101261138916e-01 -3.814901411533355713e-02 2.179678678512573242e-01 -3.383434116840362549e-01 4.419025406241416931e-02 1.944979131221771240e-01 1.469275504350662231e-01 1.860536262392997742e-02 -2.113399505615234375e-01
7.414206862449645996e-02 1.017158385366201401e-02 7.829562574625015259e-02 -8.523371815681457520e-02 -1.842232421040534973e-02 -2.114171087741851807e-01 1.855257526040077209e-02 7.636331953108310699e-03 1.927275955677032471e-01 -1.046598926186561584e-01 9.536111354827880859e-02 -2.219055891036987305e-01 1.314924806356430054e-01 2.190838158130645752e-01 -8.518351241946220398e-03 9.465498477220535278e-02 1.589707285165786743e-01 -2.543195486068725586e-01 -4.741539433598518372e-02 -1.383675634860992432e-01 1.434005498886108398e-01 2.465989589691162109e-01 -2.988574206829071045e-01 -1.545231938362121582e-01 -1.141403689980506897e-01 1.835397779941558838e-01 -5.517830848693847656e-01 2.795567214488983154e-01 -6.761270016431808472e-02 2.076297067105770111e-02 -7.449270039796829224e-02 -9.495670348405838013e-02
1.496554911136627197e-01 -1.377734541893005371e-01 6.449170410633087158e-02 1.003376245498657227e-01 -5.038788169622421265e-02 -2.417286038398742676e-01 1.538680046796798706e-01 7.201775442808866501e-03 -1.069725607521831989e-03 -1.770857721567153931e-01 -1.038537360727787018e-02 -1.609229445457458496e-01 9.373091161251068115e-03 6.773470342159271240e-02 3.958104550838470459e-01 8.529444038867950439e-02 2.124075740575790405e-01 -1.168882101774215698e-01 1.414217799901962280e-01 -1.272527426481246948e-01 -3.570222854614257812e-02 -5.553007125854492188e-02 -2.569405436515808105e-01 2.938112616539001465e-01 -2.214723676443099976e-01 2.654204964637756348e-01 -3.716073632240295410e-01 -2.449106127023696899e-01 1.109763681888580322e-01 8.977340906858444214e-02 1.972880661487579346e-01 7.190851867198944092e-02
-9.291031956672668457e-02 -1.199890971183776855e-01 -6.708273291587829590e-02 -2.600766718387603760e-02 -2.346035838127136230e-02 -1.797681599855422974e-01 1.248292773962020874e-01 -2.077457308769226074e-01 -5.200379714369773865e-02 -3.552739620208740234e-01 -1.405130606144666672e-04 -2.833495140075683594e-01 1.582548022270202637e-01 -8.182899653911590576e-02 3.753335177898406982e-01 1.033959016203880310e-01 1.094863563776016235e-01 -1.930713467299938202e-02 1.463153958320617676e-01 -1.569453477859497070e-01 7.179830223321914673e-02 3.818838894367218018e-01 -2.941101975739002228e-02 1.732268035411834717e-01 -7.956849038600921631e-02 1.127629727125167847e-01 -7.597827352583408356e-03 2.931298911571502686e-01 2.328685224056243896e-01 5.287121608853340149e-02 -2.765523791313171387e-01 -9.419196099042892456e-02
1.192929968237876892e-01 -4.951371625065803528e-02 1.840153783559799194e-01 6.155692413449287415e-02 1.577806472778320312e-01 -2.073296606540679932e-01 2.440094500780105591e-01 -2.202220112085342407e-01 9.353089332580566406e-02 2.107733674347400665e-02 -7.761275023221969604e-02 1.808922588825225830e-01 1.697859764099121094e-01 1.983184963464736938e-01 1.296384632587432861e-01 -3.390263533219695091e-03 -5.309146642684936523e-02 -1.020887568593025208e-01 2.383795678615570068e-01 7.523957639932632446e-02 3.218425214290618896e-01 1.385997682809829712e-01 -2.924051880836486816e-01 3.839428350329399109e-02 -7.640138268470764160e-02 1.747038960456848145e-01 -4.597868919372558594e-01 4.426180198788642883e-02 1.838185787200927734e-01 1.726604104042053223e-01 -1.724811345338821411e-01 9.093029052019119263e-02
2.791163623332977295e-01 -4.121582210063934326e-02 5.040740966796875000e-02 9.783385694026947021e-02 1.323529332876205444e-01 -1.622943878173828125e-01 2.615299820899963379e-01 3.299291059374809265e-02 1.948543936014175415e-01 -2.235377579927444458e-01 3.588814660906791687e-02 -1.437313556671142578e-01 -1.753201186656951904e-01 2.434303052723407745e-02 9.621252119541168213e-02 2.138907015323638916e-01 3.529395461082458496e-01 -1.165480241179466248e-01 1.305544525384902954e-01 1.051600873470306396e-01 2.338195890188217163e-01 1.721977889537811279e-01 -5.072168260812759399e-02 2.781839370727539062e-01 -2.121405005455017090e-01 9.194556623697280884e-02 -4.296068549156188965e-01 -6.121207401156425476e-02 5.759334936738014221e-02 4.755273461341857910e-02 -6.067674979567527771e-02 -1.309875398874282837e-01
1.028584614396095276e-01 1.399213671684265137e-01 2.759642004966735840e-01 -1.315176337957382202e-01 1.304836571216583252e-01 -2.434299439191818237e-01 -7.083938270807266235e-02 -7.507012039422988892e-02 -7.839497923851013184e-02 -2.185891419649124146e-01 -1.003249511122703552e-01 -2.233653664588928223e-01 5.139644071459770203e-02 3.601448982954025269e-02 2.279016524553298950e-01 9.668815881013870239e-02 -2.602725476026535034e-02 -1.107596680521965027e-01 2.740515768527984619e-01 2.223436236381530762e-01 1.506515443325042725e-01 1.466901451349258423e-01 -2.427000105381011963e-01 2.359613478183746338e-01 -1.222414895892143250e-01 2.948656082153320312e-01 -3.395454585552215576e-01 1.227999031543731689e-01 1.986200064420700073e-01 6.245403736829757690e-02 1.788413673639297485e-01 8.040796965360641479e-02
2.690194360911846161e-02 -8.378417044878005981e-02 -6.320296972990036011e-02 -2.071272768080234528e-02 2.038810029625892639e-02 -3.668396472930908203e-01 4.640625417232513428e-02 5.269850953482091427e-04 2.259834855794906616e-01 1.943773031234741211e-02 -1.960319839417934418e-02 1.304563973098993301e-02 1.378128528594970703e-01 -1.066419556736946106e-01 6.408993154764175415e-02 1.711801588535308838e-01 -2.008508145809173584e-01 1.304452773183584213e-02 -7.873234152793884277e-02 -3.939663767814636230e-01 1.916024535894393921e-01 1.954643279314041138e-01 -2.993344068527221680e-01 6.437087804079055786e-02 -1.257121264934539795e-01 5.474836006760597229e-02 -4.879387617111206055e-01 3.451190143823623657e-02 2.432385236024856567e-01 1.437223851680755615e-01 -7.413928955793380737e-02 -1.447078287601470947e-01
-1.441853959113359451e-02 -4.783419147133827209e-02 -4.285651445388793945e-02 -1.331174522638320923e-01 -1.446267068386077881e-01 -2.299635112285614014e-01 1.346212159842252731e-02 2.434247545897960663e-02 -2.937616780400276184e-03 1.209423970431089401e-02 -6.400579959154129028e-02 9.252664446830749512e-02 2.843118607997894287e-01 4.325639829039573669e-02 3.266076743602752686e-01 -2.036492079496383667e-01 2.223247438669204712e-01 2.310346812009811401e-01 3.135543167591094971e-01 2.342416048049926758e-01 3.402582183480262756e-02 9.455987811088562012e-02 -7.050766050815582275e-02 1.624395102262496948e-01 -2.929666340351104736e-01 6.209266558289527893e-02 -4.381245076656341553e-01 -1.242432072758674622e-01 -2.065832316875457764e-01 -4.693995416164398193e-02 -1.406197398900985718e-01 2.311096340417861938e-02
2.619310617446899414e-01 -1.083851680159568787e-01 9.165165573358535767e-02 -2.355930358171463013e-01 1.894282549619674683e-01 -1.323944777250289917e-01 2.152255624532699585e-01 6.725266575813293457e-02 2.851360104978084564e-02 -1.036757230758666992e-01 -1.357458680868148804e-01 -2.667710185050964355e-01 6.050231307744979858e-02 6.307229399681091309e-02 3.144973516464233398e-01 7.118359953165054321e-02 2.280872315168380737e-01 -3.172136098146438599e-02 3.049007058143615723e-02 1.867176443338394165e-01 4.895138368010520935e-02 2.447141334414482117e-02 -2.290467321872711182e-01 2.832388281822204590e-01 -1.536479741334915161e-01 2.571665644645690918e-01 -3.444566726684570312e-01 -1.524074673652648926e-01 1.595202982425689697e-01 1.726800352334976196e-01 -1.627283245325088501e-01 -2.904000692069530487e-02
-9.368066675961017609e-03 3.638309612870216370e-02 2.150877378880977631e-02 7.276144623756408691e-02 -8.308071643114089966e-02 -3.374529480934143066e-01 1.563476473093032837e-01 -3.387884795665740967e-01 -9.672314673662185669e-02 -7.875223457813262939e-02 -1.343195438385009766e-01 -2.337343432009220123e-02 5.975035019218921661e-03 -1.241470947861671448e-01 1.641118675470352173e-01 -1.781995408236980438e-02 -6.025694310665130615e-02 -4.941284656524658203e-02 -2.358291670680046082e-02 -3.775027990341186523e-01 3.243726491928100586e-02 4.118091240525245667e-02 -2.881669104099273682e-01 8.213444799184799194e-02 -1.643273383378982544e-01 5.473805591464042664e-02 -3.747521340847015381e-01 1.541518270969390869e-01 4.168942868709564209e-01 -8.823971450328826904e-02 -1.620546728372573853e-01 -1.107570454478263855e-01
4.223743081092834473e-02 -1.004393622279167175e-01 1.669387519359588623e-01 3.059739768505096436e-01 4.444703087210655212e-02 -1.077874079346656799e-01 -9.604762494564056396e-02 -1.612138599157333374e-01 2.134856432676315308e-01 6.137029267847537994e-03 9.709911048412322998e-02 1.411599814891815186e-01 6.716282665729522705e-02 -9.423070400953292847e-02 -8.117954432964324951e-02 9.421736001968383789e-02 -1.391112245619297028e-02 -7.653217762708663940e-02 1.738696992397308350e-01 4.978900775313377380e-02 4.132540225982666016e-01 2.705314941704273224e-02 -2.453133910894393921e-01 2.304131537675857544e-01 -2.687873244285583496e-01 1.319295912981033325e-01 -4.155628681182861328e-01 3.155402094125747681e-02 2.073886692523956299e-01 6.779045611619949341e-02 -2.656849026679992676e-01 9.450364112854003906e-02
5.941605661064386368e-03 1.938945055007934570e-01 3.141281381249427795e-02 4.971213638782501221e-02 -1.256206333637237549e-01 -2.943202257156372070e-01 1.205835416913032532e-01 1.197915077209472656e-01 4.111105576157569885e-02 1.086749136447906494e-01 -3.167527019977569580e-01 1.198491081595420837e-01 2.560127340257167816e-02 -1.300112158060073853e-01 7.137471437454223633e-02 -5.729498341679573059e-02 2.296845912933349609e-01 3.215413168072700500e-02 1.370101571083068848e-01 1.780481487512588501e-01 -1.853726357221603394e-01 3.107508122920989990e-01 -1.463908702135086060e-01 2.388736158609390259e-01 -2.675372064113616943e-01 8.509698510169982910e-02 -4.790971279144287109e-01 1.291425377130508423e-01 -1.139949932694435120e-01 -6.899255514144897461e-02 -4.201559349894523621e-02 1.235033646225929260e-01
5.058382079005241394e-02 -1.831705570220947266e-01 1.631902307271957397e-01 1.062191929668188095e-02 2.051405608654022217e-01 -4.300383627414703369e-01 1.202316805720329285e-01 -1.478632725775241852e-02 2.031892985105514526e-01 -5.506988614797592163e-03 1.630495041608810425e-01 -8.020889014005661011e-02 1.414697468280792236e-01 2.044102735817432404e-02 2.828044295310974121e-01 1.151680275797843933e-01 1.883996836841106415e-02 -3.289906382560729980e-01 1.835296116769313812e-02 -7.697469741106033325e-02 1.181718781590461731e-01 3.127666711807250977e-01 -1.076750382781028748e-01 3.924803137779235840e-01 -7.779461145401000977e-02 3.567108139395713806e-02 -6.712459772825241089e-02 -1.133755873888731003e-02 5.737708881497383118e-02 -8.713305741548538208e-02 -6.853517889976501465e-02 -2.960295081138610840e-01
-1.937159895896911621e-01 -1.388232707977294922e-01 1.174582727253437042e-02 -3.242553398013114929e-02 -2.507904171943664551e-01 -2.019361108541488647e-01 2.074340581893920898e-01 1.115439906716346741e-01 9.282845258712768555e-02 -1.067641563713550568e-02 8.195304125547409058e-02 -7.422374933958053589e-02 -5.059432983398437500e-02 6.471776962280273438e-02 3.554791212081909180e-01 -1.752841621637344360e-01 2.841588295996189117e-02 7.045417558401823044e-03 4.284532964229583740e-01 1.456552892923355103e-01 1.003345288336277008e-02 1.333335936069488525e-01 -1.369910836219787598e-01 3.806050494313240051e-02 -3.621162474155426025e-01 -3.696898231282830238e-03 -4.077804088592529297e-01 -1.113313343375921249e-02 -3.000584244728088379e-02 -3.279281407594680786e-02 -7.725539803504943848e-02 2.209976166486740112e-01
1.393369734287261963e-01 -4.247540980577468872e-02 -1.007512882351875305e-01 -5.035276990383863449e-03 -2.650341391563415527e-01 -5.502747371792793274e-02 3.288498818874359131e-01 -8.569024503231048584e-03 1.340556293725967407e-01 -6.690736860036849976e-02 4.630365967750549316e-02 -1.651480346918106079e-01 1.155896559357643127e-01 7.944433391094207764e-02 1.679755151271820068e-01 -2.278883159160614014e-01 1.621330976486206055e-01 1.719042360782623291e-01 3.391740024089813232e-01 1.345571726560592651e-01 4.206196591258049011e-02 1.927246451377868652e-01 -1.807050257921218872e-01 1.495514661073684692e-01 -3.111481666564941406e-01 1.280764192342758179e-01 -4.385542571544647217e-01 9.296996146440505981e-02 -1.656521111726760864e-01 -5.913394689559936523e-02 -7.392810285091400146e-02 4.386150091886520386e-02
-8.906645327806472778e-02 -9.542782604694366455e-02 5.855274945497512817e-02 -6.337317824363708496e-02 -1.765728592872619629e-01 -3.586774170398712158e-01 9.599501639604568481e-02 8.059677202254533768e-04 -1.082010418176651001e-01 4.327512905001640320e-02 1.797510832548141479e-01 -1.791068613529205322e-01 1.611446030437946320e-03 2.179477214813232422e-01 -3.711746260523796082e-02 -1.289105415344238281e-01 -1.183901876211166382e-01 -1.185452267527580261e-01 4.301063120365142822e-01 -2.234124019742012024e-02 7.904927246272563934e-03 3.855926096439361572e-01 -1.355676800012588501e-01 3.132309019565582275e-01 -2.062093913555145264e-01 1.015940867364406586e-02 -2.032313346862792969e-01 3.673236444592475891e-02 9.485054761171340942e-03 -2.193920910358428955e-01 -1.589135676622390747e-01 -1.595412939786911011e-01
-1.131582781672477722e-01 -1.232485175132751465e-01 1.431898921728134155e-01 1.510336697101593018e-01 -2.888574078679084778e-02 -2.218339592218399048e-01 2.471223175525665283e-01 -3.287957981228828430e-02 2.008354663848876953e-01 4.767986014485359192e-02 -9.811093658208847046e-02 -1.031265854835510254e-01 1.588063500821590424e-02 -3.725475445389747620e-02 4.998950660228729248e-02 -1.458154469728469849e-01 1.281460523605346680e-01 -3.407993912696838379e-02 -1.012316271662712097e-01 -1.450482755899429321e-01 4.207408130168914795e-01 2.614651918411254883e-01 -2.185578644275665283e-01 1.317714005708694458e-01 -6.894465535879135132e-02 2.322107553482055664e-02 -4.283682703971862793e-01 2.614875137805938721e-01 -2.479655668139457703e-02 -8.048165589570999146e-02 1.560465246438980103e-01 -2.832434773445129395e-01
7.025198638439178467e-02 2.789145708084106445e-02 2.235982269048690796e-01 -7.525095134042203426e-04 1.544594615697860718e-01 -2.832714617252349854e-01 -2.986978366971015930e-02 5.029139108955860138e-03 2.631304971873760223e-02 -8.735859394073486328e-02 -1.018012687563896179e-01 -3.215638920664787292e-02 -3.881156072020530701e-02 -1.988778412342071533e-01 1.087975800037384033e-01 2.548067867755889893e-01 3.690498471260070801e-01 6.404829770326614380e-02 1.008971035480499268e-01 6.706349551677703857e-02 1.018677186220884323e-02 3.519140779972076416e-01 -6.034507602453231812e-02 2.890356183052062988e-01 -4.770236462354660034e-02 2.187386602163314819e-01 -4.297910630702972412e-01 2.290970385074615479e-01 1.664770245552062988e-01 9.907784312963485718e-02 6.082694977521896362e-02 -8.403316885232925415e-02
1.073763817548751831e-01 -2.243968099355697632e-02 2.680981457233428955e-01 -1.876517236232757568e-01 -2.964944392442703247e-02 -3.101896941661834717e-01 1.901911795139312744e-01 -1.851177960634231567e-02 -1.241924986243247986e-01 3.869256749749183655e-02 1.532568335533142090e-01 -1.959206163883209229e-01 2.135945409536361694e-01 8.192519843578338623e-02 1.954436860978603363e-02 2.780529558658599854e-01 -5.317007377743721008e-02 6.340285763144493103e-03 9.048318117856979370e-02 4.217413067817687988e-02 9.149988740682601929e-02 -8.672002702951431274e-02 -2.495203018188476562e-01 1.648409366607666016e-01 -1.259362697601318359e-01 5.496498569846153259e-02 -4.612607955932617188e-01 -2.535796463489532471e-01 3.053323030471801758e-01 -7.319838553667068481e-02 1.463139653205871582e-01 6.591154634952545166e-02
1.867686584591865540e-02 -2.381646782159805298e-01 -6.206140294671058655e-02 -1.207482069730758667e-01 1.046938151121139526e-01 -1.941848397254943848e-01 1.906234025955200195e-01 2.329860776662826538e-01 -3.089864850044250488e-01 1.630930975079536438e-02 2.063671797513961792e-01 -1.001001428812742233e-02 6.040973216295242310e-02 -4.201310873031616211e-02 2.871229872107505798e-02 1.021181792020797729e-01 1.084030568599700928e-01 -1.106109172105789185e-01 -8.055424317717552185e-03 1.026490405201911926e-01 2.175493538379669189e-01 -2.796728909015655518e-02 -3.483013212680816650e-01 1.761960238218307495e-01 -4.620974138379096985e-02 -2.208338081836700439e-01 -2.996635437011718750e-01 3.443500101566314697e-01 1.591311097145080566e-01 -1.454329639673233032e-01 -2.897016108036041260e-01 -7.335104048252105713e-02
-1.855213940143585205e-02 7.940153777599334717e-02 1.661560982465744019e-01 1.651403009891510010e-01 -8.305951952934265137e-02 -4.621862173080444336e-01 2.511489689350128174e-01 3.134042620658874512e-01 -9.063217043876647949e-02 3.178167939186096191e-01 2.244484871625900269e-01 -1.221813932061195374e-01 5.785544053651392460e-04 -1.108270585536956787e-01 5.934562906622886658e-02 -1.937545239925384521e-01 -4.957077652215957642e-02 1.773345656692981720e-02 2.160751223564147949e-01 -8.028507232666015625e-02 2.767388820648193359e-01 -1.101707518100738525e-01 1.726000756025314331e-02 2.866127789020538330e-01 3.444712236523628235e-02 6.056700274348258972e-02 -1.508973985910415649e-01 7.536373287439346313e-02 -1.539959311485290527e-01 8.493590354919433594e-02 -1.623369157314300537e-01 1.054835468530654907e-01
2.220135629177093506e-01 -6.674501299858093262e-02 1.914334297180175781e-02 -2.457919716835021973e-02 5.709241610020399094e-03 -9.022106975317001343e-02 -1.565332524478435516e-02 2.164407670497894287e-01 -3.683000504970550537e-01 1.096408143639564514e-01 -1.729587167501449585e-01 3.211041539907455444e-02 4.108098149299621582e-01 6.213150173425674438e-02 -9.890338778495788574e-02 9.260420501232147217e-02 1.943411827087402344e-01 1.980149149894714355e-01 2.453548647463321686e-02 -1.203324273228645325e-01 -4.400489851832389832e-02 1.604768484830856323e-01 -1.613374948501586914e-01 2.635927498340606689e-01 -1.500601470470428467e-01 2.165348827838897705e-01 -1.722260266542434692e-01 1.387646328657865524e-02 3.665392398834228516e-01 -1.068447753787040710e-01 -7.660977542400360107e-02 -2.329597175121307373e-01
1.775876879692077637e-01 -2.756741642951965332e-01 1.434260457754135132e-01 -1.978621445596218109e-02 -8.090407401323318481e-02 -4.548825696110725403e-02 3.499683225527405739e-04 -1.368778347969055176e-01 3.093083575367927551e-02 -2.103907018899917603e-01 -1.484153568744659424e-01 -1.074727177619934082e-01 9.769048541784286499e-02 1.555085331201553345e-01 3.093712627887725830e-01 1.862200200557708740e-01 6.534337252378463745e-02 1.900148019194602966e-02 -1.241291537880897522e-01 9.909532964229583740e-02 1.265171170234680176e-01 1.816656738519668579e-01 -3.018527925014495850e-01 3.103284239768981934e-01 -2.651941180229187012e-01 6.180961057543754578e-02 -3.930153548717498779e-01 -1.096828877925872803e-01 2.223389893770217896e-01 1.696484386920928955e-01 -1.041096523404121399e-01 -7.252313941717147827e-02
8.193683810532093048e-03 2.790723554790019989e-02 -3.585551632568240166e-03 -1.136075630784034729e-01 1.978570222854614258e-01 -2.482866644859313965e-01 2.363213151693344116e-02 2.695786952972412109e-01 -7.100363075733184814e-02 -4.704554378986358643e-02 4.711328074336051941e-02 9.410564601421356201e-02 6.816960871219635010e-02 9.169727563858032227e-02 2.081036269664764404e-01 -1.317814737558364868e-01 2.002437599003314972e-02 -6.111194565892219543e-02 4.494947195053100586e-01 -1.251578330993652344e-01 1.609558165073394775e-01 1.350442320108413696e-01 -4.169590175151824951e-01 7.897943258285522461e-02 -2.767891250550746918e-02 -7.636867463588714600e-02 -3.110255300998687744e-01 2.541372478008270264e-01 3.862743079662322998e-02 1.016061753034591675e-01 -2.386382371187210083e-01 -1.933480054140090942e-01
1.262008845806121826e-01 1.072808727622032166e-01 1.666373014450073242e-01 -1.012881621718406677e-01 2.320940047502517700e-02 -2.777030467987060547e-01 1.826597899198532104e-01 2.360136359930038452e-01 -4.059606418013572693e-02 -1.373788109049201012e-03 1.205525100231170654e-01 -2.791343331336975098e-01 5.992376804351806641e-02 1.411463469266891479e-01 1.865308284759521484e-01 1.639652550220489502e-01 1.361076235771179199e-01 1.550369113683700562e-01 5.751263350248336792e-02 -3.355255350470542908e-02 2.292688637971878052e-01 -1.175427436828613281e-01 -2.386533617973327637e-01 1.613165885210037231e-01 5.219981819391250610e-02 2.089180499315261841e-01 -5.309311151504516602e-01 -1.899545192718505859e-01 3.543101996183395386e-02 1.096092388033866882e-01 8.135776221752166748e-02 8.909083902835845947e-02
1.179500147700309753e-01 -1.172499954700469971e-01 1.577745229005813599e-01 -4.296257346868515015e-02 1.565136909484863281e-01 -3.151681721210479736e-01 1.335815936326980591e-01 1.293045729398727417e-01 2.348949909210205078e-01 -1.629732847213745117e-01 2.722696065902709961e-01 1.832635998725891113e-01 -4.356578737497329712e-02 -1.031587943434715271e-01 4.051932692527770996e-02 1.739222323521971703e-03 8.702470362186431885e-02 5.650264769792556763e-02 8.043790608644485474e-02 -4.213383495807647705e-01 9.200485795736312866e-02 1.721543818712234497e-02 -2.177643924951553345e-01 4.459263011813163757e-02 -1.093672066926956177e-01 3.844811022281646729e-02 -4.606377482414245605e-01 2.205329947173595428e-02 2.377975583076477051e-01 -1.463552862405776978e-01 -1.580599397420883179e-01 -3.971176967024803162e-02
7.469122111797332764e-02 -1.863305084407329559e-02 3.064063750207424164e-02 3.211073204874992371e-02 5.735562741756439209e-02 -3.476379513740539551e-01 1.072160452604293823e-01 7.732440531253814697e-02 -6.030548736453056335e-02 -7.505813986063003540e-02 2.093957513570785522e-01 -1.692385077476501465e-01 9.800788760185241699e-02 1.830249279737472534e-01 3.777005076408386230e-01 1.671354472637176514e-01 -1.871301047503948212e-02 -1.090599223971366882e-01 7.837389409542083740e-02 9.923644363880157471e-02 -1.655992716550827026e-01 -1.602694094181060791e-01 -1.203896254301071167e-01 1.290061175823211670e-01 -8.800727874040603638e-02 2.922209799289703369e-01 -4.592436254024505615e-01 -2.341587245464324951e-01 7.655167579650878906e-02 -2.705757319927215576e-02 -1.867886185646057129e-01 -2.054207324981689453e-01
2.101409584283828735e-01 -2.982619404792785645e-02 1.254897266626358032e-01 -5.821810290217399597e-02 1.181928962469100952e-01 -1.182942539453506470e-01 7.110392302274703979e-02 -6.864249706268310547e-02 2.288058847188949585e-01 -9.222591295838356018e-03 1.544401049613952637e-01 -3.366531804203987122e-02 1.546774357557296753e-01 1.364970803260803223e-01 3.002908825874328613e-01 2.401206344366073608e-01 9.695035219192504883e-02 -2.402698248624801636e-02 -2.012809962034225464e-01 4.763548076152801514e-02 1.335341334342956543e-01 -1.155674830079078674e-01 -3.877573311328887939e-01 3.510282933712005615e-01 -1.061632782220840454e-01 1.542228311300277710e-01 -3.122217357158660889e-01 -1.312674134969711304e-01 1.866573989391326904e-01 3.248931374400854111e-03 -2.482058405876159668e-01 1.628555059432983398e-01
-1.687383651733398438e-01 -2.341333180665969849e-01 -3.338156640529632568e-02 -7.227306813001632690e-02 4.545880854129791260e-02 -2.602669596672058105e-01 7.711323350667953491e-02 -9.902002662420272827e-02 2.042160555720329285e-02 1.763403229415416718e-02 3.100569173693656921e-02 -2.180573791265487671e-01 1.881557106971740723e-01 1.256046742200851440e-01 4.777148663997650146e-01 2.107276022434234619e-01 2.415169477462768555e-01 -3.525577858090400696e-02 -4.020461812615394592e-02 -1.452946569770574570e-03 1.503468956798315048e-02 8.475488424301147461e-02 8.745174854993820190e-02 2.298385202884674072e-01 -3.707275539636611938e-02 1.393610090017318726e-01 -2.022576183080673218e-01 1.386692523956298828e-01 7.891984283924102783e-02 1.843170821666717529e-01 -2.958817481994628906e-01 -3.376744091510772705e-01
-5.494251474738121033e-02 -2.594129741191864014e-01 -6.361510604619979858e-02 6.182080879807472229e-02 -9.821791201829910278e-02 -5.962394177913665771e-02 2.425614744424819946e-01 3.221127092838287354e-01 -9.489193558692932129e-02 1.265367418527603149e-01 -1.298253536224365234e-01 -3.811310231685638428e-02 -6.604444980621337891e-02 2.160060703754425049e-01 1.781160235404968262e-01 -2.007129043340682983e-01 9.152539074420928955e-02 -8.450730144977569580e-02 2.007270604372024536e-01 1.404038667678833008e-01 1.388970613479614258e-01 3.710533678531646729e-01 -2.612798213958740234e-01 2.298220843076705933e-01 -2.596630752086639404e-01 7.149466127157211304e-02 -2.334590554237365723e-01 -3.496038913726806641e-02 -1.302447915077209473e-01 -2.021783143281936646e-01 -1.994953751564025879e-01 -1.367726735770702362e-02
7.846745662391185760e-03 -9.186084568500518799e-02 1.885201632976531982e-01 6.070082541555166245e-03 2.410801500082015991e-01 -2.156882733106613159e-02 6.485267728567123413e-02 -1.071956008672714233e-01 1.094719469547271729e-01 2.316388636827468872e-01 -1.021620482206344604e-01 -3.089537024497985840e-01 -2.060903906822204590e-01 -1.755967549979686737e-02 1.974851936101913452e-01 6.889098137617111206e-02 8.584651350975036621e-02 3.292733803391456604e-02 4.513145238161087036e-02 -3.223305940628051758e-02 1.653634160757064819e-01 -1.932108104228973389e-01 -1.731241643428802490e-01 3.832385689020156860e-02 -1.812152266502380371e-01 2.730529755353927612e-02 -5.418610572814941406e-01 3.105182759463787079e-02 2.655085325241088867e-01 1.735088974237442017e-01 -2.332406044006347656e-01 1.810367703437805176e-01
1.814396977424621582e-01 -1.270165145397186279e-01 -5.485639441758394241e-03 -1.798699796199798584e-02 5.073865503072738647e-02 2.790786791592836380e-03 2.316216751933097839e-02 -1.277275234460830688e-01 2.179174451157450676e-03 -2.273966521024703979e-01 1.026687398552894592e-01 -1.478667259216308594e-01 -5.295738577842712402e-02 7.603668421506881714e-02 4.051709175109863281e-01 1.653633117675781250e-01 1.966252923011779785e-01 1.339100580662488937e-02 -2.445211401209235191e-03 1.099853739142417908e-01 1.409403830766677856e-01 1.129628196358680725e-01 -1.915217936038970947e-02 2.622914016246795654e-01 -2.989819347858428955e-01 9.738937020301818848e-02 -5.487782359123229980e-01 -4.875609278678894043e-02 2.733647823333740234e-01 9.038927406072616577e-02 -7.348845899105072021e-02 -5.920393019914627075e-02
2.912665903568267822e-01 -1.811651736497879028e-01 -1.902425102889537811e-02 -6.097513809800148010e-02 2.811924554407596588e-02 -1.219927147030830383e-01 2.271116375923156738e-01 -3.375812992453575134e-02 1.143307909369468689e-01 -2.268275022506713867e-01 1.808106899261474609e-02 -9.306401014328002930e-02 9.171386808156967163e-02 -3.186893835663795471e-02 2.178953289985656738e-01 1.882231533527374268e-01 3.140858709812164307e-01 -8.735217154026031494e-03 3.519587218761444092e-02 5.409337580204010010e-02 3.243054077029228210e-02 8.614281564950942993e-02 -1.509819626808166504e-01 2.442837208509445190e-01 -3.426183164119720459e-01 5.536202713847160339e-02 -3.505840301513671875e-01 -7.215686887502670288e-02 3.490299284458160400e-01 2.737528681755065918e-01 2.149059623479843140e-02 6.634411960840225220e-02
1.443180739879608154e-01 -3.627239540219306946e-02 7.115197926759719849e-02 2.020858526229858398e-01 2.037528753280639648e-01 -1.870958507061004639e-01 1.128275096416473389e-01 -1.603543907403945923e-01 -2.736042253673076630e-02 -3.173768222332000732e-01 -8.005874603986740112e-02 -2.362841367721557617e-01 1.892391592264175415e-01 -2.383030205965042114e-01 1.886299252510070801e-02 -8.156301826238632202e-02 -5.096935108304023743e-02 -7.073361426591873169e-02 1.814640760421752930e-01 -2.104366719722747803e-01 2.130291983485221863e-02 1.500216424465179443e-01 -4.107027053833007812e-01 -2.366946078836917877e-02 -2.363073825836181641e-01 2.157747298479080200e-01 -2.957146465778350830e-01 2.698699533939361572e-01 -5.634516105055809021e-02 -8.639851212501525879e-02 -2.262607030570507050e-02 -5.317792668938636780e-02
2.610345780849456787e-01 7.883142679929733276e-02 4.244160372763872147e-03 -1.878015100955963135e-01 -1.807174533605575562e-01 -1.545349657535552979e-01 1.354940086603164673e-01 -7.810604572296142578e-02 -4.754813387989997864e-02 -2.158429473638534546e-01 -3.398349042981863022e-03 -2.533946931362152100e-01 1.489453017711639404e-01 1.235727965831756592e-02 3.826040029525756836e-01 8.427533507347106934e-02 1.496338844299316406e-01 5.263467878103256226e-02 -4.053774103522300720e-02 -2.247413992881774902e-02 1.734156539896503091e-04 1.033702306449413300e-02 -1.518792212009429932e-01 2.140230834484100342e-01 -2.716550827026367188e-01 2.769133150577545166e-01 -4.746889472007751465e-01 -1.170865073800086975e-01 1.256090849637985229e-01 1.263199001550674438e-01 4.776534065604209900e-02 -2.537236176431179047e-02
1.171036809682846069e-01 -1.029440239071846008e-01 -1.241055130958557129e-01 2.307103276252746582e-01 -1.368140876293182373e-01 -2.250599861145019531e-01 -5.540034547448158264e-02 3.111016154289245605e-01 1.412229835987091064e-01 3.042741417884826660e-01 2.814652323722839355e-01 -2.051681466400623322e-02 -2.738300710916519165e-02 -3.252210468053817749e-02 -3.637688979506492615e-02 -1.274273693561553955e-01 1.523259878158569336e-01 -8.327160775661468506e-02 3.835001261904835701e-03 5.417913198471069336e-02 4.463617131114006042e-02 -2.235044986009597778e-01 1.246988400816917419e-01 3.478253483772277832e-01 -9.133258461952209473e-02 6.275566667318344116e-02 -4.887138009071350098e-01 1.175985783338546753e-01 1.057470887899398804e-01 9.482795745134353638e-02 -1.400023102760314941e-01 2.295115729793906212e-03
-2.271450497210025787e-02 -1.205987706780433655e-01 -7.696240395307540894e-02 7.695547491312026978e-02 1.292381584644317627e-01 -1.109582707285881042e-01 1.353724449872970581e-01 1.912165433168411255e-01 -8.974386006593704224e-02 2.383597940206527710e-02 2.258574813604354858e-01 6.348752230405807495e-02 -2.348477765917778015e-02 -5.102701019495725632e-03 7.928618788719177246e-02 -8.954204618930816650e-02 1.253833472728729248e-01 -2.965063229203224182e-02 3.832648396492004395e-01 -1.225662752985954285e-01 3.429373800754547119e-01 8.330801129341125488e-02 -3.663952648639678955e-01 1.895155757665634155e-01 5.541980266571044922e-02 1.514466665685176849e-02 -3.004753291606903076e-01 2.176514714956283569e-01 3.278107941150665283e-01 -1.379356603138148785e-03 -2.558461129665374756e-01 -1.534437984228134155e-01
6.677254289388656616e-02 5.946255847811698914e-02 1.429707854986190796e-01 8.722186088562011719e-02 1.643330901861190796e-01 -3.474627733230590820e-01 2.540021836757659912e-01 -2.128533720970153809e-01 1.623026579618453979e-01 4.624064895324409008e-04 -1.185538917779922485e-01 -1.506884992122650146e-01 1.259053349494934082e-01 -2.288688719272613525e-01 2.024374306201934814e-01 5.746956914663314819e-02 -1.428887806832790375e-02 -1.298205107450485229e-01 1.943291574716567993e-01 2.141234576702117920e-01 -7.809356320649385452e-03 1.084984466433525085e-01 1.274123936891555786e-01 2.336202412843704224e-01 -1.245213001966476440e-01 -1.441256105899810791e-01 -4.302109181880950928e-01 3.124973475933074951e-01 -1.346936672925949097e-01 -4.217843338847160339e-02 -5.610903725028038025e-02 -7.333358377218246460e-02
1.574661284685134888e-01 -5.014725774526596069e-02 -8.647837489843368530e-02 -1.948957592248916626e-01 -2.989249825477600098e-01 -7.299431413412094116e-02 3.229072391986846924e-01 2.049162536859512329e-01 1.300287842750549316e-01 7.706357538700103760e-02 3.124784119427204132e-02 -1.194069609045982361e-01 1.126418039202690125e-01 1.876870840787887573e-01 2.079808115959167480e-01 -1.473122984170913696e-01 -4.420921206474304199e-02 -1.022764742374420166e-01 2.423702180385589600e-01 3.002938628196716309e-01 4.009167253971099854e-01 1.923751085996627808e-01 6.441607326269149780e-02 8.872897177934646606e-02 -1.186616253107786179e-03 -5.826872214674949646e-02 -2.306511253118515015e-01 8.405790477991104126e-02 7.134252786636352539e-02 -2.030298262834548950e-01 -1.922160685062408447e-01 -1.315708905458450317e-01
-5.756352469325065613e-02 5.377948284149169922e-02 -4.493591934442520142e-02 -1.365716159343719482e-01 -2.661793231964111328e-01 -1.432127654552459717e-01 8.825528621673583984e-02 2.376832664012908936e-01 2.598535716533660889e-01 2.249504998326301575e-02 2.069940092042088509e-03 -1.998445764183998108e-02 6.121575832366943359e-02 3.976332768797874451e-02 2.306918501853942871e-01 -1.506462991237640381e-01 5.347932223230600357e-03 -1.070160642266273499e-01 3.774987757205963135e-01 5.836254358291625977e-02 2.017062529921531677e-02 3.040962219238281250e-01 -2.299010306596755981e-01 2.535148561000823975e-01 -3.565535843372344971e-01 2.414462119340896606e-01 -2.566128671169281006e-01 1.182529181241989136e-01 -6.095381826162338257e-02 -5.551498383283615112e-02 -6.190987676382064819e-02 1.565742194652557373e-01
-9.693662077188491821e-02 1.292012929916381836e-01 7.140773534774780273e-02 -1.076004281640052795e-01 -5.734314024448394775e-02 -1.054837629199028015e-01 -3.782181302085518837e-03 7.565673440694808960e-02 2.997449040412902832e-02 1.056408807635307312e-01 -7.579440623521804810e-02 -1.094214767217636108e-01 1.602561771869659424e-01 1.836137026548385620e-01 1.931356787681579590e-01 -7.098565250635147095e-02 1.933934539556503296e-01 -1.468361765146255493e-01 3.257119059562683105e-01 -1.695707738399505615e-01 -1.347024440765380859e-01 1.963450014591217041e-02 -3.092867322266101837e-02 -4.850596189498901367e-02 1.646706312894821167e-01 -1.063184961676597595e-01 -5.964341759681701660e-01 8.358787745237350464e-02 3.794840574264526367e-01 -1.266174465417861938e-01 -3.923215717077255249e-02 1.649340987205505371e-01
2.867831289768218994e-01 3.366924822330474854e-02 2.826628684997558594e-01 -1.655571013689041138e-01 3.186951205134391785e-02 -2.127141505479812622e-01 2.023910135030746460e-01 4.968246445059776306e-02 -1.245705559849739075e-01 -6.629653275012969971e-02 6.851941347122192383e-02 -1.168850809335708618e-01 -4.793398082256317139e-02 -3.562622889876365662e-02 3.691755831241607666e-01 1.660258769989013672e-01 3.734467551112174988e-02 -1.203961670398712158e-02 9.752285480499267578e-02 -8.441290259361267090e-02 1.344241201877593994e-01 -3.859717771410942078e-02 -8.815092593431472778e-02 2.734701931476593018e-01 -1.704081147909164429e-01 4.148123264312744141e-01 -3.113295733928680420e-01 -8.873967826366424561e-02 2.329848110675811768e-01 2.594003453850746155e-04 1.636412441730499268e-01 -8.165404200553894043e-02
8.386864513158798218e-02 -3.185617029666900635e-01 1.106368079781532288e-01 -5.331143736839294434e-02 3.136344850063323975e-01 -2.897766828536987305e-01 1.057790219783782959e-01 8.978345990180969238e-02 1.807867288589477539e-01 2.435556612908840179e-02 1.315350532531738281e-01 -1.180403959006071091e-02 1.106953546404838562e-01 -4.303475469350814819e-02 -2.127454802393913269e-02 1.499463170766830444e-01 2.225083410739898682e-01 -3.034019172191619873e-01 7.156401872634887695e-02 1.227549314498901367e-01 6.581412255764007568e-02 -6.812126934528350830e-02 -3.080354034900665283e-01 -4.427371919155120850e-02 -2.067504078149795532e-01 2.385517954826354980e-01 -4.296003878116607666e-01 8.747442066669464111e-02 1.056987717747688293e-01 2.431526593863964081e-02 -1.348922960460186005e-02 -1.252100914716720581e-01
-6.918313354253768921e-02 1.803778111934661865e-01 -1.744040288031101227e-02 -8.924473077058792114e-03 -2.243046462535858154e-01 -2.846673130989074707e-01 1.177465170621871948e-01 1.909996941685676575e-02 3.419228270649909973e-02 6.703089922666549683e-02 -1.001156419515609741e-01 -2.011076956987380981e-01 9.367143362760543823e-02 -1.209339797496795654e-01 2.781170308589935303e-01 -2.108271867036819458e-01 2.498556822538375854e-01 7.743009924888610840e-02 1.494239866733551025e-01 2.027464807033538818e-01 -7.127575576305389404e-02 1.709332317113876343e-01 -2.344927489757537842e-01 2.931956350803375244e-01 -3.292728662490844727e-01 -1.417549550533294678e-01 -3.150089979171752930e-01 -3.998108953237533569e-02 -1.457198709249496460e-01 -3.859048709273338318e-02 -2.368812859058380127e-01 1.019223779439926147e-02
2.697350084781646729e-01 -1.491525471210479736e-01 1.799256168305873871e-02 -1.392097957432270050e-02 -7.725982367992401123e-02 -1.222428679466247559e-01 3.566441237926483154e-01 -6.119754537940025330e-02 -1.936357021331787109e-01 -9.010957926511764526e-02 3.761741146445274353e-02 -3.474608063697814941e-01 -8.573563769459724426e-03 1.991447210311889648e-01 4.066809117794036865e-01 1.803041994571685791e-01 6.408707052469253540e-02 -4.760754108428955078e-02 1.112056374549865723e-01 1.492143236100673676e-02 1.930747553706169128e-02 -3.625333681702613831e-02 -1.870842278003692627e-01 1.534420847892761230e-01 -4.692303016781806946e-02 3.031267225742340088e-01 -4.019299447536468506e-01 -4.038115963339805603e-02 3.050595708191394806e-02 2.787078917026519775e-02 7.939486950635910034e-02 -5.258283764123916626e-02
-1.148499622941017151e-01 3.134660189971327782e-03 1.740766018629074097e-01 -3.607929646968841553e-01 -1.248533725738525391e-01 -3.744359612464904785e-01 -9.988173842430114746e-02 3.608512878417968750e-02 1.681904792785644531e-01 -2.098200172185897827e-01 -1.779203116893768311e-01 3.555280342698097229e-02 1.106589734554290771e-01 1.112664267420768738e-01 -2.235839515924453735e-01 -1.009444892406463623e-02 1.666579842567443848e-01 1.099819839000701904e-01 -5.227888002991676331e-02 -2.647006511688232422e-01 -6.561581790447235107e-02 9.412576258182525635e-02 -2.739478945732116699e-01 2.166191786527633667e-01 -8.769726008176803589e-02 -3.567253798246383667e-02 -3.631218671798706055e-01 1.980479061603546143e-01 1.884019672870635986e-01 6.625977158546447754e-02 -1.060913577675819397e-01 -1.775650121271610260e-02
2.128446251153945923e-01 8.190185762941837311e-03 1.469325572252273560e-01 -1.549144387245178223e-01 1.717759817838668823e-01 2.402601949870586395e-02 3.481233119964599609e-01 1.563236489892005920e-02 4.936907067894935608e-02 -8.434206247329711914e-02 -1.260832697153091431e-01 6.461910158395767212e-02 7.374478876590728760e-02 4.509460180997848511e-03 3.799664974212646484e-01 1.722670793533325195e-01 1.296866238117218018e-01 2.222884595394134521e-01 1.549325883388519287e-01 3.011988103389739990e-02 1.806363314390182495e-01 1.754817515611648560e-01 -1.100722849369049072e-01 2.986823618412017822e-01 -3.059061765670776367e-01 -2.029335685074329376e-02 -3.403105139732360840e-01 -8.941960404627025127e-04 1.384449899196624756e-01 3.778244182467460632e-02 2.197527587413787842e-01 -1.175190135836601257e-01
-1.590881049633026123e-01 -1.163553968071937561e-01 2.009553611278533936e-01 -2.401555143296718597e-02 3.672390058636665344e-02 -3.779488205909729004e-01 7.203142158687114716e-03 -2.052710950374603271e-02 -9.107937663793563843e-02 -8.265162259340286255e-02 8.054127544164657593e-02 1.084485575556755066e-01 1.615151464939117432e-01 -1.019170582294464111e-01 -1.208453476428985596e-01 2.219050526618957520e-01 4.584771022200584412e-02 -2.925410270690917969e-01 9.202254563570022583e-02 -4.020355269312858582e-02 3.909354656934738159e-02 2.163110673427581787e-01 -3.888802230358123779e-01 1.851776987314224243e-02 -2.619118988513946533e-01 1.833924651145935059e-01 -3.811039626598358154e-01 2.807643115520477295e-01 9.345479309558868408e-02 -2.130070887506008148e-02 7.401251792907714844e-02 -5.665678158402442932e-02
-8.186308294534683228e-02 -1.443760544061660767e-01 -6.480886042118072510e-02 1.954624662175774574e-03 2.009800672531127930e-01 -6.511291116476058960e-02 3.252034634351730347e-02 2.203000187873840332e-01 -1.480196565389633179e-01 1.069946140050888062e-01 -4.339623823761940002e-02 -1.651302576065063477e-01 8.206796646118164062e-02 -1.326359808444976807e-01 1.166266649961471558e-01 2.782907104119658470e-03 1.201097443699836731e-01 -9.957624971866607666e-02 2.187231779098510742e-01 -1.693067699670791626e-01 2.469974160194396973e-01 8.280291408300399780e-02 -4.101849198341369629e-01 1.258856356143951416e-01 7.087416201829910278e-02 -1.874579042196273804e-01 -3.852482736110687256e-01 2.477242797613143921e-01 1.003083661198616028e-01 -2.525366246700286865e-01 -2.110257595777511597e-01 -2.290346026420593262e-01
-1.086680740118026733e-01 -5.599538236856460571e-02 2.201347053050994873e-01 -2.626783251762390137e-01 1.574109345674514771e-01 -2.898230552673339844e-01 -8.045376837253570557e-02 -5.840153619647026062e-02 1.057370826601982117e-01 -3.596524000167846680e-01 5.315314978361129761e-02 -2.296753972768783569e-01 1.937784552574157715e-01 1.115136072039604187e-01 1.412641555070877075e-01 -7.947962731122970581e-02 2.609361521899700165e-02 6.538615375757217407e-02 -5.029505863785743713e-02 -1.668632328510284424e-01 2.289174348115921021e-01 1.210464835166931152e-01 -3.795353174209594727e-01 2.823095023632049561e-01 -1.188044548034667969e-01 -1.439113914966583252e-01 -1.999527812004089355e-01 2.303321063518524170e-01 -7.134091109037399292e-02 7.079900056123733521e-02 -9.319728612899780273e-02 6.161380559206008911e-02
1.055650338530540466e-01 7.129199802875518799e-02 4.403742253780364990e-01 1.494615226984024048e-01 2.058735340833663940e-01 -2.964796423912048340e-01 3.521959856152534485e-02 -3.645427525043487549e-02 4.383103922009468079e-02 3.542010486125946045e-02 -7.522224634885787964e-02 -5.387109145522117615e-02 -9.667203575372695923e-02 -3.351355344057083130e-02 1.334974765777587891e-01 2.885764241218566895e-01 3.196150958538055420e-01 -5.259906500577926636e-02 9.552923589944839478e-02 -5.137670040130615234e-02 1.439542770385742188e-01 5.238900706171989441e-02 -2.052309960126876831e-01 3.360255956649780273e-01 -1.878873705863952637e-01 -3.288177028298377991e-02 -2.150147110223770142e-01 1.657527834177017212e-01 -1.901189833879470825e-01 3.835391625761985779e-02 -1.935988962650299072e-01 1.760050505399703979e-01
6.266770884394645691e-03 -1.300618052482604980e-01 2.915876507759094238e-01 -1.671824157238006592e-01 -1.084553357213735580e-02 8.341470360755920410e-02 1.484723836183547974e-01 -1.275811791419982910e-01 -1.286883279681205750e-02 -3.044950664043426514e-01 1.221755370497703552e-01 -4.997653141617774963e-02 1.070913970470428467e-01 3.185236454010009766e-01 1.018332913517951965e-01 1.963513903319835663e-02 1.333857625722885132e-01 -8.189790695905685425e-02 1.043376475572586060e-01 1.166115179657936096e-01 -1.101100668311119080e-01 1.002079923637211323e-03 -1.343045383691787720e-01 3.946024775505065918e-01 -1.941908299922943115e-01 1.068473905324935913e-01 -4.993776381015777588e-01 3.900763019919395447e-02 5.846251174807548523e-02 6.720960885286331177e-02 -1.129110082983970642e-01 1.873985826969146729e-01
5.311649292707443237e-02 -8.502552658319473267e-02 -1.504352968186140060e-02 -7.282602787017822266e-02 -3.181841075420379639e-01 -1.864995062351226807e-01 1.360627710819244385e-01 2.731184363365173340e-01 -7.731154561042785645e-02 -6.976196914911270142e-02 4.822164028882980347e-02 -5.672571063041687012e-02 1.663597524166107178e-01 -3.580176085233688354e-02 1.066413894295692444e-01 -2.153380662202835083e-01 2.028751820325851440e-01 1.785497367382049561e-01 2.672257423400878906e-01 2.986912727355957031e-01 4.519439488649368286e-02 8.968809992074966431e-02 8.476104587316513062e-02 2.683174610137939453e-01 -4.192924797534942627e-01 -2.712433598935604095e-02 -1.979728788137435913e-01 6.445792317390441895e-02 -1.017103344202041626e-01 2.102808505296707153e-01 -2.151642143726348877e-01 9.232497215270996094e-02
1.322432011365890503e-01 -2.228244245052337646e-01 1.253410577774047852e-01 1.222912296652793884e-01 3.562682541087269783e-03 -3.052711486816406250e-01 1.565199643373489380e-01 6.730908900499343872e-02 2.509165704250335693e-01 -2.127294689416885376e-01 2.406745404005050659e-01 -2.311487942934036255e-01 9.489494562149047852e-02 1.299498081207275391e-01 2.109801918268203735e-01 1.093881130218505859e-01 -4.402066394686698914e-02 1.151171475648880005e-01 -7.298942655324935913e-02 -1.646977514028549194e-01 -1.550685465335845947e-01 -8.139380067586898804e-02 -1.816838383674621582e-01 -1.817373745143413544e-02 -5.872114747762680054e-02 -8.219262212514877319e-02 -4.092756509780883789e-01 1.039791181683540344e-01 3.135724961757659912e-01 -1.998612284660339355e-01 -1.776185929775238037e-01 8.961194008588790894e-02
-5.043763667345046997e-02 -1.564027220010757446e-01 -3.193366900086402893e-02 -2.935009263455867767e-02 2.953582704067230225e-01 1.197835579514503479e-01 8.830955624580383301e-02 1.074475497007369995e-01 -1.079784799367189407e-02 4.870866611599922180e-02 -5.240224674344062805e-02 8.596933633089065552e-02 1.200415492057800293e-01 1.549627780914306641e-01 3.520689606666564941e-01 2.037354111671447754e-01 -6.350831687450408936e-02 1.415912061929702759e-01 4.731729626655578613e-02 -3.975620567798614502e-01 2.512453794479370117e-01 -6.357562541961669922e-02 -2.255355119705200195e-01 2.562491297721862793e-01 -1.043020263314247131e-01 1.859651878476142883e-02 -2.793218195438385010e-01 3.818581104278564453e-01 3.124447911977767944e-02 1.813928969204425812e-02 -1.316328644752502441e-01 1.091315597295761108e-01
1.063235849142074585e-01 -6.748063117265701294e-02 -1.358836591243743896e-01 -5.740263685584068298e-02 1.087197288870811462e-01 -1.019307821989059448e-01 8.547915518283843994e-02 9.006332606077194214e-02 2.212271541357040405e-01 -1.868369430303573608e-01 -2.371491789817810059e-01 -2.018562108278274536e-01 1.777106337249279022e-02 8.900399506092071533e-02 2.114245146512985229e-01 1.593472212553024292e-01 2.924748696386814117e-02 1.284101456403732300e-01 -5.349957942962646484e-02 -4.118074104189872742e-02 7.559134066104888916e-02 2.084823250770568848e-01 -1.796941459178924561e-01 3.173767328262329102e-01 -1.865999847650527954e-01 2.335591763257980347e-01 -5.117468833923339844e-01 -2.456779964268207550e-02 3.030391931533813477e-01 9.459389001131057739e-02 6.118552014231681824e-02 7.146992534399032593e-02
6.415148824453353882e-02 -2.361022382974624634e-01 2.669468224048614502e-01 -9.920025616884231567e-02 1.835422962903976440e-01 -8.565208315849304199e-02 -1.504850853234529495e-02 -3.213461488485336304e-02 1.334468871355056763e-01 -2.978133410215377808e-02 1.259509623050689697e-01 -7.516165822744369507e-02 -6.560195982456207275e-02 1.630691587924957275e-01 2.729406654834747314e-01 7.079376280307769775e-02 4.468709528446197510e-01 -1.494328230619430542e-01 9.881407022476196289e-02 2.129317522048950195e-01 1.544633321464061737e-02 9.755895286798477173e-02 -2.500211596488952637e-01 1.990742385387420654e-01 -2.517839670181274414e-01 2.570759952068328857e-01 -3.483539223670959473e-01 1.084626000374555588e-02 1.063715219497680664e-01 5.209035053849220276e-02 -1.070520430803298950e-01 2.605913393199443817e-02
4.438488557934761047e-02 -2.244114279747009277e-01 7.157474756240844727e-02 -1.628448665142059326e-01 -3.930929675698280334e-02 -2.597354650497436523e-01 3.668379038572311401e-02 -1.004541944712400436e-02 1.317560523748397827e-01 -2.009150236845016479e-01 2.294903248548507690e-01 -9.100881963968276978e-02 -8.705789223313331604e-03 1.553763151168823242e-01 5.074910521507263184e-01 2.493611872196197510e-01 2.049349099397659302e-01 -1.525310426950454712e-01 -1.040222272276878357e-01 6.119761988520622253e-02 5.566211417317390442e-03 2.526448667049407959e-01 -3.460214659571647644e-02 2.262455523014068604e-01 -9.904385358095169067e-02 1.097178608179092407e-01 -1.778525412082672119e-01 1.389917135238647461e-01 2.542967796325683594e-01 -1.014586444944143295e-02 -2.048064023256301880e-01 8.581977337598800659e-02
-4.530316963791847229e-02 -1.549910753965377808e-01 1.826126128435134888e-02 7.116176933050155640e-02 1.182871982455253601e-01 -4.149836301803588867e-01 1.090656686574220657e-02 -6.865187734365463257e-02 1.275893449783325195e-01 2.713656611740589142e-02 -2.527873404324054718e-02 -1.004921868443489075e-01 -1.531282067298889160e-01 -1.220086663961410522e-01 4.028381109237670898e-01 -4.933775868266820908e-03 2.151531726121902466e-01 3.418305218219757080e-01 1.219312399625778198e-01 2.595355510711669922e-01 2.324653565883636475e-01 8.320934325456619263e-02 -2.475371956825256348e-01 1.302225887775421143e-01 -1.274921447038650513e-01 2.054287493228912354e-01 -2.543695271015167236e-01 1.844773069024085999e-02 -1.178812235593795776e-01 -1.345324963331222534e-01 -3.528414294123649597e-02 8.832693099975585938e-02
6.297758221626281738e-02 -1.311528831720352173e-01 2.426466792821884155e-01 1.435084939002990723e-01 -1.952410489320755005e-02 4.200328141450881958e-02 -1.171809211373329163e-01 -4.183528944849967957e-02 -1.748679131269454956e-01 2.843248844146728516e-02 -1.224127933382987976e-01 -1.814709603786468506e-01 5.043317377567291260e-02 1.575923115015029907e-01 2.975341081619262695e-01 4.173874855041503906e-01 1.970153003931045532e-01 -2.877945080399513245e-02 3.230099976062774658e-01 7.839086651802062988e-02 2.904567681252956390e-02 2.418269030749797821e-02 -1.555165499448776245e-01 -1.522995997220277786e-03 -1.017424166202545166e-01 8.951520919799804688e-02 -4.804451465606689453e-01 3.594221547245979309e-02 1.176143810153007507e-02 5.377821251749992371e-02 1.918287873268127441e-01 -2.150799781084060669e-01
-3.978297114372253418e-02 -1.920584738254547119e-01 3.985864669084548950e-02 -1.672745645046234131e-01 3.148220852017402649e-02 -1.711550503969192505e-01 1.857342123985290527e-01 -4.647074267268180847e-02 -3.536204248666763306e-02 9.200391918420791626e-02 -7.715056650340557098e-03 1.435143202543258667e-01 3.015803694725036621e-01 6.911927461624145508e-02 2.624390423297882080e-01 -3.976636007428169250e-02 6.227234005928039551e-02 -2.906706035137176514e-01 -4.056446999311447144e-02 3.868013247847557068e-02 -1.825603544712066650e-01 3.026490211486816406e-01 -1.778381615877151489e-01 1.536345183849334717e-01 2.225303277373313904e-02 -7.353371381759643555e-02 -4.057769775390625000e-01 3.066147267818450928e-01 1.553675383329391479e-01 -1.090430095791816711e-01 4.431241378188133240e-02 -3.069819509983062744e-01
4.567963071167469025e-03 4.588495194911956787e-02 -5.867810174822807312e-02 -1.188712567090988159e-01 -4.411061108112335205e-01 -5.616433173418045044e-02 1.953222453594207764e-01 1.689250916242599487e-01 -3.475539758801460266e-02 -1.282508820295333862e-01 7.959231734275817871e-02 6.425643712282180786e-02 1.370322853326797485e-01 -7.771307975053787231e-02 2.013505995273590088e-01 -2.035748213529586792e-01 4.179818928241729736e-02 2.881129086017608643e-01 3.175998926162719727e-01 1.533622443675994873e-01 1.114228554069995880e-02 3.176971897482872009e-02 -1.161471381783485413e-01 1.956689655780792236e-01 -2.456045448780059814e-01 -6.228144094347953796e-02 -4.202642440795898438e-01 8.279306441545486450e-02 -8.177094161510467529e-02 7.076494861394166946e-03 -2.448839396238327026e-01 6.726760417222976685e-02
-2.215871773660182953e-02 -2.443782985210418701e-02 -1.629963666200637817e-01 -1.370353624224662781e-02 1.106848344206809998e-01 3.154603391885757446e-02 1.690849959850311279e-01 2.694027125835418701e-01 -1.491548418998718262e-01 1.514767259359359741e-01 -8.362860232591629028e-02 7.992285303771495819e-03 1.847432702779769897e-01 9.783371537923812866e-02 1.551859974861145020e-01 1.262754350900650024e-01 -1.450881958007812500e-01 -1.116526946425437927e-01 2.736722230911254883e-01 -5.080043897032737732e-02 4.761143028736114502e-02 1.568625718355178833e-01 -3.066349029541015625e-01 3.518000245094299316e-02 2.564505860209465027e-02 -1.108449324965476990e-02 -4.167207777500152588e-01 3.409483730792999268e-01 2.800586223602294922e-01 -4.730041697621345520e-02 -1.866922527551651001e-01 -2.871002554893493652e-01
-8.039156906306743622e-03 -8.586404472589492798e-02 -1.462833881378173828e-01 -1.164080351591110229e-01 -2.402856498956680298e-01 -1.033765822649002075e-01 2.716727554798126221e-01 1.047078371047973633e-01 9.803941100835800171e-02 1.643476486206054688e-01 8.299336582422256470e-02 -7.817590981721878052e-02 7.401683181524276733e-02 -1.103456169366836548e-01 1.807033717632293701e-01 -1.985705345869064331e-01 1.796578466892242432e-01 3.290670365095138550e-02 3.549112677574157715e-01 1.469139903783798218e-01 5.112816765904426575e-02 7.657226920127868652e-02 -6.783830374479293823e-02 2.243707031011581421e-01 -3.787527382373809814e-01 1.606124639511108398e-01 -4.033456444740295410e-01 -2.015945166349411011e-01 -8.787204325199127197e-02 2.510034013539552689e-03 -1.520832628011703491e-01 -1.315180510282516479e-01
1.109675318002700806e-01 -1.370832920074462891e-01 7.014611363410949707e-02 -8.589850366115570068e-02 1.624207012355327606e-02 3.305511549115180969e-02 2.855427861213684082e-01 2.335751429200172424e-03 6.269905716180801392e-02 -1.313033849000930786e-01 -2.956299185752868652e-01 -3.034150460734963417e-03 -1.701661646366119385e-01 -1.328766625374555588e-02 4.240553081035614014e-01 1.526493579149246216e-01 2.894696891307830811e-01 9.572814404964447021e-02 1.496258974075317383e-01 1.585951298475265503e-01 -9.899235516786575317e-02 1.361821144819259644e-01 -1.406830847263336182e-01 7.682886719703674316e-02 -2.417622506618499756e-01 1.046802997589111328e-01 -4.752134382724761963e-01 1.408798247575759888e-01 7.955485582351684570e-02 7.093579322099685669e-02 8.755340427160263062e-02 -6.494857370853424072e-02
3.940695151686668396e-02 -2.516275644302368164e-01 -6.892583519220352173e-02 -1.523654758930206299e-01 2.870548702776432037e-02 -2.666379511356353760e-01 2.024065405130386353e-01 1.666518487036228180e-02 -3.757421970367431641e-01 -1.678844690322875977e-01 6.170877069234848022e-02 1.731034740805625916e-02 2.931334972381591797e-01 7.969132065773010254e-02 8.245192468166351318e-02 -2.231301367282867432e-01 1.192097589373588562e-01 -1.079373732209205627e-01 1.037897616624832153e-01 -1.613729745149612427e-01 1.822714358568191528e-01 1.459826827049255371e-01 -2.245818637311458588e-02 2.657002769410610199e-02 -4.971441812813282013e-03 1.292723268270492554e-01 -4.801342189311981201e-01 1.610250025987625122e-01 8.357699960470199585e-03 4.742122441530227661e-02 -1.306637078523635864e-01 -2.462838590145111084e-01
1.044356375932693481e-01 -1.908552348613739014e-01 1.518601477146148682e-01 -1.018380559980869293e-02 -1.493430435657501221e-01 5.506989732384681702e-02 -1.898285746574401855e-01 1.142630800604820251e-01 1.483335494995117188e-01 1.501762419939041138e-01 1.080112829804420471e-01 -2.007229030132293701e-01 1.847062706947326660e-01 -2.171874195337295532e-01 1.090184673666954041e-01 2.919029295444488525e-01 1.522110253572463989e-01 -1.066999584436416626e-01 2.996650710701942444e-02 1.281192600727081299e-01 -6.218817085027694702e-03 1.710039079189300537e-01 2.096990942955017090e-01 3.153643012046813965e-01 -2.096616774797439575e-01 -1.086387559771537781e-01 -3.864046335220336914e-01 -7.882722467184066772e-02 1.180829033255577087e-01 -7.380364835262298584e-02 -2.396104186773300171e-01 2.598518431186676025e-01
-1.419729739427566528e-02 -2.066186219453811646e-01 1.275618001818656921e-02 -5.015740543603897095e-02 -2.847372591495513916e-01 2.191232750192284584e-03 2.091131508350372314e-01 9.916850179433822632e-02 1.661351621150970459e-01 -1.068943962454795837e-01 -6.742458045482635498e-02 -9.549149544909596443e-04 1.529716849327087402e-01 7.395797967910766602e-02 1.198978573083877563e-01 -2.881978452205657959e-01 1.465139687061309814e-01 5.303878337144851685e-02 2.955442667007446289e-01 1.940000504255294800e-01 -8.229285478591918945e-02 8.772806823253631592e-02 3.701523237396031618e-04 3.111789524555206299e-01 -3.727336525917053223e-01 -8.965629339218139648e-02 -3.710462450981140137e-01 5.766430497169494629e-02 -8.784588426351547241e-02 -7.512681931257247925e-02 -2.858637273311614990e-01 -7.935524731874465942e-02
1.954534798860549927e-01 9.669850021600723267e-02 1.169375702738761902e-01 -1.989112049341201782e-01 1.125773265957832336e-01 -2.021073400974273682e-01 1.628863364458084106e-01 1.528297513723373413e-01 -6.386242806911468506e-02 -3.696062788367271423e-02 2.421382218599319458e-01 -3.482834100723266602e-01 5.624467879533767700e-02 7.650914788246154785e-02 4.383481442928314209e-01 3.391264472156763077e-03 -8.196701109409332275e-02 -1.375634968280792236e-01 -1.568565517663955688e-02 -7.955882698297500610e-03 -9.134056977927684784e-03 2.591456519439816475e-03 -1.794968545436859131e-01 1.174502372741699219e-01 -3.188295662403106689e-01 1.762083470821380615e-01 -4.048952758312225342e-01 -6.918604671955108643e-02 9.898363053798675537e-02 5.433757603168487549e-02 8.891116827726364136e-02 1.228961125016212463e-01
-7.837980985641479492e-02 -2.677020803093910217e-02 -1.333714574575424194e-01 -1.045557111501693726e-01 2.000823020935058594e-01 -2.198259532451629639e-01 1.899595260620117188e-01 2.028797566890716553e-01 -1.308204084634780884e-01 5.063623189926147461e-02 5.296180397272109985e-02 -3.471783548593521118e-02 -2.460043178871273994e-03 -5.410441197454929352e-03 1.378284115344285965e-02 -1.051137298345565796e-01 9.105789661407470703e-02 -1.265958249568939209e-01 3.691759109497070312e-01 -4.190522432327270508e-02 1.253948211669921875e-01 -2.642313577234745026e-02 -3.982460796833038330e-01 2.467397600412368774e-01 -5.778268724679946899e-02 1.653093844652175903e-02 -3.482071459293365479e-01 2.504387795925140381e-01 6.954717636108398438e-02 3.064648807048797607e-02 -2.929023802280426025e-01 -2.940089106559753418e-01
-2.151134796440601349e-02 -3.685913980007171631e-02 -2.189232259988784790e-01 -2.439975552260875702e-02 -2.865790426731109619e-01 -6.449696421623229980e-02 1.203013360500335693e-01 1.113475207239389420e-02 -1.863824874162673950e-01 2.909150905907154083e-02 1.255248039960861206e-01 -1.936226338148117065e-02 -7.661362737417221069e-02 5.518840998411178589e-02 2.250680774450302124e-01 -9.725669026374816895e-02 7.504418492317199707e-02 -9.472101181745529175e-02 4.410136640071868896e-01 9.959712624549865723e-02 1.708574295043945312e-01 3.751457631587982178e-01 -1.146980598568916321e-01 1.829210817813873291e-01 -2.072009593248367310e-01 1.244187429547309875e-01 -4.012683033943176270e-01 1.054670214653015137e-01 1.198813132941722870e-02 -1.661772280931472778e-01 -1.511416733264923096e-01 1.063642725348472595e-01
-9.266742318868637085e-02 -1.022338792681694031e-01 -1.468325853347778320e-01 -1.107642948627471924e-01 -2.247905433177947998e-01 -2.267960309982299805e-01 2.129463851451873779e-01 1.444950997829437256e-01 1.822982132434844971e-01 -2.560553140938282013e-02 5.546325445175170898e-02 -9.858111292123794556e-02 2.261503934860229492e-01 4.952200502157211304e-02 2.100191265344619751e-01 -3.400165960192680359e-02 2.587171457707881927e-02 -3.166184993460774422e-03 3.602677583694458008e-01 2.624114155769348145e-01 -9.603816270828247070e-02 2.711427509784698486e-01 -2.932821810245513916e-01 1.122442111372947693e-01 -3.144697844982147217e-01 6.367380172014236450e-02 -3.142324686050415039e-01 1.165574043989181519e-01 -1.429606527090072632e-01 -4.041895642876625061e-02 -8.110327273607254028e-02 9.374272823333740234e-02
8.358543366193771362e-02 -1.892329752445220947e-01 1.052415594458580017e-01 -5.917676910758018494e-02 6.426014006137847900e-02 -2.375346571207046509e-01 1.643051207065582275e-01 -1.790449619293212891e-01 2.673358917236328125e-01 9.534271806478500366e-02 1.015135422348976135e-01 -9.952725470066070557e-02 7.511526346206665039e-02 -8.858598023653030396e-02 -4.811277613043785095e-02 2.031428366899490356e-01 2.880190312862396240e-02 -3.308788836002349854e-01 2.242852002382278442e-01 2.254999876022338867e-01 2.124399095773696899e-01 -5.877294018864631653e-02 -2.931531667709350586e-01 9.460583329200744629e-02 -2.704111635684967041e-01 1.835314333438873291e-01 -3.472224175930023193e-01 -2.120539732277393341e-02 2.554155588150024414e-01 -2.034098468720912933e-02 4.627797752618789673e-02 -1.209558993577957153e-01
-1.736702173948287964e-01 -8.852896839380264282e-02 -1.201248019933700562e-01 -4.605348780751228333e-02 -2.046533674001693726e-01 -6.646954268217086792e-02 2.383851408958435059e-01 1.552357822656631470e-01 1.321413516998291016e-01 5.111920833587646484e-02 1.306629776954650879e-01 -8.212526887655258179e-02 2.185176312923431396e-01 4.102540016174316406e-02 2.398242652416229248e-01 2.993315574713051319e-04 6.110566109418869019e-02 -2.683972008526325226e-02 5.348871350288391113e-01 1.851104199886322021e-01 -2.972885780036449432e-02 2.653976678848266602e-01 -2.621674835681915283e-01 2.555614113807678223e-01 -1.201437115669250488e-01 1.288836747407913208e-01 -2.203691303730010986e-01 6.941964477300643921e-02 -4.284071549773216248e-02 -5.698486696928739548e-03 -1.695856600999832153e-01 1.487987041473388672e-01
2.297245711088180542e-01 -5.641536042094230652e-02 -5.453862249851226807e-02 1.306697167456150055e-02 1.186197623610496521e-01 -1.350920200347900391e-01 1.979661285877227783e-01 -9.871777892112731934e-02 5.499152839183807373e-02 2.690150737762451172e-01 3.205091953277587891e-01 -1.220808476209640503e-01 3.597283065319061279e-01 9.757687896490097046e-02 -3.646669164299964905e-02 -1.364977806806564331e-01 9.984350204467773438e-02 -1.728460192680358887e-02 7.398779690265655518e-02 -1.145196259021759033e-01 1.882572323083877563e-01 1.238172650337219238e-01 -1.805650591850280762e-01 2.174349278211593628e-01 -9.608898311853408813e-02 -3.049168288707733154e-01 -3.609236776828765869e-01 -3.142059966921806335e-02 1.443539839237928391e-02 1.243354156613349915e-01 -3.140462934970855713e-01 2.166584879159927368e-02
-8.772825449705123901e-02 -8.609385043382644653e-02 -5.785955861210823059e-02 1.697881221771240234e-01 -3.117805421352386475e-01 -4.240565896034240723e-01 -6.487005203962326050e-02 1.907994896173477173e-01 9.480746835470199585e-02 -7.968759536743164062e-02 1.608046740293502808e-01 -2.836147248744964600e-01 9.952265769243240356e-02 7.801418751478195190e-02 1.606456786394119263e-01 -1.437622904777526855e-01 1.103179380297660828e-01 5.921562667936086655e-03 7.163187861442565918e-02 -4.482357203960418701e-02 9.237962961196899414e-02 1.710177510976791382e-01 -3.933639824390411377e-01 3.312478065490722656e-01 -4.849216341972351074e-02 -9.795046597719192505e-02 -2.530871629714965820e-01 5.951431021094322205e-02 -4.940150771290063858e-03 1.907733082771301270e-01 1.048331633210182190e-01 4.935592412948608398e-02
-3.879401087760925293e-02 -1.248064562678337097e-01 9.899009019136428833e-02 -1.142819076776504517e-01 -9.883856028318405151e-02 -1.788252443075180054e-01 3.941974788904190063e-02 1.633918881416320801e-01 -1.377759724855422974e-01 1.413376182317733765e-01 9.826804697513580322e-02 -8.662609010934829712e-02 -1.137975975871086121e-02 4.421590268611907959e-01 9.459368139505386353e-02 -1.424729675054550171e-01 -3.859189897775650024e-02 -2.540626190602779388e-02 3.278970122337341309e-01 1.839583069086074829e-01 -6.958030909299850464e-02 3.047251701354980469e-01 -9.701015055179595947e-02 2.286139279603958130e-01 -2.873299270868301392e-02 5.766747146844863892e-02 -4.309163689613342285e-01 2.807417213916778564e-01 -1.058530136942863464e-01 -8.637181669473648071e-02 -1.049308478832244873e-01 -8.867530524730682373e-02
5.485694482922554016e-02 1.078912243247032166e-01 5.097910761833190918e-01 3.607282787561416626e-02 5.167274177074432373e-02 -1.761876344680786133e-01 1.587799489498138428e-01 -5.726298317313194275e-02 9.686461649835109711e-03 -2.518955431878566742e-02 -8.350037038326263428e-02 -1.465378254652023315e-01 -5.790024995803833008e-02 -2.708630561828613281e-01 1.425589174032211304e-01 2.160001546144485474e-01 2.686906158924102783e-01 4.537813365459442139e-02 1.593683660030364990e-01 1.926143765449523926e-01 6.627360731363296509e-02 1.681441068649291992e-01 -1.363165676593780518e-01 1.689899861812591553e-01 -2.604218125343322754e-01 2.815607190132141113e-02 -3.181538879871368408e-01 1.211792528629302979e-01 8.427233248949050903e-02 2.450578212738037109e-01 -7.015807181596755981e-02 -1.262322813272476196e-01
-1.197426766157150269e-01 -1.442894041538238525e-01 1.386513113975524902e-01 -3.928377479314804077e-02 8.309186995029449463e-02 -2.164391726255416870e-01 1.567703783512115479e-01 7.948087155818939209e-02 -1.998680084943771362e-01 1.042429134249687195e-01 -7.970656454563140869e-02 -1.886877790093421936e-02 6.608211994171142578e-02 -4.476736485958099365e-02 2.042455226182937622e-01 1.609562709927558899e-02 9.795546531677246094e-02 2.500286996364593506e-01 2.213624864816665649e-01 -3.757389262318611145e-02 2.013353109359741211e-01 3.238859474658966064e-01 -1.094991341233253479e-01 -6.668508052825927734e-02 -3.960461914539337158e-01 3.113524317741394043e-01 -1.423593163490295410e-01 1.469110697507858276e-02 -4.532741755247116089e-02 -4.089060127735137939e-01 -9.379656612873077393e-02 1.297389864921569824e-01
4.880177974700927734e-02 -4.542562365531921387e-01 3.719308413565158844e-03 1.348309218883514404e-01 6.212790310382843018e-02 -1.413233578205108643e-01 2.777732908725738525e-01 -1.191727593541145325e-01 7.513012271374464035e-03 1.918562501668930054e-01 -8.763922750949859619e-02 1.547333300113677979e-01 2.509827315807342529e-01 4.964774101972579956e-02 -8.717171847820281982e-02 -3.437411214690655470e-04 2.166333198547363281e-01 -7.920581102371215820e-02 -9.291729889810085297e-03 -9.670455008745193481e-02 2.468757182359695435e-01 1.197851672768592834e-01 -1.750972568988800049e-01 5.518468841910362244e-02 -5.289064347743988037e-02 -1.408001035451889038e-01 -5.111438632011413574e-01 1.734633147716522217e-01 -4.302453598938882351e-04 -6.281965970993041992e-02 -1.624719798564910889e-01 1.934728957712650299e-02
3.740682080388069153e-02 -1.020414978265762329e-01 -1.421696990728378296e-01 -1.076648533344268799e-01 -2.589243054389953613e-01 -7.273197174072265625e-02 1.925673782825469971e-01 3.593315929174423218e-02 1.383964996784925461e-02 1.367804706096649170e-01 -1.489861607551574707e-01 -1.600356251001358032e-01 1.034979969263076782e-01 1.636369386687874794e-03 3.059506714344024658e-01 -1.170192658901214600e-01 -3.000238165259361267e-02 4.744920134544372559e-02 4.557439982891082764e-01 2.752175331115722656e-01 -2.831592410802841187e-02 2.185709774494171143e-01 -1.109542101621627808e-01 5.159943178296089172e-02 -3.122417628765106201e-01 5.243520811200141907e-02 -4.529334306716918945e-01 3.431820496916770935e-02 -3.924737684428691864e-03 -2.261704765260219574e-02 -9.324073325842618942e-04 -6.091677770018577576e-02
2.916576862335205078e-01 -5.311262235045433044e-02 1.546708196401596069e-01 -4.317511990666389465e-02 2.704293467104434967e-03 -1.048369333148002625e-01 3.000405728816986084e-01 1.451466232538223267e-01 3.706161677837371826e-02 -1.048716977238655090e-01 -1.247094273567199707e-01 8.229513186961412430e-04 -1.655138283967971802e-02 1.068566590547561646e-01 4.221409261226654053e-01 9.381818771362304688e-02 1.999531388282775879e-01 1.627255827188491821e-01 -3.334112465381622314e-02 2.129101902246475220e-01 1.284456402063369751e-01 2.324613034725189209e-01 -6.451006233692169189e-02 2.211097627878189087e-01 -1.977731734514236450e-01 -2.349906135350465775e-03 -3.785092234611511230e-01 4.164498671889305115e-02 2.786768078804016113e-01 -2.999674342572689056e-02 1.931432187557220459e-01 -3.371610492467880249e-02
1.211839616298675537e-01 2.567948307842016220e-03 -4.887787997722625732e-02 -2.119937837123870850e-01 -3.516944125294685364e-02 -2.055670469999313354e-01 -1.903848350048065186e-02 -7.647304981946945190e-02 -1.200883314013481140e-01 4.535129070281982422e-01 4.217634350061416626e-02 -2.522871596738696098e-03 8.391029387712478638e-02 1.220947206020355225e-01 9.016884863376617432e-02 -1.332185268402099609e-01 5.914933606982231140e-02 -1.490980684757232666e-01 1.286912262439727783e-01 -2.134255617856979370e-01 -7.829763740301132202e-02 9.380001574754714966e-02 -3.685755729675292969e-01 2.120028585195541382e-01 1.536076813936233521e-01 9.794828295707702637e-02 -4.391637146472930908e-01 6.573779881000518799e-02 1.717651486396789551e-01 -7.102300226688385010e-02 9.021127596497535706e-03 2.645728290081024170e-01
9.292114526033401489e-02 5.467906966805458069e-02 2.499988377094268799e-01 -1.177285090088844299e-01 4.103216901421546936e-02 -9.446065872907638550e-02 3.430361449718475342e-01 8.597849309444427490e-02 -1.062821224331855774e-01 -1.876252740621566772e-01 -1.570003628730773926e-01 2.388422749936580658e-02 -3.368975594639778137e-02 2.150331288576126099e-01 6.116931326687335968e-04 2.894933894276618958e-02 -1.515867710113525391e-01 -4.345182329416275024e-02 6.892717629671096802e-02 3.391142934560775757e-02 2.658524215221405029e-01 -3.508012974634766579e-03 -2.102940082550048828e-01 3.451692461967468262e-01 -3.929425403475761414e-02 1.590760052204132080e-01 -2.270997911691665649e-01 2.832248210906982422e-01 4.644423350691795349e-02 -3.003099560737609863e-01 -3.732821047306060791e-01 3.560034185647964478e-02
-3.032346442341804504e-02 -1.326449066400527954e-01 -5.649825930595397949e-02 8.038460463285446167e-02 -2.448156625032424927e-01 -1.931550502777099609e-01 1.367607265710830688e-01 -4.977792501449584961e-02 6.506679952144622803e-02 -1.367955505847930908e-01 -7.691042125225067139e-02 -1.169579178094863892e-01 2.267178893089294434e-01 -3.082168661057949066e-02 1.642654389142990112e-01 -2.337795197963714600e-01 1.653090268373489380e-01 1.293852776288986206e-01 4.741744995117187500e-01 1.921493411064147949e-01 -5.576672777533531189e-02 9.837529808282852173e-02 -1.491045802831649780e-01 2.200839072465896606e-01 -3.758797049522399902e-01 -5.824134219437837601e-03 -3.075993657112121582e-01 -8.516266942024230957e-02 -5.952362716197967529e-02 -8.603502810001373291e-02 -1.507501453161239624e-01 1.035951897501945496e-01
-5.004020780324935913e-02 -7.635796070098876953e-02 2.851846516132354736e-01 -2.444151788949966431e-02 1.130085289478302002e-01 -2.650888562202453613e-01 -9.974671155214309692e-02 -1.069886684417724609e-01 6.658657640218734741e-02 -2.296454608440399170e-01 1.676416993141174316e-01 -1.159499138593673706e-01 2.600025236606597900e-01 -6.652621179819107056e-02 -5.044544814154505730e-04 -4.612038284540176392e-02 3.136219978332519531e-01 -1.296592503786087036e-01 4.781236127018928528e-02 1.690576970577239990e-01 1.819679886102676392e-01 7.692410051822662354e-02 -2.848099172115325928e-01 3.521429300308227539e-01 -2.218838483095169067e-01 3.006266355514526367e-01 -2.641651928424835205e-01 6.498035043478012085e-02 4.771219938993453979e-02 -1.242955401539802551e-01 -9.475154429674148560e-02 -4.381240904331207275e-02
3.008924657478928566e-03 -2.194746769964694977e-02 -1.519321501255035400e-01 -1.217320412397384644e-01 -1.830888688564300537e-01 -1.618245989084243774e-01 9.942442178726196289e-02 2.745708823204040527e-01 1.741279810667037964e-01 -8.436222374439239502e-02 1.796262413263320923e-01 -1.153341904282569885e-01 1.777829676866531372e-01 6.042553111910820007e-02 3.543247878551483154e-01 3.539934381842613220e-02 -2.603603154420852661e-02 -1.559249609708786011e-01 3.581142723560333252e-01 1.316642612218856812e-01 -8.978893607854843140e-02 2.037234008312225342e-01 -2.958773970603942871e-01 1.872606277465820312e-01 -2.595086693763732910e-01 3.204000182449817657e-03 -3.047866821289062500e-01 7.491324841976165771e-02 -1.348167806863784790e-01 -1.452540308237075806e-01 -4.163068160414695740e-02 1.481395661830902100e-01
4.825020208954811096e-02 -2.821526825428009033e-01 -6.306216120719909668e-02 2.011831998825073242e-01 1.976989209651947021e-02 -1.273977458477020264e-01 2.599004805088043213e-01 -1.198959946632385254e-01 -1.374990344047546387e-01 7.011668384075164795e-02 -1.221790909767150879e-01 1.139417942613363266e-02 3.407802879810333252e-01 6.805296242237091064e-02 -5.384775623679161072e-02 -9.045567363500595093e-03 5.952522531151771545e-02 -1.899877488613128662e-01 -4.890630394220352173e-02 -1.519734505563974380e-02 2.099424898624420166e-01 1.697612255811691284e-01 1.685079187154769897e-02 5.572161450982093811e-02 -2.420661002397537231e-01 -1.971501410007476807e-01 -5.198034048080444336e-01 1.768092513084411621e-01 8.058983087539672852e-02 1.151814982295036316e-01 -2.703021168708801270e-01 4.637992009520530701e-02
-9.029524028301239014e-02 5.335449706763029099e-03 2.912347950041294098e-02 -1.682058125734329224e-01 -2.213070243597030640e-01 -4.894204065203666687e-02 2.868044376373291016e-01 2.943724952638149261e-02 1.128091365098953247e-01 -2.930640056729316711e-02 -7.714593410491943359e-02 -1.485941112041473389e-01 2.229874581098556519e-01 -8.083248883485794067e-02 2.700700759887695312e-01 -1.096261739730834961e-01 1.758259832859039307e-01 9.620404988527297974e-02 4.098011553287506104e-01 2.405896931886672974e-01 1.487724632024765015e-01 1.041505113244056702e-01 -1.037678048014640808e-01 4.308806732296943665e-02 -3.005769550800323486e-01 -2.700472250580787659e-02 -3.821241557598114014e-01 7.632100582122802734e-02 -1.976656466722488403e-01 3.054334037005901337e-02 -2.167138159275054932e-01 6.219043582677841187e-02
1.061992943286895752e-01 5.499540269374847412e-02 1.395777761936187744e-01 -1.622124612331390381e-01 -1.150798238813877106e-02 -2.591057121753692627e-01 -1.870954781770706177e-02 9.169944375753402710e-02 -1.130114197731018066e-01 -1.262567639350891113e-01 6.978053599596023560e-02 -2.210148274898529053e-01 2.837863005697727203e-02 1.104977354407310486e-01 3.919088840484619141e-01 3.308734893798828125e-01 1.337152123451232910e-01 1.003748849034309387e-01 1.196101680397987366e-01 2.031621523201465607e-02 1.315710693597793579e-01 -1.115015819668769836e-01 -3.475475013256072998e-01 1.380683332681655884e-01 -1.379721760749816895e-01 2.650608718395233154e-01 -3.646425902843475342e-01 -1.278339028358459473e-01 1.785448193550109863e-01 -1.061668395996093750e-01 -4.664137959480285645e-03 1.063980236649513245e-01
-6.680496782064437866e-02 1.814869232475757599e-02 1.993796229362487793e-01 2.887455821037292480e-01 2.354310601949691772e-01 -3.499662280082702637e-01 6.103375926613807678e-02 4.483578354120254517e-02 4.660982638597488403e-02 1.166053786873817444e-01 1.922378689050674438e-02 -5.634453147649765015e-02 3.486974537372589111e-01 2.951944172382354736e-01 -1.867597363889217377e-02 2.005045115947723389e-01 1.827207207679748535e-01 -2.238011509180068970e-01 4.171904642134904861e-03 -9.557732939720153809e-02 2.638326026499271393e-02 8.525979518890380859e-02 -2.269039452075958252e-01 8.356473594903945923e-02 -5.629608780145645142e-02 1.396405994892120361e-01 -3.868793547153472900e-01 5.472814664244651794e-02 1.144829168915748596e-01 1.941756606101989746e-01 -1.374697685241699219e-01 1.254587918519973755e-01
2.351028770208358765e-01 -8.902136981487274170e-02 1.474685519933700562e-01 3.182408632710576057e-03 8.615513145923614502e-02 -1.535292342305183411e-02 -3.279496729373931885e-02 4.276995733380317688e-02 2.522300779819488525e-01 -6.885521579533815384e-03 -2.136320024728775024e-01 -2.777922749519348145e-01 -6.521103531122207642e-02 -2.310447022318840027e-02 3.487976789474487305e-01 1.326216012239456177e-01 3.075073659420013428e-01 5.746890604496002197e-02 -1.497902721166610718e-01 -2.287596017122268677e-01 2.810881137847900391e-01 -8.403096348047256470e-02 -3.361977264285087585e-02 2.370144575834274292e-01 -3.502815663814544678e-01 3.702209144830703735e-02 -2.828562557697296143e-01 1.399030238389968872e-01 9.283006191253662109e-02 7.908076047897338867e-02 1.054725646972656250e-01 9.120850265026092529e-02
-5.139371007680892944e-02 -1.926819384098052979e-01 2.021860182285308838e-01 2.298501878976821899e-01 1.579620838165283203e-01 -2.599541544914245605e-01 -3.996303677558898926e-01 3.170016780495643616e-02 -5.872970446944236755e-03 5.090948566794395447e-02 1.927334815263748169e-01 -1.656335890293121338e-01 1.671197265386581421e-01 -9.321476519107818604e-02 2.270404249429702759e-01 1.967414319515228271e-01 1.783206462860107422e-01 1.590860486030578613e-01 1.745626330375671387e-01 -1.253630779683589935e-02 2.060375176370143890e-02 -4.255904257297515869e-02 -1.717081218957901001e-01 2.882480621337890625e-01 -9.178158640861511230e-02 -2.636416852474212646e-01 -2.086303681135177612e-01 -2.453712979331612587e-03 2.462937086820602417e-01 -1.529805064201354980e-01 9.879016131162643433e-02 -3.709793835878372192e-02
7.852982729673385620e-02 1.250827312469482422e-02 2.912814542651176453e-02 -1.709008775651454926e-02 1.956123411655426025e-01 -4.076288640499114990e-01 1.546066068112850189e-02 8.050732314586639404e-02 3.028703927993774414e-01 1.317610740661621094e-01 -2.370860055088996887e-02 -7.240857183933258057e-02 -5.844152346253395081e-02 -7.531828433275222778e-02 2.597912847995758057e-01 -1.124034970998764038e-01 1.840218901634216309e-02 2.358275353908538818e-01 7.055252045392990112e-02 1.282232850790023804e-01 -8.984879404306411743e-02 1.394224762916564941e-01 -2.936867438256740570e-02 2.034195959568023682e-01 7.077951449900865555e-03 -8.922830969095230103e-02 -5.708969235420227051e-01 1.346612721681594849e-01 -1.210856437683105469e-01 7.704502344131469727e-02 -2.299064248800277710e-01 6.804557144641876221e-02
3.086521476507186890e-02 -6.523327529430389404e-02 1.272518634796142578e-01 -1.168762799352407455e-02 2.668219208717346191e-01 -3.596638143062591553e-01 2.333299517631530762e-01 3.458498045802116394e-02 -6.012389902025461197e-03 -2.150176167488098145e-01 6.993601471185684204e-02 -3.659516274929046631e-01 2.094083428382873535e-01 -5.591792985796928406e-02 1.276343166828155518e-01 2.726729512214660645e-01 -9.044127911329269409e-02 -1.615777164697647095e-01 9.742986410856246948e-02 2.765571698546409607e-02 2.899821400642395020e-01 -1.582021415233612061e-01 -1.331094205379486084e-01 7.920919358730316162e-02 -2.720927298069000244e-01 9.340620785951614380e-02 -3.020427525043487549e-01 -3.074380941689014435e-02 -7.378653436899185181e-02 -5.872900784015655518e-02 2.344037219882011414e-02 1.937521547079086304e-01
-6.564723700284957886e-02 -1.005903482437133789e-01 -9.893617779016494751e-02 -7.335979491472244263e-02 -3.251890838146209717e-01 -1.144241616129875183e-01 1.190489828586578369e-01 2.380275428295135498e-01 2.304987311363220215e-01 -5.707642808556556702e-02 4.857122525572776794e-02 -4.943467304110527039e-02 1.661531329154968262e-01 7.156782597303390503e-02 2.764136195182800293e-01 -3.032302483916282654e-03 -8.249413967132568359e-02 -1.796576380729675293e-01 3.969786763191223145e-01 8.270920813083648682e-02 5.367791652679443359e-02 2.112674564123153687e-01 -2.047517746686935425e-01 2.513337135314941406e-01 -2.941496074199676514e-01 2.392751164734363556e-02 -3.359978199005126953e-01 5.820440500974655151e-02 -1.640847325325012207e-01 -1.359951049089431763e-01 6.795073393732309341e-03 7.370868325233459473e-02
-1.124906614422798157e-01 -8.075620234012603760e-02 -2.346459776163101196e-01 1.071803867816925049e-01 -1.660492122173309326e-01 -1.673548668622970581e-01 2.314128875732421875e-01 -5.574580654501914978e-02 -2.344850003719329834e-01 2.440488040447235107e-01 -1.695548743009567261e-01 -2.611751556396484375e-01 2.605282068252563477e-01 8.465516567230224609e-02 1.153377257287502289e-02 2.458431292325258255e-03 1.897340267896652222e-01 2.954105436801910400e-01 1.379573494195938110e-01 8.840046077966690063e-02 9.235682338476181030e-02 -2.535131871700286865e-01 7.451761979609727859e-03 3.438015580177307129e-01 -6.198010593652725220e-02 -8.606176823377609253e-02 -2.677797079086303711e-01 2.697622776031494141e-01 1.044089570641517639e-01 -3.609918802976608276e-02 6.704389583319425583e-03 -7.881254702806472778e-02
-6.199126690626144409e-02 1.534457318484783173e-02 1.660041958093643188e-01 2.408291585743427277e-02 8.947058022022247314e-02 -2.243105620145797729e-01 1.658327132463455200e-02 2.740014493465423584e-01 -7.090322673320770264e-02 -6.476166099309921265e-02 6.482426077127456665e-02 1.206131130456924438e-01 1.639474481344223022e-01 5.912464112043380737e-02 -1.152437329292297363e-01 -2.758560180664062500e-01 -1.198507845401763916e-01 -4.343018680810928345e-02 2.432397156953811646e-01 -7.068383693695068359e-02 2.231888473033905029e-02 2.242224663496017456e-02 -1.371807157993316650e-01 1.987082362174987793e-01 -1.047013849020004272e-01 1.999107003211975098e-02 -3.610361814498901367e-01 5.004295110702514648e-01 2.650828659534454346e-02 1.822297126054763794e-01 -3.206127285957336426e-01 -1.335326582193374634e-01
2.505392581224441528e-02 -2.765440568327903748e-02 -4.338816553354263306e-02 -9.341167658567428589e-02 8.994988352060317993e-02 -2.318054139614105225e-01 1.416482329368591309e-01 1.342930197715759277e-01 -2.399659454822540283e-01 1.243497207760810852e-01 1.150238737463951111e-01 -1.045912355184555054e-01 3.574496135115623474e-02 -6.796234101057052612e-02 2.212732583284378052e-01 -5.143921077251434326e-02 -1.345963776111602783e-01 -2.024034708738327026e-01 1.131501123309135437e-01 -3.480726853013038635e-02 2.414302676916122437e-01 2.263668775558471680e-01 -1.941253840923309326e-01 1.022004038095474243e-01 -1.105615347623825073e-01 -1.571973264217376709e-01 -5.024617314338684082e-01 2.502495944499969482e-01 -8.903550356626510620e-02 2.708855569362640381e-01 9.760828316211700439e-02 -2.444086670875549316e-01
-1.661859154701232910e-01 -1.954347938299179077e-01 -4.520335420966148376e-02 1.252774596214294434e-01 1.856167684309184551e-03 8.944956213235855103e-02 2.142183333635330200e-01 -1.080747470259666443e-01 2.087923884391784668e-01 -7.412648200988769531e-02 4.741961136460304260e-02 5.053741857409477234e-02 1.309076845645904541e-01 2.118336707353591919e-01 5.408518761396408081e-02 1.301123350858688354e-01 -1.169228926301002502e-02 8.237685263156890869e-02 1.681807488203048706e-01 4.385830834507942200e-03 1.918997764587402344e-01 1.429664492607116699e-01 -2.286317199468612671e-01 2.468290925025939941e-01 -2.490613013505935669e-01 9.673727303743362427e-02 -5.305401086807250977e-01 -1.757705658674240112e-01 2.807162404060363770e-01 1.181531623005867004e-01 -1.718452870845794678e-01 5.813838914036750793e-02
9.800222516059875488e-02 -3.037908971309661865e-01 1.024124398827552795e-01 -5.029292777180671692e-02 -1.251903623342514038e-01 -1.344900131225585938e-01 1.288610249757766724e-01 -1.014106124639511108e-01 -2.076522558927536011e-01 2.865817248821258545e-01 1.417771913111209869e-02 -3.339618816971778870e-02 3.139209449291229248e-01 -1.281363796442747116e-02 1.207167580723762512e-01 -1.306402534246444702e-01 4.832993149757385254e-01 1.861382871866226196e-01 7.099568843841552734e-02 -2.653912454843521118e-02 2.244845330715179443e-01 1.106344833970069885e-01 -2.947591245174407959e-01 1.065976638346910477e-02 3.696094453334808350e-02 1.017835661768913269e-01 -1.231081560254096985e-01 -1.126736477017402649e-01 4.249432682991027832e-02 1.076215580105781555e-01 -2.622833251953125000e-01 1.488849818706512451e-01
1.465772986412048340e-01 -1.832924596965312958e-02 -2.925888001918792725e-01 -1.103055775165557861e-01 8.700921386480331421e-02 -1.410283297300338745e-01 -1.231192052364349365e-02 1.984887868165969849e-01 -1.323126405477523804e-01 9.817583113908767700e-02 -1.668869517743587494e-02 -7.115688920021057129e-02 1.685574203729629517e-01 1.800357364118099213e-03 2.140459567308425903e-01 1.816500127315521240e-01 1.118242815136909485e-01 1.112054474651813507e-02 1.421313732862472534e-01 -2.036029994487762451e-01 1.596900224685668945e-01 -1.403352022171020508e-01 -2.629635334014892578e-01 8.287116885185241699e-02 -2.994626760482788086e-01 -1.923597306013107300e-01 -2.435321062803268433e-01 4.324745535850524902e-01 3.146240413188934326e-01 -4.531102254986763000e-02 5.588814243674278259e-02 -3.157905489206314087e-02
1.432732045650482178e-01 -2.314011603593826294e-01 1.215120851993560791e-01 1.418396383523941040e-01 1.529713571071624756e-01 -4.373747110366821289e-01 8.667399734258651733e-02 9.239594638347625732e-02 4.415043443441390991e-02 -2.049773782491683960e-01 3.971971571445465088e-02 3.254072740674018860e-02 1.237097308039665222e-01 -4.893330112099647522e-02 1.673058867454528809e-01 -6.472618877887725830e-02 7.463631778955459595e-02 7.247514277696609497e-02 -1.602358818054199219e-01 -7.937137037515640259e-02 -8.867835998535156250e-02 -2.197360843420028687e-01 -1.254882514476776123e-01 8.178647607564926147e-02 -5.216928943991661072e-02 1.889192461967468262e-01 -3.730015158653259277e-01 -3.991374373435974121e-02 3.309122622013092041e-01 7.467497140169143677e-02 -3.761453032493591309e-01 -8.205515146255493164e-02
-7.467752695083618164e-02 -6.015439704060554504e-02 1.736506074666976929e-01 8.424194902181625366e-02 1.408956497907638550e-01 -2.799030840396881104e-01 2.035750448703765869e-01 6.372278183698654175e-02 1.088045164942741394e-01 -1.493890732526779175e-01 -1.287683378905057907e-02 5.909175053238868713e-02 2.115199156105518341e-02 1.860744804143905640e-01 2.635084092617034912e-01 1.404194980859756470e-01 1.245629489421844482e-01 6.187584623694419861e-02 -3.872686251997947693e-02 7.371978717856109142e-04 1.089332848787307739e-01 -1.568708717823028564e-01 -3.696991801261901855e-01 2.623623609542846680e-01 4.881924763321876526e-02 -1.826429963111877441e-01 -5.081905722618103027e-01 6.535306572914123535e-03 2.058444172143936157e-01 -1.017719432711601257e-01 -3.751549171283841133e-03 -1.954411864280700684e-01
3.724475950002670288e-02 -1.381506025791168213e-01 7.380790263414382935e-02 8.679416775703430176e-02 1.985118538141250610e-01 -1.225263699889183044e-01 3.379014134407043457e-02 3.583880364894866943e-01 -1.759744733572006226e-01 1.560133397579193115e-01 2.174761891365051270e-01 4.521941766142845154e-02 6.501685082912445068e-02 -1.950274966657161713e-02 4.916422069072723389e-02 4.635713621973991394e-02 2.486142814159393311e-01 -7.755966484546661377e-02 5.433920398354530334e-02 -1.495593786239624023e-01 3.694295883178710938e-02 3.715804964303970337e-02 -2.612988352775573730e-01 3.120199143886566162e-01 -1.828603744506835938e-01 -5.119837075471878052e-02 -1.960784643888473511e-01 2.940103709697723389e-01 1.675065606832504272e-01 -3.971410393714904785e-01 -2.408145368099212646e-01 -4.978113248944282532e-02
8.234284073114395142e-02 -3.398345112800598145e-01 -9.391878847964107990e-06 -1.001527458429336548e-01 -1.020390987396240234e-01 -4.182936847209930420e-01 2.105287760496139526e-01 9.731031954288482666e-02 -1.893754899501800537e-01 -6.586834788322448730e-02 6.156950071454048157e-02 -3.959235269576311111e-03 1.253374814987182617e-01 7.140298187732696533e-02 -6.458211690187454224e-02 -1.823613047599792480e-01 9.959761798381805420e-02 -4.231996834278106689e-02 -1.203361600637435913e-01 -2.280322462320327759e-01 2.857773005962371826e-01 2.084102630615234375e-01 -1.636559218168258667e-01 1.086028441786766052e-01 -1.168714165687561035e-01 -1.916595548391342163e-02 -2.602745592594146729e-01 3.361434936523437500e-01 2.182342559099197388e-01 -1.130150333046913147e-01 -4.660648480057716370e-02 -1.645664721727371216e-01
-1.095781549811363220e-01 2.769048698246479034e-02 1.149207949638366699e-01 1.551876366138458252e-01 -2.904160022735595703e-01 -2.472494393587112427e-01 8.424997329711914062e-02 1.978077590465545654e-01 -3.506996482610702515e-02 1.325670927762985229e-01 8.051685243844985962e-02 4.826431721448898315e-02 -2.543168067932128906e-01 2.831314504146575928e-01 3.777146711945533752e-02 -1.405705213546752930e-01 2.102607339620590210e-01 -9.039177745580673218e-02 3.440294563770294189e-01 -1.560474336147308350e-01 -3.671054169535636902e-02 -2.059536799788475037e-02 5.589263141155242920e-02 1.540832668542861938e-01 -3.329446911811828613e-01 1.020946800708770752e-01 -3.653354644775390625e-01 2.226503789424896240e-01 3.678150102496147156e-02 5.611768364906311035e-02 -2.579198591411113739e-02 -1.771493852138519287e-01
-6.912367790937423706e-02 -2.834561169147491455e-01 -1.965890377759933472e-01 6.086302921175956726e-02 -1.984634697437286377e-01 -1.712267249822616577e-01 8.104534447193145752e-02 2.798298299312591553e-01 -9.944844059646129608e-03 -5.235043168067932129e-02 7.301544304937124252e-03 -2.186243683099746704e-01 2.988153994083404541e-01 1.580544710159301758e-01 -3.502415493130683899e-03 -1.605412513017654419e-01 1.846249401569366455e-01 2.276292629539966583e-02 9.247334301471710205e-02 -2.405202686786651611e-01 2.659770101308822632e-02 1.025173589587211609e-01 -4.638231918215751648e-02 3.026787042617797852e-01 1.603927910327911377e-01 -6.871922314167022705e-02 -4.669452011585235596e-01 1.385069489479064941e-01 -3.665457293391227722e-02 8.619514293968677521e-03 7.755593210458755493e-02 2.170367389917373657e-01
-1.851045340299606323e-01 -1.561532765626907349e-01 -2.097082883119583130e-02 -1.545178443193435669e-01 -1.122796759009361267e-01 -1.101125404238700867e-01 2.604359984397888184e-01 9.506373107433319092e-02 -1.913328915834426880e-01 -5.693251267075538635e-03 -1.128184273838996887e-01 -1.559848636388778687e-01 7.363963127136230469e-02 4.477279633283615112e-02 3.135948628187179565e-02 -2.821225859224796295e-02 -1.450835466384887695e-01 -5.120893567800521851e-02 2.100662793964147568e-03 1.779188811779022217e-01 2.566092014312744141e-01 -6.471607089042663574e-02 -1.264324486255645752e-01 2.267082035541534424e-01 -1.694499514997005463e-02 5.974880233407020569e-02 -2.527854144573211670e-01 3.352625668048858643e-01 3.240677714347839355e-01 -3.321143090724945068e-01 -3.641692399978637695e-01 1.081096976995468140e-01
-1.332731693983078003e-01 -1.460721809417009354e-02 -7.915596663951873779e-02 -8.395634591579437256e-02 -2.814421057701110840e-01 -1.116025075316429138e-01 1.322248131036758423e-01 1.793646514415740967e-01 1.004982516169548035e-01 -8.611820638179779053e-03 4.887275397777557373e-02 -1.452909559011459351e-01 1.651574373245239258e-01 1.118966564536094666e-01 2.264673113822937012e-01 -3.901393339037895203e-02 1.310507208108901978e-02 -4.296465218067169189e-02 3.485158085823059082e-01 2.130735516548156738e-01 -8.165995776653289795e-02 1.771351993083953857e-01 -2.569278776645660400e-01 2.027987539768218994e-01 -4.376454055309295654e-01 1.484176218509674072e-01 -2.969160676002502441e-01 1.639705747365951538e-01 -1.743090748786926270e-01 3.375244513154029846e-02 -1.222940981388092041e-01 1.093611195683479309e-01
2.788970619440078735e-02 -1.666035652160644531e-01 5.314329862594604492e-01 -3.042201101779937744e-01 1.164001896977424622e-01 -1.687495261430740356e-01 -2.271632105112075806e-02 -6.231391429901123047e-02 -4.414970055222511292e-02 9.640295803546905518e-02 -4.005921538919210434e-03 9.626298397779464722e-02 3.452951610088348389e-01 3.603270510211586952e-03 2.945672273635864258e-01 -7.528441399335861206e-02 1.768406927585601807e-01 -2.584744989871978760e-01 8.772839605808258057e-02 9.858667105436325073e-02 2.337207198143005371e-01 -3.723448887467384338e-02 -8.225177973508834839e-02 6.732067465782165527e-02 -5.639689415693283081e-02 2.103390693664550781e-01 -2.147208899259567261e-01 -1.161481589078903198e-01 -4.164472222328186035e-02 -1.349915862083435059e-01 -6.063789129257202148e-02 -6.638062745332717896e-02
6.219965592026710510e-02 -1.471068803220987320e-02 4.482580423355102539e-01 -9.056720882654190063e-02 9.281966835260391235e-02 -8.537339419126510620e-02 1.335206478834152222e-01 -1.049234569072723389e-01 9.002662450075149536e-02 5.224401131272315979e-02 2.734736800193786621e-01 -8.066810667514801025e-02 9.931053221225738525e-02 -7.263065874576568604e-02 6.683136802166700363e-03 2.181331813335418701e-01 1.402656584978103638e-01 -2.595980763435363770e-01 1.554617881774902344e-01 -3.062739223241806030e-02 1.735920906066894531e-01 8.231748640537261963e-02 -3.906161487102508545e-01 1.312554925680160522e-01 -1.871524602174758911e-01 2.380828261375427246e-01 -3.069587051868438721e-01 2.618609964847564697e-01 -1.089528575539588928e-01 -2.113019675016403198e-02 -1.480381749570369720e-02 3.478901460766792297e-02
9.391311556100845337e-03 4.791756719350814819e-02 1.020711362361907959e-01 -7.660511881113052368e-02 -4.332207143306732178e-03 -5.188429355621337891e-01 -1.141366921365261078e-02 -1.377450823783874512e-01 1.349848359823226929e-01 2.025086730718612671e-01 -3.192434459924697876e-02 -4.260570928454399109e-02 1.373770236968994141e-01 1.421716064214706421e-01 -1.145223975181579590e-01 -1.274698972702026367e-01 3.477041721343994141e-01 -2.665016353130340576e-01 6.457353383302688599e-02 -2.872607856988906860e-02 6.465418636798858643e-02 1.216755597852170467e-03 -1.955275386571884155e-01 2.275613136589527130e-02 -3.462598025798797607e-01 1.644666790962219238e-01 -2.462118566036224365e-01 2.194682955741882324e-01 2.346179932355880737e-01 -3.394263237714767456e-02 -1.032885685563087463e-01 -6.999782752245664597e-03
-8.431752026081085205e-02 -9.522144496440887451e-02 -1.129677146673202515e-01 -1.979778259992599487e-01 -2.490936070680618286e-01 -3.718032687902450562e-02 1.398904621601104736e-01 8.889237791299819946e-02 -1.290501933544874191e-02 8.256419748067855835e-02 3.439362347126007080e-02 -1.503166854381561279e-01 9.482063353061676025e-02 1.963542960584163666e-02 1.712853461503982544e-01 -2.743898332118988037e-01 -1.810260862112045288e-02 4.898816719651222229e-02 3.451961278915405273e-01 1.183033809065818787e-01 5.393687263131141663e-02 2.085947692394256592e-01 4.982058424502611160e-03 1.437939405441284180e-01 -3.988983631134033203e-01 1.039135158061981201e-01 -3.183050751686096191e-01 2.048847377300262451e-01 -4.935990646481513977e-02 -2.539468109607696533e-01 -2.047217637300491333e-01 2.667259275913238525e-01
2.419319897890090942e-01 -2.223372310400009155e-01 -9.266389533877372742e-03 -1.029613390564918518e-01 5.556710436940193176e-02 6.195546686649322510e-02 5.973849073052406311e-02 -6.676378101110458374e-02 -6.785005331039428711e-03 -7.746931910514831543e-02 -3.995599970221519470e-02 -1.032279878854751587e-01 1.364521384239196777e-01 6.374258548021316528e-02 2.364960461854934692e-01 5.397805944085121155e-02 -1.387062761932611465e-02 -4.307074472308158875e-03 2.004877179861068726e-01 -8.297286182641983032e-02 4.394796118140220642e-02 5.383403971791267395e-03 -7.931146025657653809e-02 8.625458925962448120e-02 3.254771828651428223e-01 3.960967063903808594e-01 -5.599672794342041016e-01 9.367015212774276733e-02 1.675029247999191284e-01 -2.221908122301101685e-01 -1.612214557826519012e-02 2.018336802721023560e-01
1.982581317424774170e-01 -1.743491888046264648e-01 1.447273343801498413e-01 -4.742262512445449829e-02 1.258193701505661011e-01 -1.757041960954666138e-01 -8.309865742921829224e-02 1.437926739454269409e-01 -3.768781200051307678e-02 -8.236189186573028564e-02 -9.860148280858993530e-02 -1.207409650087356567e-01 2.520317137241363525e-01 6.262788176536560059e-02 2.245288044214248657e-01 3.010532855987548828e-01 3.194485902786254883e-01 2.328069657087326050e-01 3.471222817897796631e-01 1.952012926340103149e-01 1.481283456087112427e-01 1.899081468582153320e-01 -2.866389155387878418e-01 -1.621953211724758148e-02 -1.069439807906746864e-03 1.312871873378753662e-01 -2.704964876174926758e-01 -1.629806756973266602e-01 5.035022646188735962e-02 3.759826719760894775e-02 7.864671200513839722e-02 -9.718808531761169434e-02
-1.028052791953086853e-01 -4.348720610141754150e-01 3.037443459033966064e-01 -1.167092844843864441e-02 -6.490520201623439789e-03 -4.954273812472820282e-03 1.928786635398864746e-01 1.190940961241722107e-01 2.657503783702850342e-01 -1.961125582456588745e-01 -1.205664202570915222e-01 -1.046078354120254517e-01 1.293426752090454102e-01 2.948796451091766357e-01 -3.723409771919250488e-02 5.302861705422401428e-02 1.353335827589035034e-01 -1.192377507686614990e-01 9.238154441118240356e-02 -1.953754760324954987e-02 -4.533304274082183838e-02 3.129081800580024719e-02 -1.925750523805618286e-01 4.212473928928375244e-01 6.639951467514038086e-02 1.068575829267501831e-01 -3.243950009346008301e-01 -6.667900085449218750e-02 3.648760542273521423e-02 7.169952988624572754e-02 -4.648577421903610229e-02 -1.444561630487442017e-01
7.990223914384841919e-02 -2.050381712615489960e-02 5.534294247627258301e-01 2.719698473811149597e-03 1.043332666158676147e-01 -1.753817796707153320e-01 -6.568551808595657349e-02 2.592076174914836884e-02 -1.628299127332866192e-03 -3.280512243509292603e-02 2.152755111455917358e-01 9.031651914119720459e-02 2.933369576930999756e-01 -1.509508043527603149e-01 5.545894429087638855e-02 1.760458946228027344e-01 1.610323786735534668e-01 -1.867262572050094604e-01 -3.210637718439102173e-02 3.983391914516687393e-03 1.342222690582275391e-01 1.969465464353561401e-01 -6.706634163856506348e-02 2.110711634159088135e-01 -1.576298177242279053e-01 1.745356172323226929e-01 -3.718666732311248779e-01 2.215780913829803467e-01 -1.244591400027275085e-01 5.261529237031936646e-02 5.871872603893280029e-02 9.847725927829742432e-02
3.120722174644470215e-01 -1.044734567403793335e-01 1.718169301748275757e-01 8.312527090311050415e-02 2.910789847373962402e-01 7.268998771905899048e-02 -5.937950313091278076e-02 8.716729469597339630e-03 1.022415161132812500e-01 -5.514840781688690186e-02 1.401755064725875854e-01 -3.567093312740325928e-01 1.865764707326889038e-01 1.139177829027175903e-01 3.332934379577636719e-01 2.537623345851898193e-01 -1.005507111549377441e-01 1.132405400276184082e-01 1.465478539466857910e-01 -3.357319533824920654e-02 4.195724427700042725e-02 -1.866367459297180176e-01 -1.870037056505680084e-02 1.362957209348678589e-01 4.960072040557861328e-02 -3.511437773704528809e-02 -4.179354310035705566e-01 6.456444412469863892e-02 1.750252991914749146e-01 -1.549125462770462036e-02 -2.478660941123962402e-01 -4.581358283758163452e-02
1.557618677616119385e-01 -1.160347610712051392e-01 1.032630503177642822e-01 -2.630397379398345947e-01 8.895198255777359009e-02 -3.814994916319847107e-02 1.327861547470092773e-01 1.051981896162033081e-01 -4.235141724348068237e-02 1.852805316448211670e-01 -1.277659367769956589e-02 -1.132984459400177002e-01 -4.569962993264198303e-02 -1.354460120201110840e-01 2.183039784431457520e-01 -5.305165424942970276e-02 9.131051599979400635e-02 -9.534983336925506592e-02 1.063617840409278870e-01 -9.819647669792175293e-02 -2.808245085179805756e-02 -2.667193710803985596e-01 -1.415571868419647217e-01 -5.089357867836952209e-02 1.352891921997070312e-01 5.775947496294975281e-02 -5.942896604537963867e-01 2.634562849998474121e-01 3.495133817195892334e-01 -5.473879724740982056e-02 -6.629271805286407471e-02 1.326894760131835938e-01
3.025906085968017578e-01 -2.327286154031753540e-01 1.898490786552429199e-01 3.300933539867401123e-01 -1.327517628669738770e-01 8.808323740959167480e-02 8.247577585279941559e-03 -1.215057075023651123e-01 -1.129375696182250977e-01 2.527589499950408936e-01 -5.801084637641906738e-02 -9.477833658456802368e-02 7.131434977054595947e-02 -2.239302545785903931e-01 4.615204036235809326e-01 -5.199792794883251190e-03 4.439054802060127258e-02 -1.352285742759704590e-01 1.139755100011825562e-01 -2.611856721341609955e-02 2.161085009574890137e-01 9.634412080049514771e-02 2.208207398653030396e-01 1.994161456823348999e-01 -3.755467385053634644e-02 1.359814554452896118e-01 -1.207627505064010620e-01 1.544686704874038696e-01 2.406235337257385254e-01 -1.202181354165077209e-02 -1.302614659070968628e-01 -2.911668270826339722e-03
-3.086685610469430685e-04 -6.790728867053985596e-02 4.298788011074066162e-01 -1.493296176195144653e-01 1.369230598211288452e-01 6.272380799055099487e-02 1.051787510514259338e-01 5.771415308117866516e-02 2.548746205866336823e-02 -1.722545027732849121e-01 -6.920901685953140259e-02 -1.528055369853973389e-01 2.217449694871902466e-01 2.680082917213439941e-01 5.318829417228698730e-02 -1.509752571582794189e-01 1.710236072540283203e-01 -3.910332545638084412e-02 6.480582058429718018e-02 1.179360821843147278e-01 -1.485046297311782837e-01 1.340409964323043823e-01 -2.749079465866088867e-01 3.601742684841156006e-01 -2.066943496465682983e-01 1.095332577824592590e-01 -4.181789457798004150e-01 7.483805995434522629e-03 8.658143877983093262e-02 5.311541259288787842e-02 -6.795248482376337051e-03 -1.091531589627265930e-01
-3.573617339134216309e-02 -6.468936055898666382e-02 2.023985385894775391e-01 -1.528766751289367676e-01 -3.252237662672996521e-02 2.739453501999378204e-02 1.722423136234283447e-01 5.913176015019416809e-02 -2.456308901309967041e-02 -3.576603531837463379e-01 1.489678919315338135e-01 5.942191928625106812e-02 -6.527724210172891617e-03 -3.445389121770858765e-02 2.496882379055023193e-01 2.798030078411102295e-01 6.738016009330749512e-02 -1.027653291821479797e-01 -1.768572442233562469e-02 2.842039428651332855e-02 2.927087545394897461e-01 8.873625658452510834e-03 -9.859956800937652588e-02 2.025698721408843994e-01 -3.098163194954395294e-02 -8.263351023197174072e-02 -4.939498603343963623e-01 1.771392673254013062e-01 1.160061061382293701e-01 -1.646343618631362915e-01 -1.051379591226577759e-01 -3.340892493724822998e-01
-2.099792361259460449e-01 -1.502208858728408813e-01 1.681697964668273926e-01 4.979544505476951599e-02 -9.507187455892562866e-02 -7.455795258283615112e-02 -1.536314748227596283e-02 1.599666029214859009e-01 -9.965152293443679810e-02 -9.534462541341781616e-02 2.316911965608596802e-01 6.381751596927642822e-02 5.728301033377647400e-02 3.874438405036926270e-01 5.755771324038505554e-02 -1.618198603391647339e-01 1.596637442708015442e-02 -7.858610711991786957e-03 4.196039140224456787e-01 5.006768554449081421e-02 1.987198591232299805e-01 2.852006256580352783e-01 -1.055694669485092163e-01 3.540800809860229492e-01 -9.413460642099380493e-02 7.716786116361618042e-02 -3.171142339706420898e-01 1.672865003347396851e-01 -9.978992491960525513e-02 -4.995836690068244934e-02 -6.603147089481353760e-02 -7.795996963977813721e-02
-7.746268808841705322e-02 -5.937732383608818054e-02 2.758125029504299164e-02 2.336622625589370728e-01 1.223359853029251099e-01 -1.830415129661560059e-01 2.393590807914733887e-01 -1.102777421474456787e-01 -3.447453305125236511e-02 -5.352381616830825806e-02 1.845216564834117889e-02 2.623427100479602814e-02 3.733558058738708496e-01 -7.574659585952758789e-02 2.674794495105743408e-01 2.179785072803497314e-01 7.609523832798004150e-03 -1.332589685916900635e-01 -1.032647565007209778e-01 -3.972435370087623596e-02 2.155186235904693604e-02 1.178449541330337524e-01 -2.941966056823730469e-01 6.661493331193923950e-02 -1.829814314842224121e-01 1.104396581649780273e-01 -4.714337885379791260e-01 1.907144784927368164e-01 -3.317162021994590759e-02 1.341488957405090332e-01 -4.288945719599723816e-02 2.954342961311340332e-01
-5.862504243850708008e-02 -1.052902340888977051e-01 1.357820164412260056e-02 -8.164357393980026245e-02 -1.730810403823852539e-01 -1.226534843444824219e-01 3.219503909349441528e-02 1.886757165193557739e-01 8.967985212802886963e-02 3.435190394520759583e-02 2.395932078361511230e-01 -1.277344822883605957e-01 8.040436543524265289e-03 1.653380990028381348e-01 1.702083796262741089e-01 -1.968814283609390259e-01 -1.114669740200042725e-01 -1.588313132524490356e-01 3.882994353771209717e-01 2.397301346063613892e-01 1.211838945746421814e-01 3.172267973423004150e-01 -1.284859776496887207e-01 2.867270708084106445e-01 -3.678860664367675781e-01 1.418518871068954468e-01 -2.634673714637756348e-01 1.401321142911911011e-01 -5.021305754780769348e-02 -5.265121161937713623e-02 -8.131537586450576782e-02 -5.054426565766334534e-02
1.349936276674270630e-01 -1.466957330703735352e-01 9.658190608024597168e-02 -2.001650631427764893e-02 8.876232802867889404e-02 -1.908524520695209503e-02 1.513940989971160889e-01 7.601701468229293823e-02 4.940193146467208862e-02 -3.851892948150634766e-01 -7.513017207384109497e-02 -7.959558069705963135e-02 -9.110745787620544434e-02 -1.046291962265968323e-01 3.170598447322845459e-01 3.940033912658691406e-02 -2.824194915592670441e-02 7.342752069234848022e-02 1.294569075107574463e-01 2.034121900796890259e-01 5.710086226463317871e-02 3.633712977170944214e-02 -2.799462974071502686e-01 4.031099677085876465e-01 -1.186795234680175781e-01 7.805126905441284180e-02 -4.519208073616027832e-01 -5.281794443726539612e-02 2.535746395587921143e-01 9.746465831995010376e-02 -4.943664371967315674e-02 -1.274844706058502197e-01
5.679482594132423401e-02 -3.232278227806091309e-01 -8.480359613895416260e-02 -1.361354589462280273e-01 3.370386362075805664e-01 -5.017973482608795166e-02 -8.717267215251922607e-02 1.056582108139991760e-01 5.970113351941108704e-02 1.871138252317905426e-02 -1.454622149467468262e-01 4.449931159615516663e-02 7.217247039079666138e-02 4.790932685136795044e-02 1.785095185041427612e-01 1.386717613786458969e-02 1.053791567683219910e-01 -4.310470446944236755e-02 1.237411350011825562e-01 -2.707746624946594238e-01 1.692022681236267090e-01 1.979629509150981903e-02 -2.796694934368133545e-01 2.276663035154342651e-01 -3.306523859500885010e-01 -1.621489040553569794e-02 -1.678279191255569458e-01 4.345810711383819580e-01 2.381088435649871826e-01 3.429976105690002441e-02 9.467229992151260376e-02 1.047089099884033203e-01
-2.451381832361221313e-01 2.438309416174888611e-02 5.136086419224739075e-02 -4.298287630081176758e-02 1.197542324662208557e-01 -2.726544439792633057e-01 8.868674188852310181e-02 2.312670052051544189e-01 -2.756327986717224121e-01 1.661008223891258240e-02 1.698023229837417603e-01 -2.285709232091903687e-01 2.769432961940765381e-01 -6.239078193902969360e-02 1.484003663063049316e-01 -2.005220055580139160e-01 1.801511198282241821e-01 -1.458868980407714844e-01 3.149055540561676025e-01 -2.321254760026931763e-01 1.090312972664833069e-01 3.959879651665687561e-02 -2.441250532865524292e-01 1.345778852701187134e-01 -1.761395782232284546e-01 -7.868298888206481934e-02 -1.303656995296478271e-01 1.412296146154403687e-01 1.910593062639236450e-01 3.546456992626190186e-02 1.006274372339248657e-01 -2.542705237865447998e-01
-4.951530322432518005e-02 -1.519902497529983521e-01 -1.336621493101119995e-01 -6.783755868673324585e-02 3.267177641391754150e-01 -1.808939427137374878e-01 7.349485903978347778e-02 2.813108563423156738e-01 -4.327496886253356934e-02 2.352662533521652222e-01 -1.677783429622650146e-01 -1.469233185052871704e-01 1.669608503580093384e-01 1.215942353010177612e-01 1.521975100040435791e-01 1.634716391563415527e-01 8.675233274698257446e-02 -8.554711937904357910e-02 1.859524101018905640e-01 -7.463873922824859619e-02 1.138642653822898865e-01 7.454318553209304810e-02 -2.022447437047958374e-01 8.974169380962848663e-03 -1.930786520242691040e-01 -1.996541768312454224e-01 -3.083887398242950439e-01 3.704263567924499512e-01 2.274318486452102661e-01 -1.809650659561157227e-01 -1.169915348291397095e-01 -7.967609912157058716e-02
2.837499380111694336e-01 -3.402640223503112793e-01 2.998817861080169678e-01 3.034740313887596130e-02 1.088844053447246552e-02 2.959340251982212067e-02 -2.119098305702209473e-01 1.995465010404586792e-01 3.830224648118019104e-02 -1.373544037342071533e-01 1.000685691833496094e-01 1.137003675103187561e-01 -7.625453174114227295e-02 -8.496502041816711426e-02 -6.607764866203069687e-03 -5.218273773789405823e-02 1.211972832679748535e-01 -9.784395806491374969e-03 6.738957017660140991e-02 -2.761653661727905273e-01 2.373423725366592407e-01 1.188560798764228821e-01 -1.471634805202484131e-01 2.875997126102447510e-01 1.090733930468559265e-01 2.728303968906402588e-01 -2.100429385900497437e-01 1.920267343521118164e-01 2.113060057163238525e-01 2.425976842641830444e-02 -2.835822105407714844e-01 -6.823841482400894165e-02
1.273725330829620361e-01 -2.142912596464157104e-01 1.141553595662117004e-01 -1.225062757730484009e-01 3.231819719076156616e-02 -1.262104064226150513e-01 1.402570009231567383e-01 8.734393864870071411e-03 2.561379075050354004e-01 -4.549764469265937805e-02 1.117099002003669739e-01 -2.526421248912811279e-01 8.494892716407775879e-02 -3.868957981467247009e-02 2.084915190935134888e-01 1.718314550817012787e-02 2.957179397344589233e-02 -2.539661228656768799e-01 3.558740913867950439e-01 -2.587831616401672363e-01 3.406863510608673096e-01 -4.690113291144371033e-02 1.360228210687637329e-01 6.356699019670486450e-02 8.665294945240020752e-02 2.410125136375427246e-01 -3.177214562892913818e-01 -1.533189117908477783e-01 1.579616665840148926e-01 -1.541626453399658203e-02 -2.270191162824630737e-01 1.002929955720901489e-01
-5.539881438016891479e-02 -3.179981112480163574e-01 7.961822301149368286e-02 9.322250261902809143e-03 1.731074303388595581e-01 -2.498112022876739502e-01 1.815002225339412689e-02 2.250837534666061401e-01 -2.273167669773101807e-01 8.627305924892425537e-02 1.434976160526275635e-01 -2.505915984511375427e-02 9.438313543796539307e-02 6.705362815409898758e-03 7.732398808002471924e-03 7.916805893182754517e-02 2.088838666677474976e-01 -2.389865070581436157e-01 -4.929902404546737671e-02 -1.436782721430063248e-02 6.349091231822967529e-02 4.032250493764877319e-02 -3.832276463508605957e-01 9.818685799837112427e-02 -6.781136244535446167e-02 -6.456026434898376465e-02 -3.097121715545654297e-01 3.006813824176788330e-01 7.413870096206665039e-02 -3.022550344467163086e-01 -3.001022636890411377e-01 -5.332817509770393372e-02
-1.187110915780067444e-01 -9.702774137258529663e-02 -7.398789376020431519e-02 -1.531542092561721802e-01 -3.453772664070129395e-01 -1.508203297853469849e-01 1.909957379102706909e-01 1.686811894178390503e-01 1.059720814228057861e-01 5.625275522470474243e-02 7.144680619239807129e-02 -5.663708224892616272e-02 1.389561295509338379e-01 9.792003035545349121e-02 1.808874160051345825e-01 -5.742872878909111023e-02 -1.310708075761795044e-01 -1.496617794036865234e-01 3.876512050628662109e-01 5.489010736346244812e-02 4.559749737381935120e-02 2.386307120323181152e-01 -1.978751718997955322e-01 2.509228587150573730e-01 -2.933635115623474121e-01 1.807413846254348755e-01 -3.605110645294189453e-01 7.611603289842605591e-02 -1.630096435546875000e-01 -2.928752452135086060e-02 -5.482469126582145691e-02 1.185044348239898682e-01
1.737251132726669312e-01 1.498207636177539825e-02 3.975993394851684570e-02 -5.822594463825225830e-02 9.409520775079727173e-02 -2.723230123519897461e-01 1.099380403757095337e-01 1.100270226597785950e-01 -2.638324201107025146e-01 -1.648573279380798340e-01 1.593421585857868195e-02 -2.655011415481567383e-01 1.144062876701354980e-01 7.437745481729507446e-02 3.146289288997650146e-01 1.634574681520462036e-01 3.696828708052635193e-02 -1.485162526369094849e-01 -6.092385202646255493e-02 1.441726833581924438e-01 5.843632295727729797e-02 -1.573259681463241577e-01 -1.503239721059799194e-01 7.147103548049926758e-02 -2.941425740718841553e-01 2.351820021867752075e-01 -4.247027933597564697e-01 5.721304565668106079e-02 8.677328005433082581e-03 1.653787493705749512e-01 2.114561200141906738e-02 2.973475158214569092e-01
1.418688334524631500e-02 -7.592285424470901489e-02 -8.634775876998901367e-02 -1.717828512191772461e-01 -2.805316448211669922e-01 -2.072178125381469727e-01 1.127410158514976501e-01 2.837926745414733887e-01 2.041487693786621094e-01 -7.173212617635726929e-02 3.841967880725860596e-02 -7.917243242263793945e-02 1.313309371471405029e-01 1.598697900772094727e-01 1.516618281602859497e-01 -4.324150085449218750e-02 -1.080821827054023743e-02 -2.102275043725967407e-01 4.104370772838592529e-01 1.293086409568786621e-01 9.970093518495559692e-02 2.371094077825546265e-01 -1.125229150056838989e-01 1.984579712152481079e-01 -3.243319690227508545e-01 4.990722239017486572e-02 -2.687689065933227539e-01 1.159999221563339233e-01 -1.358214318752288818e-01 -1.226735413074493408e-01 -1.121097952127456665e-01 1.811079680919647217e-01
1.536558866500854492e-01 -1.019845232367515564e-01 3.189186155796051025e-01 8.202964812517166138e-02 5.529956147074699402e-02 -1.597526073455810547e-01 1.342842876911163330e-01 1.850878596305847168e-01 -2.179210186004638672e-01 -1.816861182451248169e-01 5.371126532554626465e-02 -9.294814430177211761e-03 1.837713867425918579e-01 2.057134360074996948e-02 1.260703653097152710e-01 1.702945232391357422e-01 -2.530034445226192474e-02 3.116010427474975586e-01 7.244044542312622070e-02 -6.968110054731369019e-02 2.161832600831985474e-01 5.445620417594909668e-02 -2.066506445407867432e-01 -4.807563126087188721e-02 1.679411381483078003e-01 1.507682204246520996e-01 -5.124902129173278809e-01 -6.434682756662368774e-02 1.484531164169311523e-01 -2.495668977499008179e-01 -6.988073885440826416e-02 -6.812001019716262817e-02
1.490509659051895142e-01 -1.509229540824890137e-01 1.554600447416305542e-01 -8.406770229339599609e-02 -6.794215738773345947e-02 -4.623046889901161194e-02 1.482376307249069214e-01 4.600220918655395508e-02 4.223802592605352402e-03 -3.103064186871051788e-02 -1.614134013652801514e-01 4.048799723386764526e-02 -8.107160776853561401e-02 4.805129021406173706e-02 4.086488783359527588e-01 1.002812087535858154e-01 2.000694870948791504e-01 -2.353396452963352203e-02 2.080406248569488525e-02 2.351491749286651611e-01 3.096830286085605621e-02 -7.923372089862823486e-02 -1.551406979560852051e-01 2.271695733070373535e-01 -3.742548525333404541e-01 3.078100644052028656e-02 -4.200965762138366699e-01 1.689189113676548004e-02 2.677313685417175293e-01 6.487052142620086670e-02 2.716969251632690430e-01 -1.777960062026977539e-01
1.577447056770324707e-01 -7.484173029661178589e-02 9.147761762142181396e-02 -1.092062518000602722e-01 -2.564705349504947662e-02 -1.534669697284698486e-01 3.160406351089477539e-01 -3.704565763473510742e-02 -2.062721103429794312e-01 -1.964318454265594482e-01 3.780706599354743958e-02 -2.534441053867340088e-01 2.813327908515930176e-01 -5.514121800661087036e-02 1.957105249166488647e-01 3.291206806898117065e-02 -2.410751534625887871e-03 -9.045790135860443115e-02 1.011997684836387634e-01 4.396272078156471252e-02 1.152408421039581299e-01 4.139947146177291870e-02 -2.027474045753479004e-01 1.761871427297592163e-01 -2.174913287162780762e-01 3.081841170787811279e-01 -4.300658106803894043e-01 -3.181691169738769531e-01 3.025837615132331848e-02 -1.316341478377580643e-02 1.494725514203310013e-02 1.345360875129699707e-01
-8.494438976049423218e-02 -7.419649511575698853e-02 -1.041614189743995667e-01 3.221182152628898621e-02 -1.778073757886886597e-01 -1.078170016407966614e-01 1.231438815593719482e-01 1.897190958261489868e-01 8.175224065780639648e-02 1.911781355738639832e-02 2.761227823793888092e-02 -6.742192804813385010e-02 3.721921145915985107e-02 8.217695355415344238e-02 2.534695565700531006e-01 -1.082460731267929077e-01 1.699429936707019806e-02 -9.130205214023590088e-02 3.453048169612884521e-01 2.203413695096969604e-01 1.837798766791820526e-02 1.840190440416336060e-01 -1.830066889524459839e-01 1.689449399709701538e-01 -4.428139626979827881e-01 9.127372503280639648e-02 -4.190403819084167480e-01 2.340403050184249878e-01 -1.875016242265701294e-01 -1.842207610607147217e-01 -6.181883439421653748e-02 6.472543627023696899e-02
1.904400587081909180e-01 -1.181378662586212158e-01 -1.690472662448883057e-02 1.081001907587051392e-01 8.923471719026565552e-02 9.074997901916503906e-02 1.610501557588577271e-01 1.466062664985656738e-01 -2.284130007028579712e-01 -8.417314966209232807e-04 -2.405024133622646332e-02 -9.026040881872177124e-02 3.451596200466156006e-01 -7.244886364787817001e-03 1.798429153859615326e-02 1.187693327665328979e-01 3.108998537063598633e-01 1.793056726455688477e-02 1.407103985548019409e-01 -1.251338273286819458e-01 1.885308623313903809e-01 -1.800827085971832275e-01 -1.401254683732986450e-01 3.544566035270690918e-01 -2.993537187576293945e-01 1.565606594085693359e-01 3.183455846738070250e-04 5.023829266428947449e-02 1.974897086620330811e-01 -1.992683112621307373e-02 -3.812167346477508545e-01 -1.805549263954162598e-01
2.266503721475601196e-01 -2.941166460514068604e-01 -9.393276274204254150e-02 -2.231529355049133301e-01 1.805097460746765137e-01 -2.555064857006072998e-01 6.335263699293136597e-02 2.296424508094787598e-01 -5.183713138103485107e-02 -3.221036167815327644e-03 7.566677778959274292e-02 3.557094559073448181e-02 -2.837060950696468353e-02 -2.125517725944519043e-01 2.399272322654724121e-01 -7.347141206264495850e-02 1.243930980563163757e-01 1.475544422864913940e-01 1.494805514812469482e-01 -1.593654742464423180e-03 1.743430495262145996e-01 3.450375199317932129e-01 -1.856103390455245972e-01 -5.500912666320800781e-02 -3.671759366989135742e-01 -2.330053038895130157e-02 -2.232854962348937988e-01 9.573190659284591675e-02 -1.623363792896270752e-01 -2.044293284416198730e-01 8.135915547609329224e-02 1.207929700613021851e-01
1.177184283733367920e-02 -1.446368694305419922e-01 1.731113791465759277e-01 -1.176804378628730774e-01 8.323066681623458862e-02 -1.903931647539138794e-01 1.479731947183609009e-01 -4.797517322003841400e-03 1.252087056636810303e-01 -2.901774346828460693e-01 -4.045362025499343872e-02 1.312330216169357300e-01 2.281956747174263000e-02 6.573741137981414795e-02 4.789881110191345215e-01 1.296111643314361572e-01 -1.020913291722536087e-02 2.054357230663299561e-01 2.596292831003665924e-02 9.056104719638824463e-02 9.576887637376785278e-02 -1.549550294876098633e-01 -2.277752608060836792e-01 2.488511949777603149e-01 5.072392895817756653e-02 -4.897505789995193481e-02 -5.172272324562072754e-01 5.825197696685791016e-02 1.146953031420707703e-01 -7.600072026252746582e-02 2.918840385973453522e-02 -7.983189821243286133e-02
-1.242923736572265625e-01 -6.953715533018112183e-02 -7.991445064544677734e-02 -1.257556974887847900e-01 6.125333905220031738e-02 -1.841609627008438110e-01 3.017142713069915771e-01 2.220418155193328857e-01 -1.461046338081359863e-01 -1.918214187026023865e-02 -1.245274767279624939e-01 -1.048807892948389053e-02 9.727726131677627563e-02 -1.849441826343536377e-01 5.683017522096633911e-02 2.876710705459117889e-02 5.457136034965515137e-02 -7.831169664859771729e-02 3.936436772346496582e-01 -1.584265679121017456e-01 1.451417505741119385e-01 5.451558530330657959e-02 -4.607013463973999023e-01 1.571074724197387695e-01 6.259544193744659424e-02 -6.505475845187902451e-03 -2.584800422191619873e-01 2.223284095525741577e-01 8.950806409120559692e-02 -8.854787051677703857e-02 -1.334331929683685303e-01 -3.007774651050567627e-01
5.626843497157096863e-02 3.572953632101416588e-03 -8.246678858995437622e-02 -4.562118276953697205e-02 -2.522736787796020508e-01 -1.300431489944458008e-01 1.661023348569869995e-01 2.341828793287277222e-01 9.573274850845336914e-02 -9.006429463624954224e-03 6.004175916314125061e-02 -1.443144679069519043e-02 1.274178475141525269e-01 1.663640588521957397e-01 1.473551243543624878e-01 3.379019210115075111e-03 -1.614219397306442261e-01 -1.905428171157836914e-01 4.772465527057647705e-01 2.083606719970703125e-01 6.066834554076194763e-02 1.565458029508590698e-01 -1.815540045499801636e-01 1.732868403196334839e-01 -4.078706204891204834e-01 1.872336715459823608e-01 -2.774588167667388916e-01 1.016845554113388062e-01 -1.360445916652679443e-01 -6.007920205593109131e-02 -5.451445654034614563e-02 8.781142532825469971e-02
4.783418774604797363e-02 -1.446954347193241119e-02 3.181640803813934326e-01 -6.789023429155349731e-02 -4.106051637791097164e-04 -1.305482685565948486e-01 1.192333251237869263e-01 -2.533810772001743317e-02 -2.027099728584289551e-01 -3.487681150436401367e-01 9.139778465032577515e-02 -1.925065815448760986e-01 8.999055624008178711e-02 -6.285700947046279907e-02 9.238632768392562866e-02 6.626493483781814575e-02 2.022836655378341675e-01 9.945129603147506714e-02 1.907881498336791992e-01 -4.689209908246994019e-02 1.336550898849964142e-02 3.400032818317413330e-01 -1.811022609472274780e-01 3.883531987667083740e-01 -1.614261567592620850e-01 3.018782436847686768e-01 -2.268910706043243408e-01 -1.565404236316680908e-01 1.417440623044967651e-01 2.237731963396072388e-02 -1.056309267878532410e-01 1.136495769023895264e-01
1.082481741905212402e-01 7.254619151353836060e-02 1.618702411651611328e-01 6.585011631250381470e-02 7.678654044866561890e-02 -2.830150127410888672e-01 1.631984710693359375e-01 -1.192825138568878174e-01 8.310259878635406494e-02 2.636912167072296143e-01 -2.229048311710357666e-01 -1.987416446208953857e-01 4.159161075949668884e-02 -1.928423792123794556e-01 1.716058701276779175e-01 -1.966846436262130737e-01 1.672048494219779968e-02 8.363246917724609375e-02 4.866296797990798950e-02 1.999723166227340698e-01 9.925594925880432129e-02 1.940532773733139038e-01 -5.094585940241813660e-02 3.739167749881744385e-01 -1.531611382961273193e-01 -7.169304788112640381e-02 -3.774040937423706055e-01 1.520144343376159668e-01 -2.008857131004333496e-01 6.069459766149520874e-02 -2.738462984561920166e-01 1.517993584275245667e-02
1.423531621694564819e-01 -2.593911886215209961e-01 5.981269478797912598e-02 -2.237479686737060547e-01 -1.178572513163089752e-02 -2.304073572158813477e-01 1.410064399242401123e-01 1.899360120296478271e-01 -2.462499737739562988e-01 1.367540955543518066e-01 -8.763830177485942841e-03 -2.877952530980110168e-02 1.922914981842041016e-01 -1.578679531812667847e-01 -1.712406240403652191e-02 -2.823046036064624786e-02 2.062275558710098267e-01 -8.271872997283935547e-02 -1.476790159940719604e-01 -2.410147488117218018e-01 1.538601219654083252e-01 -6.200713664293289185e-02 -2.747703492641448975e-01 -4.333214834332466125e-02 -6.076453626155853271e-02 -3.902743756771087646e-02 -3.493337631225585938e-01 2.698222398757934570e-01 1.950868964195251465e-01 -8.383651822805404663e-02 -3.316543698310852051e-01 -1.307384818792343140e-01
-8.821985125541687012e-02 -1.091962233185768127e-01 4.514050856232643127e-02 -1.566225588321685791e-01 -3.581205308437347412e-01 -1.674390137195587158e-01 1.271708868443965912e-02 1.541988998651504517e-01 3.580544516444206238e-02 3.270426532253623009e-04 -1.831140182912349701e-02 -2.128815352916717529e-01 2.599856443703174591e-02 2.093274444341659546e-01 1.214146986603736877e-01 -1.513689011335372925e-01 -1.558565646409988403e-01 6.201161444187164307e-02 4.245192706584930420e-01 1.384290307760238647e-01 1.819099336862564087e-01 1.321130543947219849e-01 -5.641353200189769268e-04 2.497111111879348755e-01 -1.740493625402450562e-01 2.839563488960266113e-01 -2.623631954193115234e-01 1.187632754445075989e-01 -1.589051336050033569e-01 -2.284199446439743042e-01 -1.792184263467788696e-01 2.428961731493473053e-02
-5.168637260794639587e-03 -1.139092221856117249e-01 1.767344772815704346e-01 -1.384068429470062256e-01 -9.403146803379058838e-02 -1.279485523700714111e-01 3.751545771956443787e-02 2.444331645965576172e-01 5.192080046981573105e-03 -2.231258004903793335e-01 -4.433677718043327332e-02 -2.616370320320129395e-01 1.117075607180595398e-01 6.681757513433694839e-03 6.823853403329849243e-02 1.495321691036224365e-01 1.542087793350219727e-01 -1.165488660335540771e-01 -3.971577808260917664e-02 1.789325848221778870e-02 1.252965927124023438e-01 -9.254672378301620483e-02 -1.870130300521850586e-01 1.231828704476356506e-01 -3.469342291355133057e-01 3.489878475666046143e-01 -4.733512699604034424e-01 -2.963644862174987793e-01 4.629364982247352600e-02 7.524023950099945068e-02 -1.055978611111640930e-01 6.155950948596000671e-02
-7.815676182508468628e-02 -5.173328146338462830e-02 3.384555578231811523e-01 5.133297666907310486e-02 -5.206625908613204956e-02 -2.995927929878234863e-01 4.219771549105644226e-02 -1.496415287256240845e-01 2.426213771104812622e-02 1.073593050241470337e-01 9.989646077156066895e-02 -6.231708079576492310e-02 2.003712356090545654e-01 -6.034716032445430756e-03 2.632786929607391357e-01 2.581073045730590820e-01 6.006944179534912109e-02 -1.540408134460449219e-01 -8.837560564279556274e-02 -7.746254652738571167e-02 4.729178268462419510e-03 2.139490991830825806e-01 -4.240136146545410156e-01 1.267477720975875854e-01 1.545085012912750244e-01 2.693386077880859375e-01 -2.504559755325317383e-01 2.548550367355346680e-01 -1.397847980260848999e-01 3.183409199118614197e-02 -8.746562153100967407e-02 1.421088725328445435e-01
2.653613127768039703e-02 6.484251469373703003e-02 -2.608587965369224548e-02 2.206185273826122284e-02 -3.432744145393371582e-01 -1.240490600466728210e-01 1.792582422494888306e-01 9.365924447774887085e-02 -7.271745055913925171e-02 -1.022904217243194580e-01 5.751390475779771805e-03 -9.477278590202331543e-02 1.856719702482223511e-01 -1.497939676046371460e-01 1.584917157888412476e-01 -5.695651471614837646e-02 2.498592063784599304e-02 3.869947418570518494e-02 3.998767733573913574e-01 3.085168600082397461e-01 6.306873261928558350e-02 2.162364423274993896e-01 -1.162541583180427551e-01 7.049682736396789551e-02 -4.151436686515808105e-01 -4.653365910053253174e-02 -4.104535281658172607e-01 5.635239183902740479e-02 -9.683809429407119751e-02 -1.043990924954414368e-01 -9.137900918722152710e-02 -9.241212904453277588e-02
3.254787996411323547e-03 -1.338128894567489624e-01 1.813944578170776367e-01 9.272168576717376709e-02 -9.554830938577651978e-02 -3.461755812168121338e-01 -1.031922549009323120e-01 -1.746652275323867798e-01 6.159830093383789062e-02 8.636104315519332886e-02 -7.039434462785720825e-02 3.740194812417030334e-02 -1.341023296117782593e-01 9.430220723152160645e-02 -8.556424640119075775e-03 1.129891052842140198e-01 9.088543057441711426e-02 -2.057797312736511230e-01 -1.592987962067127228e-02 1.126139834523200989e-01 1.051395758986473083e-01 3.047156333923339844e-01 1.884795166552066803e-02 1.873309165239334106e-01 -3.132793903350830078e-01 -1.548430621623992920e-01 -4.088289141654968262e-01 2.277293503284454346e-01 1.199793070554733276e-01 1.779060065746307373e-02 -3.378873467445373535e-01 2.005969136953353882e-01
-6.851472705602645874e-02 1.649239100515842438e-02 -1.151734963059425354e-02 -4.536495357751846313e-02 1.894595324993133545e-01 -2.868224680423736572e-01 -9.104479104280471802e-02 1.874317228794097900e-01 8.622149378061294556e-02 1.075868830084800720e-01 2.007542103528976440e-01 -8.920953422784805298e-02 -9.193077683448791504e-02 1.624212265014648438e-01 1.845958679914474487e-01 -1.446278691291809082e-01 2.526517491787672043e-03 -2.374188788235187531e-02 3.673884570598602295e-01 -2.241305112838745117e-01 1.939717680215835571e-01 1.432269662618637085e-01 -6.678348779678344727e-02 2.020443528890609741e-01 2.021388523280620575e-02 1.973153650760650635e-01 -2.397529184818267822e-01 2.984551191329956055e-01 -6.918572634458541870e-02 -3.844627737998962402e-02 -3.413775861263275146e-01 -2.761608064174652100e-01
-6.865157932043075562e-02 3.730340301990509033e-02 -5.136377643793821335e-03 4.164422303438186646e-02 -1.036462709307670593e-01 -8.371102064847946167e-02 -1.154886335134506226e-01 3.456108272075653076e-01 6.701263785362243652e-02 1.922493278980255127e-01 2.244065701961517334e-02 -2.033142447471618652e-01 9.726347774267196655e-02 1.172755938023328781e-02 2.690432071685791016e-01 -5.515022203326225281e-02 3.963211551308631897e-02 1.729477010667324066e-02 -2.846765331923961639e-02 -3.911241888999938965e-02 3.442640602588653564e-01 2.852455079555511475e-01 -2.816950082778930664e-01 1.151657328009605408e-01 -1.785128563642501831e-01 -2.011199891567230225e-01 -3.053871691226959229e-01 2.971676588058471680e-01 -3.334314003586769104e-02 1.904858052730560303e-01 1.638777181506156921e-02 -2.915934324264526367e-01
7.459842413663864136e-02 -4.709449596703052521e-03 2.076741755008697510e-01 2.804664969444274902e-01 2.933911979198455811e-02 -7.617996633052825928e-02 1.216416656970977783e-01 -1.071157082915306091e-01 4.533542320132255554e-02 -1.491280943155288696e-01 1.365900933742523193e-01 -6.213134620338678360e-03 4.072818458080291748e-01 2.334690280258655548e-02 1.777770072221755981e-01 1.457281410694122314e-01 5.433920770883560181e-02 -1.454670876264572144e-01 3.093600273132324219e-02 1.417427882552146912e-02 2.425405234098434448e-01 1.444270163774490356e-01 -2.501485049724578857e-01 -6.612513959407806396e-02 -1.675315573811531067e-02 2.065890878438949585e-01 -3.863973319530487061e-01 2.170576751232147217e-01 -4.132578894495964050e-02 1.749609261751174927e-01 -3.657950162887573242e-01 5.306261125952005386e-03
1.700347214937210083e-01 -1.713212430477142334e-01 1.854404658079147339e-01 -6.269165873527526855e-02 -4.981840029358863831e-02 8.578766882419586182e-02 -2.611512839794158936e-01 2.455569431185722351e-02 7.104406505823135376e-02 8.723676949739456177e-02 9.551339596509933472e-02 -9.354026615619659424e-02 1.546667069196701050e-01 -1.405006796121597290e-01 2.311912924051284790e-01 1.786089837551116943e-01 8.378405869007110596e-02 8.393907546997070312e-02 2.275270968675613403e-02 -1.259133592247962952e-02 1.977185718715190887e-02 6.420867145061492920e-02 2.711603343486785889e-01 3.083695471286773682e-01 -1.566648781299591064e-01 7.214015722274780273e-02 -6.386500000953674316e-01 -6.289511173963546753e-02 9.031391888856887817e-02 -3.436378017067909241e-02 -1.625518649816513062e-01 4.270677454769611359e-03
-1.778271198272705078e-01 -1.737768203020095825e-01 -1.159764006733894348e-01 -8.623199164867401123e-02 -1.046356782317161560e-01 -5.619411915540695190e-02 8.048188756220042706e-04 3.006742298603057861e-01 -5.423428118228912354e-02 1.886844187974929810e-01 2.348275333642959595e-01 -2.280988395214080811e-01 -1.301184296607971191e-01 -1.420054584741592407e-01 2.159703224897384644e-01 1.193942800164222717e-01 -3.620883077383041382e-02 -2.672616206109523773e-02 2.267037518322467804e-02 1.135351061820983887e-01 3.600366786122322083e-02 9.169539064168930054e-02 -4.594147950410842896e-02 1.424516141414642334e-01 -3.518260717391967773e-01 -3.439055010676383972e-02 -3.455959558486938477e-01 2.310741692781448364e-01 5.543171614408493042e-02 -3.645377457141876221e-01 -1.759194582700729370e-01 -2.383874058723449707e-01
1.682415306568145752e-01 -1.334369480609893799e-01 2.134110331535339355e-01 3.881099820137023926e-02 1.168079152703285217e-01 -1.642498075962066650e-01 3.216719925403594971e-01 -1.599141508340835571e-01 -1.177585646510124207e-01 4.465267807245254517e-02 2.791430056095123291e-02 -7.481531053781509399e-02 1.710174977779388428e-01 -2.610324025154113770e-01 2.555080056190490723e-01 2.073614895343780518e-01 2.779241502285003662e-01 -1.789052784442901611e-01 -9.119364619255065918e-02 -2.627154290676116943e-01 9.585508704185485840e-02 1.095173358917236328e-01 -1.109646782279014587e-01 5.056654661893844604e-02 -1.792507320642471313e-01 -1.557527929544448853e-01 -3.031539022922515869e-01 1.875918954610824585e-01 -1.982199549674987793e-01 2.270556287840008736e-03 -2.281716018915176392e-01 1.085695624351501465e-01
1.293861865997314453e-01 -2.956881187856197357e-02 1.527680307626724243e-01 -2.725411653518676758e-01 -2.825097739696502686e-02 -1.623272746801376343e-01 -1.676176115870475769e-02 -1.812086403369903564e-01 9.048153460025787354e-02 8.727867156267166138e-02 4.537614062428474426e-02 -5.363031849265098572e-02 2.889471128582954407e-02 -1.806073077023029327e-02 2.618322670459747314e-01 2.875051200389862061e-01 3.329322636127471924e-01 5.609090998768806458e-02 1.562220901250839233e-01 2.310344874858856201e-01 9.011922776699066162e-02 3.846244812011718750e-01 -1.995779871940612793e-01 2.970008254051208496e-01 -1.618869751691818237e-01 7.847376912832260132e-02 -3.109413087368011475e-01 1.618033461272716522e-02 1.692449003458023071e-01 4.554202035069465637e-02 3.291890397667884827e-02 -1.200087219476699829e-01
2.906219102442264557e-02 -1.787270605564117432e-01 -1.861176490783691406e-01 1.669828891754150391e-01 -5.330597236752510071e-02 -4.251641631126403809e-01 1.403684318065643311e-01 5.099959298968315125e-02 -9.765037894248962402e-02 3.052294999361038208e-02 -9.001222997903823853e-02 3.536972030997276306e-02 8.164205402135848999e-02 -2.257997728884220123e-02 -3.610405325889587402e-02 -1.053004190325737000e-01 1.343828290700912476e-01 5.746070295572280884e-02 -4.102902486920356750e-02 3.827777504920959473e-02 1.999787837266921997e-01 1.498286426067352295e-01 6.573806749656796455e-04 2.642784416675567627e-01 -1.507575809955596924e-01 -2.133006006479263306e-01 -5.588386058807373047e-01 2.009745687246322632e-01 -3.950582817196846008e-02 1.690318584442138672e-01 -6.180626526474952698e-02 2.184714078903198242e-01
4.076609611511230469e-01 -2.976881861686706543e-01 -9.990336000919342041e-02 2.303255349397659302e-02 7.636307924985885620e-02 -4.719982743263244629e-01 -1.021439358592033386e-01 1.697561293840408325e-01 6.792588531970977783e-02 -1.669256091117858887e-01 9.233100712299346924e-02 -1.268839687108993530e-01 1.906879097223281860e-01 5.162650346755981445e-02 1.700882762670516968e-01 1.979750990867614746e-01 -4.855570942163467407e-02 9.128011763095855713e-02 6.346192210912704468e-02 -3.933872655034065247e-02 -1.489186137914657593e-01 -1.528668552637100220e-01 -1.144641637802124023e-01 -1.542111933231353760e-01 -1.197338253259658813e-01 3.984497115015983582e-02 -1.756739318370819092e-01 1.393126994371414185e-01 2.190261036157608032e-01 -1.282001435756683350e-01 -2.137500941753387451e-01 -1.660784482955932617e-01
9.329938143491744995e-02 -1.100301221013069153e-01 2.252822667360305786e-01 -1.208443641662597656e-01 -7.476486265659332275e-02 -7.726337015628814697e-02 1.233752891421318054e-01 1.357661187648773193e-01 -1.958302110433578491e-01 -2.493475526571273804e-01 -2.047788538038730621e-02 -1.968882828950881958e-01 5.983527749776840210e-02 5.617645382881164551e-02 2.034466117620468140e-01 1.146092861890792847e-01 1.326552182435989380e-01 -1.167438402771949768e-01 5.735677480697631836e-02 -1.197539493441581726e-01 2.425678968429565430e-01 2.292320877313613892e-02 -7.201046496629714966e-02 2.096797376871109009e-01 -1.087748259305953979e-01 2.954407334327697754e-01 -5.349112153053283691e-01 -2.618947029113769531e-01 8.871006965637207031e-02 1.072184816002845764e-01 3.999684378504753113e-02 1.883506625890731812e-01
2.290278077125549316e-01 1.182985529303550720e-01 1.483673322945833206e-02 2.209224402904510498e-01 -1.387479156255722046e-01 -2.942127883434295654e-01 -2.045043259859085083e-01 3.465055823326110840e-01 -1.342249661684036255e-01 -8.964459598064422607e-02 -2.341633476316928864e-02 -3.463470339775085449e-01 1.220849379897117615e-01 -3.924801200628280640e-02 6.724491715431213379e-02 7.146593648940324783e-03 -2.545781247317790985e-02 -2.956638485193252563e-02 -6.620942801237106323e-02 -2.521575093269348145e-01 -9.943562000989913940e-02 -3.008916415274143219e-02 -7.893701083958148956e-03 1.149755269289016724e-01 -3.173511624336242676e-01 3.208001554012298584e-01 -2.092366218566894531e-01 1.579212844371795654e-01 8.677265793085098267e-02 -5.217914655804634094e-02 -2.693184912204742432e-01 -2.360973134636878967e-02
-2.303653582930564880e-02 -3.434954583644866943e-02 2.189200222492218018e-01 -1.553643047809600830e-01 1.691659986972808838e-01 -3.931686878204345703e-01 4.196483641862869263e-02 -1.103783864527940750e-02 -9.551753848791122437e-02 -1.573581695556640625e-01 -8.982491493225097656e-02 -8.621678501367568970e-02 -6.843390315771102905e-02 -1.123433187603950500e-01 2.428980916738510132e-01 3.401270210742950439e-01 1.666074246168136597e-01 1.519846767187118530e-01 7.547880709171295166e-02 1.537804305553436279e-01 -9.109236299991607666e-02 2.240478843450546265e-01 -1.156618744134902954e-01 2.933903038501739502e-01 -2.600209712982177734e-01 4.771647974848747253e-02 -3.408004939556121826e-01 1.057711765170097351e-01 1.439823657274246216e-01 1.333547085523605347e-01 5.318822339177131653e-02 -1.518201977014541626e-01
3.275182247161865234e-01 3.474221797659993172e-03 3.082014620304107666e-01 -1.047954037785530090e-01 -1.709460765123367310e-01 -2.856275737285614014e-01 2.143593579530715942e-01 6.450197845697402954e-02 1.236762329936027527e-01 -2.272008806467056274e-01 -7.892112433910369873e-02 -1.837296038866043091e-01 -2.041050642728805542e-01 1.411605775356292725e-01 1.705673485994338989e-01 1.406552940607070923e-01 4.802463948726654053e-02 4.125726595520973206e-02 9.834297001361846924e-02 -2.005146741867065430e-01 3.228089809417724609e-01 -1.555534265935420990e-02 -3.512456640601158142e-02 2.103911489248275757e-01 -2.571335062384605408e-02 -2.644474804401397705e-01 -1.767508089542388916e-01 2.706395983695983887e-01 1.247697975486516953e-02 -1.141386851668357849e-01 -7.748774439096450806e-02 1.018337756395339966e-01
9.667854011058807373e-02 -3.464376926422119141e-01 -1.598805934190750122e-01 1.067578941583633423e-01 -6.856098771095275879e-02 -2.662783861160278320e-01 -2.139550298452377319e-01 2.299157977104187012e-01 1.302435249090194702e-02 1.077382415533065796e-01 2.422947287559509277e-01 -3.456107079982757568e-01 2.046037167310714722e-01 -1.857534497976303101e-01 1.270839571952819824e-01 2.407837845385074615e-02 4.365421086549758911e-02 4.963978379964828491e-02 2.479352988302707672e-02 -1.219655573368072510e-02 -2.839454077184200287e-02 1.441993266344070435e-01 1.950037181377410889e-01 8.025138080120086670e-02 -5.326819792389869690e-02 -4.544851183891296387e-02 -4.146401882171630859e-01 -7.775656878948211670e-03 2.301967293024063110e-01 1.512719988822937012e-01 -2.249259501695632935e-01 -4.300570487976074219e-02
-6.643678992986679077e-02 4.302068054676055908e-02 2.174135893583297729e-01 -1.178232133388519287e-01 -1.711454093456268311e-01 -1.339577436447143555e-01 1.969858109951019287e-01 2.386957034468650818e-02 -1.365172863006591797e-01 -2.559179067611694336e-01 9.811936318874359131e-02 -2.926494777202606201e-01 1.676140427589416504e-01 -2.294579287990927696e-03 -1.125526800751686096e-02 1.325965076684951782e-01 1.259423047304153442e-01 5.936297401785850525e-02 2.639887034893035889e-01 3.876040503382682800e-02 4.837612435221672058e-02 -8.977493643760681152e-02 -2.051531672477722168e-01 9.999466687440872192e-02 -1.433037817478179932e-01 1.590385138988494873e-01 -5.274586081504821777e-01 -1.439572721719741821e-01 1.480519324541091919e-01 -1.603310368955135345e-02 -4.943275079131126404e-02 3.135533332824707031e-01
3.807934746146202087e-02 -1.273220628499984741e-01 2.746616303920745850e-01 2.245748192071914673e-01 1.624830961227416992e-01 -3.375080525875091553e-01 5.359845981001853943e-02 2.464950643479824066e-02 -5.303553119301795959e-02 5.268496274948120117e-02 2.468534559011459351e-02 -2.982498705387115479e-01 8.667041361331939697e-02 3.259465470910072327e-02 -4.559992253780364990e-02 2.001226246356964111e-01 -2.142561040818691254e-02 1.844110339879989624e-01 2.714470326900482178e-01 -4.292063415050506592e-02 9.189581125974655151e-02 3.182825744152069092e-01 -2.754647433757781982e-01 1.454951316118240356e-01 6.135929748415946960e-02 4.298087209463119507e-02 -4.090003669261932373e-01 -1.393872052431106567e-01 -4.576976969838142395e-02 -1.485244333744049072e-01 1.827021539211273193e-01 -1.314410008490085602e-02
9.749543969519436359e-04 -6.867299228906631470e-02 -3.142067417502403259e-02 -1.057159621268510818e-02 -2.569633424282073975e-01 -3.316503763198852539e-01 4.084097743034362793e-01 2.101700603961944580e-01 -5.133529752492904663e-02 -9.201168082654476166e-03 2.397595159709453583e-02 1.028737202286720276e-01 2.399239689111709595e-01 7.269440591335296631e-02 1.241168305277824402e-01 -1.411736160516738892e-01 -1.634234562516212463e-03 -1.248032078146934509e-01 4.315117895603179932e-01 -1.402522921562194824e-01 -1.551897972822189331e-01 8.645728975534439087e-02 -1.787051409482955933e-01 2.098459303379058838e-01 -1.754892617464065552e-01 2.553927302360534668e-01 -2.084318548440933228e-02 2.186431735754013062e-01 8.598012849688529968e-03 7.021746784448623657e-02 6.886678934097290039e-02 -1.101908087730407715e-01
-8.012139052152633667e-02 -2.956552989780902863e-02 -1.952127069234848022e-01 -6.338864564895629883e-02 1.169288605451583862e-01 -3.015687763690948486e-01 6.861022114753723145e-02 2.186885774135589600e-01 -1.773367673158645630e-01 1.097298115491867065e-01 4.290403053164482117e-02 8.529286831617355347e-03 -2.283693663775920868e-02 1.209791563451290131e-02 1.227571368217468262e-01 -6.396538764238357544e-02 2.845768816769123077e-02 6.030732393264770508e-02 3.686650395393371582e-01 -3.476092591881752014e-02 3.214540183544158936e-01 1.714622825384140015e-01 -1.813172399997711182e-01 1.176450625061988831e-01 -5.875361710786819458e-02 -1.115022376179695129e-01 -4.336794614791870117e-01 2.994326055049896240e-01 1.795446574687957764e-01 5.191832780838012695e-03 -1.170802488923072815e-01 -2.599807083606719971e-01
2.198424004018306732e-02 -1.083771735429763794e-01 -3.520543128252029419e-02 9.050021320581436157e-02 -7.311260700225830078e-02 -4.403771162033081055e-01 1.605887264013290405e-01 3.206428885459899902e-01 3.860929980874061584e-03 2.500315904617309570e-01 -8.650363981723785400e-02 -5.717967078089714050e-02 2.668487727642059326e-01 -1.383900940418243408e-01 1.006653234362602234e-01 -2.938792109489440918e-01 2.762604504823684692e-03 6.820238381624221802e-02 2.690837085247039795e-01 -5.538840219378471375e-02 4.741381481289863586e-02 -2.306979596614837646e-01 -6.887362897396087646e-02 3.506692945957183838e-01 -2.150008380413055420e-01 -1.532094776630401611e-01 -6.519106775522232056e-02 -1.623935252428054810e-01 8.647860027849674225e-03 -1.569675207138061523e-01 2.197651425376534462e-03 -4.436105117201805115e-02
3.062204122543334961e-01 -2.835646271705627441e-01 1.392782665789127350e-02 -2.690150029957294464e-02 -1.512840203940868378e-02 -2.660413086414337158e-01 2.819268703460693359e-01 8.736689342185854912e-04 2.097718715667724609e-01 -1.574846208095550537e-01 7.618012279272079468e-02 -1.217575296759605408e-01 1.121519729495048523e-01 -6.529821455478668213e-02 2.024194896221160889e-01 -4.200377315282821655e-02 -6.570904701948165894e-02 1.602705866098403931e-01 1.116075087338685989e-02 -3.156063854694366455e-01 -1.391147375106811523e-01 -1.564796268939971924e-01 -1.784974336624145508e-01 -1.291633993387222290e-01 -7.708525657653808594e-02 1.651162058115005493e-01 -3.664494454860687256e-01 1.882295161485671997e-01 8.772377669811248779e-02 -1.999915838241577148e-01 -2.294690907001495361e-01 -3.098104381933808327e-03
-3.970486819744110107e-01 1.026826445013284683e-02 1.862194985151290894e-01 -2.129253298044204712e-01 -6.691142916679382324e-02 -3.017213642597198486e-01 2.490573078393936157e-01 1.284053474664688110e-01 8.435461670160293579e-02 -6.632715929299592972e-03 3.062388859689235687e-02 1.117415353655815125e-01 1.952288448810577393e-01 1.841350197792053223e-01 9.983037412166595459e-02 -9.155874699354171753e-02 1.801463514566421509e-01 -1.963384449481964111e-01 1.468970626592636108e-02 2.246323227882385254e-02 2.929608225822448730e-01 1.029844731092453003e-01 -7.623967528343200684e-02 1.632805019617080688e-01 -2.277358919382095337e-01 -9.931696206331253052e-02 -2.755161821842193604e-01 2.542088627815246582e-01 1.618770658969879150e-01 -9.199312329292297363e-02 1.915047317743301392e-01 5.497399345040321350e-02
7.082933187484741211e-02 -1.646683067083358765e-01 -2.780527062714099884e-02 -1.428990513086318970e-01 2.628509104251861572e-01 -5.442126840353012085e-02 6.585492938756942749e-02 1.627987474203109741e-01 -9.837869554758071899e-02 1.147572323679924011e-01 -1.726862341165542603e-01 -1.609867252409458160e-02 1.252385675907135010e-01 -4.453522711992263794e-02 3.889831602573394775e-01 2.470978200435638428e-01 4.645782709121704102e-02 -6.184199452400207520e-02 -1.154278665781021118e-01 -1.369700282812118530e-01 -2.569725923240184784e-02 3.094154223799705505e-02 -1.967327594757080078e-01 1.503568291664123535e-01 -1.502568125724792480e-01 -6.600698083639144897e-02 -2.555882632732391357e-01 4.922228455543518066e-01 1.096100509166717529e-01 -1.816957592964172363e-01 -2.390016168355941772e-01 1.520952433347702026e-01
-2.597637474536895752e-01 -4.280157014727592468e-02 1.898222863674163818e-01 1.138006076216697693e-01 7.747355382889509201e-03 -2.214098125696182251e-01 2.869891822338104248e-01 1.462672352790832520e-01 -2.196822762489318848e-01 3.639241307973861694e-02 1.230262666940689087e-01 5.353261157870292664e-02 -5.751567892730236053e-03 5.294120311737060547e-02 9.582324326038360596e-02 1.160718947649002075e-01 -9.663814306259155273e-02 1.078547630459070206e-02 -8.154998719692230225e-02 -8.387893438339233398e-02 1.272513531148433685e-02 1.584290117025375366e-01 -3.158408999443054199e-01 1.606405675411224365e-01 -2.158237099647521973e-01 -1.095917323254980147e-04 -3.505938947200775146e-01 2.548864185810089111e-01 1.403132081031799316e-01 -1.667632609605789185e-01 -3.027454912662506104e-01 -2.970059812068939209e-01
5.898935347795486450e-02 -3.367559909820556641e-01 2.082612514495849609e-01 -1.199939772486686707e-01 -3.150530532002449036e-02 -4.732083901762962341e-02 -8.087337762117385864e-02 2.011162638664245605e-01 -1.008726879954338074e-01 5.578258261084556580e-02 6.896806508302688599e-02 -3.147838413715362549e-01 1.832541227340698242e-01 -2.510510981082916260e-01 3.888522684574127197e-01 2.178386151790618896e-01 7.238337397575378418e-02 -3.504772856831550598e-02 2.600513100624084473e-01 6.824231892824172974e-02 1.131919175386428833e-01 5.377983674407005310e-02 5.486989859491586685e-03 9.645218960940837860e-03 8.084033615887165070e-03 -3.328654542565345764e-02 -2.920521199703216553e-01 -2.176635414361953735e-01 -1.389908492565155029e-01 2.237273305654525757e-01 -2.533296942710876465e-01 -2.739874087274074554e-02
-1.079238206148147583e-01 -8.121643960475921631e-02 9.952161461114883423e-03 -3.143177926540374756e-02 -2.114957571029663086e-01 -1.908716559410095215e-01 9.242669492959976196e-02 1.179476082324981689e-01 5.909422412514686584e-03 -2.272208221256732941e-02 5.290744081139564514e-02 -3.796219453215599060e-02 3.222052752971649170e-01 1.086663305759429932e-01 4.897660911083221436e-01 -1.982837021350860596e-01 -3.957641497254371643e-02 -3.090277612209320068e-01 2.622037529945373535e-01 -2.962804213166236877e-02 -1.108501404523849487e-01 8.379328250885009766e-02 -3.141134083271026611e-01 2.324176728725433350e-01 -1.204433441162109375e-01 1.547465771436691284e-01 -2.040015608072280884e-01 7.009691745042800903e-02 -2.181850373744964600e-01 -7.001967728137969971e-02 -2.910302951931953430e-02 2.059460990130901337e-02
-1.682092696428298950e-01 -3.390099704265594482e-01 4.112744033336639404e-01 -1.471105217933654785e-01 -3.709145262837409973e-02 -1.821647733449935913e-01 6.331498920917510986e-02 4.519915208220481873e-02 1.442109197378158569e-01 5.393278598785400391e-02 1.271281670778989792e-02 1.128714308142662048e-01 2.395104467868804932e-01 -1.076854541897773743e-01 8.850106596946716309e-02 -1.431031227111816406e-01 -1.233343183994293213e-01 1.361310780048370361e-01 2.111705243587493896e-01 -3.388850390911102295e-01 -5.916644632816314697e-02 1.061302721500396729e-01 -2.748648226261138916e-01 1.093808785080909729e-01 -7.647957652807235718e-02 1.818136423826217651e-01 -9.349889308214187622e-02 2.033352404832839966e-01 9.871700406074523926e-02 2.263257950544357300e-01 -2.145104110240936279e-01 -8.057746104896068573e-03
3.524981737136840820e-01 -7.254216074943542480e-02 2.241743952035903931e-01 -1.285521313548088074e-02 -1.123099178075790405e-01 -2.072980254888534546e-01 1.393821239471435547e-01 -1.146565377712249756e-02 1.738021224737167358e-01 -8.780620247125625610e-02 -8.304105699062347412e-02 -2.025609314441680908e-01 2.159077972173690796e-01 2.666946128010749817e-02 1.927462071180343628e-01 1.750727295875549316e-01 2.018868923187255859e-02 1.355037465691566467e-02 3.649309650063514709e-02 6.318628787994384766e-02 -1.190497055649757385e-01 -1.248234882950782776e-01 -1.398863643407821655e-02 3.429702818393707275e-01 -2.334459498524665833e-02 3.972098231315612793e-01 -4.264839589595794678e-01 -3.955560177564620972e-02 1.611883789300918579e-01 -5.416243523359298706e-02 1.328054815530776978e-01 4.610505327582359314e-02
-1.424015462398529053e-01 -2.850068807601928711e-01 -1.176655814051628113e-01 -2.361035495996475220e-01 -2.792802751064300537e-01 -2.859204709529876709e-01 -1.190673708915710449e-01 2.706283032894134521e-01 -2.010812796652317047e-02 -9.640572965145111084e-02 1.052067521959543228e-02 -1.929701678454875946e-02 -8.142465725541114807e-03 -1.070602238178253174e-01 4.249296337366104126e-02 -2.313702851533889771e-01 1.252525448799133301e-01 -2.187155634164810181e-01 2.006319612264633179e-01 1.078174486756324768e-01 1.389104723930358887e-01 9.051485359668731689e-02 -3.775759339332580566e-01 2.853952050209045410e-01 -4.153730720281600952e-02 -3.587410598993301392e-02 -3.338935077190399170e-01 6.839665025472640991e-02 1.654134877026081085e-02 1.256995648145675659e-01 -4.288548603653907776e-02 2.639277651906013489e-02
-2.003825455904006958e-02 -2.502778768539428711e-01 -7.708656787872314453e-02 -2.525317072868347168e-01 1.360827088356018066e-01 -3.266111016273498535e-01 1.538692712783813477e-01 -3.737818822264671326e-02 -1.564332544803619385e-01 1.452022232115268707e-02 -6.628037244081497192e-02 -6.315918266773223877e-02 3.739623725414276123e-02 5.125061422586441040e-02 9.005674719810485840e-02 -1.062072813510894775e-01 1.281383037567138672e-01 -5.260115861892700195e-02 -2.604880034923553467e-01 -1.899060904979705811e-01 1.467381119728088379e-01 9.839358180761337280e-02 2.645379491150379181e-02 2.356068342924118042e-01 -3.813884556293487549e-01 2.507341280579566956e-02 -3.620230853557586670e-01 3.557276725769042969e-01 1.018301621079444885e-01 4.951602965593338013e-02 -1.161337569355964661e-01 -1.413287967443466187e-01
8.977616578340530396e-02 -4.353639855980873108e-02 2.157707661390304565e-01 -1.736449897289276123e-01 -6.106654182076454163e-02 -8.500144630670547485e-02 2.287506759166717529e-01 1.134853288531303406e-01 7.402669638395309448e-02 -2.500644326210021973e-01 1.153891384601593018e-01 1.187855675816535950e-01 7.344353199005126953e-02 -4.118443652987480164e-02 4.942734837532043457e-01 1.080892160534858704e-01 5.775460600852966309e-02 6.793600320816040039e-02 3.007401153445243835e-02 2.696621417999267578e-01 1.223825067281723022e-01 -2.586486637592315674e-01 -3.229179233312606812e-02 2.522718310356140137e-01 -6.193868070840835571e-02 -1.313142031431198120e-01 -3.982199728488922119e-01 2.193345688283443451e-02 1.996742188930511475e-01 1.080356612801551819e-01 -7.045791484415531158e-03 -1.370909959077835083e-01
-8.169496804475784302e-02 -1.485889106988906860e-01 -3.043671548366546631e-01 1.727580279111862183e-01 -1.764059364795684814e-01 -1.461011767387390137e-01 5.720634013414382935e-02 1.616042107343673706e-01 -7.789577543735504150e-02 2.901567816734313965e-01 -1.252867048606276512e-03 -6.844592094421386719e-02 1.123165786266326904e-01 -1.412119269371032715e-01 3.067975165322422981e-03 -2.371009290218353271e-01 -2.675323933362960815e-02 -4.711849614977836609e-03 1.510894745588302612e-01 -1.424328088760375977e-01 -3.948123380541801453e-02 2.423843741416931152e-02 -1.290000136941671371e-02 4.306665658950805664e-01 -5.169137939810752869e-02 -2.277772873640060425e-02 -5.181446075439453125e-01 1.380375474691390991e-01 4.640430584549903870e-02 -1.662989258766174316e-01 -1.761110574007034302e-01 -3.440898435655981302e-04
-1.839962005615234375e-01 -3.978289663791656494e-01 2.951270043849945068e-01 1.527981162071228027e-01 -5.800646729767322540e-03 6.200889125466346741e-02 -7.001712918281555176e-02 6.977503746747970581e-02 2.049028314650058746e-02 3.993704169988632202e-02 -2.210684269666671753e-01 -1.422893255949020386e-01 3.754228651523590088e-01 -5.148825049400329590e-02 3.744409978389739990e-01 -2.811451256275177002e-02 1.555645279586315155e-02 9.342289716005325317e-02 5.252357106655836105e-03 -1.916541904211044312e-01 2.729844115674495697e-02 3.927867487072944641e-02 -1.266849488019943237e-01 1.538729965686798096e-01 8.582810312509536743e-02 3.395131230354309082e-01 -2.972655892372131348e-01 8.059073984622955322e-02 8.788511157035827637e-02 -4.145449027419090271e-02 -1.152270361781120300e-01 -9.942566044628620148e-03
2.718844711780548096e-01 -1.929042339324951172e-01 1.909734755754470825e-01 -9.400019049644470215e-02 -2.560674250125885010e-01 -1.620474308729171753e-01 2.806967198848724365e-01 -1.305407285690307617e-01 -7.120227068662643433e-02 3.196145892143249512e-01 3.817501291632652283e-02 -1.244731899350881577e-02 1.111452281475067139e-01 1.731736771762371063e-02 4.972460120916366577e-02 1.396451704204082489e-02 1.592634171247482300e-01 7.103356719017028809e-02 1.754593104124069214e-01 3.018702566623687744e-02 3.559304475784301758e-01 1.701694428920745850e-01 -1.666099876165390015e-01 -1.103490125387907028e-02 -1.122331172227859497e-01 5.687822774052619934e-02 -8.553365617990493774e-02 2.456038817763328552e-02 3.346194624900817871e-01 3.187151253223419189e-01 -2.208615839481353760e-01 5.450599826872348785e-03
2.532458901405334473e-01 -2.065385282039642334e-01 -8.460384607315063477e-02 5.658394470810890198e-02 1.212159693241119385e-01 -1.231410428881645203e-01 2.153408527374267578e-01 6.113180518150329590e-02 -2.746099531650543213e-01 6.447894871234893799e-02 2.104046195745468140e-01 6.084590777754783630e-02 3.826440572738647461e-01 4.811475425958633423e-02 -1.402150094509124756e-01 -3.263379330746829510e-04 1.212602108716964722e-01 1.350147873163223267e-01 2.788297533988952637e-01 9.955175220966339111e-03 1.350173503160476685e-01 8.820334821939468384e-02 -1.424163579940795898e-01 4.041562974452972412e-01 -1.341778784990310669e-01 -6.229855865240097046e-02 -1.853879094123840332e-01 1.165015026926994324e-01 -7.378196716308593750e-02 2.826036214828491211e-01 -1.112804189324378967e-01 -1.379147619009017944e-01
3.597260266542434692e-02 -1.776734739542007446e-01 2.653694245964288712e-03 6.494703143835067749e-02 2.539977729320526123e-01 4.307234659790992737e-03 9.598341584205627441e-02 1.002482399344444275e-01 1.705281883478164673e-01 1.868720501661300659e-01 7.579085230827331543e-02 -5.539503693580627441e-02 8.098104596138000488e-02 2.917871810495853424e-02 1.520438194274902344e-01 2.465675920248031616e-01 -1.370421648025512695e-01 4.137843474745750427e-02 4.583248123526573181e-02 -2.731612920761108398e-01 2.021886855363845825e-01 -6.565726548433303833e-02 -3.082819879055023193e-01 3.446110486984252930e-01 -1.006349027156829834e-01 -6.398971378803253174e-02 -1.642958521842956543e-01 4.720914959907531738e-01 3.007869720458984375e-01 -5.827063694596290588e-02 -1.996819674968719482e-02 -2.079094387590885162e-02
-1.545236259698867798e-01 -8.253057487308979034e-03 -3.733691200613975525e-02 1.465188562870025635e-01 1.464207768440246582e-01 -3.570960760116577148e-01 1.243915110826492310e-01 2.516992688179016113e-01 -3.623049706220626831e-02 -1.935646086931228638e-01 -7.632632553577423096e-02 -8.924996107816696167e-02 1.392948776483535767e-01 -2.501843869686126709e-01 1.311905533075332642e-01 -2.308906018733978271e-01 -3.265374526381492615e-02 -6.716889142990112305e-02 1.042129993438720703e-01 -1.993847042322158813e-01 8.755555748939514160e-02 1.610307842493057251e-01 -3.490533232688903809e-01 1.582614779472351074e-01 -5.613255128264427185e-02 7.317068055272102356e-03 -2.974939048290252686e-01 1.397447884082794189e-01 8.843616396188735962e-02 1.807715594768524170e-01 -2.868582010269165039e-01 -2.227675616741180420e-01
-1.021839380264282227e-01 -1.219357922673225403e-01 1.733079850673675537e-01 -2.757262438535690308e-02 9.286957792937755585e-03 -5.992837250232696533e-03 9.122709929943084717e-02 1.603105664253234863e-01 -1.009401772171258926e-02 1.717847436666488647e-01 -1.109751388430595398e-01 -2.928047776222229004e-01 1.734735518693923950e-01 -1.672559529542922974e-01 2.353303581476211548e-01 1.598685085773468018e-01 -9.795114398002624512e-02 1.457486301660537720e-01 7.152136415243148804e-02 -5.007167905569076538e-02 4.476465657353401184e-02 -3.013011813163757324e-01 -2.514495849609375000e-01 5.034730434417724609e-01 -7.577065378427505493e-02 -1.410130411386489868e-02 -1.600538790225982666e-01 -1.569309830665588379e-01 2.862894237041473389e-01 1.552399364300072193e-03 -6.130045652389526367e-02 -2.306900322437286377e-01
2.299375981092453003e-01 2.623896580189466476e-03 6.545805186033248901e-02 3.041108138859272003e-02 -1.614428684115409851e-02 -1.154729202389717102e-01 2.485340386629104614e-01 7.637385278940200806e-02 -1.597181260585784912e-01 -3.193875253200531006e-01 -3.470286354422569275e-02 1.392685808241367340e-02 6.296535581350326538e-02 -1.210779920220375061e-01 1.930593401193618774e-01 1.699644625186920166e-01 9.579965472221374512e-02 7.615646719932556152e-02 -2.737873420119285583e-02 1.705516129732131958e-01 3.181383386254310608e-02 -1.325056329369544983e-02 -2.840606868267059326e-01 3.792749345302581787e-01 -1.235123351216316223e-01 1.830133646726608276e-01 -4.741428196430206299e-01 5.876389332115650177e-03 2.477349042892456055e-01 1.641160994768142700e-01 1.053689867258071899e-01 -5.888695269823074341e-02
2.374166101217269897e-01 -3.862670361995697021e-01 -9.258771687746047974e-02 3.464278206229209900e-02 8.149530738592147827e-02 -1.319331973791122437e-01 1.231206953525543213e-02 1.855210959911346436e-01 -2.963145375251770020e-01 1.748097874224185944e-02 7.266250252723693848e-02 -6.873099505901336670e-02 2.406037449836730957e-01 6.761296093463897705e-02 4.287858610041439533e-04 2.953703142702579498e-02 2.232417315244674683e-01 -2.000932097434997559e-01 -4.408011585474014282e-02 -1.536190211772918701e-01 -5.817931890487670898e-02 1.044765487313270569e-01 -2.677473425865173340e-01 3.051416873931884766e-01 -2.662301063537597656e-01 1.037763506174087524e-01 -2.609179913997650146e-02 1.895099431276321411e-01 2.106376290321350098e-01 -2.546541020274162292e-02 -2.140111476182937622e-01 -2.470193654298782349e-01
-1.089168339967727661e-01 6.846324354410171509e-02 -2.208800017833709717e-01 -9.453149884939193726e-02 2.428335547447204590e-01 -6.491681933403015137e-02 4.578305408358573914e-02 2.839649319648742676e-01 -2.252685427665710449e-01 1.526941955089569092e-01 1.697778403759002686e-01 -1.891223490238189697e-01 1.223798319697380066e-01 4.870234802365303040e-02 4.800724238157272339e-02 -1.821685880422592163e-01 1.165645644068717957e-01 1.620109975337982178e-01 1.068606078624725342e-01 -2.133433334529399872e-02 1.456889659166336060e-01 9.209650009870529175e-02 -3.301222622394561768e-01 2.760979235172271729e-01 -6.598245352506637573e-02 2.980299480259418488e-02 -4.030119478702545166e-01 2.377050518989562988e-01 2.665708661079406738e-01 -1.444882452487945557e-01 -7.461175322532653809e-02 4.924280568957328796e-03
5.007297545671463013e-02 -6.842917203903198242e-02 4.557346701622009277e-01 -1.812228746712207794e-02 6.668263580650091171e-03 -1.308342516422271729e-01 -1.770369857549667358e-01 -9.872099012136459351e-02 3.552242815494537354e-01 1.179029345512390137e-01 -1.050135344266891479e-01 -2.840999960899353027e-01 9.708464890718460083e-02 2.955342642962932587e-02 2.077415734529495239e-01 2.441439181566238403e-01 4.830259829759597778e-02 1.539136916399002075e-01 1.100323721766471863e-01 -6.773601286113262177e-03 1.242410838603973389e-01 1.324146687984466553e-01 -1.660785079002380371e-01 3.401660174131393433e-02 -4.218890890479087830e-02 1.189564540982246399e-01 -3.684193789958953857e-01 1.075357943773269653e-01 -9.961612522602081299e-02 -1.042948439717292786e-01 -3.066322803497314453e-01 6.094415113329887390e-02
5.841231346130371094e-02 -4.716455563902854919e-02 -1.301787495613098145e-01 6.023860722780227661e-02 1.275294423103332520e-01 -2.244208753108978271e-01 1.318787634372711182e-01 3.843614133074879646e-03 1.636957675218582153e-01 1.542352139949798584e-01 2.878796756267547607e-01 -2.449826709926128387e-02 1.452170461416244507e-01 -5.249844864010810852e-02 2.171031683683395386e-01 1.675534099340438843e-01 1.733195930719375610e-01 1.528173238039016724e-01 -1.142409667372703552e-01 -7.607679069042205811e-02 1.524023264646530151e-01 -1.289883404970169067e-01 1.814360357820987701e-02 3.103455901145935059e-01 -1.298021897673606873e-02 1.855108141899108887e-01 -1.417790204286575317e-01 3.695519566535949707e-01 6.101739779114723206e-02 -6.979301106184720993e-03 -4.500830173492431641e-01 2.242823839187622070e-01
-1.570644089952111244e-03 -1.162265464663505554e-01 2.200616002082824707e-01 1.850531809031963348e-02 -5.150624737143516541e-02 -3.543668389320373535e-01 -6.836879765614867210e-05 -2.066156715154647827e-01 -5.943124368786811829e-02 -5.268418043851852417e-02 -9.616493247449398041e-03 -9.375046938657760620e-02 -6.052642315626144409e-02 -9.462235867977142334e-02 2.041287720203399658e-01 2.400809079408645630e-01 2.237081229686737061e-01 -5.367584154009819031e-02 1.410585045814514160e-01 2.641872465610504150e-01 6.553805619478225708e-02 3.038664460182189941e-01 -1.521155238151550293e-01 3.003848195075988770e-01 1.070052105933427811e-02 2.971994280815124512e-01 -3.320903182029724121e-01 1.921632289886474609e-01 1.473680883646011353e-01 1.015910208225250244e-01 -1.109972521662712097e-01 -8.400476723909378052e-02
3.999189659953117371e-02 -2.728007733821868896e-02 2.696585357189178467e-01 -5.204769223928451538e-02 -4.415116012096405029e-01 -2.150248289108276367e-01 1.416025217622518539e-02 8.157524466514587402e-02 -1.109998300671577454e-01 1.618097722530364990e-02 2.356108836829662323e-02 -3.640101104974746704e-02 -2.014606893062591553e-01 2.803310453891754150e-01 7.785586267709732056e-02 -1.869006454944610596e-01 2.791025489568710327e-02 5.505560711026191711e-02 2.783937752246856689e-01 -1.719201058149337769e-01 1.873313635587692261e-01 1.285384744405746460e-01 6.966072134673595428e-03 2.392906099557876587e-01 -1.159162893891334534e-01 -8.665882796049118042e-02 -3.017129302024841309e-01 3.337923586368560791e-01 -1.129132956266403198e-01 3.757970407605171204e-02 -1.174931414425373077e-02 -2.051652520895004272e-01
-3.621455747634172440e-03 -3.784210607409477234e-02 1.145960614085197449e-01 -6.517725437879562378e-02 -6.255358457565307617e-02 -3.462816774845123291e-01 -7.516443729400634766e-03 1.501937508583068848e-01 -4.143409803509712219e-02 -3.522513806819915771e-02 -1.530425529927015305e-02 -2.245667874813079834e-01 3.338982164859771729e-01 -9.618436545133590698e-02 -1.921021044254302979e-01 1.842998713254928589e-01 8.170491456985473633e-02 -2.117616683244705200e-01 1.068655475974082947e-01 -1.976151317358016968e-01 -8.406661450862884521e-02 3.643675893545150757e-02 -2.653680145740509033e-01 3.963665068149566650e-01 -2.539732158184051514e-01 1.388741284608840942e-01 1.352895051240921021e-01 1.231436654925346375e-01 2.683609127998352051e-01 -1.874284744262695312e-01 -1.409791857004165649e-01 -8.552432805299758911e-02
1.384007930755615234e-01 -1.167799606919288635e-01 2.942716181278228760e-01 1.561649143695831299e-01 6.628545373678207397e-02 -2.223828732967376709e-01 2.201825976371765137e-01 -6.774360314011573792e-03 -9.596471488475799561e-02 1.829956471920013428e-01 -8.196697384119033813e-02 -1.533140987157821655e-01 -1.537503302097320557e-01 1.407885402441024780e-01 7.675237208604812622e-02 -3.067625761032104492e-01 -4.202524572610855103e-02 -1.400727182626724243e-01 2.705299481749534607e-02 -1.022938564419746399e-01 1.863628029823303223e-01 -1.459322720766067505e-01 1.436033993959426880e-01 1.496997028589248657e-01 -3.789748847484588623e-01 3.318020701408386230e-02 -3.654057383537292480e-01 2.750290036201477051e-01 -5.121304094791412354e-02 1.499197632074356079e-01 -1.414373964071273804e-01 -8.273331075906753540e-02
2.589554488658905029e-01 -2.339478731155395508e-01 -2.796409837901592255e-02 1.263114511966705322e-01 -6.443274021148681641e-02 -7.557941973209381104e-02 1.753109097480773926e-01 2.553929388523101807e-01 -1.504175812005996704e-01 1.708082854747772217e-01 1.355767399072647095e-01 -1.851641535758972168e-01 2.529302835464477539e-01 1.353432089090347290e-01 -1.449877023696899414e-02 6.073171645402908325e-02 1.971077769994735718e-01 -3.405521810054779053e-02 -8.643910288810729980e-02 -3.501068353652954102e-01 2.713939733803272247e-02 6.797082256525754929e-03 -2.578069865703582764e-01 3.702367842197418213e-01 -1.054945737123489380e-01 5.243265256285667419e-02 -1.190330907702445984e-01 1.582032740116119385e-01 2.234126180410385132e-01 -6.567979604005813599e-02 -8.056659996509552002e-02 -2.771623730659484863e-01
-1.581541448831558228e-01 -6.472337990999221802e-02 -1.040514037013053894e-01 5.384364351630210876e-02 -3.086756169795989990e-01 -1.167283579707145691e-01 1.225668843835592270e-02 2.361173778772354126e-01 -5.584371834993362427e-02 -1.417550742626190186e-01 -3.038342855870723724e-02 -1.602604836225509644e-01 3.416604995727539062e-01 4.398088529706001282e-02 2.508578896522521973e-01 -2.188944518566131592e-01 1.020184680819511414e-01 -5.968262627720832825e-02 1.737232655286788940e-01 -8.807612210512161255e-02 2.537133097648620605e-01 1.466521173715591431e-01 -2.404777407646179199e-01 2.464111745357513428e-01 1.787330508232116699e-01 -1.362457126379013062e-01 -4.211969971656799316e-01 1.220487058162689209e-01 -3.398923948407173157e-02 1.021341308951377869e-01 4.432988166809082031e-02 1.545555703341960907e-02
-1.003472730517387390e-01 -1.984807699918746948e-01 -3.961496055126190186e-02 -2.495893090963363647e-01 8.195704221725463867e-02 -3.043776750564575195e-01 7.726532965898513794e-02 1.971163302659988403e-01 -1.803504079580307007e-01 3.173102438449859619e-02 4.647741466760635376e-02 -5.022040009498596191e-02 1.083757504820823669e-01 -6.952555477619171143e-02 3.383567184209823608e-02 -9.567347168922424316e-02 1.312097012996673584e-01 -1.793972551822662354e-01 6.241812556982040405e-02 -4.513795673847198486e-02 2.851653099060058594e-01 1.222887635231018066e-01 -1.076385080814361572e-01 -1.235509850084781647e-02 -6.618059426546096802e-02 -1.865375041961669922e-01 -4.471483528614044189e-01 4.183769226074218750e-01 1.155549511313438416e-01 -1.729430705308914185e-01 -2.180766910314559937e-01 -9.523321688175201416e-02
1.464451104402542114e-01 -1.753253191709518433e-01 -1.970808021724224091e-02 -8.405876904726028442e-02 1.304122060537338257e-01 -3.937472030520439148e-02 -5.756607651710510254e-02 9.114055335521697998e-02 8.324315398931503296e-02 -1.080818846821784973e-01 1.957055032253265381e-01 7.613007724285125732e-02 2.685674428939819336e-01 -9.797880798578262329e-02 1.358281672000885010e-01 3.688081204891204834e-01 -9.565407782793045044e-02 2.805616855621337891e-01 2.870441675186157227e-01 -1.093856617808341980e-01 -1.466653794050216675e-01 -2.752686664462089539e-02 -1.530836373567581177e-01 4.455122351646423340e-01 -3.141427636146545410e-01 7.764488458633422852e-02 -1.724967360496520996e-01 1.178598403930664062e-01 5.268360301852226257e-02 -4.403415601700544357e-03 1.528202649205923080e-02 1.829769164323806763e-01
9.820244461297988892e-02 -3.453089594841003418e-01 1.582417786121368408e-01 -1.715048551559448242e-01 1.252632588148117065e-01 -2.316813021898269653e-01 -4.078401252627372742e-02 -9.515285491943359375e-02 2.416946291923522949e-01 1.001408882439136505e-02 1.592088341712951660e-01 -1.297417283058166504e-01 9.169843792915344238e-02 1.203894391655921936e-01 1.810928136110305786e-01 4.739262163639068604e-02 1.153448745608329773e-01 4.827513545751571655e-02 1.725535243749618530e-01 -1.568135619163513184e-01 4.365029931068420410e-01 -5.753590539097785950e-02 -1.691021397709846497e-02 1.048354357481002808e-01 1.189517155289649963e-01 2.099407464265823364e-01 -3.790436983108520508e-01 -6.592903286218643188e-02 2.284822613000869751e-01 5.485824868083000183e-02 -1.023512706160545349e-01 1.757348775863647461e-01
-1.088069602847099304e-01 -6.464091688394546509e-02 3.779353201389312744e-01 -1.279313564300537109e-01 -5.226572230458259583e-02 -3.984887599945068359e-01 1.149667948484420776e-01 -2.441985756158828735e-01 7.426171749830245972e-02 2.988429181277751923e-02 9.746268391609191895e-02 -3.131095692515373230e-02 1.112114265561103821e-01 3.015359863638877869e-02 3.271686434745788574e-01 2.116607576608657837e-01 9.653541445732116699e-02 -2.597578763961791992e-01 3.351156041026115417e-02 7.323798537254333496e-02 2.358968108892440796e-01 4.350941628217697144e-02 -8.084803819656372070e-02 2.287538498640060425e-01 -9.474328160285949707e-02 1.826396137475967407e-01 -1.186658218502998352e-01 2.927052676677703857e-01 4.169069603085517883e-02 2.307862639427185059e-01 -7.218106836080551147e-02 -8.009111136198043823e-02
1.829715818166732788e-01 -4.460086300969123840e-02 3.447747528553009033e-01 9.637643396854400635e-02 7.582149654626846313e-02 -1.276887357234954834e-01 -1.142642498016357422e-01 -7.895474880933761597e-02 2.678363025188446045e-01 7.025861740112304688e-02 -1.999268084764480591e-01 -1.503946185111999512e-01 5.734878405928611755e-02 9.582016617059707642e-02 8.293524384498596191e-02 2.659853100776672363e-01 2.849621772766113281e-01 1.638616472482681274e-01 1.256408840417861938e-01 -9.457245469093322754e-02 1.343486607074737549e-01 2.504618167877197266e-01 -1.277443468570709229e-01 2.675159275531768799e-01 -1.069519892334938049e-01 -1.730833053588867188e-01 -2.954716980457305908e-01 2.708315253257751465e-01 -1.456962525844573975e-01 -7.255943864583969116e-02 -1.815412938594818115e-01 5.220086872577667236e-02
-5.229854583740234375e-02 -3.452568352222442627e-01 1.571932882070541382e-01 -1.741925328969955444e-01 6.923867017030715942e-02 -6.851726025342941284e-02 2.062771469354629517e-01 -1.132685691118240356e-01 6.757991650374606252e-05 -6.086736544966697693e-02 -2.290343344211578369e-01 -1.114353388547897339e-01 -9.733154624700546265e-02 -1.983276158571243286e-01 -7.751540839672088623e-02 2.247885167598724365e-01 9.902003407478332520e-02 7.335715740919113159e-02 2.532548904418945312e-01 9.163737297058105469e-02 -6.094149872660636902e-02 8.809965103864669800e-02 -1.574315279722213745e-01 1.413537859916687012e-01 -1.624635010957717896e-01 -5.216052755713462830e-02 -4.816216528415679932e-01 -7.299713790416717529e-02 -1.143956631422042847e-01 -9.357030689716339111e-02 -3.812195062637329102e-01 8.173226565122604370e-02
8.882360160350799561e-02 -2.612946629524230957e-01 9.701715409755706787e-02 -1.335088759660720825e-01 -6.876976229250431061e-03 -1.260274052619934082e-01 2.963238358497619629e-01 -1.378558725118637085e-01 7.955394685268402100e-02 -2.937630750238895416e-02 8.531714975833892822e-02 -5.840540677309036255e-02 -5.328721366822719574e-03 1.266384422779083252e-01 3.161660134792327881e-01 2.192703634500503540e-01 1.059010103344917297e-01 -1.499541848897933960e-01 2.594267949461936951e-02 1.703221052885055542e-01 2.706899680197238922e-02 3.106483519077301025e-01 -3.325960338115692139e-01 3.735331892967224121e-01 -1.278072446584701538e-01 1.281961202621459961e-01 -1.530603915452957153e-01 5.177680030465126038e-02 2.733825743198394775e-01 3.856917098164558411e-02 -1.343572735786437988e-01 -1.671741306781768799e-01
7.123648375272750854e-02 -7.817842811346054077e-02 2.411917895078659058e-01 1.725075691938400269e-01 6.227719038724899292e-02 -4.138020575046539307e-01 1.754279285669326782e-01 -1.369521319866180420e-01 -5.257905647158622742e-02 6.390941794961690903e-03 1.196637749671936035e-01 9.158989414572715759e-04 2.655538618564605713e-01 -2.060268074274063110e-01 -2.141226083040237427e-02 8.010230958461761475e-02 9.965255111455917358e-02 -1.710154861211776733e-01 6.113066524267196655e-02 -1.998539417982101440e-01 -2.152993343770503998e-02 9.854393452405929565e-02 -3.286553919315338135e-01 5.308766663074493408e-02 -2.536901831626892090e-01 1.931525021791458130e-01 -3.290549218654632568e-01 4.289888218045234680e-02 -2.733397781848907471e-01 1.066604405641555786e-01 -1.458937376737594604e-01 1.274775415658950806e-01
1.293554008007049561e-01 -2.539333701133728027e-01 2.870002575218677521e-02 -1.397325843572616577e-01 2.585817594081163406e-03 -2.452973872423171997e-01 1.304582208395004272e-01 -2.837314605712890625e-01 -5.806596204638481140e-02 2.659859657287597656e-01 -1.525705307722091675e-02 -1.573958992958068848e-01 2.120713442564010620e-01 1.207917556166648865e-01 -1.354510784149169922e-01 -6.146389991044998169e-02 1.503219008445739746e-01 -3.296875357627868652e-01 1.349308937788009644e-01 9.524212032556533813e-02 2.856025658547878265e-02 1.534800976514816284e-01 -1.502581387758255005e-01 -6.585343927145004272e-02 -1.752842962741851807e-01 3.065409660339355469e-01 -2.898613512516021729e-01 1.124546974897384644e-01 1.149647086858749390e-01 7.296139374375343323e-03 -2.842935323715209961e-01 -1.860515922307968140e-01
-4.297257587313652039e-02 -1.115502193570137024e-01 2.757854461669921875e-01 2.283251583576202393e-01 -1.759612262248992920e-01 -1.933441758155822754e-01 -1.428983658552169800e-01 1.709015071392059326e-01 9.590356051921844482e-02 2.054539471864700317e-01 -1.629364639520645142e-01 -1.307359337806701660e-01 3.791497349739074707e-01 -3.034273907542228699e-02 2.439221926033496857e-02 -2.302638888359069824e-01 -1.430157423019409180e-01 2.563047781586647034e-02 1.375905126333236694e-01 -2.600364983081817627e-01 2.315366826951503754e-02 1.173352673649787903e-01 -5.906860902905464172e-02 3.456328064203262329e-02 -1.940541863441467285e-01 2.910031974315643311e-01 -1.384311020374298096e-01 3.147693350911140442e-02 3.682340681552886963e-01 -1.643679738044738770e-01 -1.093193665146827698e-01 -5.002058297395706177e-02
-3.149412572383880615e-02 -1.460788697004318237e-01 2.796476483345031738e-01 1.894818246364593506e-01 6.788052618503570557e-02 -1.349626183509826660e-01 1.219106763601303101e-01 1.507446318864822388e-01 5.807192251086235046e-02 -2.680671811103820801e-01 1.995331496000289917e-01 -3.737451881170272827e-02 3.032599687576293945e-01 -8.004162460565567017e-03 1.994392275810241699e-02 1.384600251913070679e-01 3.030160665512084961e-01 1.912033371627330780e-02 3.009333014488220215e-01 1.296117901802062988e-03 9.253878891468048096e-02 -2.272513210773468018e-01 -8.187395334243774414e-02 -8.364518731832504272e-02 -2.631252706050872803e-01 1.904243528842926025e-01 -2.121297568082809448e-01 3.344990909099578857e-01 1.683073490858078003e-01 -3.000052459537982941e-02 -6.361170858144760132e-02 1.509954780340194702e-01
7.094914466142654419e-02 -2.254960536956787109e-01 -2.017038688063621521e-02 -8.267785608768463135e-02 -8.211345970630645752e-02 -1.874410063028335571e-01 4.448563754558563232e-01 1.746566891670227051e-01 -2.773960232734680176e-01 -2.859292924404144287e-02 -3.185541601851582527e-03 4.561112076044082642e-02 -2.112278342247009277e-02 5.351607501506805420e-02 1.601941585540771484e-01 -2.364185750484466553e-01 2.209439128637313843e-02 -1.151624023914337158e-01 4.499062001705169678e-01 -9.777390956878662109e-02 -1.790841519832611084e-01 8.278407901525497437e-02 2.058146288618445396e-03 2.083029448986053467e-01 1.458864193409681320e-03 1.103199794888496399e-01 -2.230117022991180420e-01 2.890326976776123047e-01 -2.226686105132102966e-03 -4.519308730959892273e-02 -1.581127196550369263e-01 -1.460660696029663086e-01
1.421896666288375854e-01 -3.126839697360992432e-01 2.685159146785736084e-01 -3.332661688327789307e-01 1.132958605885505676e-01 2.667334116995334625e-02 -6.338301301002502441e-02 -3.647669032216072083e-02 2.612757682800292969e-02 -2.165217250585556030e-01 -1.390148252248764038e-01 -6.757806986570358276e-02 2.446945160627365112e-01 2.042679935693740845e-01 7.679193466901779175e-02 -6.192937865853309631e-02 -7.169370353221893311e-02 -8.020946383476257324e-02 -5.304794758558273315e-02 -5.476155877113342285e-02 -9.660879522562026978e-02 -1.356938481330871582e-01 -1.866556555032730103e-01 2.392095029354095459e-01 -4.051852971315383911e-02 2.116803228855133057e-01 -4.343371987342834473e-01 8.701597899198532104e-02 1.136959865689277649e-01 -8.734231442213058472e-02 -2.735982537269592285e-01 -1.479275226593017578e-01
1.359236389398574829e-01 3.319699689745903015e-02 -1.464180648326873779e-02 -1.917727738618850708e-01 -5.803590267896652222e-02 -2.299369871616363525e-01 8.431895077228546143e-02 1.469074785709381104e-01 -1.197161450982093811e-01 -1.075269207358360291e-01 8.228091150522232056e-02 -1.905706971883773804e-01 1.124732643365859985e-01 1.503145843744277954e-01 4.252296984195709229e-01 2.003650963306427002e-01 1.873239874839782715e-01 1.322537809610366821e-01 4.067228361964225769e-02 -4.394382610917091370e-02 1.769663542509078979e-01 -1.330048292875289917e-01 -2.860059738159179688e-01 1.086350008845329285e-01 -4.703239351511001587e-02 2.843021750450134277e-01 -4.275264143943786621e-01 -1.180729195475578308e-01 7.321304082870483398e-02 -1.633141040802001953e-01 1.507835835218429565e-01 2.468519611284136772e-03
4.425778985023498535e-02 8.130308240652084351e-02 3.195317089557647705e-01 -1.572497785091400146e-01 -1.122141852974891663e-01 -2.700722217559814453e-01 1.179712787270545959e-01 5.350565537810325623e-02 1.904674172401428223e-01 -4.378168657422065735e-02 -2.779186517000198364e-02 6.451776623725891113e-02 6.904602050781250000e-02 3.233465552330017090e-02 4.316139221191406250e-01 9.119780361652374268e-02 2.740277349948883057e-01 5.672537535429000854e-02 1.365670561790466309e-01 -3.887414187192916870e-02 1.866499930620193481e-01 1.663195341825485229e-01 -7.350075989961624146e-02 1.587438136339187622e-01 6.646304577589035034e-02 6.236587092280387878e-02 -3.851874172687530518e-02 3.890741467475891113e-01 2.581911981105804443e-01 1.215753704309463501e-01 -1.992637962102890015e-01 -2.117784619331359863e-01
-2.203460549935698509e-03 -1.601986140012741089e-01 1.927931904792785645e-01 -6.637882441282272339e-02 2.837162911891937256e-01 -1.480392813682556152e-01 9.361040592193603516e-02 -1.206368282437324524e-01 2.559694647789001465e-01 8.363997330889105797e-04 -3.225589543581008911e-02 -1.514849066734313965e-01 1.224276050925254822e-01 1.669091172516345978e-02 1.527643948793411255e-01 2.207128405570983887e-01 5.722054094076156616e-02 7.954695820808410645e-02 2.781735062599182129e-01 -1.147804781794548035e-01 3.529759645462036133e-01 -1.390679031610488892e-01 -1.705039441585540771e-01 7.878056168556213379e-02 -1.859286427497863770e-01 2.498952299356460571e-01 -4.080286026000976562e-01 -1.427777409553527832e-01 1.084754243493080139e-01 1.347230374813079834e-01 -1.777439415454864502e-01 7.372286915779113770e-02
5.234409496188163757e-02 -2.918095290660858154e-01 -1.469222605228424072e-01 1.658672839403152466e-01 -2.541255950927734375e-01 -2.365884929895401001e-01 9.434145875275135040e-03 2.450464963912963867e-01 -2.920095110312104225e-03 1.846609637141227722e-02 1.803095191717147827e-01 -1.043211296200752258e-01 1.063093245029449463e-01 -7.935345172882080078e-03 -1.713463850319385529e-02 -1.988308876752853394e-01 1.629114896059036255e-01 -4.072286188602447510e-02 2.047960273921489716e-02 -2.885985672473907471e-01 5.571982637047767639e-02 -6.761784106492996216e-02 4.378382861614227295e-02 3.205327093601226807e-01 8.153846114873886108e-02 -8.610270172357559204e-02 -3.832042515277862549e-01 4.011793732643127441e-01 4.229242354631423950e-02 -6.858383119106292725e-02 -1.390846371650695801e-01 1.243016049265861511e-01
-2.208300381898880005e-01 -3.227232992649078369e-01 2.518575489521026611e-01 1.559450477361679077e-01 -7.445947825908660889e-02 -9.654056280851364136e-03 1.231550723314285278e-01 1.389773190021514893e-01 1.073486134409904480e-01 5.445761233568191528e-02 -2.531912550330162048e-02 -2.997386753559112549e-01 2.093773335218429565e-01 -1.381540577858686447e-02 2.651111781597137451e-01 -7.159255445003509521e-02 -1.182349249720573425e-01 1.766023337841033936e-01 -1.142100617289543152e-01 -2.888897955417633057e-01 -1.125900521874427795e-01 6.556459516286849976e-02 -1.943403184413909912e-01 1.048225238919258118e-01 -5.425752699375152588e-02 2.552163004875183105e-01 -3.349911272525787354e-01 1.866634190082550049e-02 4.752165172249078751e-03 -5.720159411430358887e-02 -3.216412961483001709e-01 2.416669856756925583e-03
-1.210628673434257507e-01 -4.341456294059753418e-02 -1.549071222543716431e-01 1.527631282806396484e-01 1.453925967216491699e-01 -2.646978497505187988e-01 8.166855573654174805e-02 2.157933712005615234e-01 -4.938348755240440369e-02 -4.169693216681480408e-02 3.103332780301570892e-02 1.219821646809577942e-01 1.263359636068344116e-01 -1.852895878255367279e-02 2.172925323247909546e-01 -1.448318958282470703e-01 7.249268144369125366e-02 1.083061750978231430e-02 1.450400799512863159e-01 -3.357263207435607910e-01 2.344695031642913818e-01 -2.653593569993972778e-02 -3.452492654323577881e-01 1.797350198030471802e-01 -1.499511599540710449e-01 1.065407022833824158e-01 -3.494694828987121582e-01 4.504389315843582153e-02 1.906041204929351807e-01 1.619481109082698822e-02 -2.110283672809600830e-01 -3.189777433872222900e-01
-2.767464611679315567e-03 -7.903368026018142700e-02 -5.048629641532897949e-02 -9.282923489809036255e-02 2.069013714790344238e-01 -1.353688985109329224e-01 1.878599673509597778e-01 2.637748420238494873e-01 -1.847272366285324097e-01 1.814253777265548706e-01 9.148450940847396851e-02 4.559530690312385559e-02 -4.917354881763458252e-02 -1.841699704527854919e-02 7.574485242366790771e-02 -1.338171064853668213e-01 3.166067227721214294e-02 -9.157345443964004517e-02 1.892303824424743652e-01 -5.196698755025863647e-02 2.279424369335174561e-01 1.735494434833526611e-01 -3.574513792991638184e-01 1.341405957937240601e-01 -1.117466017603874207e-01 8.805271983146667480e-02 -3.935233950614929199e-01 3.527816832065582275e-01 -8.109731134027242661e-04 9.493093192577362061e-02 -1.161883845925331116e-01 -3.389424681663513184e-01
1.480542868375778198e-01 -2.274506241083145142e-01 1.619251817464828491e-01 -3.038726747035980225e-01 -1.919452697038650513e-01 1.876606792211532593e-01 -3.654632600955665112e-04 1.156530380249023438e-01 4.775635432451963425e-03 5.672189965844154358e-02 2.147329412400722504e-02 -2.715325057506561279e-01 2.954823970794677734e-01 2.441294677555561066e-02 4.213446006178855896e-02 1.446754205971956253e-03 -8.834081888198852539e-02 3.165672346949577332e-02 1.703896123217418790e-04 4.299908131361007690e-02 -7.744249701499938965e-02 2.972917258739471436e-01 8.484879136085510254e-02 1.314576119184494019e-01 -1.664076000452041626e-01 1.730194836854934692e-01 -4.524762630462646484e-01 2.062571048736572266e-01 1.949344873428344727e-01 2.543615996837615967e-01 -1.338133811950683594e-01 1.461903471499681473e-02
-7.782264053821563721e-02 -3.811224922537803650e-02 -1.726962327957153320e-01 -2.911000512540340424e-02 -2.772445380687713623e-01 -1.486964374780654907e-01 1.836601644754409790e-01 5.189998447895050049e-02 1.729178130626678467e-01 1.017744094133377075e-01 -9.553772956132888794e-02 1.088872253894805908e-01 2.044564932584762573e-01 -6.594628095626831055e-02 2.111991345882415771e-01 -1.037024613469839096e-02 2.097769677639007568e-01 9.277819097042083740e-02 3.106527328491210938e-01 2.809310555458068848e-01 -2.397783286869525909e-02 8.211356401443481445e-02 -1.693578362464904785e-01 2.626854479312896729e-01 -2.765059471130371094e-01 -1.291655004024505615e-01 -3.883645534515380859e-01 1.847957521677017212e-01 -1.366954594850540161e-01 1.160939931869506836e-01 -1.597793102264404297e-01 7.389183342456817627e-02
-4.713335633277893066e-02 -1.139692142605781555e-01 3.337851166725158691e-02 -1.375428289175033569e-01 -5.399922654032707214e-02 -2.862933278083801270e-01 6.096224859356880188e-02 -6.168389692902565002e-02 -1.976238340139389038e-01 -1.705808937549591064e-01 2.968911230564117432e-01 1.858680993318557739e-01 1.229174509644508362e-01 -7.224927097558975220e-02 2.647347152233123779e-01 -2.224535048007965088e-01 1.680395901203155518e-01 -2.340690940618515015e-01 3.208385035395622253e-02 1.161462739109992981e-01 2.176169008016586304e-01 2.514888644218444824e-01 -2.504746019840240479e-01 3.414005041122436523e-01 4.735982790589332581e-02 -1.186870131641626358e-02 -2.737774550914764404e-01 1.215108782052993774e-01 1.407902985811233521e-01 9.023444727063179016e-03 -6.865827739238739014e-02 -1.935267001390457153e-01
1.548443436622619629e-01 -3.220990300178527832e-01 2.642335295677185059e-01 -1.115518510341644287e-01 2.360831201076507568e-01 -3.112466633319854736e-01 1.362086534500122070e-01 -1.329282224178314209e-01 -2.185431271791458130e-01 -1.133428066968917847e-01 1.366036385297775269e-01 -1.937434375286102295e-01 2.249831892549991608e-02 -2.507962882518768311e-01 9.572662413120269775e-02 -1.065993681550025940e-01 1.381589770317077637e-01 2.042707353830337524e-01 1.932435184717178345e-01 1.877667009830474854e-01 9.148541837930679321e-02 1.452155858278274536e-01 3.777781501412391663e-02 -1.405856292694807053e-02 -1.905845105648040771e-01 1.889470368623733521e-01 -2.974019646644592285e-01 1.873630434274673462e-01 -2.587508223950862885e-02 -6.410357356071472168e-02 3.407452628016471863e-02 1.855561286211013794e-01
1.123190857470035553e-03 5.318920314311981201e-02 2.862745821475982666e-01 1.859995126724243164e-01 1.786077171564102173e-01 -3.127351403236389160e-01 -1.236379891633987427e-02 3.521813452243804932e-01 -2.315011247992515564e-02 -1.524420529603958130e-01 -7.635859400033950806e-02 -6.061747297644615173e-02 1.260457336902618408e-01 -6.495059281587600708e-02 7.132340222597122192e-02 3.098842203617095947e-01 6.729324907064437866e-02 8.595869690179824829e-02 2.615147829055786133e-01 1.566935926675796509e-01 -3.095402568578720093e-02 7.633478939533233643e-02 -9.460271149873733521e-02 1.022457256913185120e-01 -1.911756247282028198e-01 -1.062841564416885376e-01 -4.929468631744384766e-01 -2.106539160013198853e-01 -3.434059768915176392e-02 -2.254394441843032837e-02 2.671250700950622559e-02 -5.970476940274238586e-02
2.561578452587127686e-01 -1.376426815986633301e-01 3.039204180240631104e-01 -1.294938027858734131e-01 1.057843714952468872e-01 -3.193021416664123535e-01 8.317768573760986328e-03 6.242099031805992126e-02 7.040217518806457520e-02 -1.022837311029434204e-01 1.338412910699844360e-01 -1.863217167556285858e-02 1.715173423290252686e-01 2.792527154088020325e-02 2.334748655557632446e-01 3.441081789787858725e-04 3.425790742039680481e-02 9.377243369817733765e-02 -1.527550816535949707e-01 -1.889041438698768616e-02 -8.871595375239849091e-03 -2.301013767719268799e-01 -3.702053129673004150e-01 1.616751402616500854e-01 8.773849904537200928e-02 2.318550795316696167e-01 -2.556689977645874023e-01 1.435956079512834549e-02 3.377042412757873535e-01 -9.277281165122985840e-02 -2.627280652523040771e-01 -4.717532172799110413e-02
-2.151180356740951538e-01 -2.993652522563934326e-01 2.138559520244598389e-02 -9.656088799238204956e-02 -6.473929435014724731e-02 3.673722501844167709e-03 2.532910108566284180e-01 2.185622602701187134e-01 -4.172063991427421570e-02 9.696497768163681030e-02 1.905217021703720093e-01 -1.051698923110961914e-01 -9.280996024608612061e-02 -1.686911135911941528e-01 1.711545884609222412e-01 1.202728301286697388e-01 5.820041522383689880e-02 3.061315119266510010e-01 2.702215453609824181e-03 -8.319008350372314453e-02 9.135819226503372192e-02 -1.277943886816501617e-02 -2.224743366241455078e-01 3.616486489772796631e-01 -2.339284121990203857e-01 7.324685901403427124e-02 -2.285499125719070435e-01 2.272146791219711304e-01 -2.048906236886978149e-01 -3.096078336238861084e-01 1.696135103702545166e-02 -6.293734163045883179e-02
1.408019363880157471e-01 -5.940965190529823303e-02 -2.524543739855289459e-02 2.743365168571472168e-01 -1.251771301031112671e-02 -4.540595710277557373e-01 -1.324421763420104980e-01 3.582704961299896240e-01 -1.113093718886375427e-01 -5.633727833628654480e-02 -5.356376990675926208e-02 2.005164884030818939e-02 1.185836642980575562e-01 1.459693163633346558e-01 1.011640951037406921e-01 8.740951120853424072e-02 2.837905101478099823e-02 -1.953884810209274292e-01 1.608938276767730713e-01 -2.038446366786956787e-01 -4.137025773525238037e-02 1.209835335612297058e-01 1.367943286895751953e-01 3.009362816810607910e-01 -1.417148858308792114e-01 1.124542281031608582e-01 -1.290490776300430298e-01 2.731334418058395386e-03 3.203268349170684814e-01 6.208451092243194580e-02 -2.547363936901092529e-01 1.537969708442687988e-01
-1.662821769714355469e-01 -2.559468150138854980e-01 4.286598861217498779e-01 -4.492961615324020386e-02 -9.961466304957866669e-03 4.490489512681961060e-02 8.720828220248222351e-03 -1.504286229610443115e-01 1.166586503386497498e-01 -1.162790581583976746e-01 -1.074317172169685364e-01 -1.158306822180747986e-01 2.281839549541473389e-01 7.286574691534042358e-02 6.621008366346359253e-02 -8.686257153749465942e-02 1.350612789392471313e-01 5.742598790675401688e-03 -1.324767619371414185e-02 -9.366435557603836060e-02 1.697891354560852051e-01 -8.320203982293605804e-03 -3.443060908466577530e-03 5.599984526634216309e-01 -8.133532851934432983e-02 -1.647910922765731812e-01 -3.824277520179748535e-01 2.946439757943153381e-02 5.492228642106056213e-02 -4.943595826625823975e-02 -1.284363269805908203e-01 -4.775745421648025513e-02
-9.552110731601715088e-02 -1.887102574110031128e-01 -4.270508512854576111e-02 1.380128711462020874e-01 1.209629178047180176e-01 -2.757400274276733398e-01 3.391998112201690674e-01 1.336672306060791016e-01 -3.126158416271209717e-01 5.436177179217338562e-02 -1.001187488436698914e-01 -4.591837152838706970e-02 1.455064583569765091e-02 3.791488334536552429e-02 2.153146415948867798e-01 -2.021095901727676392e-01 1.638466566801071167e-01 -1.700642257928848267e-01 2.359900027513504028e-01 1.357092261314392090e-01 4.104889184236526489e-02 -5.315331742167472839e-02 1.549097448587417603e-01 9.528103284537792206e-03 -9.359277784824371338e-02 1.928593218326568604e-01 -3.389818966388702393e-01 3.023293018341064453e-01 -6.468667834997177124e-02 -2.326852083206176758e-01 -1.843198090791702271e-01 7.804079353809356689e-02
2.524940669536590576e-01 -1.322373300790786743e-01 1.614470034837722778e-01 -3.440373390913009644e-02 7.536198943853378296e-02 -1.970925480127334595e-01 -2.297968864440917969e-01 1.025097444653511047e-01 -7.647183537483215332e-02 3.952928259968757629e-02 1.268878392875194550e-02 -8.121298253536224365e-02 7.999531924724578857e-02 1.243804395198822021e-01 3.241737186908721924e-01 9.112697094678878784e-02 4.224757552146911621e-01 -5.498809739947319031e-02 2.796062529087066650e-01 2.487371563911437988e-01 -1.621733047068119049e-02 7.250866293907165527e-02 -3.833870887756347656e-01 2.108003497123718262e-01 1.401455607265233994e-02 -7.522554695606231689e-02 -1.932847946882247925e-01 -1.594159007072448730e-01 7.862043380737304688e-02 -9.146791696548461914e-02 1.033308729529380798e-01 -1.479432135820388794e-01
-1.041963472962379456e-01 -5.911117047071456909e-02 8.742881566286087036e-02 -5.671712011098861694e-02 -1.220154166221618652e-01 -1.737989485263824463e-01 1.338769644498825073e-01 2.243536710739135742e-02 -3.133964836597442627e-01 1.844111382961273193e-01 -1.531869322061538696e-01 -1.895404160022735596e-01 -8.851283043622970581e-02 6.124963518232107162e-03 3.611879944801330566e-01 1.022479012608528137e-01 -8.775124698877334595e-02 -1.596496552228927612e-01 -2.420897781848907471e-02 7.250268757343292236e-02 3.771155476570129395e-01 3.799555078148841858e-02 6.292730104178190231e-03 4.839080274105072021e-01 -3.958252258598804474e-03 7.580068707466125488e-02 -9.709985554218292236e-02 1.253365129232406616e-01 1.407345831394195557e-01 -2.361889630556106567e-01 -1.991853266954421997e-01 -8.834789693355560303e-02
1.495339572429656982e-01 -2.745417952537536621e-01 2.169542163610458374e-01 -3.237720951437950134e-02 4.546012356877326965e-02 5.283051356673240662e-02 -1.196080967783927917e-01 3.148657977581024170e-01 -9.334356524050235748e-03 1.356182247400283813e-01 6.572412699460983276e-02 -2.099635154008865356e-01 1.020433455705642700e-01 -3.679939778521656990e-03 3.279185295104980469e-01 2.545772194862365723e-01 7.219371199607849121e-02 -9.677711129188537598e-02 3.248928487300872803e-01 -3.614038601517677307e-02 -2.950749732553958893e-02 1.730443835258483887e-01 1.523211300373077393e-01 1.982258707284927368e-01 8.831249177455902100e-02 1.818608492612838745e-03 -4.663853049278259277e-01 -1.116081103682518005e-01 5.738408118486404419e-02 1.248486638069152832e-01 -1.088586598634719849e-01 5.422726273536682129e-02
-2.154075773432850838e-03 -1.251024156808853149e-01 1.239087581634521484e-01 -3.287486135959625244e-01 -1.488931477069854736e-01 -7.369068264961242676e-02 3.289084509015083313e-02 4.461548104882240295e-02 -1.361716836690902710e-01 3.684002906084060669e-02 -1.122803688049316406e-01 -1.292912662029266357e-01 2.308294922113418579e-01 1.983795464038848877e-01 1.721522063016891479e-01 -3.163008391857147217e-02 -8.361585438251495361e-02 -2.693271040916442871e-01 -4.291694238781929016e-02 7.741753756999969482e-02 2.455745637416839600e-01 -1.120054796338081360e-01 -2.692656517028808594e-01 3.182073831558227539e-01 -7.000875473022460938e-02 -6.682840175926685333e-04 -1.630253642797470093e-01 1.271412372589111328e-01 8.385085314512252808e-02 -3.747407495975494385e-01 -3.496455252170562744e-01 -8.008763194084167480e-02
-1.134436018764972687e-02 -3.695822060108184814e-01 1.507909446954727173e-01 1.244260231032967567e-03 7.230383902788162231e-02 -2.716579139232635498e-01 2.017721980810165405e-01 1.682122051715850830e-02 -1.730532795190811157e-01 2.011287584900856018e-02 4.076959099620580673e-03 -9.515988081693649292e-02 -2.080262750387191772e-01 -1.845678538084030151e-01 4.584502056241035461e-02 1.041297912597656250e-01 1.259307414293289185e-01 1.302115172147750854e-01 9.549924731254577637e-02 1.934475898742675781e-01 2.037633508443832397e-01 1.039579436182975769e-01 -1.326075196266174316e-01 1.185830309987068176e-01 -4.580350220203399658e-01 1.111652404069900513e-01 -1.872490942478179932e-01 2.678372561931610107e-01 -1.193976551294326782e-01 -2.493907362222671509e-01 8.168338239192962646e-02 1.241192743182182312e-01
4.494890570640563965e-01 -2.418244481086730957e-01 4.561732988804578781e-03 2.245373278856277466e-01 1.838651858270168304e-02 -4.569475352764129639e-02 2.349092364311218262e-01 1.112971305847167969e-01 -9.656933695077896118e-02 -1.060952767729759216e-01 -3.062294721603393555e-01 -1.636595129966735840e-01 5.581451952457427979e-02 5.876899138092994690e-02 4.742454364895820618e-02 1.615525931119918823e-01 1.521483510732650757e-01 6.048661470413208008e-02 2.069611847400665283e-02 -9.957442432641983032e-02 8.782824873924255371e-02 1.527797877788543701e-01 -2.280312180519104004e-01 3.681097030639648438e-01 -2.250941991806030273e-01 -1.727789826691150665e-02 -6.009514629840850830e-02 1.817784458398818970e-01 -7.267200388014316559e-03 -2.216738834977149963e-02 -1.307265609502792358e-01 -2.863968908786773682e-01
-4.152803216129541397e-03 -2.280955016613006592e-01 5.520114302635192871e-02 2.710413336753845215e-01 -1.373893115669488907e-02 -1.029531955718994141e-01 1.551198959350585938e-01 -2.016172111034393311e-01 1.500246077775955200e-01 4.594545066356658936e-02 1.863385140895843506e-01 6.834730505943298340e-02 2.853521406650543213e-01 2.764489129185676575e-02 -3.113645873963832855e-02 -1.482666134834289551e-01 -6.453606486320495605e-02 7.058098167181015015e-02 1.297646909952163696e-01 -1.129642203450202942e-01 3.788111209869384766e-01 1.833800375461578369e-01 -3.039870858192443848e-01 7.491929084062576294e-02 -1.861471980810165405e-01 -1.691192984580993652e-01 -4.605112075805664062e-01 1.190682351589202881e-01 -2.593317069113254547e-02 8.568382263183593750e-02 -3.639002889394760132e-02 1.185686290264129639e-01
3.373387828469276428e-02 -3.894315063953399658e-01 2.401058226823806763e-01 1.077017784118652344e-01 9.226106922142207623e-04 -2.116561681032180786e-01 -2.385367602109909058e-01 5.747123807668685913e-02 3.734033787623047829e-03 2.083899080753326416e-01 -1.305793225765228271e-01 -9.866477549076080322e-02 -1.953907683491706848e-02 -2.181308865547180176e-01 1.666034162044525146e-01 2.528271079063415527e-01 -1.191849485039710999e-01 4.755385220050811768e-02 3.964956104755401611e-01 2.177055329084396362e-01 1.758090406656265259e-01 -3.350083529949188232e-02 8.485439233481884003e-03 1.188889294862747192e-01 1.979132927954196930e-02 1.599206775426864624e-01 -3.087294101715087891e-01 -3.671993687748908997e-02 1.178656369447708130e-01 1.718015372753143311e-01 -1.701294779777526855e-01 2.822187729179859161e-02
-1.287320163100957870e-02 -1.159350723028182983e-01 8.207296580076217651e-02 -2.952471189200878143e-02 -8.258987963199615479e-02 -1.366740614175796509e-01 1.445505768060684204e-01 -1.693897098302841187e-01 1.656499207019805908e-01 -2.091581374406814575e-01 -3.591923415660858154e-02 -9.322474151849746704e-02 2.638598345220088959e-02 1.201914101839065552e-01 9.372739493846893311e-02 1.965971142053604126e-01 6.299785524606704712e-02 1.247785687446594238e-01 8.986059576272964478e-02 -1.865907385945320129e-02 2.895945310592651367e-01 8.388445712625980377e-03 -5.192386358976364136e-02 7.243424654006958008e-02 -4.416086673736572266e-01 2.055913060903549194e-01 -4.306904077529907227e-01 -6.666494160890579224e-02 2.296798974275588989e-01 1.403113007545471191e-01 -2.847718298435211182e-01 2.436237931251525879e-01
-2.017779275774955750e-02 -4.002460241317749023e-01 1.290775537490844727e-01 3.818790614604949951e-02 8.296363055706024170e-02 -5.392142757773399353e-02 -1.492026001214981079e-01 1.732564419507980347e-01 -2.763965725898742676e-01 4.442152380943298340e-02 -5.918769538402557373e-02 -1.445744037628173828e-01 1.903011351823806763e-01 -1.161480993032455444e-01 1.020481809973716736e-01 2.713103592395782471e-01 -1.217792462557554245e-02 2.062952667474746704e-01 1.619983315467834473e-01 -7.552526146173477173e-02 -2.945241928100585938e-01 -1.127981171011924744e-01 -1.792574226856231689e-01 1.897980123758316040e-01 -2.094436734914779663e-01 -1.220197007060050964e-01 -3.117758929729461670e-01 1.398218870162963867e-01 2.287999689579010010e-01 -1.690372638404369354e-02 -1.236093044281005859e-01 1.923628300428390503e-01
-2.922406047582626343e-02 -1.269227564334869385e-01 6.321263313293457031e-02 -1.140587478876113892e-01 1.312237381935119629e-01 -2.186107784509658813e-01 -8.793860673904418945e-02 8.659775555133819580e-02 -1.764987222850322723e-02 -5.624989047646522522e-02 2.240105867385864258e-01 -3.277748078107833862e-02 2.227772921323776245e-01 2.504698932170867920e-02 -1.696651577949523926e-01 -2.991577051579952240e-02 8.846782147884368896e-02 -2.093899697065353394e-01 4.711864143610000610e-02 -8.309596031904220581e-02 3.088305592536926270e-01 2.174976766109466553e-01 -2.685469388961791992e-01 -2.254957100376486778e-03 -2.036613225936889648e-01 6.925901025533676147e-02 -5.026540756225585938e-01 4.139757454395294189e-01 2.652951702475547791e-02 -5.077706277370452881e-02 3.635203465819358826e-02 2.458274364471435547e-02
5.384965240955352783e-02 -1.526366025209426880e-01 3.059319257736206055e-01 4.252944514155387878e-02 -7.178900390863418579e-02 -1.995362937450408936e-01 -1.100076958537101746e-01 -1.137949675321578979e-01 2.864270210266113281e-01 1.330204755067825317e-01 -1.511475294828414917e-01 -1.307102441787719727e-01 -2.402273193001747131e-02 6.029085256159305573e-03 6.794930994510650635e-02 3.576495349407196045e-01 1.677671223878860474e-01 1.126133352518081665e-01 1.095351055264472961e-01 -1.027996614575386047e-01 -5.930189415812492371e-02 1.256848275661468506e-01 -8.618002384901046753e-02 3.569083213806152344e-01 -1.468494832515716553e-01 -7.079496979713439941e-02 -3.828732967376708984e-01 3.022169321775436401e-02 -1.086134091019630432e-01 -1.231961995363235474e-01 -3.419052958488464355e-01 -9.897594340145587921e-03
1.276152878999710083e-01 -3.000095188617706299e-01 2.728686034679412842e-01 -1.392628625035285950e-02 -3.625369817018508911e-02 -1.537369340658187866e-01 -2.407834380865097046e-01 7.352118939161300659e-02 -4.000756144523620605e-02 3.688278198242187500e-01 -9.388975799083709717e-02 1.178566515445709229e-01 1.375285238027572632e-01 1.282864511013031006e-01 1.197057738900184631e-01 3.267883509397506714e-02 -2.638535797595977783e-01 1.734498590230941772e-01 3.512585908174514771e-02 -2.874582409858703613e-01 1.820043474435806274e-01 -5.603705346584320068e-02 -1.306724697351455688e-01 7.878254354000091553e-02 -2.010219031944870949e-03 1.811016947031021118e-01 -2.503283917903900146e-01 2.540853321552276611e-01 1.609482765197753906e-01 1.182764843106269836e-01 -2.237347513437271118e-01 -1.628602296113967896e-01
-1.191842332482337952e-01 -1.631870865821838379e-02 3.739665746688842773e-01 -7.418189942836761475e-02 1.827925294637680054e-01 -8.164949715137481689e-02 1.257539540529251099e-01 -7.032809406518936157e-02 -3.425326198339462280e-02 -1.063057780265808105e-01 2.240662276744842529e-02 -1.116071175783872604e-02 1.680020689964294434e-01 2.388218194246292114e-01 3.372608497738838196e-02 1.586694717407226562e-01 -4.317434970289468765e-03 7.973177731037139893e-02 3.289727866649627686e-01 -2.339278608560562134e-01 1.729297041893005371e-01 4.194868355989456177e-02 -1.998909860849380493e-01 4.306975007057189941e-02 -1.996366381645202637e-01 2.301133424043655396e-01 -4.419962763786315918e-01 -1.409020423889160156e-01 1.302547603845596313e-01 5.351088941097259521e-02 -2.550523281097412109e-01 1.376983672380447388e-01
2.357565015554428101e-01 -1.482848823070526123e-01 1.077252626419067383e-01 -8.326103910803794861e-03 1.189660094678401947e-02 -2.477506101131439209e-01 5.406326055526733398e-02 7.816354930400848389e-02 7.268007844686508179e-02 -1.114862710237503052e-01 2.020876854658126831e-01 -1.417704671621322632e-01 -1.024868786334991455e-01 -7.091405987739562988e-02 -1.166450753808021545e-01 3.776032105088233948e-02 2.241841256618499756e-01 1.154042109847068787e-01 -1.167912930250167847e-01 -7.338467985391616821e-02 2.331072390079498291e-01 -1.341741830110549927e-01 -2.741074264049530029e-01 4.583449661731719971e-02 4.126836359500885010e-02 1.871062517166137695e-01 -4.020535051822662354e-01 4.179510101675987244e-02 2.997332215309143066e-01 -2.328723222017288208e-01 -3.857995569705963135e-01 -7.610489428043365479e-02
-6.377490609884262085e-02 -2.123794518411159515e-02 -5.253084748983383179e-02 -1.058627665042877197e-01 -1.744780689477920532e-01 -4.630462080240249634e-02 -3.937105834484100342e-02 1.267006993293762207e-01 -1.369926333427429199e-01 -2.483072318136692047e-02 -1.881991177797317505e-01 -1.047641262412071228e-01 1.545515283942222595e-02 7.613535225391387939e-02 1.060563400387763977e-01 -8.326765149831771851e-03 -8.495357632637023926e-02 -4.043354839086532593e-02 1.861784793436527252e-02 -1.449666172266006470e-01 4.412288665771484375e-01 -1.156445443630218506e-01 -3.519723713397979736e-01 2.627547681331634521e-01 -1.358517538756132126e-02 -6.476519256830215454e-02 -2.669101059436798096e-01 2.758462131023406982e-01 2.346223592758178711e-01 -3.714121282100677490e-01 -2.688721120357513428e-01 1.325446064583957195e-03
7.189863175153732300e-02 -2.590059041976928711e-01 2.403671443462371826e-01 -8.589832484722137451e-02 2.620356976985931396e-01 -2.077440172433853149e-01 -1.329994797706604004e-01 2.731351256370544434e-01 -1.799808442592620850e-01 6.383787095546722412e-02 2.054226845502853394e-01 -2.565120160579681396e-02 1.846258789300918579e-01 -2.655496075749397278e-02 1.090153679251670837e-01 2.912418544292449951e-01 4.033986106514930725e-02 -6.944121420383453369e-02 1.841780841350555420e-01 -9.878747910261154175e-02 -2.405018657445907593e-01 -2.826331742107868195e-02 -2.552607655525207520e-01 1.006055176258087158e-01 -1.523323059082031250e-01 -7.435057312250137329e-02 -1.736405342817306519e-01 3.131957352161407471e-01 2.858712375164031982e-01 -7.275934517383575439e-02 -1.062415316700935364e-01 -9.125857055187225342e-02
4.702703058719635010e-01 -8.267679065465927124e-02 5.649630352854728699e-02 7.919676601886749268e-02 1.761407405138015747e-02 -4.543517231941223145e-01 4.725192487239837646e-02 3.184845745563507080e-01 -4.226908087730407715e-02 1.837338507175445557e-01 -2.299579419195652008e-02 5.729821696877479553e-02 7.631286233663558960e-02 -1.037062406539916992e-01 1.425902396440505981e-01 2.667395956814289093e-02 -4.569153487682342529e-02 2.133572846651077271e-02 -1.173817664384841919e-01 1.167986169457435608e-01 2.187867760658264160e-01 -2.404058426618576050e-01 1.264438927173614502e-01 1.617250889539718628e-01 -2.860665023326873779e-01 1.565044522285461426e-01 -9.513073414564132690e-02 1.917795985937118530e-01 1.105906516313552856e-01 -8.120308816432952881e-02 -1.440941449254751205e-02 -1.618608087301254272e-01
5.461806058883666992e-02 -2.383690327405929565e-01 6.154620647430419922e-02 2.080336445942521095e-03 7.478510588407516479e-02 3.764859959483146667e-02 -2.643479108810424805e-01 3.407580554485321045e-01 2.335685119032859802e-02 -3.746013715863227844e-02 -1.727817393839359283e-02 -2.016992717981338501e-01 1.394797265529632568e-01 -4.298663884401321411e-02 4.168457686901092529e-01 3.148058652877807617e-01 5.351433530449867249e-02 -9.456306695938110352e-02 2.078729718923568726e-01 -2.806419692933559418e-02 1.083212792873382568e-01 2.091184705495834351e-01 5.778027325868606567e-02 1.092007756233215332e-01 9.547143429517745972e-02 -7.771135424263775349e-04 -4.512701928615570068e-01 -9.373662620782852173e-02 5.761636886745691299e-03 2.635954506695270538e-02 -2.121086120605468750e-01 1.118315383791923523e-01
-8.730948716402053833e-02 -1.352385431528091431e-01 3.002348840236663818e-01 4.834386985749006271e-03 -2.201410233974456787e-01 -2.283797264099121094e-01 2.543213069438934326e-01 -4.415389895439147949e-02 4.101430531591176987e-03 2.877160347998142242e-02 2.377293854951858521e-01 -1.226156111806631088e-02 6.922265142202377319e-02 1.943534016609191895e-01 4.416737854480743408e-01 1.630695164203643799e-01 2.066978067159652710e-01 1.869634725153446198e-02 -1.489303819835186005e-02 -3.100822865962982178e-02 -7.827746123075485229e-02 2.557386159896850586e-01 -3.822372853755950928e-02 3.136571347713470459e-01 -2.959674596786499023e-02 4.434113204479217529e-02 -6.406965106725692749e-02 1.685802191495895386e-01 2.928422391414642334e-01 2.393081597983837128e-02 -1.866371035575866699e-01 -1.509137302637100220e-01
7.282057404518127441e-02 -4.318619072437286377e-01 -3.720986098051071167e-02 -1.701074689626693726e-01 -1.215093955397605896e-01 -3.673147857189178467e-01 1.874092519283294678e-01 -2.581432461738586426e-02 1.468912065029144287e-01 -5.155455321073532104e-02 7.092866301536560059e-02 -2.382962107658386230e-01 2.527728490531444550e-02 -1.243193261325359344e-02 -3.350657969713211060e-02 1.677664816379547119e-01 1.346713751554489136e-01 -1.223949994891881943e-02 2.319142967462539673e-01 -2.382773458957672119e-01 1.220973432064056396e-01 -4.329108819365501404e-02 -1.421672850847244263e-01 -2.504012361168861389e-02 1.040552482008934021e-01 -7.345518469810485840e-02 -3.031054735183715820e-01 -2.183430492877960205e-01 1.475812196731567383e-01 -1.305428147315979004e-01 -3.384301960468292236e-01 -2.630710229277610779e-02
-9.098238497972488403e-02 -1.196045130491256714e-01 2.393782585859298706e-01 -6.831982731819152832e-02 1.507504610344767570e-03 -1.839007288217544556e-01 1.955991536378860474e-01 8.539562672376632690e-02 3.198172152042388916e-02 -2.078083604574203491e-01 -1.035702675580978394e-01 -3.566956520080566406e-01 1.351362913846969604e-01 8.485653996467590332e-02 7.861927151679992676e-02 1.656041741371154785e-01 -2.512747049331665039e-02 -1.357913762331008911e-02 1.333476603031158447e-01 -7.230823487043380737e-02 1.129746511578559875e-01 3.770787641406059265e-02 -2.613047361373901367e-01 2.199622541666030884e-01 -2.028739452362060547e-01 2.652815580368041992e-01 -4.219681918621063232e-01 -2.496919780969619751e-01 1.856777667999267578e-01 3.470877185463905334e-02 2.786163985729217529e-02 2.275373935699462891e-01
-1.209456659853458405e-02 -1.423132568597793579e-01 1.923492550849914551e-01 1.418580859899520874e-01 -1.412224471569061279e-01 -2.369089871644973755e-01 -1.189341396093368530e-01 -1.759214997291564941e-01 -2.178877294063568115e-01 -1.760208010673522949e-01 3.631259500980377197e-02 -2.062624543905258179e-01 3.593822941184043884e-02 -6.806984543800354004e-02 5.046723783016204834e-02 2.325612008571624756e-01 2.003289759159088135e-01 -7.084012776613235474e-02 6.695926934480667114e-02 1.341738104820251465e-01 -1.134875044226646423e-01 2.037271410226821899e-01 -1.521292477846145630e-01 4.370730519294738770e-01 -1.837870478630065918e-01 2.584401965141296387e-01 -3.510546386241912842e-01 6.516383588314056396e-02 1.198852807283401489e-01 1.706745922565460205e-01 -7.934549450874328613e-02 4.887007921934127808e-02
2.144659683108329773e-02 -2.022188156843185425e-01 2.616280317306518555e-01 -1.459796130657196045e-01 1.418468076735734940e-02 -8.713062107563018799e-02 8.569208532571792603e-02 1.690627932548522949e-01 -5.783023685216903687e-02 -2.064153999090194702e-01 1.197611615061759949e-01 3.303867578506469727e-02 -1.214257106184959412e-01 5.354050919413566589e-02 3.788064122200012207e-01 2.448792457580566406e-01 8.289539255201816559e-03 -1.576148569583892822e-01 -9.883445501327514648e-02 -1.715447381138801575e-02 7.677973806858062744e-02 -1.347652543336153030e-02 -3.067629635334014893e-01 1.659534871578216553e-01 -1.086543053388595581e-01 -2.799179404973983765e-02 -3.056563436985015869e-01 2.314734458923339844e-01 3.958764427807182074e-04 -2.041054368019104004e-01 -2.431816309690475464e-01 -3.458716571331024170e-01
2.321231961250305176e-01 -1.153083220124244690e-01 2.848165035247802734e-01 -1.782958507537841797e-01 1.312035471200942993e-01 -3.205358088016510010e-01 1.019154340028762817e-01 -2.234664410352706909e-01 8.396149426698684692e-02 -1.326010674238204956e-01 -3.072754442691802979e-01 -1.724420934915542603e-01 -3.986725583672523499e-02 -9.978612512350082397e-02 2.730840146541595459e-01 7.513786107301712036e-02 -1.307587046176195145e-02 9.834957867860794067e-02 -1.764142140746116638e-02 -1.507888585329055786e-01 2.464839816093444824e-01 1.199828740209341049e-02 -5.186415743082761765e-03 4.447165131568908691e-02 -1.374529749155044556e-01 -1.508757025003433228e-01 -2.407759577035903931e-01 2.049376964569091797e-01 2.320215404033660889e-01 -6.959307193756103516e-02 -3.089694380760192871e-01 -8.668080717325210571e-02
1.053075045347213745e-01 -1.059404686093330383e-01 4.583501443266868591e-02 -5.515952408313751221e-02 6.862008571624755859e-02 -8.050023764371871948e-02 4.353446885943412781e-02 3.143703937530517578e-02 1.366392374038696289e-01 -2.273315936326980591e-01 -5.160623416304588318e-02 5.217129737138748169e-02 1.953944116830825806e-01 2.021047621965408325e-01 9.744457155466079712e-02 8.415663242340087891e-02 1.353088468313217163e-01 6.842030584812164307e-02 3.774435818195343018e-02 9.139107912778854370e-02 4.016843438148498535e-01 1.384445875883102417e-01 -2.761432528495788574e-01 2.124291211366653442e-01 -1.519036591053009033e-01 2.079844772815704346e-01 -4.314740896224975586e-01 -1.112939789891242981e-01 2.545284330844879150e-01 2.630340754985809326e-01 -2.253839224576950073e-01 5.300613865256309509e-02
-5.789264291524887085e-02 -4.380812123417854309e-02 -3.486651182174682617e-02 -1.052467525005340576e-01 -3.043576776981353760e-01 -4.481214284896850586e-02 8.941685408353805542e-02 2.587744593620300293e-01 7.295446097850799561e-02 -8.197288215160369873e-02 6.780381500720977783e-02 1.524693332612514496e-02 2.294943183660507202e-01 -1.042905729264020920e-02 3.486423790454864502e-01 -1.429377347230911255e-01 -7.131298631429672241e-02 -2.727055847644805908e-01 2.210296392440795898e-01 -9.292650222778320312e-02 -1.999452151358127594e-02 8.722000569105148315e-02 -3.501426875591278076e-01 2.215620577335357666e-01 -1.948827058076858521e-01 2.217314988374710083e-01 -2.632088363170623779e-01 2.668643891811370850e-01 -1.843144744634628296e-01 6.770268082618713379e-02 -9.975470602512359619e-02 9.175100922584533691e-02
-3.956171497702598572e-02 4.809797927737236023e-02 -2.277153730392456055e-01 -9.631557762622833252e-02 -8.237902075052261353e-02 -2.847070097923278809e-01 8.609855920076370239e-02 2.928147017955780029e-01 -8.586337417364120483e-02 -3.071625530719757080e-01 -3.694108501076698303e-02 1.471137627959251404e-03 5.490226298570632935e-02 -2.152207493782043457e-01 4.909049719572067261e-02 -9.732929617166519165e-02 9.555511176586151123e-02 -9.098956733942031860e-02 2.591630816459655762e-01 -1.251964457333087921e-02 1.663730293512344360e-01 3.183467686176300049e-02 -2.215820699930191040e-01 5.673936009407043457e-02 -1.852492690086364746e-01 -1.350250095129013062e-01 -4.157967865467071533e-01 3.503523468971252441e-01 1.034283414483070374e-01 -1.237755045294761658e-01 -5.284049734473228455e-02 -2.166823446750640869e-01
-1.624401509761810303e-01 -3.032415173947811127e-02 -6.070000678300857544e-02 1.999830305576324463e-01 -1.056176200509071350e-01 -2.929069101810455322e-01 -1.074745729565620422e-01 1.019814163446426392e-01 3.711802661418914795e-01 -7.560250163078308105e-02 8.988091349601745605e-02 6.687409430742263794e-02 3.704747855663299561e-01 5.530018359422683716e-02 2.146743983030319214e-02 2.013195306062698364e-01 2.437104731798171997e-01 -2.604659497737884521e-01 1.342518627643585205e-01 -4.756721854209899902e-02 1.095319017767906189e-01 -9.511834010481834412e-03 -2.483624070882797241e-01 8.307465352118015289e-03 -3.931262344121932983e-02 1.993991732597351074e-01 -3.443622887134552002e-01 1.459248811006546021e-01 4.658635333180427551e-02 -4.536370187997817993e-02 -2.261307984590530396e-01 -1.219093129038810730e-01
3.615823090076446533e-01 -1.226732283830642700e-01 2.515421211719512939e-01 1.447622776031494141e-01 -1.335483938455581665e-01 -2.161255031824111938e-01 2.164758890867233276e-01 -2.108340412378311157e-01 -2.214126586914062500e-01 2.019051462411880493e-02 -2.307782508432865143e-02 -6.877915561199188232e-02 2.997213900089263916e-01 -1.937959492206573486e-01 1.487711966037750244e-01 1.630418002605438232e-01 3.046082854270935059e-01 1.286623030900955200e-01 1.157248318195343018e-01 -2.769492566585540771e-01 -1.292510796338319778e-02 1.868479996919631958e-01 5.483369156718254089e-02 -5.114630982279777527e-02 -1.834526509046554565e-01 1.671729236841201782e-02 -1.851306110620498657e-01 6.721352040767669678e-02 1.362730115652084351e-01 1.081652659922838211e-02 -2.275051027536392212e-01 -3.953204955905675888e-03
1.204118207097053528e-01 -1.170375570654869080e-01 -6.050424650311470032e-02 2.792554199695587158e-01 7.317496836185455322e-02 -9.965162724256515503e-02 -2.656419873237609863e-01 1.513429880142211914e-01 -5.711600184440612793e-02 -1.242568492889404297e-01 -1.194060593843460083e-02 1.663106493651866913e-02 1.889488101005554199e-01 -2.258106507360935211e-02 3.850817978382110596e-01 8.339740335941314697e-02 -4.563879221677780151e-02 -6.205540895462036133e-02 1.216737926006317139e-01 -1.534362733364105225e-01 -2.386853396892547607e-01 -1.480409223586320877e-02 3.837812691926956177e-03 2.508471012115478516e-01 -7.966312021017074585e-02 1.330387890338897705e-01 -2.885130047798156738e-01 1.568041145801544189e-01 3.926092982292175293e-01 1.328703910112380981e-01 -1.541684269905090332e-01 2.810347974300384521e-01
3.249583765864372253e-02 -1.973852217197418213e-01 -4.443006590008735657e-02 -9.190116077661514282e-02 1.042197495698928833e-01 -1.198361963033676147e-01 2.093453519046306610e-02 1.494685113430023193e-01 -1.265422105789184570e-01 1.793109811842441559e-02 6.473573390394449234e-03 -2.404247373342514038e-01 1.797996014356613159e-01 1.397630292922258377e-02 1.019056811928749084e-01 2.472900897264480591e-01 6.889046728610992432e-02 -6.814794242382049561e-02 6.183576583862304688e-02 -2.214368432760238647e-01 1.533165425062179565e-01 7.565816491842269897e-02 -2.991718053817749023e-01 1.089136600494384766e-01 -1.198742911219596863e-01 -2.442158162593841553e-01 -2.496872097253799438e-01 4.881938397884368896e-01 2.764515280723571777e-01 -2.677077949047088623e-01 -6.581750512123107910e-02 -5.800090730190277100e-02
-5.089712142944335938e-02 -4.396195709705352783e-01 3.504014387726783752e-02 -2.460554540157318115e-01 7.570717483758926392e-02 -3.707228600978851318e-01 2.664234340190887451e-01 -6.365139782428741455e-02 -1.874327063560485840e-01 6.402227282524108887e-02 -1.749638020992279053e-01 5.868855118751525879e-02 5.511993169784545898e-02 -1.254096776247024536e-01 -1.153405308723449707e-01 7.610067725181579590e-02 1.978508383035659790e-01 1.697928644716739655e-02 3.146852552890777588e-01 -5.910563468933105469e-02 -9.485524892807006836e-02 8.665113151073455811e-02 -3.016926348209381104e-01 1.324898898601531982e-01 4.598845168948173523e-02 -5.115611478686332703e-02 -1.917185038328170776e-01 -6.987242400646209717e-02 1.105050668120384216e-01 1.945160031318664551e-01 -2.033354043960571289e-01 9.072728455066680908e-02
1.357174962759017944e-01 -1.782841533422470093e-01 1.226790845394134521e-01 -3.176539391279220581e-02 -3.178716823458671570e-02 -3.158352077007293701e-01 2.120080143213272095e-01 7.103422284126281738e-02 3.324353694915771484e-01 -1.083953306078910828e-01 4.463214427232742310e-02 -1.137681528925895691e-01 8.668424934148788452e-02 -8.159478008747100830e-02 3.147089183330535889e-01 1.611675769090652466e-01 -1.669802665710449219e-01 1.191487237811088562e-01 -1.979228854179382324e-02 -1.122784391045570374e-01 1.478208415210247040e-02 -1.589557975530624390e-01 -2.947174906730651855e-01 -1.239233762025833130e-01 -4.285442829132080078e-02 -4.991134628653526306e-02 -4.167570471763610840e-01 4.735727235674858093e-02 2.056235074996948242e-01 -3.663054108619689941e-02 -3.004474043846130371e-01 -9.832645207643508911e-02
2.720714733004570007e-02 -3.438590168952941895e-01 1.105917468667030334e-01 -2.266812026500701904e-01 -4.755621403455734253e-02 -2.337248623371124268e-01 -2.097822166979312897e-02 -8.146045356988906860e-02 3.806582838296890259e-02 -7.571858912706375122e-02 9.607679210603237152e-03 -1.116240546107292175e-01 1.498639285564422607e-01 -1.582541503012180328e-02 -7.138945907354354858e-02 2.357010543346405029e-02 -2.935452386736869812e-02 1.032623723149299622e-01 -1.132022403180599213e-02 7.714405655860900879e-02 1.720275580883026123e-01 4.901462420821189880e-02 -3.688649237155914307e-01 1.744503229856491089e-01 -1.686927676200866699e-01 3.154474496841430664e-01 -5.100980401039123535e-01 -2.787411212921142578e-01 4.390401393175125122e-02 1.017476320266723633e-01 -7.313671708106994629e-02 7.589729130268096924e-02
4.142633453011512756e-02 -3.191704154014587402e-01 8.708896487951278687e-02 -1.945140957832336426e-01 8.440442383289337158e-02 -3.711760044097900391e-01 1.097321659326553345e-01 1.275342404842376709e-01 -2.782893478870391846e-01 -8.147353678941726685e-02 1.305287778377532959e-01 4.788593575358390808e-02 2.006679773330688477e-01 -3.005291335284709930e-02 2.277181483805179596e-02 -1.764205098152160645e-01 2.521149218082427979e-01 -1.478086858987808228e-01 -1.510643213987350464e-01 -4.442933574318885803e-02 2.431384176015853882e-01 1.528277397155761719e-01 -5.696248263120651245e-02 1.879435032606124878e-01 -1.804140806198120117e-01 -1.273498237133026123e-01 -2.332508563995361328e-01 2.532489895820617676e-01 2.234589904546737671e-01 -1.304318010807037354e-01 -1.455990970134735107e-01 -1.219309717416763306e-01
-2.567035518586635590e-02 -2.358505427837371826e-01 3.056881427764892578e-01 -8.406671881675720215e-02 8.574667572975158691e-02 -2.104174345731735229e-01 2.622822225093841553e-01 -1.199656650424003601e-01 1.247099339962005615e-01 -2.751370370388031006e-01 -3.606218472123146057e-02 -2.303444966673851013e-02 5.127803981304168701e-02 -3.961708024144172668e-02 4.100109338760375977e-01 2.303101271390914917e-01 -8.971711993217468262e-02 1.284862011671066284e-01 3.675699979066848755e-02 1.720964349806308746e-02 9.878409653902053833e-02 -6.856025662273168564e-03 -2.515661418437957764e-01 1.974005997180938721e-01 1.334344968199729919e-02 -5.009924620389938354e-02 -4.654412269592285156e-01 2.947539091110229492e-02 -3.433968126773834229e-02 -7.552237808704376221e-02 2.200666256248950958e-02 -1.553525626659393311e-01
-8.740261942148208618e-02 -7.597021013498306274e-02 -1.255432069301605225e-01 -4.463416337966918945e-02 -3.099940121173858643e-01 -2.244933098554611206e-01 1.026939973235130310e-01 1.302082538604736328e-01 2.426253445446491241e-02 3.973976895213127136e-02 6.318347156047821045e-02 -2.026604264974594116e-01 2.294953763484954834e-01 1.556952763348817825e-02 2.773000895977020264e-01 -6.066585332155227661e-02 -9.251849353313446045e-02 -1.463051587343215942e-01 2.728700637817382812e-01 1.005584299564361572e-01 -8.009491860866546631e-02 3.229992985725402832e-01 -2.063119411468505859e-01 2.801640331745147705e-01 -3.693739175796508789e-01 4.019950330257415771e-02 -2.661258578300476074e-01 5.023986101150512695e-02 -1.327885091304779053e-01 -1.376849859952926636e-01 5.821903422474861145e-02 1.281017810106277466e-01
-2.454037815332412720e-01 -2.281289845705032349e-01 5.925063788890838623e-02 -1.252942532300949097e-01 -1.864826083183288574e-01 -2.063472270965576172e-01 1.473419088870286942e-02 1.685276255011558533e-02 -3.931868448853492737e-02 1.741774566471576691e-02 1.962430179119110107e-01 9.595316834747791290e-03 4.747835453599691391e-03 3.397407233715057373e-01 -3.278192016296088696e-04 -1.015891730785369873e-01 4.704694449901580811e-02 9.378778934478759766e-02 3.571955263614654541e-01 1.338575631380081177e-01 1.751847565174102783e-01 2.867921292781829834e-01 -1.537825763225555420e-01 3.872140645980834961e-01 -9.234926849603652954e-02 6.534374505281448364e-02 -2.268982231616973877e-01 2.952926456928253174e-01 2.092546224594116211e-02 -1.000116914510726929e-01 -1.310841292142868042e-01 -4.804284870624542236e-02
7.986600697040557861e-02 2.909590490162372589e-02 2.615996897220611572e-01 -4.521989449858665466e-02 -1.086208745837211609e-01 -8.109980821609497070e-02 9.272515773773193359e-02 5.801429226994514465e-02 -2.025388628244400024e-01 6.267487257719039917e-02 1.503282785415649414e-01 -1.428936570882797241e-01 -1.370864510536193848e-01 3.760246038436889648e-01 9.580085426568984985e-02 -2.972614467144012451e-01 1.121900677680969238e-01 -1.926336139440536499e-01 4.067848324775695801e-01 -1.575326621532440186e-01 1.851367652416229248e-01 -6.047097500413656235e-03 6.248891353607177734e-02 1.702004522085189819e-01 -2.876622676849365234e-01 -5.354779958724975586e-02 -2.997137904167175293e-01 2.176923453807830811e-01 -6.727927178144454956e-02 -1.199500914663076401e-02 -9.343776851892471313e-02 -5.341861024498939514e-02
-1.783524006605148315e-01 -7.643172889947891235e-02 -4.217537119984626770e-02 -1.275554597377777100e-01 1.302817184478044510e-02 -1.371180862188339233e-01 2.806210517883300781e-02 3.036734163761138916e-01 -1.620494723320007324e-01 1.197192221879959106e-01 5.857343599200248718e-02 -6.545231491327285767e-02 -4.114775359630584717e-02 -7.155718654394149780e-02 2.040790021419525146e-01 -1.249962374567985535e-01 -7.778810709714889526e-02 -3.867255523800849915e-02 1.518740803003311157e-01 8.278359472751617432e-02 2.396698296070098877e-01 1.209947988390922546e-01 -1.731762140989303589e-01 7.158153504133224487e-02 -1.358869522809982300e-01 -1.404223144054412842e-01 -5.519540905952453613e-01 2.906492650508880615e-01 1.774169690907001495e-02 2.754516899585723877e-01 2.911185473203659058e-02 -2.663068175315856934e-01
-7.261870056390762329e-02 -1.873930543661117554e-01 1.672382950782775879e-01 1.572787612676620483e-01 5.487858131527900696e-02 -8.910541236400604248e-02 4.545193910598754883e-02 1.012153998017311096e-01 -1.234936416149139404e-01 -2.790801040828227997e-02 -7.616014033555984497e-02 -2.850459218025207520e-01 1.488839685916900635e-01 -1.119269505143165588e-01 1.840326189994812012e-01 2.629534304141998291e-01 -3.643264935817569494e-04 1.627422422170639038e-01 1.794420629739761353e-01 -1.268195211887359619e-01 -3.436261713504791260e-01 -1.351013332605361938e-01 -2.668251097202301025e-01 3.084843754768371582e-01 -9.159249812364578247e-02 -3.022303804755210876e-02 -1.621381491422653198e-01 3.195727169513702393e-01 3.314406275749206543e-01 -1.015471294522285461e-01 -8.021954447031021118e-02 3.287037834525108337e-02
1.842786185443401337e-02 -7.180138677358627319e-02 -4.983650520443916321e-02 5.753920227289199829e-02 6.661038845777511597e-02 -1.746927201747894287e-02 1.533812843263149261e-02 1.360661163926124573e-02 2.385589033365249634e-01 -1.432814747095108032e-01 2.437100186944007874e-02 -5.924677103757858276e-02 1.434647589921951294e-01 2.167158871889114380e-01 1.208880916237831116e-01 2.898108661174774170e-01 3.904919326305389404e-02 -3.902917727828025818e-03 1.937557458877563477e-01 1.431903541088104248e-01 2.094526439905166626e-01 8.874732255935668945e-02 -1.357136219739913940e-01 1.149931699037551880e-01 -1.988369524478912354e-01 1.442944351583719254e-02 -4.917854070663452148e-01 -1.063159725163131952e-04 3.106264173984527588e-01 3.618158102035522461e-01 -2.885668575763702393e-01 -2.472473680973052979e-02
8.066777139902114868e-02 -3.569301366806030273e-01 1.688422560691833496e-01 1.457548588514328003e-01 -1.069274544715881348e-02 -1.318610012531280518e-01 -5.471492931246757507e-02 -4.224100708961486816e-01 -3.076728619635105133e-02 8.784376084804534912e-02 1.778617054224014282e-01 1.375137120485305786e-01 1.584141552448272705e-01 -2.586351931095123291e-01 1.070334762334823608e-01 1.725032925605773926e-02 -4.451838508248329163e-02 -2.149124071002006531e-02 1.110570356249809265e-01 -1.401906311511993408e-01 6.711599230766296387e-02 2.053194046020507812e-01 -1.023979485034942627e-01 2.958249449729919434e-01 6.882622092962265015e-02 7.592883706092834473e-02 -4.401101768016815186e-01 -4.245527088642120361e-02 6.471916288137435913e-02 4.930305480957031250e-02 -2.504372000694274902e-01 6.156467832624912262e-03
6.403028964996337891e-02 -1.896202377974987030e-02 -3.571604937314987183e-02 1.017556637525558472e-01 2.953215315937995911e-02 -1.522968113422393799e-01 -6.715516746044158936e-02 2.890398800373077393e-01 9.976075589656829834e-02 1.977498382329940796e-01 8.335723727941513062e-02 -2.127530127763748169e-01 1.397377997636795044e-01 -9.611500054597854614e-02 -9.787869453430175781e-02 -7.109750807285308838e-02 9.367147460579872131e-03 -1.062883809208869934e-01 8.043484389781951904e-02 -2.839775979518890381e-01 9.337821602821350098e-02 -3.763910010457038879e-02 2.998128533363342285e-01 4.599302709102630615e-01 -3.320145905017852783e-01 3.490342525765299797e-03 -3.328348994255065918e-01 6.690929830074310303e-02 2.631614506244659424e-01 -6.332906335592269897e-02 -1.265507042407989502e-01 4.776827245950698853e-02
-1.324269622564315796e-01 -1.920372396707534790e-01 -1.831940412521362305e-01 9.425999969244003296e-02 -8.129251003265380859e-02 -2.477554678916931152e-01 -4.437823221087455750e-02 1.652394533157348633e-01 -2.636740505695343018e-01 1.407275907695293427e-02 4.484510421752929688e-02 -1.558228135108947754e-01 1.190996379591524601e-03 -1.571168005466461182e-02 6.432692706584930420e-02 -1.814590990543365479e-01 1.484184563159942627e-01 -1.763928681612014771e-01 1.930868029594421387e-01 -9.367243945598602295e-02 -6.726472079753875732e-02 -1.868391185998916626e-01 1.999380439519882202e-01 4.132261872291564941e-01 -8.615878224372863770e-02 2.699616551399230957e-01 -2.583493888378143311e-01 1.880725026130676270e-01 6.183823943138122559e-02 -2.561905086040496826e-01 -2.661460041999816895e-01 2.176840230822563171e-02
7.724567502737045288e-02 -1.983791142702102661e-01 1.571221277117729187e-02 1.081318929791450500e-01 6.263340264558792114e-02 2.014322765171527863e-02 1.890954077243804932e-01 2.559314966201782227e-01 -2.784768342971801758e-01 1.655636131763458252e-01 1.814277470111846924e-01 -1.718521565198898315e-01 2.739247977733612061e-01 2.156139463186264038e-01 1.203147545456886292e-01 1.548599731177091599e-02 1.503517478704452515e-01 1.474167555570602417e-01 -6.683775782585144043e-02 -2.141994237899780273e-01 1.386136710643768311e-01 1.446196716278791428e-02 -8.741522580385208130e-02 2.677812576293945312e-01 1.572315394878387451e-02 2.801875770092010498e-01 -1.501446515321731567e-01 2.082283794879913330e-01 1.315048485994338989e-01 -1.734173893928527832e-01 -2.710966467857360840e-01 -2.730032801628112793e-01
1.072131842374801636e-01 -1.037352830171585083e-01 1.945981830358505249e-01 -1.529886573553085327e-01 -3.305628597736358643e-01 -2.720424234867095947e-01 1.112642288208007812e-01 4.974619671702384949e-02 -9.001096338033676147e-02 2.635270655155181885e-01 -5.487348884344100952e-02 -1.675400286912918091e-01 1.639566719532012939e-01 -1.407609283924102783e-01 -8.880848437547683716e-02 -3.815924376249313354e-02 3.706718683242797852e-01 -8.069255948066711426e-02 4.781508818268775940e-02 5.268492922186851501e-02 1.848020851612091064e-01 1.716445982456207275e-01 -3.523396253585815430e-01 -3.558900207281112671e-03 -2.173850238323211670e-01 9.973853826522827148e-02 -3.683155030012130737e-02 -1.026829332113265991e-01 2.218835204839706421e-01 1.797765046358108521e-01 -2.473341375589370728e-01 7.140181213617324829e-02
5.816399678587913513e-02 -9.499087184667587280e-02 3.140892088413238525e-01 -3.295059548690915108e-03 -2.346591465175151825e-02 -1.841399669647216797e-01 -8.095083385705947876e-02 -1.484446376562118530e-01 -3.365507721900939941e-02 3.007291816174983978e-02 -1.681257970631122589e-02 -1.227817535400390625e-01 2.355347760021686554e-02 -5.624914541840553284e-02 2.033518254756927490e-01 2.571548223495483398e-01 2.435766756534576416e-01 -1.722765117883682251e-01 9.140171855688095093e-02 3.504886329174041748e-01 7.049103081226348877e-02 2.833294570446014404e-01 -1.618969291448593140e-01 2.835523784160614014e-01 -2.154591828584671021e-01 2.555411458015441895e-01 -2.726182639598846436e-01 1.760517209768295288e-01 1.906180977821350098e-01 8.803679794073104858e-02 -6.757745146751403809e-02 -1.397696435451507568e-01
1.706940233707427979e-01 -1.261022984981536865e-01 1.790264844894409180e-01 1.408845037221908569e-01 1.364560425281524658e-01 1.724606193602085114e-02 -1.280625015497207642e-01 6.804378330707550049e-02 -1.213083863258361816e-01 -9.089104831218719482e-02 6.240777298808097839e-02 -3.101596832275390625e-01 2.145481258630752563e-01 -9.814077615737915039e-02 2.570987939834594727e-01 3.641356527805328369e-01 1.646898835897445679e-01 1.617044657468795776e-01 3.676628470420837402e-01 1.088863909244537354e-01 -2.475313283503055573e-02 2.604157924652099609e-01 -3.997560590505599976e-02 2.587214112281799316e-01 1.255093514919281006e-01 3.612028807401657104e-02 -3.133324384689331055e-01 7.069945335388183594e-03 -8.271714299917221069e-02 3.169276565313339233e-02 -8.862072974443435669e-02 1.320445090532302856e-01
1.551440656185150146e-01 -3.053545653820037842e-01 -1.026801317930221558e-01 5.187356472015380859e-02 1.029614433646202087e-01 -2.691311836242675781e-01 1.108329519629478455e-01 -7.969558238983154297e-02 -1.118422001600265503e-01 8.309160172939300537e-02 1.932999789714813232e-01 6.512727588415145874e-02 3.291359841823577881e-01 -1.067121028900146484e-01 -9.919436275959014893e-02 -1.758123338222503662e-01 1.700728088617324829e-01 8.472720510326325893e-04 5.834103003144264221e-02 -2.917927801609039307e-01 1.675135642290115356e-01 -1.440725568681955338e-02 -1.044082939624786377e-01 2.053900510072708130e-01 -1.596562266349792480e-01 -3.047937899827957153e-02 -3.324875533580780029e-01 2.339133024215698242e-01 8.294139988720417023e-03 1.045286133885383606e-01 -3.641179800033569336e-01 -1.105174720287322998e-01
-4.148713871836662292e-02 -2.156300693750381470e-01 1.922835558652877808e-01 -1.814240030944347382e-02 7.945855706930160522e-02 -1.670575290918350220e-01 1.911315768957138062e-01 2.456404268741607666e-01 -1.808613985776901245e-01 2.020176947116851807e-01 1.074777916073799133e-01 -1.136789396405220032e-01 9.531569667160511017e-03 -3.694947957992553711e-01 1.507030576467514038e-01 -1.790195256471633911e-01 -5.552918091416358948e-02 1.785774901509284973e-02 1.977929472923278809e-01 2.035212367773056030e-01 2.577981054782867432e-01 2.501564919948577881e-01 -7.780577242374420166e-02 1.697546690702438354e-01 -1.948288977146148682e-01 4.348065704107284546e-02 -1.967985928058624268e-01 -3.548396006226539612e-02 -1.116511598229408264e-01 -2.216133177280426025e-01 -1.263343691825866699e-01 2.979673147201538086e-01
4.892969503998756409e-02 -2.931349873542785645e-01 9.750594198703765869e-02 -1.547100245952606201e-01 2.391375601291656494e-01 -2.819372713565826416e-01 6.661043316125869751e-02 -1.042352244257926941e-01 1.505090892314910889e-01 -4.513769596815109253e-02 3.445826843380928040e-02 -1.461882442235946655e-01 7.909616827964782715e-02 4.256228730082511902e-02 2.023366689682006836e-01 5.856360122561454773e-02 3.732547536492347717e-02 -7.066200673580169678e-02 2.491967827081680298e-01 -6.963405292481184006e-03 3.380675315856933594e-01 -5.200770124793052673e-02 1.356299519538879395e-01 1.868116855621337891e-01 3.477483987808227539e-02 2.051306068897247314e-01 -3.734957277774810791e-01 -1.087091714143753052e-01 3.377717137336730957e-01 7.189375907182693481e-02 -1.736928969621658325e-01 2.090859562158584595e-01
-1.466834396123886108e-01 -1.419175118207931519e-01 3.017476499080657959e-01 -2.625031471252441406e-01 1.491290926933288574e-01 -1.233254931867122650e-02 -7.815219461917877197e-02 -9.091021865606307983e-02 3.569544106721878052e-02 -2.581518590450286865e-01 -2.082684040069580078e-01 2.211750485002994537e-02 1.709691435098648071e-01 9.938374161720275879e-02 1.489437520503997803e-01 -8.726166933774948120e-02 -3.312950953841209412e-02 -7.578886300325393677e-02 1.475197821855545044e-02 8.826056867837905884e-02 1.188428327441215515e-01 -1.022023186087608337e-01 -1.720959842205047607e-01 4.228177368640899658e-01 -1.906434744596481323e-01 -9.833677113056182861e-02 -2.810292840003967285e-01 2.911800146102905273e-01 2.784815132617950439e-01 -4.817092046141624451e-02 -1.724497973918914795e-01 -1.171853318810462952e-01
-2.386679407209157944e-03 1.418312918394804001e-02 2.924090623855590820e-01 -7.754904776811599731e-02 -1.199080646038055420e-01 -3.768033981323242188e-01 1.662549227476119995e-01 9.377940744161605835e-02 9.298750758171081543e-02 -1.133615896105766296e-01 -1.691710576415061951e-02 1.316364705562591553e-01 5.999872460961341858e-02 -2.134086750447750092e-02 3.742252290248870850e-01 1.815888136625289917e-01 1.666497886180877686e-01 1.609181463718414307e-01 7.224576175212860107e-02 -8.684103935956954956e-02 2.451965063810348511e-01 1.655086278915405273e-01 4.822054505348205566e-02 3.044168949127197266e-01 1.327057927846908569e-01 7.560879737138748169e-02 -1.070843730121850967e-02 1.063771620392799377e-01 2.283092737197875977e-01 -8.590684272348880768e-03 -3.239772021770477295e-01 -2.417447865009307861e-01
-2.091278731822967529e-01 -3.408904373645782471e-01 2.281685173511505127e-01 2.485991865396499634e-01 -2.282681614160537720e-01 1.021020263433456421e-01 2.825114130973815918e-01 4.611290618777275085e-02 4.541691765189170837e-02 1.477160025388002396e-03 -1.700066924095153809e-01 -3.695282042026519775e-01 1.077955290675163269e-01 -8.946008235216140747e-02 1.257875561714172363e-01 -2.181537076830863953e-02 1.249758973717689514e-01 3.392463177442550659e-02 4.015452042222023010e-02 -1.699785888195037842e-01 -2.418499998748302460e-02 1.084093227982521057e-01 -1.474163234233856201e-01 3.450584039092063904e-02 3.799573704600334167e-02 2.764296233654022217e-01 -3.880290389060974121e-01 9.644701331853866577e-02 1.272678375244140625e-01 9.588161110877990723e-02 -1.733627468347549438e-01 5.080777406692504883e-02
-8.646897971630096436e-02 -3.469901382923126221e-01 7.805119454860687256e-02 -5.956192314624786377e-02 8.929977193474769592e-03 -1.503013372421264648e-01 1.370238605886697769e-02 7.393676042556762695e-02 -9.633462876081466675e-02 -1.649536378681659698e-02 -6.795284152030944824e-02 -8.383613824844360352e-02 -1.300389319658279419e-01 -3.459830582141876221e-01 1.998228430747985840e-01 -1.495552342385053635e-02 -8.174710720777511597e-02 2.159085869789123535e-01 2.127262800931930542e-01 -1.187492981553077698e-01 2.689551115036010742e-01 3.853983581066131592e-01 -1.174324527382850647e-01 -3.031144849956035614e-02 -1.971075534820556641e-01 1.785630285739898682e-01 -2.569988667964935303e-01 1.665712296962738037e-01 3.392978012561798096e-02 -3.430289626121520996e-01 -5.707309395074844360e-02 3.677120432257652283e-02
4.214951768517494202e-02 9.112268686294555664e-02 2.850115001201629639e-01 9.556496143341064453e-02 9.484106302261352539e-02 -1.295667290687561035e-01 1.242086365818977356e-01 1.514930725097656250e-01 -1.790817081928253174e-02 1.442235112190246582e-01 -1.883876025676727295e-01 -4.580919146537780762e-01 -3.737549763172864914e-03 -4.111846163868904114e-02 3.398495316505432129e-01 1.422609984874725342e-01 1.494529098272323608e-01 -1.074354350566864014e-02 1.496504396200180054e-01 9.383654594421386719e-02 -7.362530380487442017e-02 -1.441331207752227783e-01 -6.991598010063171387e-02 1.821451336145401001e-01 -1.041632890701293945e-01 2.313817143440246582e-01 -3.792360126972198486e-01 -3.969389200210571289e-02 1.648146659135818481e-01 -1.980761587619781494e-01 1.194608584046363831e-01 -1.520903557538986206e-01
-9.792905300855636597e-02 -2.156206220388412476e-01 -3.552570939064025879e-02 -5.094556137919425964e-02 -4.075053930282592773e-01 -1.812828481197357178e-01 1.298255175352096558e-01 9.884150326251983643e-02 3.879364952445030212e-02 -4.333192110061645508e-02 1.080402582883834839e-01 -6.330244988203048706e-02 1.622344851493835449e-01 -1.030017808079719543e-01 2.988561093807220459e-01 -1.185907050967216492e-01 2.626347541809082031e-02 -3.905673623085021973e-01 3.360797464847564697e-01 2.413056977093219757e-02 1.036777794361114502e-01 7.528122514486312866e-02 -2.318469434976577759e-01 2.349122613668441772e-01 -6.594985723495483398e-02 3.806453198194503784e-02 -2.861768901348114014e-01 1.845441609621047974e-01 -1.740807294845581055e-01 7.423221319913864136e-02 7.333060353994369507e-02 8.918112143874168396e-03
1.531379669904708862e-01 -1.328273415565490723e-01 -4.202337935566902161e-02 -4.800460487604141235e-02 1.780416667461395264e-01 -1.358512789011001587e-01 4.541711136698722839e-02 3.192007541656494141e-01 2.657122723758220673e-02 2.081121206283569336e-01 9.641098231077194214e-02 1.266776584088802338e-02 2.413622289896011353e-01 -1.815628707408905029e-01 1.062981635332107544e-01 1.832168102264404297e-01 9.309541434049606323e-02 8.880273252725601196e-02 1.535125970840454102e-01 -3.165859282016754150e-01 2.201884984970092773e-01 4.877132363617420197e-03 -2.550270855426788330e-01 2.098480314016342163e-01 -1.297845542430877686e-01 -1.459591239690780640e-01 -1.596482545137405396e-01 3.302056789398193359e-01 2.635815143585205078e-01 -2.600441277027130127e-01 -3.286822885274887085e-02 -4.889900237321853638e-02
2.893523871898651123e-01 -2.970332503318786621e-01 4.005841612815856934e-01 1.532361507415771484e-01 -4.696873947978019714e-02 -4.836423695087432861e-02 -5.733816325664520264e-02 3.193642571568489075e-02 -1.624643951654434204e-01 9.367484599351882935e-02 -1.192054525017738342e-01 -2.161894887685775757e-01 3.384945094585418701e-01 -3.313080221414566040e-02 1.222446337342262268e-01 1.373084634542465210e-01 -1.098740249872207642e-01 4.286183044314384460e-02 2.257137447595596313e-01 -1.878207898698747158e-03 -1.645977348089218140e-01 -1.081167981028556824e-01 -1.156482473015785217e-02 1.919905841350555420e-01 -1.854610294103622437e-01 -7.079763710498809814e-02 -2.348737865686416626e-01 -1.123558804392814636e-01 1.037231087684631348e-02 3.621206879615783691e-01 -9.172642230987548828e-02 -4.656207934021949768e-02
8.071456849575042725e-02 -6.311941891908645630e-02 2.311364114284515381e-01 5.236557126045227051e-02 9.417365491390228271e-02 -1.563269644975662231e-01 6.213859841227531433e-02 -7.210876792669296265e-02 4.605433205142617226e-04 -2.761231660842895508e-01 1.829552203416824341e-01 -2.107520252466201782e-01 1.465911716222763062e-01 3.441248238086700439e-01 1.263502985239028931e-01 -1.780210994184017181e-02 1.468328386545181274e-01 2.336995154619216919e-01 1.435388326644897461e-01 2.146336734294891357e-01 4.485505446791648865e-02 -7.769898977130651474e-03 -7.675628364086151123e-02 3.411226570606231689e-01 -2.246718257665634155e-01 2.288372814655303955e-01 -3.607544600963592529e-01 8.513144403696060181e-02 2.197678387165069580e-01 -3.983650356531143188e-02 8.357176184654235840e-02 -1.279171556234359741e-01
-2.995430678129196167e-02 -4.045216739177703857e-01 2.285515367984771729e-01 -1.687230616807937622e-01 -1.040706783533096313e-01 1.939317137002944946e-01 -1.004224270582199097e-01 2.657604515552520752e-01 -6.623592972755432129e-02 -8.356227725744247437e-02 -9.901720099151134491e-03 -1.807537823915481567e-01 2.935766801238059998e-02 -2.201766371726989746e-01 2.856267988681793213e-01 1.215105503797531128e-01 -5.089769139885902405e-02 6.673353165388107300e-02 3.057428896427154541e-01 -1.599476188421249390e-01 1.019733697175979614e-01 1.244933456182479858e-01 -1.194830164313316345e-01 3.176643550395965576e-01 4.761083796620368958e-02 -9.358159452676773071e-02 -2.393300682306289673e-01 -5.117921903729438782e-02 7.256927341222763062e-02 6.698263436555862427e-02 -2.498504817485809326e-01 1.596578508615493774e-01
1.333803087472915649e-01 -1.094368323683738708e-01 1.868729144334793091e-01 4.134580865502357483e-02 6.760223768651485443e-03 -2.022788822650909424e-01 3.122367858886718750e-01 2.911877632141113281e-01 -2.271072380244731903e-02 3.255389332771301270e-01 -5.046274140477180481e-02 -4.747653752565383911e-02 1.849947124719619751e-01 -1.532332748174667358e-01 -3.453219309449195862e-02 -1.181742623448371887e-01 -2.922365963459014893e-01 1.365729123353958130e-01 1.581592708826065063e-01 -1.306979954242706299e-01 1.279479414224624634e-01 3.635074943304061890e-02 2.047359645366668701e-01 3.049311041831970215e-01 -1.986970156431198120e-01 7.188790291547775269e-02 -2.534983456134796143e-01 1.763597428798675537e-01 8.474779129028320312e-02 -1.752889603376388550e-01 -2.483023889362812042e-02 2.211899161338806152e-01
3.019676804542541504e-01 -1.030257493257522583e-01 3.039766848087310791e-02 1.682072132825851440e-01 1.916546076536178589e-01 2.157975360751152039e-02 2.424998134374618530e-01 2.266978621482849121e-01 -1.930639743804931641e-01 -1.922541297972202301e-02 -4.832793399691581726e-02 -3.230331242084503174e-01 5.286800861358642578e-01 3.172392398118972778e-02 -8.432174474000930786e-02 1.994088664650917053e-02 -1.121563371270895004e-02 -7.846463471651077271e-02 1.042241901159286499e-01 -1.299366503953933716e-01 2.558779716491699219e-01 1.314316242933273315e-01 -7.127533107995986938e-02 8.459615707397460938e-02 -1.323681175708770752e-01 2.142629921436309814e-01 -7.836147397756576538e-02 1.839142888784408569e-01 2.163010686635971069e-01 -9.056398272514343262e-02 -3.272431716322898865e-02 2.784150838851928711e-02
1.505590528249740601e-01 -2.055224627256393433e-01 3.108269870281219482e-01 -1.224213615059852600e-01 4.485129937529563904e-02 -2.367648929357528687e-01 2.476817741990089417e-02 -1.738498955965042114e-01 4.167809151113033295e-03 -5.609276518225669861e-02 1.323640197515487671e-01 -1.581028103828430176e-01 1.341361999511718750e-01 -5.510521307587623596e-02 1.077950801118277013e-04 1.581103801727294922e-01 1.207221522927284241e-01 -4.923830628395080566e-01 1.729198396205902100e-01 7.401938736438751221e-02 2.203993946313858032e-01 2.114186994731426239e-02 -2.288658320903778076e-01 8.700711280107498169e-02 -1.395829468965530396e-01 2.407107204198837280e-01 -2.498470693826675415e-01 2.928104400634765625e-01 7.754059135913848877e-02 -7.624538987874984741e-02 3.733086958527565002e-02 -5.199383571743965149e-02
-2.380437217652797699e-04 -9.671763330698013306e-02 9.317116439342498779e-02 -9.723477065563201904e-02 -9.067898243665695190e-02 -1.084668934345245361e-01 1.449608504772186279e-01 -3.522970899939537048e-02 -3.295153081417083740e-01 4.402570892125368118e-03 -1.180383488535881042e-01 5.086599662899971008e-02 9.140977263450622559e-02 9.149490296840667725e-02 2.035096883773803711e-01 -1.950009493157267570e-03 -1.646175384521484375e-01 -6.610068678855895996e-02 -8.972303941845893860e-03 7.611218094825744629e-02 3.932099342346191406e-01 -2.185872644186019897e-01 -2.261303514242172241e-01 3.642836809158325195e-01 -1.243812218308448792e-01 3.971389681100845337e-02 -2.263462841510772705e-01 2.712270319461822510e-01 1.618460863828659058e-01 -2.670236229896545410e-01 -2.847917079925537109e-01 5.458905547857284546e-02
-2.004741430282592773e-01 -1.426597386598587036e-01 -2.535064518451690674e-01 -6.569559127092361450e-02 -2.123832851648330688e-01 -1.137319114059209824e-02 -9.880462288856506348e-02 2.582731842994689941e-01 -4.001998528838157654e-02 1.938816159963607788e-01 -2.282688394188880920e-02 -1.919440478086471558e-01 5.833029863424599171e-04 -4.903993383049964905e-02 1.642439365386962891e-01 1.301517486572265625e-01 1.228283420205116272e-01 -1.519308686256408691e-01 5.478740110993385315e-02 -2.279028482735157013e-02 3.622148036956787109e-01 2.231753170490264893e-01 -2.115852683782577515e-01 1.523226797580718994e-01 -1.750569939613342285e-01 -2.164418846368789673e-01 -3.043607473373413086e-01 1.977489441633224487e-01 1.593187004327774048e-01 2.054107785224914551e-01 -2.394988238811492920e-01 -3.822789341211318970e-02
-6.428236514329910278e-02 -8.336487412452697754e-02 9.573216736316680908e-02 8.466391824185848236e-03 2.421412020921707153e-01 -5.950307846069335938e-02 2.871865332126617432e-01 3.459495007991790771e-01 -5.705778673291206360e-02 1.291115731000900269e-01 -3.804387524724006653e-02 7.508287578821182251e-02 2.916195616126060486e-02 8.198130875825881958e-02 1.452335417270660400e-01 -3.256692364811897278e-02 3.524184925481677055e-03 -1.041946336627006531e-01 3.200254738330841064e-01 -6.662465631961822510e-02 3.283453881740570068e-01 9.879528731107711792e-02 -3.448132872581481934e-01 1.163217574357986450e-01 -1.854516193270683289e-02 -1.262703258544206619e-02 -3.315503001213073730e-01 2.576361596584320068e-01 1.522862017154693604e-01 1.208461299538612366e-01 -2.732064574956893921e-03 -2.762004733085632324e-01
1.585675626993179321e-01 -2.371092587709426880e-01 -1.794318482279777527e-02 1.602523326873779297e-01 7.630966603755950928e-03 -3.585349619388580322e-01 2.046822905540466309e-01 -4.533666372299194336e-02 2.541592121124267578e-01 -7.138924673199653625e-03 -1.763297915458679199e-01 -2.803627029061317444e-02 1.669820845127105713e-01 -9.742607921361923218e-02 3.488442003726959229e-01 9.825614094734191895e-02 -2.083060145378112793e-01 1.680590212345123291e-01 -3.419949859380722046e-02 -2.434878796339035034e-01 -8.612604439258575439e-02 3.977982487413100898e-05 -2.528379857540130615e-01 -9.234169870615005493e-02 -1.198585927486419678e-01 -5.449167639017105103e-02 -3.091003596782684326e-01 1.645400077104568481e-01 8.892346173524856567e-02 -2.389086186885833740e-01 -1.805864572525024414e-01 -7.292925566434860229e-02
2.637596987187862396e-02 -2.194583415985107422e-01 3.280719518661499023e-01 3.274722397327423096e-01 6.938609480857849121e-02 -2.831039577722549438e-02 -1.281086355447769165e-01 5.015654489398002625e-02 6.774656474590301514e-02 -3.213617578148841858e-02 2.219735532999038696e-01 -2.311408221721649170e-01 2.141601592302322388e-01 1.278410851955413818e-02 8.743448555469512939e-02 1.819467842578887939e-01 1.773708760738372803e-01 1.671070456504821777e-01 2.831569314002990723e-01 -2.623419463634490967e-02 8.578340709209442139e-02 -2.481574714183807373e-01 -1.998607665300369263e-01 2.540348283946514130e-02 2.287354692816734314e-02 8.571206778287887573e-02 -3.636952340602874756e-01 2.755110561847686768e-01 1.127907410264015198e-01 5.925379693508148193e-02 1.822727024555206299e-01 -3.664820268750190735e-02
5.558473989367485046e-02 3.855583071708679199e-02 -5.893849208950996399e-02 -1.540336012840270996e-01 -1.392295658588409424e-01 -3.020106852054595947e-01 2.330594360828399658e-01 3.091276586055755615e-01 -1.170198172330856323e-01 -1.669284701347351074e-01 -5.487824976444244385e-02 -1.186518743634223938e-01 -1.504586357623338699e-02 6.674700230360031128e-02 6.639919430017471313e-02 -2.064314037561416626e-01 3.813353553414344788e-02 -2.656090855598449707e-01 2.254325002431869507e-01 1.045278757810592651e-01 1.988353282213211060e-01 -3.134975582361221313e-02 9.993024915456771851e-02 6.687364727258682251e-02 -8.718224614858627319e-02 1.026489809155464172e-01 -2.804289162158966064e-01 1.461688727140426636e-01 1.288487464189529419e-01 -7.821932435035705566e-02 -4.691709578037261963e-01 2.183784544467926025e-01
3.614520281553268433e-02 -1.016358509659767151e-01 7.629720866680145264e-02 -2.464716434478759766e-01 -1.072518453001976013e-01 -1.380795836448669434e-01 1.693197488784790039e-01 1.724308878183364868e-01 -1.103859469294548035e-01 1.948111206293106079e-01 -1.661532074213027954e-01 -1.077484115958213806e-01 1.152264047414064407e-02 1.734737902879714966e-01 1.382461786270141602e-01 -4.867116734385490417e-02 -1.315639019012451172e-01 -1.815332323312759399e-01 -1.793092861771583557e-02 6.791334599256515503e-02 3.281838297843933105e-01 -7.432765513658523560e-02 -2.564105987548828125e-01 2.834891378879547119e-01 1.932789385318756104e-02 1.598234288394451141e-02 -1.706025153398513794e-01 2.824715673923492432e-01 1.676455438137054443e-01 -3.685916662216186523e-01 -3.205825090408325195e-01 -3.102645091712474823e-02
2.701060101389884949e-02 -4.719408601522445679e-02 -1.700035929679870605e-01 -2.346087098121643066e-01 -1.896110624074935913e-01 -9.501387923955917358e-02 1.220734715461730957e-01 3.238138258457183838e-01 1.546096801757812500e-01 -7.205825299024581909e-02 1.225043311715126038e-01 -1.205885633826255798e-01 1.382460296154022217e-01 -8.887829259037971497e-03 2.817059159278869629e-01 -1.387333720922470093e-01 8.641770482063293457e-02 -1.097285598516464233e-01 4.350693523883819580e-01 1.075365990400314331e-01 8.270838856697082520e-02 1.684772223234176636e-01 -2.325281500816345215e-01 1.347549557685852051e-01 -3.441545367240905762e-01 8.952699601650238037e-02 -2.883574962615966797e-01 3.765316307544708252e-02 -8.204375952482223511e-02 -5.096434801816940308e-02 -7.131640613079071045e-02 1.366406977176666260e-01
-2.855440042912960052e-02 -2.228588908910751343e-01 3.356933966279029846e-02 -2.001208513975143433e-01 1.254074275493621826e-01 -4.711323976516723633e-01 7.471676915884017944e-02 1.764647662639617920e-01 -1.967230588197708130e-01 -1.567011624574661255e-01 1.087416037917137146e-01 6.061969324946403503e-02 2.055182754993438721e-01 1.492091417312622070e-01 -2.157870493829250336e-02 -2.342085242271423340e-01 1.520124822854995728e-01 -1.201498508453369141e-01 1.742644160985946655e-01 -7.958996295928955078e-02 6.374702602624893188e-02 5.693989619612693787e-02 -1.660786941647529602e-02 1.753213703632354736e-01 -5.726024508476257324e-02 3.528043255209922791e-02 -4.432728290557861328e-01 1.423341631889343262e-01 6.083642318844795227e-02 1.221088394522666931e-01 -1.119086071848869324e-01 -2.652904093265533447e-01
2.909087240695953369e-01 4.546278342604637146e-02 1.806913018226623535e-01 5.411992594599723816e-02 -2.075949609279632568e-01 -2.757771313190460205e-01 -3.633052809163928032e-03 1.481561213731765747e-01 -9.095329791307449341e-03 -5.581226944923400879e-02 1.379516720771789551e-02 -1.023671030998229980e-01 1.706842333078384399e-01 1.814879244193434715e-03 1.441467404365539551e-01 3.221776783466339111e-01 2.955776453018188477e-01 1.472550779581069946e-01 2.495473921298980713e-01 1.516102254390716553e-01 4.500526562333106995e-02 1.187042817473411560e-01 -2.467944622039794922e-01 1.750796288251876831e-01 3.008818253874778748e-02 9.034206718206405640e-02 -3.920394182205200195e-01 -2.319886237382888794e-01 -3.090216778218746185e-02 -1.502128839492797852e-01 1.250364333391189575e-01 -1.063697040081024170e-01
-1.262414306402206421e-01 -4.268538951873779297e-01 6.304759532213211060e-02 -8.042926341295242310e-02 -1.392257064580917358e-01 -1.224001049995422363e-01 2.849188148975372314e-01 -1.967452615499496460e-01 2.243407443165779114e-02 -7.279764395207166672e-03 -1.614653468132019043e-01 -1.846901178359985352e-01 -5.269240215420722961e-02 -9.746006131172180176e-02 -7.993606477975845337e-02 1.024715229868888855e-01 2.311452925205230713e-01 7.609430700540542603e-02 1.736494451761245728e-01 -1.970884054899215698e-01 8.707237243652343750e-02 6.681762635707855225e-02 -2.153733074665069580e-01 5.459938198328018188e-02 -5.771775171160697937e-02 -2.233939468860626221e-01 -3.215783238410949707e-01 2.027099020779132843e-02 1.957729458808898926e-01 -4.860990867018699646e-02 -3.968541324138641357e-01 4.885319620370864868e-02
8.576062321662902832e-02 -1.183208357542753220e-02 -1.900890320539474487e-01 1.173942442983388901e-02 -2.516697049140930176e-01 -2.085763663053512573e-01 1.149982661008834839e-01 8.992438763380050659e-02 4.900262132287025452e-02 2.113886028528213501e-01 -1.215398833155632019e-01 -2.534412741661071777e-01 2.996411621570587158e-01 -2.553075850009918213e-01 2.479615435004234314e-02 1.790153235197067261e-01 -4.620542377233505249e-02 5.396155267953872681e-02 1.310822218656539917e-01 9.932474046945571899e-02 3.461249917745590210e-02 -1.307624876499176025e-01 6.609173864126205444e-02 2.785673439502716064e-01 -3.045125007629394531e-01 -1.285596657544374466e-02 -3.184354603290557861e-01 2.104261070489883423e-01 2.077564597129821777e-01 2.976662516593933105e-01 1.025571748614311218e-01 -3.380884602665901184e-02
-1.376008987426757812e-01 4.141708090901374817e-02 -1.006205659359693527e-02 1.144856661558151245e-01 -9.184198826551437378e-02 1.017651520669460297e-02 5.878093093633651733e-02 -3.903646394610404968e-02 3.222142755985260010e-01 1.152346562594175339e-02 1.446828246116638184e-01 -1.480240970849990845e-01 4.395080804824829102e-01 9.544675052165985107e-02 1.044112890958786011e-01 -1.797188073396682739e-01 1.808703094720840454e-01 -2.694327533245086670e-01 -9.771659038960933685e-03 -1.294592022895812988e-02 3.172932267189025879e-01 1.434242427349090576e-01 -2.573359608650207520e-01 -2.611103653907775879e-02 -1.618772000074386597e-01 1.255540996789932251e-01 -3.997949063777923584e-01 1.349342614412307739e-01 1.490263342857360840e-01 3.397354856133460999e-02 -8.663874119520187378e-02 -1.254872679710388184e-01
1.261537224054336548e-01 -1.817363873124122620e-02 1.718858629465103149e-02 -2.219198830425739288e-02 5.409271270036697388e-02 1.274873167276382446e-01 1.202177628874778748e-01 5.205534026026725769e-02 2.611326575279235840e-01 -2.399710267782211304e-01 -2.041378319263458252e-01 -1.477898657321929932e-01 1.513158679008483887e-01 1.477313637733459473e-01 1.132045164704322815e-01 1.373944878578186035e-01 9.202161431312561035e-02 -6.631645560264587402e-02 1.255403012037277222e-01 -3.165807947516441345e-02 3.143336474895477295e-01 1.468040645122528076e-01 -1.448137611150741577e-01 2.247462272644042969e-01 -2.100611180067062378e-01 -4.588543996214866638e-02 -4.117255806922912598e-01 -7.220811396837234497e-02 3.013729751110076904e-01 9.540619701147079468e-02 -3.478887081146240234e-01 1.324272602796554565e-01
9.462783485651016235e-02 -2.624197602272033691e-01 4.782645702362060547e-01 -1.898035258054733276e-01 -7.124808430671691895e-02 -9.098267555236816406e-02 1.973408311605453491e-01 -1.081161648035049438e-01 8.467695862054824829e-02 -2.754365801811218262e-01 -1.097377240657806396e-01 -1.266044527292251587e-01 1.539493799209594727e-01 2.450839579105377197e-01 -2.867100387811660767e-02 -7.895136624574661255e-02 1.504685878753662109e-01 -1.169892475008964539e-01 1.473327577114105225e-01 -3.361714631319046021e-02 6.491231918334960938e-02 -8.166851848363876343e-02 -6.601693108677864075e-03 3.001306354999542236e-01 -9.804303199052810669e-02 1.359430402517318726e-01 -3.595072329044342041e-01 -3.003204800188541412e-02 1.380469277501106262e-02 -1.905842497944831848e-02 -1.645267605781555176e-01 -2.132394611835479736e-01
-4.303945973515510559e-02 2.089199237525463104e-02 3.305819332599639893e-01 1.623973250389099121e-01 5.196894332766532898e-02 -2.293992042541503906e-01 2.226699739694595337e-01 -1.800868660211563110e-01 -5.843271687626838684e-02 6.645403802394866943e-02 -1.781545728445053101e-01 -1.091475188732147217e-01 1.942457705736160278e-01 -9.724792838096618652e-02 1.848850995302200317e-01 2.661859691143035889e-01 1.236741468310356140e-01 7.748144865036010742e-02 9.616971015930175781e-02 9.939190745353698730e-02 -3.335980698466300964e-03 -1.419016122817993164e-01 -1.759395301342010498e-01 2.735172510147094727e-01 2.969444729387760162e-02 1.392661333084106445e-01 -4.154535233974456787e-01 3.057931736111640930e-02 2.454293221235275269e-01 -2.362043410539627075e-01 8.865350484848022461e-02 -1.922661811113357544e-01
7.273309677839279175e-02 -2.183971703052520752e-01 3.742873668670654297e-01 1.565690152347087860e-02 1.589255221188068390e-02 -2.760742008686065674e-01 -6.484693288803100586e-02 -1.162804067134857178e-01 1.575754955410957336e-02 1.434287428855895996e-02 2.926434576511383057e-02 -7.100354414433240891e-03 2.343234121799468994e-01 7.769555598497390747e-02 9.629470854997634888e-02 -1.422767061740159988e-02 4.168318212032318115e-02 -7.427730411291122437e-02 1.903018802404403687e-01 1.637194678187370300e-02 3.889895379543304443e-01 1.627026647329330444e-01 -2.884313650429248810e-02 2.492222040891647339e-01 -1.542977988719940186e-03 1.985196322202682495e-01 -3.778547048568725586e-01 5.820008739829063416e-02 -2.452806383371353149e-01 5.668180435895919800e-02 3.170625567436218262e-01 -8.219873905181884766e-02
1.951561719179153442e-01 -2.195610702037811279e-01 3.635217547416687012e-01 1.045143082737922668e-01 6.935893907211720943e-05 -9.088213741779327393e-02 1.422890275716781616e-01 -2.586091756820678711e-01 -1.824832409620285034e-01 1.325674057006835938e-01 1.708111492916941643e-03 -5.187569186091423035e-02 4.671043902635574341e-02 -6.215757504105567932e-02 1.008238568902015686e-01 1.022004485130310059e-01 1.336733847856521606e-01 -1.759091205894947052e-02 6.952644884586334229e-02 7.380893826484680176e-02 2.481051236391067505e-01 9.853161126375198364e-02 -6.426968425512313843e-02 3.322456032037734985e-02 -1.517375409603118896e-01 2.884911000728607178e-01 -4.240255653858184814e-01 1.861078143119812012e-01 -1.636455804109573364e-01 -3.405506908893585205e-01 1.368412971496582031e-01 8.890002965927124023e-02
2.877556681632995605e-01 1.289729624986648560e-01 2.609532177448272705e-01 5.231718719005584717e-02 -1.223192512989044189e-01 -1.501080244779586792e-01 1.568474024534225464e-01 -8.110606670379638672e-02 -1.972662955522537231e-01 -2.011101841926574707e-01 1.306239422410726547e-02 -1.485287398099899292e-01 1.135569140315055847e-01 1.206930950284004211e-01 1.069361791014671326e-01 -5.866630375385284424e-02 3.046280443668365479e-01 2.576219476759433746e-02 2.088902145624160767e-01 7.323719561100006104e-02 8.096953481435775757e-02 -8.956693857908248901e-02 -2.200885415077209473e-01 3.673403263092041016e-01 -2.659660205245018005e-02 2.700579762458801270e-01 -3.891147375106811523e-01 -1.156914681196212769e-01 1.466194242238998413e-01 -1.065172180533409119e-01 6.435659527778625488e-02 3.591745346784591675e-02
1.285777837038040161e-01 -4.345126450061798096e-02 1.766577064990997314e-01 -1.213826015591621399e-01 -5.193847417831420898e-02 -5.302429944276809692e-02 2.412915676832199097e-01 2.195483297109603882e-01 1.484529972076416016e-01 -1.624861955642700195e-01 4.339349269866943359e-02 -8.180655539035797119e-02 -5.963762104511260986e-02 -3.334421291947364807e-02 5.255089998245239258e-01 1.754358708858489990e-01 2.968713939189910889e-01 1.936841905117034912e-01 -9.344666264951229095e-03 2.060606032609939575e-01 1.407379508018493652e-01 7.948526740074157715e-02 -1.857752948999404907e-01 6.830353289842605591e-02 -2.976554334163665771e-01 -3.911294788122177124e-02 -2.958439588546752930e-01 7.744348794221878052e-02 1.438784152269363403e-01 4.898228496313095093e-02 -1.297147572040557861e-02 -1.211157962679862976e-01
1.465966999530792236e-01 -1.528242975473403931e-01 -1.565105170011520386e-01 3.986607193946838379e-01 -6.352206692099571228e-03 -2.539401948451995850e-01 -5.567607283592224121e-02 3.067108392715454102e-01 -1.637561619281768799e-02 -9.073381125926971436e-02 -1.939579546451568604e-01 -2.277244776487350464e-01 2.471806667745113373e-02 1.138419732451438904e-01 -4.364779591560363770e-02 1.364118754863739014e-01 1.157971099019050598e-01 -1.744372993707656860e-01 4.097085446119308472e-02 -1.747011989355087280e-01 -2.996307983994483948e-02 4.575863108038902283e-02 1.497620791196823120e-01 2.551546394824981689e-01 -2.554692924022674561e-01 2.366274446249008179e-01 -2.174530774354934692e-01 2.181576043367385864e-01 2.095319628715515137e-01 -1.446378044784069061e-02 -2.247245162725448608e-01 2.564022317528724670e-02
2.262394428253173828e-01 -2.516819536685943604e-01 3.050462007522583008e-01 3.297313675284385681e-02 5.807951465249061584e-02 -8.514169603586196899e-02 2.444234043359756470e-01 2.930831015110015869e-01 8.017190545797348022e-02 -1.796252131462097168e-01 -3.437236249446868896e-01 -6.478372216224670410e-02 -5.719890445470809937e-02 2.295733690261840820e-01 1.156926527619361877e-01 1.434003114700317383e-01 1.280428022146224976e-01 -9.963714983314275742e-04 5.719181150197982788e-02 7.457214593887329102e-02 3.551520407199859619e-01 -1.998627036809921265e-01 -1.130082234740257263e-01 2.456693649291992188e-01 -1.181505247950553894e-01 -1.947900354862213135e-01 -1.711322367191314697e-01 5.365544930100440979e-02 1.148545518517494202e-01 1.313696652650833130e-01 -3.083423152565956116e-02 -6.488958746194839478e-02
-5.158689245581626892e-02 -9.699363261461257935e-02 1.603174954652786255e-01 1.178891807794570923e-01 -7.509086281061172485e-02 -6.983353942632675171e-02 -3.442179784178733826e-02 2.515127062797546387e-01 -1.851191073656082153e-01 -5.437900125980377197e-02 2.440844327211380005e-01 7.303899526596069336e-02 9.023799747228622437e-02 -7.299429923295974731e-02 8.646744489669799805e-02 -1.550567150115966797e-01 8.410909771919250488e-02 2.181791514158248901e-02 3.526572585105895996e-01 -1.133032217621803284e-01 3.307534754276275635e-02 1.714753806591033936e-01 -1.682775840163230896e-02 2.404565960168838501e-01 -2.346621453762054443e-01 -1.569809913635253906e-01 -3.425254523754119873e-01 3.482216596603393555e-01 6.245854310691356659e-03 -1.707464009523391724e-01 -4.029105976223945618e-02 -3.791842460632324219e-01
4.114912450313568115e-01 -1.000450551509857178e-01 1.415919363498687744e-01 1.009643077850341797e-02 1.740223914384841919e-01 -8.263547718524932861e-02 9.965890645980834961e-02 -3.087759576737880707e-02 1.480172872543334961e-01 1.036985442042350769e-01 -1.667223572731018066e-01 -2.357084751129150391e-01 3.617119789123535156e-02 1.670012134127318859e-03 2.478685379028320312e-01 2.092999815940856934e-01 1.090469285845756531e-01 -1.031368672847747803e-01 1.356596648693084717e-01 -2.594222687184810638e-02 -2.483673021197319031e-02 8.775043487548828125e-02 2.156302928924560547e-01 2.764949202537536621e-01 -2.841084003448486328e-01 1.030372604727745056e-01 -3.662416636943817139e-01 -2.312336815521121025e-03 3.012669980525970459e-01 1.508155912160873413e-01 1.344508379697799683e-01 -4.411709494888782501e-03
2.810699120163917542e-02 1.799620129168033600e-02 1.565169356763362885e-02 5.070506408810615540e-02 3.529016859829425812e-03 7.682992517948150635e-02 1.253503113985061646e-01 2.745440900325775146e-01 -2.283389568328857422e-01 2.698657214641571045e-01 3.487892746925354004e-01 -3.346179425716400146e-02 5.479347705841064453e-02 -1.591477692127227783e-01 9.459359198808670044e-02 1.721451804041862488e-02 8.195572346448898315e-02 -7.946228981018066406e-02 1.790979206562042236e-01 -1.695147305727005005e-01 -2.602655440568923950e-02 2.995217591524124146e-02 -5.508911237120628357e-02 3.104500472545623779e-01 -2.826772332191467285e-01 -5.057177692651748657e-02 -3.549228608608245850e-01 3.160539567470550537e-01 7.420766353607177734e-02 -2.857100367546081543e-01 -1.766825765371322632e-01 -1.106554940342903137e-01
-9.651288273744285107e-04 -2.773549556732177734e-01 -3.616072610020637512e-02 1.326166987419128418e-01 1.879604309797286987e-01 8.398229628801345825e-02 -4.492325708270072937e-02 1.954395920038223267e-01 -4.110536351799964905e-02 2.103495970368385315e-02 3.150089085102081299e-01 7.071470469236373901e-02 2.080497890710830688e-01 1.765880435705184937e-01 2.838999032974243164e-01 1.367752254009246826e-01 -2.425248473882675171e-01 9.224735945463180542e-02 1.803828328847885132e-01 -6.286709755659103394e-02 6.996074318885803223e-02 -4.595653340220451355e-02 -2.330480813980102539e-01 3.987734615802764893e-01 -2.092496305704116821e-01 2.305733412504196167e-01 -1.962582319974899292e-01 1.356955021619796753e-01 1.503708213567733765e-01 -1.193733811378479004e-01 5.835203453898429871e-02 1.521221399307250977e-01
1.710286736488342285e-02 -1.385575812309980392e-02 1.833391785621643066e-01 -1.936793774366378784e-01 -3.452661037445068359e-01 -3.333105444908142090e-01 2.728334963321685791e-01 3.234824910759925842e-02 1.087398603558540344e-01 -6.521922349929809570e-02 -3.133274242281913757e-02 -3.526514396071434021e-03 -5.062222853302955627e-02 -6.398431211709976196e-02 3.654815256595611572e-01 2.094277590513229370e-01 3.441224694252014160e-01 1.017778888344764709e-01 -1.748952199704945087e-03 -7.521005719900131226e-02 1.922676563262939453e-01 3.778086602687835693e-02 -4.334754869341850281e-02 3.013454079627990723e-01 6.797055155038833618e-02 6.750918924808502197e-02 -9.308568388223648071e-02 2.480719089508056641e-01 1.624435782432556152e-01 -2.889872714877128601e-02 -1.667723804712295532e-01 -1.466178745031356812e-01
3.010770082473754883e-01 7.496099919080734253e-02 9.897830337285995483e-02 -1.184061616659164429e-01 -1.917521655559539795e-02 -2.940962612628936768e-01 7.390398532152175903e-02 2.079826146364212036e-01 -1.189289987087249756e-01 -3.796631470322608948e-02 1.060455944389104843e-02 -2.191850394010543823e-01 5.698257684707641602e-02 8.626125752925872803e-02 4.636945426464080811e-01 1.438483893871307373e-01 2.127748727798461914e-01 -1.584533974528312683e-02 2.279358506202697754e-01 1.037741005420684814e-01 1.347938925027847290e-01 -1.540839225053787231e-01 -2.967234253883361816e-01 4.210481047630310059e-02 -9.880644083023071289e-02 1.489582061767578125e-01 -3.002580404281616211e-01 -1.888155490159988403e-01 1.119523271918296814e-01 -2.878884784877300262e-02 1.409385353326797485e-01 -5.696158483624458313e-02
1.059526428580284119e-01 -4.894071444869041443e-02 -1.525591462850570679e-01 -8.344759792089462280e-02 2.913251146674156189e-02 -9.821993112564086914e-02 2.421809360384941101e-02 -3.977886214852333069e-02 -6.916528940200805664e-02 1.580973118543624878e-01 1.611474715173244476e-02 8.551246486604213715e-03 2.069171667098999023e-01 -8.786136656999588013e-02 1.005277782678604126e-02 -2.016782015562057495e-01 2.120564430952072144e-01 -6.783851888030767441e-03 4.804090037941932678e-02 1.222395449876785278e-01 9.440391510725021362e-02 -5.054260790348052979e-02 -1.443158388137817383e-01 2.469653040170669556e-01 1.121501848101615906e-01 -6.010564789175987244e-02 -5.895314812660217285e-01 4.033232927322387695e-01 1.298792809247970581e-01 1.487862914800643921e-01 -2.510966956615447998e-01 1.950448900461196899e-01
-1.358671188354492188e-01 1.379534453153610229e-01 -1.697372645139694214e-03 3.893170505762100220e-02 -2.309447713196277618e-02 1.564386487007141113e-01 1.308782100677490234e-01 1.234386637806892395e-01 -2.296514064073562622e-01 6.339000165462493896e-02 1.571868360042572021e-01 -3.502186760306358337e-02 2.142307460308074951e-01 -2.901087403297424316e-01 7.966493070125579834e-02 -6.952322274446487427e-02 2.257970422506332397e-01 6.167832762002944946e-02 4.388905465602874756e-01 -4.560812562704086304e-02 1.400354504585266113e-01 1.494690030813217163e-01 -1.200814545154571533e-01 2.233966588973999023e-01 -1.363761276006698608e-01 -6.759454309940338135e-02 -3.783159554004669189e-01 2.103767693042755127e-01 1.632053554058074951e-01 -1.990308910608291626e-01 -1.112503483891487122e-01 -1.863943338394165039e-01
4.655871167778968811e-02 -2.468312717974185944e-02 2.617505788803100586e-01 -6.869104504585266113e-02 1.338116973638534546e-01 -1.976765543222427368e-01 3.024744093418121338e-01 8.251979947090148926e-02 -5.899856239557266235e-02 -1.804371327161788940e-01 -5.465755239129066467e-02 -3.684768378734588623e-01 1.566758565604686737e-02 1.548423469066619873e-01 1.124725118279457092e-01 1.121141836047172546e-01 4.925078526139259338e-02 4.917523637413978577e-02 2.082927674055099487e-01 -1.063666120171546936e-01 5.667866021394729614e-02 -7.128004729747772217e-02 -7.288148999214172363e-02 1.219430416822433472e-01 -2.408497482538223267e-01 3.160461187362670898e-01 -3.926887512207031250e-01 -5.232590064406394958e-02 2.468661367893218994e-01 -6.717659533023834229e-02 5.764841288328170776e-02 2.698762118816375732e-01
2.372088730335235596e-01 -1.196593344211578369e-01 -8.181612193584442139e-02 5.998317897319793701e-02 -5.853299424052238464e-02 -3.652608394622802734e-01 2.418405711650848389e-01 2.227425277233123779e-01 -1.913485825061798096e-01 2.245468646287918091e-01 -6.068364158272743225e-02 -2.613077759742736816e-01 1.947922259569168091e-01 1.711670309305191040e-02 8.931488543748855591e-02 -1.777827143669128418e-01 -1.880240999162197113e-02 1.845006346702575684e-01 1.046228557825088501e-01 3.604696691036224365e-02 4.011389613151550293e-02 -2.328326702117919922e-01 7.933989912271499634e-02 2.183575332164764404e-01 -1.506267338991165161e-01 -1.598471701145172119e-01 -3.910610079765319824e-01 6.628634780645370483e-02 -1.176496818661689758e-01 1.767169982194900513e-01 6.212153285741806030e-02 -1.625805646181106567e-01
-1.107426211237907410e-01 -2.358501553535461426e-01 2.982855737209320068e-01 9.692278504371643066e-02 1.466906964778900146e-01 -2.909440994262695312e-01 7.572647929191589355e-02 5.780156701803207397e-02 2.992266416549682617e-02 -3.615137934684753418e-02 -7.743598520755767822e-02 -1.106783971190452576e-01 -9.816953539848327637e-02 1.056635286659002304e-02 1.363952606916427612e-01 3.361500054597854614e-02 2.361896187067031860e-01 1.901015639305114746e-03 1.345540285110473633e-01 3.716982603073120117e-01 9.502150118350982666e-02 3.482939004898071289e-01 4.836308211088180542e-02 7.227804046124219894e-03 -3.114752471446990967e-01 2.808579206466674805e-01 -2.693552374839782715e-01 7.777198404073715210e-02 3.548114001750946045e-02 -1.107279732823371887e-01 -2.290037572383880615e-01 -5.767034739255905151e-02
4.255136847496032715e-02 -6.174602732062339783e-02 1.487475931644439697e-01 4.951058700680732727e-02 1.606911271810531616e-01 -2.644239664077758789e-01 4.619901534169912338e-03 -1.519246548414230347e-01 3.627061471343040466e-02 8.053570240736007690e-02 -7.722636312246322632e-02 -6.727763917297124863e-03 -1.626610159873962402e-01 2.978122979402542114e-02 2.392126917839050293e-01 7.738559506833553314e-03 1.697583943605422974e-01 -1.858763247728347778e-01 -6.321548670530319214e-02 -6.626687198877334595e-02 2.787581086158752441e-01 2.888683080673217773e-01 -2.216247469186782837e-01 2.911143004894256592e-01 -3.010239899158477783e-01 -3.333463892340660095e-02 -3.606462478637695312e-01 2.966599464416503906e-01 -2.418858557939529419e-02 2.369983792304992676e-01 -1.369449645280838013e-01 -2.093697525560855865e-02
3.342949151992797852e-01 -5.278423428535461426e-02 4.975061118602752686e-02 -3.496026694774627686e-01 -5.902785435318946838e-02 -2.536192536354064941e-01 1.611945219337940216e-02 3.061218261718750000e-01 -2.501659393310546875e-01 -6.151348724961280823e-02 -1.066924408078193665e-01 -5.017585679888725281e-02 8.267205208539962769e-03 8.440316654741764069e-03 -9.208045154809951782e-02 -1.686200499534606934e-01 1.004774570465087891e-01 -4.233372397720813751e-03 2.940392494201660156e-01 -1.187731511890888214e-02 5.459205433726310730e-02 -1.924827843904495239e-01 -2.847548127174377441e-01 2.005171477794647217e-01 1.636677421629428864e-02 1.886763572692871094e-01 -1.318615674972534180e-01 1.746144890785217285e-01 1.888996213674545288e-01 -2.222559452056884766e-01 -2.189263105392456055e-01 -8.292990922927856445e-02
3.808781504631042480e-02 -1.311108618974685669e-01 1.819282472133636475e-01 1.307754516601562500e-01 8.311263471841812134e-02 -3.238701224327087402e-01 8.712131530046463013e-02 -7.533844560384750366e-02 -9.628713876008987427e-02 5.091243982315063477e-02 2.351166754961013794e-01 -1.717256940901279449e-02 2.200710475444793701e-01 -5.845959857106208801e-02 1.095190644264221191e-01 2.948836386203765869e-01 1.150914430618286133e-01 -2.222854644060134888e-01 1.455588936805725098e-01 1.469594240188598633e-01 1.687597930431365967e-01 -2.464596629142761230e-01 -3.036838471889495850e-01 -7.410851866006851196e-02 -3.506598770618438721e-01 2.265784740447998047e-01 -1.542446911334991455e-01 2.968855798244476318e-01 1.471483800560235977e-02 4.064691066741943359e-02 -7.555226236581802368e-02 4.083137214183807373e-02
3.990460634231567383e-01 1.328649092465639114e-02 1.241887509822845459e-01 2.106515765190124512e-01 -4.074718058109283447e-02 -2.383368313312530518e-01 -3.238555788993835449e-02 -4.549464210867881775e-02 4.860425367951393127e-02 2.417106777429580688e-01 -6.407897174358367920e-02 -1.878187954425811768e-01 8.462747931480407715e-02 -1.571503877639770508e-01 1.920196115970611572e-01 3.487094538286328316e-03 2.957309968769550323e-02 6.069744378328323364e-02 1.254438757896423340e-01 2.334126830101013184e-01 8.254133909940719604e-02 2.005465626716613770e-01 1.719505041837692261e-01 1.297980099916458130e-01 -1.426509022712707520e-01 2.012697607278823853e-01 -3.603125512599945068e-01 -1.246699616312980652e-01 9.828118979930877686e-02 -1.931014955043792725e-01 -3.516530394554138184e-01 -7.237803936004638672e-02
2.462477535009384155e-01 -3.513504564762115479e-01 1.667837649583816528e-01 6.641045678406953812e-03 -6.464800238609313965e-02 2.287941239774227142e-02 5.865497887134552002e-02 2.351539433002471924e-01 -1.406533867120742798e-01 -5.201592296361923218e-02 -2.129123061895370483e-01 -3.633645595982670784e-03 -3.258531168103218079e-02 1.250181533396244049e-02 -2.381566017866134644e-01 2.485815994441509247e-02 1.543335467576980591e-01 2.033256143331527710e-01 4.741288721561431885e-02 -1.958541721105575562e-01 4.373861849308013916e-02 1.235838159918785095e-01 -2.534420490264892578e-01 3.674336075782775879e-01 -8.986604958772659302e-02 3.448692560195922852e-01 -1.445075720548629761e-01 1.687031090259552002e-01 2.270199209451675415e-01 8.190180361270904541e-02 -1.797925978899002075e-01 -9.542734920978546143e-02
4.402612801641225815e-03 -9.523363411426544189e-02 -5.166734382510185242e-02 -1.973283737897872925e-01 -3.828369081020355225e-01 -1.251231282949447632e-01 2.179250717163085938e-01 2.347974777221679688e-01 1.092233136296272278e-01 1.123437099158763885e-02 9.619344770908355713e-02 -1.347941011190414429e-01 1.454360187053680420e-01 6.962833553552627563e-02 2.104348242282867432e-01 -5.116607621312141418e-02 -1.425881218165159225e-02 -1.512565165758132935e-01 3.008378744125366211e-01 1.778318136930465698e-01 1.014036387205123901e-01 2.048077583312988281e-01 -2.048906087875366211e-01 1.522240191698074341e-01 -3.167827129364013672e-01 6.617278605699539185e-02 -3.578060865402221680e-01 1.048670485615730286e-01 -1.658518463373184204e-01 -1.779333651065826416e-01 8.079717308282852173e-02 6.688579916954040527e-03
-1.424161065369844437e-02 -1.630581617355346680e-01 -9.474165737628936768e-02 -5.094622075557708740e-02 1.319243460893630981e-01 -8.817681670188903809e-02 2.276599109172821045e-01 2.741934061050415039e-01 -1.139739230275154114e-01 1.769441962242126465e-01 -9.566152095794677734e-02 -1.882226020097732544e-01 8.682896196842193604e-02 -2.712516300380229950e-02 9.755852073431015015e-02 -5.230058357119560242e-02 4.020480066537857056e-02 -1.193206757307052612e-01 3.015584945678710938e-01 -3.883887082338333130e-02 1.207778975367546082e-01 1.104328930377960205e-01 -2.127175629138946533e-01 -4.038976132869720459e-02 1.683114469051361084e-01 8.949048817157745361e-02 -3.818111419677734375e-01 3.558296859264373779e-01 2.347363531589508057e-01 5.919118970632553101e-02 -1.618745774030685425e-01 -3.529004752635955811e-01
-9.999851137399673462e-02 9.368895739316940308e-02 3.250097036361694336e-01 2.641263604164123535e-02 -6.031287461519241333e-02 2.934404462575912476e-02 -3.119468502700328827e-02 -3.582485020160675049e-02 -7.352121174335479736e-02 -2.068386180326342583e-03 -5.487652122974395752e-02 2.153847515583038330e-01 8.226315677165985107e-02 1.162371858954429626e-01 1.054602488875389099e-01 -1.174381971359252930e-01 -5.291419103741645813e-02 1.790289431810379028e-01 1.047261506319046021e-01 -2.714358270168304443e-01 3.197547793388366699e-01 4.238042980432510376e-02 4.844177886843681335e-02 2.470819056034088135e-01 -3.398815691471099854e-01 -1.576575785875320435e-01 -4.985928535461425781e-01 1.832261383533477783e-01 1.576795876026153564e-01 1.373956501483917236e-01 -8.841465413570404053e-02 -8.428267389535903931e-02
2.235166877508163452e-01 -2.417633533477783203e-01 -9.507932700216770172e-03 1.407652534544467926e-02 -2.642104029655456543e-01 -5.657942593097686768e-02 -2.283246517181396484e-01 1.916975975036621094e-01 -3.801698610186576843e-02 2.847723960876464844e-01 1.698216944932937622e-01 -2.328733950853347778e-01 1.063078343868255615e-01 -3.562850644811987877e-03 1.316440850496292114e-01 3.513628244400024414e-02 -1.776199787855148315e-01 -1.222532987594604492e-02 -1.184604689478874207e-02 3.647876158356666565e-02 1.204221993684768677e-01 1.128730848431587219e-01 1.237375959753990173e-01 1.116222068667411804e-01 -1.798222064971923828e-01 2.307805046439170837e-02 -5.368110537528991699e-01 -4.817546904087066650e-02 2.325008809566497803e-01 1.251150220632553101e-01 -1.830967962741851807e-01 1.383933126926422119e-01
-4.226803779602050781e-03 -2.350502461194992065e-02 7.942228764295578003e-02 -5.111183598637580872e-02 8.050023764371871948e-02 -9.832788258790969849e-02 1.976714730262756348e-01 2.970512807369232178e-01 -1.751866377890110016e-02 4.631081223487854004e-01 -1.050271093845367432e-01 -1.795593649148941040e-01 1.382264047861099243e-01 -6.330477446317672729e-02 1.992793530225753784e-01 -1.142302528023719788e-01 -2.037601619958877563e-01 6.634455919265747070e-02 2.031100988388061523e-01 -1.681415736675262451e-01 1.906028948724269867e-02 -3.781069442629814148e-02 1.579107791185379028e-01 3.209361135959625244e-01 -3.185699880123138428e-01 -1.296212226152420044e-01 -1.845076531171798706e-01 2.268520146608352661e-01 2.395384758710861206e-02 -1.171280816197395325e-02 -2.039158493280410767e-01 1.478654295206069946e-01
1.206961646676063538e-01 -2.789734005928039551e-01 -3.889864683151245117e-02 2.666424512863159180e-01 -1.567224264144897461e-01 -3.644311428070068359e-01 9.967818856239318848e-02 -2.325615435838699341e-01 -7.042452692985534668e-02 -3.913339227437973022e-02 -1.152051612734794617e-01 5.396749824285507202e-02 1.077844128012657166e-01 -2.186230197548866272e-02 -7.902617007493972778e-02 9.159421920776367188e-02 1.683095991611480713e-01 4.328480362892150879e-02 -2.119586057960987091e-02 -1.116819754242897034e-01 3.376707136631011963e-01 3.314380645751953125e-01 -3.573294356465339661e-02 2.181253731250762939e-01 -1.218557283282279968e-01 -1.094273179769515991e-01 -3.647676110267639160e-01 1.958066523075103760e-01 7.112751156091690063e-02 1.174472048878669739e-01 -9.833065420389175415e-02 1.469825059175491333e-01
2.592659555375576019e-02 -2.929999493062496185e-02 1.700372993946075439e-01 2.833600342273712158e-02 -5.745986849069595337e-02 3.308850340545177460e-03 3.817851543426513672e-01 2.599989771842956543e-01 3.568324446678161621e-02 -1.466020643711090088e-01 -2.136596664786338806e-02 7.811163365840911865e-02 -1.099526956677436829e-01 7.163897156715393066e-02 4.679483771324157715e-01 2.411218881607055664e-01 1.053478717803955078e-01 1.035616993904113770e-01 9.715200401842594147e-03 1.971753984689712524e-01 1.312428116798400879e-01 -4.329265281558036804e-02 -2.001162022352218628e-01 2.311683893203735352e-01 -1.700331717729568481e-01 9.863083064556121826e-02 -3.907725811004638672e-01 3.794231638312339783e-02 1.787590831518173218e-01 1.418409217149019241e-02 7.545110583305358887e-02 -1.562372744083404541e-01
3.618125319480895996e-01 -1.401771903038024902e-01 1.982754915952682495e-01 -6.412538886070251465e-02 1.140688508749008179e-01 -1.265758126974105835e-01 2.858849465847015381e-01 1.876578480005264282e-01 1.674119569361209869e-02 -1.061385795474052429e-01 -2.089477926492691040e-01 9.886253625154495239e-02 -3.453298285603523254e-02 1.691356450319290161e-01 4.002690613269805908e-01 1.542535871267318726e-01 2.726176679134368896e-01 1.587250381708145142e-01 -1.592526771128177643e-02 2.920893393456935883e-02 1.443698257207870483e-01 -3.525640117004513741e-03 4.246455803513526917e-02 1.892526894807815552e-01 -7.681901752948760986e-02 -1.273449510335922241e-01 -3.644117414951324463e-01 1.170550733804702759e-01 1.324574649333953857e-01 1.337635815143585205e-01 1.281094253063201904e-01 -4.110195115208625793e-02
-3.096080943942070007e-02 -2.188143879175186157e-01 -2.953368937596678734e-03 -2.266921252012252808e-01 -1.161677762866020203e-01 -1.443972587585449219e-01 7.200959324836730957e-02 2.328934520483016968e-01 -1.408837437629699707e-01 1.191373243927955627e-01 -1.352788507938385010e-02 1.982286944985389709e-02 -1.794568821787834167e-02 1.918481588363647461e-01 -2.117171324789524078e-02 1.114929988980293274e-01 -2.654662914574146271e-02 -1.122839748859405518e-01 8.314786106348037720e-02 4.577277228236198425e-02 2.672596275806427002e-01 4.504624381661415100e-02 -2.303049266338348389e-01 1.310784965753555298e-01 -1.824526861310005188e-02 -1.027854681015014648e-01 -3.333764374256134033e-01 2.592818439006805420e-01 9.703437983989715576e-02 -4.524798989295959473e-01 -3.745027184486389160e-01 -1.081589534878730774e-01
1.034668013453483582e-01 7.155095040798187256e-02 5.789885669946670532e-02 -1.382340043783187866e-01 1.661518365144729614e-01 -1.345587819814682007e-01 1.575915664434432983e-01 3.042896091938018799e-01 -2.049983143806457520e-01 1.661294847726821899e-01 -6.718243658542633057e-02 -1.547737140208482742e-02 -5.098662525415420532e-02 7.128825038671493530e-02 8.052213490009307861e-02 -5.294585973024368286e-02 1.547328475862741470e-02 -1.586183309555053711e-01 2.276499718427658081e-01 -1.642387546598911285e-02 3.328298926353454590e-01 3.085899055004119873e-01 -3.900793790817260742e-01 1.114083081483840942e-01 -8.154688775539398193e-02 1.231399178504943848e-02 -2.644373476505279541e-01 1.709915548563003540e-01 2.684597373008728027e-01 1.243963912129402161e-01 3.457010164856910706e-02 -2.538731098175048828e-01
1.196946576237678528e-01 -1.468725204467773438e-01 5.290940776467323303e-02 -9.809746593236923218e-02 3.561543300747871399e-02 -1.355179846286773682e-01 4.174958169460296631e-02 -2.252791374921798706e-01 1.955545246601104736e-01 9.371155500411987305e-02 -5.787215009331703186e-02 -1.954703181982040405e-01 -1.013802736997604370e-02 1.460383683443069458e-01 2.467885911464691162e-01 3.387180715799331665e-02 9.692551195621490479e-02 -1.506853997707366943e-01 3.639238476753234863e-01 -2.828496992588043213e-01 7.506170868873596191e-02 -1.386864185333251953e-01 2.485227771103382111e-02 1.870905309915542603e-01 -1.162338927388191223e-01 1.032710000872612000e-01 -4.136297106742858887e-01 -1.757276207208633423e-01 3.814040124416351318e-01 -9.535671025514602661e-02 -8.651976287364959717e-02 1.194249093532562256e-01
-5.089258775115013123e-02 -2.327259778976440430e-01 -1.440642923116683960e-01 -1.421793103218078613e-01 1.205876246094703674e-01 -2.136889398097991943e-01 9.584985673427581787e-04 -3.840446844696998596e-02 3.901306539773941040e-02 -1.096415426582098007e-02 2.418597042560577393e-01 -8.796379715204238892e-02 9.009378403425216675e-02 2.846463769674301147e-02 6.188970874063670635e-04 -9.121105074882507324e-02 -1.147301867604255676e-02 2.922724485397338867e-01 2.595536112785339355e-01 -1.853194832801818848e-01 2.872404754161834717e-01 -6.144226714968681335e-02 -2.065554410219192505e-01 -1.141804754734039307e-01 -2.414436824619770050e-02 4.089281428605318069e-03 -5.004764199256896973e-01 1.619006544351577759e-01 1.303315609693527222e-01 3.573158383369445801e-02 -3.503381013870239258e-01 -8.909112960100173950e-02
5.076664313673973083e-02 1.679801009595394135e-02 -8.484628051519393921e-02 -4.117276147007942200e-02 2.103459388017654419e-01 -1.572502553462982178e-01 4.028023406863212585e-02 2.394484877586364746e-01 -4.893400147557258606e-02 2.566838078200817108e-02 1.484827324748039246e-02 1.510280668735504150e-01 1.902177929878234863e-01 -1.747978292405605316e-02 9.794520586729049683e-02 6.430677138268947601e-03 1.410748213529586792e-01 2.643585205078125000e-02 3.483314514160156250e-01 -2.096404433250427246e-01 2.009230703115463257e-01 1.405472159385681152e-01 -4.033017158508300781e-01 1.475035399198532104e-01 1.345693133771419525e-02 -4.210048541426658630e-02 -3.718857467174530029e-01 2.133232057094573975e-01 1.812782138586044312e-01 -6.251022964715957642e-02 -2.488932311534881592e-01 -2.705819010734558105e-01
-1.596344262361526489e-01 -7.020769268274307251e-02 -1.458935886621475220e-01 4.096775501966476440e-02 -3.518430292606353760e-01 -1.353157907724380493e-01 2.415912225842475891e-02 6.902276724576950073e-02 5.939710512757301331e-02 2.467908896505832672e-02 9.092718362808227539e-03 6.232073158025741577e-02 7.564005255699157715e-02 -6.409882754087448120e-02 3.075759708881378174e-01 -2.954269349575042725e-01 -6.500381976366043091e-02 -1.235511973500251770e-01 2.905825376510620117e-01 1.142962649464607239e-01 1.627059280872344971e-01 1.928030550479888916e-01 -2.825649082660675049e-01 9.632864594459533691e-02 -1.099715977907180786e-01 -5.048288730904459953e-04 -4.078638851642608643e-01 2.911248803138732910e-01 5.400439724326133728e-02 9.587474912405014038e-02 -1.101481467485427856e-01 -2.053209692239761353e-01
-8.032525330781936646e-02 -5.998383089900016785e-02 -6.827901303768157959e-02 -2.598434984683990479e-01 1.113856434822082520e-01 -7.175222784280776978e-02 3.017485141754150391e-01 1.869163960218429565e-01 -1.077744290232658386e-01 3.106535598635673523e-02 4.610026255249977112e-02 -1.553131788969039917e-01 -2.195957675576210022e-02 -5.803130567073822021e-02 -6.543917115777730942e-03 2.689836621284484863e-01 1.720480918884277344e-01 -4.507851600646972656e-02 2.154021263122558594e-01 -1.502336412668228149e-01 1.316353082656860352e-01 8.975502848625183105e-02 -3.328137099742889404e-01 1.269234567880630493e-01 -1.440281122922897339e-01 -1.061190217733383179e-01 -3.066727221012115479e-01 4.507870972156524658e-01 2.019219249486923218e-01 -1.112782508134841919e-01 -1.436559110879898071e-01 5.689622834324836731e-02
1.355563104152679443e-01 -1.054105758666992188e-01 -1.878377497196197510e-01 -1.154895126819610596e-01 -3.441800922155380249e-02 -3.933699727058410645e-01 2.750644087791442871e-01 -4.496596753597259521e-02 1.437020003795623779e-01 1.149755865335464478e-01 8.792012184858322144e-02 -2.516009211540222168e-01 1.671097427606582642e-01 -5.367882549762725830e-02 1.169172152876853943e-01 1.074196323752403259e-01 1.857522428035736084e-01 1.350561529397964478e-01 -1.462054532021284103e-02 -1.836879062466323376e-03 3.949761688709259033e-01 -1.465698033571243286e-01 -2.140767499804496765e-02 1.809603273868560791e-01 3.486548364162445068e-02 1.047464609146118164e-01 -8.201272785663604736e-02 1.955917626619338989e-01 1.175830257125198841e-03 1.267760843038558960e-01 -3.450389206409454346e-01 2.672397196292877197e-01
1.430230438709259033e-01 -2.628843486309051514e-01 3.031013533473014832e-02 -1.019221246242523193e-01 2.776955626904964447e-02 -1.105998381972312927e-01 -2.098542451858520508e-01 2.202654331922531128e-01 7.656762748956680298e-02 -8.796549588441848755e-02 1.267592608928680420e-01 -9.749801456928253174e-02 2.237491458654403687e-01 -2.230431884527206421e-01 3.494540154933929443e-01 2.835718989372253418e-01 -4.649391025304794312e-02 4.923340305685997009e-02 3.739487826824188232e-01 -1.818552985787391663e-02 -3.336067125201225281e-02 1.457064598798751831e-01 -5.327505990862846375e-03 2.493387758731842041e-01 -7.966324687004089355e-02 9.954778105020523071e-02 -2.155174314975738525e-01 -1.711163818836212158e-01 -2.664541080594062805e-02 2.186901718378067017e-01 -2.325648516416549683e-01 -1.677828431129455566e-01
5.867372732609510422e-03 -2.147971987724304199e-01 -1.070932522416114807e-01 -1.012459173798561096e-01 2.381178885698318481e-01 -1.191739216446876526e-01 1.259462721645832062e-02 2.283189892768859863e-01 3.500204160809516907e-02 1.730211079120635986e-01 -1.183173339813947678e-02 1.298938132822513580e-02 2.434388399124145508e-01 5.774527043104171753e-02 2.077793329954147339e-01 2.885316312313079834e-01 1.794913709163665771e-01 -5.792146548628807068e-03 1.239278540015220642e-01 -3.440272510051727295e-01 2.046557515859603882e-01 -5.703651160001754761e-02 -2.671631574630737305e-01 1.960384100675582886e-01 -9.700112789869308472e-02 -1.938937157392501831e-01 -2.421989887952804565e-01 2.993389070034027100e-01 5.022326111793518066e-02 -2.316564172506332397e-01 -8.422905206680297852e-02 -9.470831602811813354e-02
1.814496368169784546e-01 -3.164366781711578369e-01 6.263507902622222900e-02 6.807681173086166382e-02 7.767665386199951172e-02 -9.460204839706420898e-02 5.415023118257522583e-02 -1.356138586997985840e-01 3.489198982715606689e-01 7.050135731697082520e-02 1.178343445062637329e-01 -2.101641148328781128e-01 3.298383355140686035e-01 1.400755643844604492e-01 3.824974000453948975e-01 1.161381378769874573e-01 1.130123659968376160e-01 5.183762684464454651e-02 2.022846639156341553e-01 -7.400716096162796021e-02 1.392251462675631046e-03 -2.634395956993103027e-01 -2.280519604682922363e-01 9.624858200550079346e-02 -1.185406297445297241e-01 1.424862146377563477e-01 -2.188221514225006104e-01 -1.024730876088142395e-01 1.208988279104232788e-01 -2.092347741127014160e-01 -2.281370572745800018e-02 -7.014361023902893066e-02
-7.999369502067565918e-02 -1.768327355384826660e-01 -3.967227414250373840e-03 -2.787490561604499817e-02 -2.883829474449157715e-01 -1.102589890360832214e-01 1.925386488437652588e-01 1.871175169944763184e-01 6.060812249779701233e-02 -6.295337527990341187e-02 5.818085372447967529e-02 -5.052737519145011902e-02 2.884775996208190918e-01 -6.725787185132503510e-03 4.192467927932739258e-01 -9.383608400821685791e-02 -7.091418653726577759e-02 -2.740371525287628174e-01 1.938193738460540771e-01 3.737844526767730713e-02 -1.047377884387969971e-01 1.511376649141311646e-01 -3.136736452579498291e-01 1.551183313131332397e-01 -2.398003041744232178e-01 1.382410973310470581e-01 -2.260664552450180054e-01 2.626036703586578369e-01 -1.724483221769332886e-01 -2.608942426741123199e-02 8.554133772850036621e-02 -5.430548638105392456e-02
1.494216024875640869e-01 -1.294240653514862061e-01 7.136387377977371216e-02 6.631112843751907349e-02 8.749868720769882202e-02 -1.191223487257957458e-01 1.039367243647575378e-01 -7.271072268486022949e-02 3.523398637771606445e-01 6.073969230055809021e-02 -1.195177435874938965e-01 -2.092255800962448120e-01 -5.827224999666213989e-02 -4.930343851447105408e-02 -5.914118140935897827e-03 5.734649021178483963e-03 -9.009538590908050537e-02 -2.008006162941455841e-02 -4.608400538563728333e-02 -8.973374962806701660e-02 5.330482125282287598e-02 -1.223635151982307434e-01 -1.899562478065490723e-01 1.061361655592918396e-01 -2.308802753686904907e-01 7.074823603034019470e-03 -6.511977314949035645e-01 8.649782836437225342e-02 1.539679467678070068e-01 -2.331802695989608765e-01 -2.435032874345779419e-01 1.248273700475692749e-01
2.913271784782409668e-01 -3.007401823997497559e-01 1.353788673877716064e-01 1.076859459280967712e-01 7.736467570066452026e-02 -1.099999025464057922e-01 2.032183706760406494e-01 3.219779729843139648e-01 -2.188372761011123657e-01 -3.559197532013058662e-03 -1.401524096727371216e-01 -2.060492187738418579e-01 6.862424314022064209e-02 5.499635357409715652e-03 1.033846810460090637e-01 1.076016854494810104e-02 2.719240784645080566e-01 1.336778979748487473e-02 -2.808456495404243469e-02 2.643202804028987885e-02 6.948646903038024902e-02 -1.010821685194969177e-01 -1.296353340148925781e-01 2.833640873432159424e-01 -2.941182553768157959e-01 3.129131197929382324e-01 6.201920285820960999e-02 9.522229433059692383e-02 3.353078663349151611e-01 -3.469822555780410767e-02 1.464598067104816437e-02 -8.498997241258621216e-02
5.038734525442123413e-02 -3.468345105648040771e-01 1.329856459051370621e-02 -1.466620862483978271e-01 1.858081519603729248e-01 -4.172164797782897949e-01 1.403657644987106323e-01 4.054410755634307861e-01 -6.717840582132339478e-02 1.131730675697326660e-01 -4.783400148153305054e-02 -3.800304979085922241e-02 3.933345526456832886e-02 4.956404864788055420e-02 1.816811263561248779e-01 -9.305398166179656982e-02 -1.790750958025455475e-02 2.460200488567352295e-01 -2.440315485000610352e-02 -1.104176789522171021e-01 4.679311439394950867e-02 -2.060391008853912354e-01 8.751992881298065186e-02 3.674926161766052246e-01 -1.059336885809898376e-01 1.996659338474273682e-01 -2.977374754846096039e-02 1.556008607149124146e-01 1.176881045103073120e-01 -1.803246140480041504e-01 -5.343688279390335083e-02 9.839153289794921875e-02
-8.878824114799499512e-02 -1.226806864142417908e-01 9.160419553518295288e-02 -1.189428567886352539e-01 3.985147178173065186e-02 -3.107449114322662354e-01 -2.121539320796728134e-03 2.377519756555557251e-01 -3.546160459518432617e-01 -2.895921468734741211e-01 3.635025024414062500e-02 -4.651587456464767456e-02 2.677280008792877197e-01 4.641785100102424622e-02 3.820497170090675354e-02 -1.035344153642654419e-01 1.719466000795364380e-01 8.255126327276229858e-02 8.265876770019531250e-02 -1.353116482496261597e-01 1.359748840332031250e-01 2.502842843532562256e-01 -1.388650238513946533e-01 8.986156433820724487e-02 -9.131347388029098511e-02 -1.111785098910331726e-01 -4.041779339313507080e-01 1.598618179559707642e-01 1.267790496349334717e-01 -6.392236799001693726e-02 1.233521252870559692e-01 -2.928000390529632568e-01
3.993270993232727051e-01 5.713260918855667114e-02 5.236767604947090149e-02 1.050430983304977417e-01 -1.360647082328796387e-01 -1.829829514026641846e-01 -3.805309534072875977e-02 1.722330152988433838e-01 -1.039789319038391113e-01 7.232158677652478218e-04 -5.747789889574050903e-02 -9.222184121608734131e-02 2.327199578285217285e-01 -3.140304982662200928e-02 7.185737788677215576e-02 -2.625102177262306213e-02 -9.590949863195419312e-02 2.607502043247222900e-01 8.925054222345352173e-02 -2.783527672290802002e-01 9.493891149759292603e-02 -3.731578215956687927e-02 -3.578406870365142822e-01 3.400862812995910645e-01 -2.576811313629150391e-01 2.015726566314697266e-01 4.562883824110031128e-02 2.845704257488250732e-01 -1.747741363942623138e-02 -8.769945800304412842e-02 7.712492346763610840e-02 -1.896910071372985840e-01
4.006752371788024902e-02 -1.168935969471931458e-01 -1.230299249291419983e-01 -1.168389245867729187e-01 1.526857912540435791e-01 -3.477007150650024414e-01 1.277873665094375610e-01 -2.311235992237925529e-03 7.722483575344085693e-02 2.186648398637771606e-01 1.224281564354896545e-01 -6.197716668248176575e-02 6.922721862792968750e-02 -7.369668036699295044e-02 1.301370561122894287e-01 -1.704919636249542236e-01 -2.987196668982505798e-03 -9.700233489274978638e-02 1.377318501472473145e-01 -1.309618353843688965e-01 -6.983717530965805054e-02 8.254886418581008911e-02 -3.137041926383972168e-01 -2.215378358960151672e-02 6.024976819753646851e-02 1.717241853475570679e-02 -5.716421008110046387e-01 1.687508821487426758e-01 2.669090628623962402e-01 1.028702557086944580e-01 -1.984374225139617920e-01 -1.733659356832504272e-01
-3.156089782714843750e-02 -1.004365161061286926e-01 -6.244690623134374619e-03 6.666839122772216797e-02 -4.676344618201255798e-02 -2.014073878526687622e-01 3.235571086406707764e-02 1.755828559398651123e-01 1.938781514763832092e-02 2.490691095590591431e-01 -7.141755521297454834e-02 7.176664471626281738e-02 9.789689630270004272e-02 -1.560908108949661255e-01 8.943832665681838989e-02 3.764739260077476501e-02 1.643798649311065674e-01 -1.292911618947982788e-01 2.763263285160064697e-01 -1.418780237436294556e-01 -1.189348287880420685e-02 5.691343545913696289e-02 3.613327071070671082e-02 9.677927941083908081e-02 2.739519178867340088e-01 -2.733396738767623901e-02 -5.660485625267028809e-01 1.683899611234664917e-01 3.185843229293823242e-01 3.347887843847274780e-02 -6.295923888683319092e-02 3.291797339916229248e-01
-6.184025853872299194e-02 -1.999901831150054932e-01 2.070422321557998657e-01 -1.714829504489898682e-01 -1.307824403047561646e-01 -1.122583225369453430e-01 2.145052105188369751e-01 -1.136734709143638611e-01 1.902280449867248535e-01 1.184795983135700226e-02 1.345456689596176147e-01 1.396548300981521606e-01 1.813487410545349121e-01 -3.149160370230674744e-02 5.004144906997680664e-01 1.272159665822982788e-01 1.750648468732833862e-01 -1.225167606025934219e-02 -2.436430193483829498e-02 -5.940176919102668762e-02 7.498543709516525269e-02 3.085691630840301514e-01 -5.003191530704498291e-02 4.330054223537445068e-01 -4.131874814629554749e-02 -3.555636480450630188e-02 -4.262160882353782654e-02 1.207985058426856995e-01 1.575604826211929321e-01 -1.247420981526374817e-01 -1.792013198137283325e-01 -5.676147341728210449e-02
6.038660183548927307e-02 -4.360203817486763000e-02 -6.926178932189941406e-02 -1.516991257667541504e-01 -3.343028202652931213e-02 -3.677877485752105713e-01 2.509144879877567291e-02 -1.416347175836563110e-01 1.925699263811111450e-01 1.136246398091316223e-01 1.871032863855361938e-01 -1.905166357755661011e-01 3.028579354286193848e-01 -3.236478939652442932e-02 -1.173421666026115417e-01 -5.569026246666908264e-02 2.168923616409301758e-01 -1.133555173873901367e-01 2.117392979562282562e-02 1.971761286258697510e-01 1.209949627518653870e-01 2.355378270149230957e-01 -1.790595501661300659e-01 1.687278039753437042e-02 -2.928118705749511719e-01 3.080809116363525391e-01 -2.694569826126098633e-01 1.734338551759719849e-01 1.866855472326278687e-01 -4.119852557778358459e-02 -2.363843470811843872e-01 -3.434108197689056396e-02
5.469723604619503021e-03 4.956412594765424728e-03 -1.271610409021377563e-01 -1.918783634901046753e-01 -2.335209250450134277e-01 -1.588369309902191162e-01 3.053681738674640656e-02 5.760329589247703552e-02 5.208395794034004211e-02 1.259738355875015259e-01 -1.331110298633575439e-01 -3.515898436307907104e-02 5.301264300942420959e-02 -4.833723604679107666e-02 1.449604332447052002e-01 -1.852211952209472656e-01 2.040149569511413574e-01 -2.789489924907684326e-02 3.914535045623779297e-01 1.107020452618598938e-01 1.161429435014724731e-01 1.839476674795150757e-01 -1.924258768558502197e-01 1.383970528841018677e-01 -2.941667139530181885e-01 -1.193439140915870667e-01 -5.315675735473632812e-01 -9.482730925083160400e-02 -1.399442106485366821e-01 3.607912734150886536e-02 -1.349442303180694580e-01 1.487096846103668213e-01
6.872851401567459106e-02 4.983730241656303406e-02 -9.854573011398315430e-02 -3.083088668063282967e-03 -8.342556655406951904e-02 -3.435809910297393799e-01 1.689644902944564819e-01 -2.035501040518283844e-02 -1.177314855158329010e-02 3.832892701029777527e-02 -5.689691752195358276e-02 -4.946995154023170471e-02 4.462844505906105042e-02 -2.470300644636154175e-01 1.044878084212541580e-02 -2.219274342060089111e-01 9.986056387424468994e-02 2.163842171430587769e-01 6.749565154314041138e-02 2.466345876455307007e-01 1.686899922788143158e-02 -8.699705451726913452e-02 -2.392451092600822449e-02 4.047610759735107422e-01 -3.340143263339996338e-01 1.841487176716327667e-02 -4.804407656192779541e-01 1.088633835315704346e-01 -1.074568554759025574e-01 -7.929294556379318237e-02 -1.423893719911575317e-01 1.493596285581588745e-01
8.865197747945785522e-02 2.802403569221496582e-01 1.786528229713439941e-01 -4.088318441063165665e-03 -3.833835199475288391e-02 5.549839138984680176e-02 7.198470830917358398e-02 -2.439237758517265320e-02 1.731674820184707642e-01 -1.826573461294174194e-01 -3.753674402832984924e-02 -5.052070319652557373e-02 1.212598308920860291e-01 7.730440795421600342e-02 2.609539031982421875e-01 2.020329982042312622e-01 2.871375083923339844e-01 -2.179157920181751251e-02 7.648599892854690552e-02 8.642210811376571655e-02 6.390326470136642456e-02 -2.415987849235534668e-01 -1.017949357628822327e-01 1.784238219261169434e-01 -2.402920275926589966e-01 4.396121203899383545e-02 -3.506067395210266113e-01 2.410507798194885254e-01 4.186703860759735107e-01 -1.187482252717018127e-01 -1.988772302865982056e-01 -6.249524652957916260e-02
-4.552298411726951599e-02 -2.207309603691101074e-01 3.780564665794372559e-01 -3.209981322288513184e-01 7.748960703611373901e-02 -4.296470433473587036e-02 1.749712973833084106e-01 6.680808961391448975e-02 2.259032875299453735e-01 -2.721825242042541504e-01 -1.090159043669700623e-01 -6.805481761693954468e-02 8.692562580108642578e-02 1.371944695711135864e-01 1.326822489500045776e-01 -8.718031644821166992e-02 2.172815240919589996e-02 1.783806458115577698e-02 1.868980377912521362e-02 -3.515903279185295105e-02 -7.724513113498687744e-02 -1.093608438968658447e-01 -8.168897032737731934e-02 4.878672957420349121e-01 -1.865973025560379028e-01 8.365238457918167114e-02 -2.404820770025253296e-01 1.713842600584030151e-01 3.643581178039312363e-03 2.456590719521045685e-02 -2.661702036857604980e-01 4.026846215128898621e-02
-1.864075213670730591e-01 -1.488786935806274414e-01 -1.278495490550994873e-01 9.932713955640792847e-02 -1.523842066526412964e-01 -2.437892705202102661e-01 -1.099711135029792786e-01 1.746449433267116547e-02 -3.121302276849746704e-02 6.834147032350301743e-03 1.494323015213012695e-01 -5.420240387320518494e-02 2.886386215686798096e-01 1.231679767370223999e-01 1.712585836648941040e-01 -1.202996671199798584e-01 -5.744402483105659485e-02 -8.013228327035903931e-02 2.374222874641418457e-01 -5.085027962923049927e-02 2.125391513109207153e-01 2.613045871257781982e-01 -2.892670929431915283e-01 7.417845726013183594e-02 3.222699090838432312e-02 -3.118698298931121826e-02 -4.297304153442382812e-01 3.403064608573913574e-01 -1.472599506378173828e-01 1.914840042591094971e-01 -9.023328870534896851e-02 -1.138496026396751404e-01
5.799032747745513916e-02 -2.925003767013549805e-01 -2.107299119234085083e-02 -1.296337544918060303e-01 7.759419828653335571e-02 3.897543251514434814e-02 -3.681568661704659462e-03 1.139508634805679321e-01 5.049050599336624146e-02 8.129803091287612915e-02 -1.310143023729324341e-01 -1.092905029654502869e-01 2.719963490962982178e-01 -9.149076789617538452e-02 3.576775193214416504e-01 2.109585851430892944e-01 -3.663250058889389038e-02 -1.370899230241775513e-01 2.122247517108917236e-01 -1.126860268414020538e-02 -7.590654492378234863e-02 1.282717473804950714e-02 -7.339189201593399048e-02 1.346074789762496948e-01 2.904627621173858643e-01 7.674324512481689453e-02 -5.184846520423889160e-01 -2.351862937211990356e-02 1.382054239511489868e-01 4.936671629548072815e-02 -1.732396781444549561e-01 2.726079523563385010e-01
5.403517559170722961e-02 1.987606585025787354e-01 9.186963737010955811e-02 -2.839884161949157715e-01 -2.394254133105278015e-02 -9.731011837720870972e-02 1.124220937490463257e-01 1.500313077121973038e-02 -9.606868028640747070e-03 2.730377912521362305e-01 1.935328356921672821e-02 -1.347543895244598389e-01 1.807172298431396484e-01 6.134207919239997864e-02 2.176357209682464600e-01 -4.644744470715522766e-02 6.252139806747436523e-02 1.371139381080865860e-02 2.615209817886352539e-01 -2.137876003980636597e-01 3.154540807008743286e-02 -1.599612459540367126e-02 -2.145444303750991821e-01 5.278075486421585083e-02 2.756092548370361328e-01 -1.542552467435598373e-02 -6.061317920684814453e-01 1.759443581104278564e-01 1.433429569005966187e-01 -5.564413592219352722e-02 -1.703186659142374992e-03 -9.738507214933633804e-04
4.425888881087303162e-02 -2.407390028238296509e-01 -9.233780950307846069e-02 -1.056535914540290833e-01 -2.517504990100860596e-01 -2.523932754993438721e-01 1.363866031169891357e-01 1.232335492968559265e-01 -1.746294945478439331e-01 1.305376738309860229e-01 5.375682935118675232e-02 4.261206090450286865e-02 -1.045544072985649109e-02 4.597840830683708191e-02 9.318925440311431885e-02 -1.052730605006217957e-01 -1.518341004848480225e-01 1.374593563377857208e-02 3.648539781570434570e-01 7.206142693758010864e-02 1.672019362449645996e-01 2.662002742290496826e-01 -1.667663753032684326e-01 2.732290923595428467e-01 -2.213033139705657959e-01 1.923588961362838745e-01 -2.319314628839492798e-01 9.294380247592926025e-02 -2.445490062236785889e-01 -2.948189973831176758e-01 -6.448572874069213867e-02 1.522189080715179443e-01
-1.517440378665924072e-01 8.518701046705245972e-02 -2.395608834922313690e-02 -3.476753830909729004e-02 3.510911762714385986e-02 -3.319577872753143311e-01 2.383008003234863281e-01 1.200408712029457092e-01 -1.126625910401344299e-01 6.847243756055831909e-02 2.580928429961204529e-02 -9.935462474822998047e-02 2.085203975439071655e-01 -3.950110450387001038e-02 1.079947352409362793e-01 6.075033172965049744e-02 4.414975643157958984e-01 -2.681780755519866943e-01 2.453160881996154785e-01 1.630646139383316040e-01 2.956653535366058350e-01 1.788197606801986694e-01 4.393762722611427307e-02 2.734256684780120850e-01 1.570227295160293579e-01 -8.862210810184478760e-02 -1.230430155992507935e-01 9.768062084913253784e-02 1.454924494028091431e-01 9.773056954145431519e-02 -1.974504292011260986e-01 -1.428341418504714966e-01
-9.338010102510452271e-02 -9.568212926387786865e-02 1.907182037830352783e-01 -1.191870868206024170e-01 6.444486230611801147e-02 -8.345429599285125732e-02 -8.111996948719024658e-02 -6.582500040531158447e-02 7.775490731000900269e-02 -2.272745370864868164e-01 -1.655614525079727173e-01 -7.689504325389862061e-02 3.238349258899688721e-01 8.188760280609130859e-02 -5.275890231132507324e-02 -3.791046887636184692e-02 2.685642540454864502e-01 -3.529606387019157410e-02 1.935927942395210266e-02 -6.255322694778442383e-02 1.573771238327026367e-01 -4.753848910331726074e-02 -3.861695826053619385e-01 4.832428991794586182e-01 1.022825948894023895e-02 -1.263412982225418091e-01 -3.803733289241790771e-01 1.838054955005645752e-01 -5.913134291768074036e-02 4.209241643548011780e-02 -1.246916949748992920e-01 2.619984792545437813e-03
-3.382569178938865662e-02 -1.642628014087677002e-02 1.290809214115142822e-01 -2.999714948236942291e-02 -1.690830737352371216e-01 -1.360311955213546753e-01 5.643037334084510803e-02 -5.178704857826232910e-02 -2.625314891338348389e-01 2.023743987083435059e-01 -1.023194789886474609e-01 -2.547206282615661621e-01 -2.895106747746467590e-02 7.528705149888992310e-02 3.486646711826324463e-01 -7.093364745378494263e-02 -2.709729075431823730e-01 -1.077864244580268860e-01 -2.181789278984069824e-02 -6.060070008970797062e-04 4.267874360084533691e-01 -4.766799509525299072e-02 -1.758337169885635376e-01 2.839974462985992432e-01 -5.208679474890232086e-03 1.803485155105590820e-01 -1.307574957609176636e-01 2.319654524326324463e-01 1.195975616574287415e-01 -2.989710867404937744e-01 -1.435050219297409058e-01 2.185535989701747894e-02
7.203570567071437836e-04 -4.741093143820762634e-02 1.975811421871185303e-01 1.395236700773239136e-01 1.180510967969894409e-01 -3.258130550384521484e-01 2.055303603410720825e-01 -1.163320913910865784e-01 1.294969618320465088e-01 -4.851404577493667603e-02 3.829944878816604614e-02 1.354081332683563232e-01 3.136203587055206299e-01 4.358424246311187744e-02 1.996440589427947998e-01 1.599639207124710083e-01 1.121961027383804321e-01 -1.842322573065757751e-02 2.457340247929096222e-02 -1.179849877953529358e-01 2.326257079839706421e-01 -1.572006940841674805e-01 -1.792907565832138062e-01 9.968252852559089661e-03 -1.007604524493217468e-01 6.152121722698211670e-02 -4.340483844280242920e-01 2.599862962961196899e-02 3.477212488651275635e-01 9.774468839168548584e-02 -2.893882989883422852e-01 5.484101548790931702e-02
-5.133463814854621887e-02 -8.498815447092056274e-02 3.427243977785110474e-02 1.203124318271875381e-02 -3.789804279804229736e-01 -2.419518828392028809e-01 -1.473641395568847656e-01 3.329699933528900146e-01 7.976201176643371582e-02 -1.472160965204238892e-01 -4.021010920405387878e-02 -1.725760698318481445e-01 6.160306185483932495e-02 -1.164634674787521362e-01 -5.859435722231864929e-02 -1.308947950601577759e-01 3.003215789794921875e-02 4.444537684321403503e-02 3.704925477504730225e-01 -1.097296997904777527e-01 2.426145970821380615e-01 2.141566574573516846e-01 -2.364311665296554565e-01 1.864977627992630005e-01 2.112378738820552826e-02 -5.833819508552551270e-02 -2.373969107866287231e-01 3.574124872684478760e-01 -6.252863910049200058e-03 1.315922290086746216e-01 2.273357659578323364e-02 5.743972212076187134e-02
-4.389288276433944702e-02 -1.884264498949050903e-01 1.256613284349441528e-01 -1.177946701645851135e-01 3.191722324118018150e-03 -1.629715263843536377e-01 3.547470271587371826e-02 -2.803689055144786835e-02 1.769075989723205566e-01 -1.169874593615531921e-01 -3.842958435416221619e-02 -5.586875486187636852e-04 4.447980609256774187e-04 -6.583383306860923767e-03 -1.214164495468139648e-02 5.877096578478813171e-02 -5.289090424776077271e-02 1.148608233779668808e-02 1.681466102600097656e-01 -4.043867439031600952e-02 1.183184683322906494e-01 -1.585295982658863068e-02 -2.339677363634109497e-01 2.126952111721038818e-01 -2.847239375114440918e-01 3.799884021282196045e-01 -4.993793070316314697e-01 -2.410144954919815063e-01 2.229329049587249756e-01 1.501145064830780029e-01 -2.385302037000656128e-01 2.122690975666046143e-01
-5.054375901818275452e-02 -1.294979602098464966e-01 1.124108731746673584e-01 2.012067139148712158e-01 -1.885167956352233887e-01 -3.512520343065261841e-02 -1.427260600030422211e-02 1.404200792312622070e-01 -2.564183771610260010e-01 6.652247160673141479e-02 2.525993585586547852e-01 -8.353169076144695282e-03 2.440379001200199127e-03 -1.037547886371612549e-01 1.033213213086128235e-01 -1.453426629304885864e-01 1.822080016136169434e-01 -9.403616189956665039e-02 3.646171391010284424e-01 -2.982448041439056396e-02 -2.385951392352581024e-02 4.406495392322540283e-02 -1.680896803736686707e-02 2.815308272838592529e-01 -1.623490005731582642e-01 -1.118772327899932861e-01 -3.615481853485107422e-01 2.901238799095153809e-01 -2.141148038208484650e-02 -2.019710540771484375e-01 -7.250707596540451050e-02 -3.688322901725769043e-01
1.181614771485328674e-01 3.387348353862762451e-02 -2.004572562873363495e-02 -2.680521607398986816e-01 9.455910325050354004e-02 -2.514969110488891602e-01 1.029332578182220459e-01 -1.921459101140499115e-02 1.811272054910659790e-01 -1.815437898039817810e-02 1.056989356875419617e-01 -4.700091108679771423e-02 1.959755867719650269e-01 -1.067161485552787781e-01 -8.192717283964157104e-02 -2.835394348949193954e-03 1.260022819042205811e-01 -2.263801731169223785e-02 2.007230520248413086e-01 -3.928242325782775879e-01 2.533819675445556641e-01 1.418089419603347778e-01 -1.436763703823089600e-01 1.254754960536956787e-01 -9.010938229039311409e-04 -9.673643112182617188e-02 -4.202922284603118896e-01 2.442161366343498230e-02 1.857350915670394897e-01 -1.034220308065414429e-01 -4.034249484539031982e-01 1.457925979048013687e-02
-1.514844447374343872e-01 -1.689377576112747192e-01 -5.152130499482154846e-02 7.075938582420349121e-02 -2.058219313621520996e-01 -2.675202190876007080e-01 -5.256053060293197632e-02 3.158198893070220947e-01 9.091089479625225067e-03 -9.512943774461746216e-02 5.729958787560462952e-02 -1.711053997278213501e-01 2.699103057384490967e-01 7.907201535999774933e-03 3.688387572765350342e-02 -1.229612305760383606e-01 2.626994550228118896e-01 2.021754719316959381e-02 1.711459904909133911e-01 -1.187614351511001587e-01 1.498485058546066284e-01 1.679550260305404663e-01 -1.408477127552032471e-01 4.044874608516693115e-01 1.422804147005081177e-01 -8.155453950166702271e-02 -3.483885824680328369e-01 2.022981792688369751e-01 -1.014056988060474396e-02 1.484191417694091797e-01 8.263641595840454102e-02 1.680763810873031616e-01
-8.395610749721527100e-02 -2.896501123905181885e-01 -9.203416295349597931e-03 -2.007883489131927490e-01 1.127183660864830017e-01 -2.514612376689910889e-01 8.891450613737106323e-02 1.997624337673187256e-01 -2.870511412620544434e-01 -1.604958623647689819e-01 6.528506428003311157e-02 -1.124446047469973564e-03 1.465254724025726318e-01 -4.586070403456687927e-02 2.203001454472541809e-02 -1.543121635913848877e-01 -5.065435916185379028e-02 -1.016131192445755005e-01 9.885326027870178223e-02 -1.487157046794891357e-01 2.911545336246490479e-01 1.914853006601333618e-01 3.533630445599555969e-02 1.371513456106185913e-01 -2.324404269456863403e-01 5.594302713871002197e-02 -3.741020560264587402e-01 1.422976702451705933e-01 1.629453301429748535e-01 9.271694719791412354e-02 -1.504563633352518082e-02 -3.815808892250061035e-01
2.339026033878326416e-01 -7.869762927293777466e-02 2.263642251491546631e-01 -2.094309777021408081e-01 -8.059307187795639038e-02 -3.167800605297088623e-01 3.217663150280714035e-03 -1.451183762401342392e-02 -7.988356053829193115e-02 -2.126597017049789429e-01 1.278117597103118896e-01 -1.716860234737396240e-01 -1.617903560400009155e-01 1.651816368103027344e-01 2.189491987228393555e-01 2.491627782583236694e-01 2.246458977460861206e-01 2.688552737236022949e-01 2.650244534015655518e-01 5.612162500619888306e-02 -1.421510726213455200e-01 1.100523248314857483e-01 -8.553088456392288208e-02 1.599662303924560547e-01 -2.219126671552658081e-01 1.538340151309967041e-01 -2.583240270614624023e-01 5.516101606190204620e-03 2.637417316436767578e-01 6.497225165367126465e-02 1.441871002316474915e-02 -3.175443783402442932e-02
2.145051211118698120e-02 -5.616121739149093628e-02 5.374749191105365753e-03 -1.036652475595474243e-01 -2.523250877857208252e-01 -1.328082978725433350e-01 1.845996379852294922e-01 2.228029370307922363e-01 1.601135134696960449e-01 4.627329483628273010e-02 1.607406139373779297e-02 -1.494525074958801270e-01 7.669198513031005859e-02 1.578471511602401733e-01 2.389126569032669067e-01 -1.018929705023765564e-01 1.146292779594659805e-02 -2.842589616775512695e-01 3.787153959274291992e-01 1.394459307193756104e-01 9.487617015838623047e-02 4.446389526128768921e-02 -3.093604743480682373e-01 1.906764209270477295e-01 -2.887072563171386719e-01 1.457762271165847778e-01 -2.742622792720794678e-01 5.731001496315002441e-02 -1.984451115131378174e-01 -9.392071515321731567e-02 9.578447043895721436e-02 2.112517207860946655e-01
1.711911056190729141e-03 1.603420376777648926e-01 2.552432715892791748e-01 1.042640209197998047e-01 2.701085209846496582e-01 -4.435183405876159668e-01 5.640378594398498535e-02 -4.638655111193656921e-02 1.535053253173828125e-01 -4.400285705924034119e-02 -7.906995713710784912e-02 -1.499580591917037964e-01 4.032063484191894531e-01 -2.985444962978363037e-01 8.508315682411193848e-02 6.028054654598236084e-02 1.268029958009719849e-01 -3.965765237808227539e-02 1.187681034207344055e-01 9.090850502252578735e-02 1.287469416856765747e-01 7.157366257160902023e-03 2.217959612607955933e-03 1.473412662744522095e-01 -5.642564222216606140e-02 2.522208690643310547e-01 -3.716812431812286377e-01 1.142233759164810181e-01 -1.772830821573734283e-02 2.359656244516372681e-02 -7.992814481258392334e-02 5.323793366551399231e-02
-7.428919523954391479e-02 4.920686036348342896e-02 -8.076858520507812500e-02 6.799691170454025269e-02 -3.471481800079345703e-02 -4.767576456069946289e-01 2.136355489492416382e-01 9.333516657352447510e-02 1.299648880958557129e-01 -1.051811203360557556e-01 -2.772462368011474609e-02 -1.250282675027847290e-01 1.487903743982315063e-01 7.116430997848510742e-02 1.572674512863159180e-01 -4.915346950292587280e-02 2.875516116619110107e-01 -1.630626767873764038e-01 -9.731378406286239624e-03 -4.144857451319694519e-02 3.070210218429565430e-01 2.274579107761383057e-01 -1.901859343051910400e-01 1.577639579772949219e-01 1.359506994485855103e-01 1.420774757862091064e-01 -6.940259784460067749e-02 4.513657987117767334e-01 1.393554210662841797e-01 1.025838479399681091e-01 -5.841752514243125916e-02 2.513732016086578369e-02
7.160091400146484375e-02 -5.826648697257041931e-02 3.614477813243865967e-02 -2.857813052833080292e-02 -2.657669782638549805e-01 -2.982357740402221680e-01 6.721548736095428467e-02 3.213784992694854736e-01 -1.135875005275011063e-02 8.364582434296607971e-03 -6.636307388544082642e-02 1.239698380231857300e-02 2.325830608606338501e-02 1.645014286041259766e-01 6.410620361566543579e-02 -2.801683247089385986e-01 -2.830279171466827393e-01 5.291466042399406433e-02 2.957402169704437256e-01 2.614530026912689209e-01 1.440838873386383057e-01 1.702356934547424316e-01 -1.042055264115333557e-01 2.384668439626693726e-01 -1.327845007181167603e-01 8.683819323778152466e-03 -2.108355313539505005e-01 2.705676108598709106e-02 1.084449961781501770e-01 -2.621297836303710938e-01 -2.220302224159240723e-01 2.411708533763885498e-01
1.721123605966567993e-02 -1.971767395734786987e-01 2.121702432632446289e-01 1.641119830310344696e-02 -2.232292741537094116e-01 -1.977007538080215454e-01 2.670712172985076904e-01 -1.242710277438163757e-01 -1.322505623102188110e-01 2.645978033542633057e-01 -1.127405464649200439e-01 -1.160440072417259216e-01 2.757887840270996094e-01 -6.977992597967386246e-03 2.063086479902267456e-01 -1.664664223790168762e-02 1.743775606155395508e-01 1.049243062734603882e-01 1.050802543759346008e-01 2.557605318725109100e-02 2.473992854356765747e-01 6.920831650495529175e-02 -2.144776582717895508e-01 -1.504304469563066959e-03 -1.254127621650695801e-01 -9.827654808759689331e-02 -1.160339545458555222e-02 1.577361822128295898e-01 2.421299964189529419e-01 3.883173465728759766e-01 -1.992865353822708130e-01 2.063463181257247925e-01
-6.466364115476608276e-02 -2.854631543159484863e-01 -1.778671592473983765e-01 -1.211237385869026184e-01 1.131397858262062073e-02 -1.533322334289550781e-01 1.701811552047729492e-01 -8.095780760049819946e-02 -2.013549655675888062e-01 1.025043427944183350e-01 7.678491622209548950e-02 -3.597652912139892578e-02 1.266400516033172607e-01 -2.268056869506835938e-01 4.960179794579744339e-03 -1.755130887031555176e-01 7.367762923240661621e-02 6.134754046797752380e-02 3.837084770202636719e-01 -8.695643395185470581e-02 2.239627540111541748e-01 3.499639034271240234e-01 -1.439902782440185547e-01 -2.700376696884632111e-02 -4.448611438274383545e-01 -4.725768417119979858e-02 -2.254265397787094116e-01 8.833877742290496826e-02 -3.904952108860015869e-02 -1.773367077112197876e-01 -4.480542242527008057e-02 2.235681563615798950e-02
1.004646494984626770e-01 -1.787177287042140961e-02 -2.142786793410778046e-02 2.859661541879177094e-02 -2.405647039413452148e-01 -5.955796316266059875e-02 3.591926023364067078e-02 5.412536859512329102e-02 -2.502864301204681396e-01 5.545650050044059753e-02 1.865454912185668945e-01 1.236032173037528992e-01 7.972292602062225342e-02 -2.675271928310394287e-01 1.730357110500335693e-02 3.012756258249282837e-02 1.471281349658966064e-01 4.133299738168716431e-02 3.323198854923248291e-01 -1.217911094427108765e-01 -8.092746883630752563e-02 1.637428402900695801e-01 7.882215827703475952e-02 2.637839615345001221e-01 -1.557371765375137329e-01 -1.110037267208099365e-01 -4.073214232921600342e-01 3.096977174282073975e-01 1.163818836212158203e-01 -2.174049466848373413e-01 -1.313438415527343750e-01 -3.057813644409179688e-01
-1.234273463487625122e-01 -2.376916855573654175e-01 8.420619368553161621e-02 1.182189118117094040e-02 -3.888942673802375793e-02 -4.282092750072479248e-01 1.800098717212677002e-01 3.135288059711456299e-01 7.426374405622482300e-02 2.291927486658096313e-01 -4.601594433188438416e-02 -1.933631002902984619e-01 -1.832435652613639832e-02 -1.040722429752349854e-01 6.133926287293434143e-02 -4.693183600902557373e-01 -9.212309867143630981e-02 1.517737209796905518e-01 1.437346786260604858e-01 3.060916811227798462e-02 6.838862597942352295e-02 1.272125821560621262e-02 -6.952100992202758789e-02 2.200626879930496216e-01 -1.013025119900703430e-01 -5.914363637566566467e-02 -3.282161355018615723e-01 6.900525838136672974e-02 6.335216015577316284e-02 -7.951769977807998657e-02 -3.295433893799781799e-02 1.543691754341125488e-01
5.078280344605445862e-02 -2.212811559438705444e-01 1.454471498727798462e-01 5.240289121866226196e-02 5.374130606651306152e-02 -2.019957154989242554e-01 5.377066507935523987e-02 -5.195084959268569946e-02 4.035509228706359863e-01 1.614287793636322021e-01 1.994717121124267578e-01 -1.252117604017257690e-01 6.272803246974945068e-02 2.106687128543853760e-01 2.094455063343048096e-01 3.460071682929992676e-01 1.100580990314483643e-01 1.050972044467926025e-01 1.259731054306030273e-01 -2.935788407921791077e-02 -1.650282181799411774e-02 -2.552950978279113770e-01 -1.876592189073562622e-01 1.482497751712799072e-01 -2.713822722434997559e-01 1.442933529615402222e-01 -1.606864631175994873e-01 8.385352045297622681e-02 2.856252491474151611e-01 -9.757283329963684082e-02 -4.823091998696327209e-02 -1.889713704586029053e-01
-3.164265304803848267e-02 -1.272107064723968506e-01 -1.376232653856277466e-01 -9.440745413303375244e-02 -3.750492036342620850e-01 -1.661452651023864746e-01 1.389942467212677002e-01 1.836495548486709595e-01 1.283214688301086426e-01 -5.970416218042373657e-02 1.237951219081878662e-01 -1.012313738465309143e-02 3.894325345754623413e-02 6.670040637254714966e-02 1.603826135396957397e-01 8.047135919332504272e-02 2.872350439429283142e-02 -2.148339599370956421e-01 2.839700877666473389e-01 1.040922552347183228e-01 7.782960683107376099e-02 1.334159374237060547e-01 -2.269311696290969849e-01 2.314713746309280396e-01 -4.157325029373168945e-01 1.725188642740249634e-01 -3.489415645599365234e-01 -1.936713233590126038e-02 -1.678480058908462524e-01 -1.779777109622955322e-01 5.630415678024291992e-02 6.993144005537033081e-02
-5.314187332987785339e-02 -1.674606353044509888e-01 8.499379456043243408e-02 -9.538646042346954346e-02 2.049428373575210571e-01 -1.369807869195938110e-01 8.782603591680526733e-02 -1.735879778861999512e-01 2.465184032917022705e-01 6.041873991489410400e-02 -9.609337896108627319e-02 -2.541202902793884277e-01 1.051259636878967285e-01 4.498695209622383118e-02 2.755579352378845215e-01 6.374237593263387680e-03 3.449646756052970886e-03 -4.860635846853256226e-02 3.554619252681732178e-01 -2.521322369575500488e-01 5.638946965336799622e-02 -8.326677232980728149e-02 1.024167537689208984e-01 2.730556130409240723e-01 -1.304473169147968292e-02 1.948991119861602783e-01 -3.322290480136871338e-01 -2.255132421851158142e-03 3.006122112274169922e-01 -1.404359042644500732e-01 -1.408475786447525024e-01 2.469673752784729004e-01
1.037301495671272278e-02 -3.485406190156936646e-02 3.022614680230617523e-02 5.298578366637229919e-02 -3.277777135372161865e-01 -9.930367022752761841e-02 3.038659393787384033e-01 6.319749355316162109e-02 2.284203097224235535e-02 -1.416756808757781982e-01 1.440010219812393188e-02 -3.434643894433975220e-02 2.655090391635894775e-01 1.276778616011142731e-02 3.718746900558471680e-01 1.426274050027132034e-02 -7.861228287220001221e-02 -3.539965748786926270e-01 2.927048504352569580e-01 6.978441495448350906e-03 5.849426239728927612e-02 1.193022057414054871e-01 -3.088985681533813477e-01 2.322964966297149658e-01 -1.005282551050186157e-01 1.679369434714317322e-02 -1.018342599272727966e-01 2.836166620254516602e-01 -2.257907092571258545e-01 8.143050223588943481e-02 -8.433315157890319824e-02 4.657985176891088486e-03
2.335457690060138702e-02 -2.896795272827148438e-01 -4.976380616426467896e-02 -1.556253731250762939e-01 1.921690255403518677e-02 -3.608617186546325684e-01 1.012718006968498230e-01 -9.701254777610301971e-03 -1.764679551124572754e-01 4.506906494498252869e-03 1.070327684283256531e-02 -8.397850394248962402e-02 5.625063925981521606e-02 6.027725338935852051e-02 7.103327661752700806e-02 -1.614045053720474243e-01 2.172130197286605835e-01 -1.050039753317832947e-01 -2.272888123989105225e-01 -1.589651852846145630e-01 3.134068250656127930e-01 4.707258567214012146e-02 3.928850218653678894e-02 1.270762532949447632e-01 -2.781063020229339600e-01 -1.521163135766983032e-01 -3.681451678276062012e-01 3.675024807453155518e-01 1.252838969230651855e-01 -1.343000493943691254e-02 -1.235243231058120728e-01 -1.273030191659927368e-01
3.310647606849670410e-02 -1.230177655816078186e-01 -1.216688454151153564e-01 7.087563723325729370e-02 6.459826231002807617e-02 -7.113035768270492554e-02 1.117252856492996216e-01 2.904714047908782959e-01 9.508867748081684113e-03 3.849458098411560059e-01 1.645029634237289429e-01 -1.539449244737625122e-01 8.905027061700820923e-02 -1.204216554760932922e-01 4.991140589118003845e-02 -1.547565460205078125e-01 -1.792023703455924988e-02 -1.950492896139621735e-02 1.891637146472930908e-01 -3.033374547958374023e-01 -7.456522434949874878e-02 -1.049124374985694885e-01 1.320576965808868408e-01 3.096969127655029297e-01 -2.697475254535675049e-01 -1.130356639623641968e-02 -3.178861439228057861e-01 2.761233747005462646e-01 3.647080808877944946e-02 -1.772477626800537109e-01 -2.338156253099441528e-01 1.180221214890480042e-01
1.149711459875106812e-01 -2.750610113143920898e-01 5.665602162480354309e-02 -1.302784830331802368e-01 1.608656942844390869e-01 -6.589958816766738892e-02 1.942095011472702026e-01 -9.298492223024368286e-02 1.541151553392410278e-01 1.205600574612617493e-01 -1.158579364418983459e-01 -1.687223911285400391e-01 1.018516942858695984e-01 2.509857714176177979e-01 2.973764836788177490e-01 1.778378710150718689e-02 1.869857311248779297e-01 1.495057791471481323e-01 2.132873833179473877e-01 -6.347595155239105225e-02 2.503469884395599365e-01 -2.490057423710823059e-02 5.415818095207214355e-02 7.016458362340927124e-02 -4.725242499262094498e-03 2.991671562194824219e-01 -2.748728990554809570e-01 5.085835698992013931e-03 3.667748868465423584e-01 -4.670804832130670547e-03 -2.994510112330317497e-03 3.072756528854370117e-01
-1.413499116897583008e-01 -1.299615055322647095e-01 -7.712516188621520996e-02 -2.364691942930221558e-01 1.150037795305252075e-01 -3.172584995627403259e-02 3.943232893943786621e-01 2.789596319198608398e-01 -7.250482216477394104e-03 6.930226832628250122e-02 1.939340680837631226e-02 -1.371218562126159668e-01 1.155096292495727539e-01 1.312759239226579666e-02 1.204002797603607178e-01 1.888918876647949219e-01 1.954641789197921753e-01 -8.825278282165527344e-02 1.540546119213104248e-01 -1.327950805425643921e-01 2.434986382722854614e-01 3.675136715173721313e-02 -2.943984270095825195e-01 -4.563023522496223450e-02 -1.673754006624221802e-01 -2.549044489860534668e-01 -2.910808622837066650e-01 2.940463721752166748e-01 9.151036292314529419e-02 -1.896449774503707886e-01 -1.166600510478019714e-01 -8.431699872016906738e-02
1.299301087856292725e-01 -2.773555815219879150e-01 -1.543221622705459595e-02 4.293528851121664047e-03 6.064655259251594543e-02 -1.451223343610763550e-01 9.054437279701232910e-02 2.770661711692810059e-01 -2.564222216606140137e-01 1.532725393772125244e-01 1.276119202375411987e-01 -3.624114021658897400e-02 1.736211478710174561e-01 -6.483046710491180420e-02 3.866171091794967651e-02 1.615408807992935181e-01 1.861384212970733643e-01 -1.570377200841903687e-01 -1.533528417348861694e-01 -1.236329078674316406e-01 4.105374589562416077e-02 -6.425693631172180176e-02 -2.479238510131835938e-01 2.818474769592285156e-01 -8.219078183174133301e-02 -6.989111751317977905e-02 -2.629416286945343018e-01 2.705641686916351318e-01 2.034761011600494385e-03 -3.154259920120239258e-01 -3.550395965576171875e-01 5.558052659034729004e-02
2.221698313951492310e-01 5.316244065761566162e-02 -5.422731116414070129e-02 2.996472716331481934e-01 -3.140633180737495422e-02 -1.017962694168090820e-01 -2.842112211510539055e-03 -1.111382525414228439e-02 -5.970666930079460144e-02 3.551597148180007935e-02 -7.438584417104721069e-02 -1.675035208463668823e-01 2.237068116664886475e-01 6.371329724788665771e-02 2.834919095039367676e-01 -6.910780072212219238e-02 1.962895691394805908e-01 -1.983988285064697266e-01 8.900917321443557739e-02 -1.700289100408554077e-01 3.467434272170066833e-02 -6.511755287647247314e-02 1.675309091806411743e-01 3.586924970149993896e-01 -1.369713544845581055e-01 3.866868913173675537e-01 -2.720997929573059082e-01 -5.456607416272163391e-02 3.292230963706970215e-01 5.980808287858963013e-02 -1.037824973464012146e-01 1.449383646249771118e-01
2.009561657905578613e-01 -3.196036517620086670e-01 2.191209793090820312e-01 4.194574430584907532e-02 2.183409184217453003e-01 -3.285870850086212158e-01 5.510337650775909424e-02 1.526132971048355103e-01 9.216047823429107666e-02 -3.984203189611434937e-02 2.314165383577346802e-01 -1.592474877834320068e-01 -1.019389405846595764e-01 1.808973699808120728e-01 -9.313845634460449219e-02 -1.194478012621402740e-02 -7.462958991527557373e-02 1.370073258876800537e-01 1.935028471052646637e-02 1.136325225234031677e-01 -1.671304344199597836e-03 -2.876630052924156189e-02 -2.095279246568679810e-01 1.841807663440704346e-01 -1.168900132179260254e-01 2.474460899829864502e-01 -3.932081162929534912e-01 4.051882028579711914e-02 2.103198766708374023e-01 -2.833089232444763184e-01 7.747896760702133179e-02 -8.288137614727020264e-02
-2.237347885966300964e-03 -3.490026593208312988e-01 -2.128558605909347534e-01 5.378029122948646545e-02 -1.648357361555099487e-01 -3.065459430217742920e-01 -4.858885705471038818e-02 1.812417954206466675e-01 -7.064228504896163940e-02 5.399408191442489624e-02 8.423298597335815430e-02 -1.489412635564804077e-01 2.201786786317825317e-01 8.635993301868438721e-02 2.994013763964176178e-02 -2.324963063001632690e-01 2.544977068901062012e-01 -4.795259609818458557e-02 7.713489979505538940e-02 -1.713450998067855835e-01 7.311648130416870117e-02 -5.123798921704292297e-02 -4.360565915703773499e-02 3.405347764492034912e-01 1.240506097674369812e-01 -4.979804903268814087e-02 -4.181105494499206543e-01 2.973436415195465088e-01 -9.475100040435791016e-02 -2.295205555856227875e-02 -7.116022706031799316e-02 4.109515622258186340e-02
-1.333471834659576416e-01 -3.737937510013580322e-01 7.864794693887233734e-03 1.798249185085296631e-01 9.491235762834548950e-02 -2.193860709667205811e-01 1.618233472108840942e-01 1.423328518867492676e-01 -7.534310221672058105e-02 -1.158194690942764282e-01 1.725217700004577637e-01 -1.830141246318817139e-02 -2.110313996672630310e-02 -4.570354148745536804e-02 1.797511726617813110e-01 -3.817101940512657166e-02 3.465981185436248779e-01 7.955478876829147339e-02 8.732872456312179565e-02 2.522541284561157227e-01 8.523773401975631714e-02 1.940041780471801758e-01 -6.044614710845053196e-04 5.172786861658096313e-02 -1.932364702224731445e-01 2.693311870098114014e-01 -2.494482994079589844e-01 2.354396581649780273e-01 -1.337882727384567261e-01 -2.029851078987121582e-01 -1.479019373655319214e-01 2.592540681362152100e-01
-6.639310717582702637e-02 -5.841911956667900085e-02 8.728749305009841919e-02 -2.461475729942321777e-01 2.156673930585384369e-02 -2.137227207422256470e-01 1.690284013748168945e-01 2.387902736663818359e-01 -2.621373236179351807e-01 1.518165320158004761e-01 1.151514351367950439e-01 3.640075773000717163e-02 6.381795555353164673e-02 -4.701445996761322021e-02 1.132871359586715698e-01 -1.167413368821144104e-01 -5.427793785929679871e-02 -6.129810214042663574e-02 1.460703015327453613e-01 -1.405142396688461304e-01 2.655743658542633057e-01 2.016795426607131958e-01 -1.242292299866676331e-01 1.497660279273986816e-01 -1.825399398803710938e-01 -4.568201303482055664e-02 -4.232850968837738037e-01 2.551642060279846191e-01 -2.713654935359954834e-01 2.412151992321014404e-01 1.386238448321819305e-02 -2.111599892377853394e-01
-7.346304133534431458e-03 6.489283591508865356e-02 7.168589532375335693e-02 -1.603098958730697632e-01 1.151573956012725830e-01 -3.148030340671539307e-01 1.191885843873023987e-01 1.567508578300476074e-01 -2.684211432933807373e-01 -1.128098275512456894e-02 1.066069230437278748e-01 -1.764854937791824341e-01 9.560007601976394653e-02 -8.144465088844299316e-02 8.811058849096298218e-02 -1.471275985240936279e-01 9.419488720595836639e-03 -1.448032706975936890e-01 1.103958413004875183e-01 -2.870495319366455078e-01 2.672967314720153809e-01 2.724339962005615234e-01 -2.276354432106018066e-01 1.948837339878082275e-01 -1.027698814868927002e-01 1.999358832836151123e-02 -3.912928998470306396e-01 1.811602711677551270e-01 -9.318282455205917358e-02 1.438178867101669312e-01 -4.517826251685619354e-03 -2.765894234180450439e-01
-2.310177236795425415e-01 -9.783247858285903931e-02 -3.100111894309520721e-02 8.598119765520095825e-02 1.070974469184875488e-01 -3.544420301914215088e-01 1.740957647562026978e-01 8.055569976568222046e-02 3.976925015449523926e-01 8.162350952625274658e-02 1.050269231200218201e-01 -2.851244993507862091e-02 3.643235564231872559e-01 1.015451177954673767e-01 -7.986580953001976013e-03 -1.170147582888603210e-01 2.342395335435867310e-01 -8.134493231773376465e-02 1.830971240997314453e-01 1.871905475854873657e-01 1.364422142505645752e-01 8.063638582825660706e-03 -1.909676343202590942e-01 2.659884281456470490e-02 -1.274030655622482300e-01 8.985073864459991455e-02 -3.193135559558868408e-01 2.085875570774078369e-01 -2.603641338646411896e-02 1.233087703585624695e-01 -3.282668814063072205e-02 -2.206823229789733887e-01
2.443117648363113403e-01 -5.247147381305694580e-02 -6.557175517082214355e-02 6.567636877298355103e-02 9.597396478056907654e-03 -3.280181884765625000e-01 3.953915536403656006e-01 2.210339605808258057e-01 1.099422052502632141e-01 4.600133001804351807e-02 9.266200661659240723e-02 -1.319165378808975220e-01 1.493793576955795288e-01 1.254442632198333740e-01 2.697950899600982666e-01 -1.053989753127098083e-01 -2.077795267105102539e-01 2.344039976596832275e-01 -4.786823689937591553e-02 -1.766185760498046875e-01 2.335256896913051605e-02 3.638370707631111145e-02 1.001185402274131775e-01 2.449797987937927246e-01 -3.494965285062789917e-02 3.255198597908020020e-01 -2.156266123056411743e-01 1.262293308973312378e-01 2.382410764694213867e-01 1.249037012457847595e-01 8.186970651149749756e-02 4.171122238039970398e-02
1.580722928047180176e-01 -3.345312178134918213e-01 2.126627266407012939e-01 1.630052030086517334e-01 2.801765799522399902e-01 -1.217481493949890137e-01 7.729640230536460876e-03 2.865595519542694092e-01 -1.498380452394485474e-01 5.600332841277122498e-02 1.388117372989654541e-01 -2.141052037477493286e-01 -1.975859403610229492e-01 1.081432309001684189e-02 -2.224601805210113525e-01 1.776070706546306610e-02 9.704076498746871948e-02 4.854454845190048218e-02 7.864745706319808960e-02 -8.788069337606430054e-02 -6.369700282812118530e-02 1.862822622060775757e-01 1.272019185125827789e-02 1.605656445026397705e-01 -1.942945420742034912e-01 1.382929682731628418e-01 -3.381641805171966553e-01 8.148570358753204346e-02 3.696076571941375732e-01 -1.732120215892791748e-01 -1.292688888497650623e-03 -3.580678626894950867e-02
-8.916102349758148193e-02 -2.029384523630142212e-01 -1.208322867751121521e-01 -6.959046423435211182e-02 -4.292582273483276367e-01 -2.460392415523529053e-01 8.713300526142120361e-02 3.119423687458038330e-01 1.575792878866195679e-01 -8.965201675891876221e-02 -2.279931120574474335e-02 -1.732902079820632935e-01 1.497578173875808716e-01 -8.825700730085372925e-03 2.765825092792510986e-01 -1.876566261053085327e-01 1.438020635396242142e-02 -2.358336448669433594e-01 1.971779912710189819e-01 -1.253638602793216705e-02 3.956504538655281067e-02 1.056747213006019592e-01 -1.648323833942413330e-01 1.984802484512329102e-01 -8.350394666194915771e-02 1.459102332592010498e-02 -2.992478907108306885e-01 2.623504996299743652e-01 -1.617198139429092407e-01 6.768832355737686157e-02 -4.902029037475585938e-02 -1.059740111231803894e-01
-5.783006921410560608e-02 -9.916012734174728394e-02 2.937375307083129883e-01 9.785786271095275879e-02 -2.297413535416126251e-02 -1.416513919830322266e-01 -3.858142346143722534e-02 4.575477913022041321e-02 1.113096699118614197e-01 1.761253029108047485e-01 -2.863352000713348389e-01 -3.047983050346374512e-01 1.632379591464996338e-01 5.051251128315925598e-02 7.561732083559036255e-02 3.426347672939300537e-01 7.591141015291213989e-02 -1.190050393342971802e-01 1.979622989892959595e-01 -1.992846280336380005e-01 -2.281560897827148438e-01 -1.940069645643234253e-01 -1.442531645298004150e-01 3.806284368038177490e-01 -9.345445036888122559e-02 9.769435971975326538e-02 -1.392154395580291748e-01 5.520161986351013184e-02 2.296864539384841919e-01 1.256572008132934570e-01 -1.680371314287185669e-01 -6.691989302635192871e-02
1.469415575265884399e-01 -3.549969792366027832e-01 -1.326959878206253052e-01 -5.654837563633918762e-02 -3.815499693155288696e-02 -6.547746807336807251e-02 1.992974728345870972e-01 -2.245171740651130676e-02 1.159585341811180115e-01 3.350256979465484619e-01 -8.727052807807922363e-02 3.779392689466476440e-02 1.457848101854324341e-01 6.419674307107925415e-02 2.916898205876350403e-02 -2.854387834668159485e-02 3.465650677680969238e-01 1.143221855163574219e-01 1.572621315717697144e-01 -2.954078614711761475e-01 -5.401227995753288269e-02 2.029204815626144409e-01 -3.246076703071594238e-01 2.315958440303802490e-01 -1.048117578029632568e-01 -1.893317997455596924e-01 -2.734531462192535400e-01 8.459837734699249268e-02 1.207449361681938171e-01 3.763783723115921021e-02 -1.216689050197601318e-01 1.264904737472534180e-01
3.912568092346191406e-02 -3.449021875858306885e-01 2.957072556018829346e-01 8.032141625881195068e-02 1.305710077285766602e-01 -1.066454872488975525e-01 3.417328372597694397e-02 3.365952074527740479e-01 1.806922852993011475e-01 2.049029469490051270e-01 -1.341552436351776123e-01 5.787755176424980164e-02 1.891943961381912231e-01 -1.844740509986877441e-01 -7.879754528403282166e-03 9.162610769271850586e-02 7.990321144461631775e-03 1.462362110614776611e-01 4.214940667152404785e-01 -4.144574329257011414e-02 3.719688057899475098e-01 1.319045126438140869e-01 -8.665195852518081665e-02 1.427001655101776123e-01 9.873129427433013916e-02 4.269091039896011353e-02 -6.109850853681564331e-02 3.642521332949399948e-03 4.549928382039070129e-02 -2.193978242576122284e-02 -2.563419938087463379e-01 -2.076694555580615997e-02
2.887193486094474792e-02 -4.717222601175308228e-02 2.657425999641418457e-01 1.378197222948074341e-01 3.485819324851036072e-02 -7.751278579235076904e-02 4.711141437292098999e-02 6.712406873703002930e-02 -1.459273993968963623e-01 -1.673630252480506897e-02 -1.179444864392280579e-01 -2.870377898216247559e-01 3.724159002304077148e-01 -1.528612375259399414e-01 -6.777634471654891968e-02 1.632373481988906860e-01 1.005029231309890747e-01 -3.370032310485839844e-01 1.708872616291046143e-01 -2.532731294631958008e-01 -2.844407036900520325e-02 -1.298728883266448975e-01 -1.164917275309562683e-01 3.091042339801788330e-01 -7.158027589321136475e-02 2.480813711881637573e-01 -1.192027851939201355e-01 1.452102959156036377e-01 2.103347927331924438e-01 -1.824257671833038330e-01 -1.801701188087463379e-01 -1.626175642013549805e-01
-3.731752932071685791e-02 -8.695735037326812744e-02 -1.973580271005630493e-01 4.178785905241966248e-02 1.224283874034881592e-01 -1.860567927360534668e-01 2.643313631415367126e-02 -9.177996218204498291e-02 -1.001363620162010193e-01 9.332270920276641846e-02 -3.012669831514358521e-02 1.769652776420116425e-02 1.267472654581069946e-01 -8.690558373928070068e-02 2.468401044607162476e-01 2.358716577291488647e-01 1.584078967571258545e-01 1.476649641990661621e-01 1.594029963016510010e-01 -1.765395849943161011e-01 2.778015434741973877e-01 1.334874927997589111e-01 -1.754824966192245483e-01 1.918097436428070068e-01 -1.696153730154037476e-01 -8.093083649873733521e-02 -2.029410153627395630e-01 5.104253888130187988e-01 2.637953162193298340e-01 -1.964982748031616211e-01 3.031856752932071686e-02 1.388272196054458618e-01
-1.492646634578704834e-01 -1.256519258022308350e-01 6.394006311893463135e-02 7.016985863447189331e-02 -1.752264499664306641e-01 -1.432839632034301758e-01 1.259230524301528931e-01 1.750177294015884399e-01 4.977326840162277222e-03 4.011475294828414917e-02 1.264968067407608032e-01 3.218749165534973145e-02 3.666961193084716797e-01 -7.785838562995195389e-03 3.636206984519958496e-01 -1.758608818054199219e-01 -1.426266040652990341e-02 -3.316203951835632324e-01 2.867620587348937988e-01 -5.735348165035247803e-02 7.613140344619750977e-02 1.682404875755310059e-01 -2.952330708503723145e-01 2.555488944053649902e-01 -3.111871182918548584e-01 2.067081816494464874e-02 -9.005978703498840332e-02 9.790485352277755737e-02 -1.714550852775573730e-01 -2.159216813743114471e-02 1.879915408790111542e-02 1.068116798996925354e-01
2.683378383517265320e-02 -5.724981799721717834e-02 5.382313858717679977e-03 6.478644162416458130e-02 -2.644839882850646973e-01 -2.149515300989151001e-01 1.817805767059326172e-01 1.437047123908996582e-01 1.425351500511169434e-01 -1.392946839332580566e-01 1.364383995532989502e-01 -1.275089681148529053e-01 1.681176573038101196e-01 3.836177289485931396e-02 3.509537577629089355e-01 -1.410763561725616455e-01 -1.549599021673202515e-01 -3.127542734146118164e-01 2.997372150421142578e-01 3.597974032163619995e-02 -2.546169981360435486e-02 3.585508558899164200e-03 -3.042412698268890381e-01 2.158094644546508789e-01 -1.229235604405403137e-01 1.911627352237701416e-01 -2.044135630130767822e-01 3.070597350597381592e-01 -1.169704720377922058e-01 5.393387004733085632e-02 -1.141379959881305695e-02 1.315977424383163452e-01
3.631925582885742188e-01 -1.443186551332473755e-01 5.966914817690849304e-02 1.286078542470932007e-01 7.937700301408767700e-02 -2.832812070846557617e-01 2.091505378484725952e-01 -3.505013138055801392e-02 7.433749269694089890e-04 -1.202594712376594543e-01 -3.851661831140518188e-02 -2.362601608037948608e-01 2.367693036794662476e-01 2.010413259267807007e-01 2.121318131685256958e-01 1.160681024193763733e-01 -1.057905331254005432e-01 2.475468367338180542e-01 4.620613902807235718e-02 -6.432840228080749512e-02 -8.580706268548965454e-02 1.085226535797119141e-01 -2.976068258285522461e-01 -1.769336313009262085e-01 -2.540005743503570557e-01 -1.121421083807945251e-01 -2.371435612440109253e-01 2.326906770467758179e-01 -8.172808587551116943e-02 -2.043059617280960083e-01 -1.235642656683921814e-01 -2.156876726076006889e-03
-6.197440996766090393e-02 -8.803189545869827271e-02 -5.529557168483734131e-02 -1.342960596084594727e-01 1.927765160799026489e-01 -4.848584905266761780e-02 1.256492286920547485e-01 2.631597220897674561e-01 4.254371300339698792e-02 4.872300475835800171e-02 4.364674165844917297e-02 -5.547700449824333191e-03 -7.819803804159164429e-02 -9.379281848669052124e-02 1.335331648588180542e-01 -4.266772046685218811e-02 9.220910817384719849e-02 -1.351488232612609863e-01 3.856900334358215332e-01 -1.321100890636444092e-01 1.608077138662338257e-01 6.464701145887374878e-02 -4.277520775794982910e-01 1.697679758071899414e-01 -9.020991623401641846e-02 -7.442618906497955322e-02 -3.392533659934997559e-01 1.072595417499542236e-01 1.988214850425720215e-01 -3.180326521396636963e-02 -2.714034318923950195e-01 -3.358481526374816895e-01
1.402578204870223999e-01 -2.413521558046340942e-01 1.398499757051467896e-01 -9.589699096977710724e-03 -6.846416741609573364e-02 -2.475175261497497559e-01 -1.836608536541461945e-02 -2.326614111661911011e-01 -8.304285258054733276e-02 -1.536835432052612305e-01 6.471711397171020508e-02 -3.407061100006103516e-02 1.190758422017097473e-01 3.932501673698425293e-01 1.644460707902908325e-01 -3.756339848041534424e-02 3.933694586157798767e-02 2.709012925624847412e-01 1.830879151821136475e-01 1.557987779378890991e-01 -1.084091258235275745e-03 5.587920919060707092e-02 -1.671178936958312988e-01 4.327904880046844482e-01 -9.508610516786575317e-02 2.639894187450408936e-01 -1.985765397548675537e-01 -3.988105058670043945e-02 2.149408906698226929e-01 5.254662409424781799e-02 1.125150322914123535e-01 -1.280609220266342163e-01
2.100608348846435547e-01 -2.291681468486785889e-01 2.678279951214790344e-02 3.149275854229927063e-02 1.385168731212615967e-02 -3.462890684604644775e-01 2.136402577161788940e-01 -8.376765251159667969e-02 7.460566610097885132e-02 -8.075892925262451172e-02 5.854424089193344116e-02 -6.370029877871274948e-03 -2.011861279606819153e-02 1.161696314811706543e-01 -5.107724294066429138e-02 1.244579441845417023e-02 -5.396892130374908447e-02 1.300192922353744507e-01 2.326157540082931519e-01 -9.871617704629898071e-02 -1.329865157604217529e-01 1.298063993453979492e-01 -3.553868830204010010e-01 -1.978362947702407837e-01 -6.375870108604431152e-02 -1.160070970654487610e-01 -3.788678944110870361e-01 3.798271417617797852e-01 2.769812345504760742e-01 -4.305816069245338440e-02 -1.575463563203811646e-01 6.547967344522476196e-02
1.435960978269577026e-01 -2.504922151565551758e-01 5.096399784088134766e-02 3.169246017932891846e-02 9.673754684627056122e-03 -3.384241163730621338e-01 2.251489646732807159e-02 6.941864639520645142e-02 -9.560515731573104858e-02 -4.914520308375358582e-02 1.341827362775802612e-01 -1.588032841682434082e-01 -1.232776641845703125e-01 -2.445864081382751465e-01 2.952920198440551758e-01 3.756573796272277832e-02 8.726078271865844727e-02 1.577219218015670776e-01 4.848524183034896851e-02 -1.145919319242238998e-02 1.833098083734512329e-01 2.798424661159515381e-01 -1.138682737946510315e-01 -1.343680769205093384e-01 -3.238259553909301758e-01 3.569139540195465088e-01 -2.658783793449401855e-01 1.096357181668281555e-01 -2.181107997894287109e-01 -1.193116679787635803e-01 -6.664697825908660889e-02 1.247197613120079041e-01
-3.347247606143355370e-03 1.307344436645507812e-02 3.099958300590515137e-01 -1.234349012374877930e-01 -9.719448536634445190e-02 -4.025731235742568970e-02 1.735337376594543457e-01 1.097102686762809753e-01 1.735486537218093872e-01 1.150572579354047775e-02 1.045515462756156921e-01 1.819284074008464813e-02 -2.813418395817279816e-02 1.000230833888053894e-01 5.168741941452026367e-01 1.559714674949645996e-01 3.955656290054321289e-02 1.986415088176727295e-01 -3.339923918247222900e-02 2.321309149265289307e-01 -1.335138082504272461e-02 -1.027053371071815491e-01 6.538638472557067871e-02 2.091885060071945190e-01 -3.658702969551086426e-01 -5.461413040757179260e-02 -2.007192075252532959e-01 1.949934363365173340e-01 2.032210230827331543e-01 1.195939630270004272e-01 -1.432410627603530884e-01 -2.131003886461257935e-01
3.185785114765167236e-01 -1.240095421671867371e-01 1.936338096857070923e-01 9.117054939270019531e-02 6.645543128252029419e-02 -3.006414771080017090e-01 -1.660468876361846924e-01 1.086604744195938110e-01 -2.785376608371734619e-01 3.970671296119689941e-01 -1.775275021791458130e-01 -5.671665444970130920e-02 1.164014339447021484e-01 4.436488822102546692e-02 7.043407112360000610e-02 1.168834492564201355e-01 -7.057895511388778687e-02 1.664495021104812622e-01 7.111132889986038208e-02 2.762151509523391724e-02 5.630791932344436646e-02 1.515418440103530884e-01 -9.454835206270217896e-03 -2.888525277376174927e-02 -1.468195021152496338e-01 1.013038977980613708e-01 -1.971523910760879517e-01 3.904276490211486816e-01 1.821068376302719116e-01 -1.532895863056182861e-01 -2.048324793577194214e-01 1.082605049014091492e-01
8.192083984613418579e-02 1.806577295064926147e-01 2.425700513413175941e-04 1.138783469796180725e-01 1.193313226103782654e-01 -1.272129416465759277e-01 1.610878705978393555e-01 4.753239452838897705e-01 -1.795697957277297974e-02 -2.645734846591949463e-01 -3.644979000091552734e-02 -1.699474304914474487e-01 2.935421168804168701e-01 -7.113750278949737549e-02 1.678711324930191040e-01 -1.459589451551437378e-01 -6.208766624331474304e-02 -1.379492133855819702e-01 -4.986766353249549866e-02 -9.768443554639816284e-02 -4.339275509119033813e-02 1.320718787610530853e-02 -1.261575371026992798e-01 4.032284915447235107e-01 -1.273099631071090698e-01 -4.002225026488304138e-02 -1.465633064508438110e-01 1.087015047669410706e-01 2.474056333303451538e-01 -1.835085898637771606e-01 -2.315407246351242065e-01 9.513650089502334595e-02
1.045529097318649292e-01 -9.483360499143600464e-02 2.329230010509490967e-01 2.060064673423767090e-01 1.881556659936904907e-01 -7.180965691804885864e-02 5.424251034855842590e-02 1.485795080661773682e-01 1.335161626338958740e-01 4.345213994383811951e-02 1.520105898380279541e-01 2.853265963494777679e-02 1.859812140464782715e-01 1.288186013698577881e-01 1.866631805896759033e-01 1.725229322910308838e-01 2.440816909074783325e-01 -3.059562444686889648e-01 1.563516259193420410e-01 4.653371497988700867e-02 8.720452338457107544e-02 -2.493047714233398438e-01 -2.525863349437713623e-01 -8.132937550544738770e-02 -2.300696074962615967e-01 2.270787209272384644e-01 -2.837888598442077637e-01 2.451254129409790039e-01 8.024346828460693359e-02 -1.151891276240348816e-01 -4.159364849328994751e-02 -2.680569291114807129e-01
3.975511193275451660e-01 -2.039746791124343872e-01 7.642114907503128052e-02 1.237144395709037781e-01 -2.310500591993331909e-01 -1.579574942588806152e-01 2.130412906408309937e-01 8.934418112039566040e-02 5.124448984861373901e-02 2.807742059230804443e-01 4.361238330602645874e-02 1.061079874634742737e-01 -5.791212990880012512e-02 -2.684950232505798340e-01 8.786504715681076050e-02 -5.800824984908103943e-02 1.839267611503601074e-01 1.529943756759166718e-02 -7.027486711740493774e-02 -2.908495068550109863e-01 7.507191598415374756e-02 2.159586697816848755e-01 -2.525813877582550049e-01 -7.250038534402847290e-02 -1.709478646516799927e-01 -3.525623679161071777e-02 -3.721369504928588867e-01 8.931417949497699738e-03 8.815032243728637695e-02 -9.175214217975735664e-04 -2.093999683856964111e-01 2.782503329217433929e-02
2.857062518596649170e-01 -1.287524253129959106e-01 1.865646243095397949e-01 2.266722470521926880e-01 4.258158057928085327e-02 -5.689371004700660706e-02 6.254754960536956787e-02 2.171943485736846924e-01 -3.166560828685760498e-01 -1.811140179634094238e-01 -9.088011831045150757e-02 -5.368060618638992310e-02 1.674067080020904541e-01 9.634898602962493896e-02 1.816437244415283203e-01 4.006781801581382751e-02 -2.147384881973266602e-01 4.124148935079574585e-02 1.891697645187377930e-01 -2.432691678404808044e-02 -9.324994683265686035e-02 -1.268888115882873535e-01 -2.410971373319625854e-02 5.172337889671325684e-01 -1.471544802188873291e-01 -2.062827199697494507e-01 -2.327324599027633667e-01 9.442470967769622803e-03 1.534552723169326782e-01 -1.031672582030296326e-01 -2.232298813760280609e-02 1.144581511616706848e-01
3.738240152597427368e-02 -1.383902430534362793e-01 7.464859634637832642e-02 -1.593984067440032959e-01 1.269466876983642578e-01 -2.100616544485092163e-01 8.587880432605743408e-02 1.328753530979156494e-01 -2.673380374908447266e-01 1.458782106637954712e-01 -1.991143226623535156e-01 -1.336131691932678223e-01 -2.462308406829833984e-01 -2.778326272964477539e-01 3.868547677993774414e-01 -2.572203427553176880e-02 -1.295172721147537231e-01 1.573754101991653442e-01 1.338624209165573120e-01 9.879571944475173950e-02 2.910326421260833740e-01 1.717081815004348755e-01 -1.061019226908683777e-01 1.613014936447143555e-01 -2.076232880353927612e-01 9.795164316892623901e-02 -2.570274770259857178e-01 1.324799060821533203e-01 -1.230346336960792542e-01 -1.631420105695724487e-01 -9.854665398597717285e-02 1.278624087572097778e-01
3.025541007518768311e-01 -2.453439831733703613e-01 3.353274464607238770e-01 1.478012353181838989e-01 -1.185025125741958618e-01 7.127972692251205444e-02 2.796114608645439148e-02 1.343197077512741089e-01 -6.556174159049987793e-02 -1.703529506921768188e-01 -1.336008310317993164e-01 -4.572623223066329956e-02 1.149500682950019836e-01 1.861589401960372925e-01 2.971368730068206787e-01 2.814181745052337646e-01 -2.599247395992279053e-01 -4.262758418917655945e-02 3.164223432540893555e-01 -1.220734268426895142e-01 4.535808041691780090e-02 -9.300224483013153076e-02 1.295879632234573364e-01 1.939620971679687500e-01 -7.174738496541976929e-02 -1.346603333950042725e-01 -3.092053532600402832e-01 1.117173433303833008e-01 9.147514402866363525e-02 4.513724893331527710e-02 -7.529176771640777588e-02 -1.022195219993591309e-01
2.405165582895278931e-01 -1.804220825433731079e-01 3.444799780845642090e-01 8.299414068460464478e-02 1.129239574074745178e-01 -2.480927407741546631e-01 -9.345192462205886841e-02 2.021307200193405151e-01 -8.825491368770599365e-02 -1.836425215005874634e-01 -2.011822313070297241e-01 -1.135478466749191284e-01 1.594750583171844482e-01 1.827816665172576904e-01 2.876262962818145752e-01 2.314223647117614746e-01 2.145590782165527344e-01 7.210811227560043335e-02 2.906860411167144775e-01 -5.686125159263610840e-02 5.893718823790550232e-02 1.478432863950729370e-01 2.006185799837112427e-01 9.937412291765213013e-02 -1.211678050458431244e-02 -1.676771789789199829e-01 -2.713867425918579102e-01 -9.968748688697814941e-02 -7.634695619344711304e-02 -1.198451519012451172e-01 8.220798522233963013e-02 -1.300929039716720581e-01
1.260560303926467896e-01 -2.156326919794082642e-01 1.981896162033081055e-01 2.934728860855102539e-01 1.458639949560165405e-01 -1.695190370082855225e-01 1.435949355363845825e-01 -7.799787446856498718e-03 -4.956777766346931458e-02 1.301949024200439453e-01 9.382607042789459229e-02 -1.949586719274520874e-01 -1.833973824977874756e-01 3.985042124986648560e-02 8.082651346921920776e-02 5.839045718312263489e-02 1.529795527458190918e-01 6.186423450708389282e-02 2.173836976289749146e-01 2.621686458587646484e-01 5.528823286294937134e-02 3.459101021289825439e-01 -1.379206627607345581e-01 1.492716372013092041e-01 -2.256696373224258423e-01 1.085463985800743103e-01 -3.038222491741180420e-01 -8.511238731443881989e-03 -4.333192482590675354e-02 -3.984552621841430664e-01 -8.181162178516387939e-02 -2.166299894452095032e-02
-1.871167421340942383e-01 1.713816449046134949e-02 1.164253428578376770e-01 -8.504000306129455566e-02 -1.400551646947860718e-01 -2.430998980998992920e-01 6.915064901113510132e-02 1.944428980350494385e-01 -8.455267548561096191e-02 7.249832153320312500e-02 1.715222895145416260e-01 3.541010245680809021e-02 -1.086610183119773865e-02 2.009313255548477173e-01 5.721659958362579346e-02 -1.713492572307586670e-01 -4.132841154932975769e-02 -1.149571384303271770e-03 5.179926156997680664e-01 -4.058263450860977173e-02 1.787204891443252563e-01 3.462384641170501709e-01 -4.454122111201286316e-02 3.484900891780853271e-01 2.082510478794574738e-02 1.569911241531372070e-01 -2.311786860227584839e-01 2.084841579198837280e-01 -3.752622008323669434e-02 -2.257593534886837006e-02 -1.885511279106140137e-01 -4.098905250430107117e-03
-1.123049110174179077e-01 -2.356462031602859497e-01 1.994628459215164185e-01 -2.504109740257263184e-01 -1.934479176998138428e-01 -7.046455889940261841e-02 1.858336478471755981e-02 1.748756468296051025e-01 -1.217464506626129150e-01 -1.423827605322003365e-03 1.208496540784835815e-01 -2.044818550348281860e-01 2.084105610847473145e-01 -5.970450863242149353e-02 1.084442883729934692e-01 -1.482990980148315430e-01 5.687979236245155334e-02 -1.332904100418090820e-01 1.614284962415695190e-01 -3.114305734634399414e-01 -1.739034354686737061e-01 -3.623115271329879761e-02 -1.414422392845153809e-01 -3.281968832015991211e-02 -3.422921299934387207e-01 -1.324410885572433472e-01 -3.708086907863616943e-01 -1.097782775759696960e-01 4.046515375375747681e-02 3.350876569747924805e-01 -8.469439111649990082e-03 -9.551700204610824585e-02
-1.662663370370864868e-01 -2.276793420314788818e-01 2.860417366027832031e-01 2.020465284585952759e-01 -2.338348031044006348e-01 1.169951483607292175e-01 1.135799884796142578e-01 7.295211404561996460e-02 1.195347681641578674e-01 7.417790591716766357e-02 -1.729669272899627686e-01 -2.288830131292343140e-01 1.790481805801391602e-01 9.691678732633590698e-02 2.614725828170776367e-01 -3.112254105508327484e-02 6.973626464605331421e-02 -5.971030518412590027e-02 -3.064777515828609467e-02 -1.149954795837402344e-01 -8.542234450578689575e-02 -9.537570923566818237e-02 -1.165770292282104492e-01 1.123497784137725830e-01 1.630197316408157349e-01 3.406296372413635254e-01 -3.987176716327667236e-01 1.612246632575988770e-01 -4.863700270652770996e-02 -3.020524047315120697e-03 -3.031525313854217529e-01 -1.065614446997642517e-01
2.002354711294174194e-01 -3.322615325450897217e-01 5.236920118331909180e-01 -1.579096168279647827e-01 -1.620441228151321411e-01 -3.432266786694526672e-02 -5.784092843532562256e-02 9.114123880863189697e-02 -2.779277972877025604e-02 5.451452359557151794e-02 7.869987189769744873e-02 1.794338822364807129e-01 5.083475634455680847e-02 -1.653893440961837769e-01 -4.787615314126014709e-02 1.102691143751144409e-01 -3.121880255639553070e-02 1.976314187049865723e-01 1.256238073110580444e-01 -8.092331886291503906e-02 2.754199132323265076e-02 -1.205151304602622986e-01 -1.864310055971145630e-01 3.666169345378875732e-01 -1.153469905257225037e-01 1.352741718292236328e-01 -9.792631864547729492e-02 2.184000164270401001e-01 2.256841063499450684e-01 3.145557641983032227e-02 -1.193699836730957031e-01 1.511065363883972168e-01
2.212375253438949585e-01 -1.119835525751113892e-01 -2.445386499166488647e-01 1.615941822528839111e-01 -8.759365975856781006e-02 -1.231830641627311707e-01 2.230412960052490234e-01 1.454710662364959717e-01 4.515704885125160217e-02 -1.397182494401931763e-01 -1.632742732763290405e-01 -6.550945807248353958e-03 1.665479540824890137e-01 2.497283220291137695e-01 3.353460133075714111e-01 -1.236958988010883331e-02 7.769702374935150146e-02 1.254954785108566284e-01 1.326545327901840210e-02 5.495550110936164856e-02 2.784650921821594238e-01 -1.532457917928695679e-01 -1.801291853189468384e-02 1.157076582312583923e-01 1.823675073683261871e-02 7.949418574571609497e-02 -2.319639772176742554e-01 1.997284293174743652e-01 -2.484669163823127747e-02 -4.102656245231628418e-02 -4.678685367107391357e-01 2.158648222684860229e-01
5.319784581661224365e-02 -1.227572336792945862e-01 1.749119907617568970e-01 -3.435359299182891846e-01 -1.015937775373458862e-01 -1.914678663015365601e-01 5.590546503663063049e-02 2.019085437059402466e-01 -1.409776806831359863e-01 2.402969300746917725e-01 -1.672941893339157104e-01 3.546986263245344162e-03 1.123823970556259155e-01 6.823868304491043091e-02 9.733676165342330933e-02 2.194680124521255493e-01 -1.590464711189270020e-01 8.580629713833332062e-03 -9.059689193964004517e-02 2.239574193954467773e-01 1.594479084014892578e-01 6.533764302730560303e-02 -2.162985205650329590e-01 3.516925871372222900e-01 -7.279788702726364136e-02 -8.219532668590545654e-02 -2.190614193677902222e-01 1.750027090311050415e-01 -4.875120148062705994e-02 -3.452549874782562256e-01 -2.414709329605102539e-01 -8.727458864450454712e-02
1.395142264664173126e-02 5.887061730027198792e-02 -1.429712958633899689e-02 -3.578500449657440186e-02 1.481596082448959351e-01 -2.448076754808425903e-02 4.370464757084846497e-02 1.871566772460937500e-01 -4.655744996853172779e-04 9.280116856098175049e-02 -2.430441416800022125e-02 -3.717479109764099121e-02 -5.098892748355865479e-02 8.454933017492294312e-02 2.067507505416870117e-01 -3.082412183284759521e-01 1.268195956945419312e-01 1.183831505477428436e-02 2.708576619625091553e-01 -1.896913200616836548e-01 1.934882253408432007e-01 2.091580331325531006e-01 -3.440653979778289795e-01 1.490487605333328247e-01 2.270963415503501892e-02 4.350153729319572449e-02 -4.399341344833374023e-01 2.150082290172576904e-01 2.097257226705551147e-01 -1.840842887759208679e-02 -1.761552989482879639e-01 -3.352460563182830811e-01
-2.767201960086822510e-01 -1.008355175144970417e-03 -5.808839946985244751e-02 -1.902612484991550446e-02 6.084583699703216553e-03 -2.333124428987503052e-01 1.657945811748504639e-01 1.773966401815414429e-01 1.533272713422775269e-01 -8.003467321395874023e-02 2.090935260057449341e-01 -5.639907717704772949e-02 -4.632918536663055420e-02 -7.597598433494567871e-02 1.459299623966217041e-01 -2.621762752532958984e-01 1.499841511249542236e-01 -1.695944070816040039e-01 2.110140770673751831e-01 -2.647807896137237549e-01 1.104759871959686279e-01 -7.577827572822570801e-02 -2.666083276271820068e-01 2.770198509097099304e-02 -2.110974341630935669e-01 -2.192441374063491821e-02 -4.709476232528686523e-01 2.327073663473129272e-01 2.693325653672218323e-02 3.095696307718753815e-02 -1.900169700384140015e-01 -1.304911971092224121e-01
1.201238669455051422e-02 -1.665158718824386597e-01 5.466239154338836670e-02 1.204036083072423935e-02 -1.783788390457630157e-02 -4.482398033142089844e-01 -1.058959811925888062e-01 -1.595431268215179443e-01 -1.494713723659515381e-01 -6.677804514765739441e-03 1.405408680438995361e-01 -1.296750754117965698e-01 2.519143223762512207e-01 1.426060870289802551e-02 -2.181966900825500488e-01 3.037133440375328064e-02 8.275878429412841797e-02 -3.011046051979064941e-01 1.653885282576084137e-02 -2.156645357608795166e-01 9.411831200122833252e-02 -1.581358537077903748e-02 -1.091636717319488525e-01 2.355867922306060791e-01 2.036440372467041016e-02 3.342636302113533020e-02 -3.908119201660156250e-01 3.421359658241271973e-01 1.340356655418872833e-02 -1.101730763912200928e-01 -2.142750173807144165e-01 -9.778396785259246826e-02
3.254047036170959473e-01 -1.028479784727096558e-01 6.941635161638259888e-02 -8.626691251993179321e-02 -6.339044868946075439e-02 -2.064391225576400757e-01 8.720859140157699585e-02 -1.079567968845367432e-01 1.309442967176437378e-01 1.407129913568496704e-01 4.964528977870941162e-02 1.185293868184089661e-02 1.596550643444061279e-01 -2.452719658613204956e-01 1.869392395019531250e-01 -2.169397324323654175e-01 4.629252254962921143e-01 -9.548910893499851227e-03 1.963722705841064453e-01 -7.481280714273452759e-02 5.445809289813041687e-02 9.361412376165390015e-02 -1.537198573350906372e-01 3.707209229469299316e-02 -2.817894220352172852e-01 4.645272716879844666e-02 -8.112744987010955811e-02 1.070311814546585083e-01 1.291397809982299805e-01 3.916111290454864502e-01 -1.223568469285964966e-01 1.351956725120544434e-01
8.341912925243377686e-02 -2.039657682180404663e-01 -1.324575245380401611e-01 -1.043308228254318237e-01 -1.203813962638378143e-02 1.005506813526153564e-01 1.106076687574386597e-01 8.227199316024780273e-02 -2.806458771228790283e-01 -1.090311910957098007e-02 -1.425645202398300171e-01 -1.745078861713409424e-01 -1.301014609634876251e-02 -8.525881171226501465e-02 3.001317977905273438e-01 1.793246716260910034e-01 -3.648446127772331238e-02 -9.131201356649398804e-02 2.403296828269958496e-01 -2.624507248401641846e-01 3.605065047740936279e-01 -1.052404120564460754e-01 -3.340172469615936279e-01 1.179493516683578491e-01 -3.517481684684753418e-02 -1.188721880316734314e-01 -1.569961905479431152e-01 3.863987922668457031e-01 1.031636670231819153e-01 -1.462368220090866089e-01 -8.008328825235366821e-02 6.187910214066505432e-02
1.032803058624267578e-01 -2.675069272518157959e-01 8.607867360115051270e-02 -4.375926777720451355e-02 2.538932561874389648e-01 -2.621845602989196777e-01 1.619107425212860107e-01 7.647415995597839355e-02 -2.073429757729172707e-03 -1.136243809014558792e-02 1.150293722748756409e-01 -1.652306765317916870e-01 1.166165992617607117e-01 1.544493529945611954e-02 1.138215884566307068e-01 -2.583883516490459442e-02 -7.850503176450729370e-02 1.431709825992584229e-01 3.216073513031005859e-01 8.385498076677322388e-03 -1.007480844855308533e-01 1.230393946170806885e-01 -2.483788132667541504e-01 -3.411784172058105469e-01 -1.760525442659854889e-02 -3.572721034288406372e-02 -3.693152368068695068e-01 1.589879840612411499e-01 2.997795641422271729e-01 -5.598801374435424805e-02 -2.054988741874694824e-01 -2.074125856161117554e-01
8.373575657606124878e-02 1.018558666110038757e-01 2.455418705940246582e-01 5.511941015720367432e-02 2.158847451210021973e-01 -1.972415745258331299e-01 6.171660125255584717e-02 4.059758037328720093e-02 3.812736645340919495e-02 1.525910198688507080e-01 -9.493663907051086426e-02 -3.306536972522735596e-01 6.517275422811508179e-02 -2.139414846897125244e-01 3.454217910766601562e-01 2.650239169597625732e-01 8.894091844558715820e-02 7.257722318172454834e-02 2.550796866416931152e-01 1.244857311248779297e-01 5.713571794331073761e-03 -1.955324970185756683e-02 -2.396412752568721771e-02 1.731806546449661255e-01 -1.240601018071174622e-01 1.891075372695922852e-01 -3.746248781681060791e-01 -6.064178049564361572e-02 1.473227739334106445e-01 -3.202081322669982910e-01 3.195290639996528625e-02 -2.256684750318527222e-02
-6.732714921236038208e-02 -2.234457433223724365e-01 -5.359355360269546509e-02 -1.237792596220970154e-01 1.486252993345260620e-01 -1.647576540708541870e-01 3.023014962673187256e-01 9.448959678411483765e-02 -4.476450383663177490e-02 -6.811556220054626465e-02 2.893243432044982910e-01 -4.516170918941497803e-02 -1.512165069580078125e-01 -2.331265807151794434e-01 2.184174358844757080e-01 1.058895587921142578e-01 6.894655525684356689e-02 1.440304517745971680e-01 1.370665729045867920e-01 5.424473434686660767e-02 1.189029142260551453e-01 1.130042299628257751e-01 6.275144964456558228e-02 1.641280651092529297e-01 -1.100649088621139526e-01 3.013866245746612549e-01 -4.022204875946044922e-01 -6.267411634325981140e-03 -2.478360664099454880e-03 -2.924205660820007324e-01 -2.730084657669067383e-01 1.394325494766235352e-01
-1.699643731117248535e-01 -1.570828855037689209e-01 -8.126002736389636993e-03 1.295340806245803833e-01 -1.875628530979156494e-01 -1.572482138872146606e-01 1.981299519538879395e-01 1.036686077713966370e-01 3.441280871629714966e-02 -1.596728414297103882e-01 1.329255104064941406e-01 -1.387118920683860779e-02 2.331027388572692871e-01 6.930892821401357651e-03 3.296138644218444824e-01 -2.522210776805877686e-01 1.331717520952224731e-01 -3.683830797672271729e-01 1.658327281475067139e-01 2.484955638647079468e-01 1.628599315881729126e-01 1.247937157750129700e-01 -2.907769680023193359e-01 1.930267214775085449e-01 -1.238642036914825439e-01 4.081341624259948730e-02 -2.916378378868103027e-01 1.179912015795707703e-01 -7.370149344205856323e-02 -5.803403258323669434e-02 -2.185266464948654175e-02 -1.289839446544647217e-01
-9.768808633089065552e-02 1.773409359157085419e-02 -7.706373929977416992e-02 5.933224409818649292e-02 -2.082507908344268799e-01 -2.112299501895904541e-01 1.127442717552185059e-01 2.459447234869003296e-01 1.176395043730735779e-01 6.398065388202667236e-02 -1.029659807682037354e-02 -1.254170238971710205e-01 2.989827990531921387e-01 -3.910500183701515198e-02 3.454723954200744629e-01 -1.547653228044509888e-01 4.350790008902549744e-02 -2.903589308261871338e-01 2.348433583974838257e-01 1.274089366197586060e-01 -2.944002300500869751e-02 1.111202463507652283e-01 -3.443448245525360107e-01 2.801624536514282227e-01 -1.160341873764991760e-01 2.364361584186553955e-01 -1.779857724905014038e-01 1.898226141929626465e-01 -1.517312377691268921e-01 -1.403137892484664917e-01 2.989143691956996918e-02 5.440187081694602966e-02
8.393943309783935547e-02 3.036000952124595642e-02 1.581124365329742432e-01 1.119138449430465698e-01 -1.383507102727890015e-01 -3.281881213188171387e-01 2.478501386940479279e-02 -1.831406652927398682e-01 -6.167519465088844299e-02 -2.648869715631008148e-02 6.688981503248214722e-02 -6.365308165550231934e-02 1.962499320507049561e-01 1.100619733333587646e-01 -2.193324081599712372e-02 5.424798652529716492e-02 -1.400950457900762558e-02 2.678301334381103516e-01 1.372463703155517578e-01 -2.055270522832870483e-01 2.578536272048950195e-01 -5.520188715308904648e-03 -2.480522692203521729e-01 7.584580034017562866e-02 3.909487277269363403e-02 1.162331700325012207e-01 -5.437113046646118164e-01 -1.897422373294830322e-01 8.877728879451751709e-02 -1.494745761156082153e-01 -2.786292135715484619e-01 -7.136108726263046265e-02
-1.364999860525131226e-01 -8.826030790805816650e-02 2.100228369235992432e-01 -7.034602016210556030e-02 4.769108258187770844e-03 -2.033228725194931030e-01 1.250605881214141846e-01 8.299237489700317383e-02 -1.819146573543548584e-01 -2.955019772052764893e-01 2.029653787612915039e-01 -2.577756047248840332e-01 7.082622498273849487e-03 2.858152985572814941e-01 8.462155610322952271e-02 1.588466614484786987e-01 1.414112895727157593e-01 2.075012624263763428e-01 1.369620114564895630e-01 1.321280002593994141e-01 3.025645390152931213e-02 4.119687154889106750e-02 -1.905038356781005859e-01 2.269574552774429321e-01 -1.736375242471694946e-01 2.277675420045852661e-01 -3.856552243232727051e-01 -2.835849486291408539e-02 1.206835955381393433e-01 2.772474288940429688e-01 -7.513751089572906494e-02 -1.072388701140880585e-02
2.316691875457763672e-01 2.786762267351150513e-02 2.168501764535903931e-01 3.276035189628601074e-01 5.998351052403450012e-02 -3.134254217147827148e-01 7.145930826663970947e-02 2.879671286791563034e-03 1.174895763397216797e-01 2.159213125705718994e-01 1.132059693336486816e-01 -3.481059670448303223e-01 -2.478411197662353516e-01 -1.055377349257469177e-01 -1.678404211997985840e-02 -3.353559970855712891e-02 1.621411740779876709e-01 1.892343163490295410e-01 2.900316417217254639e-01 -3.962336108088493347e-02 1.555178686976432800e-02 2.610469162464141846e-01 -1.217419058084487915e-01 1.781359910964965820e-01 -1.486106365919113159e-01 1.059195920825004578e-01 -3.134658634662628174e-01 2.735994383692741394e-02 -1.799298636615276337e-02 -7.945821434259414673e-02 -8.908078074455261230e-02 -7.907461374998092651e-02
2.638292014598846436e-01 -2.334010899066925049e-01 9.877446293830871582e-02 -1.307659596204757690e-01 -2.671121060848236084e-01 2.258248925209045410e-01 -7.276350259780883789e-02 -2.811401151120662689e-02 2.236847765743732452e-02 2.375887036323547363e-01 -2.855035243555903435e-03 -2.133632600307464600e-01 2.846881449222564697e-01 -3.923455253243446350e-02 2.831623256206512451e-01 8.650712668895721436e-02 1.208019852638244629e-01 1.092680543661117554e-01 6.707487255334854126e-02 -8.884382992982864380e-02 1.671468913555145264e-01 1.413811594247817993e-01 1.002356037497520447e-01 -9.158843010663986206e-02 -1.291771680116653442e-01 1.678234189748764038e-01 -2.672514915466308594e-01 2.159787267446517944e-01 1.502705812454223633e-01 1.298703104257583618e-01 -3.723523914813995361e-01 -3.996028751134872437e-02
9.990897029638290405e-02 -4.470433294773101807e-02 1.725303679704666138e-01 6.297930376604199409e-04 3.166772425174713135e-02 2.204752899706363678e-02 9.151595644652843475e-03 -4.169017449021339417e-02 1.093585509806871414e-02 -1.535681635141372681e-01 -2.545995078980922699e-02 -1.440613418817520142e-01 -1.870885789394378662e-01 -8.515089750289916992e-03 2.361546903848648071e-01 1.071152389049530029e-01 6.374300271272659302e-02 1.589633524417877197e-01 3.928187116980552673e-02 6.167548149824142456e-02 7.856788486242294312e-02 2.615396678447723389e-01 -3.476479947566986084e-01 3.677671849727630615e-01 -2.078394740819931030e-01 1.678269058465957642e-01 -4.618404209613800049e-01 -1.288896054029464722e-01 2.711544632911682129e-01 1.705685406923294067e-01 -1.379013061523437500e-01 1.387276202440261841e-01
-9.091119468212127686e-02 -2.484339922666549683e-01 -1.061061993241310120e-01 1.767165064811706543e-01 -2.030477225780487061e-01 -2.464072257280349731e-01 -4.525479674339294434e-02 2.409511655569076538e-01 -8.666513115167617798e-02 5.779661238193511963e-02 2.068114280700683594e-01 -6.772641092538833618e-02 1.954506486654281616e-01 -1.355799194425344467e-02 6.823998689651489258e-02 -8.653573691844940186e-02 1.774646639823913574e-01 2.933684550225734711e-02 1.985678635537624359e-02 -2.402643859386444092e-01 1.912292651832103729e-02 2.000502049922943115e-01 -1.685820370912551880e-01 3.726297616958618164e-01 1.552519947290420532e-01 -1.914894580841064453e-01 -4.105057418346405029e-01 1.824732124805450439e-01 -2.630596980452537537e-02 1.073839887976646423e-01 1.099007553420960903e-03 2.092783004045486450e-01
-1.718172281980514526e-01 -2.572335302829742432e-01 8.104544878005981445e-02 7.489766925573348999e-02 3.449434414505958557e-02 -3.955309092998504639e-01 8.515124022960662842e-02 2.800683863461017609e-02 -2.121587693691253662e-01 -5.086878314614295959e-02 1.362504810094833374e-01 -1.408940851688385010e-01 2.019360363483428955e-01 9.578473865985870361e-02 -8.877947181463241577e-02 -1.229573786258697510e-01 6.704603880643844604e-02 -4.985877871513366699e-02 1.371899843215942383e-01 -1.857054382562637329e-01 2.111140787601470947e-01 2.009854912757873535e-01 1.391389872878789902e-02 9.961107373237609863e-02 -6.048356741666793823e-02 6.343194097280502319e-02 -3.597390353679656982e-01 2.885248363018035889e-01 8.824294805526733398e-02 -1.078662369400262833e-02 -1.772241145372390747e-01 -3.904781639575958252e-01
1.125788688659667969e-01 -2.332152277231216431e-01 1.467253267765045166e-01 2.541518509387969971e-01 -1.786848306655883789e-01 -2.921993732452392578e-01 -4.579259827733039856e-02 -2.096149176359176636e-01 1.859964570030570030e-03 1.782355606555938721e-01 -7.887895405292510986e-02 6.340512633323669434e-02 7.419938594102859497e-02 1.560274213552474976e-01 3.525328636169433594e-02 2.406918816268444061e-02 1.896304637193679810e-01 -1.327295750379562378e-01 -4.327050969004631042e-02 -1.243326365947723389e-01 3.463089764118194580e-01 1.638489067554473877e-01 -4.692737385630607605e-02 9.622422605752944946e-02 -1.545725017786026001e-01 -1.303722411394119263e-01 -5.078487396240234375e-01 1.489991694688796997e-01 2.844455838203430176e-02 5.579188466072082520e-02 -2.351200580596923828e-01 2.087633684277534485e-02
1.913187205791473389e-01 -6.718152016401290894e-02 1.646468043327331543e-01 -1.000104919075965881e-01 9.736603498458862305e-02 -2.998233139514923096e-01 6.636368483304977417e-02 1.587921530008316040e-01 -1.957506239414215088e-01 1.036654561758041382e-01 -1.536603271961212158e-01 -1.497064828872680664e-01 2.083581835031509399e-01 1.136177927255630493e-01 1.731526702642440796e-01 2.438249289989471436e-01 1.869896799325942993e-01 1.705637425184249878e-01 2.311429530382156372e-01 2.152381688356399536e-01 8.708049356937408447e-02 1.915959119796752930e-01 -1.765978932380676270e-01 1.078364700078964233e-01 3.166506066918373108e-02 4.256352409720420837e-02 -4.375493228435516357e-01 -2.223095297813415527e-01 -1.046567782759666443e-01 -1.099460944533348083e-01 1.638321578502655029e-01 -8.631573617458343506e-02
2.039842009544372559e-01 -3.604513034224510193e-02 1.156473383307456970e-01 -1.005797311663627625e-01 1.452489173971116543e-03 5.396762117743492126e-02 -1.262217909097671509e-01 2.340871281921863556e-02 1.657719314098358154e-01 -1.490559577941894531e-01 7.960166037082672119e-02 -1.942215710878372192e-01 -7.495538797229528427e-03 8.424372412264347076e-03 2.376209795475006104e-01 1.986145824193954468e-01 3.820967078208923340e-01 -3.418389335274696350e-02 2.416417598724365234e-01 2.619895339012145996e-01 7.809497416019439697e-02 -5.424504354596138000e-02 -1.217225342988967896e-01 3.382416963577270508e-01 -4.044630229473114014e-01 2.664254009723663330e-01 -1.515455991029739380e-01 5.741171538829803467e-02 1.449767649173736572e-01 -1.594426035881042480e-01 4.938740283250808716e-03 -6.819374859333038330e-02
1.048381328582763672e-01 -8.934297412633895874e-02 4.106235802173614502e-01 -2.590180141851305962e-03 7.272682338953018188e-02 -2.665322422981262207e-01 1.664764434099197388e-01 2.188781648874282837e-01 2.164969295263290405e-01 4.814188554883003235e-02 -2.062966376543045044e-01 -1.435618549585342407e-01 1.681029945611953735e-01 5.773902311921119690e-02 1.404753476381301880e-01 2.208513170480728149e-01 9.298046119511127472e-03 1.935766786336898804e-01 3.642447991296648979e-03 -1.365622431039810181e-01 2.294993102550506592e-01 5.399378389120101929e-02 -5.533344671130180359e-02 8.722215145826339722e-02 -3.069948554039001465e-01 -1.287238597869873047e-01 -2.632131613790988922e-02 1.756496131420135498e-01 3.158042430877685547e-01 -3.437415929511189461e-03 -2.782057523727416992e-01 7.759086787700653076e-02
8.285854011774063110e-02 -1.760905236005783081e-01 -1.449606865644454956e-01 2.782326638698577881e-01 -1.397418826818466187e-01 -4.204537570476531982e-01 9.815145283937454224e-02 1.559943705797195435e-01 -1.909130662679672241e-01 3.415360152721405029e-01 -1.006188169121742249e-01 -5.871290806680917740e-03 -6.679821759462356567e-02 1.957021355628967285e-01 5.364382639527320862e-02 -1.444239169359207153e-01 -3.658447414636611938e-02 1.517381668090820312e-01 1.819816976785659790e-01 -2.329528331756591797e-02 3.978987634181976318e-01 3.549408912658691406e-02 -1.152161322534084320e-02 2.426631450653076172e-01 -1.930488049983978271e-01 3.806217014789581299e-02 -2.779147326946258545e-01 -2.358969766646623611e-03 2.091636694967746735e-02 -8.462600409984588623e-02 5.907037854194641113e-02 -7.446049130521714687e-04
-3.247763589024543762e-02 -1.590730696916580200e-01 -8.860283344984054565e-02 1.721865683794021606e-02 -2.939730882644653320e-01 -2.226035296916961670e-01 1.660112142562866211e-01 1.799231618642807007e-01 1.557690203189849854e-01 -5.642961338162422180e-02 3.876405954360961914e-02 3.149658069014549255e-02 1.752144396305084229e-01 4.864067584276199341e-02 3.759257793426513672e-01 -7.839540392160415649e-02 3.486951068043708801e-02 -3.382613062858581543e-01 2.614301741123199463e-01 3.755022957921028137e-02 1.045787110924720764e-01 6.746832281351089478e-02 -3.175447583198547363e-01 2.655093967914581299e-01 -9.492917358875274658e-02 1.262467075139284134e-02 -2.868273854255676270e-01 1.606441587209701538e-01 -2.461896240711212158e-01 -5.733646452426910400e-02 7.354468852281570435e-02 -1.872275583446025848e-02
6.927951425313949585e-02 2.252637036144733429e-02 1.364839673042297363e-01 4.184703808277845383e-03 -2.194731086492538452e-01 -3.096162378787994385e-01 1.087010875344276428e-01 1.177287697792053223e-01 -1.906521320343017578e-01 -2.473058253526687622e-01 8.895286917686462402e-02 -1.646146625280380249e-01 5.840170755982398987e-02 -5.592971667647361755e-02 1.529269069433212280e-01 4.323524609208106995e-02 5.197948217391967773e-02 1.041211839765310287e-02 7.641488313674926758e-02 -1.543768215924501419e-02 8.114927262067794800e-02 2.139099501073360443e-02 -1.475359946489334106e-01 1.850092709064483643e-01 -6.667921692132949829e-02 2.307262569665908813e-01 -6.106129884719848633e-01 -2.931556105613708496e-01 9.593323618173599243e-02 -1.270070374011993408e-01 8.209990710020065308e-02 1.468247324228286743e-01
-1.358941197395324707e-01 -5.204613879323005676e-02 -4.431419447064399719e-02 -9.342000633478164673e-02 -3.279204666614532471e-01 -1.873275823891162872e-02 1.618154346942901611e-01 2.184513062238693237e-01 -2.926428429782390594e-02 -1.309146881103515625e-01 7.387135177850723267e-02 -1.539941579103469849e-01 1.626975238323211670e-01 -5.062194541096687317e-02 1.735222041606903076e-01 5.288172513246536255e-02 -7.078728824853897095e-02 -1.794970035552978516e-01 4.610632359981536865e-01 5.615634471178054810e-02 2.897594822570681572e-03 1.767097115516662598e-01 -2.983148992061614990e-01 2.423889338970184326e-01 -1.696711927652359009e-01 1.264772713184356689e-01 -3.194701671600341797e-01 9.902399033308029175e-02 -1.201167851686477661e-01 -2.246299237012863159e-01 -3.245475143194198608e-02 1.506847590208053589e-01
7.771716266870498657e-02 -8.324284106492996216e-02 -6.239401176571846008e-02 -3.965691104531288147e-02 -3.125953674316406250e-01 -3.608528077602386475e-01 -6.750117242336273193e-02 3.975283801555633545e-01 2.221737653017044067e-01 -1.163763105869293213e-01 -5.541156232357025146e-02 -6.127627938985824585e-02 1.681487262248992920e-02 -1.063163131475448608e-01 -1.942926645278930664e-02 -1.558204740285873413e-01 -2.401842968538403511e-03 3.984351083636283875e-02 2.565532326698303223e-01 -3.260131925344467163e-02 6.289420183748006821e-03 2.109291553497314453e-01 -3.439210653305053711e-01 3.825796246528625488e-01 1.253865957260131836e-01 -7.752539962530136108e-02 -2.577686011791229248e-01 1.078607589006423950e-01 8.212441205978393555e-02 2.170188352465629578e-02 1.124613825231790543e-02 -1.637610234320163727e-02
-3.479031100869178772e-02 -1.816892772912979126e-01 1.099750846624374390e-01 2.886561453342437744e-01 1.342166811227798462e-01 -3.383953273296356201e-01 8.872196823358535767e-02 -8.267628401517868042e-02 2.127683907747268677e-01 4.926712810993194580e-02 -2.600280940532684326e-01 8.710849098861217499e-03 -1.359419664368033409e-03 -1.083191037178039551e-01 -1.189523283392190933e-02 9.558852016925811768e-02 2.606755793094635010e-01 4.383119195699691772e-02 1.030696853995323181e-01 3.016161322593688965e-01 1.654702937230467796e-03 2.588393688201904297e-01 4.384248983114957809e-03 2.786064147949218750e-01 -2.787646651268005371e-01 1.120193116366863251e-02 -2.815457582473754883e-01 2.368299067020416260e-01 1.330053508281707764e-01 7.472824305295944214e-02 -1.807769834995269775e-01 3.835481032729148865e-02
1.273947022855281830e-02 -1.746953278779983521e-01 3.911488354206085205e-01 9.911686182022094727e-03 3.699449077248573303e-02 -1.791448444128036499e-01 -2.281882464885711670e-01 1.506969332695007324e-01 3.726222217082977295e-01 4.620106518268585205e-02 -1.540378201752901077e-02 -1.185605451464653015e-01 1.121966913342475891e-01 4.703972116112709045e-02 2.041860669851303101e-01 2.754126787185668945e-01 6.544953584671020508e-02 2.006503492593765259e-01 6.484619528055191040e-02 1.637459918856620789e-02 1.445393711328506470e-01 1.379884630441665649e-01 -1.554118394851684570e-01 2.722786962985992432e-01 1.006290465593338013e-01 1.802382320165634155e-01 -2.834717333316802979e-01 -1.256120391190052032e-02 -1.787000894546508789e-01 -3.782178834080696106e-02 -2.542507946491241455e-01 1.094987019896507263e-01
2.285364121198654175e-01 -1.453141719102859497e-01 1.636683493852615356e-01 1.026699468493461609e-01 1.142631471157073975e-01 -1.807956397533416748e-01 -1.352829039096832275e-01 -1.734399646520614624e-01 7.484448701143264771e-02 2.625784277915954590e-01 6.159690022468566895e-02 2.444964461028575897e-02 -1.095408922992646694e-03 -1.678236876614391804e-03 1.539632380008697510e-01 4.337184727191925049e-01 -1.211103722453117371e-01 -4.542121291160583496e-02 3.671825230121612549e-01 -1.046119630336761475e-01 9.704101085662841797e-02 1.664581596851348877e-01 -2.718849182128906250e-01 7.288493216037750244e-02 -1.632963418960571289e-01 5.179480463266372681e-02 -3.468498587608337402e-01 -1.682904511690139771e-01 -8.775783330202102661e-02 8.156563341617584229e-02 -1.822537183761596680e-01 -6.078050471842288971e-03
-1.688726693391799927e-01 -1.456800848245620728e-01 -1.320426911115646362e-01 -4.378682933747768402e-03 5.008962471038103104e-03 -9.677574783563613892e-02 -2.155646122992038727e-02 2.146903872489929199e-01 -7.845727354288101196e-02 1.865304410457611084e-01 4.168706759810447693e-02 2.588168978691101074e-01 1.908509060740470886e-02 -6.166673824191093445e-02 1.640010476112365723e-01 8.102472126483917236e-02 7.046905905008316040e-02 1.213795915246009827e-01 3.096671402454376221e-01 2.686860412359237671e-02 2.440269142389297485e-01 1.137118786573410034e-02 -2.574111819267272949e-01 2.441557347774505615e-01 9.931487590074539185e-02 1.166768297553062439e-01 -2.727764248847961426e-01 2.425990402698516846e-01 3.774810731410980225e-01 9.065236151218414307e-02 -1.736017018556594849e-01 -3.001750111579895020e-01
8.977852016687393188e-02 -3.458073735237121582e-01 -3.013554029166698456e-02 -2.308600768446922302e-02 -1.108579933643341064e-01 -3.349132835865020752e-01 -1.406639162451028824e-02 2.344664633274078369e-01 1.528828591108322144e-01 1.133823841810226440e-01 -1.336891502141952515e-01 1.872801482677459717e-01 3.160580098628997803e-01 -3.083471395075321198e-02 2.634105384349822998e-01 -3.635989874601364136e-02 9.693388640880584717e-02 3.834116831421852112e-02 -4.081183113157749176e-03 -5.133405327796936035e-02 -5.715617537498474121e-02 2.294587641954421997e-01 -9.828793257474899292e-02 -3.529027104377746582e-02 -2.761376500129699707e-01 4.350610077381134033e-01 -1.065467596054077148e-01 1.331261731684207916e-02 1.603151410818099976e-01 1.816424876451492310e-01 8.178406208753585815e-02 -8.818182349205017090e-02
2.435521632432937622e-01 -2.269954979419708252e-01 2.025128155946731567e-01 5.248730629682540894e-02 -3.300355747342109680e-02 1.055006310343742371e-01 -1.026523932814598083e-01 3.107165992259979248e-01 9.836164116859436035e-02 3.110164105892181396e-01 -4.929618537425994873e-02 -1.603130400180816650e-01 1.832915246486663818e-01 -5.111454054713249207e-02 2.283181995153427124e-02 -4.000852629542350769e-02 -4.016256928443908691e-01 -1.817232370376586914e-02 -2.468431927263736725e-02 8.938728272914886475e-02 2.589119970798492432e-01 2.346446961164474487e-01 -3.113148733973503113e-03 1.711275130510330200e-01 -1.455326527357101440e-01 7.823302596807479858e-02 -3.876054584980010986e-01 1.747304350137710571e-01 1.513160616159439087e-01 4.031329415738582611e-03 7.253812160342931747e-03 2.377100475132465363e-02
1.664091199636459351e-01 -2.172279506921768188e-01 2.762574553489685059e-01 -4.540424048900604248e-02 -7.866840064525604248e-02 4.817525669932365417e-02 2.543626129627227783e-01 1.996501684188842773e-01 2.375273257493972778e-01 -2.081992626190185547e-01 -1.380715221166610718e-01 -7.991685997694730759e-04 3.044120036065578461e-02 4.284568130970001221e-02 5.177699327468872070e-01 9.796242415904998779e-02 1.759576648473739624e-01 -4.162329807877540588e-02 -3.065826930105686188e-02 1.509766876697540283e-01 1.598158776760101318e-01 -4.695840179920196533e-03 -2.981152534484863281e-01 1.258311718702316284e-01 -7.728212326765060425e-02 8.335337974131107330e-03 -3.365874886512756348e-01 1.046283822506666183e-02 1.490626391023397446e-02 7.609623484313488007e-03 1.963447779417037964e-02 -1.661020964384078979e-01
-1.050402969121932983e-01 -1.551695466041564941e-01 6.795648485422134399e-02 -8.306045085191726685e-02 -5.785161629319190979e-02 -1.844925880432128906e-01 2.130160033702850342e-01 2.111674249172210693e-01 -2.629881501197814941e-01 1.598321497440338135e-01 1.173828393220901489e-01 -1.469991356134414673e-02 3.891604393720626831e-02 -7.064259797334671021e-02 6.530478596687316895e-02 -1.064097434282302856e-01 4.354181000962853432e-04 -2.076632082462310791e-01 1.241750940680503845e-01 -8.803070336580276489e-02 2.482226788997650146e-01 2.367263287305831909e-01 -2.845914959907531738e-01 5.992135033011436462e-02 -1.182910278439521790e-01 6.765319500118494034e-03 -4.677104353904724121e-01 3.426660895347595215e-01 -1.556384116411209106e-01 1.626166850328445435e-01 8.084622770547866821e-02 -1.388473808765411377e-01
1.627956926822662354e-01 3.791029751300811768e-02 1.047175005078315735e-01 -7.876876741647720337e-03 -1.136501505970954895e-01 -1.550169289112091064e-01 5.065805092453956604e-02 3.227410912513732910e-01 -8.798310905694961548e-02 1.487007178366184235e-02 -1.766724395565688610e-03 5.592287331819534302e-02 1.363972276449203491e-01 -2.456861361861228943e-02 3.235685527324676514e-01 -1.941773295402526855e-01 4.590829834342002869e-02 -2.785935401916503906e-01 1.403422802686691284e-01 -2.927555739879608154e-01 -1.180450990796089172e-01 -3.263161703944206238e-02 5.236404016613960266e-02 1.141832619905471802e-01 -2.361625134944915771e-01 4.001638889312744141e-01 -2.791267931461334229e-01 -1.178070455789566040e-01 1.171877309679985046e-01 2.358742952346801758e-01 -1.236662864685058594e-01 1.907769888639450073e-01
2.198233269155025482e-04 -3.138332664966583252e-01 9.653732925653457642e-02 -6.754683703184127808e-02 4.411889612674713135e-02 -4.151186645030975342e-01 -7.632632553577423096e-02 -1.699914932250976562e-01 1.678003370761871338e-01 3.888637199997901917e-02 1.480194330215454102e-01 -6.119743362069129944e-02 2.100862115621566772e-01 -7.851847261190414429e-02 1.789887994527816772e-01 8.508547395467758179e-02 2.590875029563903809e-01 4.155891365371644497e-04 3.414169251918792725e-01 -1.274280250072479248e-02 2.919361293315887451e-01 -1.808992326259613037e-01 1.993436738848686218e-02 -1.047639995813369751e-01 -1.610284112393856049e-02 3.483179509639739990e-01 -1.799962818622589111e-01 9.425563365221023560e-02 1.278709620237350464e-01 -2.986263111233711243e-02 -1.260057836771011353e-01 1.567347794771194458e-01
1.101656109094619751e-01 1.125146076083183289e-02 1.162818446755409241e-01 -1.695191562175750732e-01 -5.397979170083999634e-02 1.255259215831756592e-01 -6.105314940214157104e-02 1.175673864781856537e-02 3.614745661616325378e-02 -3.025980889797210693e-01 -7.858695834875106812e-02 2.588140778243541718e-02 1.316196471452713013e-01 8.139272034168243408e-02 3.015927970409393311e-01 1.422970145940780640e-01 3.379971385002136230e-01 4.685341939330101013e-02 2.817475795745849609e-01 2.313785254955291748e-01 8.405628055334091187e-02 -5.169422551989555359e-02 6.076304242014884949e-02 2.098618447780609131e-01 -2.796714305877685547e-01 2.218405157327651978e-01 -2.072261124849319458e-01 2.392531931400299072e-01 2.609395682811737061e-01 -2.598998248577117920e-01 -8.796771615743637085e-02 -1.012549921870231628e-01
-1.509431153535842896e-01 1.686467975378036499e-01 3.104906901717185974e-02 -5.819028615951538086e-02 8.326398581266403198e-02 -2.356707900762557983e-01 1.140640601515769958e-01 2.934637963771820068e-01 -2.874323725700378418e-01 -4.420265182852745056e-02 1.737174987792968750e-01 4.268380627036094666e-02 1.796378493309020996e-01 -1.431068126112222672e-02 1.226741224527359009e-01 -1.909571886062622070e-01 1.611012965440750122e-01 8.585723116993904114e-03 2.466927319765090942e-01 -7.532959431409835815e-02 1.622560918331146240e-01 9.261191636323928833e-02 -2.402535229921340942e-01 2.359197884798049927e-01 1.871477812528610229e-03 1.553792506456375122e-01 -2.786705195903778076e-01 3.570348918437957764e-01 2.519006133079528809e-01 3.338066861033439636e-02 -7.960946299135684967e-03 -2.179636508226394653e-01
-1.522651165723800659e-01 -5.444478988647460938e-02 3.539792820811271667e-02 -5.937442556023597717e-02 -2.591100931167602539e-01 -2.199758142232894897e-01 6.306873261928558350e-02 2.355833165347576141e-02 8.110633492469787598e-02 -4.580953717231750488e-02 1.695653647184371948e-01 -1.243280693888664246e-01 1.103589013218879700e-01 -1.203635782003402710e-01 -1.531553566455841064e-01 -1.189757287502288818e-01 -1.716380007565021515e-02 -2.888799905776977539e-01 1.375664025545120239e-01 -1.129404157400131226e-01 2.781488597393035889e-01 -8.133706450462341309e-02 -5.008156299591064453e-01 1.827457249164581299e-01 -1.576747745275497437e-01 1.260043829679489136e-01 -3.219700753688812256e-01 2.516407072544097900e-01 -1.480500772595405579e-02 1.500013377517461777e-02 1.592389047145843506e-01 -1.212407276034355164e-01
2.897345647215843201e-02 3.528571128845214844e-02 3.116732537746429443e-01 4.915636777877807617e-02 -1.380157843232154846e-02 2.977269329130649567e-02 -1.289250105619430542e-01 7.920709252357482910e-02 -4.730133339762687683e-02 1.996776647865772247e-02 -2.651478908956050873e-02 -1.747990399599075317e-01 3.315312266349792480e-01 -7.083318382501602173e-02 3.288920521736145020e-01 2.973549067974090576e-01 -7.888214290142059326e-02 2.299999743700027466e-01 1.219398155808448792e-01 4.538787528872489929e-02 -4.505979269742965698e-02 -1.712963879108428955e-01 -1.040150374174118042e-01 2.998641729354858398e-01 2.460462972521781921e-02 9.059172868728637695e-02 -4.371095001697540283e-01 -1.136039718985557556e-01 2.637758553028106689e-01 2.480663545429706573e-02 -1.650601066648960114e-02 -1.938085407018661499e-01
2.180853784084320068e-01 -2.950938045978546143e-01 3.712966665625572205e-02 -2.534628510475158691e-01 -1.419034451246261597e-01 1.628798991441726685e-01 -1.495850682258605957e-01 -1.455817651003599167e-02 -5.607896298170089722e-02 1.384052485227584839e-01 -3.344128280878067017e-02 3.371056634932756424e-03 3.962487280368804932e-01 -1.317141577601432800e-03 1.715988665819168091e-01 -5.270570516586303711e-02 4.221764951944351196e-02 1.548607349395751953e-01 -1.423534750938415527e-02 -1.102358549833297729e-01 1.063252612948417664e-01 1.024846732616424561e-01 3.628583624958992004e-02 -5.286942794919013977e-02 -2.790934741497039795e-01 6.259370595216751099e-02 -4.324452579021453857e-01 1.993320733308792114e-01 2.663620412349700928e-01 1.049539893865585327e-01 -2.286429852247238159e-01 1.047807782888412476e-01
1.325532644987106323e-01 -2.931091189384460449e-01 8.821471780538558960e-02 8.831080049276351929e-02 2.049995213747024536e-02 5.723153427243232727e-02 1.658330708742141724e-01 -4.213266074657440186e-03 7.577546685934066772e-02 2.778160572052001953e-01 7.058148086071014404e-02 6.798499822616577148e-02 2.304664999246597290e-01 3.606182057410478592e-03 3.666254878044128418e-02 -2.259877324104309082e-01 3.208836019039154053e-01 7.440257072448730469e-02 1.456159055233001709e-01 -1.893064528703689575e-01 -5.514848977327346802e-02 1.253724992275238037e-01 -4.118737578392028809e-01 3.566304221749305725e-02 -1.701712161302566528e-01 -1.516448408365249634e-01 -3.247377276420593262e-01 7.099489122629165649e-02 1.820544600486755371e-01 6.558149307966232300e-02 -1.474438756704330444e-01 2.735029160976409912e-01
1.290022283792495728e-01 1.426460742950439453e-01 3.279556632041931152e-01 8.279295265674591064e-02 -1.433846205472946167e-01 -1.259975880384445190e-01 1.369168609380722046e-01 -6.309805810451507568e-02 -1.487948894500732422e-01 -1.843999028205871582e-01 1.389534026384353638e-02 -1.120959445834159851e-01 1.761831194162368774e-01 2.128998339176177979e-01 1.053084805607795715e-01 -2.587707014754414558e-03 3.000303208827972412e-01 3.255123645067214966e-02 1.815460026264190674e-01 2.262939661741256714e-01 2.209035009145736694e-01 -4.451246187090873718e-02 -1.408533900976181030e-01 3.382250368595123291e-01 -1.688075214624404907e-01 2.252000421285629272e-01 -3.722015917301177979e-01 -1.464019566774368286e-01 1.495340019464492798e-01 -7.436793297529220581e-02 7.513284683227539062e-02 9.894689545035362244e-03
2.545584142208099365e-01 -2.465958893299102783e-01 -1.205801591277122498e-02 -6.130148470401763916e-02 -2.676938287913799286e-02 -2.249608039855957031e-01 5.399897322058677673e-02 -3.430322930216789246e-02 1.365187764167785645e-01 9.613268077373504639e-03 1.650584861636161804e-02 -3.593319952487945557e-01 3.448140919208526611e-01 1.856541633605957031e-02 2.511660158634185791e-01 4.819883033633232117e-02 -1.548388693481683731e-02 9.630870819091796875e-02 -7.712398469448089600e-02 -5.073270574212074280e-02 1.204827893525362015e-02 -2.092186063528060913e-01 -2.734788954257965088e-01 6.382615864276885986e-02 -1.857766956090927124e-01 2.884496003389358521e-02 -1.114501878619194031e-01 -1.098608449101448059e-01 3.341597616672515869e-01 -3.075613677501678467e-01 -2.563226819038391113e-01 9.842428565025329590e-02
-4.903931170701980591e-02 -1.555422246456146240e-01 1.045539230108261108e-01 -2.599233090877532959e-01 2.486504316329956055e-01 -9.571780264377593994e-02 9.244986623525619507e-02 -1.016081571578979492e-01 3.065567612648010254e-01 6.818518787622451782e-02 -4.128258675336837769e-02 -2.787051200866699219e-01 2.985823526978492737e-02 9.998897463083267212e-02 1.482533365488052368e-01 8.488128334283828735e-02 -9.059070795774459839e-02 1.252320408821105957e-01 2.152293920516967773e-01 -1.483752131462097168e-01 1.378491967916488647e-01 2.168693952262401581e-02 -1.017303690314292908e-01 1.547504365444183350e-01 -1.049504205584526062e-01 1.504484117031097412e-01 -5.256553292274475098e-01 -6.361932307481765747e-02 1.628469526767730713e-01 -1.293365508317947388e-01 -1.811718940734863281e-01 2.255905121564865112e-01
-4.313016775995492935e-03 4.676736891269683838e-03 1.460597962141036987e-01 -1.317681074142456055e-01 -1.219232752919197083e-01 6.726180016994476318e-02 9.854240715503692627e-02 1.143886074423789978e-01 -2.454801835119724274e-02 -2.048221826553344727e-01 8.757690340280532837e-02 -9.687365591526031494e-02 -1.482548471540212631e-02 -1.372288614511489868e-01 2.874740064144134521e-01 2.142605334520339966e-01 1.689509004354476929e-01 1.076373979449272156e-01 -4.268657788634300232e-02 2.232917398214340210e-01 1.637884229421615601e-01 -2.162623964250087738e-02 -3.636161088943481445e-01 3.756242692470550537e-01 -1.748088449239730835e-01 1.257681548595428467e-01 -4.950740635395050049e-01 -2.432448416948318481e-02 1.206088140606880188e-01 9.880290180444717407e-02 1.407350320369005203e-02 -5.367029458284378052e-02
[truncated: 3,269,035 more chars]
