# Supplementary material for: The Language of Innovation
Source: PLoS One. 2020 Apr 30;15(4):e0230107. doi: 10.1371/journal.pone.0230107 (PMC7194493; doi:10.1371/journal.pone.0230107)
Supplement: S17 File — (GZ) [file pone.0230107.s017.tar.gz › 1995-1999/V2Run_3_VS_4500_embeddings1995-1999ED32.txt]

1.825606524944305420e-01 3.740674853324890137e-01 3.274219483137130737e-02 3.695983812212944031e-02 -4.095098078250885010e-01 -1.405785083770751953e-01 1.237967982888221741e-01 -7.697733491659164429e-02 2.434325665235519409e-01 3.688881173729896545e-02 -4.331028461456298828e-02 9.020160883665084839e-03 3.023734688758850098e-01 -1.699843630194664001e-02 3.237628936767578125e-01 1.592853814363479614e-01 -9.483908861875534058e-02 1.900320649147033691e-01 -1.168126165866851807e-01 1.409087330102920532e-01 6.505054188892245293e-04 -3.408710956573486328e-01 1.337708383798599243e-01 -1.727779358625411987e-01 1.731650158762931824e-02 -5.253906175494194031e-02 -1.460842341184616089e-01 6.008422002196311951e-02 1.806077212095260620e-01 1.068056449294090271e-01 8.483969420194625854e-02 9.655118733644485474e-02
3.642571270465850830e-01 8.604548871517181396e-02 6.788696348667144775e-02 8.429411053657531738e-02 -2.606542408466339111e-01 8.425264060497283936e-02 2.247218638658523560e-01 -5.433438345789909363e-02 -2.580312453210353851e-02 7.224570959806442261e-02 9.952667169272899628e-03 -2.825628519058227539e-01 -3.391212085261940956e-03 -1.600579619407653809e-01 3.439598679542541504e-01 1.170426905155181885e-01 -5.353381484746932983e-02 2.466687709093093872e-01 -1.643709401832893491e-04 2.308661639690399170e-01 2.488963305950164795e-02 1.602477952837944031e-02 3.747088611125946045e-01 5.036306008696556091e-02 -7.652465254068374634e-02 -1.252334862947463989e-01 -1.193092837929725647e-01 5.508897453546524048e-02 2.489860542118549347e-02 -7.772715389728546143e-02 -3.131357133388519287e-01 -2.681221067905426025e-01
9.650753438472747803e-02 2.790053784847259521e-01 -2.453737147152423859e-02 3.055515885353088379e-01 -2.515417337417602539e-01 -1.096480563282966614e-01 1.156535521149635315e-01 -1.176622509956359863e-01 2.241673469543457031e-01 2.540652453899383545e-01 -4.748259857296943665e-02 1.092772930860519409e-01 1.932687610387802124e-01 -1.285720616579055786e-01 -9.108379483222961426e-03 6.559426337480545044e-02 1.213550269603729248e-01 3.145900368690490723e-02 1.382433772087097168e-01 3.565617799758911133e-01 5.327539145946502686e-02 -1.369203329086303711e-01 -1.786919869482517242e-02 2.733129858970642090e-01 1.121906638145446777e-01 1.099019497632980347e-01 1.465111672878265381e-01 -6.441880017518997192e-02 -1.420130487531423569e-02 -1.122067570686340332e-01 -2.910847663879394531e-01 -3.503213822841644287e-01
1.348869055509567261e-01 2.965969145298004150e-01 -1.735758334398269653e-01 -1.990902572870254517e-01 -1.116448566317558289e-01 -2.062136083841323853e-01 3.364402949810028076e-01 -3.980551064014434814e-01 1.201402023434638977e-01 1.229002177715301514e-01 -2.789454758167266846e-01 -4.961209744215011597e-02 -3.820876032114028931e-02 9.716615080833435059e-02 1.378464698791503906e-01 1.757398545742034912e-01 4.061538726091384888e-02 1.164008229970932007e-01 -1.278185397386550903e-01 -1.613982766866683960e-01 4.365020990371704102e-02 5.274267494678497314e-02 -1.835158616304397583e-01 -1.135352030396461487e-01 -1.947530955076217651e-01 -1.084971986711025238e-02 2.501908540725708008e-01 3.966705128550529480e-02 1.256921328604221344e-03 2.278669327497482300e-01 5.927533283829689026e-02 -2.456609606742858887e-01
6.992010772228240967e-02 2.286254614591598511e-01 -1.965130120515823364e-01 1.235533654689788818e-01 -2.367221266031265259e-01 -1.360468566417694092e-01 3.567276298999786377e-01 -2.654521465301513672e-01 1.326211988925933838e-01 1.610271781682968140e-01 2.608636394143104553e-02 -5.170415714383125305e-02 -1.587514430284500122e-01 -5.535648390650749207e-02 -1.853299289941787720e-01 2.965787649154663086e-01 -1.785098761320114136e-01 1.460634768009185791e-01 2.244685739278793335e-01 4.480266571044921875e-01 2.935767360031604767e-02 -6.316164135932922363e-02 -1.257232576608657837e-01 8.364247530698776245e-02 -9.366028010845184326e-02 1.113727465271949768e-01 -5.123641341924667358e-02 1.045286096632480621e-02 -7.145961374044418335e-02 1.766302436590194702e-01 -9.861523658037185669e-02 -1.316837966442108154e-01
6.882384419441223145e-02 1.794626116752624512e-01 -2.120412737131118774e-01 -1.731551066040992737e-02 -2.611380219459533691e-01 -1.969482302665710449e-01 3.139615952968597412e-01 -1.161240972578525543e-02 1.966754198074340820e-01 -3.860550746321678162e-02 -1.285559535026550293e-01 -5.275775492191314697e-02 5.155771225690841675e-02 6.227936595678329468e-02 1.255616843700408936e-01 3.049059510231018066e-01 -2.046100609004497528e-02 -1.889508590102195740e-02 4.067938923835754395e-01 1.806089878082275391e-01 1.991146802902221680e-02 -1.991857737302780151e-01 1.230638399720191956e-01 1.018998920917510986e-01 -1.151648536324501038e-02 2.644924074411392212e-02 -1.139976531267166138e-01 3.627903386950492859e-02 -6.513315439224243164e-02 2.712250314652919769e-02 -1.796205639839172363e-01 -4.695668518543243408e-01
2.596744000911712646e-01 1.824504137039184570e-01 -1.033206805586814880e-01 1.067810431122779846e-01 -3.001450300216674805e-01 -1.204890385270118713e-01 1.247045695781707764e-01 3.254915401339530945e-02 1.697885245084762573e-01 2.068020999431610107e-01 -4.098892509937286377e-01 -2.409190982580184937e-01 1.406430155038833618e-01 1.298120170831680298e-01 1.187974065542221069e-01 1.787726432085037231e-01 -2.519324123859405518e-01 1.913020312786102295e-01 -1.991007775068283081e-01 2.957359254360198975e-01 -2.173940092325210571e-02 5.197942629456520081e-02 1.026057377457618713e-01 1.044966727495193481e-01 9.959226474165916443e-03 -3.763934969902038574e-02 1.528028845787048340e-01 9.398414939641952515e-02 -1.716081649065017700e-01 1.110326051712036133e-01 1.703837071545422077e-03 -2.199330776929855347e-01
2.050677388906478882e-01 2.479840070009231567e-01 -1.832429766654968262e-01 -6.924241781234741211e-02 -2.116381376981735229e-01 -1.927631348371505737e-01 8.368635922670364380e-02 4.068819340318441391e-03 8.988472819328308105e-02 7.781755924224853516e-02 -8.293622732162475586e-02 1.194041147828102112e-01 -6.520275492221117020e-03 -1.061203777790069580e-01 1.059655398130416870e-01 3.631770312786102295e-01 -7.067611441016197205e-03 -7.614357024431228638e-02 2.098523676395416260e-01 1.922840625047683716e-01 8.355937153100967407e-02 -3.301659524440765381e-01 -1.004806384444236755e-01 3.410751521587371826e-01 1.218957155942916870e-01 -1.380503736436367035e-02 1.333884149789810181e-01 2.111037224531173706e-01 2.633462101221084595e-02 2.757377922534942627e-01 6.652673473581671715e-04 -3.098363280296325684e-01
5.343244597315788269e-02 1.507259011268615723e-01 2.150833606719970703e-01 5.823388323187828064e-02 -2.503845989704132080e-01 -2.873505353927612305e-01 1.331921517848968506e-01 -2.880783379077911377e-01 1.014095395803451538e-01 1.889323294162750244e-01 1.388855725526809692e-01 1.301604975014925003e-02 -2.770310938358306885e-01 1.622744947671890259e-01 -1.744003295898437500e-01 1.545030176639556885e-01 1.963223330676555634e-02 9.196230024099349976e-02 8.496542274951934814e-02 2.080745100975036621e-01 -1.637252420186996460e-01 -8.892752975225448608e-02 -3.075915854424238205e-03 -3.436343744397163391e-02 -2.146058976650238037e-01 1.259777098894119263e-01 1.254474818706512451e-01 2.718743979930877686e-01 8.209869265556335449e-03 -1.186531707644462585e-01 -2.391548752784729004e-01 -3.712116181850433350e-01
1.592898666858673096e-01 2.924612462520599365e-01 -1.513663083314895630e-01 -5.360385403037071228e-02 -3.291747868061065674e-01 -2.990618050098419189e-01 2.210573703050613403e-01 -1.169019266963005066e-01 -4.917966574430465698e-02 1.104044169187545776e-01 1.593665927648544312e-01 5.673526786267757416e-03 4.026629030704498291e-02 -8.421605825424194336e-02 1.829332560300827026e-01 3.203493356704711914e-02 -2.494460046291351318e-01 1.585323214530944824e-01 -5.289948731660842896e-02 2.454174458980560303e-01 2.763343229889869690e-02 2.467051334679126740e-02 3.301889300346374512e-01 1.888457387685775757e-01 7.462421804666519165e-02 -2.856139838695526123e-02 1.160055324435234070e-01 3.264856040477752686e-01 -2.037002742290496826e-01 1.558024436235427856e-01 1.192251313477754593e-02 -1.759279072284698486e-01
-4.862444475293159485e-02 3.827682435512542725e-01 -1.144692599773406982e-01 8.152856677770614624e-02 -1.352805346250534058e-01 6.632869690656661987e-02 -3.630208596587181091e-02 -4.499987885355949402e-02 1.708798855543136597e-01 2.885793745517730713e-01 4.365202784538269043e-02 -1.349565237760543823e-01 2.165315300226211548e-01 9.411485493183135986e-02 1.018573194742202759e-01 3.798969388008117676e-01 -1.478252559900283813e-01 5.117441713809967041e-02 2.681041359901428223e-01 2.935985624790191650e-01 8.154847472906112671e-02 -2.481638938188552856e-01 2.080455720424652100e-01 7.287175208330154419e-02 -7.964187115430831909e-02 -1.168588623404502869e-01 -3.195441886782646179e-02 7.436012476682662964e-02 -3.014925308525562286e-02 2.295259386301040649e-01 -7.135126274079084396e-03 -2.876159548759460449e-01
1.281962245702743530e-01 3.129325211048126221e-01 -8.880230784416198730e-02 4.200331494212150574e-02 -1.106862351298332214e-01 -2.596924006938934326e-01 2.218168228864669800e-01 -1.595993191003799438e-01 1.485605388879776001e-01 2.100217342376708984e-01 6.826015561819076538e-02 9.509266912937164307e-02 1.590163111686706543e-01 5.566147714853286743e-02 1.735007762908935547e-01 1.793736666440963745e-01 -3.031564950942993164e-01 -3.602202981710433960e-02 1.292773634195327759e-01 1.155969426035881042e-01 -2.273082137107849121e-01 -1.982597410678863525e-01 -1.246570870280265808e-01 1.212978139519691467e-01 7.779449224472045898e-02 6.388799101114273071e-02 3.441698551177978516e-01 -2.399937994778156281e-02 -2.149428725242614746e-01 1.092590317130088806e-01 -2.232804149389266968e-01 -2.634762227535247803e-01
8.429758250713348389e-02 6.402378529310226440e-02 -1.693538874387741089e-01 1.409114748239517212e-01 -3.933566510677337646e-01 1.133176684379577637e-01 7.192745804786682129e-02 -2.547705471515655518e-01 1.741043291985988617e-02 3.167874813079833984e-01 5.346972867846488953e-02 -1.880888491868972778e-01 2.194355726242065430e-01 3.962312638759613037e-02 -4.438422620296478271e-03 2.907864451408386230e-01 9.868979454040527344e-02 3.105695247650146484e-01 -2.149220556020736694e-01 3.696633279323577881e-01 -8.060397952795028687e-02 3.307665884494781494e-02 7.988399267196655273e-02 8.373530954122543335e-02 4.387067258358001709e-02 -1.473422497510910034e-01 -2.223104611039161682e-02 2.580038607120513916e-01 3.874560818076133728e-02 2.176205068826675415e-02 -1.583279222249984741e-01 -4.070531204342842102e-02
-1.228862255811691284e-01 2.371362149715423584e-01 -3.365609794855117798e-02 -2.645676434040069580e-01 -1.108738854527473450e-01 1.278783828020095825e-01 3.077629506587982178e-01 -3.170294761657714844e-01 1.569719761610031128e-01 1.825639903545379639e-01 -1.031281352043151855e-01 -1.887499243021011353e-01 -3.964747861027717590e-02 -2.212082296609878540e-01 3.490705788135528564e-01 1.326282024383544922e-01 1.385746747255325317e-01 2.301149964332580566e-01 -3.945334628224372864e-02 4.614446684718132019e-02 1.358317881822586060e-01 -1.114739701151847839e-01 1.049589589238166809e-01 1.297571659088134766e-01 -2.106033824384212494e-02 6.934056431055068970e-02 1.353600174188613892e-01 -9.119877219200134277e-02 1.361860241740942001e-02 2.804405391216278076e-01 2.189830120187252760e-04 -3.069074153900146484e-01
2.295026183128356934e-02 2.581397891044616699e-01 -1.163889765739440918e-01 4.168561659753322601e-03 -3.441474437713623047e-01 -1.211383193731307983e-01 1.100443005561828613e-01 1.028081774711608887e-01 -2.211800403892993927e-02 2.915594279766082764e-01 -2.834594622254371643e-02 -6.817262154072523117e-03 3.758373111486434937e-02 -1.344159059226512909e-02 1.012926921248435974e-01 4.591541588306427002e-01 -1.285711824893951416e-01 1.318372637033462524e-01 2.225204557180404663e-01 2.102644592523574829e-01 -7.363439351320266724e-02 -3.331033289432525635e-01 9.601662307977676392e-02 2.545381784439086914e-01 1.045733690261840820e-01 1.354812383651733398e-01 -6.960728764533996582e-02 6.743495911359786987e-02 -9.963731467723846436e-02 -8.711466193199157715e-02 3.883713483810424805e-02 -2.805795967578887939e-01
-2.184306643903255463e-02 -2.812464162707328796e-02 -8.013404905796051025e-02 -3.161371871829032898e-02 -3.339764475822448730e-01 -1.084445491433143616e-01 3.261349797248840332e-01 -3.823989257216453552e-02 1.014044880867004395e-01 2.522645592689514160e-01 -5.707662180066108704e-02 -1.560496538877487183e-01 2.285003811120986938e-01 8.891820162534713745e-02 2.298890054225921631e-01 2.831151783466339111e-01 1.555641740560531616e-01 1.073558628559112549e-01 -1.289728134870529175e-01 3.527859449386596680e-01 2.817865461111068726e-02 -1.397289037704467773e-01 2.249859720468521118e-01 1.249884143471717834e-01 -1.929740458726882935e-01 -7.958285510540008545e-02 -6.545763462781906128e-02 3.231659233570098877e-01 1.037721484899520874e-01 -6.981360167264938354e-02 -1.515754759311676025e-01 1.060426011681556702e-01
1.111414656043052673e-01 3.362184464931488037e-01 -8.201471716165542603e-02 3.842730447649955750e-02 -3.465740978717803955e-01 2.346413210034370422e-02 2.988269329071044922e-01 -2.848645485937595367e-02 9.907028824090957642e-02 -4.353279620409011841e-02 2.388775795698165894e-01 6.966927647590637207e-02 2.826640009880065918e-01 -6.362087279558181763e-02 4.992528259754180908e-02 5.057429149746894836e-02 -2.294277027249336243e-02 3.189137876033782959e-01 8.082956820726394653e-02 8.997970819473266602e-02 2.276987284421920776e-01 1.377718895673751831e-01 2.600767016410827637e-01 2.704796493053436279e-01 -4.141048341989517212e-02 5.245118960738182068e-02 4.256477952003479004e-02 3.074069619178771973e-01 -2.090000314638018608e-03 1.904699951410293579e-01 -2.585769444704055786e-02 -1.636693775653839111e-01
-4.678985569626092911e-03 4.166449904441833496e-01 1.097828820347785950e-01 -6.977183371782302856e-02 3.026558458805084229e-02 -1.581872701644897461e-01 3.020218908786773682e-01 -2.208600342273712158e-01 9.095311164855957031e-02 -4.636182263493537903e-02 -8.055388927459716797e-02 -2.910382673144340515e-02 1.485035717487335205e-01 -2.554033994674682617e-01 1.689898669719696045e-01 1.009447351098060608e-01 -3.804896026849746704e-02 2.138717174530029297e-01 -3.403416648507118225e-02 1.856433227658271790e-02 1.871591806411743164e-01 -1.563425362110137939e-01 1.763156056404113770e-01 -8.824046701192855835e-02 -1.566528528928756714e-01 -3.058908879756927490e-01 -3.312619403004646301e-02 5.994987115263938904e-02 -3.464552387595176697e-02 4.162681102752685547e-01 -3.141893446445465088e-02 -2.333142310380935669e-01
2.101528793573379517e-01 4.230487346649169922e-01 1.643165363930165768e-03 -5.342848971486091614e-02 -2.060334533452987671e-01 -2.446587383747100830e-01 6.985379755496978760e-02 1.589319668710231781e-02 -3.586217761039733887e-02 5.374523624777793884e-02 -7.737670838832855225e-02 -6.287476420402526855e-02 -1.978153288364410400e-01 3.774053603410720825e-02 1.825156956911087036e-01 2.563654780387878418e-01 -1.786170899868011475e-01 7.680544257164001465e-02 3.969362378120422363e-02 4.841635823249816895e-01 -1.005385741591453552e-01 9.510558098554611206e-02 -8.158945292234420776e-02 1.198895201086997986e-01 -2.591506540775299072e-01 2.782042622566223145e-01 -9.881218522787094116e-02 2.316536195576190948e-02 2.241367101669311523e-02 -8.765913546085357666e-02 -1.250563859939575195e-01 -1.421395987272262573e-01
-4.930838197469711304e-02 4.376261830329895020e-01 -1.729464530944824219e-01 -1.606989651918411255e-01 -2.749204933643341064e-01 2.200808748602867126e-02 3.807420730590820312e-01 -3.596244454383850098e-01 4.878157377243041992e-02 -3.440393134951591492e-02 -1.701868921518325806e-01 1.273957546800374985e-02 -3.123673051595687866e-02 1.078709810972213745e-01 3.489485085010528564e-01 4.052998125553131104e-02 2.887549065053462982e-02 2.491728663444519043e-01 9.047435224056243896e-02 5.455440282821655273e-02 2.211268991231918335e-01 -5.922454968094825745e-02 8.600065857172012329e-02 4.395721014589071274e-03 -6.676410883665084839e-02 -8.181148022413253784e-02 9.514313936233520508e-02 3.419294208288192749e-02 8.459044992923736572e-02 7.452821731567382812e-02 1.480589956045150757e-01 -2.033290117979049683e-01
-2.689125835895538330e-01 4.086855351924896240e-01 -1.911599487066268921e-01 -1.639095246791839600e-01 -2.036163657903671265e-01 -5.914254486560821533e-02 1.738899499177932739e-01 -2.947728037834167480e-01 1.815185993909835815e-01 2.096206843852996826e-01 -2.002528011798858643e-01 -7.726982235908508301e-02 2.028229683637619019e-01 8.983843028545379639e-02 2.531320750713348389e-01 3.837521374225616455e-02 1.210720464587211609e-01 1.629785001277923584e-01 1.705271899700164795e-01 -7.140432298183441162e-02 1.514350622892379761e-01 -1.110074520111083984e-01 3.045295365154743195e-02 5.496228113770484924e-02 -6.749744713306427002e-02 -2.056572772562503815e-02 1.396409273147583008e-01 -8.208072185516357422e-02 1.498961597681045532e-01 2.415330708026885986e-01 -1.019491925835609436e-01 -2.458270341157913208e-01
8.905121684074401855e-02 1.869873702526092529e-01 -1.322486698627471924e-01 -4.286835789680480957e-01 -2.234554588794708252e-01 -1.171802729368209839e-01 -7.679876289330422878e-04 -4.742395598441362381e-03 -2.011361271142959595e-01 6.999395042657852173e-02 -1.498096883296966553e-01 -8.090610057115554810e-02 1.356927752494812012e-01 4.439358040690422058e-02 2.616121768951416016e-01 1.659574657678604126e-01 1.404168903827667236e-01 3.285519480705261230e-01 9.033777564764022827e-02 1.315315663814544678e-01 7.099029421806335449e-02 7.886865735054016113e-02 -9.682010114192962646e-02 -1.898065656423568726e-01 -4.345555230975151062e-02 -8.176460862159729004e-02 3.295051753520965576e-01 -5.941063910722732544e-02 1.963969767093658447e-01 2.720439136028289795e-01 -2.061924524605274200e-02 -2.407963722944259644e-01
3.016588985919952393e-01 2.997544705867767334e-01 -8.192539215087890625e-02 6.734578311443328857e-02 -1.747711151838302612e-01 4.844639077782630920e-02 9.576166421175003052e-02 -3.578386008739471436e-01 1.071813479065895081e-01 -5.084507539868354797e-02 -1.424009650945663452e-01 -8.747299760580062866e-02 9.636323153972625732e-02 6.555620580911636353e-02 1.236852407455444336e-01 5.580997467041015625e-02 -1.785717159509658813e-01 3.851816356182098389e-01 -1.339543908834457397e-01 3.142259418964385986e-01 -7.495104800909757614e-03 -4.346007108688354492e-02 4.304864630103111267e-02 5.980768054723739624e-02 -2.660028636455535889e-01 9.524258226156234741e-02 -1.701600477099418640e-02 3.588227927684783936e-01 -2.198623865842819214e-01 2.040584385395050049e-02 -1.353292632848024368e-02 -4.088678210973739624e-02
1.481055766344070435e-01 2.418946772813796997e-01 8.077985048294067383e-02 1.948082000017166138e-01 -1.789896637201309204e-01 -1.069961264729499817e-01 4.356742650270462036e-02 -2.141362279653549194e-01 2.882136404514312744e-01 -3.022475354373455048e-02 6.325658876448869705e-03 9.125663340091705322e-02 1.819637566804885864e-01 -6.732395291328430176e-02 1.060640662908554077e-01 2.915433049201965332e-01 -4.055162370204925537e-01 3.081056475639343262e-02 2.499411106109619141e-01 1.042838320136070251e-01 1.460865586996078491e-01 -3.078845441341400146e-01 2.140842191874980927e-02 1.513943523168563843e-01 -1.013976261019706726e-01 8.774632960557937622e-02 -2.637260779738426208e-02 3.310192748904228210e-02 -7.526355236768722534e-02 9.998880326747894287e-02 -2.707290351390838623e-01 -2.657435238361358643e-01
2.994746863842010498e-01 4.528951942920684814e-01 -1.989046037197113037e-01 -1.419961750507354736e-01 -2.222469747066497803e-01 -2.030443251132965088e-01 3.435319662094116211e-01 -1.068326905369758606e-01 1.309600621461868286e-01 2.843418121337890625e-01 4.127329960465431213e-02 1.444997638463973999e-01 1.012546494603157043e-01 6.269076466560363770e-02 -1.027279999107122421e-02 2.561205327510833740e-01 1.348931044340133667e-01 -1.506646573543548584e-01 1.005186960101127625e-01 1.029746457934379578e-01 1.063913330435752869e-01 -1.172609403729438782e-01 -3.015162609517574310e-02 1.854150593280792236e-01 2.650270238518714905e-02 -1.003003343939781189e-01 -1.202424615621566772e-01 -7.175665348768234253e-02 -1.391859948635101318e-01 1.016667932271957397e-01 -1.381558626890182495e-01 -1.543691009283065796e-01
2.411592938005924225e-02 4.452307149767875671e-02 -2.531603872776031494e-01 -1.482620388269424438e-01 -2.708449959754943848e-01 -2.298236638307571411e-01 4.983528517186641693e-03 -6.981191039085388184e-02 1.490527689456939697e-01 2.565368413925170898e-01 -1.177332773804664612e-01 4.668056219816207886e-02 1.254113018512725830e-01 -1.915550827980041504e-01 -4.646587744355201721e-02 -3.643294051289558411e-02 8.602226153016090393e-03 4.405776858329772949e-01 2.561239004135131836e-01 1.944428086280822754e-01 3.001291453838348389e-01 9.362605214118957520e-02 1.063018515706062317e-01 -1.216413080692291260e-01 -3.216308653354644775e-01 -5.678881332278251648e-02 -8.694586902856826782e-02 -8.623373694717884064e-03 -3.193413838744163513e-02 -1.569460034370422363e-01 -2.111144661903381348e-01 -1.151406317949295044e-01
-8.161361515522003174e-02 3.090217113494873047e-01 -2.364600449800491333e-01 -9.623323380947113037e-02 -9.725675731897354126e-02 -7.059589773416519165e-02 4.843595996499061584e-02 1.054676175117492676e-01 -1.124486550688743591e-01 9.617494046688079834e-02 -1.671161502599716187e-01 1.231667175889015198e-01 6.718512624502182007e-02 -3.373185396194458008e-01 2.972004413604736328e-01 1.049831733107566833e-01 -1.342711895704269409e-01 1.246406957507133484e-01 -1.775895506143569946e-01 -2.489837631583213806e-02 3.438301980495452881e-01 -1.627110689878463745e-01 1.399646699428558350e-01 1.297700703144073486e-01 -1.496088206768035889e-01 3.497511148452758789e-01 -1.087253913283348083e-02 1.042006015777587891e-01 1.913213729858398438e-01 -2.189360111951828003e-01 -5.639941990375518799e-02 -1.785229891538619995e-01
1.425006389617919922e-01 1.472364515066146851e-01 -3.960849642753601074e-01 5.603472515940666199e-02 -3.342226147651672363e-01 1.115206032991409302e-01 4.732903093099594116e-02 1.587540656328201294e-01 2.949515581130981445e-01 3.380993902683258057e-01 1.007871031761169434e-01 3.158076480031013489e-02 -1.142980977892875671e-01 -1.761179119348526001e-01 2.306226342916488647e-01 -1.178104951977729797e-01 1.882898807525634766e-01 2.064826488494873047e-01 5.270418524742126465e-02 -1.329618096351623535e-01 6.039211526513099670e-02 -2.032143026590347290e-01 6.211642920970916748e-02 5.622559040784835815e-02 -5.187678709626197815e-02 -1.955987364053726196e-01 2.060846835374832153e-01 -8.346018195152282715e-02 -8.334950357675552368e-02 -1.995996534824371338e-01 -1.211508065462112427e-01 -1.429606527090072632e-01
9.857449680566787720e-02 3.193733692169189453e-01 -2.147180289030075073e-01 5.297608673572540283e-02 -2.816826701164245605e-01 -1.349619030952453613e-01 4.776792228221893311e-02 -1.741808056831359863e-01 1.785209402441978455e-02 8.402364701032638550e-02 1.347610801458358765e-01 -1.683516544289886951e-03 -3.434014320373535156e-02 -2.529025673866271973e-01 1.953137814998626709e-01 1.389940828084945679e-01 -5.010032560676336288e-03 3.688317164778709412e-02 1.791618168354034424e-01 3.472763597965240479e-01 -1.824485063552856445e-01 -2.568954825401306152e-01 1.303859949111938477e-01 1.621032655239105225e-01 8.050750195980072021e-02 3.464668616652488708e-02 -6.404879689216613770e-02 1.691747158765792847e-01 -9.458669275045394897e-02 4.771522805094718933e-02 3.072672896087169647e-02 -4.602468609809875488e-01
3.023468554019927979e-01 5.982554703950881958e-02 -1.442491859197616577e-01 -1.361071765422821045e-01 -1.998528391122817993e-01 -1.635061353445053101e-01 6.039492040872573853e-02 -1.360061764717102051e-01 2.666231095790863037e-01 2.645886242389678955e-01 -1.724830865859985352e-01 -7.941678166389465332e-02 9.509585052728652954e-02 6.090689450502395630e-02 -5.436803400516510010e-02 1.145623251795768738e-02 2.549841701984405518e-01 3.638744056224822998e-01 8.638567477464675903e-02 1.701342910528182983e-01 1.936486363410949707e-01 -6.226915866136550903e-02 2.087111324071884155e-01 -2.490578889846801758e-01 -1.387370675802230835e-01 6.006356701254844666e-02 6.615981459617614746e-02 2.750796079635620117e-01 1.050398349761962891e-01 4.789270460605621338e-02 8.192604780197143555e-02 -2.830615937709808350e-01
1.954316347837448120e-01 4.356777966022491455e-01 -3.299581706523895264e-01 -2.433070838451385498e-01 -2.153425365686416626e-01 -6.769341230392456055e-02 -1.008543930947780609e-02 -8.141314901877194643e-05 2.585923857986927032e-02 2.730090320110321045e-01 1.495822072029113770e-01 9.239064902067184448e-02 2.188723683357238770e-01 5.327828973531723022e-02 2.213444560766220093e-01 2.750084400177001953e-01 1.139182001352310181e-01 -9.526704996824264526e-02 7.941827923059463501e-02 1.611614823341369629e-01 1.529916469007730484e-02 -7.366634160280227661e-02 -4.074417054653167725e-02 2.815371751785278320e-01 -4.567112773656845093e-02 4.661783948540687561e-02 9.010998904705047607e-02 -1.791004091501235962e-01 -5.232114344835281372e-02 2.477752864360809326e-01 4.231905192136764526e-02 -1.417375952005386353e-01
4.089120030403137207e-01 1.510926634073257446e-01 -2.243063747882843018e-01 -1.075991913676261902e-01 -4.373663663864135742e-01 -1.721768379211425781e-01 -7.749939709901809692e-02 -1.892124563455581665e-01 2.290575355291366577e-01 1.738184690475463867e-01 -3.153970465064048767e-02 -7.736717164516448975e-02 1.163949742913246155e-01 4.101131856441497803e-02 3.672303259372711182e-02 9.610622376203536987e-02 9.454300254583358765e-02 8.947266265749931335e-03 -6.078729033470153809e-02 2.880722284317016602e-01 7.342349272221326828e-03 -1.255972310900688171e-03 1.953930109739303589e-01 1.529801785945892334e-01 -4.459412023425102234e-02 -1.565325856208801270e-01 -7.751402258872985840e-02 2.374595552682876587e-01 1.332515180110931396e-01 1.175876557826995850e-01 -3.033297359943389893e-01 6.312684156000614166e-03
1.206949949264526367e-01 3.206247687339782715e-01 -2.840806543827056885e-01 2.936059981584548950e-02 -2.009995430707931519e-01 -5.150177478790283203e-01 1.720454357564449310e-02 -4.346594586968421936e-02 4.444455355405807495e-02 1.777968555688858032e-01 -4.998154565691947937e-02 1.682185381650924683e-01 9.860889613628387451e-02 7.614864408969879150e-02 1.794434934854507446e-01 1.968017816543579102e-01 1.398117989301681519e-01 1.970275118947029114e-02 2.494502067565917969e-01 1.100532263517379761e-01 -8.308887481689453125e-02 -4.297738522291183472e-02 -1.027083955705165863e-03 3.403234183788299561e-01 1.918393075466156006e-01 -6.564519554376602173e-02 -2.407341077923774719e-02 9.519852697849273682e-02 1.954965144395828247e-01 5.124644376337528229e-03 9.154319018125534058e-02 -1.618011444807052612e-01
2.251082062721252441e-01 2.916108667850494385e-01 6.178491562604904175e-02 1.495376676321029663e-01 -4.289166033267974854e-01 -4.840628057718276978e-02 7.867307960987091064e-02 -1.203688383102416992e-01 1.398670822381973267e-01 2.892117500305175781e-01 3.046437352895736694e-02 -7.725027948617935181e-02 1.834035664796829224e-01 2.023900486528873444e-02 8.453850448131561279e-02 2.237695902585983276e-01 1.463266164064407349e-01 -9.925100207328796387e-02 2.337271869182586670e-01 1.449291259050369263e-01 -2.574710920453071594e-02 -1.862134337425231934e-01 1.219748184084892273e-01 1.899111568927764893e-01 1.965156793594360352e-01 -2.375479042530059814e-02 -1.261970400810241699e-01 2.923182249069213867e-01 -1.520741789136081934e-04 9.853528439998626709e-02 1.302479356527328491e-01 -2.633290290832519531e-01
-1.156765222549438477e-02 2.148880064487457275e-01 1.069324165582656860e-01 1.631843596696853638e-01 -2.779536545276641846e-01 -4.538674056529998779e-01 2.327197194099426270e-01 -3.825351595878601074e-02 1.273606065660715103e-02 1.410728394985198975e-01 9.706812351942062378e-02 1.477711182087659836e-02 -8.486257493495941162e-02 1.854771673679351807e-01 8.261474967002868652e-02 2.173629701137542725e-01 -6.708081811666488647e-02 6.933963298797607422e-02 1.388259083032608032e-01 3.375682532787322998e-01 2.812762185931205750e-02 -2.120000272989273071e-01 -7.555621117353439331e-02 -1.808724850416183472e-01 -2.141496241092681885e-01 1.317516714334487915e-01 -1.206833720207214355e-01 2.459153980016708374e-01 1.631424427032470703e-01 1.363695319741964340e-02 2.019302174448966980e-02 -2.433356493711471558e-01
-5.776207894086837769e-03 2.143692225217819214e-01 -1.760242134332656860e-01 -3.958386480808258057e-01 -1.411719769239425659e-01 -1.458263248205184937e-01 1.712317019701004028e-01 -2.814379632472991943e-01 -5.096979066729545593e-02 2.527740001678466797e-01 -1.470319479703903198e-01 -3.915121778845787048e-02 1.415753662586212158e-01 1.645667292177677155e-02 4.592918753623962402e-01 3.215266019105911255e-02 -6.247501075267791748e-02 1.922708153724670410e-01 -1.422735210508108139e-02 4.751286655664443970e-02 1.369793433696031570e-02 -1.483879797160625458e-02 -4.917046800255775452e-02 -2.123955190181732178e-01 -1.698119193315505981e-02 -8.740516752004623413e-02 5.884797126054763794e-02 -1.000864505767822266e-01 -5.049966648221015930e-02 -1.168284490704536438e-01 1.157129630446434021e-01 -3.903982937335968018e-01
1.265745013952255249e-01 1.348456591367721558e-01 -1.829089820384979248e-01 1.107692420482635498e-01 -3.174308538436889648e-01 5.848684348165988922e-03 1.308421939611434937e-01 3.393319994211196899e-02 -1.607906818389892578e-01 7.321882247924804688e-02 7.729101926088333130e-02 -5.935308709740638733e-02 3.292853236198425293e-01 -2.449609190225601196e-01 7.211388647556304932e-02 1.136314496397972107e-01 5.659939721226692200e-02 -2.883009426295757294e-02 9.627877920866012573e-02 2.184631824493408203e-01 2.021948993206024170e-01 -2.766788601875305176e-01 1.236251443624496460e-01 1.991151571273803711e-01 -1.247416599653661251e-03 -2.928873524069786072e-02 -2.857144176959991455e-02 2.054949998855590820e-01 1.644438058137893677e-01 1.735297292470932007e-01 -4.577152431011199951e-01 -1.725914478302001953e-01
-8.807243406772613525e-02 2.961487174034118652e-01 -2.193111181259155273e-01 1.696150749921798706e-02 -3.140110075473785400e-01 7.477881759405136108e-02 1.729953587055206299e-01 -6.919396668672561646e-02 1.138517037034034729e-01 8.970225229859352112e-03 2.102558314800262451e-01 -7.125236093997955322e-02 1.350373774766921997e-01 -1.005700528621673584e-01 1.339333355426788330e-01 3.654092252254486084e-01 -1.189320087432861328e-01 5.857960134744644165e-02 3.255329728126525879e-01 2.636949717998504639e-01 -4.985850304365158081e-02 -1.057008802890777588e-01 1.047225818037986755e-01 1.894697844982147217e-01 -2.129987115040421486e-03 1.198274791240692139e-01 1.021058764308691025e-02 1.250879913568496704e-01 8.516467362642288208e-02 6.889434158802032471e-02 5.798789858818054199e-02 -4.195494949817657471e-01
4.596424847841262817e-02 2.386015355587005615e-01 -1.619205772876739502e-01 5.152636393904685974e-02 -1.399169713258743286e-01 9.211394935846328735e-03 5.791500583291053772e-02 -2.013042569160461426e-01 7.821186445653438568e-03 2.289219051599502563e-01 1.255555301904678345e-01 -1.321884840726852417e-01 5.490809679031372070e-02 -1.516005396842956543e-01 3.965115919709205627e-02 3.250444531440734863e-01 -1.715857237577438354e-01 -6.147667299956083298e-03 3.661209344863891602e-01 8.448761701583862305e-02 1.103757787495851517e-02 -2.746018171310424805e-01 4.106235876679420471e-02 2.419933527708053589e-01 1.027220860123634338e-01 3.497597947716712952e-02 -3.721894696354866028e-02 1.995116621255874634e-01 1.293680667877197266e-01 -2.472291886806488037e-02 -7.209143787622451782e-02 -4.976636171340942383e-01
1.867015957832336426e-01 1.236843690276145935e-01 8.365145325660705566e-02 3.588989749550819397e-02 -3.035153448581695557e-01 -8.940501511096954346e-02 3.465949296951293945e-01 3.048406541347503662e-02 3.950854763388633728e-02 5.551511049270629883e-02 -1.866014152765274048e-01 1.948000304400920868e-02 1.150193158537149429e-02 2.625317573547363281e-01 1.563917696475982666e-01 2.456207573413848877e-01 -3.698382154107093811e-02 3.144958019256591797e-01 1.547728627920150757e-01 9.080295264720916748e-02 2.905042171478271484e-01 3.899489343166351318e-02 4.264334961771965027e-02 3.742295205593109131e-01 2.215084433555603027e-02 3.480543149635195732e-03 1.996953338384628296e-01 1.373101025819778442e-01 -1.683387719094753265e-02 3.979582805186510086e-03 -3.237836360931396484e-01 4.556840658187866211e-02
1.521954536437988281e-01 3.854069709777832031e-01 -2.199097424745559692e-01 -3.137022024020552635e-03 -2.613852322101593018e-01 -9.938732534646987915e-02 1.626769304275512695e-01 -4.257438704371452332e-02 -5.654468387365341187e-02 1.341535001993179321e-01 1.253537684679031372e-01 5.145970731973648071e-02 -9.411595016717910767e-02 -2.557596750557422638e-02 2.314507812261581421e-01 3.342466950416564941e-01 -4.736334085464477539e-02 -2.827211841940879822e-02 1.998444050550460815e-01 1.213798448443412781e-01 6.917542964220046997e-02 -1.950072795152664185e-01 -7.917690277099609375e-02 2.764667570590972900e-01 1.980980634689331055e-01 2.709366977214813232e-01 4.927738755941390991e-02 1.154971658252179623e-03 -2.457808889448642731e-02 1.018180474638938904e-01 1.106645986437797546e-01 -3.708998560905456543e-01
9.679200127720832825e-03 3.759692013263702393e-01 7.028342783451080322e-02 -1.162928491830825806e-01 -2.102700620889663696e-01 -2.321585118770599365e-01 -1.723593287169933319e-02 2.815534472465515137e-01 7.319337129592895508e-02 2.796203494071960449e-01 -2.631553709506988525e-01 -6.381797045469284058e-02 6.203140132129192352e-03 -2.354219406843185425e-01 5.221375264227390289e-03 5.773747712373733521e-02 -9.461439400911331177e-02 1.116537004709243774e-01 -1.814279407262802124e-01 -1.122054755687713623e-01 5.606982856988906860e-02 -1.716469675302505493e-01 3.666285872459411621e-01 -6.948653608560562134e-02 -2.014375776052474976e-01 5.283015221357345581e-02 2.643832266330718994e-01 -8.758988231420516968e-02 2.163020968437194824e-01 1.416387557983398438e-01 1.447178609669208527e-02 -1.412295848131179810e-01
3.364012241363525391e-01 6.955254077911376953e-02 -1.675344258546829224e-01 -2.865627706050872803e-01 -3.917826116085052490e-01 -1.048958450555801392e-01 -1.506868004798889160e-01 -1.701179891824722290e-01 1.379854530096054077e-01 3.698219060897827148e-01 1.201254595071077347e-02 6.419009715318679810e-02 8.869405835866928101e-03 9.988407045602798462e-02 7.551857829093933105e-02 -9.906930848956108093e-03 -3.444157540798187256e-02 2.360238730907440186e-01 5.536082386970520020e-02 8.352375775575637817e-02 3.018848598003387451e-01 2.847536280751228333e-02 9.641122817993164062e-02 -1.725433468818664551e-01 -9.726194292306900024e-02 1.083796843886375427e-01 -5.852722376585006714e-02 2.875634729862213135e-01 1.097568720579147339e-01 1.707340180873870850e-01 2.234671264886856079e-02 -1.810286045074462891e-01
1.888768002390861511e-02 3.227183222770690918e-01 3.223835676908493042e-02 1.180404871702194214e-01 -1.141990534961223602e-02 -1.407682001590728760e-01 1.330656111240386963e-01 -1.945233941078186035e-01 2.703378349542617798e-02 5.871542543172836304e-02 -4.607912525534629822e-02 -2.308984249830245972e-01 2.704022228717803955e-01 4.654834046959877014e-02 2.410437613725662231e-01 3.091922402381896973e-01 -1.660227328538894653e-01 1.233297437429428101e-01 1.129330322146415710e-01 2.885507345199584961e-01 3.688482642173767090e-01 -2.475203014910221100e-02 2.938983263447880745e-03 5.514866858720779419e-02 -3.760251402854919434e-01 6.712187081575393677e-02 1.130589544773101807e-01 -2.004371397197246552e-02 -5.179512500762939453e-02 1.954097002744674683e-01 -1.867945045232772827e-01 -5.553644523024559021e-02
-1.637365221977233887e-01 3.603539764881134033e-01 -1.741016842424869537e-02 -2.164234966039657593e-01 -3.065763115882873535e-01 -1.475769579410552979e-01 1.973896846175193787e-02 -4.435903131961822510e-01 -2.098654806613922119e-01 2.208879888057708740e-01 -3.198906183242797852e-01 -2.297431528568267822e-01 1.318559050559997559e-01 -2.384266257286071777e-01 6.528087705373764038e-02 -4.734400659799575806e-02 -5.943855643272399902e-02 2.840838432312011719e-01 -3.649837896227836609e-02 6.639056652784347534e-02 -2.041120529174804688e-01 -3.143383562564849854e-02 -4.151782486587762833e-04 -1.070862077176570892e-02 9.950043633580207825e-03 7.004253566265106201e-02 -3.959098365157842636e-03 6.999259442090988159e-02 4.466713219881057739e-02 1.671603322029113770e-02 6.598670780658721924e-02 -7.273489236831665039e-02
7.275367528200149536e-02 3.453118801116943359e-01 -1.595778018236160278e-01 -2.121467292308807373e-01 -1.397155821323394775e-01 -2.531498670578002930e-02 3.416928350925445557e-01 -3.448141813278198242e-01 1.919395774602890015e-01 3.185777738690376282e-02 -2.838926017284393311e-01 -3.643954545259475708e-02 1.598918288946151733e-01 -3.054847009479999542e-03 2.470078915357589722e-01 1.734723597764968872e-01 -1.623771712183952332e-02 2.156374305486679077e-01 -3.859441354870796204e-02 -6.811287254095077515e-02 -9.269317239522933960e-02 -5.894967168569564819e-02 2.674526534974575043e-03 -1.247948855161666870e-01 -2.889392897486686707e-02 -1.631744056940078735e-01 5.500961467623710632e-02 6.628928333520889282e-02 1.734756380319595337e-01 1.536150276660919189e-01 9.459772706031799316e-02 -3.669648766517639160e-01
2.643278241157531738e-01 2.339178621768951416e-01 3.545813262462615967e-02 1.461988594383001328e-02 -1.870675981044769287e-01 -2.569839358329772949e-01 -1.924781315028667450e-02 -2.025361508131027222e-01 4.733571037650108337e-02 3.871800899505615234e-01 3.787579759955406189e-02 -1.405355036258697510e-01 2.364322841167449951e-01 3.340068086981773376e-02 1.868021786212921143e-01 4.379687085747718811e-02 2.902952134609222412e-01 -1.025021225214004517e-01 -1.784639358520507812e-01 1.500698924064636230e-01 -2.200247198343276978e-01 -5.956554040312767029e-02 2.814084887504577637e-01 -1.820621937513351440e-01 -1.643263697624206543e-01 2.258982695639133453e-02 -1.488694176077842712e-02 -1.376995146274566650e-01 1.142482608556747437e-01 2.375675886869430542e-01 -4.289650917053222656e-02 -1.813308894634246826e-01
7.814937829971313477e-02 2.848137915134429932e-01 -1.526256054639816284e-01 -1.007446274161338806e-01 -2.162933349609375000e-01 -2.859715521335601807e-01 9.394484013319015503e-02 2.578084170818328857e-02 1.949649900197982788e-01 1.522652506828308105e-01 3.379640728235244751e-02 3.191770613193511963e-02 1.258324831724166870e-01 -9.086748212575912476e-02 -5.761424079537391663e-03 3.981965482234954834e-01 -1.161642670631408691e-01 -1.845436245203018188e-01 2.127336561679840088e-01 2.319703996181488037e-02 1.139653772115707397e-01 -2.020307034254074097e-01 4.424241185188293457e-02 2.007227391004562378e-01 1.570339947938919067e-01 2.247218489646911621e-01 1.909255236387252808e-01 -1.107060238718986511e-01 1.668288707733154297e-01 1.112360209226608276e-01 -8.990681171417236328e-02 -3.656272292137145996e-01
2.946625649929046631e-01 1.235989555716514587e-01 -2.234264463186264038e-01 1.072089001536369324e-01 -3.353566527366638184e-01 -1.381547451019287109e-01 4.949097707867622375e-02 9.559098631143569946e-02 8.787213265895843506e-02 3.180712163448333740e-01 -2.223666459321975708e-01 6.946299225091934204e-02 1.728786341845989227e-02 -2.550467848777770996e-01 1.292151063680648804e-01 4.706737399101257324e-02 -1.321012675762176514e-01 6.398961693048477173e-02 2.027788311243057251e-01 2.874647974967956543e-01 1.956963911652565002e-02 1.065682098269462585e-01 2.756269276142120361e-02 2.684394717216491699e-01 -2.792432308197021484e-01 -8.236297219991683960e-02 5.529595166444778442e-02 1.344760954380035400e-01 -1.785324066877365112e-01 1.558372974395751953e-01 -9.152039885520935059e-02 -2.136050611734390259e-01
-2.852309346199035645e-01 2.337770760059356689e-01 8.871967345476150513e-02 -3.819223120808601379e-02 -1.731646656990051270e-01 -3.482212126255035400e-02 3.800429403781890869e-01 -3.178530037403106689e-01 2.182930707931518555e-02 1.428551077842712402e-01 -9.564788639545440674e-02 -6.579860579222440720e-03 1.019830703735351562e-01 -6.427534669637680054e-02 2.861370742321014404e-01 1.061280965805053711e-01 -1.194924190640449524e-01 2.614556550979614258e-01 -1.301654279232025146e-01 5.487808957695960999e-02 1.491914838552474976e-01 -2.739937007427215576e-01 -2.332578971982002258e-02 7.716825697571039200e-03 -1.462735384702682495e-01 2.474806457757949829e-02 7.081859558820724487e-02 1.462653279304504395e-01 1.640573702752590179e-02 3.099334537982940674e-01 -1.671394258737564087e-01 -2.589356303215026855e-01
5.076960101723670959e-02 3.037186861038208008e-01 -1.705886125564575195e-01 -2.022947669029235840e-01 -1.963110417127609253e-01 -1.055560484528541565e-01 2.301931530237197876e-01 -8.172179013490676880e-02 9.554353356361389160e-02 1.321622580289840698e-01 -1.576967239379882812e-01 3.704255446791648865e-02 8.123263716697692871e-02 -1.179505884647369385e-01 1.673982851207256317e-02 4.916217625141143799e-01 3.556373063474893570e-03 4.378151148557662964e-02 4.477065801620483398e-02 2.246900051832199097e-01 -3.447273001074790955e-02 -1.769370585680007935e-01 7.730948925018310547e-02 3.063360750675201416e-01 1.628916710615158081e-01 2.409509271383285522e-01 6.598842889070510864e-02 -1.106634438037872314e-01 1.457062065601348877e-01 2.148769050836563110e-01 1.718843281269073486e-01 -1.600489467382431030e-01
4.616543352603912354e-01 1.631678044795989990e-01 1.692185550928115845e-01 -2.754240632057189941e-01 -1.444417685270309448e-01 -1.164494752883911133e-01 2.883158028125762939e-01 5.635583773255348206e-02 2.052017599344253540e-01 1.859643757343292236e-01 4.263979196548461914e-02 3.797571733593940735e-02 2.118111997842788696e-01 -4.318025428801774979e-03 1.528033167123794556e-01 5.605926737189292908e-02 -6.267080456018447876e-02 1.250892132520675659e-01 -1.942552328109741211e-01 4.232936501502990723e-01 -5.166287347674369812e-02 -1.862166374921798706e-01 -2.707629464566707611e-02 -6.614518910646438599e-02 6.868746876716613770e-02 -4.287421703338623047e-02 -2.696563303470611572e-01 1.094121253117918968e-03 -7.675378769636154175e-02 -5.793985910713672638e-03 -1.107901409268379211e-01 -8.540923893451690674e-02
1.224747598171234131e-01 3.514608144760131836e-01 -2.145523950457572937e-02 6.509433034807443619e-03 -6.536409258842468262e-03 -1.210582926869392395e-01 3.848107904195785522e-02 -1.257408857345581055e-01 -4.050303995609283447e-02 9.985321760177612305e-02 1.432097405195236206e-01 -1.606556475162506104e-01 2.146792113780975342e-01 -2.081026285886764526e-01 4.257788658142089844e-01 4.043309986591339111e-01 -1.437413096427917480e-01 5.574504379183053970e-03 3.711285591125488281e-01 1.525977402925491333e-01 1.311909854412078857e-01 -2.494834959506988525e-01 -5.454734712839126587e-02 -5.369411408901214600e-02 7.928445003926753998e-03 1.693549901247024536e-01 7.438969612121582031e-02 2.316340990364551544e-02 -3.171090409159660339e-02 8.641742169857025146e-02 1.520086545497179031e-02 -1.623017638921737671e-01
1.461789906024932861e-01 1.830509863793849945e-02 3.143054991960525513e-02 8.229576051235198975e-02 -3.382652401924133301e-01 -2.111315429210662842e-01 1.239052638411521912e-01 1.453567855060100555e-02 4.567333459854125977e-01 1.823904514312744141e-01 -1.154501140117645264e-01 2.745967917144298553e-02 6.378612667322158813e-02 8.404494822025299072e-02 3.119908273220062256e-01 1.844345591962337494e-02 -4.332975298166275024e-02 2.409219741821289062e-01 -1.638980465941131115e-03 3.727860748767852783e-01 1.175203770399093628e-01 8.777248114347457886e-02 -5.096719786524772644e-02 1.059899851679801941e-01 -1.934609115123748779e-01 -8.142355829477310181e-02 9.765146672725677490e-02 9.726326167583465576e-02 -2.129675447940826416e-01 1.566397398710250854e-01 -2.095137089490890503e-01 -1.418732404708862305e-01
2.372996360063552856e-01 1.726572662591934204e-01 -1.314400136470794678e-01 -1.328886002302169800e-01 -2.794001102447509766e-01 2.660583145916461945e-02 -7.222406566143035889e-02 -4.067039117217063904e-02 2.096519470214843750e-01 2.761030197143554688e-01 -2.108084857463836670e-01 -7.188601046800613403e-02 2.101388126611709595e-01 1.179699599742889404e-01 7.807139307260513306e-02 -4.181547462940216064e-02 1.439841091632843018e-01 4.679716527462005615e-01 1.467082351446151733e-01 -8.017729967832565308e-03 2.844812870025634766e-01 -9.659709408879280090e-03 1.606591492891311646e-01 -3.027350269258022308e-02 -1.513502150774002075e-01 1.768529787659645081e-02 -1.738740652799606323e-01 1.273005306720733643e-01 -1.511395163834095001e-02 -1.808909177780151367e-01 -1.146172061562538147e-01 -2.697681784629821777e-01
3.552490770816802979e-01 2.427309900522232056e-01 1.344655752182006836e-01 -1.881818771362304688e-01 -1.428884863853454590e-01 5.190346017479896545e-02 2.342652082443237305e-01 -2.087058266624808311e-03 2.156307697296142578e-01 2.312594652175903320e-01 -5.178609490394592285e-02 -2.480544298887252808e-01 1.999392546713352203e-02 1.650693416595458984e-01 2.065486609935760498e-01 6.199379637837409973e-02 -2.903442084789276123e-02 1.222558245062828064e-01 6.337967514991760254e-02 4.526619613170623779e-01 -1.228162795305252075e-01 9.268878027796745300e-03 -8.353249728679656982e-02 1.469675218686461449e-03 -8.989296108484268188e-02 -8.070372790098190308e-02 -9.673042595386505127e-02 -1.606765240430831909e-01 -2.074717134237289429e-01 6.870938837528228760e-02 -1.539702117443084717e-01 -2.773954272270202637e-01
8.081411570310592651e-02 2.892703413963317871e-01 1.515868157148361206e-01 1.254812926054000854e-01 -2.632515132427215576e-02 -3.072687685489654541e-01 -6.629358232021331787e-02 -1.240890994668006897e-01 1.754808127880096436e-01 4.852925986051559448e-02 1.780165582895278931e-01 -1.983169466257095337e-01 1.943932622671127319e-01 5.837456881999969482e-02 8.036104589700698853e-02 -7.826086878776550293e-02 -1.096140593290328979e-01 2.841815948486328125e-01 2.076225131750106812e-01 3.019860088825225830e-01 1.171484813094139099e-01 -2.528214156627655029e-01 6.231204792857170105e-02 3.162162303924560547e-01 -2.391471266746520996e-01 -1.619239449501037598e-01 1.517665535211563110e-01 -4.830330237746238708e-02 1.329570822417736053e-02 2.110829055309295654e-01 -1.592737734317779541e-01 -1.036710888147354126e-01
-5.377390980720520020e-02 3.170726895332336426e-01 -1.228074133396148682e-01 -1.661591827869415283e-01 -1.927664577960968018e-01 -2.257473953068256378e-02 1.748021245002746582e-01 -3.402458876371383667e-02 1.171548068523406982e-01 4.779763519763946533e-01 1.032024398446083069e-01 -1.000117361545562744e-01 1.023620739579200745e-01 -1.138928905129432678e-01 1.243936941027641296e-01 -3.112478367984294891e-02 -2.323682904243469238e-01 9.534273296594619751e-02 8.472879230976104736e-02 2.806069254875183105e-01 3.857256844639778137e-02 -2.096465229988098145e-01 -2.007643729448318481e-01 2.210937440395355225e-01 2.184593528509140015e-01 1.004350408911705017e-01 -1.952396929264068604e-01 3.063549660146236420e-02 -2.868446893990039825e-02 -8.810425177216529846e-03 -4.570777062326669693e-03 -3.167748749256134033e-01
-4.167619720101356506e-02 3.068051934242248535e-01 -6.141798570752143860e-02 -2.819277346134185791e-01 -2.197469621896743774e-01 9.649371355772018433e-02 1.298116445541381836e-01 -2.009270191192626953e-01 1.069074794650077820e-01 9.734812378883361816e-02 -1.915226280689239502e-01 -1.046031787991523743e-01 2.333349138498306274e-01 -8.193517476320266724e-02 3.813341259956359863e-01 -6.493903696537017822e-02 -2.842402271926403046e-02 2.040238082408905029e-01 -1.177643686532974243e-01 -1.583420634269714355e-01 2.185221910476684570e-01 -3.217864036560058594e-01 -1.352570801973342896e-01 4.744922369718551636e-02 -1.354001909494400024e-01 3.754282370209693909e-02 -1.917435787618160248e-02 -7.653646171092987061e-02 -1.838166266679763794e-01 2.299231737852096558e-01 6.030725315213203430e-02 -2.392883151769638062e-01
3.351741135120391846e-01 -6.547607481479644775e-02 -2.442083954811096191e-01 -6.699583958834409714e-03 -3.028225600719451904e-01 -1.963064223527908325e-01 7.312792539596557617e-02 -3.038432598114013672e-01 -1.204192936420440674e-01 3.336431980133056641e-01 -1.674400418996810913e-01 -2.471808046102523804e-01 7.272923737764358521e-02 -1.378725171089172363e-01 8.093996345996856689e-02 1.960065215826034546e-01 -1.785062626004219055e-02 -5.644043534994125366e-02 2.070967853069305420e-01 1.107493788003921509e-01 2.033884972333908081e-01 9.927296638488769531e-02 -3.969704732298851013e-02 3.110080361366271973e-01 -6.182273104786872864e-02 -8.885359019041061401e-02 -4.370633885264396667e-02 -4.126596823334693909e-02 2.519456744194030762e-01 4.469988495111465454e-02 -8.275029063224792480e-02 -1.254049092531204224e-01
2.399192303419113159e-01 1.898405104875564575e-01 1.043802648782730103e-01 -1.916043838718906045e-04 -2.861789762973785400e-01 -1.506020426750183105e-01 -1.518314629793167114e-01 -9.366319514811038971e-03 2.656278908252716064e-01 1.146123558282852173e-01 1.437189280986785889e-01 -9.291256964206695557e-02 1.349685490131378174e-01 1.849085092544555664e-01 3.701229114085435867e-03 8.380822837352752686e-02 -3.146563889458775520e-03 6.547872722148895264e-02 1.556629836559295654e-01 7.810050249099731445e-02 2.427840232849121094e-01 -4.827180504798889160e-02 -1.817155480384826660e-01 -9.920769184827804565e-02 -9.664708375930786133e-02 -2.764213383197784424e-01 8.736909925937652588e-02 3.996646404266357422e-01 6.683298945426940918e-02 -2.206221222877502441e-01 -1.030999124050140381e-01 -3.737738430500030518e-01
2.068413347005844116e-01 6.885847449302673340e-02 -2.200181037187576294e-01 4.870900511741638184e-02 -3.010207712650299072e-01 8.941777050495147705e-02 -2.289859019219875336e-02 -9.210069477558135986e-02 -1.249153837561607361e-01 1.295843422412872314e-01 9.071818739175796509e-02 -1.033795103430747986e-01 4.104761406779289246e-02 4.223999381065368652e-02 2.167233824729919434e-01 2.876747846603393555e-01 -1.716516017913818359e-01 4.105599597096443176e-02 7.920071482658386230e-02 3.012759387493133545e-01 -8.208841085433959961e-03 -3.389507234096527100e-01 1.394170615822076797e-02 2.727774381637573242e-01 -1.789102517068386078e-02 1.410755515098571777e-01 7.289171218872070312e-02 4.667983204126358032e-02 -5.323147028684616089e-02 1.678128838539123535e-01 -5.087861046195030212e-02 -4.801311194896697998e-01
-2.518899552524089813e-02 2.845411896705627441e-01 -6.307646632194519043e-02 1.057866886258125305e-01 -2.837122678756713867e-01 -1.306714415550231934e-01 1.205791682004928589e-01 5.893379077315330505e-02 2.016130834817886353e-01 2.004561126232147217e-01 1.326619647443294525e-02 -8.857560157775878906e-02 1.563308537006378174e-01 -3.014628589153289795e-01 -5.420149303972721100e-03 1.214108467102050781e-01 -2.461816817522048950e-01 6.370946764945983887e-02 3.766524195671081543e-01 9.550558775663375854e-02 -1.116749942302703857e-01 -9.763774275779724121e-02 1.823280192911624908e-02 3.407521247863769531e-01 -6.814204901456832886e-02 1.638752818107604980e-01 3.754494711756706238e-02 4.862707853317260742e-02 -5.523934960365295410e-02 1.853892356157302856e-01 -1.734566092491149902e-01 -3.344084024429321289e-01
-6.162826437503099442e-03 3.012053370475769043e-01 -1.137913316488265991e-01 6.175166741013526917e-02 -3.645952641963958740e-01 -3.304718732833862305e-01 -2.503795316442847252e-03 -3.649280965328216553e-02 2.581605315208435059e-01 8.732192963361740112e-02 7.200877368450164795e-02 -2.022908776998519897e-01 -1.552627831697463989e-01 -7.565854489803314209e-02 -8.453507721424102783e-02 1.964554488658905029e-01 -1.439367234706878662e-01 5.396790802478790283e-02 2.756181955337524414e-01 2.814700007438659668e-01 -2.390311062335968018e-01 -2.300785295665264130e-02 4.345647245645523071e-02 2.174133993685245514e-02 -1.486962437629699707e-01 8.193878084421157837e-02 -1.041458770632743835e-01 1.886330693960189819e-01 1.412161737680435181e-01 1.069921031594276428e-01 6.205644831061363220e-02 -3.220320045948028564e-01
-3.306732773780822754e-01 3.031559102237224579e-02 3.945623710751533508e-02 -7.775292545557022095e-02 -1.970108747482299805e-01 -3.888638317584991455e-01 1.435699015855789185e-01 -2.260981351137161255e-01 1.518663614988327026e-01 -5.093539133667945862e-02 5.209578573703765869e-02 1.168134063482284546e-01 1.362510770559310913e-01 -4.558670148253440857e-02 4.167784452438354492e-01 1.559531241655349731e-01 -1.769712716341018677e-01 9.519987553358078003e-02 2.197937108576297760e-02 2.643464803695678711e-01 1.587380468845367432e-01 -2.061791270971298218e-01 1.333489269018173218e-01 1.389481127262115479e-01 -7.978905923664569855e-03 -1.796500682830810547e-01 -3.593722358345985413e-02 -1.142588853836059570e-01 2.181410938501358032e-01 2.590742148458957672e-02 -1.399631202220916748e-01 -1.720947176218032837e-01
2.615388482809066772e-02 4.682123661041259766e-02 -9.261805564165115356e-02 9.809754788875579834e-02 -3.363897502422332764e-01 -1.121405661106109619e-01 1.790499836206436157e-01 -1.425193846225738525e-01 6.380157079547643661e-03 5.038497596979141235e-02 2.312675304710865021e-02 3.132710754871368408e-01 3.697255253791809082e-01 -1.002069413661956787e-01 9.972339123487472534e-02 3.453548252582550049e-01 3.447923064231872559e-02 2.095684409141540527e-01 1.591257303953170776e-01 1.517103910446166992e-01 -6.526071578264236450e-02 -2.648440897464752197e-01 -1.527186632156372070e-01 1.244228109717369080e-01 -1.948283761739730835e-01 1.508954213932156563e-03 -3.170983120799064636e-02 -1.786271780729293823e-01 -1.934412866830825806e-01 2.188916653394699097e-01 -2.267823219299316406e-01 -9.656824171543121338e-02
1.757563054561614990e-01 9.533735364675521851e-02 -8.182746917009353638e-02 -1.763184070587158203e-01 -2.260018736124038696e-01 -4.224927425384521484e-01 1.026376560330390930e-01 -2.322141546756029129e-03 1.604732722043991089e-01 -2.401996962726116180e-02 -1.848547309637069702e-01 -1.414387077093124390e-01 -9.886040538549423218e-02 1.206576824188232422e-02 1.799572259187698364e-01 1.930756121873855591e-01 -1.343325376510620117e-01 3.577513396739959717e-01 -7.729387283325195312e-02 4.367475956678390503e-02 -6.179903820157051086e-02 -9.888666123151779175e-02 1.351398415863513947e-02 -7.766957581043243408e-02 -1.249326672405004501e-02 1.020746752619743347e-01 -2.835052907466888428e-01 2.314041405916213989e-01 -2.433345019817352295e-01 -8.679126389324665070e-03 -3.497910499572753906e-01 -1.488890349864959717e-01
-2.351551800966262817e-01 3.752339780330657959e-01 -1.977758705615997314e-01 -3.503876328468322754e-01 -5.877874046564102173e-02 3.052144311368465424e-02 7.642813771963119507e-02 -1.714615970849990845e-01 1.374378055334091187e-01 2.072897851467132568e-01 -1.815973222255706787e-01 -4.140369594097137451e-02 -5.609696358442306519e-02 -4.731725528836250305e-02 2.812364995479583740e-01 3.387563303112983704e-02 -8.205124735832214355e-02 2.559253871440887451e-01 -6.203342694789171219e-03 -4.294286295771598816e-02 1.295465379953384399e-01 -2.776573598384857178e-01 -5.045247822999954224e-02 1.472986042499542236e-01 -8.642961829900741577e-02 -3.525142371654510498e-02 1.491386443376541138e-01 1.752170771360397339e-01 -7.696767896413803101e-02 2.329500913619995117e-01 7.614334672689437866e-02 -3.167583346366882324e-01
2.178116291761398315e-01 2.603723295032978058e-02 1.040406245738267899e-02 -4.098414629697799683e-02 -3.384520709514617920e-01 -2.765628136694431305e-02 -6.126951798796653748e-02 -1.096993461251258850e-01 1.648295968770980835e-01 4.410613179206848145e-01 -1.697469800710678101e-01 9.405558556318283081e-02 9.405464679002761841e-02 -1.172691807150840759e-01 -8.497086912393569946e-02 -1.126634795218706131e-02 -4.398860782384872437e-02 3.870805799961090088e-01 1.450913548469543457e-01 1.947957575321197510e-01 -2.366993948817253113e-02 -6.544399261474609375e-02 5.405998975038528442e-02 -2.708704471588134766e-01 -1.340016126632690430e-01 9.384071081876754761e-02 6.475268304347991943e-02 2.052685320377349854e-01 1.457355618476867676e-01 -1.930937319993972778e-01 1.170039921998977661e-02 -3.256203532218933105e-01
-3.052615821361541748e-01 2.763445377349853516e-01 4.379227384924888611e-02 -1.963663697242736816e-01 -2.363089323043823242e-01 1.264629215002059937e-01 2.794147431850433350e-01 -2.747295796871185303e-01 1.743322461843490601e-01 2.137819528579711914e-01 -5.157332867383956909e-02 -1.906056888401508331e-02 6.733442842960357666e-02 2.998871356248855591e-02 1.269884705543518066e-01 6.359606236219406128e-02 8.361675590276718140e-02 3.320645987987518311e-01 -1.649475540034472942e-03 3.830941766500473022e-02 2.611905634403228760e-01 1.049823034554719925e-02 -9.877420961856842041e-02 1.043626144528388977e-01 -1.320630013942718506e-01 -9.140796959400177002e-02 7.385592162609100342e-02 -9.858682751655578613e-02 4.183565080165863037e-02 2.321704179048538208e-01 2.368461713194847107e-02 -3.936678469181060791e-01
3.400802984833717346e-02 2.359066009521484375e-01 -1.851333379745483398e-01 5.014364793896675110e-02 -5.509065836668014526e-02 -1.234109029173851013e-01 1.425911188125610352e-01 -2.187124341726303101e-01 1.658581644296646118e-01 9.358392655849456787e-02 1.415074169635772705e-01 -1.774781495332717896e-01 4.787290096282958984e-02 -2.834307551383972168e-01 2.229275107383728027e-01 4.658221602439880371e-01 -2.403150647878646851e-01 1.210973113775253296e-01 2.807920277118682861e-01 1.450094431638717651e-01 6.601087003946304321e-02 -2.419745028018951416e-01 2.019354850053787231e-01 2.627884782850742340e-02 1.452464610338211060e-02 -3.247643262147903442e-02 4.080997407436370850e-02 7.173957675695419312e-02 -8.594451844692230225e-02 2.126417681574821472e-02 1.330467015504837036e-01 -2.694173455238342285e-01
1.365394890308380127e-01 1.449192017316818237e-01 -3.081357181072235107e-01 -2.452342808246612549e-01 -2.358347624540328979e-01 -1.373737752437591553e-01 1.145805194973945618e-01 -2.255021408200263977e-02 4.521819949150085449e-02 1.651518046855926514e-01 -1.094775050878524780e-01 2.152848690748214722e-01 1.421708613634109497e-01 1.653986275196075439e-01 6.198771670460700989e-02 -8.320700377225875854e-02 1.820305548608303070e-02 4.523439407348632812e-01 -7.106573134660720825e-02 2.663973569869995117e-01 1.662904620170593262e-01 -4.839940741658210754e-02 1.012493968009948730e-01 9.471623599529266357e-02 -2.116087973117828369e-01 3.568408787250518799e-01 9.459390491247177124e-02 6.907112896442413330e-02 -2.269132807850837708e-02 -9.230355918407440186e-02 -1.516441404819488525e-01 -1.520141512155532837e-01
-1.573099568486213684e-02 2.130427658557891846e-01 5.863235145807266235e-02 5.077367648482322693e-02 -2.403077483177185059e-01 1.211849600076675415e-01 1.345007568597793579e-01 8.771477639675140381e-02 -1.939478665590286255e-01 1.984222792088985443e-02 2.461716085672378540e-01 7.502209395170211792e-02 1.281755566596984863e-01 -1.479898989200592041e-01 -1.539207249879837036e-01 3.039667904376983643e-01 1.174561679363250732e-02 3.604572415351867676e-01 -6.527183204889297485e-02 9.580587595701217651e-02 -5.144668370485305786e-02 -5.329411104321479797e-02 -6.756503134965896606e-02 6.478359550237655640e-02 -2.013308405876159668e-01 2.201604843139648438e-01 -2.167122438549995422e-02 -1.161890402436256409e-01 1.928361505270004272e-01 1.857801675796508789e-01 -6.952735781669616699e-02 -5.041944980621337891e-01
-1.630469411611557007e-01 4.022581279277801514e-01 -1.983050256967544556e-01 -2.276683747768402100e-01 -7.674859464168548584e-02 -7.930004503577947617e-04 1.455909013748168945e-01 -1.856723576784133911e-01 1.129442527890205383e-01 1.649955064058303833e-01 -7.350005209445953369e-02 -2.088724821805953979e-01 1.923559457063674927e-01 -1.105416640639305115e-01 2.527311146259307861e-01 -3.965870290994644165e-02 2.363253682851791382e-01 2.006145566701889038e-01 4.889402538537979126e-03 5.547362938523292542e-02 2.625896334648132324e-01 -2.201770395040512085e-01 -2.338866442441940308e-01 6.983065605163574219e-02 -1.196566447615623474e-01 5.344676901586353779e-04 4.483977705240249634e-02 1.658536642789840698e-01 6.379863619804382324e-02 3.096637725830078125e-01 4.182690754532814026e-03 -1.875779181718826294e-01
1.026281416416168213e-01 4.174334406852722168e-01 -3.766711354255676270e-01 -8.782597631216049194e-02 -3.662737905979156494e-01 -1.501906365156173706e-01 7.716575264930725098e-02 -2.794488100335001945e-03 8.744334429502487183e-02 2.106727957725524902e-01 -5.223505944013595581e-02 -2.520276606082916260e-02 -6.458446383476257324e-02 1.213857457041740417e-01 -1.304852543398737907e-03 3.915229439735412598e-01 -2.301789447665214539e-02 9.421683847904205322e-02 1.710271686315536499e-01 -4.792330786585807800e-02 -4.591830074787139893e-02 -5.449829995632171631e-02 5.018416419625282288e-02 1.908782273530960083e-01 2.291278243064880371e-01 9.022189676761627197e-02 1.458729505538940430e-01 6.964590400457382202e-02 -5.676173418760299683e-02 2.649759650230407715e-01 9.047207236289978027e-02 -1.482631564140319824e-01
1.539689153432846069e-01 2.220751792192459106e-01 -1.684510409832000732e-01 -1.533214747905731201e-01 -3.144150376319885254e-01 -2.263677306473255157e-02 -5.790789052844047546e-02 -1.611880213022232056e-01 3.048592209815979004e-01 2.910683751106262207e-01 -1.485269665718078613e-01 6.036284193396568298e-02 1.962290555238723755e-01 3.443988412618637085e-02 7.386776804924011230e-02 -9.520271420478820801e-02 1.319038718938827515e-01 3.680110573768615723e-01 8.694088459014892578e-02 2.172329425811767578e-01 1.863716095685958862e-01 7.335520535707473755e-02 8.768676966428756714e-02 -1.915464997291564941e-01 -2.097080349922180176e-01 1.420131921768188477e-01 5.902743712067604065e-02 2.232562750577926636e-01 1.676062941551208496e-01 1.207269281148910522e-01 -6.648280471563339233e-02 -1.793860942125320435e-01
4.537332803010940552e-02 3.102045059204101562e-01 -1.016967445611953735e-01 -4.076402783393859863e-01 -1.637133508920669556e-01 2.100482583045959473e-03 2.504509985446929932e-01 -3.732132911682128906e-01 -4.252233728766441345e-02 6.983092427253723145e-02 -1.094979047775268555e-01 1.651940494775772095e-01 6.844914704561233521e-02 -8.246127516031265259e-02 2.874932885169982910e-01 1.262424737215042114e-01 1.161461025476455688e-01 1.946539878845214844e-01 1.394160240888595581e-01 8.562284708023071289e-02 2.001565992832183838e-01 -4.059359058737754822e-02 -1.587926223874092102e-02 -2.499329298734664917e-01 1.030100788921117783e-02 -3.878976404666900635e-02 5.664205644279718399e-03 9.251148998737335205e-02 1.640844643115997314e-01 1.811244636774063110e-01 -1.814387440681457520e-01 -2.343393564224243164e-01
-2.956707403063774109e-02 3.858739733695983887e-01 -1.782244443893432617e-01 -1.286151409149169922e-01 -1.342892348766326904e-01 -1.313533633947372437e-02 4.315286278724670410e-01 -2.320756763219833374e-01 3.770236298441886902e-02 1.938251107931137085e-01 -1.707201004028320312e-01 -4.042375460267066956e-02 5.405620485544204712e-02 2.897284552454948425e-02 4.198343455791473389e-01 2.158489525318145752e-01 7.212157547473907471e-02 1.955554783344268799e-01 -9.534826874732971191e-02 1.747397892177104950e-02 1.614647544920444489e-02 -1.312858909368515015e-01 -1.312040537595748901e-01 -1.403226703405380249e-01 -5.386575311422348022e-02 -1.833262592554092407e-01 1.407256126403808594e-01 3.941360488533973694e-02 7.704787701368331909e-02 1.897433400154113770e-01 -2.395020052790641785e-02 -1.990867704153060913e-01
3.124180249869823456e-02 1.637686342000961304e-01 5.882540717720985413e-03 2.351734638214111328e-01 -3.643493056297302246e-01 -1.953119784593582153e-01 2.091707438230514526e-01 -4.001116380095481873e-03 2.997435815632343292e-02 3.059397935867309570e-01 -9.110750257968902588e-02 1.421397626399993896e-01 1.733593195676803589e-01 -9.346315264701843262e-02 2.930681407451629639e-01 -2.139978483319282532e-02 -2.831094153225421906e-02 9.067072719335556030e-02 3.922253474593162537e-02 2.419929206371307373e-01 -6.348314136266708374e-02 -3.199541568756103516e-02 -5.698029324412345886e-02 3.238145411014556885e-01 -1.883823424577713013e-01 8.062838762998580933e-02 -1.078727096319198608e-01 1.673165559768676758e-01 -1.743926703929901123e-01 2.655893266201019287e-01 -7.309074699878692627e-02 -2.896003127098083496e-01
-4.403920844197273254e-02 2.780062854290008545e-01 -1.606408655643463135e-01 -1.170359551906585693e-01 -1.225912347435951233e-01 -2.414208091795444489e-02 4.495708942413330078e-01 -2.125699073076248169e-01 -1.040995470248162746e-03 1.679421514272689819e-01 -2.499988675117492676e-01 1.765905469655990601e-01 1.192133724689483643e-01 -1.086018681526184082e-01 3.246429264545440674e-01 1.028444916009902954e-01 2.157621532678604126e-01 1.275565773248672485e-01 -1.130150258541107178e-01 2.883840911090373993e-02 2.944831363856792450e-02 -1.618315875530242920e-01 -7.431403547525405884e-02 -6.117694824934005737e-02 -1.378808766603469849e-01 -9.040164947509765625e-02 1.965643763542175293e-01 1.018187180161476135e-01 7.275504618883132935e-02 1.763720214366912842e-01 3.147958964109420776e-02 -3.579997420310974121e-01
1.098506152629852295e-01 -3.777056932449340820e-02 -2.284378707408905029e-01 -3.130926489830017090e-01 -1.195416077971458435e-01 -6.077111884951591492e-02 -2.429013885557651520e-02 3.565063700079917908e-02 7.264856994152069092e-02 3.286826014518737793e-01 2.985196411609649658e-01 -9.430300444364547729e-02 4.028301686048507690e-02 -1.684779375791549683e-01 7.865464687347412109e-02 3.043807446956634521e-01 -2.094438672065734863e-01 1.664531677961349487e-01 -1.391438543796539307e-01 -4.458248987793922424e-02 1.425099670886993408e-01 1.108975335955619812e-01 2.030332237482070923e-01 -1.747340522706508636e-02 -3.363254666328430176e-02 2.024746239185333252e-01 8.597108721733093262e-02 2.391231358051300049e-01 1.565281450748443604e-01 -1.085236445069313049e-01 -3.139472305774688721e-01 -2.601843476295471191e-01
2.396092116832733154e-01 2.479503452777862549e-01 -1.816210448741912842e-01 -1.086171120405197144e-01 1.621266454458236694e-01 -1.239033341407775879e-01 3.167766630649566650e-01 -5.883841961622238159e-02 3.734375163912773132e-02 2.633605599403381348e-01 -2.633812129497528076e-01 -2.608005702495574951e-01 -1.547574698925018311e-01 6.728734076023101807e-02 5.592484027147293091e-02 1.377450972795486450e-01 -4.137904942035675049e-02 4.014133512973785400e-01 -7.013823091983795166e-02 -1.122046560049057007e-01 -1.178187434561550617e-03 -1.541101187467575073e-01 1.424127519130706787e-01 5.157281178981065750e-03 -1.163425967097282410e-01 1.342426389455795288e-01 1.950023621320724487e-01 5.969304125756025314e-03 4.006426408886909485e-02 1.683104634284973145e-01 -4.807208105921745300e-02 -3.253962397575378418e-01
5.758871510624885559e-02 2.678225040435791016e-01 -2.344547212123870850e-02 -3.324842751026153564e-01 -1.507731527090072632e-01 -1.635669767856597900e-01 8.930761367082595825e-02 -1.091971397399902344e-01 -9.765074402093887329e-02 -1.366132777184247971e-02 -4.770653694868087769e-02 -3.622981533408164978e-02 9.896838665008544922e-02 -1.497500762343406677e-02 3.069063425064086914e-01 1.188427135348320007e-01 2.670640349388122559e-01 4.104328155517578125e-01 3.320871666073799133e-02 -7.776292506605386734e-03 -4.622287675738334656e-02 -5.426275357604026794e-02 -1.775358319282531738e-01 -1.841668039560317993e-01 1.235856786370277405e-01 9.147039055824279785e-02 2.397365421056747437e-01 1.591165959835052490e-01 6.835032254457473755e-04 3.392197191715240479e-02 8.598382025957107544e-02 -4.317320585250854492e-01
4.694916680455207825e-02 3.492932319641113281e-01 1.747071743011474609e-02 5.378802120685577393e-02 -1.524016410112380981e-01 -2.235056459903717041e-01 9.296590834856033325e-02 -2.364050000905990601e-01 2.526605725288391113e-01 -1.558789312839508057e-01 1.151113305240869522e-02 -1.350973248481750488e-01 1.989526450634002686e-01 -1.370454728603363037e-01 1.319867791607975960e-03 1.699061542749404907e-01 -1.943041831254959106e-01 1.211703345179557800e-01 2.521547973155975342e-01 2.029890120029449463e-01 2.697083167731761932e-02 -2.804388999938964844e-01 1.126980856060981750e-01 2.463829666376113892e-01 -1.857752799987792969e-01 -1.600120402872562408e-02 1.344679892063140869e-01 -8.359906077384948730e-02 -2.546533048152923584e-01 -3.435231279581785202e-03 -6.859498471021652222e-02 -3.189383149147033691e-01
-2.467813203111290932e-03 4.520221054553985596e-02 3.344349563121795654e-02 -1.553429067134857178e-01 -5.584347993135452271e-02 -1.805136650800704956e-01 3.661059439182281494e-01 -1.790567487478256226e-01 2.793364524841308594e-01 2.073222994804382324e-01 -5.230431910604238510e-03 2.000065296888351440e-01 -1.529187858104705811e-01 -1.805191636085510254e-01 2.991257011890411377e-01 1.842570155858993530e-01 -5.938501656055450439e-02 4.417818412184715271e-02 -3.325508907437324524e-02 1.737828552722930908e-01 1.555064320564270020e-01 4.623431712388992310e-02 3.786923829466104507e-03 4.938119277358055115e-02 -3.852488100528717041e-02 -3.052140772342681885e-01 1.624334305524826050e-01 -1.689203530550003052e-01 1.865308880805969238e-01 -1.685973703861236572e-01 -1.345525085926055908e-01 -3.660924732685089111e-01
1.630167216062545776e-01 3.387606143951416016e-01 -1.477698385715484619e-01 -7.091896235942840576e-02 -7.993886619806289673e-02 -1.809294968843460083e-01 2.695768475532531738e-01 9.765847027301788330e-02 5.175274983048439026e-02 2.872595191001892090e-01 2.635851502418518066e-01 -1.505110114812850952e-01 1.844279617071151733e-01 -1.946302354335784912e-01 -2.863035537302494049e-02 -1.354074031114578247e-01 -2.210368961095809937e-01 3.239633440971374512e-01 -7.544037699699401855e-02 1.363475769758224487e-01 6.832149624824523926e-02 6.959670037031173706e-02 6.046164408326148987e-02 1.469494425691664219e-03 -6.870607286691665649e-02 -3.212316334247589111e-02 9.609518200159072876e-02 3.077552020549774170e-01 -1.377508491277694702e-01 -9.502439945936203003e-02 -2.878249585628509521e-01 -1.740158200263977051e-01
-1.198137700557708740e-01 3.695027232170104980e-01 -1.343011111021041870e-01 -2.072010189294815063e-01 -2.691741883754730225e-01 1.061675921082496643e-01 3.256811499595642090e-01 -4.592252671718597412e-01 1.224336549639701843e-01 2.298015952110290527e-01 3.007787838578224182e-02 7.964425534009933472e-02 1.574264168739318848e-01 -5.294703319668769836e-02 3.338590562343597412e-01 7.575266063213348389e-02 -4.127133637666702271e-02 1.424932777881622314e-01 3.352189064025878906e-02 -4.421461373567581177e-02 1.383994817733764648e-01 6.537874042987823486e-02 7.442934904247522354e-03 -9.701423346996307373e-03 -1.421915590763092041e-01 -3.488280996680259705e-02 1.512964963912963867e-01 6.586547195911407471e-02 6.650456786155700684e-02 1.904099881649017334e-01 8.565352298319339752e-03 -1.718909889459609985e-01
2.353758737444877625e-02 2.188753336668014526e-01 -1.265640854835510254e-01 -1.630542986094951630e-02 -2.296427339315414429e-01 -8.017085492610931396e-02 -1.152305230498313904e-01 -1.659908145666122437e-01 1.325286924839019775e-01 1.358111109584569931e-02 8.942437171936035156e-02 -1.590850800275802612e-01 -1.253130845725536346e-02 -2.023433595895767212e-01 2.998801469802856445e-01 5.913834571838378906e-01 -1.974854767322540283e-01 2.771494723856449127e-02 1.885518580675125122e-01 1.679881513118743896e-01 7.577329874038696289e-02 -2.892712056636810303e-01 -3.537145256996154785e-02 5.028852820396423340e-02 3.959465399384498596e-02 7.234389334917068481e-02 -1.524611935019493103e-02 -5.212964117527008057e-02 -3.791491314768791199e-02 1.584325581789016724e-01 -5.011355876922607422e-02 -2.605849504470825195e-01
-1.107775941491127014e-01 1.114986538887023926e-01 -8.518286980688571930e-03 -9.997788071632385254e-02 -1.845420598983764648e-01 -3.665136694908142090e-01 -1.294451802968978882e-01 -1.067843139171600342e-01 -9.572459757328033447e-02 4.463271200656890869e-01 1.962395608425140381e-01 -3.988340497016906738e-02 9.967534244060516357e-02 -2.089800871908664703e-02 2.672155201435089111e-01 -9.626799821853637695e-02 1.414168775081634521e-01 2.512694001197814941e-01 4.197873920202255249e-02 4.891680926084518433e-02 -1.666728556156158447e-01 -2.239774167537689209e-02 2.884440720081329346e-01 1.863582432270050049e-02 -1.366306841373443604e-01 1.398896127939224243e-01 2.897412702441215515e-02 -2.910719066858291626e-02 2.896740436553955078e-01 -3.639038652181625366e-02 -2.735934257507324219e-01 -1.733046621084213257e-01
1.952165663242340088e-01 3.553100228309631348e-01 1.620343178510665894e-01 -2.272779494524002075e-01 -3.968193829059600830e-01 -1.094365119934082031e-01 1.984865218400955200e-02 -1.110215857625007629e-01 1.409827172756195068e-01 3.698813170194625854e-02 -1.305627971887588501e-01 -1.277278959751129150e-01 2.370730191469192505e-01 -4.194896519184112549e-01 -1.674436032772064209e-01 -5.234654620289802551e-02 6.099692732095718384e-02 -2.645592670887708664e-03 3.112530708312988281e-01 2.577097527682781219e-02 2.689325511455535889e-01 3.792234510183334351e-02 5.829370394349098206e-02 -2.901105768978595734e-02 -7.162161171436309814e-02 -2.158459462225437164e-02 5.877117067575454712e-02 2.285370379686355591e-01 -3.454776108264923096e-02 5.802661180496215820e-03 4.396243765950202942e-02 -1.195968389511108398e-01
-1.097002848982810974e-01 4.760708212852478027e-01 -9.700878709554672241e-02 -1.202536970376968384e-01 -2.287976741790771484e-01 6.609169393777847290e-02 2.880874872207641602e-01 -3.229743540287017822e-01 1.889530867338180542e-01 1.318530589342117310e-01 -1.599570550024509430e-02 -7.419121265411376953e-02 8.370789140462875366e-02 -2.776060067117214203e-02 3.279541432857513428e-01 -9.146574139595031738e-02 1.188066974282264709e-01 3.188990801572799683e-02 7.596690207719802856e-03 -8.867127448320388794e-02 1.960774958133697510e-01 -1.808534711599349976e-01 -2.394329383969306946e-02 3.459119424223899841e-02 -5.308026447892189026e-02 7.011137157678604126e-02 1.368249803781509399e-01 7.074406743049621582e-02 1.106726005673408508e-01 2.885957658290863037e-01 5.644414573907852173e-03 -2.964421212673187256e-01
1.526701301336288452e-01 4.314182996749877930e-01 -5.996811389923095703e-02 1.871674358844757080e-01 -1.845347732305526733e-01 3.346930723637342453e-03 3.456616401672363281e-01 -2.024726569652557373e-02 2.216767668724060059e-01 1.914866119623184204e-01 -1.432314068078994751e-01 9.880139678716659546e-02 1.542676985263824463e-01 6.909000128507614136e-02 9.663032740354537964e-02 -1.022403463721275330e-01 -1.048094406723976135e-01 1.300759613513946533e-01 2.099401801824569702e-01 2.518460452556610107e-01 -4.116691276431083679e-02 -1.165149733424186707e-01 -3.088415414094924927e-02 3.120141625404357910e-01 -8.172100782394409180e-02 2.007799148559570312e-01 8.833272755146026611e-02 -6.000339239835739136e-02 -1.479748338460922241e-01 9.252521209418773651e-03 -1.131684184074401855e-01 -3.022786974906921387e-01
-4.503662511706352234e-02 3.339485228061676025e-01 -2.031209766864776611e-01 -8.011373132467269897e-02 -1.265877336263656616e-01 -6.332595646381378174e-02 4.677606523036956787e-01 -2.241201251745223999e-01 5.570235848426818848e-02 1.058911234140396118e-01 -1.875984072685241699e-01 -4.196048527956008911e-02 4.103957861661911011e-02 1.010249555110931396e-02 3.761128485202789307e-01 2.393278181552886963e-01 1.529641151428222656e-01 2.222142517566680908e-01 -5.424676463007926941e-02 -8.532973378896713257e-02 -5.720695853233337402e-02 -9.495040029287338257e-02 -3.727964684367179871e-02 -1.305487006902694702e-01 -1.214931309223175049e-01 -2.194422781467437744e-01 9.878572076559066772e-02 1.566685885190963745e-01 1.631955802440643311e-01 7.761438935995101929e-02 -9.940273128449916840e-03 -2.328477799892425537e-01
1.193166151642799377e-01 3.126277327537536621e-01 -2.545133046805858612e-02 -1.345304548740386963e-01 -1.808964759111404419e-01 -7.641694694757461548e-02 1.251271367073059082e-01 3.797836601734161377e-02 1.795843243598937988e-01 2.258232831954956055e-01 2.982631325721740723e-01 -2.968043386936187744e-01 1.115928515791893005e-01 -1.749075800180435181e-01 5.834658630192279816e-03 -8.370975404977798462e-02 -1.275803148746490479e-01 1.982383728027343750e-01 -1.662192940711975098e-01 1.049214527010917664e-01 7.559736073017120361e-02 1.088401302695274353e-01 1.704866439104080200e-01 -5.177358165383338928e-02 -2.270995974540710449e-01 -4.308293014764785767e-02 1.944199800491333008e-01 2.796936929225921631e-01 -1.420621126890182495e-01 1.820791396312415600e-03 -1.687142401933670044e-01 -3.763033449649810791e-01
-1.819702237844467163e-01 2.965555787086486816e-01 7.053662557154893875e-05 -1.721964776515960693e-01 -1.775695830583572388e-01 -8.435832709074020386e-02 2.408549785614013672e-01 -3.098648190498352051e-01 9.737270325422286987e-02 2.339128851890563965e-01 -4.538970813155174255e-02 -6.181105226278305054e-02 2.149427495896816254e-02 5.402186512947082520e-02 3.735727965831756592e-01 1.436570435762405396e-01 1.242526918649673462e-01 1.975031793117523193e-01 2.763743698596954346e-02 -8.802147954702377319e-02 2.302657663822174072e-01 -2.246034592390060425e-01 1.002407521009445190e-01 -1.075704488903284073e-02 -1.709749996662139893e-01 -9.883308410644531250e-02 1.530660688877105713e-01 -4.227744787931442261e-02 1.270320415496826172e-01 2.794406414031982422e-01 1.270348727703094482e-01 -2.679438292980194092e-01
3.085321187973022461e-01 2.370602786540985107e-01 -3.215795159339904785e-01 2.140880376100540161e-02 -1.347592175006866455e-01 -3.075115084648132324e-01 9.935425966978073120e-02 -1.209642589092254639e-01 1.733931303024291992e-01 2.187451124191284180e-01 3.964345529675483704e-02 6.798443943262100220e-02 1.468105465173721313e-01 2.816231921315193176e-02 4.550763219594955444e-02 4.620188176631927490e-01 3.623114153742790222e-02 -4.181866720318794250e-02 -4.910846427083015442e-02 1.123479679226875305e-01 -4.753342643380165100e-02 -9.782710671424865723e-02 -9.753931313753128052e-02 2.269035130739212036e-01 8.091402798891067505e-02 3.951989486813545227e-02 5.637223646044731140e-02 -7.799914479255676270e-02 -5.861714854836463928e-02 1.963883191347122192e-01 1.108146458864212036e-02 -3.675636351108551025e-01
1.817061901092529297e-01 1.899927556514739990e-01 -7.929938286542892456e-02 1.876041591167449951e-01 -2.816522419452667236e-01 -1.655951589345932007e-01 1.479983180761337280e-01 2.532370984554290771e-01 3.447445854544639587e-02 3.540066480636596680e-01 1.166622340679168701e-01 2.823561243712902069e-02 7.629527151584625244e-02 2.505756914615631104e-02 8.980172127485275269e-02 1.053925603628158569e-01 -2.183481305837631226e-02 2.416417300701141357e-01 -9.608098119497299194e-02 4.556809961795806885e-01 3.535967469215393066e-01 -4.480898380279541016e-02 2.478905469179153442e-01 1.196079328656196594e-01 -5.931923538446426392e-02 -2.946113422513008118e-02 6.617598235607147217e-02 -2.313690446317195892e-02 -5.422063171863555908e-02 1.619809567928314209e-01 -1.202779123559594154e-03 -1.142961010336875916e-01
-1.041785627603530884e-01 1.224544178694486618e-02 3.834582492709159851e-02 6.400965899229049683e-02 -3.605229854583740234e-01 -3.897932544350624084e-02 3.040274083614349365e-01 8.023798465728759766e-02 7.932028919458389282e-02 6.867904216051101685e-02 2.050139904022216797e-01 -3.028071820735931396e-01 1.687286794185638428e-01 3.464725986123085022e-02 2.278043627738952637e-01 4.369871318340301514e-01 -5.986075382679700851e-03 4.261866211891174316e-02 8.689483255147933960e-02 2.215623557567596436e-01 -7.582929730415344238e-02 -3.731615543365478516e-01 -1.283007487654685974e-02 -1.823933050036430359e-02 -3.898881748318672180e-02 -1.200086548924446106e-01 1.751061230897903442e-01 1.876461505889892578e-01 -1.678417623043060303e-02 5.001148208975791931e-02 -8.656919002532958984e-03 -2.171760499477386475e-01
2.455407530069351196e-01 3.638838231563568115e-01 -1.131250150501728058e-02 2.430086024105548859e-02 -2.882785201072692871e-01 -2.476437091827392578e-01 -1.597031950950622559e-01 -5.327346920967102051e-02 -6.070200726389884949e-02 7.191317528486251831e-02 1.270142793655395508e-01 2.823376357555389404e-01 2.412502616643905640e-01 -2.056848257780075073e-02 -1.143015250563621521e-01 2.610245645046234131e-01 -1.548714935779571533e-01 1.908928304910659790e-01 3.203448653221130371e-01 -8.121863938868045807e-03 -6.020099669694900513e-02 -1.800194196403026581e-02 1.457335352897644043e-01 -4.464956000447273254e-03 -1.128258332610130310e-01 -3.234950602054595947e-01 1.049317568540573120e-01 -8.651685714721679688e-02 4.923374578356742859e-02 -3.317411616444587708e-02 -2.290619611740112305e-01 -9.534695744514465332e-02
-7.954400032758712769e-02 2.017024606466293335e-01 1.185435056686401367e-02 -1.291672587394714355e-01 -7.867931574583053589e-02 -1.257517486810684204e-01 8.036677539348602295e-02 6.582228094339370728e-02 1.702637225389480591e-01 5.717268213629722595e-02 2.347864210605621338e-02 -1.018234044313430786e-01 2.642720937728881836e-01 2.856481121852993965e-03 2.048998624086380005e-01 1.658128350973129272e-01 -1.127539575099945068e-01 -4.029932990670204163e-02 -9.989722818136215210e-02 1.367378532886505127e-01 3.358922600746154785e-01 -8.604593575000762939e-02 2.380624711513519287e-01 1.561138872057199478e-02 -4.796295166015625000e-01 -1.039245128631591797e-01 6.518034636974334717e-02 -1.131732831709086895e-03 1.209033429622650146e-01 2.747620940208435059e-01 -1.340218186378479004e-01 -3.841069936752319336e-01
2.480200678110122681e-01 2.261194884777069092e-01 -1.165668666362762451e-02 8.491532877087593079e-03 -2.166285067796707153e-01 -4.674245789647102356e-02 3.046769276261329651e-02 -1.690099388360977173e-01 1.103815734386444092e-01 3.267186880111694336e-01 6.912843883037567139e-02 -1.174745410680770874e-01 -1.764463335275650024e-01 -2.011522836983203888e-02 2.117990255355834961e-01 2.735813558101654053e-01 4.101627320051193237e-02 2.526708692312240601e-02 9.284122288227081299e-02 2.054758667945861816e-01 1.051464155316352844e-01 1.605704724788665771e-01 -5.305054411292076111e-02 5.195392370223999023e-01 6.066982820630073547e-02 1.032352745532989502e-01 1.897827237844467163e-01 -1.081114709377288818e-01 -7.658450305461883545e-02 2.179152071475982666e-01 -9.254878014326095581e-02 -1.819199770689010620e-01
-3.161001950502395630e-03 3.518913984298706055e-01 -1.888455599546432495e-01 -1.126225367188453674e-01 -1.191604882478713989e-01 -8.083113282918930054e-02 4.711691439151763916e-01 -2.593638598918914795e-01 1.022109687328338623e-01 7.706052064895629883e-02 -2.553549408912658691e-01 -7.566172629594802856e-02 2.192983217537403107e-02 -6.455154716968536377e-02 2.787416577339172363e-01 8.660430461168289185e-02 1.096599027514457703e-01 3.210307061672210693e-01 -1.858341693878173828e-02 -1.450340598821640015e-01 -2.610064670443534851e-02 -1.057078838348388672e-01 -1.004882454872131348e-01 -1.194723173975944519e-01 -5.871298909187316895e-02 -2.311501950025558472e-01 8.850614726543426514e-02 4.407190904021263123e-02 1.781368106603622437e-01 5.809594690799713135e-02 -1.137976534664630890e-02 -2.570368647575378418e-01
9.439071267843246460e-02 3.327707648277282715e-01 2.688691020011901855e-01 -2.429168075323104858e-01 -2.604514062404632568e-01 2.271338254213333130e-01 -5.943727865815162659e-02 -1.941995769739151001e-01 1.183740273118019104e-01 3.640013933181762695e-01 -1.434835940599441528e-01 1.869922131299972534e-01 4.410180076956748962e-02 -1.658875048160552979e-01 7.707961648702621460e-02 2.275995910167694092e-01 -1.454473733901977539e-01 3.590372949838638306e-02 -1.887885667383670807e-02 -2.734334021806716919e-02 1.512747853994369507e-01 -2.619154751300811768e-01 8.617893606424331665e-02 -1.028758585453033447e-01 -1.420023441314697266e-01 2.594500184059143066e-01 1.609549671411514282e-01 5.215504765510559082e-02 2.135774642229080200e-01 3.214813023805618286e-02 -4.844165593385696411e-02 3.116440214216709137e-02
4.069689214229583740e-01 3.597307205200195312e-01 -3.089427053928375244e-01 -8.693999797105789185e-02 -1.062490418553352356e-01 -2.501261979341506958e-02 1.140405144542455673e-02 -1.253639608621597290e-01 8.084869943559169769e-03 1.343706846237182617e-01 3.834433853626251221e-02 6.247049197554588318e-02 1.949086487293243408e-01 -1.185326129198074341e-01 1.953987926244735718e-01 -1.210660263895988464e-01 1.928308792412281036e-02 3.524087965488433838e-01 -4.104726016521453857e-02 6.680713593959808350e-02 3.140582740306854248e-01 1.232311222702264786e-02 -1.922207139432430267e-02 -2.722008824348449707e-01 -9.886568039655685425e-02 1.896965652704238892e-01 1.259549856185913086e-01 2.648857831954956055e-01 2.536380477249622345e-02 1.016658730804920197e-02 -7.687482982873916626e-02 -5.857302993535995483e-02
1.295119673013687134e-01 1.018012464046478271e-01 -6.482954323291778564e-02 -6.975271552801132202e-02 -1.720229536294937134e-01 -2.538754940032958984e-01 -1.660339385271072388e-01 3.229157999157905579e-02 1.280450671911239624e-01 1.842453181743621826e-01 -2.431014925241470337e-01 1.011289879679679871e-01 2.501864731311798096e-02 1.713044643402099609e-01 3.491254150867462158e-01 -4.984944313764572144e-02 -1.081577241420745850e-01 4.203957617282867432e-01 -4.297297820448875427e-02 2.251782119274139404e-01 6.005579233169555664e-02 -2.347155660390853882e-01 1.167934462428092957e-01 -6.282158195972442627e-02 -1.721204072237014771e-01 -6.681270897388458252e-02 1.871903091669082642e-01 2.227952480316162109e-01 8.138824254274368286e-02 3.583208099007606506e-02 -1.886320859193801880e-01 -2.959776222705841064e-01
1.191314533352851868e-01 2.850746512413024902e-01 -1.525200996547937393e-02 -7.917682081460952759e-02 -3.990960419178009033e-01 7.144033163785934448e-02 1.792330145835876465e-01 -1.766091138124465942e-01 -2.190905362367630005e-01 1.054619550704956055e-01 2.318879663944244385e-01 4.856849461793899536e-02 2.802242636680603027e-01 8.588013052940368652e-02 1.509639173746109009e-01 5.828731134533882141e-02 -1.114648431539535522e-01 1.750186681747436523e-01 1.172759905457496643e-01 2.590992748737335205e-01 2.856230549514293671e-02 6.881982833147048950e-02 1.645546704530715942e-01 1.217628195881843567e-01 1.863588392734527588e-01 6.436099857091903687e-02 1.019530817866325378e-01 1.105150058865547180e-01 -1.500675920397043228e-02 -1.596459536813199520e-03 -1.228795275092124939e-01 -4.413548409938812256e-01
9.573563933372497559e-02 1.661874651908874512e-01 -6.513316184282302856e-02 -3.196668326854705811e-01 -2.718060314655303955e-01 -7.161173969507217407e-02 1.312589496374130249e-01 1.618710309267044067e-01 1.587127298116683960e-01 3.802810311317443848e-01 2.025429755449295044e-01 -2.132318764925003052e-01 1.095227897167205811e-01 -5.821312591433525085e-02 2.237745374441146851e-02 -1.324424892663955688e-01 -1.706202626228332520e-01 3.234646320343017578e-01 -5.562677606940269470e-02 -7.717596739530563354e-02 -1.244927793741226196e-01 -9.579742699861526489e-02 1.752248108386993408e-01 3.522376418113708496e-01 -1.580961048603057861e-01 1.339395344257354736e-01 -1.132421046495437622e-01 -2.840673178434371948e-02 2.436139136552810669e-01 -3.804713860154151917e-02 4.043678566813468933e-02 -5.823681131005287170e-02
1.573191583156585693e-01 1.124441027641296387e-01 -7.424215972423553467e-02 -1.027633845806121826e-01 -1.390660852193832397e-01 -3.787405788898468018e-02 -1.525240540504455566e-01 -7.726408541202545166e-02 3.020300865173339844e-01 5.189628601074218750e-01 -6.012818589806556702e-02 -8.554149419069290161e-02 5.234042182564735413e-02 5.100448429584503174e-02 4.981486126780509949e-02 3.115008175373077393e-01 5.242970585823059082e-02 2.296375483274459839e-01 7.496066391468048096e-02 9.864284098148345947e-02 1.960752457380294800e-01 -1.946636885404586792e-01 -2.181352972984313965e-01 -1.826203763484954834e-01 -1.363982409238815308e-01 -1.801557987928390503e-01 -7.271679490804672241e-02 8.488743007183074951e-02 4.307459667325019836e-02 -1.761441826820373535e-01 -2.194530069828033447e-01 -2.179325968027114868e-01
1.995245367288589478e-01 -4.883596673607826233e-02 -3.778208792209625244e-01 1.344745606184005737e-01 -5.215923190116882324e-01 -1.007777154445648193e-01 -1.243015006184577942e-02 3.569376468658447266e-02 8.151449263095855713e-02 3.459119200706481934e-01 -3.297914564609527588e-02 -2.049590200185775757e-01 1.196892186999320984e-01 -4.935263097286224365e-02 2.353650629520416260e-01 5.647884681820869446e-02 4.378692712634801865e-03 -1.193798258900642395e-01 3.433249145746231079e-02 1.063717454671859741e-01 1.774259060621261597e-01 -5.829387903213500977e-02 -2.347131446003913879e-02 2.424924671649932861e-01 -1.333221197128295898e-01 -1.016222536563873291e-01 -9.777837246656417847e-02 1.671176403760910034e-01 1.245288178324699402e-01 -2.467752806842327118e-02 8.762757480144500732e-02 -2.412565350532531738e-01
2.227422446012496948e-01 1.409661173820495605e-01 -1.813444942235946655e-01 -2.046590149402618408e-01 -3.021517395973205566e-01 -1.805191338062286377e-01 -9.057717770338058472e-02 -1.705743372440338135e-01 8.799123018980026245e-02 1.545678377151489258e-01 1.926561892032623291e-01 -4.635987430810928345e-02 3.554289638996124268e-01 8.802960067987442017e-02 2.268575876951217651e-01 3.270956277847290039e-01 -7.039004564285278320e-02 6.212429329752922058e-02 2.761128246784210205e-01 2.885052561759948730e-01 1.804777681827545166e-01 -2.461040392518043518e-02 -1.210043672472238541e-02 1.073139384388923645e-01 -1.081087393686175346e-03 8.265222609043121338e-02 -2.174141556024551392e-01 3.067074157297611237e-02 -1.614272743463516235e-01 -5.825302377343177795e-02 -9.342509508132934570e-02 -1.574022918939590454e-01
2.401639334857463837e-02 2.666307091712951660e-01 -3.167042732238769531e-01 4.496379196643829346e-02 -3.433410525321960449e-01 -1.345964521169662476e-01 -1.870465874671936035e-01 3.907971549779176712e-03 3.920800089836120605e-01 1.907620131969451904e-01 -1.183031778782606125e-02 1.293315291404724121e-01 1.482994109392166138e-01 -9.495949745178222656e-02 1.620593853294849396e-02 2.205123007297515869e-01 6.979886442422866821e-02 2.449700981378555298e-01 1.065535098314285278e-01 -3.213516622781753540e-02 1.567163169384002686e-01 6.571567058563232422e-02 3.110365010797977448e-02 -2.427317798137664795e-01 -2.276249378919601440e-01 1.097057852894067764e-02 7.602500915527343750e-02 -4.387849941849708557e-03 1.178909018635749817e-01 -3.073944747447967529e-01 -1.495549678802490234e-01 -1.166331246495246887e-01
2.774685621261596680e-01 2.133879661560058594e-01 -1.004149913787841797e-01 -1.248566806316375732e-01 -3.405781388282775879e-01 -2.120285630226135254e-01 1.938255876302719116e-01 3.181503713130950928e-02 6.634718924760818481e-02 7.247510552406311035e-02 8.460120111703872681e-02 5.835801828652620316e-03 6.428630650043487549e-02 8.222722262144088745e-02 7.909517735242843628e-03 4.511929117143154144e-03 1.852485984563827515e-01 4.185103476047515869e-01 -2.317422330379486084e-01 2.351402640342712402e-01 2.222387343645095825e-01 6.242328137159347534e-02 2.787929959595203400e-02 -5.102059245109558105e-02 -3.736102581024169922e-01 2.251459062099456787e-01 3.381088003516197205e-02 1.536962110549211502e-02 -1.044044867157936096e-01 -1.773825883865356445e-01 -1.205478534102439880e-01 2.773936651647090912e-02
1.400440782308578491e-01 2.598565816879272461e-01 6.062117964029312134e-02 -2.383816838264465332e-01 -3.038351424038410187e-02 -8.209385722875595093e-02 -4.414834082126617432e-02 5.544359982013702393e-02 -2.691285125911235809e-02 -5.082911998033523560e-02 -2.927460074424743652e-01 -1.185118332505226135e-01 1.568013578653335571e-01 -8.064658194780349731e-02 2.180550843477249146e-01 2.754273712635040283e-01 1.932160705327987671e-01 3.953373432159423828e-01 7.470768759958446026e-04 1.900138705968856812e-01 2.011154145002365112e-01 -3.262877464294433594e-02 2.653248049318790436e-02 6.704971194267272949e-02 -1.867839992046356201e-01 1.923330277204513550e-01 1.134541109204292297e-01 1.974859386682510376e-01 1.418609321117401123e-01 1.441585868597030640e-01 3.349399566650390625e-01 -1.698193550109863281e-01
3.667522370815277100e-01 3.584249317646026611e-01 -8.679030090570449829e-02 1.427227072417736053e-02 -1.015582531690597534e-01 -8.918260782957077026e-02 7.090866565704345703e-02 4.737545549869537354e-02 -2.225577086210250854e-01 3.050859570503234863e-01 -6.095672771334648132e-02 -1.173627376556396484e-01 1.323027014732360840e-01 -2.786816097795963287e-02 2.746133506298065186e-01 5.501197278499603271e-02 -1.104053854942321777e-01 2.763279080390930176e-01 -2.276713252067565918e-01 -1.880087405443191528e-01 -4.638308659195899963e-02 -8.763725310564041138e-02 8.165427297353744507e-02 -2.198179364204406738e-01 -1.142664253711700439e-01 2.371142208576202393e-01 3.729790821671485901e-02 -1.573372930288314819e-01 -3.583812713623046875e-02 1.305278986692428589e-01 -7.755403220653533936e-02 -2.943120598793029785e-01
-3.307168558239936829e-02 2.038940489292144775e-01 6.292511522769927979e-02 -3.430014848709106445e-02 -3.335545957088470459e-01 -1.947009563446044922e-01 2.082151919603347778e-02 -1.261003315448760986e-01 1.401692330837249756e-01 1.770637929439544678e-01 -4.839175939559936523e-02 -7.837595790624618530e-02 1.467282921075820923e-01 -4.439540803432464600e-01 9.701638668775558472e-02 6.581154465675354004e-02 -2.100333869457244873e-01 3.601288199424743652e-01 1.749861687421798706e-01 -9.279312193393707275e-02 5.790028348565101624e-02 2.185641825199127197e-01 5.242137610912322998e-02 -1.966374367475509644e-01 -2.091013789176940918e-01 5.008390173316001892e-02 9.086101315915584564e-03 1.355581581592559814e-01 2.807004563510417938e-02 -2.809176743030548096e-01 1.349810957908630371e-01 -1.632686108350753784e-01
3.635967522859573364e-02 3.940676152706146240e-01 -1.430044025182723999e-01 -2.035815715789794922e-01 -1.302367448806762695e-01 -5.750112980604171753e-02 3.213196694850921631e-01 -3.005127608776092529e-01 7.551262527704238892e-02 7.890258729457855225e-02 -1.969561427831649780e-01 2.931107208132743835e-02 5.906089767813682556e-02 -5.141275748610496521e-02 3.545549809932708740e-01 8.957255631685256958e-02 1.403356641530990601e-01 1.926423013210296631e-01 2.376933582127094269e-02 -1.428958624601364136e-01 -1.818938739597797394e-02 -1.114039421081542969e-01 -2.983136102557182312e-02 -7.414527237415313721e-02 -1.837712973356246948e-01 -2.262691408395767212e-01 2.262417227029800415e-01 4.199744760990142822e-02 3.934781625866889954e-02 2.548484802246093750e-01 4.690512642264366150e-02 -2.696199119091033936e-01
8.240266889333724976e-02 3.604127168655395508e-01 3.551805019378662109e-02 1.864177435636520386e-01 -2.339535802602767944e-01 -2.568968236446380615e-01 3.782716393470764160e-01 -2.300274223089218140e-01 3.568822741508483887e-01 1.571537703275680542e-01 1.281596720218658447e-01 -3.864655969664454460e-03 2.770608961582183838e-01 1.240583062171936035e-01 9.237529337406158447e-02 -2.127383798360824585e-01 5.388462543487548828e-02 -3.311001881957054138e-02 2.932670116424560547e-01 1.593515723943710327e-01 5.210705846548080444e-02 -1.628778688609600067e-02 -8.129338175058364868e-02 -4.323116037994623184e-03 -7.958482950925827026e-02 1.527710556983947754e-01 -1.424269285053014755e-03 -6.612893939018249512e-02 1.958368346095085144e-02 3.420149907469749451e-02 -4.288100451231002808e-02 -1.835075020790100098e-01
2.369868606328964233e-01 1.816751062870025635e-01 1.157359033823013306e-01 1.521518230438232422e-01 -2.782672047615051270e-01 -2.853560149669647217e-01 1.545012295246124268e-01 -2.470715343952178955e-02 3.378505706787109375e-01 1.410071700811386108e-01 -1.630750596523284912e-01 -8.039184659719467163e-02 -6.571429222822189331e-02 2.348741888999938965e-02 1.975413709878921509e-01 3.317251428961753845e-02 -1.211062148213386536e-01 2.178419828414916992e-01 1.289206147193908691e-01 2.124954015016555786e-01 1.829025335609912872e-02 4.803363233804702759e-02 -6.437835842370986938e-02 2.832541167736053467e-01 -1.526682078838348389e-01 -7.654549926519393921e-02 2.566816806793212891e-01 8.921646326780319214e-02 -2.644328176975250244e-01 1.173079013824462891e-01 -9.115535765886306763e-03 -2.849077880382537842e-01
2.440091520547866821e-01 1.405194103717803955e-01 1.596238696947693825e-03 5.585262551903724670e-02 -2.593329846858978271e-01 -4.601416364312171936e-02 4.091827571392059326e-01 9.702721238136291504e-02 2.959155440330505371e-01 1.774906665086746216e-01 -1.353946775197982788e-01 2.993950387462973595e-03 2.217893153429031372e-01 -2.093405276536941528e-01 1.973050087690353394e-01 -2.259776555001735687e-02 -6.662135571241378784e-02 6.549837440252304077e-02 -2.494434565305709839e-01 1.674928218126296997e-01 -1.996707171201705933e-01 -1.092795282602310181e-01 9.181445837020874023e-02 1.155560165643692017e-01 -2.389945387840270996e-01 1.620239466428756714e-01 8.790685236454010010e-02 3.234718739986419678e-01 -6.259219348430633545e-02 7.791403681039810181e-02 -1.519399136304855347e-01 -1.043108757585287094e-02
-1.020785793662071228e-01 3.293980360031127930e-01 -1.707807332277297974e-01 -4.445829391479492188e-01 -2.459291666746139526e-01 -1.061959862709045410e-01 2.203104645013809204e-01 -2.151932269334793091e-01 8.899676799774169922e-02 5.826079472899436951e-02 -7.113040983676910400e-02 7.699944544583559036e-03 1.035987958312034607e-01 -8.624938130378723145e-02 3.101268112659454346e-01 4.309230949729681015e-03 6.862684153020381927e-03 1.358246356248855591e-01 -9.812600910663604736e-02 -1.769589185714721680e-01 3.086914420127868652e-01 7.090239319950342178e-03 6.142855808138847351e-02 -3.804688900709152222e-02 1.137900874018669128e-01 -5.006657540798187256e-02 6.387465447187423706e-02 -9.357990324497222900e-02 2.736124992370605469e-01 1.037543714046478271e-01 7.257547229528427124e-03 -2.878835797309875488e-01
2.121571004390716553e-01 -3.688627108931541443e-02 3.399428352713584900e-02 7.455383241176605225e-02 -3.359926640987396240e-01 -3.029648959636688232e-01 -1.599902845919132233e-02 -1.818631887435913086e-01 -1.766352951526641846e-01 4.176270365715026855e-01 -1.298556197434663773e-02 3.702680347487330437e-03 1.476083844900131226e-01 -7.877978682518005371e-02 -7.981490343809127808e-02 2.132477760314941406e-01 5.493118986487388611e-02 3.448378294706344604e-02 -1.919065862894058228e-01 1.148333698511123657e-01 -9.698516875505447388e-02 -5.488803610205650330e-02 1.643918305635452271e-01 1.545204818248748779e-01 -2.140668034553527832e-02 1.852067112922668457e-01 -9.975501149892807007e-02 -2.186714559793472290e-01 5.632931366562843323e-02 7.726376503705978394e-02 -1.178802028298377991e-01 -4.360778033733367920e-01
1.835004538297653198e-01 1.288516968488693237e-01 -1.812263280153274536e-01 1.268849223852157593e-01 -2.576458156108856201e-01 -1.910436749458312988e-01 -3.480966389179229736e-02 2.534477971494197845e-02 2.103138864040374756e-01 -2.399140223860740662e-02 6.479604542255401611e-02 2.173623442649841309e-01 1.403709650039672852e-01 -1.346195787191390991e-01 1.716893017292022705e-01 1.994493156671524048e-01 5.464766547083854675e-02 1.052495539188385010e-01 8.681547641754150391e-02 8.445750176906585693e-02 -2.516908347606658936e-01 -3.197655081748962402e-01 1.823153048753738403e-01 2.153393030166625977e-01 -2.411738336086273193e-01 3.460817970335483551e-03 1.781089045107364655e-02 -2.133514136075973511e-01 -1.366862356662750244e-01 2.807526290416717529e-01 -1.612549275159835815e-01 -3.020755350589752197e-01
3.232280611991882324e-01 8.085771650075912476e-02 -8.879857137799263000e-03 -6.640809774398803711e-02 -1.836792230606079102e-01 -9.043480455875396729e-02 1.299725025892257690e-01 4.830828681588172913e-02 2.843146026134490967e-02 1.679642051458358765e-01 -7.562653720378875732e-02 -1.786819696426391602e-01 1.547849774360656738e-01 -1.634820401668548584e-01 1.507636010646820068e-01 -2.280785515904426575e-02 -1.766982227563858032e-01 1.065684631466865540e-01 4.818083718419075012e-02 4.396481215953826904e-01 6.391922011971473694e-03 -3.698696196079254150e-01 -3.763805031776428223e-01 1.298020929098129272e-01 3.380322828888893127e-02 -1.241431105881929398e-02 -2.211610525846481323e-01 4.005416110157966614e-02 -3.284340957179665565e-03 -3.747093258425593376e-03 5.446477234363555908e-02 -3.072479069232940674e-01
3.874326050281524658e-01 2.211678326129913330e-01 5.036247149109840393e-02 2.180799096822738647e-01 -2.462231814861297607e-01 -4.054814577102661133e-01 2.226231247186660767e-01 -2.373335883021354675e-02 2.837498784065246582e-01 2.547602914273738861e-02 9.879026561975479126e-02 -5.033578723669052124e-02 -1.758272014558315277e-02 4.507445916533470154e-02 1.679604798555374146e-01 -1.736634820699691772e-01 -2.207221835851669312e-01 1.578054577112197876e-01 1.247756183147430420e-01 2.674051821231842041e-01 1.963753998279571533e-01 -1.774558424949645996e-01 -8.377441763877868652e-02 2.070772275328636169e-02 4.507730156183242798e-02 -2.295285835862159729e-02 1.943195760250091553e-01 3.492242842912673950e-02 -7.749027013778686523e-02 6.875372678041458130e-02 -1.313935518264770508e-01 -1.175694689154624939e-01
9.575840830802917480e-02 1.884157061576843262e-01 -9.284714609384536743e-02 1.262121051549911499e-01 -4.513067305088043213e-01 -1.877660155296325684e-01 -4.833975061774253845e-02 1.065222471952438354e-01 -1.409115344285964966e-01 2.398150116205215454e-01 -1.087298523634672165e-02 -6.463471055030822754e-02 2.725343704223632812e-01 3.485455811023712158e-01 -3.885993734002113342e-02 1.536297947168350220e-01 3.273661807179450989e-02 3.541882336139678955e-02 3.970821201801300049e-01 -1.052113547921180725e-01 1.725596748292446136e-02 -1.107434034347534180e-01 4.756902344524860382e-03 2.176719456911087036e-01 -1.331775188446044922e-01 -1.070538312196731567e-01 5.301607400178909302e-02 -2.885890193283557892e-02 1.434913724660873413e-01 1.761846244335174561e-01 -1.173609942197799683e-01 -2.152851074934005737e-01
2.006011307239532471e-01 -3.075500205159187317e-02 -6.545222550630569458e-02 3.073704987764358521e-02 -3.043962121009826660e-01 -3.133965134620666504e-01 -2.094766497611999512e-01 -1.564555913209915161e-01 6.799515336751937866e-02 3.908737897872924805e-01 4.222818836569786072e-02 8.498555421829223633e-02 2.766466140747070312e-01 -2.729789614677429199e-01 -4.235128313302993774e-02 1.509132087230682373e-01 2.537449896335601807e-01 6.527385208755731583e-03 -6.452764570713043213e-02 1.924196481704711914e-01 -5.851674452424049377e-02 1.571089960634708405e-02 2.156115919351577759e-01 2.393815293908119202e-02 -1.276294887065887451e-01 -1.741364412009716034e-02 -6.156698986887931824e-02 -1.030237898230552673e-01 3.384022116661071777e-01 4.139907658100128174e-02 -1.330695003271102905e-01 -1.761696040630340576e-01
6.339363753795623779e-02 1.960683017969131470e-01 1.478880047798156738e-01 -3.883443027734756470e-02 -3.158025741577148438e-01 -1.600824892520904541e-01 6.543297320604324341e-02 3.176309913396835327e-02 5.471197515726089478e-02 -7.902910932898521423e-03 3.093567490577697754e-01 2.946439683437347412e-01 -3.628581017255783081e-02 -9.043787606060504913e-03 1.096088439226150513e-02 -2.525564981624484062e-03 -2.595576345920562744e-01 1.075474768877029419e-01 -1.195355281233787537e-01 -3.110294602811336517e-02 1.584057956933975220e-01 -2.077092081308364868e-01 -9.777388721704483032e-02 -4.180315136909484863e-02 -1.453078836202621460e-01 -1.111411899328231812e-01 1.494308114051818848e-01 3.048139512538909912e-01 1.913919895887374878e-01 1.290188282728195190e-01 2.071204781532287598e-01 -4.447414278984069824e-01
1.467480063438415527e-01 2.077332437038421631e-01 1.115384511649608612e-02 -8.195347338914871216e-02 -2.110559642314910889e-01 -1.519832015037536621e-01 2.148745059967041016e-01 1.594242155551910400e-01 3.246669769287109375e-01 2.257345318794250488e-01 1.350479722023010254e-01 -1.060494631528854370e-01 9.872014820575714111e-02 -1.812962442636489868e-01 1.667033880949020386e-01 -1.970442757010459900e-02 -8.556336909532546997e-02 1.741662174463272095e-01 2.183170020580291748e-01 2.365645021200180054e-01 -9.940057247877120972e-02 -2.967602014541625977e-01 -1.775713860988616943e-01 3.171962201595306396e-01 2.033208012580871582e-01 -1.874450407922267914e-02 -3.850268945097923279e-02 -5.543104559183120728e-02 -1.108581498265266418e-01 4.761403053998947144e-02 -4.018520563840866089e-02 -3.143399655818939209e-01
1.704441905021667480e-01 1.185045391321182251e-01 -2.379907220602035522e-01 -2.131257057189941406e-01 -1.948474496603012085e-01 -3.102557063102722168e-01 -9.338580816984176636e-02 -7.038688659667968750e-02 3.387960195541381836e-01 4.247078299522399902e-02 4.137116298079490662e-02 -1.262012124061584473e-01 1.144804060459136963e-01 -1.409923583269119263e-01 8.602490276098251343e-02 2.623720467090606689e-01 1.067259237170219421e-01 8.737944811582565308e-02 1.688133329153060913e-01 2.604855895042419434e-01 -6.644914299249649048e-02 -3.751561278477311134e-03 8.407093584537506104e-02 -2.402921766042709351e-02 -7.740554958581924438e-02 1.014030054211616516e-01 -4.621496051549911499e-02 1.106597185134887695e-01 -2.943535149097442627e-01 -1.237347945570945740e-01 -2.408878505229949951e-01 -3.813229203224182129e-01
2.393882870674133301e-01 2.301331907510757446e-01 1.565799303352832794e-02 -3.146908581256866455e-01 -2.339280098676681519e-01 -6.484435498714447021e-02 1.119991485029459000e-02 -2.052630335092544556e-01 -8.019472472369670868e-03 7.890147157013416290e-03 -1.942247897386550903e-01 -8.106873929500579834e-02 1.505058407783508301e-01 1.463295966386795044e-01 3.559793829917907715e-01 1.972201615571975708e-01 1.385376602411270142e-01 2.745265960693359375e-01 1.096002291887998581e-02 2.564937435090541840e-02 3.177588805556297302e-02 -1.619250141084194183e-02 -2.587659955024719238e-01 -4.795145243406295776e-02 1.232394948601722717e-01 9.976378828287124634e-02 1.731137931346893311e-01 2.238550633192062378e-01 7.896127551794052124e-02 1.770452260971069336e-01 4.945794492959976196e-02 -3.522139489650726318e-01
3.165753791108727455e-03 2.803233563899993896e-01 -1.028041988611221313e-01 3.141832724213600159e-02 -2.783619761466979980e-01 -2.345252484083175659e-01 3.579238802194595337e-02 -5.523381987586617470e-04 1.273327022790908813e-01 1.165604069828987122e-01 1.276355683803558350e-01 -2.342524826526641846e-01 -1.233475804328918457e-01 1.017329022288322449e-01 9.377126395702362061e-02 1.937132477760314941e-01 -1.947935968637466431e-01 3.524248898029327393e-01 -4.374120756983757019e-02 2.056517302989959717e-01 3.391263186931610107e-01 2.456709295511245728e-01 -1.885832846164703369e-02 2.865770757198333740e-01 7.901980727910995483e-02 -4.257268086075782776e-02 1.218418776988983154e-01 1.539784222841262817e-01 -3.318638727068901062e-02 1.474698930978775024e-01 -1.056810766458511353e-01 -2.416851818561553955e-01
3.593295067548751831e-02 4.234625697135925293e-01 -1.991174668073654175e-01 -1.778047978878021240e-01 -8.440937101840972900e-02 -8.511362969875335693e-02 2.124833464622497559e-01 -2.684752345085144043e-01 4.016449674963951111e-02 1.043491363525390625e-01 -1.269071102142333984e-01 5.465204268693923950e-02 2.099612206220626831e-01 -5.063986405730247498e-03 2.973697781562805176e-01 1.869194656610488892e-01 4.418153688311576843e-02 2.528186738491058350e-01 4.793084785342216492e-02 -1.137872040271759033e-01 -1.321684941649436951e-02 2.102733701467514038e-01 -1.294770538806915283e-01 -9.591475129127502441e-02 3.196352720260620117e-02 -8.825545012950897217e-02 2.439726889133453369e-01 1.445973515510559082e-01 2.534200549125671387e-01 7.952501624822616577e-02 1.367929279804229736e-01 -2.957864403724670410e-01
1.339996699243783951e-02 9.797405451536178589e-02 -2.161464840173721313e-01 -1.260354965925216675e-01 -3.335130810737609863e-01 -9.194978326559066772e-02 -3.701266273856163025e-02 -9.106074273586273193e-02 5.795335769653320312e-02 6.868225336074829102e-02 4.455901682376861572e-02 1.204082965850830078e-01 1.146471276879310608e-01 -3.376879543066024780e-02 1.854450702667236328e-01 2.772988677024841309e-01 -9.460342675447463989e-02 4.116888716816902161e-02 3.576695322990417480e-01 2.091533094644546509e-01 -2.204324118793010712e-02 -2.209549248218536377e-01 -5.448020994663238525e-02 1.547081768512725830e-01 -1.544383261352777481e-02 -5.069779232144355774e-02 2.051198482513427734e-02 1.553035974502563477e-01 -1.527128666639328003e-01 -1.258698254823684692e-01 2.053326740860939026e-02 -5.680488348007202148e-01
1.641800254583358765e-01 1.246059685945510864e-01 3.040713258087635040e-02 1.143803894519805908e-01 -1.367430835962295532e-01 6.107872352004051208e-02 6.206254288554191589e-02 2.835232298821210861e-03 1.087148189544677734e-01 3.881912231445312500e-01 2.981059253215789795e-01 -7.701587677001953125e-02 2.275174856185913086e-01 6.933756172657012939e-02 2.660585343837738037e-01 1.791717559099197388e-01 1.798753812909126282e-02 2.757419645786285400e-01 1.394814997911453247e-01 2.427417933940887451e-01 3.371137678623199463e-01 -3.612478449940681458e-02 -3.389790952205657959e-01 -1.374212801456451416e-01 -1.349994987249374390e-01 -1.921684667468070984e-02 -2.786544337868690491e-02 1.541112065315246582e-01 8.363311737775802612e-02 -1.118548214435577393e-01 -1.010102927684783936e-01 -1.553776562213897705e-01
3.533207476139068604e-01 1.692904680967330933e-01 -3.024739623069763184e-01 -4.588823392987251282e-02 -6.899186223745346069e-02 -6.008493527770042419e-02 1.295248866081237793e-01 -3.011948056519031525e-02 8.633176982402801514e-02 2.225379943847656250e-01 -1.729964017868041992e-01 2.266504615545272827e-01 -1.180572994053363800e-02 4.521958157420158386e-02 2.116823792457580566e-01 4.492565989494323730e-02 1.892486959695816040e-01 9.921759366989135742e-02 7.249681651592254639e-02 1.717227548360824585e-01 3.086433708667755127e-01 -1.199838891625404358e-01 -1.378025412559509277e-01 -2.501924932003021240e-01 -1.538278460502624512e-01 1.429957300424575806e-01 1.090159192681312561e-01 1.425606310367584229e-01 2.265386879444122314e-01 -1.411305218935012817e-01 -2.427403479814529419e-01 -2.478767186403274536e-01
2.641889750957489014e-01 1.900418698787689209e-01 1.212131008505821228e-01 -1.335793733596801758e-01 -2.434654086828231812e-01 -7.314851135015487671e-02 3.388393297791481018e-02 -8.043572306632995605e-02 2.187140733003616333e-01 4.241330027580261230e-01 -1.379124224185943604e-01 -1.442604660987854004e-01 8.456841111183166504e-02 1.641047745943069458e-02 -1.261374056339263916e-01 2.822129987180233002e-02 1.025435477495193481e-01 1.613623052835464478e-01 3.910952061414718628e-02 1.511850208044052124e-01 2.918250262737274170e-01 -9.309810400009155273e-02 -1.758314967155456543e-01 -2.518628537654876709e-01 -3.051927983760833740e-01 -9.452690184116363525e-02 1.902446746826171875e-01 9.380155801773071289e-02 7.767233997583389282e-02 -1.549218297004699707e-01 -1.943029314279556274e-01 -1.834310144186019897e-01
2.144316285848617554e-01 2.950237691402435303e-01 -2.112419456243515015e-01 1.167543902993202209e-01 -3.615058958530426025e-01 -9.201552718877792358e-02 -1.109943389892578125e-01 -2.257794700562953949e-02 3.890639245510101318e-01 1.207944825291633606e-01 1.282189339399337769e-01 4.107267782092094421e-02 -6.823425740003585815e-02 1.017832458019256592e-01 -2.526235878467559814e-01 -1.600313484668731689e-01 -1.261831223964691162e-01 2.158623933792114258e-01 7.888060063123703003e-03 1.624607741832733154e-01 4.062193259596824646e-02 -3.443481326103210449e-01 2.096538245677947998e-01 3.500417247414588928e-02 -8.631163835525512695e-02 -1.583173573017120361e-01 -2.913736552000045776e-02 -6.830567866563796997e-02 1.705090999603271484e-01 2.951390668749809265e-02 1.606079041957855225e-01 -1.416353285312652588e-01
3.935955464839935303e-02 1.245164498686790466e-01 1.825005374848842621e-02 -7.277287542819976807e-02 -5.478622317314147949e-01 -2.330816388130187988e-01 3.343429863452911377e-01 -1.186242103576660156e-01 -1.818258017301559448e-01 3.187497854232788086e-01 9.739392995834350586e-02 -2.284344732761383057e-01 2.892668824642896652e-03 -1.408703327178955078e-01 -1.369530409574508667e-01 -7.683147490024566650e-02 -2.209870610386133194e-03 -3.150897566229104996e-03 5.095424503087997437e-02 1.610142588615417480e-01 1.155833154916763306e-01 -2.618548646569252014e-02 1.096216738224029541e-01 2.527251541614532471e-01 8.434724994003772736e-03 1.262280941009521484e-01 -6.276461482048034668e-02 -1.719515398144721985e-02 1.822769492864608765e-01 1.479848325252532959e-01 -1.172386482357978821e-01 -2.203647345304489136e-01
1.861003339290618896e-01 3.132575452327728271e-01 -2.508761882781982422e-01 -3.183827921748161316e-02 -3.818212449550628662e-01 -1.990924477577209473e-01 7.846448570489883423e-02 8.063660562038421631e-02 1.957054138183593750e-01 2.991065382957458496e-01 -1.315542161464691162e-01 3.367020189762115479e-02 1.083008497953414917e-01 -1.817607432603836060e-01 3.105971496552228928e-03 6.378531455993652344e-02 8.181677013635635376e-02 3.541313111782073975e-01 1.521209776401519775e-01 1.268700212240219116e-01 1.930168420076370239e-01 1.784426569938659668e-01 4.525198787450790405e-02 -5.251756310462951660e-02 -2.011232525110244751e-01 -3.909363970160484314e-02 -3.691136837005615234e-02 8.469221740961074829e-02 -1.522982567548751831e-01 -2.481938153505325317e-01 -1.685431301593780518e-01 -3.451588004827499390e-02
-6.261395756155252457e-03 2.753424644470214844e-01 -1.133594736456871033e-01 -1.237173527479171753e-01 -2.349957525730133057e-01 1.454279478639364243e-02 4.464836120605468750e-01 -2.691330015659332275e-01 1.313058733940124512e-01 7.974135130643844604e-02 -1.852456182241439819e-01 2.957643568515777588e-02 7.016246765851974487e-02 5.964737758040428162e-02 2.949905991554260254e-01 1.277321428060531616e-01 1.377859562635421753e-01 2.466408461332321167e-01 -3.594525903463363647e-02 -1.365434825420379639e-01 1.352752931416034698e-02 4.383886232972145081e-02 -9.394659847021102905e-02 -1.172779798507690430e-01 -7.118090987205505371e-02 -7.503459602594375610e-02 1.346225738525390625e-01 5.657700076699256897e-02 2.527636289596557617e-01 1.824932843446731567e-01 4.413620382547378540e-02 -3.775843977928161621e-01
1.980133354663848877e-02 2.919815778732299805e-01 -3.303183913230895996e-01 3.874945640563964844e-02 -2.452415376901626587e-01 -3.348087891936302185e-02 1.603762358427047729e-01 7.915786653757095337e-02 2.742477878928184509e-02 3.265521824359893799e-01 -6.426782160997390747e-02 5.569850280880928040e-02 -1.001522615551948547e-01 1.301027387380599976e-01 5.065055564045906067e-02 4.245756566524505615e-01 7.235386967658996582e-02 2.001518458127975464e-01 -1.789011806249618530e-02 2.427563816308975220e-01 7.525841146707534790e-02 -5.544795189052820206e-03 -1.264947950839996338e-01 2.550451159477233887e-01 1.874329298734664917e-01 1.065981537103652954e-01 2.116144150495529175e-01 -1.303213648498058319e-02 2.291291020810604095e-02 1.126184761524200439e-01 -1.406837906688451767e-02 -2.999051213264465332e-01
-5.536075681447982788e-02 3.464524447917938232e-01 -2.272422462701797485e-01 -1.759881824254989624e-01 -2.276046425104141235e-01 -8.280682563781738281e-02 3.890564441680908203e-01 -2.337596267461776733e-01 1.914869248867034912e-02 1.059861406683921814e-01 -2.007017880678176880e-01 -1.910056322813034058e-01 1.266096234321594238e-01 -3.523093089461326599e-02 2.360864877700805664e-01 2.186566740274429321e-01 1.372524797916412354e-01 2.188842445611953735e-01 -1.571495383977890015e-01 -9.354274719953536987e-02 -2.399197081103920937e-03 -7.904504239559173584e-02 -1.833316124975681305e-02 -2.135534882545471191e-01 -5.325806140899658203e-02 -1.341520845890045166e-01 -5.449794605374336243e-02 1.090942919254302979e-01 1.614092737436294556e-01 6.879588961601257324e-02 1.135511845350265503e-01 -2.977724075317382812e-01
1.932782977819442749e-01 1.713949292898178101e-01 -3.725762963294982910e-01 -9.506750851869583130e-02 -2.154281139373779297e-01 -3.783544600009918213e-01 1.827669143676757812e-01 -1.273020803928375244e-01 2.335681617259979248e-01 1.538442671298980713e-01 2.338067889213562012e-01 7.929219864308834076e-03 3.973498344421386719e-01 1.481415331363677979e-02 1.336608529090881348e-01 3.390115797519683838e-01 8.078848570585250854e-02 -1.070322543382644653e-01 -7.600762695074081421e-02 -8.595063537359237671e-02 -3.192970901727676392e-02 1.097680185921490192e-03 -7.802794873714447021e-02 7.579398155212402344e-02 -1.604107171297073364e-01 -1.339635103940963745e-01 -2.202544361352920532e-02 2.896121330559253693e-02 -1.145195215940475464e-01 1.140350922942161560e-01 -8.424719423055648804e-02 -1.323139294981956482e-02
-1.103166956454515457e-02 1.573384702205657959e-01 -1.286788284778594971e-01 -6.291943043470382690e-02 -3.503191173076629639e-01 -2.170102596282958984e-01 4.350720345973968506e-02 -1.896865218877792358e-01 2.604156732559204102e-01 2.216242253780364990e-02 3.827540948987007141e-02 -1.408046334981918335e-01 1.103368327021598816e-01 -2.240824550390243530e-01 1.955606490373611450e-01 4.109710454940795898e-01 -4.962169006466865540e-02 5.003111064434051514e-02 2.529217898845672607e-01 9.645490348339080811e-02 4.095837939530611038e-03 -3.985908031463623047e-01 -7.937508076429367065e-02 8.154328167438507080e-02 1.598136126995086670e-01 9.702064841985702515e-02 -2.334948442876338959e-02 3.120447695255279541e-02 -1.331172883510589600e-01 1.578710973262786865e-01 7.718759775161743164e-02 -2.294231504201889038e-01
5.998193100094795227e-02 2.980216145515441895e-01 -1.349963694810867310e-01 -1.506064832210540771e-01 -3.720608055591583252e-01 -9.404882788658142090e-02 2.224994301795959473e-01 -5.652442947030067444e-02 4.702785611152648926e-02 3.316781222820281982e-01 1.427168250083923340e-01 2.086963951587677002e-01 -8.874784409999847412e-02 -1.651420490816235542e-03 7.542560994625091553e-02 3.129166066646575928e-01 5.869189626537263393e-04 7.500191032886505127e-02 1.092655807733535767e-01 2.631492167711257935e-02 1.103570088744163513e-01 -1.585535109043121338e-01 -1.256654262542724609e-01 4.503718614578247070e-01 2.192759215831756592e-01 5.153246968984603882e-02 2.379386126995086670e-02 8.155323565006256104e-03 -2.671648748219013214e-02 1.326300650835037231e-01 -7.797364890575408936e-02 -1.706412583589553833e-01
-1.288496106863021851e-01 3.171803951263427734e-01 -1.643789112567901611e-01 -2.051867991685867310e-01 -1.839362382888793945e-01 -1.243178099393844604e-01 3.948868215084075928e-01 -3.008095026016235352e-01 1.225245520472526550e-01 7.595395296812057495e-02 -1.949443519115447998e-01 -6.136677041649818420e-02 1.013457179069519043e-01 -7.594658434391021729e-02 4.152975678443908691e-01 1.743370741605758667e-01 1.035807207226753235e-01 1.706656217575073242e-01 1.001008320599794388e-02 5.611829459667205811e-02 6.394506245851516724e-02 -3.441802784800529480e-02 -3.107754699885845184e-02 -9.636233001947402954e-02 -1.071099862456321716e-01 -7.653399556875228882e-02 4.779165238142013550e-02 -6.251512467861175537e-02 1.817927658557891846e-01 1.616227775812149048e-01 9.711499512195587158e-02 -2.928373813629150391e-01
1.643425971269607544e-01 1.436445415019989014e-01 -1.667967438697814941e-01 -1.913010030984878540e-01 -3.548484742641448975e-01 -1.234389171004295349e-01 1.183628290891647339e-01 1.192007213830947876e-01 3.915775120258331299e-01 3.141549229621887207e-01 3.205032050609588623e-01 3.126666694879531860e-02 -5.684425681829452515e-02 -1.759237945079803467e-01 -2.645470760762691498e-02 7.538504898548126221e-02 -1.542585249990224838e-02 1.153403744101524353e-01 5.207252874970436096e-02 -1.717933863401412964e-01 2.420383095741271973e-01 -2.033610045909881592e-01 -1.338433027267456055e-01 9.855581820011138916e-02 -5.427496507763862610e-02 1.044859439134597778e-01 2.961876690387725830e-01 -8.731935173273086548e-02 -1.609835922718048096e-01 -7.578702270984649658e-02 -8.879658579826354980e-02 -1.369853317737579346e-02
2.713981829583644867e-02 2.565431892871856689e-01 2.679244875907897949e-01 -2.003780901432037354e-01 -1.340458989143371582e-01 -2.039164155721664429e-01 9.613850712776184082e-02 -2.445291876792907715e-01 2.262625694274902344e-01 2.664245367050170898e-01 -5.068886280059814453e-02 1.439884956926107407e-02 -5.889893323183059692e-02 1.106881201267242432e-01 2.032724916934967041e-01 1.935647875070571899e-01 -1.644246652722358704e-02 3.784346580505371094e-01 -9.833401441574096680e-02 2.357977330684661865e-01 2.116569727659225464e-01 5.502935498952865601e-02 -3.108832798898220062e-02 -3.809159621596336365e-02 7.201689481735229492e-02 -3.152024745941162109e-01 9.731324017047882080e-02 -2.597644329071044922e-01 1.696420758962631226e-01 5.805935338139533997e-02 -2.664515376091003418e-02 -1.104224752634763718e-02
1.566897183656692505e-01 -7.319089025259017944e-02 -4.203674197196960449e-02 -2.802501320838928223e-01 -3.280438184738159180e-01 -2.500078976154327393e-01 -8.158206194639205933e-02 -2.264285683631896973e-01 2.264553904533386230e-01 1.125263869762420654e-01 7.130328565835952759e-02 -1.823094934225082397e-01 3.250739872455596924e-01 1.066082864999771118e-01 2.059405595064163208e-01 3.656840622425079346e-01 -1.881251856684684753e-02 -3.090363740921020508e-02 1.854827851057052612e-01 1.784928590059280396e-01 -5.870999395847320557e-02 -1.389895230531692505e-01 -1.197103038430213928e-01 1.185781881213188171e-01 2.596974745392799377e-02 6.298623979091644287e-02 -6.044301018118858337e-02 8.280795067548751831e-02 -1.649601459503173828e-01 7.761704176664352417e-02 -1.171984374523162842e-01 -2.923173308372497559e-01
4.654024168848991394e-02 5.943808332085609436e-02 -2.804761519655585289e-03 -1.496545672416687012e-01 -3.206531405448913574e-01 -5.941478535532951355e-03 2.167235687375068665e-02 -2.294019460678100586e-01 3.106135725975036621e-01 3.999287784099578857e-01 -1.936405748128890991e-01 1.137789115309715271e-01 1.043695881962776184e-01 2.463909424841403961e-02 1.101187020540237427e-01 -1.010095980018377304e-02 1.858986020088195801e-01 3.589796423912048340e-01 1.293152421712875366e-01 2.564108073711395264e-01 7.697418332099914551e-02 3.059531189501285553e-02 -5.707648023962974548e-02 -8.241622149944305420e-02 -1.216063275933265686e-01 1.414316743612289429e-01 -9.774667024612426758e-02 1.754660904407501221e-01 2.501677572727203369e-01 -1.342686265707015991e-01 -1.673396527767181396e-01 -1.969786584377288818e-01
3.763228282332420349e-02 3.581681549549102783e-01 -1.853318661451339722e-01 -2.178156077861785889e-01 -2.620065212249755859e-01 -6.486288737505674362e-03 3.418536484241485596e-01 -3.273431062698364258e-01 8.299697190523147583e-03 1.513040512800216675e-01 -1.919435858726501465e-01 -9.010536968708038330e-02 2.448502182960510254e-02 -7.886114716529846191e-02 3.568124473094940186e-01 1.788376271724700928e-01 1.683696806430816650e-01 1.978578567504882812e-01 -6.216629967093467712e-02 -8.771219849586486816e-02 -1.378868520259857178e-01 7.136855274438858032e-02 -5.716442316770553589e-02 -1.392719000577926636e-01 -1.527369916439056396e-01 -1.776038110256195068e-01 1.134280934929847717e-01 5.516760051250457764e-02 1.608791947364807129e-02 8.649863302707672119e-02 2.549375034868717194e-02 -2.382533401250839233e-01
3.545309603214263916e-02 4.669356942176818848e-01 -1.259468495845794678e-01 -9.814425557851791382e-02 -2.879861891269683838e-01 -7.941109687089920044e-02 -1.468522939831018448e-02 -5.295189842581748962e-02 1.801599413156509399e-01 1.002046931535005569e-02 -5.260689556598663330e-02 1.357626020908355713e-01 3.532219305634498596e-02 -6.564112007617950439e-02 8.292758464813232422e-02 -2.169868163764476776e-02 -2.481459379196166992e-01 1.209788471460342407e-01 1.774993091821670532e-01 1.272379606962203979e-01 6.168535910546779633e-03 -3.273390829563140869e-01 -2.744931541383266449e-02 4.816387891769409180e-01 1.313681751489639282e-01 4.884746298193931580e-02 -4.737576842308044434e-02 -2.800389938056468964e-02 -3.666527941823005676e-02 2.184205316007137299e-02 -1.535162031650543213e-01 -2.905326783657073975e-01
-1.321229338645935059e-01 2.150824368000030518e-01 8.518864214420318604e-02 -1.374904881231486797e-03 1.976769044995307922e-02 -1.421980559825897217e-01 2.029002606868743896e-01 -1.318672448396682739e-01 -2.430471358820796013e-03 4.913902655243873596e-02 3.573848307132720947e-02 -1.747232824563980103e-01 2.202292531728744507e-01 -1.399902999401092529e-01 3.032472431659698486e-01 6.575482338666915894e-02 -2.761327326297760010e-01 2.134042084217071533e-01 6.535416096448898315e-02 -1.618607901036739349e-02 4.495083689689636230e-01 -1.974579691886901855e-01 1.873066276311874390e-01 7.068367302417755127e-02 -3.383583724498748779e-01 -6.853800266981124878e-02 1.028626561164855957e-01 1.499439775943756104e-01 3.873424232006072998e-02 1.271068176720291376e-04 -1.174209266901016235e-01 -2.761555314064025879e-01
1.047500967979431152e-01 1.524744033813476562e-01 -2.427022606134414673e-01 -1.596108973026275635e-01 -4.413614869117736816e-01 -2.150271236896514893e-01 -1.683970913290977478e-02 5.858560651540756226e-02 1.607564091682434082e-01 3.484269976615905762e-01 5.969919729977846146e-03 -5.201817676424980164e-02 1.332976669073104858e-01 5.486231020768173039e-05 6.028788164258003235e-02 -3.722119703888893127e-02 -3.574208915233612061e-02 3.949466943740844727e-01 -8.529396355152130127e-02 1.363505870103836060e-01 1.323550492525100708e-01 1.152194142341613770e-01 -4.711825400590896606e-02 2.858059480786323547e-02 -3.209829330444335938e-01 -6.899321824312210083e-02 -1.311286240816116333e-01 1.036740019917488098e-01 6.133523583412170410e-02 -2.952449619770050049e-01 -1.412606835365295410e-01 1.720684580504894257e-02
1.569304428994655609e-02 3.832608759403228760e-01 -2.251375168561935425e-01 -3.941036462783813477e-01 -2.154452055692672729e-01 4.699960350990295410e-02 4.065113514661788940e-02 -3.255913853645324707e-01 4.701882973313331604e-02 -1.765966042876243591e-02 -1.246656849980354309e-01 -1.407209187746047974e-01 -1.210168120451271534e-04 -9.598123282194137573e-02 2.080227434635162354e-01 7.130194455385208130e-02 1.455909758806228638e-02 1.996787190437316895e-01 1.815790869295597076e-02 -4.654655233025550842e-02 9.012931026518344879e-03 7.933286577463150024e-02 -2.126551568508148193e-01 -1.045245677232742310e-01 -1.151926629245281219e-02 1.630421169102191925e-02 1.403611302375793457e-01 -6.255786120891571045e-02 2.311411499977111816e-01 3.338106721639633179e-02 1.951573789119720459e-01 -4.164053797721862793e-01
5.702849105000495911e-02 3.022302091121673584e-01 -1.581651568412780762e-01 -1.401003748178482056e-01 -5.105441808700561523e-01 3.366401791572570801e-02 1.211222410202026367e-01 -1.641530692577362061e-01 3.655245527625083923e-02 1.489047557115554810e-01 -8.504530787467956543e-02 1.666016578674316406e-01 -6.063272804021835327e-02 -4.002370685338973999e-02 2.585121095180511475e-01 2.208805680274963379e-01 3.646650351583957672e-03 -1.551988869905471802e-01 1.041661482304334641e-02 2.177797108888626099e-01 -3.902294114232063293e-02 -1.979415267705917358e-01 -1.099857017397880554e-01 3.464438617229461670e-01 1.105723232030868530e-01 -5.527202412486076355e-02 8.252266049385070801e-02 -3.377448394894599915e-02 -8.503194153308868408e-02 2.881530858576297760e-02 -1.900098174810409546e-01 -2.571101188659667969e-01
1.683327406644821167e-01 1.370856016874313354e-01 9.456287324428558350e-02 6.458258628845214844e-02 -3.135041296482086182e-01 -4.423144459724426270e-01 7.363868504762649536e-02 4.923969507217407227e-03 3.338581621646881104e-01 -7.418616209179162979e-03 2.839785814285278320e-02 -2.198840379714965820e-01 -1.612248644232749939e-02 1.334284693002700806e-01 1.894952915608882904e-02 6.119950115680694580e-02 -3.120952844619750977e-01 2.839806675910949707e-01 -3.562198486179113388e-03 2.472468018531799316e-01 1.737881749868392944e-01 1.037423163652420044e-01 -8.482909947633743286e-02 2.477420270442962646e-01 -1.081561553291976452e-03 1.830720007419586182e-01 5.215515568852424622e-02 -6.660342216491699219e-02 1.191307418048381805e-02 1.490641683340072632e-01 -8.267679065465927124e-02 -1.973481327295303345e-01
-1.563085764646530151e-01 3.247736990451812744e-01 5.046394467353820801e-02 -1.429380625486373901e-01 -2.642075121402740479e-01 -6.222361698746681213e-02 2.158731520175933838e-01 -3.340984880924224854e-01 1.020988672971725464e-01 2.159235477447509766e-01 -9.036329388618469238e-02 4.930594190955162048e-02 1.302891969680786133e-02 -3.762145712971687317e-02 4.018322229385375977e-01 9.565038233995437622e-02 1.542743593454360962e-01 1.505510210990905762e-01 -2.673668414354324341e-02 -3.527581319212913513e-02 2.525650560855865479e-01 3.022534772753715515e-03 -5.965469405055046082e-02 4.381683841347694397e-02 -8.883801847696304321e-02 -1.528307050466537476e-01 1.420266740024089813e-02 1.167608872056007385e-01 5.400072783231735229e-02 2.607344388961791992e-01 1.473852898925542831e-02 -3.761146664619445801e-01
5.518163740634918213e-02 3.332493305206298828e-01 7.802075240761041641e-03 -4.644280299544334412e-02 -1.584760472178459167e-02 -9.432245977222919464e-03 2.478727102279663086e-01 2.069401741027832031e-01 2.523726224899291992e-01 3.498591855168342590e-02 1.372737158089876175e-02 -8.071289211511611938e-02 1.811403930187225342e-01 -3.559809327125549316e-01 1.834160089492797852e-02 1.834512650966644287e-01 -1.831524074077606201e-01 2.852358818054199219e-01 -1.781215816736221313e-01 3.716320097446441650e-01 -2.996586076915264130e-02 -8.483115583658218384e-02 2.888342142105102539e-01 1.439829915761947632e-01 -1.465096324682235718e-01 -3.653849661350250244e-02 2.318078428506851196e-01 5.648913234472274780e-02 1.242318078875541687e-01 8.733429014682769775e-03 -4.719148948788642883e-02 -1.395612359046936035e-01
2.100622206926345825e-01 2.598494887351989746e-01 -2.078202515840530396e-01 -3.678487986326217651e-02 -1.727346926927566528e-01 -1.814128607511520386e-01 -3.017814084887504578e-02 -1.516876816749572754e-01 -2.954258024692535400e-02 4.546650871634483337e-02 2.286254242062568665e-02 9.632159769535064697e-02 9.213099628686904907e-02 1.616071313619613647e-01 1.096754446625709534e-01 -9.376204572618007660e-03 6.863387674093246460e-02 3.398659229278564453e-01 1.115496829152107239e-01 2.077616900205612183e-01 2.042241990566253662e-01 1.706164330244064331e-01 3.281857818365097046e-02 -2.442818582057952881e-01 -7.061972469091415405e-02 2.055636942386627197e-01 2.093459218740463257e-01 2.876897752285003662e-01 2.881323099136352539e-01 -1.334743648767471313e-01 9.779540449380874634e-02 -3.256526291370391846e-01
3.875189721584320068e-01 1.608097404241561890e-01 -5.254077841527760029e-04 -7.257687300443649292e-02 -1.236016973853111267e-01 -2.183596342802047729e-01 -9.144481271505355835e-03 -1.073438897728919983e-01 7.297003176063299179e-03 1.907138526439666748e-01 -3.318913578987121582e-01 -3.713263571262359619e-02 -4.341401532292366028e-02 1.148577854037284851e-01 2.434497922658920288e-01 -1.917721927165985107e-01 -2.023190408945083618e-01 3.607728481292724609e-01 1.450969427824020386e-01 8.518154174089431763e-02 1.588808372616767883e-02 -1.541592627763748169e-01 1.974759399890899658e-01 -1.429672539234161377e-01 -2.961486577987670898e-01 -8.614979684352874756e-02 2.549960613250732422e-01 -5.062592774629592896e-02 1.218199208378791809e-01 5.741996318101882935e-02 1.834683818742632866e-03 -1.461325883865356445e-01
1.414344608783721924e-01 2.369195073843002319e-01 -4.771722480654716492e-02 8.355326950550079346e-02 -4.441950917243957520e-01 -1.153618916869163513e-01 1.581032387912273407e-02 -8.686185628175735474e-02 2.514470219612121582e-01 7.800905406475067139e-02 -3.714967146515846252e-02 -3.672110289335250854e-02 8.667636662721633911e-02 8.492708951234817505e-02 3.358808904886245728e-02 2.488017827272415161e-01 -1.828200668096542358e-01 2.192226052284240723e-01 -9.418185800313949585e-02 1.227779388427734375e-01 9.464979171752929688e-02 1.317042261362075806e-01 3.911495506763458252e-01 1.241471990942955017e-01 -6.679096817970275879e-02 1.029894724488258362e-01 1.022604927420616150e-01 1.058221533894538879e-01 -6.625833455473184586e-03 4.415805637836456299e-01 -1.088530346751213074e-01 5.146058276295661926e-02
-1.251708567142486572e-01 2.855200469493865967e-01 -1.529406607151031494e-01 -1.973074302077293396e-02 -3.641457259654998779e-01 -1.304954886436462402e-01 6.161823496222496033e-02 3.948595747351646423e-02 -1.673208624124526978e-01 -4.166093841195106506e-02 2.364560663700103760e-01 1.854738034307956696e-02 9.284117817878723145e-02 -1.035169810056686401e-01 -7.912828773260116577e-02 2.211511135101318359e-01 1.574333012104034424e-02 3.038840889930725098e-01 -5.706844478845596313e-02 1.189654543995857239e-01 -1.316260099411010742e-01 -1.614391207695007324e-01 1.500567942857742310e-01 -3.353407373651862144e-03 -2.953406274318695068e-01 -1.190598160028457642e-01 -5.208503454923629761e-02 -1.224476918578147888e-01 8.706446737051010132e-02 2.321038246154785156e-01 6.517999619245529175e-02 -4.503596127033233643e-01
1.089825183153152466e-01 1.431766301393508911e-01 2.365127578377723694e-02 -1.698868423700332642e-01 -2.200226485729217529e-01 -7.771475613117218018e-02 1.378312259912490845e-01 -2.133299559354782104e-01 2.778044939041137695e-01 5.921547766774892807e-03 -2.306317985057830811e-01 1.562039256095886230e-01 1.905746757984161377e-01 -2.554157376289367676e-01 2.475340366363525391e-01 2.205792069435119629e-01 6.093052774667739868e-02 3.692232668399810791e-01 -1.813135668635368347e-02 1.715684682130813599e-01 2.204877436161041260e-01 -1.588210761547088623e-01 -7.183375209569931030e-02 -3.414166867733001709e-01 -5.187103990465402603e-03 -1.492766737937927246e-01 -7.266972213983535767e-02 -1.642050147056579590e-01 4.896458610892295837e-02 -1.523669213056564331e-01 -8.412322402000427246e-02 -1.867289468646049500e-02
7.523187994956970215e-02 2.753100395202636719e-01 -2.583301067352294922e-01 8.745472133159637451e-02 -1.785571128129959106e-01 -2.233260124921798706e-01 1.128892377018928528e-01 -5.477295815944671631e-02 1.603675335645675659e-01 1.446294933557510376e-01 7.500356435775756836e-02 -5.344775319099426270e-01 5.031493678689002991e-02 1.648507863283157349e-01 2.164373993873596191e-01 -9.090669336728751659e-04 -2.099716514348983765e-01 1.920480132102966309e-01 7.737853378057479858e-02 2.496181279420852661e-01 1.210224032402038574e-01 1.146073490381240845e-01 -2.902990020811557770e-02 1.753160357475280762e-01 -2.206472307443618774e-01 -6.800598464906215668e-03 1.319122016429901123e-01 -8.491513133049011230e-02 8.941315114498138428e-02 -1.065170094370841980e-01 -1.651307493448257446e-01 6.001155078411102295e-02
-4.228711500763893127e-02 2.302300482988357544e-01 -1.291793584823608398e-01 3.781862258911132812e-01 -1.004773527383804321e-01 -2.208638936281204224e-01 1.356462687253952026e-01 -1.385346613824367523e-02 2.762607932090759277e-01 1.551018059253692627e-01 1.152038201689720154e-01 -3.613333916291594505e-03 1.402969062328338623e-01 -8.173748850822448730e-02 1.262610405683517456e-01 2.045715898275375366e-01 -1.941361576318740845e-01 2.895497083663940430e-01 1.856955289840698242e-01 2.216858863830566406e-01 -1.204428076744079590e-01 -2.903727293014526367e-01 1.114691495895385742e-01 5.912319198250770569e-02 -1.063892990350723267e-01 2.073897719383239746e-01 -5.294709652662277222e-02 -7.306498289108276367e-02 -4.249202832579612732e-02 5.500872433185577393e-02 -8.511897176504135132e-02 -3.402373194694519043e-01
-1.177348848432302475e-02 5.447666049003601074e-01 8.070124685764312744e-02 -8.666598796844482422e-02 -7.848660647869110107e-02 -4.175069276243448257e-03 2.009987235069274902e-01 4.562970995903015137e-02 -1.138727068901062012e-01 3.191836774349212646e-01 -4.262091964483261108e-02 -1.429094076156616211e-01 -1.478736475110054016e-02 -5.865909531712532043e-02 1.503314971923828125e-01 -1.136392652988433838e-01 -1.516386717557907104e-01 3.590794801712036133e-01 -1.073659211397171021e-01 1.763679534196853638e-01 2.585341632366180420e-01 -1.565219908952713013e-01 1.076693460345268250e-01 -8.937880396842956543e-02 -2.595266997814178467e-01 2.280422486364841461e-02 1.514434665441513062e-01 -2.010321058332920074e-02 1.175691746175289154e-02 1.406357735395431519e-01 -2.022225558757781982e-01 -8.148232847452163696e-02
4.257525205612182617e-01 1.127962470054626465e-01 -1.931592077016830444e-01 2.034147679805755615e-01 -3.946138620376586914e-01 1.174252702185185626e-05 7.660598307847976685e-02 -8.580076694488525391e-02 1.764203608036041260e-02 3.754653632640838623e-01 -1.002411767840385437e-01 1.487703472375869751e-01 9.740498848259449005e-03 -5.468545109033584595e-02 -7.399909198284149170e-02 1.284750401973724365e-01 7.438939809799194336e-02 -1.504361033439636230e-01 1.532688289880752563e-01 5.285532400012016296e-02 1.938825845718383789e-01 -2.049061655998229980e-01 -5.928662046790122986e-02 1.316473037004470825e-01 -1.230608597397804260e-01 -1.362881660461425781e-01 2.818083167076110840e-01 2.414268106222152710e-01 1.737636476755142212e-01 -1.817393116652965546e-02 5.393596366047859192e-02 -1.061581168323755264e-02
-3.009543055668473244e-03 2.794244885444641113e-01 -1.871339529752731323e-01 -2.562432885169982910e-01 -2.531660199165344238e-01 -9.601494669914245605e-02 1.135028749704360962e-01 -1.571895740926265717e-02 6.860286742448806763e-02 2.805207073688507080e-01 1.132890805602073669e-01 1.502673029899597168e-01 -2.995491027832031250e-02 1.178914383053779602e-01 1.564421951770782471e-01 3.187885284423828125e-01 -2.423514425754547119e-02 -9.449506551027297974e-02 -1.955317705869674683e-02 1.345560252666473389e-01 2.972622774541378021e-02 -4.137308001518249512e-01 -9.910494089126586914e-03 3.335973024368286133e-01 1.357496529817581177e-01 -1.201848089694976807e-01 5.852853879332542419e-02 -5.883908644318580627e-02 3.360963612794876099e-02 -2.013521827757358551e-02 -1.233506351709365845e-01 -3.273001313209533691e-01
-4.712335765361785889e-02 8.568497002124786377e-02 -2.643364369869232178e-01 1.101445555686950684e-01 -5.287560224533081055e-01 -9.777070581912994385e-02 -1.141781210899353027e-01 -1.163023430854082108e-02 2.022114247083663940e-01 2.218793779611587524e-01 1.846948117017745972e-01 -2.126338481903076172e-01 -2.514637112617492676e-01 -1.606201231479644775e-01 1.719184517860412598e-01 -3.888074308633804321e-02 -2.046482563018798828e-01 -7.472448050975799561e-02 8.684497326612472534e-02 -1.221564859151840210e-01 8.814570307731628418e-02 -5.196945741772651672e-02 -8.752402663230895996e-02 -7.739076763391494751e-02 -1.180956736207008362e-01 4.182099550962448120e-02 2.676889002323150635e-01 -1.065288707613945007e-01 2.219496965408325195e-01 -4.738059360533952713e-03 -1.050046384334564209e-01 -2.520152628421783447e-01
9.995097294449806213e-03 3.620019555091857910e-01 7.113023847341537476e-02 1.473048925399780273e-01 -8.126320689916610718e-02 -2.957178950309753418e-01 -2.217199280858039856e-02 -2.742539048194885254e-01 1.653848588466644287e-01 -2.120858523994684219e-03 1.768462508916854858e-01 -1.384032666683197021e-01 3.164673149585723877e-01 -1.671678870916366577e-01 1.304766237735748291e-01 2.334859222173690796e-01 -2.916668057441711426e-01 1.335382759571075439e-01 2.345239073038101196e-01 1.165297627449035645e-01 -4.782805591821670532e-02 -1.217075809836387634e-01 -1.618465594947338104e-02 1.849852055311203003e-01 3.877829387784004211e-02 1.473784148693084717e-01 -2.690983749926090240e-02 -8.975628763437271118e-02 -4.230362549424171448e-02 2.005392126739025116e-02 -1.859174519777297974e-01 -3.210728466510772705e-01
1.746199876070022583e-01 -8.531690109521150589e-04 -5.364067852497100830e-03 -2.488384246826171875e-01 -1.600344032049179077e-01 -1.107569262385368347e-01 1.519063413143157959e-01 -2.733340859413146973e-01 -3.805855987593531609e-03 8.094506710767745972e-02 9.366510063409805298e-02 -5.133274793624877930e-01 6.148218177258968353e-03 -3.237991034984588623e-01 -7.841753959655761719e-02 3.164304494857788086e-01 -3.262152150273323059e-02 1.718175411224365234e-01 2.011490762233734131e-01 5.122931301593780518e-02 1.038381680846214294e-01 -1.928594857454299927e-01 -4.499038681387901306e-02 1.266622245311737061e-01 -2.754221260547637939e-01 -6.890983879566192627e-02 7.801154255867004395e-02 6.131424754858016968e-02 -3.646834520623087883e-03 8.999000489711761475e-02 -1.944266706705093384e-01 7.620338350534439087e-02
5.184983089566230774e-02 3.732135295867919922e-01 7.772491872310638428e-02 -1.171322837471961975e-01 -2.979328930377960205e-01 -6.804090738296508789e-02 -2.814566902816295624e-02 2.013234794139862061e-01 5.655734241008758545e-02 1.838524788618087769e-01 -2.837734855711460114e-02 -1.782844364643096924e-01 -1.253087520599365234e-01 1.141045689582824707e-01 -3.915063664317131042e-02 2.655856013298034668e-01 -2.354672551155090332e-01 2.293655574321746826e-01 -2.396195828914642334e-01 -8.146756142377853394e-02 -1.128120869398117065e-01 -6.695084273815155029e-02 2.276907861232757568e-02 -6.850498914718627930e-02 -3.693130910396575928e-01 1.463603526353836060e-01 8.182671666145324707e-02 -3.401570618152618408e-01 4.760041087865829468e-02 1.817202121019363403e-01 -1.107020676136016846e-01 -1.042901054024696350e-01
6.977774202823638916e-02 3.714514970779418945e-01 -2.312257587909698486e-01 -2.338426709175109863e-01 -2.265969663858413696e-01 -9.413100779056549072e-02 1.815963089466094971e-01 -5.152997374534606934e-02 1.755979470908641815e-02 3.412864804267883301e-01 1.314421556890010834e-02 9.386710077524185181e-02 6.539370864629745483e-02 -1.294024288654327393e-01 1.066514700651168823e-01 2.431265562772750854e-01 -2.260203938931226730e-03 -4.266839474439620972e-03 -2.486017942428588867e-01 1.730227172374725342e-01 -1.399939507246017456e-02 -2.007157057523727417e-01 -1.525719463825225830e-01 4.060148596763610840e-01 4.407165199518203735e-02 -9.784363210201263428e-02 -9.863916784524917603e-02 1.215224154293537140e-02 -1.873063445091247559e-01 1.407191604375839233e-01 -6.555692106485366821e-02 -1.869339644908905029e-01
2.385871261358261108e-01 3.415426313877105713e-01 -1.470924615859985352e-01 2.239525131881237030e-02 -1.494198739528656006e-01 -1.002143472433090210e-01 3.838097304105758667e-02 -4.510219395160675049e-01 1.923972964286804199e-01 -2.992503345012664795e-02 1.332432180643081665e-01 1.653327047824859619e-01 8.431333303451538086e-02 -5.901420861482620239e-02 1.543699204921722412e-01 1.174198314547538757e-01 -1.381664574146270752e-01 -3.732326254248619080e-02 -1.006978563964366913e-02 5.252353474497795105e-02 -7.875113189220428467e-02 6.449414789676666260e-02 -5.359797924757003784e-02 3.298795223236083984e-01 -3.261541128158569336e-01 -1.266624629497528076e-01 7.573894411325454712e-02 -2.808316946029663086e-01 -1.076075211167335510e-01 4.930846765637397766e-02 -1.882003098726272583e-01 -1.842926889657974243e-01
1.866035535931587219e-02 2.029524743556976318e-01 -3.825236856937408447e-01 4.148774221539497375e-02 -3.970066830515861511e-02 -1.846834830939769745e-02 5.667255446314811707e-02 -2.583325505256652832e-01 2.580084204673767090e-01 1.495535224676132202e-01 -1.654747724533081055e-01 9.845487028360366821e-02 3.874782100319862366e-02 -8.482187241315841675e-02 2.420657873153686523e-01 1.602646857500076294e-01 1.664121747016906738e-01 3.957955837249755859e-01 -3.578696846961975098e-01 9.968270547688007355e-03 -9.870868921279907227e-02 -7.110165804624557495e-02 -2.691264450550079346e-01 -3.307184576988220215e-02 -1.630215197801589966e-01 6.873908638954162598e-02 2.133400589227676392e-01 8.012785762548446655e-02 -5.192217230796813965e-02 9.715715050697326660e-02 2.468288317322731018e-02 -1.508178561925888062e-01
2.205216139554977417e-01 2.940838038921356201e-01 -7.938727736473083496e-02 -2.544186115264892578e-01 -2.137731164693832397e-01 -1.118848621845245361e-01 -5.837302654981613159e-02 -2.584447264671325684e-01 1.650050431489944458e-01 2.888077497482299805e-01 -1.501321345567703247e-01 -2.994444034993648529e-02 2.702045068144798279e-02 1.482587307691574097e-01 9.849342703819274902e-02 -1.159537285566329956e-01 9.250728785991668701e-02 3.640279769897460938e-01 5.825533717870712280e-02 2.049663215875625610e-01 2.361422181129455566e-01 -1.370900869369506836e-01 5.185812711715698242e-02 -2.726785242557525635e-01 -7.057876884937286377e-02 1.054454445838928223e-01 1.159631982445716858e-01 2.389050722122192383e-01 1.083378568291664124e-01 -4.132766649127006531e-02 -1.037312597036361694e-01 -1.913078427314758301e-01
-8.154461532831192017e-02 4.069145321846008301e-01 6.660723686218261719e-02 -1.494197994470596313e-01 -8.613437414169311523e-02 1.854379326105117798e-01 4.280981607735157013e-03 -1.365129947662353516e-01 -7.883401960134506226e-02 1.672667562961578369e-01 -6.737309694290161133e-02 1.919068247079849243e-01 -1.221973448991775513e-01 -2.915120124816894531e-01 1.005537137389183044e-01 2.185644805431365967e-01 1.721459478139877319e-01 2.803767919540405273e-01 -6.327226758003234863e-02 -1.760577112436294556e-01 3.165431320667266846e-01 -1.380880475044250488e-01 1.473486423492431641e-02 1.686084717512130737e-01 -2.113817036151885986e-01 1.783453375101089478e-01 -4.281613603234291077e-02 1.567296832799911499e-01 -1.315429620444774628e-02 -6.684722006320953369e-02 -2.069249302148818970e-01 -2.562993466854095459e-01
3.229052722454071045e-01 -4.247348383069038391e-02 -2.358728796243667603e-01 1.470128074288368225e-02 -4.302385449409484863e-01 -8.045297861099243164e-02 9.436931461095809937e-02 -1.167432814836502075e-01 -6.057918444275856018e-02 2.689125239849090576e-01 -1.410243213176727295e-01 -1.324177831411361694e-01 3.027147352695465088e-01 1.305698603391647339e-01 1.798076182603836060e-01 1.014252603054046631e-01 4.784513637423515320e-02 -6.438141316175460815e-02 -7.991717010736465454e-02 2.543651126325130463e-02 6.864445656538009644e-02 -2.059637382626533508e-02 -9.013204835355281830e-03 2.523376345634460449e-01 -7.144036889076232910e-02 -8.197491616010665894e-02 2.806589603424072266e-01 6.094957143068313599e-02 3.315511941909790039e-01 7.591571658849716187e-02 -2.582975625991821289e-01 -1.342460419982671738e-02
1.514556109905242920e-01 1.607565730810165405e-01 -2.021540254354476929e-01 -1.101419329643249512e-02 3.411630168557167053e-02 -3.372771441936492920e-01 2.505990564823150635e-01 -3.129927515983581543e-01 2.818528115749359131e-01 1.099601611495018005e-01 -1.451733261346817017e-01 2.775480505079030991e-03 -6.082553416490554810e-03 -1.466988623142242432e-01 2.034142166376113892e-01 -4.136825725436210632e-02 -9.262593835592269897e-02 2.165214270353317261e-01 -2.961049415171146393e-02 1.011252924799919128e-01 -8.966571092605590820e-02 -4.705167561769485474e-02 1.545109301805496216e-01 -1.418760865926742554e-01 -2.487671077251434326e-01 1.492248624563217163e-01 -7.333232089877128601e-03 2.043447047472000122e-01 -1.999839693307876587e-01 -2.201678603887557983e-01 -1.990414410829544067e-01 -2.870821952819824219e-01
9.164114482700824738e-03 2.735696732997894287e-01 -9.591713547706604004e-02 7.052148133516311646e-02 -3.027465641498565674e-01 -2.126594334840774536e-01 1.229108422994613647e-01 -9.540102630853652954e-02 1.826482862234115601e-01 2.133028805255889893e-01 -3.563279658555984497e-02 -2.049373090267181396e-01 -5.291267111897468567e-02 -2.204471081495285034e-02 4.609535634517669678e-02 7.420745491981506348e-02 8.108198642730712891e-02 1.193236187100410461e-01 1.638355553150177002e-01 1.698810607194900513e-01 2.651010751724243164e-01 -7.394367456436157227e-02 -2.500701546669006348e-01 -7.467460632324218750e-02 -1.809616386890411377e-01 -3.150777220726013184e-01 -3.719277679920196533e-02 8.748259395360946655e-02 4.328435659408569336e-02 -4.198807179927825928e-01 -2.172552794218063354e-01 -1.731098294258117676e-01
2.587796449661254883e-01 3.436836004257202148e-01 -2.256277799606323242e-01 -1.691881716251373291e-01 -3.823597431182861328e-01 -1.146072074770927429e-01 7.682314608246088028e-03 -4.480550438165664673e-02 -3.384456504136323929e-03 1.017241403460502625e-01 -1.794855743646621704e-01 8.111798763275146484e-02 -1.678466424345970154e-02 -7.509800046682357788e-02 1.660882830619812012e-01 2.027723640203475952e-01 2.216428518295288086e-01 2.462289184331893921e-01 1.738686412572860718e-01 2.502634823322296143e-01 2.276922203600406647e-02 -3.747940296307206154e-03 2.067188471555709839e-01 2.517042309045791626e-02 -1.185884773731231689e-01 -5.357615277171134949e-02 1.189926117658615112e-01 2.529912292957305908e-01 -1.240833476185798645e-01 -2.870619893074035645e-01 -8.685419708490371704e-02 5.697841942310333252e-02
2.101504653692245483e-01 1.668125987052917480e-01 2.222450971603393555e-01 -8.466437458992004395e-02 -4.993089437484741211e-01 7.669729739427566528e-02 2.412240356206893921e-01 -1.558178365230560303e-01 -1.840267926454544067e-01 1.019612327218055725e-02 1.115417256951332092e-01 1.463175117969512939e-01 -1.154986768960952759e-01 1.729377210140228271e-01 -6.074294447898864746e-02 2.801219224929809570e-01 -7.526043057441711426e-02 2.765069305896759033e-01 1.477569341659545898e-01 1.379027068614959717e-01 -7.526528835296630859e-02 -3.171672224998474121e-01 6.781772524118423462e-02 1.726164110004901886e-02 -1.815715730190277100e-01 -1.033176667988300323e-02 -2.553480491042137146e-02 -1.929807662963867188e-01 1.281301975250244141e-01 1.000616699457168579e-01 -3.442106768488883972e-02 -8.862399309873580933e-02
8.225648105144500732e-02 1.051762998104095459e-01 -4.434573948383331299e-01 4.776459559798240662e-02 -1.363293379545211792e-01 -1.236003190279006958e-01 2.382765263319015503e-01 -3.360329568386077881e-01 2.023173570632934570e-01 1.791772544384002686e-01 -9.295799583196640015e-02 -5.870639160275459290e-02 -1.561974585056304932e-01 -8.284267038106918335e-02 3.440110981464385986e-01 1.343349963426589966e-01 -2.369525469839572906e-02 2.910068929195404053e-01 8.675301074981689453e-02 -4.383390769362449646e-02 -6.871147453784942627e-02 2.014539949595928192e-02 -6.300152093172073364e-02 -1.210345253348350525e-01 -8.961962163448333740e-02 -5.493370816111564636e-02 2.653116360306739807e-02 1.478338092565536499e-01 2.854678928852081299e-01 1.529983729124069214e-01 5.101631954312324524e-02 -2.595261633396148682e-01
5.277572274208068848e-01 1.020826846361160278e-01 4.305950924754142761e-02 -3.968225792050361633e-02 -1.612518876791000366e-01 -3.850072855129837990e-03 2.497897744178771973e-01 -1.465823054313659668e-01 1.580284535884857178e-01 2.469225376844406128e-01 1.611021608114242554e-01 -1.592747867107391357e-02 -1.711356490850448608e-01 9.082622081041336060e-02 -7.084086537361145020e-02 -6.154062226414680481e-02 -1.577315330505371094e-01 2.426032572984695435e-01 -2.205278575420379639e-01 1.210675537586212158e-01 -1.906029284000396729e-01 -5.965614318847656250e-02 -1.859506517648696899e-01 6.584984809160232544e-02 -9.930184483528137207e-02 1.509774625301361084e-01 4.366837814450263977e-02 -3.296314179897308350e-02 1.757106184959411621e-01 -3.017870187759399414e-01 -2.407048828899860382e-02 -2.350004017353057861e-01
-3.607146069407463074e-02 2.794845700263977051e-01 -1.292149573564529419e-01 8.326711505651473999e-02 -4.356332123279571533e-01 -3.740610778331756592e-01 1.570972651243209839e-01 -2.519200183451175690e-02 -6.476238369941711426e-03 1.377993524074554443e-01 9.836281090974807739e-02 2.462330972775816917e-03 1.687490642070770264e-01 -9.014518000185489655e-03 1.987470984458923340e-01 2.560166120529174805e-01 -1.563992649316787720e-01 -1.856931000947952271e-01 6.172867119312286377e-02 1.635718792676925659e-01 6.765804439783096313e-02 -3.210741877555847168e-01 -1.399465799331665039e-01 1.649915724992752075e-01 4.763786494731903076e-02 -4.078717529773712158e-02 2.016226947307586670e-01 -6.986484676599502563e-02 5.134269595146179199e-03 1.507747918367385864e-01 1.648981869220733643e-01 -1.903467178344726562e-01
6.737401336431503296e-02 2.005953341722488403e-01 -6.555329076945781708e-03 2.311374293640255928e-03 -9.663317352533340454e-02 -6.413157284259796143e-02 2.453815191984176636e-01 -3.576791658997535706e-02 -1.130746304988861084e-01 3.664306700229644775e-01 -2.162861973047256470e-01 -1.095073521137237549e-01 -1.618478298187255859e-01 1.619284600019454956e-02 2.848945856094360352e-01 5.897234193980693817e-03 1.064800322055816650e-01 5.614644885063171387e-01 -3.259023069404065609e-04 4.784014821052551270e-02 -3.704673796892166138e-02 6.856945157051086426e-02 -1.590702086687088013e-01 1.629764027893543243e-02 -2.940268442034721375e-02 2.310307770967483521e-01 1.343487650156021118e-01 1.387500166893005371e-01 8.865133672952651978e-02 1.348414272069931030e-01 -1.389338076114654541e-01 -2.633425295352935791e-01
1.894637644290924072e-01 1.145796775817871094e-01 -7.222004234790802002e-02 -1.121238991618156433e-01 -2.439819574356079102e-01 -2.553333044052124023e-01 9.176754951477050781e-02 6.376308202743530273e-02 1.185933053493499756e-01 2.189036272466182709e-02 9.112697443924844265e-04 -1.389173567295074463e-01 1.655651777982711792e-01 9.730066359043121338e-02 2.095571309328079224e-01 6.914252787828445435e-02 1.223031282424926758e-01 2.201438844203948975e-01 -1.715476214885711670e-01 2.226543575525283813e-01 1.809898167848587036e-01 -1.400478035211563110e-01 -2.580238215159624815e-04 1.699185464531183243e-03 -4.778048098087310791e-01 2.971066236495971680e-01 1.754126399755477905e-01 1.354946494102478027e-01 -9.205201268196105957e-02 -2.145373076200485229e-01 -2.208735495805740356e-01 -1.130478680133819580e-01
2.167044132947921753e-01 1.307522207498550415e-01 -5.738804489374160767e-02 -3.633693754673004150e-01 -2.195163220167160034e-01 -2.074103802442550659e-01 -1.061231642961502075e-01 -2.377006858587265015e-01 6.426649540662765503e-02 1.219103038311004639e-01 8.401203900575637817e-02 -5.233268439769744873e-02 1.478095054626464844e-01 -2.613478302955627441e-01 1.095909178256988525e-01 3.871626853942871094e-01 -1.659542322158813477e-01 -3.819610550999641418e-02 2.955315411090850830e-01 1.980990916490554810e-01 -6.391071528196334839e-02 -8.349424600601196289e-02 -6.704890727996826172e-02 3.745053894817829132e-03 3.401288762688636780e-02 6.813549995422363281e-02 2.325061894953250885e-02 1.180993169546127319e-01 -1.590375304222106934e-01 1.035891398787498474e-01 6.650624424219131470e-02 -3.590489923954010010e-01
1.775269508361816406e-01 3.458886444568634033e-01 -5.421925336122512817e-02 -1.896858215332031250e-01 -1.848652809858322144e-01 -8.350327610969543457e-02 -1.469345390796661377e-01 -1.591612994670867920e-01 6.812202930450439453e-02 1.536128520965576172e-01 -8.487562835216522217e-02 -1.546826809644699097e-01 7.749193161725997925e-02 -1.264934837818145752e-01 2.566113770008087158e-01 2.507557161152362823e-02 -6.302502751350402832e-02 1.451871544122695923e-01 -5.099704489111900330e-02 -1.532517373561859131e-01 3.260113000869750977e-01 -8.707744628190994263e-02 3.764856159687042236e-01 -3.398980796337127686e-01 -1.228231564164161682e-01 1.108784079551696777e-01 1.139097437262535095e-01 -1.622965484857559204e-01 -1.241832599043846130e-02 1.416680961847305298e-01 -1.597113460302352905e-01 -1.982417851686477661e-01
2.067053318023681641e-01 2.686217986047267914e-02 -2.005603462457656860e-01 -1.221707370132207870e-02 -3.952262699604034424e-01 -1.286166608333587646e-01 -7.932244986295700073e-02 -7.399397343397140503e-02 6.148765981197357178e-02 1.028791740536689758e-01 1.744312942028045654e-01 -6.718540936708450317e-02 -3.863263502717018127e-02 1.371150463819503784e-01 6.374975666403770447e-03 -9.934617578983306885e-02 -7.215958833694458008e-02 1.170282587409019470e-01 -4.171102121472358704e-02 3.578464686870574951e-01 2.389044500887393951e-02 -3.175335824489593506e-01 -1.489069908857345581e-01 7.581001520156860352e-02 -3.866772353649139404e-02 1.501060128211975098e-01 5.646936222910881042e-02 -3.191506564617156982e-01 3.597739636898040771e-01 2.569415792822837830e-02 -4.603734612464904785e-02 -3.359330296516418457e-01
3.051064908504486084e-01 5.236634239554405212e-02 5.284351855516433716e-02 -1.664005368947982788e-01 -1.706707328557968140e-01 -2.482862472534179688e-01 1.430211663246154785e-01 4.464433062821626663e-03 3.813681751489639282e-02 2.590322494506835938e-01 1.866820454597473145e-01 -1.217662841081619263e-01 -7.538598030805587769e-02 -6.456732004880905151e-02 5.306002497673034668e-02 -2.268048562109470367e-02 -9.025623649358749390e-02 2.328348606824874878e-01 -1.591275483369827271e-01 -1.477670967578887939e-01 2.706826291978359222e-02 -1.014600917696952820e-01 1.454749703407287598e-01 3.080329596996307373e-01 -5.045752525329589844e-01 -3.638273477554321289e-02 -1.394622866064310074e-02 2.170869857072830200e-01 7.727246731519699097e-02 -1.158090867102146149e-02 2.506826519966125488e-01 -1.491592973470687866e-01
1.621750146150588989e-01 5.120969191193580627e-02 -1.934906542301177979e-01 -3.437103927135467529e-01 -1.027675643563270569e-01 4.132526367902755737e-02 -3.085969202220439911e-02 -7.684699445962905884e-02 1.516546010971069336e-01 4.133274555206298828e-01 1.563738286495208740e-01 2.399638295173645020e-01 -8.760542422533035278e-02 -4.020096361637115479e-02 2.557732760906219482e-01 -4.252941347658634186e-03 -2.174966037273406982e-02 1.849074661731719971e-01 1.305078417062759399e-01 -4.357717465609312057e-03 1.916991919279098511e-01 -1.409064084291458130e-01 1.856755465269088745e-01 6.732445955276489258e-02 -2.857850492000579834e-01 9.002517908811569214e-02 3.491826355457305908e-01 -5.666809156537055969e-02 -2.855140343308448792e-02 6.825792789459228516e-02 -2.496031075716018677e-01 -1.255065053701400757e-01
2.251726537942886353e-01 2.580148577690124512e-01 -6.922703981399536133e-02 -2.183060720562934875e-02 -3.570304214954376221e-01 1.719200797379016876e-02 -1.406854838132858276e-01 -1.494302693754434586e-02 2.206012606620788574e-01 2.041604965925216675e-01 9.892842173576354980e-02 1.152797322720289230e-02 3.197678327560424805e-01 2.058277130126953125e-01 5.619253218173980713e-02 2.179069966077804565e-01 3.396676154807209969e-03 9.237119555473327637e-02 1.375372856855392456e-01 1.807706058025360107e-01 3.828451335430145264e-01 -3.519664704799652100e-02 -1.934064626693725586e-01 -1.435107141733169556e-01 -2.479258775711059570e-01 -1.557165831327438354e-01 -1.264892052859067917e-02 1.203860491514205933e-01 1.355137526988983154e-01 -1.702513545751571655e-01 2.115612849593162537e-02 -1.415525674819946289e-01
3.587872087955474854e-01 1.650166064500808716e-01 -3.368784487247467041e-01 1.466756872832775116e-02 -2.994621396064758301e-01 5.477248691022396088e-03 1.051411107182502747e-01 -1.072185188531875610e-01 1.017891764640808105e-01 1.905165761709213257e-01 -1.677799224853515625e-01 -2.458058111369609833e-02 7.425906509160995483e-02 1.054770052433013916e-01 1.526283472776412964e-01 4.486045613884925842e-02 -2.314644120633602142e-02 3.348269164562225342e-01 -7.843804359436035156e-02 2.952140569686889648e-01 1.926680505275726318e-01 -1.538285166025161743e-01 2.289523631334304810e-01 -1.767498850822448730e-01 -1.228653360158205032e-02 9.860143996775150299e-03 -1.427149474620819092e-01 1.604412645101547241e-01 2.961506247520446777e-01 2.608255669474601746e-02 -1.247654780745506287e-01 4.447765182703733444e-03
4.022711887955665588e-02 8.501202613115310669e-02 6.945699453353881836e-02 -6.618755310773849487e-02 -2.928009927272796631e-01 -3.857855498790740967e-01 1.703964918851852417e-01 -1.990033984184265137e-01 -3.858675062656402588e-02 2.555474638938903809e-01 1.537993550300598145e-01 4.074162244796752930e-02 1.537719815969467163e-01 -1.022751703858375549e-01 -1.862009763717651367e-01 1.602760255336761475e-01 9.974905103445053101e-02 1.512557417154312134e-01 2.665412127971649170e-01 -4.282571002840995789e-02 -1.951359398663043976e-02 -2.367498427629470825e-01 -1.745038628578186035e-01 -3.165119513869285583e-02 5.525846034288406372e-03 -2.016113847494125366e-01 2.504408061504364014e-01 1.542634423822164536e-02 -1.767069250345230103e-01 -1.754738204181194305e-02 1.760288327932357788e-01 -3.639091849327087402e-01
1.928430981934070587e-02 3.125452399253845215e-01 -1.758517026901245117e-01 -1.799820214509963989e-01 -3.288157582283020020e-01 -1.429131925106048584e-01 3.174170106649398804e-02 -2.478045970201492310e-01 1.608310341835021973e-01 5.312804877758026123e-02 1.421242207288742065e-01 2.106902152299880981e-01 1.454120576381683350e-01 2.140457369387149811e-02 4.305228963494300842e-02 3.268548250198364258e-01 -1.314580291509628296e-01 -2.266213670372962952e-02 1.995604783296585083e-01 2.281107455492019653e-01 6.479014456272125244e-02 -3.149496316909790039e-01 -1.179127320647239685e-01 3.189388429746031761e-03 1.616091430187225342e-01 1.034990046173334122e-02 -8.867440745234489441e-03 6.557556241750717163e-02 -1.477768570184707642e-01 -8.440726250410079956e-02 3.292691707611083984e-02 -3.694451153278350830e-01
2.555054128170013428e-01 8.527210354804992676e-02 -3.139276802539825439e-01 -8.903805166482925415e-02 -4.336617887020111084e-01 -1.581101417541503906e-01 9.526101499795913696e-02 6.097222864627838135e-02 2.017458975315093994e-01 2.009813636541366577e-01 1.391240209341049194e-01 2.109033763408660889e-01 -9.019381552934646606e-02 -1.411799341440200806e-01 2.350436300039291382e-01 1.762861162424087524e-01 3.388948738574981689e-02 1.586296111345291138e-01 -7.859122008085250854e-02 -8.126908540725708008e-02 9.776332974433898926e-02 -1.355441659688949585e-01 1.377615332603454590e-01 -1.619549691677093506e-01 -3.397326469421386719e-01 4.561855643987655640e-02 1.937549710273742676e-01 7.476072758436203003e-02 -1.824510842561721802e-01 -1.769028976559638977e-02 -9.997598826885223389e-02 1.390596628189086914e-01
1.631184965372085571e-01 2.548547387123107910e-01 -1.500001847743988037e-01 3.858523070812225342e-02 -1.895985007286071777e-01 -1.886838674545288086e-01 -1.308498978614807129e-01 -2.141817957162857056e-01 1.089931651949882507e-01 3.146952092647552490e-01 -8.314378559589385986e-02 8.220483362674713135e-02 1.360353678464889526e-01 1.473896652460098267e-01 9.433117508888244629e-02 8.080321550369262695e-02 2.152994722127914429e-01 3.005864918231964111e-01 1.461794227361679077e-01 -7.960148155689239502e-02 4.310445785522460938e-01 -1.253300905227661133e-01 1.632718145847320557e-01 -2.231565266847610474e-01 -1.015099808573722839e-01 4.622967541217803955e-02 -8.191365748643875122e-02 1.195242404937744141e-01 6.880677770823240280e-03 -1.241656839847564697e-01 -1.647575944662094116e-01 -2.263769209384918213e-01
2.810709178447723389e-01 7.405434548854827881e-02 4.604394361376762390e-02 -1.002977713942527771e-01 -2.877013087272644043e-01 -1.988182365894317627e-01 3.360442519187927246e-01 -5.240688845515251160e-02 1.439385116100311279e-01 -2.480359077453613281e-01 1.561578363180160522e-01 -9.626678377389907837e-02 2.700557112693786621e-01 -5.700971931219100952e-02 3.560182824730873108e-02 9.665964543819427490e-02 -2.238519638776779175e-01 1.053922846913337708e-01 -4.253663122653961182e-02 2.247711569070816040e-01 1.351071447134017944e-01 -8.929575979709625244e-02 -7.243843376636505127e-02 3.158496320247650146e-01 -1.960454881191253662e-01 -1.232727244496345520e-01 3.060911782085895538e-02 -1.545227319002151489e-01 1.131710484623908997e-01 9.027352929115295410e-02 -1.690923273563385010e-01 -2.998348176479339600e-01
9.928023815155029297e-02 1.809978634119033813e-01 1.445562671869993210e-02 1.072130575776100159e-01 -4.489317536354064941e-01 -2.130390405654907227e-01 9.807847440242767334e-02 -8.505818992853164673e-02 7.915472239255905151e-02 1.828379929065704346e-01 -9.714072570204734802e-03 6.922959536314010620e-02 -1.514333486557006836e-02 3.926030546426773071e-02 -5.141024664044380188e-02 2.955254316329956055e-01 -2.314833849668502808e-01 -1.799150928854942322e-02 -2.533523142337799072e-01 1.722473204135894775e-01 3.329660892486572266e-01 2.547649480402469635e-02 2.941460013389587402e-01 -1.517737805843353271e-01 -2.659104764461517334e-01 -2.248703315854072571e-02 5.816463846713304520e-03 1.088475212454795837e-01 1.936996132135391235e-01 -1.889853328466415405e-01 1.040707603096961975e-01 -9.782542288303375244e-02
2.676165662705898285e-02 3.586424589157104492e-01 -1.111439522355794907e-02 1.165134906768798828e-01 -5.274652317166328430e-02 -3.442690968513488770e-01 1.911140233278274536e-01 -8.988275378942489624e-02 2.896717190742492676e-01 1.402007788419723511e-01 -5.102997645735740662e-02 1.143934875726699829e-01 4.143995791673660278e-02 -2.031272277235984802e-02 -1.048851758241653442e-01 1.691598594188690186e-01 -3.834011256694793701e-01 2.716124951839447021e-01 1.571128368377685547e-01 1.591174304485321045e-01 2.942201122641563416e-02 -2.082584649324417114e-01 7.374773919582366943e-02 1.864838302135467529e-01 -6.345023214817047119e-02 -2.694213390350341797e-02 -1.598601192235946655e-01 3.860847279429435730e-02 9.740599780343472958e-04 1.235687434673309326e-01 -2.231634557247161865e-01 -2.792085409164428711e-01
1.789319962263107300e-01 2.306261956691741943e-01 -9.641104936599731445e-02 -4.255420342087745667e-02 6.607039272785186768e-02 -9.507077187299728394e-02 -4.834133759140968323e-02 -1.446237713098526001e-01 -8.994355797767639160e-02 6.588873267173767090e-02 -2.300032377243041992e-01 -1.877080053091049194e-01 2.543719410896301270e-01 -1.084149852395057678e-01 2.968622446060180664e-01 2.801187708973884583e-02 2.144839167594909668e-01 2.030545324087142944e-01 5.780285969376564026e-02 1.135453134775161743e-01 1.078058555722236633e-01 -4.934927821159362793e-02 -2.545065581798553467e-01 2.805248461663722992e-02 -2.415069192647933960e-01 2.720038294792175293e-01 3.367913067340850830e-01 1.728304177522659302e-01 2.479507625102996826e-01 2.510477416217327118e-02 8.494001626968383789e-02 -2.703208625316619873e-01
1.494534760713577271e-01 9.728343039751052856e-02 -7.760845124721527100e-02 -3.054101718589663506e-03 -3.755206167697906494e-01 -2.369260638952255249e-01 2.593255937099456787e-01 3.278308510780334473e-01 2.133575677871704102e-01 2.504037022590637207e-01 1.102189943194389343e-01 7.088351994752883911e-02 1.822863072156906128e-01 2.587097696959972382e-02 1.105852499604225159e-01 4.241773858666419983e-02 3.314676508307456970e-02 3.725068271160125732e-02 1.532717198133468628e-01 -1.146075427532196045e-01 1.102058291435241699e-01 -3.172193765640258789e-01 6.773893535137176514e-02 -2.242690771818161011e-01 -2.080127000808715820e-01 -1.606198400259017944e-02 2.847720384597778320e-01 2.930792979896068573e-02 -1.602805256843566895e-01 -1.792227178812026978e-01 1.461599860340356827e-02 -1.633855104446411133e-01
1.343542039394378662e-01 2.238904833793640137e-01 -5.478445440530776978e-02 -9.064794331789016724e-02 -1.816599369049072266e-01 2.042302675545215607e-02 -1.845189779996871948e-01 -1.410842239856719971e-01 3.232770785689353943e-02 -9.176648408174514771e-02 2.954822964966297150e-02 -2.769887447357177734e-01 -2.295026322826743126e-03 -2.298996448516845703e-01 1.134988293051719666e-01 2.780622430145740509e-02 1.205680593848228455e-01 1.915170848369598389e-01 -8.329582959413528442e-02 2.518745958805084229e-01 3.493256866931915283e-01 -2.721677161753177643e-02 4.332179948687553406e-02 2.751552462577819824e-01 -2.938223481178283691e-01 1.115388646721839905e-01 3.235271275043487549e-01 2.123842686414718628e-01 -9.924155659973621368e-03 -1.445458382368087769e-01 -1.998694613575935364e-02 -2.962536811828613281e-01
5.901350080966949463e-02 1.082760170102119446e-01 -2.620090544223785400e-01 -6.805884093046188354e-02 -3.995712101459503174e-01 3.942665457725524902e-02 1.151713132858276367e-01 1.606864184141159058e-01 3.335929811000823975e-01 4.366948604583740234e-01 1.384898424148559570e-01 1.047564521431922913e-01 -4.033462144434452057e-03 -6.759724020957946777e-02 2.589293122291564941e-01 1.347427070140838623e-01 -7.697060704231262207e-02 2.256868034601211548e-01 -2.365445531904697418e-02 -7.321543246507644653e-02 2.278867065906524658e-01 -1.237627863883972168e-01 3.582630679011344910e-02 -9.875302761793136597e-02 -3.095678985118865967e-01 4.034977406263351440e-02 2.018369920551776886e-02 -6.920185685157775879e-02 -1.124280467629432678e-01 -1.722843647003173828e-01 -1.143984589725732803e-02 5.583229288458824158e-02
3.488379120826721191e-01 1.773602962493896484e-01 -1.127505749464035034e-01 1.887401379644870758e-02 -3.429681062698364258e-02 -3.806307166814804077e-02 1.625002771615982056e-01 -4.924233630299568176e-02 -1.093592345714569092e-01 3.485845923423767090e-01 -2.559306919574737549e-01 -8.514628559350967407e-02 9.165634959936141968e-02 -1.205950742587447166e-03 1.860297769308090210e-01 6.583990901708602905e-02 -1.216610074043273926e-01 4.286440312862396240e-01 -2.758885733783245087e-02 -1.967212706804275513e-01 1.702632056549191475e-03 -1.593020409345626831e-01 -1.721821911633014679e-02 -2.118749916553497314e-01 -1.936547309160232544e-01 1.053807735443115234e-01 -2.718737162649631500e-02 8.934047073125839233e-02 -3.199351578950881958e-02 1.890149414539337158e-01 -1.201765239238739014e-01 -3.628762662410736084e-01
2.096302509307861328e-01 2.266001254320144653e-01 -4.009179770946502686e-02 -7.848647981882095337e-02 -1.933678686618804932e-01 -2.930474579334259033e-01 2.822424471378326416e-02 -7.753241807222366333e-02 2.129253596067428589e-01 1.833986788988113403e-01 -1.213126555085182190e-01 2.130017057061195374e-02 1.404591947793960571e-01 2.203004667535424232e-03 1.075434982776641846e-01 -8.040080964565277100e-02 -4.612857475876808167e-03 5.017549395561218262e-01 -1.066864728927612305e-01 2.725884914398193359e-01 2.155815213918685913e-01 1.162867918610572815e-01 8.632908761501312256e-02 -1.542198807001113892e-01 -2.390768826007843018e-01 5.097822472453117371e-02 -1.448688469827175140e-02 2.274214476346969604e-02 -5.165952723473310471e-03 -1.636967957019805908e-01 -2.777914702892303467e-01 -2.044074088335037231e-01
3.433889150619506836e-01 4.030305892229080200e-03 4.724297672510147095e-02 -5.258126929402351379e-02 -2.922966778278350830e-01 -1.187305301427841187e-01 -1.134632006287574768e-01 -6.554727256298065186e-02 5.281511321663856506e-02 2.356395274400711060e-01 3.663033014163374901e-03 2.889756262302398682e-01 2.655875682830810547e-01 -9.514597058296203613e-02 5.971396714448928833e-02 2.921455502510070801e-01 -1.220877319574356079e-01 3.115523457527160645e-01 -5.299801006913185120e-02 -7.396120578050613403e-02 -6.047058105468750000e-02 2.505965903401374817e-02 -2.482695132493972778e-01 8.511046320199966431e-02 3.451478481292724609e-02 -3.181436657905578613e-01 5.009369179606437683e-02 -2.090835869312286377e-01 8.339548856019973755e-02 -1.077413111925125122e-01 1.065304502844810486e-01 -2.794051468372344971e-01
6.658100336790084839e-02 2.224831134080886841e-01 -1.809720993041992188e-01 2.055829577147960663e-02 -4.698588252067565918e-01 -3.029379844665527344e-01 2.314695864915847778e-01 -1.275757700204849243e-01 -8.365082740783691406e-02 1.569324731826782227e-01 1.457542181015014648e-01 2.260165289044380188e-02 1.782713532447814941e-01 -7.098483294248580933e-02 -1.843315809965133667e-01 -1.015782505273818970e-01 -1.272665429860353470e-02 1.277259737253189087e-02 -6.333801895380020142e-02 1.269389539957046509e-01 1.242980211973190308e-01 -5.375751852989196777e-02 1.562757641077041626e-01 2.740691602230072021e-01 -8.406586199998855591e-02 1.089353114366531372e-01 -1.670731604099273682e-01 2.207517325878143311e-01 3.501255065202713013e-02 1.221013814210891724e-01 -7.758195715723559260e-05 -3.820556104183197021e-01
1.297068446874618530e-01 3.520417213439941406e-01 -3.032779693603515625e-02 2.242408692836761475e-02 -9.169188886880874634e-02 -3.701995313167572021e-01 3.044314980506896973e-01 -8.164251595735549927e-02 3.784165382385253906e-01 3.959140181541442871e-02 1.139432284981012344e-02 1.849631220102310181e-02 6.452331691980361938e-02 -1.491043120622634888e-01 -6.463988125324249268e-02 6.810907274484634399e-02 -4.076386615633964539e-02 6.914902478456497192e-02 2.662094831466674805e-01 3.501353263854980469e-01 3.137919679284095764e-02 -3.520701453089714050e-02 1.475195288658142090e-01 1.356093436479568481e-01 -2.656398713588714600e-01 2.282451093196868896e-01 6.372188776731491089e-02 1.745142340660095215e-01 3.708965331315994263e-02 6.675200164318084717e-02 -6.913569569587707520e-02 -1.500038504600524902e-01
2.594298124313354492e-01 2.019662111997604370e-01 1.076018288731575012e-01 2.086547948420047760e-02 2.977865934371948242e-02 -8.995243906974792480e-02 1.979358196258544922e-01 6.698689609766006470e-02 2.064456343650817871e-01 -6.269285082817077637e-02 1.284430772066116333e-01 -2.249433398246765137e-01 4.238635897636413574e-01 2.281064353883266449e-02 1.697247475385665894e-02 2.027678042650222778e-01 -2.393028289079666138e-01 2.929348647594451904e-01 1.331923902034759521e-01 1.485598087310791016e-01 6.567978858947753906e-02 -2.355765104293823242e-01 -7.851155474781990051e-03 2.580263316631317139e-01 -3.036771118640899658e-01 -3.286559507250785828e-02 1.243618205189704895e-01 -8.399402350187301636e-02 1.100076511502265930e-01 1.401582360267639160e-01 -6.534109264612197876e-02 -1.756277680397033691e-01
7.993422448635101318e-02 8.300275541841983795e-03 -1.927671208977699280e-02 -1.824075877666473389e-01 6.388524919748306274e-02 -4.150968790054321289e-02 2.782750129699707031e-01 -2.519870698451995850e-01 -1.291401535272598267e-01 2.881973087787628174e-01 2.242443114519119263e-01 1.568343117833137512e-02 3.328518569469451904e-01 -1.374431550502777100e-01 1.530888974666595459e-01 3.814277797937393188e-02 -2.957186102867126465e-01 1.797382533550262451e-01 1.083447709679603577e-01 1.770132631063461304e-01 2.157331705093383789e-01 5.106392875313758850e-02 -4.518478363752365112e-02 2.390053421258926392e-01 -7.491368055343627930e-02 7.023934274911880493e-02 2.729484066367149353e-02 -1.218835934996604919e-01 1.618192642927169800e-01 1.319858878850936890e-01 -1.101087778806686401e-01 -3.940853774547576904e-01
-7.796967774629592896e-02 2.258099913597106934e-01 6.306277215480804443e-02 4.318856168538331985e-03 -3.901486694812774658e-01 -2.747946977615356445e-01 8.680211007595062256e-02 -9.896714240312576294e-02 1.575245708227157593e-01 2.168339192867279053e-01 -1.351157017052173615e-02 -2.147351205348968506e-01 -1.125991791486740112e-01 -2.200177684426307678e-02 1.482649594545364380e-01 2.669406533241271973e-01 -1.427880674600601196e-01 6.152483075857162476e-02 2.269006818532943726e-01 2.798827886581420898e-01 -1.772558987140655518e-01 -1.650303453207015991e-01 -7.513618469238281250e-02 1.766044348478317261e-01 -1.676120460033416748e-01 2.094184309244155884e-01 -1.876792162656784058e-01 6.043719872832298279e-02 -1.604169607162475586e-02 1.131616681814193726e-01 -1.447167545557022095e-01 -2.739297449588775635e-01
1.450017839670181274e-01 2.053456455469131470e-01 8.216045796871185303e-02 -9.383003413677215576e-02 -2.998338341712951660e-01 -2.118886262178421021e-01 1.549810767173767090e-01 1.227981820702552795e-01 2.881156504154205322e-01 4.386772587895393372e-02 1.546462439000606537e-02 -3.366886079311370850e-02 -6.492981314659118652e-02 2.888259291648864746e-02 2.701600193977355957e-01 1.827379465103149414e-01 -5.481747165322303772e-02 2.220929414033889771e-01 -1.277995556592941284e-01 2.754649221897125244e-01 2.141119390726089478e-01 1.028950735926628113e-01 -4.404764249920845032e-02 4.057505428791046143e-01 3.670729324221611023e-02 -8.507538586854934692e-02 1.200145706534385681e-01 1.184339597821235657e-01 9.375280700623989105e-03 2.673473358154296875e-01 -2.620517015457153320e-01 6.944212317466735840e-02
2.639381885528564453e-01 -8.224670588970184326e-02 5.998049397021532059e-03 5.100591108202934265e-02 -2.484307438135147095e-01 -8.646321296691894531e-02 2.043334394693374634e-01 -4.215707629919052124e-02 2.011010199785232544e-01 3.867113888263702393e-01 -4.071027040481567383e-02 1.550443321466445923e-01 2.622613310813903809e-01 -2.218212932348251343e-01 4.871401935815811157e-02 8.006395399570465088e-02 -2.968983948230743408e-01 2.294905930757522583e-01 -2.759671509265899658e-01 1.653229743242263794e-01 -1.249743923544883728e-01 5.550533533096313477e-02 -1.499075889587402344e-01 1.321670860052108765e-01 -1.313481777906417847e-01 1.708847731351852417e-01 1.531940232962369919e-02 2.467066794633865356e-01 -9.899771213531494141e-02 9.699464589357376099e-02 -8.303361386060714722e-02 -1.707614362239837646e-01
2.570132613182067871e-01 2.952343821525573730e-01 -1.612632572650909424e-01 4.862986132502555847e-02 -2.971580326557159424e-01 -7.487795501947402954e-02 -2.925005853176116943e-01 8.224707096815109253e-02 1.317032724618911743e-01 5.827280879020690918e-02 8.475814014673233032e-02 -2.935438454151153564e-01 -1.578807234764099121e-01 -8.150907233357429504e-03 1.419328302145004272e-01 -5.785056203603744507e-02 6.358785927295684814e-02 4.767626523971557617e-02 -1.372929364442825317e-01 1.185984164476394653e-01 1.526362597942352295e-01 -2.980980277061462402e-01 -1.606935560703277588e-01 5.718835163861513138e-03 -7.974687963724136353e-02 3.845103085041046143e-02 -9.084667265415191650e-02 -6.246177479624748230e-02 2.441486120223999023e-01 -7.938775420188903809e-02 2.669610083103179932e-01 -3.676726222038269043e-01
3.210676014423370361e-01 1.891707330942153931e-01 -4.330020770430564880e-02 2.263105213642120361e-01 -4.938968718051910400e-01 -6.314556300640106201e-02 4.911483824253082275e-02 -2.082382887601852417e-01 1.647590994834899902e-01 1.195841208100318909e-01 -2.298531383275985718e-01 4.654271528124809265e-02 -3.453981131315231323e-02 -1.774192750453948975e-01 8.577556163072586060e-02 1.681842207908630371e-01 1.553120613098144531e-01 -2.344504743814468384e-02 1.698038424365222454e-03 8.504214137792587280e-02 1.418737918138504028e-01 1.557746827602386475e-01 -1.106067001819610596e-01 1.513540148735046387e-01 -3.086005747318267822e-01 1.301330327987670898e-01 1.520507931709289551e-01 -1.423532962799072266e-01 8.194916695356369019e-02 2.487212270498275757e-01 -1.179932355880737305e-01 -9.357538074254989624e-03
-9.726749360561370850e-02 8.130080997943878174e-03 -2.598865628242492676e-01 -1.243947744369506836e-01 -2.742387056350708008e-01 -6.630104035139083862e-02 -1.611377596855163574e-01 -3.366855680942535400e-01 4.002609476447105408e-02 2.733357846736907959e-01 -1.296966820955276489e-01 1.497781276702880859e-01 1.481310129165649414e-01 -5.005176737904548645e-02 2.794829905033111572e-01 2.233490794897079468e-01 1.227905303239822388e-01 3.882774412631988525e-01 -1.897391974925994873e-01 8.902433514595031738e-02 1.017283499240875244e-01 4.444479569792747498e-02 -1.279864609241485596e-01 -5.959132686257362366e-02 -1.353034973144531250e-01 2.920740246772766113e-01 2.302120923995971680e-01 3.244227170944213867e-02 1.155438348650932312e-01 -3.639257699251174927e-02 -1.816698908805847168e-02 -7.636705040931701660e-02
2.027816623449325562e-01 5.166808888316154480e-02 -7.442719489336013794e-02 -8.802406489849090576e-02 -4.081593453884124756e-01 -8.740958571434020996e-02 3.218522369861602783e-01 4.037483781576156616e-02 2.488461434841156006e-01 1.882334500551223755e-01 -4.300484806299209595e-02 -2.000475823879241943e-01 2.764488160610198975e-01 -1.036888808012008667e-01 4.783874750137329102e-02 1.565242931246757507e-02 8.369942195713520050e-03 3.846235573291778564e-02 1.409207880496978760e-01 1.709808558225631714e-01 -2.293519303202629089e-02 -1.369343847036361694e-01 -2.369458526372909546e-01 2.039779722690582275e-01 5.898941680788993835e-02 9.901479631662368774e-02 -2.114986777305603027e-01 -2.133103646337985992e-02 -9.681218862533569336e-02 -3.588634431362152100e-01 1.013913378119468689e-01 -2.448659390211105347e-01
2.267905175685882568e-01 1.740500181913375854e-01 -3.141435384750366211e-01 -9.803245216608047485e-02 -2.038212865591049194e-01 -1.896302253007888794e-01 4.727111384272575378e-02 -1.703794449567794800e-01 1.867400854825973511e-01 2.577178776264190674e-01 -2.047733141807839274e-04 1.831009835004806519e-01 1.320590525865554810e-01 8.411070704460144043e-02 1.156503185629844666e-01 4.211838543415069580e-01 9.420696645975112915e-02 -3.773653134703636169e-02 4.858906567096710205e-02 5.826970934867858887e-02 8.898644149303436279e-02 -1.921776384115219116e-01 -8.683180809020996094e-02 2.600787580013275146e-01 9.568817913532257080e-02 1.544344574213027954e-01 -3.872572630643844604e-02 -9.444316476583480835e-02 4.248001053929328918e-02 2.867549657821655273e-01 1.198324486613273621e-01 -2.705613076686859131e-01
3.058043420314788818e-01 1.947732269763946533e-01 1.113672181963920593e-01 2.846704237163066864e-02 -9.148219972848892212e-02 -2.887195646762847900e-01 8.595158159732818604e-02 -2.301035076379776001e-01 3.276438713073730469e-01 -5.888207629323005676e-02 4.258065670728683472e-02 -2.842000126838684082e-01 -1.260687559843063354e-01 -4.840008541941642761e-02 -6.066640838980674744e-02 2.083610445261001587e-01 -3.241753205657005310e-03 1.974573582410812378e-01 2.314761579036712646e-01 2.266937643289566040e-01 1.100007519125938416e-01 -3.308033347129821777e-01 5.953031405806541443e-02 -1.088856719434261322e-02 -1.767886579036712646e-01 2.609249949455261230e-01 -1.259531676769256592e-01 1.070435941219329834e-01 7.198288291692733765e-02 7.134954631328582764e-02 4.017558321356773376e-02 -1.919119656085968018e-01
1.158434301614761353e-01 1.769618839025497437e-01 -9.366534650325775146e-02 -3.404068201780319214e-02 -4.991199076175689697e-01 -1.879465878009796143e-01 1.260058432817459106e-01 -1.655365526676177979e-01 -8.596932142972946167e-02 1.282217800617218018e-01 1.201448440551757812e-01 7.468622177839279175e-02 1.282245963811874390e-01 -5.032297596335411072e-02 -9.706493467092514038e-02 6.499133259057998657e-02 -1.243084669113159180e-01 -4.659498110413551331e-02 4.212475568056106567e-02 1.768294423818588257e-01 2.242384254932403564e-01 7.513417303562164307e-02 1.619873046875000000e-01 3.553747236728668213e-01 -3.425216674804687500e-02 -1.929516047239303589e-01 4.422776401042938232e-02 1.303203254938125610e-01 -2.375484909862279892e-03 8.962411433458328247e-02 -9.259178489446640015e-02 -4.561406970024108887e-01
1.647532284259796143e-01 2.682093083858489990e-01 -1.014365628361701965e-01 5.105828400701284409e-03 -1.561991870403289795e-01 -1.745137423276901245e-01 -7.988133467733860016e-03 2.322945743799209595e-01 -5.869479104876518250e-02 3.575030267238616943e-01 -5.088150501251220703e-03 -6.511551141738891602e-02 -6.852627545595169067e-02 -8.274451643228530884e-02 9.777653962373733521e-02 9.057373553514480591e-02 -4.545215517282485962e-02 2.842104136943817139e-01 -2.188690900802612305e-01 -9.375835955142974854e-02 9.956633299589157104e-02 7.432881742715835571e-02 1.210075914859771729e-01 -2.698667943477630615e-01 -3.294206559658050537e-01 1.344731748104095459e-01 3.127597570419311523e-01 -1.288967877626419067e-01 -1.558212097734212875e-02 1.399508267641067505e-01 -1.791258901357650757e-01 -2.854941487312316895e-01
3.401589393615722656e-01 -7.526372559368610382e-03 -9.853396564722061157e-02 -3.427404910326004028e-03 -4.136024415493011475e-01 -5.919585376977920532e-02 1.170638855546712875e-02 -1.106642372906208038e-02 5.560123175382614136e-02 1.555687487125396729e-01 -1.250121090561151505e-02 -2.834039330482482910e-01 -4.466716945171356201e-02 1.869719922542572021e-01 5.016558989882469177e-02 -7.465270161628723145e-02 -1.425150632858276367e-01 1.199038550257682800e-01 -2.582334727048873901e-02 3.013203144073486328e-01 5.090192705392837524e-02 -1.848008632659912109e-01 -2.268826216459274292e-01 9.596160054206848145e-02 4.971026256680488586e-02 1.743670180439949036e-02 7.191551476716995239e-02 -1.613593697547912598e-01 4.338357150554656982e-01 1.652715541422367096e-02 -4.954504966735839844e-02 -3.136450648307800293e-01
2.636044919490814209e-01 1.467686742544174194e-01 -3.015649914741516113e-01 -1.553757637739181519e-01 -4.269607365131378174e-01 1.156617999076843262e-01 1.253928430378437042e-02 4.289968311786651611e-02 1.541118770837783813e-01 2.420589327812194824e-01 -2.309343777596950531e-02 -5.430294945836067200e-02 9.653708897531032562e-03 1.473573893308639526e-01 1.503683030605316162e-01 -2.155202254652976990e-02 1.882601529359817505e-01 2.774963676929473877e-01 -2.571861073374748230e-02 2.344222068786621094e-01 1.463867872953414917e-01 -1.750478744506835938e-01 1.341631710529327393e-01 -1.253536939620971680e-01 -7.686886936426162720e-02 4.595773294568061829e-02 -1.089556515216827393e-01 3.556625843048095703e-01 2.015317231416702271e-01 2.103477902710437775e-02 -1.056397184729576111e-01 -1.142780408263206482e-01
1.671601831912994385e-01 1.373582482337951660e-01 -3.268067911267280579e-02 -8.247488737106323242e-02 -2.486365139484405518e-01 -1.407599598169326782e-01 -1.141705885529518127e-01 -1.110673025250434875e-01 2.999622225761413574e-01 2.397598922252655029e-01 -1.039898023009300232e-01 2.153595834970474243e-01 -9.864150779321789742e-04 7.058848626911640167e-03 2.545813322067260742e-01 -3.244902193546295166e-02 1.196024343371391296e-01 3.362409472465515137e-01 8.534444868564605713e-02 3.261799812316894531e-01 1.303184330463409424e-01 -1.934007182717323303e-02 1.163400262594223022e-01 -1.688148677349090576e-01 -1.496407240629196167e-01 1.452219188213348389e-01 1.973588764667510986e-01 3.379344046115875244e-01 1.075441911816596985e-01 -1.339644007384777069e-02 -4.853449296206235886e-03 -2.427214086055755615e-01
2.763243950903415680e-02 1.035724207758903503e-01 -1.430149674415588379e-01 -2.286444455385208130e-01 -3.719212710857391357e-01 3.550706058740615845e-02 1.017272546887397766e-01 1.608127802610397339e-01 1.619710326194763184e-01 3.324051946401596069e-02 6.850486248731613159e-02 8.020544052124023438e-02 -1.107092127203941345e-01 -3.268210589885711670e-02 -1.043228581547737122e-01 2.248843461275100708e-01 1.531609594821929932e-01 1.882517188787460327e-01 -2.444801777601242065e-01 -1.480311248451471329e-02 -2.554596662521362305e-01 -1.889684498310089111e-01 -6.265722960233688354e-02 6.475088745355606079e-02 -1.834203600883483887e-01 -5.574798583984375000e-02 4.439925774931907654e-02 -1.156089007854461670e-01 2.559466660022735596e-01 -1.178168691694736481e-02 -1.314747780561447144e-01 -5.135574340820312500e-01
-8.234738558530807495e-02 3.251996934413909912e-01 3.932879492640495300e-02 -1.163001582026481628e-01 -1.006885990500450134e-01 8.392785489559173584e-02 2.944666743278503418e-01 -1.718554198741912842e-01 1.431134194135665894e-01 2.693284451961517334e-01 -1.969474852085113525e-01 -8.951579779386520386e-02 3.372848406434059143e-02 -1.397414654493331909e-01 3.433752655982971191e-01 -1.781951449811458588e-02 -6.442549079656600952e-02 2.222282141447067261e-01 5.791987106204032898e-02 1.313292533159255981e-01 1.723743081092834473e-01 -2.099143117666244507e-01 -7.561771571636199951e-02 -1.130436137318611145e-01 -2.186879366636276245e-01 -1.221510618925094604e-01 1.456616222858428955e-01 -4.493732005357742310e-03 1.391187906265258789e-01 4.246156513690948486e-01 -1.279962807893753052e-02 -1.002170741558074951e-01
4.319557175040245056e-02 1.365697681903839111e-01 -2.649806141853332520e-01 -1.957679986953735352e-01 -2.745959758758544922e-01 -1.982770860195159912e-01 3.380364179611206055e-02 -2.199790179729461670e-01 7.107680290937423706e-02 4.439341276884078979e-02 -5.174812674522399902e-02 1.387677341699600220e-02 -6.181522831320762634e-02 1.300328373908996582e-01 1.156197786331176758e-01 1.044812798500061035e-01 -1.555653363466262817e-01 4.437304437160491943e-01 1.204078197479248047e-01 2.825580537319183350e-01 -8.684788644313812256e-02 -9.464049711823463440e-03 1.407486479729413986e-02 -7.811667025089263916e-02 -1.521795094013214111e-01 2.906962633132934570e-01 3.026876784861087799e-02 1.306395381689071655e-01 -6.601435691118240356e-02 1.689659804105758667e-01 -4.010402560234069824e-01 -5.506716668605804443e-02
9.740254841744899750e-03 1.079317778348922729e-01 2.597872614860534668e-01 7.162060588598251343e-02 -2.336401343345642090e-01 -1.988224536180496216e-01 2.347675710916519165e-01 -1.950259655714035034e-01 1.435060203075408936e-01 1.934297084808349609e-01 -1.685933917760848999e-01 2.466126382350921631e-01 -2.670261636376380920e-02 -1.347393542528152466e-01 1.336036175489425659e-01 -2.229985781013965607e-03 -2.918469011783599854e-01 2.040810286998748779e-01 -2.448535151779651642e-02 2.985406219959259033e-01 2.578733563423156738e-01 -6.934038549661636353e-02 -1.896276623010635376e-01 1.823539435863494873e-01 2.832130342721939087e-02 -1.678541302680969238e-01 2.239678502082824707e-01 -1.708109527826309204e-01 1.118773892521858215e-01 1.821899861097335815e-01 -5.485988222062587738e-03 -1.824053376913070679e-01
2.193512767553329468e-01 2.978271245956420898e-01 -2.065078355371952057e-02 -2.808320894837379456e-02 -1.601735800504684448e-01 -2.190818190574645996e-01 3.326198831200599670e-02 -1.972305923700332642e-01 4.392423201352357864e-03 7.111893594264984131e-02 3.341454863548278809e-01 7.337445020675659180e-02 2.488085776567459106e-01 1.364053110592067242e-03 3.245424330234527588e-01 1.439612805843353271e-01 6.727448850870132446e-02 5.825739353895187378e-02 7.119420170783996582e-02 5.754137528128921986e-04 4.949551820755004883e-02 1.131422445178031921e-02 -1.383410096168518066e-01 2.260631918907165527e-01 -2.467042058706283569e-01 -1.167194768786430359e-01 -9.885226935148239136e-02 -2.528825402259826660e-01 -3.081346750259399414e-01 1.310612112283706665e-01 -1.763532608747482300e-01 -2.469699680805206299e-01
4.222376942634582520e-01 5.077615380287170410e-02 -2.079512327909469604e-01 6.118257064372301102e-03 -4.518059790134429932e-01 -3.290316462516784668e-01 1.659492962062358856e-02 3.413089737296104431e-02 1.745197772979736328e-01 2.807360291481018066e-01 4.896108992397785187e-03 -1.428693532943725586e-01 1.698836982250213623e-01 -8.822868019342422485e-02 3.583877161145210266e-02 1.568690687417984009e-01 5.096009373664855957e-02 -2.397979050874710083e-01 1.489022076129913330e-01 -3.116149455308914185e-03 1.037978678941726685e-01 -3.737235069274902344e-02 7.214081287384033203e-02 1.634297668933868408e-01 -8.070522546768188477e-02 -9.199356287717819214e-02 -1.028279587626457214e-01 1.413217484951019287e-01 6.549374759197235107e-02 -1.334418803453445435e-01 1.012987345457077026e-01 -2.560032010078430176e-01
1.071457415819168091e-01 2.946650087833404541e-01 8.553045988082885742e-02 -1.802181452512741089e-01 -1.760014444589614868e-01 -1.876664757728576660e-01 9.924406558275222778e-02 -8.313725143671035767e-02 2.896767258644104004e-01 -4.302325472235679626e-02 -1.496772468090057373e-01 1.428032517433166504e-01 1.208327636122703552e-01 -2.653756365180015564e-02 2.018376886844635010e-01 2.095568776130676270e-01 -8.086450397968292236e-02 1.489826887845993042e-01 1.135223954916000366e-01 7.445845752954483032e-02 1.528614014387130737e-01 -1.564682871103286743e-01 6.624460685998201370e-03 -2.596335113048553467e-01 2.376492172479629517e-01 -1.152952015399932861e-01 2.986709475517272949e-01 -2.101973742246627808e-01 2.038095593452453613e-01 -3.136720359325408936e-01 -1.196535453200340271e-01 -1.747954338788986206e-01
-5.886883009225130081e-03 2.302699089050292969e-01 -1.735111624002456665e-01 2.208611667156219482e-01 -4.366092383861541748e-01 -1.673117578029632568e-01 -2.002681195735931396e-01 -7.894968986511230469e-02 1.633453816175460815e-01 2.571699619293212891e-01 -1.217972189188003540e-01 -2.470624893903732300e-01 -7.370478659868240356e-02 -5.876364186406135559e-02 1.065378785133361816e-01 4.144076630473136902e-02 -1.643969416618347168e-01 3.290756791830062866e-02 -2.442411482334136963e-01 -1.866601407527923584e-02 2.888489365577697754e-01 -3.877295553684234619e-01 -2.310489304363727570e-02 -8.539274334907531738e-02 2.025817148387432098e-02 -1.799685321748256683e-02 1.618031710386276245e-01 -9.400534629821777344e-02 9.549862891435623169e-02 1.163287088274955750e-01 4.015441983938217163e-02 -1.507551670074462891e-01
2.965939640998840332e-01 7.142199575901031494e-02 -5.042977631092071533e-03 -1.973578035831451416e-01 -1.010719612240791321e-01 -2.521648071706295013e-02 2.117689549922943115e-01 -1.103555783629417419e-01 2.124952673912048340e-01 1.438726037740707397e-01 2.129361405968666077e-02 -2.349118292331695557e-01 1.337594985961914062e-01 -1.457392424345016479e-01 1.494148522615432739e-01 -5.828461423516273499e-02 -1.518234163522720337e-01 1.767599284648895264e-01 8.888280391693115234e-02 4.357986450195312500e-01 -1.607098430395126343e-02 -2.594051063060760498e-01 -1.260304152965545654e-01 2.366665303707122803e-01 3.476139530539512634e-02 -6.389801949262619019e-02 -9.636224806308746338e-02 -3.412381187081336975e-02 1.198421791195869446e-01 -2.135748118162155151e-01 -7.424721121788024902e-02 -3.754278421401977539e-01
-7.132868468761444092e-02 6.482296437025070190e-02 2.174624986946582794e-02 -1.899906694889068604e-01 -2.005326300859451294e-01 -1.197854205965995789e-01 -1.081079393625259399e-01 -1.908116042613983154e-01 7.963597774505615234e-02 1.625042408704757690e-01 -2.310799360275268555e-01 -5.109027773141860962e-02 3.512021899223327637e-02 -4.192905426025390625e-01 3.466351032257080078e-01 1.099064052104949951e-01 -2.672240510582923889e-02 2.538886666297912598e-01 -3.037715852260589600e-01 1.671619415283203125e-01 2.734715044498443604e-01 8.971814811229705811e-02 3.265867382287979126e-02 -2.232756279408931732e-02 -1.623239815235137939e-01 -1.630292460322380066e-02 2.473125904798507690e-01 -1.283760070800781250e-01 1.790126413106918335e-02 -2.237101644277572632e-02 3.042919188737869263e-02 -2.786593139171600342e-01
2.091188132762908936e-01 3.381964564323425293e-01 5.610760673880577087e-02 1.602023094892501831e-01 -2.244759798049926758e-01 -1.263602823019027710e-01 2.512201368808746338e-01 -1.253079157322645187e-02 1.405674070119857788e-01 1.262239664793014526e-01 9.304284304380416870e-02 1.085267513990402222e-01 9.651918709278106689e-02 -2.081123292446136475e-01 1.333949863910675049e-01 3.078770041465759277e-01 1.062488555908203125e-01 2.333175390958786011e-01 2.707932591438293457e-01 2.655391767621040344e-02 -1.539998203516006470e-01 -1.585918813943862915e-01 2.069918960332870483e-01 9.389831870794296265e-02 -9.998522698879241943e-02 -3.937203809618949890e-02 -1.925254911184310913e-01 -1.963099688291549683e-01 -1.900235563516616821e-01 2.787497639656066895e-01 -4.556983709335327148e-02 -1.370799392461776733e-01
1.312852054834365845e-01 3.317956812679767609e-03 7.880267500877380371e-02 -3.040946722030639648e-01 -3.183222115039825439e-01 -4.126297831535339355e-01 -3.166221082210540771e-02 -8.867040276527404785e-02 1.547951698303222656e-01 -1.797336935997009277e-01 -3.801443055272102356e-02 -6.031328067183494568e-02 -2.821569889783859253e-02 -2.258748710155487061e-01 2.804690003395080566e-01 8.648111671209335327e-02 -5.149008706212043762e-02 1.157910823822021484e-01 7.624635845422744751e-02 -7.243444770574569702e-02 2.407004535198211670e-01 1.085200533270835876e-01 -1.033064275979995728e-01 -6.200584024190902710e-02 -3.874469399452209473e-01 1.670006811618804932e-01 -1.112002730369567871e-01 6.523726880550384521e-02 1.254514753818511963e-01 -4.903309047222137451e-02 1.181773021817207336e-01 -2.573384940624237061e-01
1.126828938722610474e-01 1.625688821077346802e-01 1.260877102613449097e-01 -3.674761578440666199e-02 -4.556396007537841797e-01 -1.679351478815078735e-01 5.163379386067390442e-02 -2.918831259012222290e-02 -1.358490884304046631e-01 9.917757660150527954e-02 9.834576398134231567e-02 8.901995420455932617e-02 8.194745332002639771e-02 1.260613054037094116e-01 7.705350290052592754e-04 1.676067858934402466e-01 3.626155108213424683e-02 2.343897223472595215e-01 2.890368923544883728e-02 -2.688452228903770447e-02 -8.232383430004119873e-02 -2.844836413860321045e-01 -1.481819711625576019e-02 -2.579677850008010864e-03 -2.277030646800994873e-01 5.789540335536003113e-02 -7.734500616788864136e-02 -3.130665123462677002e-01 4.476203024387359619e-02 4.048886001110076904e-01 4.401308670639991760e-02 -3.672815859317779541e-01
-1.040295581333339214e-03 2.015621215105056763e-01 2.839314639568328857e-01 -1.281909197568893433e-01 -5.144475698471069336e-01 -1.742125302553176880e-01 8.455003798007965088e-02 -1.403858363628387451e-01 2.156447470188140869e-01 1.909641027450561523e-01 7.054950296878814697e-02 -9.423650056123733521e-02 5.497948825359344482e-02 -4.096960425376892090e-01 7.901709526777267456e-02 1.395223382860422134e-02 1.776228249073028564e-01 2.000598758459091187e-01 2.283453941345214844e-01 -5.028245039284229279e-03 -4.233791679143905640e-02 1.601494997739791870e-01 -1.322157233953475952e-01 -2.340204641222953796e-02 -1.871642172336578369e-01 8.343093842267990112e-02 -8.443900942802429199e-02 -1.681853830814361572e-02 -4.099500924348831177e-02 -3.987908735871315002e-02 -1.816371977329254150e-01 -1.069682687520980835e-01
2.558157779276371002e-02 2.056037634611129761e-01 1.401737630367279053e-01 -7.629945129156112671e-02 -1.373193264007568359e-01 -3.395020961761474609e-01 9.205246716737747192e-02 -4.317451715469360352e-01 2.721772491931915283e-01 1.328962892293930054e-01 -2.979409322142601013e-02 1.071075722575187683e-01 9.046387858688831329e-03 -2.063317447900772095e-01 1.879883408546447754e-01 8.682651817798614502e-02 -2.098546922206878662e-01 2.079471051692962646e-01 5.968541279435157776e-02 2.569542527198791504e-01 3.335392177104949951e-01 -1.057382579892873764e-02 -1.562034152448177338e-02 -2.116620354354381561e-02 1.109893098473548889e-01 -1.203622743487358093e-01 2.154506593942642212e-01 -1.895708143711090088e-01 1.380004286766052246e-01 -9.252081811428070068e-02 -5.896476656198501587e-02 -6.171069294214248657e-02
1.515703350305557251e-01 4.726293310523033142e-02 -2.637016177177429199e-01 -1.614973694086074829e-01 -1.803386062383651733e-01 -2.921396195888519287e-01 -4.708187654614448547e-02 -1.283791568130254745e-02 1.926639974117279053e-01 7.955464720726013184e-02 1.759957373142242432e-01 -1.149304956197738647e-01 -1.443853974342346191e-01 -2.400840073823928833e-01 2.004716992378234863e-01 7.522243261337280273e-02 3.924347832798957825e-02 3.042273819446563721e-01 1.791574060916900635e-01 -6.636075675487518311e-02 7.816030085086822510e-02 -2.244731187820434570e-01 1.460974067449569702e-01 3.126246631145477295e-01 -3.032339811325073242e-01 1.897914707660675049e-02 2.721018791198730469e-01 -2.060210108757019043e-01 1.817401312291622162e-02 -8.474817126989364624e-02 8.880563080310821533e-02 1.288076639175415039e-01
1.243864521384239197e-01 2.968102395534515381e-01 -9.884579479694366455e-02 -1.100629642605781555e-01 -1.306652277708053589e-01 6.866111606359481812e-02 2.526220381259918213e-01 -1.265288330614566803e-03 -4.553380981087684631e-02 2.724474072456359863e-01 2.634519040584564209e-01 -2.370289117097854614e-01 5.819340050220489502e-02 -2.136550396680831909e-01 -2.905864641070365906e-02 6.858552247285842896e-02 -1.015628352761268616e-01 3.012917339801788330e-01 -4.310057312250137329e-02 1.538212001323699951e-01 5.711230263113975525e-02 1.868137121200561523e-01 2.082417719066143036e-02 2.394367475062608719e-03 9.573625028133392334e-02 7.351188361644744873e-02 2.609154582023620605e-01 1.694365441799163818e-01 2.178128808736801147e-03 2.108960151672363281e-01 -4.530472755432128906e-01 -7.852899283170700073e-02
4.763725399971008301e-01 2.206605821847915649e-01 -1.355451941490173340e-01 -1.405514776706695557e-01 -3.027442693710327148e-01 -2.338449284434318542e-02 2.695384621620178223e-01 -4.125269874930381775e-02 -3.602118790149688721e-01 -1.092202886939048767e-01 2.253777831792831421e-01 1.055130586028099060e-01 9.385351836681365967e-02 -7.517395168542861938e-02 2.852978371083736420e-02 1.042780876159667969e-01 -2.493463456630706787e-01 1.947959810495376587e-01 5.236862227320671082e-02 3.043029690161347389e-03 3.866409882903099060e-02 -1.423331201076507568e-01 -1.064974516630172729e-01 1.779505461454391479e-01 -1.616301238536834717e-01 8.458430320024490356e-02 -5.245338752865791321e-02 -6.929352134466171265e-02 -1.142925117164850235e-02 1.906056106090545654e-01 5.101893097162246704e-02 -2.059409171342849731e-01
1.451080292463302612e-01 4.358630180358886719e-01 -6.135078519582748413e-02 -4.284908995032310486e-02 -4.611019194126129150e-01 1.203944906592369080e-01 8.465155214071273804e-02 -1.920884400606155396e-01 -5.448347330093383789e-02 7.269166409969329834e-02 2.501403391361236572e-01 -8.037459850311279297e-02 1.152811497449874878e-01 -1.889211535453796387e-01 5.913421511650085449e-02 1.020688638091087341e-01 -2.002898156642913818e-01 8.840478956699371338e-03 4.957136511802673340e-02 1.491102576255798340e-01 -1.905853860080242157e-02 1.243960261344909668e-01 1.435350924730300903e-01 3.361955285072326660e-01 1.205782592296600342e-01 -7.627911120653152466e-02 -4.521308094263076782e-02 1.482990831136703491e-01 1.387181133031845093e-01 1.153576076030731201e-01 1.532882917672395706e-02 -2.836949229240417480e-01
2.416625171899795532e-01 8.468650281429290771e-02 -2.443327307701110840e-01 -5.314771458506584167e-02 -3.681823313236236572e-01 -2.767692208290100098e-01 -6.045876070857048035e-02 -1.713815703988075256e-02 -1.443063318729400635e-01 2.131519168615341187e-01 -1.826053857803344727e-02 -8.925632387399673462e-02 1.321449428796768188e-01 8.639770001173019409e-02 4.152266681194305420e-02 3.675452619791030884e-02 -1.288869231939315796e-01 2.944028377532958984e-01 1.813281327486038208e-01 -2.970936894416809082e-01 -1.831442303955554962e-02 -6.200515478849411011e-02 -2.809726595878601074e-01 2.579219825565814972e-02 -3.037594258785247803e-01 -2.687408626079559326e-01 -2.333603054285049438e-02 -2.219582647085189819e-01 -1.947932876646518707e-02 -4.739816114306449890e-02 3.046139515936374664e-02 -1.648030579090118408e-01
3.508437871932983398e-01 2.551383674144744873e-01 5.467896535992622375e-02 -4.501631855964660645e-02 -1.737434118986129761e-01 -2.433270812034606934e-01 1.492085009813308716e-01 1.180525496602058411e-01 3.442559540271759033e-01 1.604614555835723877e-01 -2.502417266368865967e-01 1.004444062709808350e-01 1.644190847873687744e-01 1.510924994945526123e-01 2.190073430538177490e-01 -3.512248396873474121e-02 -1.201843246817588806e-01 3.986710011959075928e-01 -1.230740696191787720e-01 2.089928090572357178e-01 1.392841041088104248e-01 9.451182186603546143e-02 6.378763914108276367e-02 6.604172289371490479e-02 -1.007612049579620361e-01 -1.216465830802917480e-01 7.185410708189010620e-02 1.538898795843124390e-01 -1.219359561800956726e-01 5.935861915349960327e-02 -9.608492255210876465e-02 -1.215771809220314026e-01
1.159342527389526367e-01 7.542043924331665039e-03 7.384645193815231323e-02 -2.025242000818252563e-01 -8.192624151706695557e-02 -1.786119788885116577e-01 1.374412178993225098e-01 2.829836122691631317e-02 1.795456707477569580e-01 -4.008175432682037354e-02 2.117330431938171387e-01 -1.578387469053268433e-01 3.426813483238220215e-01 4.645175114274024963e-02 -6.311807315796613693e-03 2.153461426496505737e-01 -2.774629294872283936e-01 2.177376002073287964e-01 8.591902442276477814e-03 2.169781923294067383e-01 1.109960377216339111e-01 -1.289705038070678711e-01 4.760276526212692261e-02 2.827824056148529053e-01 -2.954154610633850098e-01 -1.289664506912231445e-01 3.604773804545402527e-02 -1.296504437923431396e-01 1.844235211610794067e-01 1.173366904258728027e-01 -1.427831053733825684e-01 -3.731303811073303223e-01
4.228881001472473145e-01 7.872769981622695923e-02 -5.659139528870582581e-02 -9.218355268239974976e-02 -3.435157239437103271e-01 -6.615167856216430664e-02 -2.039073109626770020e-01 2.441829741001129150e-01 1.216475069522857666e-01 2.997261472046375275e-02 -1.489872857928276062e-02 -3.639114648103713989e-02 2.092869579792022705e-02 5.189444869756698608e-02 -3.205811372026801109e-03 -3.816821426153182983e-02 -2.321911454200744629e-01 2.338144630193710327e-01 -1.394773125648498535e-01 -1.838725805282592773e-01 1.628416180610656738e-01 -8.427509665489196777e-02 -7.857865095138549805e-02 1.377515941858291626e-01 -1.919844150543212891e-01 -1.030993834137916565e-01 1.511901170015335083e-01 1.249012798070907593e-01 3.080407977104187012e-01 -2.208259552717208862e-01 5.508591607213020325e-02 -3.234113454818725586e-01
-1.183487568050622940e-02 4.521519243717193604e-01 -2.438298314809799194e-01 -1.153270974755287170e-01 -3.456962108612060547e-01 -1.369658857583999634e-01 1.291596442461013794e-01 -1.288594007492065430e-01 1.498557925224304199e-01 8.264487236738204956e-02 1.288155913352966309e-01 -1.164961233735084534e-01 2.780740261077880859e-01 1.260266751050949097e-01 -2.726812381297349930e-03 4.113281890749931335e-02 -9.587475657463073730e-02 4.179280716925859451e-03 -2.257295697927474976e-01 1.309094727039337158e-01 1.730849295854568481e-01 7.040159404277801514e-02 6.274630874395370483e-02 2.734262049198150635e-01 1.074786931276321411e-01 -1.098883673548698425e-01 -9.420869499444961548e-02 -2.233400568366050720e-02 -7.307253777980804443e-02 5.152077972888946533e-02 -1.201828643679618835e-01 -3.878147900104522705e-01
2.987343966960906982e-01 5.897478759288787842e-02 -3.047666251659393311e-01 -7.901863753795623779e-02 -3.674089312553405762e-01 -2.660771012306213379e-01 -3.747836872935295105e-02 -8.148770034313201904e-02 2.563591897487640381e-01 2.996734976768493652e-01 2.968846634030342102e-02 7.390724867582321167e-02 3.186940252780914307e-01 2.778563275933265686e-02 1.978950761258602142e-02 5.967507511377334595e-02 -9.544213861227035522e-02 -1.829419867135584354e-03 -8.594467490911483765e-02 9.927010536193847656e-02 2.115837037563323975e-01 1.614025421440601349e-02 3.229571282863616943e-01 3.001686930656433105e-01 -2.510058507323265076e-02 9.034352749586105347e-02 -3.314606472849845886e-02 2.187493629753589630e-02 9.637561440467834473e-02 -1.970263868570327759e-01 3.888750076293945312e-02 -1.974578760564327240e-02
1.762338727712631226e-01 7.130176573991775513e-02 2.313936054706573486e-01 -1.210660710930824280e-01 -3.385126888751983643e-01 -1.513899713754653931e-01 -6.202399358153343201e-02 -2.478269301354885101e-02 1.575593501329421997e-01 2.608686685562133789e-01 3.742928802967071533e-02 -8.087679743766784668e-02 7.456733286380767822e-02 -3.888083398342132568e-01 7.058628648519515991e-02 -4.424824193120002747e-02 4.862604290246963501e-02 3.300312161445617676e-01 1.371377259492874146e-01 -2.941326797008514404e-02 8.932858705520629883e-02 2.467622011899948120e-01 -1.065092459321022034e-01 -1.344594806432723999e-01 -3.159859180450439453e-01 1.010679826140403748e-02 -3.039720468223094940e-02 1.091314926743507385e-01 1.820481419563293457e-01 -1.092832311987876892e-01 -3.890604898333549500e-02 -3.171153068542480469e-01
2.512739896774291992e-01 2.431594133377075195e-01 -8.794865757226943970e-02 4.205557331442832947e-02 -3.928156495094299316e-01 -1.647432446479797363e-01 -7.245025783777236938e-02 3.278393298387527466e-02 1.418962031602859497e-01 3.347645401954650879e-01 -6.375432014465332031e-02 5.606879666447639465e-02 2.067691087722778320e-01 4.492653533816337585e-02 -1.274299025535583496e-01 2.320346683263778687e-01 1.987996324896812439e-02 1.903715133666992188e-01 1.501369923353195190e-01 3.282095119357109070e-02 8.971806528279557824e-05 8.536781370639801025e-02 -1.250621676445007324e-01 -2.255569100379943848e-01 -2.519735097885131836e-01 -4.232904911041259766e-01 1.069867685437202454e-01 -1.587881594896316528e-01 -5.473537743091583252e-02 7.957806438207626343e-02 -2.617261931300163269e-02 -5.295850336551666260e-02
6.141299381852149963e-02 8.480532467365264893e-02 7.339666038751602173e-02 -1.736969053745269775e-01 -3.384422659873962402e-01 -1.329667270183563232e-01 -1.571347266435623169e-01 9.655775874853134155e-02 -2.435147017240524292e-01 2.280460298061370850e-01 1.921310722827911377e-01 1.523287892341613770e-01 -2.960498631000518799e-01 -2.394499629735946655e-01 2.600021362304687500e-01 1.647575050592422485e-01 7.772073149681091309e-03 1.217966824769973755e-01 -9.517051279544830322e-03 9.302435815334320068e-02 3.262922763824462891e-01 -1.936188489198684692e-01 -1.755222827196121216e-01 8.882167935371398926e-02 -2.512238025665283203e-01 -1.338478773832321167e-01 2.452043443918228149e-01 -5.904639139771461487e-02 6.215994805097579956e-02 -9.780272096395492554e-02 -3.136894106864929199e-02 -1.036587804555892944e-01
9.592486917972564697e-02 1.148131117224693298e-01 6.540780887007713318e-03 -7.754750549793243408e-02 -4.798838794231414795e-01 -1.257293671369552612e-01 3.320306539535522461e-02 -9.692844748497009277e-02 -2.118205726146697998e-01 1.397944837808609009e-01 1.685696691274642944e-01 1.126401573419570923e-01 5.343055725097656250e-02 1.717540919780731201e-01 -7.092025876045227051e-02 1.153994575142860413e-01 -8.710343390703201294e-03 2.446303814649581909e-01 4.015270248055458069e-02 7.944357395172119141e-02 -7.982888258993625641e-03 -3.518553972244262695e-01 1.032362878322601318e-01 3.845556080341339111e-02 -3.008148968219757080e-01 1.377095133066177368e-01 -1.302148550748825073e-01 -3.120328783988952637e-01 4.839856177568435669e-02 2.480068951845169067e-01 6.632293015718460083e-02 -2.507642805576324463e-01
1.450123190879821777e-01 2.055125981569290161e-01 -2.439188584685325623e-02 -9.981882572174072266e-02 -1.726346611976623535e-01 -3.264243900775909424e-01 1.206198558211326599e-01 -3.400274217128753662e-01 1.941104084253311157e-01 4.518130049109458923e-02 1.857879161834716797e-01 -1.109565272927284241e-01 -2.293446213006973267e-01 -8.983900770545005798e-03 -6.050855852663516998e-03 1.604271978139877319e-01 -6.436961889266967773e-02 1.878799945116043091e-01 3.460740149021148682e-01 2.137787044048309326e-01 -6.542526930570602417e-02 -8.538434654474258423e-02 -2.696263790130615234e-02 6.582347303628921509e-02 -1.552296578884124756e-01 2.859629094600677490e-01 -2.509550750255584717e-01 1.306975930929183960e-01 2.307283729314804077e-01 4.707596451044082642e-02 -6.907065957784652710e-02 -1.641835868358612061e-01
2.530155777931213379e-01 1.055099368095397949e-01 -2.394016683101654053e-01 -3.113612830638885498e-01 -3.166112303733825684e-01 -2.653857469558715820e-01 3.688944578170776367e-01 -6.464885920286178589e-02 -1.362455785274505615e-01 3.127706348896026611e-01 -5.489098653197288513e-02 -1.621079444885253906e-01 1.152337267994880676e-01 -2.210640162229537964e-02 -2.131801694631576538e-01 -8.806695789098739624e-02 -7.278148829936981201e-02 5.009277164936065674e-02 -9.025917202234268188e-02 6.438959389925003052e-02 1.502085477113723755e-01 -1.448614597320556641e-01 1.955312341451644897e-01 2.504426538944244385e-01 -5.704646930098533630e-02 -1.367812603712081909e-01 2.979316189885139465e-02 1.092390343546867371e-01 1.300227791070938110e-01 4.366708162706345320e-05 -1.648179441690444946e-01 -5.959637090563774109e-02
7.208950817584991455e-02 2.700336873531341553e-01 -6.425929814577102661e-02 -1.921263039112091064e-01 -3.839761316776275635e-01 -8.141267299652099609e-02 5.960606038570404053e-02 -1.220781281590461731e-01 -3.508470021188259125e-03 2.905692458152770996e-01 1.170572265982627869e-01 2.561580017209053040e-02 -3.838140144944190979e-02 9.119541198015213013e-02 7.810401916503906250e-02 1.500174850225448608e-01 -1.469545811414718628e-02 -1.080116853117942810e-01 -3.990026563405990601e-02 1.962112188339233398e-01 -2.051349915564060211e-02 -1.343387812376022339e-01 -1.257222145795822144e-01 4.562843441963195801e-01 8.572565764188766479e-02 -1.517468392848968506e-01 3.845437988638877869e-02 3.910937160253524780e-02 -7.286276668310165405e-02 1.415722221136093140e-01 -2.613632678985595703e-01 -3.868277370929718018e-01
2.639254555106163025e-02 5.178022384643554688e-01 4.853821918368339539e-02 1.518751233816146851e-01 -2.103670090436935425e-01 -2.255360484123229980e-01 8.004161715507507324e-02 -1.189861670136451721e-01 1.580408215522766113e-02 1.099756807088851929e-01 -2.124463580548763275e-02 1.408758461475372314e-01 1.291142106056213379e-01 -2.589580835774540901e-03 -4.413966089487075806e-02 5.228843167424201965e-02 -2.663409113883972168e-01 1.733260303735733032e-01 1.703437119722366333e-01 1.852749139070510864e-01 3.246509283781051636e-02 -3.190299868583679199e-01 -1.928913891315460205e-01 2.745268940925598145e-01 -6.378542631864547729e-03 2.328246459364891052e-02 -4.248055443167686462e-02 -4.432616755366325378e-02 -1.374955326318740845e-01 -7.658383995294570923e-02 -1.661326438188552856e-01 -3.156327605247497559e-01
6.401631981134414673e-02 2.246963381767272949e-01 -3.815331682562828064e-02 -2.232418805360794067e-01 -2.603862285614013672e-01 -4.381455481052398682e-01 -2.645695395767688751e-02 5.439251661300659180e-02 1.072683632373809814e-01 2.301742136478424072e-01 -1.341760009527206421e-01 -5.660352297127246857e-03 1.458535045385360718e-01 -1.660151630640029907e-01 1.368375867605209351e-01 2.753109633922576904e-01 -3.223329782485961914e-02 1.235687434673309326e-01 3.535413444042205811e-01 2.111369669437408447e-01 -8.905928581953048706e-02 8.756942301988601685e-02 -1.117349788546562195e-02 3.101903013885021210e-02 -2.623116374015808105e-01 -7.018283009529113770e-02 -9.745141863822937012e-02 6.766360998153686523e-02 -2.457964718341827393e-01 -1.248983144760131836e-01 -5.223492905497550964e-02 -1.889314800500869751e-01
2.293274253606796265e-01 9.953531436622142792e-03 2.963182516396045685e-02 -5.204936489462852478e-02 -2.473597228527069092e-01 -2.132016420364379883e-01 1.015273258090019226e-01 -1.445342153310775757e-01 -1.423611864447593689e-02 1.377366036176681519e-01 -9.016427397727966309e-02 -3.037736415863037109e-01 1.350239813327789307e-01 -1.762972921133041382e-01 1.510906815528869629e-01 1.891109794378280640e-01 -1.114329621195793152e-01 6.930450350046157837e-02 2.416708767414093018e-01 1.533943116664886475e-01 -1.174350082874298096e-01 -1.887964010238647461e-01 2.935548424720764160e-01 2.847733497619628906e-01 -2.899458408355712891e-01 -1.802361309528350830e-01 1.121842563152313232e-01 1.443037986755371094e-01 4.361522197723388672e-02 -2.686507701873779297e-01 -1.847785860300064087e-01 6.599757075309753418e-02
1.839452385902404785e-01 2.131817340850830078e-01 6.809253711253404617e-03 -1.356660723686218262e-01 -3.429000675678253174e-01 1.224499121308326721e-01 1.925370097160339355e-01 -3.068231046199798584e-01 2.055969089269638062e-03 1.221787557005882263e-01 9.287265688180923462e-02 1.155655235052108765e-01 -2.992597967386245728e-02 -7.110044360160827637e-02 6.683550775051116943e-02 1.166236847639083862e-01 -1.183911710977554321e-01 1.336947977542877197e-01 2.242217212915420532e-01 3.702473938465118408e-01 8.012945950031280518e-02 -8.788531273603439331e-02 1.270572394132614136e-01 3.316392600536346436e-01 6.263361126184463501e-02 -6.595876812934875488e-02 -5.477505922317504883e-02 2.268948405981063843e-01 -7.395755499601364136e-02 3.532356023788452148e-02 2.792842872440814972e-02 -3.844146430492401123e-01
1.716443151235580444e-01 2.080296874046325684e-01 -4.014755785465240479e-01 -5.773199722170829773e-02 -1.092544645071029663e-01 -3.456399310380220413e-03 1.094097271561622620e-01 -3.746553957462310791e-01 2.075623907148838043e-02 1.810197532176971436e-01 -3.404769599437713623e-01 3.687551617622375488e-02 -2.055636197328567505e-01 -1.533283144235610962e-01 2.454546093940734863e-01 1.161238774657249451e-01 -3.391704987734556198e-03 2.835014760494232178e-01 2.894246578216552734e-02 -4.967289045453071594e-02 -1.134650930762290955e-01 7.860523648560047150e-03 -7.104200124740600586e-02 -1.640482369111850858e-04 -1.029824540019035339e-01 -1.261770576238632202e-01 1.591428183019161224e-02 1.306485980749130249e-01 1.473673880100250244e-01 1.869066059589385986e-01 -2.936469949781894684e-02 -3.247217535972595215e-01
3.424421697854995728e-02 1.177410259842872620e-01 -1.355304569005966187e-02 -1.856426298618316650e-01 -1.306134760379791260e-01 -1.891532093286514282e-01 9.428668022155761719e-02 -7.894387841224670410e-02 2.628499865531921387e-01 3.336575627326965332e-01 -2.372809648513793945e-01 -3.200919553637504578e-02 -8.670486509799957275e-03 -1.463481970131397247e-02 1.388397365808486938e-01 -8.715140819549560547e-02 2.044675350189208984e-01 3.374926149845123291e-01 -1.590152680873870850e-01 1.206660792231559753e-01 2.113545387983322144e-01 -1.135753169655799866e-01 -2.129977494478225708e-01 -1.670005619525909424e-01 -1.120662838220596313e-01 5.735269933938980103e-02 -1.747644692659378052e-01 2.715680897235870361e-01 2.239493429660797119e-01 4.701471328735351562e-02 -2.480336874723434448e-01 -2.388411611318588257e-01
1.821937710046768188e-01 2.769438624382019043e-01 -1.375645101070404053e-01 1.952920258045196533e-01 -3.334910869598388672e-01 -4.870975855737924576e-03 2.297663986682891846e-01 1.722401082515716553e-01 1.826896369457244873e-01 1.289733499288558960e-01 -1.222610548138618469e-01 2.129326313734054565e-01 1.718661785125732422e-01 1.402882672846317291e-02 1.739033013582229614e-01 1.689268648624420166e-01 -1.772361062467098236e-02 1.267066597938537598e-01 -9.310063719749450684e-02 1.296115070581436157e-01 3.577666357159614563e-02 2.754991352558135986e-01 1.605297625064849854e-01 -9.924963116645812988e-02 -2.060502767562866211e-01 -7.412192225456237793e-02 -4.173193499445915222e-02 1.210097372531890869e-01 7.046495378017425537e-02 2.844386100769042969e-01 6.521093845367431641e-02 -3.625459969043731689e-01
2.287437319755554199e-01 3.595915138721466064e-01 -2.190092206001281738e-02 -1.272474229335784912e-02 -2.106904089450836182e-01 -1.921429485082626343e-01 3.522849082946777344e-01 2.267078757286071777e-01 -1.600284501910209656e-02 2.097537815570831299e-01 2.029344439506530762e-01 -3.244863748550415039e-01 1.402721256017684937e-01 7.078111171722412109e-02 1.766278445720672607e-01 2.650108188390731812e-02 2.328706718981266022e-02 1.080377250909805298e-01 -1.814126409590244293e-02 4.504389315843582153e-02 1.652420610189437866e-01 -2.323229163885116577e-01 6.217773538082838058e-03 1.245891675353050232e-01 -1.873877197504043579e-01 -2.345641404390335083e-01 1.370006352663040161e-01 -5.668149888515472412e-02 1.668876856565475464e-01 7.566375285387039185e-02 -8.025730401277542114e-02 2.237386703491210938e-01
1.073668375611305237e-01 1.529978066682815552e-01 2.479629963636398315e-02 2.318705320358276367e-01 -6.431573629379272461e-01 -1.627203077077865601e-01 -2.206621021032333374e-01 -3.133747726678848267e-02 2.155746333301067352e-02 2.518730759620666504e-01 1.080091763287782669e-02 4.757457599043846130e-02 6.836939603090286255e-02 4.264342039823532104e-02 9.123802185058593750e-02 7.823021709918975830e-02 -1.503416150808334351e-01 -2.401700988411903381e-02 -1.656883060932159424e-01 -1.184475198388099670e-01 1.807673089206218719e-02 -2.354705184698104858e-01 -1.169354394078254700e-01 -9.163012355566024780e-02 -3.997665643692016602e-02 -2.436448335647583008e-01 -3.276847675442695618e-02 7.363799493759870529e-03 2.033968716859817505e-01 1.918953061103820801e-01 6.952106952667236328e-02 -2.145671546459197998e-01
1.416727900505065918e-01 1.274678856134414673e-01 -3.545064851641654968e-02 -1.519243884831666946e-02 -3.307414650917053223e-01 -8.892775326967239380e-02 -4.491692408919334412e-02 -5.442715063691139221e-02 2.766680121421813965e-01 3.791329860687255859e-01 -9.487206488847732544e-02 -1.120413467288017273e-01 1.072422787547111511e-01 1.350326240062713623e-01 6.109696626663208008e-02 1.928007751703262329e-01 5.890432372689247131e-02 3.044397532939910889e-01 1.086838394403457642e-01 5.235590413212776184e-02 1.999387145042419434e-01 3.471434861421585083e-02 -1.927664279937744141e-01 -6.985818594694137573e-02 -3.832867145538330078e-01 -1.026119813323020935e-01 -4.462709650397300720e-02 4.287496209144592285e-02 -7.698843628168106079e-02 -2.905783653259277344e-01 -2.191686779260635376e-01 -1.839639246463775635e-01
1.440216302871704102e-01 3.500390052795410156e-02 -1.469416823238134384e-02 -4.245224893093109131e-01 -1.276413649320602417e-01 -2.174237966537475586e-01 3.300645351409912109e-01 -2.964620292186737061e-01 6.817331165075302124e-02 4.621102809906005859e-01 1.853927820920944214e-01 9.485279023647308350e-02 4.352730512619018555e-02 9.018738567829132080e-02 -7.784415967762470245e-03 -2.088819444179534912e-02 -7.510824501514434814e-02 1.615101248025894165e-01 -1.735707968473434448e-01 2.495976835489273071e-01 1.464851573109626770e-02 -6.355211883783340454e-02 4.970460385084152222e-02 2.479790300130844116e-01 -1.755185872316360474e-01 1.506215482950210571e-01 -4.668680205941200256e-02 3.155344724655151367e-02 5.637486651539802551e-02 5.838527530431747437e-02 -6.684731692075729370e-02 7.084131985902786255e-02
4.292273819446563721e-01 -6.073958706110715866e-03 -2.172613143920898438e-01 2.214887738227844238e-02 -3.125672638416290283e-01 -2.144117802381515503e-01 1.053672358393669128e-01 -2.932340502738952637e-01 -6.737638264894485474e-02 1.841190159320831299e-01 -8.644985407590866089e-02 -9.104847162961959839e-02 2.877235114574432373e-01 2.276446856558322906e-02 5.693452432751655579e-02 2.937679290771484375e-01 -8.803608268499374390e-02 2.365524647757411003e-03 1.631899178028106689e-01 1.272037997841835022e-02 3.425544500350952148e-02 4.165751859545707703e-02 -1.177398487925529480e-01 1.982205659151077271e-01 2.031173091381788254e-03 -1.020358726382255554e-01 -1.351084560155868530e-01 3.139188289642333984e-01 1.601922810077667236e-01 -6.198094040155410767e-02 -2.025360465049743652e-01 -1.089833453297615051e-01
1.206911578774452209e-01 2.507798969745635986e-01 -8.822786062955856323e-02 -1.711945682764053345e-01 -3.702561557292938232e-01 3.459667786955833435e-02 2.597701847553253174e-01 -8.502657711505889893e-02 1.682703346014022827e-01 1.507194042205810547e-01 1.567759811878204346e-01 1.938996165990829468e-01 9.479704499244689941e-02 -4.858036711812019348e-02 1.773558557033538818e-01 5.308054387569427490e-02 -5.575772374868392944e-03 -1.749552488327026367e-01 -4.057221487164497375e-02 1.582554727792739868e-01 -3.942290693521499634e-02 -7.950236089527606964e-03 -8.652943372726440430e-02 3.723378777503967285e-01 -5.537215247750282288e-02 -1.363445371389389038e-01 6.386546045541763306e-02 5.779752507805824280e-02 -1.985310465097427368e-01 -1.043897867202758789e-01 -1.318580806255340576e-01 -4.601992368698120117e-01
1.709815263748168945e-01 2.405196726322174072e-01 -1.878503859043121338e-01 -1.315724402666091919e-01 -2.689533829689025879e-01 -2.764916419982910156e-01 1.034801825881004333e-01 9.165677241981029510e-03 6.975048780441284180e-02 6.870117783546447754e-02 6.668770313262939453e-02 5.323167424649000168e-03 1.124648898839950562e-01 7.317150384187698364e-02 7.912281155586242676e-02 2.271465770900249481e-02 8.711544424295425415e-02 4.196246266365051270e-01 -5.973146855831146240e-02 1.866701245307922363e-01 1.522136032581329346e-01 9.299553930759429932e-02 1.039601676166057587e-02 -8.818067610263824463e-02 -4.039478600025177002e-01 2.509015798568725586e-01 8.216229081153869629e-02 -8.060557395219802856e-02 -9.915180504322052002e-02 -1.860003918409347534e-01 -3.282300233840942383e-01 -9.261401742696762085e-02
2.177025973796844482e-01 2.809324301779270172e-02 -9.302687644958496094e-02 -1.760512590408325195e-01 -2.007873058319091797e-01 -3.758769333362579346e-01 1.160090137273073196e-02 -2.948554158210754395e-01 2.224920541048049927e-01 5.000599101185798645e-02 1.608482748270034790e-02 -2.115439325571060181e-01 2.250737249851226807e-01 2.950424514710903168e-02 2.243743091821670532e-01 3.011311590671539307e-01 -1.168987900018692017e-02 -5.582967773079872131e-02 2.222012579441070557e-01 2.823914885520935059e-01 1.187114045023918152e-02 -1.225471794605255127e-01 -7.960841059684753418e-02 2.462450861930847168e-01 -2.086276002228260040e-02 2.086709439754486084e-02 -1.435043010860681534e-02 4.785742785315960646e-04 -1.238037869334220886e-01 -3.875740617513656616e-02 -2.345270812511444092e-01 -2.579060196876525879e-01
-2.077299915254116058e-02 3.441338241100311279e-01 -1.134586185216903687e-01 -1.525988727807998657e-01 -2.799662351608276367e-01 -7.510206103324890137e-02 4.148778021335601807e-01 -2.544804513454437256e-01 6.404108554124832153e-02 1.282744705677032471e-01 -2.079523801803588867e-01 6.608385127037763596e-03 -7.592841237783432007e-02 -2.996744588017463684e-02 3.843320012092590332e-01 1.388059705495834351e-01 1.104693114757537842e-01 1.668905913829803467e-01 -5.648425966501235962e-02 -9.325540065765380859e-02 -1.558048278093338013e-01 -7.155292481184005737e-02 -6.331000477075576782e-02 -1.716587990522384644e-01 -1.050785183906555176e-01 -9.492154419422149658e-02 1.967849880456924438e-01 -5.557571724057197571e-02 1.992686986923217773e-01 1.714909225702285767e-01 9.254003316164016724e-02 -1.795348525047302246e-01
2.467284202575683594e-01 3.268291652202606201e-01 -7.882857462391257286e-04 -3.981143832206726074e-01 -2.134747356176376343e-01 -7.894739508628845215e-02 -2.185005135834217072e-02 -6.703361123800277710e-02 -2.037489227950572968e-02 7.834514975547790527e-02 -9.369096159934997559e-02 1.112642660737037659e-01 3.081450462341308594e-01 2.097443491220474243e-01 3.185045719146728516e-01 1.835451424121856689e-01 1.173719316720962524e-01 2.398498505353927612e-01 5.749819055199623108e-02 3.287642821669578552e-02 1.379721565172076225e-03 1.278283149003982544e-01 -1.146999672055244446e-01 -1.177283450961112976e-01 -4.155631735920906067e-02 1.580609232187271118e-01 1.248525157570838928e-01 8.420170098543167114e-02 5.494594946503639221e-02 1.675547808408737183e-01 3.972679749131202698e-02 -3.378417789936065674e-01
1.532611101865768433e-01 6.856293231248855591e-02 3.996182233095169067e-03 -2.275530844926834106e-01 -1.378882527351379395e-01 -1.959629356861114502e-01 -1.563892811536788940e-01 -1.565973460674285889e-01 -1.931582689285278320e-01 6.795228272676467896e-02 -8.901117742061614990e-02 -1.871811747550964355e-01 1.086384654045104980e-01 -9.047370404005050659e-02 2.563256621360778809e-01 1.401465982198715210e-01 2.146051079034805298e-01 2.064918875694274902e-01 -9.337488561868667603e-03 1.827166378498077393e-01 2.680397927761077881e-01 2.650277921929955482e-03 -2.009859383106231689e-01 1.108371168375015259e-01 -1.934947520494461060e-01 3.031525611877441406e-01 3.074060082435607910e-01 2.280288040637969971e-01 2.041595429182052612e-01 1.225997209548950195e-01 1.595605611801147461e-01 -1.367175281047821045e-01
1.360411494970321655e-01 1.401477903127670288e-01 3.170779906213283539e-03 -9.440031647682189941e-02 -1.583435386419296265e-01 -2.559160292148590088e-01 -6.766965240240097046e-02 -7.533260434865951538e-02 7.770304381847381592e-02 1.362438648939132690e-01 -2.763082385063171387e-01 6.952632963657379150e-02 2.938638813793659210e-02 1.095411479473114014e-01 3.316949605941772461e-01 -1.478479802608489990e-01 -3.780130296945571899e-02 5.149245858192443848e-01 6.876420974731445312e-02 1.425252109766006470e-01 2.098739147186279297e-01 -2.489385753870010376e-01 2.538704574108123779e-01 -1.508759409189224243e-01 -1.228576749563217163e-01 2.759412489831447601e-02 1.005848124623298645e-01 1.249153614044189453e-01 1.238144859671592712e-01 3.930046781897544861e-02 -2.509665675461292267e-02 -2.401166856288909912e-01
3.673119843006134033e-01 -1.118775382637977600e-01 -1.340504288673400879e-01 -6.913341581821441650e-02 -2.192474305629730225e-01 -3.074026405811309814e-01 5.662016198039054871e-02 1.583446562290191650e-01 -9.624840319156646729e-02 3.365540504455566406e-01 4.954021796584129333e-02 4.044522717595100403e-02 2.364815622568130493e-01 -4.696616902947425842e-02 2.213625796139240265e-02 1.443264335393905640e-01 3.863890096545219421e-02 1.710217893123626709e-01 1.390665769577026367e-01 -6.361103057861328125e-02 -2.661781199276447296e-02 -1.180571839213371277e-01 -2.713153958320617676e-01 -5.517967790365219116e-02 -2.794208526611328125e-01 -2.510267198085784912e-01 1.279215812683105469e-01 -1.476076096296310425e-01 -2.748413709923624992e-03 -1.228466853499412537e-01 9.900923818349838257e-02 -3.214430212974548340e-01
2.015030086040496826e-01 1.050972864031791687e-01 -5.881044641137123108e-02 -5.091316998004913330e-03 -4.656246602535247803e-01 1.177802905440330505e-01 8.346902579069137573e-02 -1.680275946855545044e-01 -3.584200888872146606e-02 9.283620119094848633e-02 2.219805866479873657e-01 6.610077619552612305e-02 1.477581262588500977e-01 -1.346341818571090698e-01 -1.000515818595886230e-01 2.347924709320068359e-01 -1.607274711132049561e-01 2.290188521146774292e-01 4.302495345473289490e-02 2.449702024459838867e-01 1.008547004312276840e-02 -9.952591359615325928e-02 2.262621372938156128e-01 3.669220209121704102e-02 2.332839220762252808e-01 6.737437844276428223e-02 5.048923194408416748e-02 1.611266732215881348e-01 -4.286148771643638611e-02 1.062014326453208923e-01 -1.040941774845123291e-01 -4.429756700992584229e-01
-6.541293859481811523e-02 1.463359296321868896e-01 -1.482481360435485840e-01 1.038647741079330444e-01 -3.816199600696563721e-01 -1.164637207984924316e-01 1.947125494480133057e-01 -1.276935487985610962e-01 2.358020395040512085e-01 6.857891380786895752e-02 3.643344342708587646e-01 2.482847422361373901e-01 7.598613947629928589e-02 2.018824666738510132e-01 -5.137595161795616150e-02 -3.352023661136627197e-02 -1.908894479274749756e-01 8.992207050323486328e-02 -1.880517601966857910e-01 2.424505352973937988e-01 -1.088939327746629715e-02 -5.343312397599220276e-02 1.206601038575172424e-01 2.496562199667096138e-03 -1.770442128181457520e-01 1.686861924827098846e-02 5.010738503187894821e-03 1.731058210134506226e-01 2.823106646537780762e-01 1.525291949510574341e-01 -2.750839591026306152e-01 -1.633291691541671753e-01
1.973508596420288086e-01 4.548764824867248535e-01 -4.646521806716918945e-02 -3.714559599757194519e-02 -3.809951245784759521e-01 7.361532002687454224e-02 -4.131788015365600586e-02 1.601821035146713257e-01 1.111818104982376099e-01 1.357591003179550171e-01 -6.690113991498947144e-02 -2.931840419769287109e-01 1.149687469005584717e-01 -1.328068077564239502e-01 4.772378131747245789e-02 1.590160280466079712e-01 1.084957178682088852e-02 -1.601085066795349121e-01 -1.289939731359481812e-01 -2.060134559869766235e-01 2.672418653964996338e-01 -1.562879085540771484e-01 2.105531543493270874e-01 -1.367308348417282104e-01 -1.555472463369369507e-01 -4.136034753173589706e-03 9.346317499876022339e-02 -1.975887715816497803e-01 1.088377237319946289e-01 -8.214195817708969116e-02 -1.026840656995773315e-01 -2.195095568895339966e-01
-2.800868637859821320e-02 2.488701492547988892e-01 1.060451753437519073e-02 -8.900433778762817383e-02 -4.267047643661499023e-01 -6.308124214410781860e-02 -1.489404439926147461e-01 -6.758786272257566452e-03 1.841741502285003662e-01 1.945170313119888306e-01 -1.385051161050796509e-01 -7.773856073617935181e-02 1.491499990224838257e-01 -1.006552204489707947e-01 3.518849313259124756e-01 1.708165407180786133e-01 -6.101321056485176086e-02 7.624131441116333008e-02 -2.717727422714233398e-01 2.448228560388088226e-02 7.702814042568206787e-02 4.422437399625778198e-02 -2.233274094760417938e-02 -2.721678912639617920e-01 -1.422960907220840454e-01 3.808402419090270996e-01 1.983350664377212524e-01 -2.243406921625137329e-01 9.848096966743469238e-02 9.963694959878921509e-03 6.342379748821258545e-02 -5.801368504762649536e-02
2.975242733955383301e-01 1.008618697524070740e-01 -2.531284689903259277e-01 -1.316069066524505615e-01 -5.554084181785583496e-01 8.830621093511581421e-02 -5.721166729927062988e-03 2.092213034629821777e-01 1.926079243421554565e-01 2.931096553802490234e-01 -3.269857540726661682e-02 1.309768259525299072e-01 -2.164258658885955811e-01 -9.209500253200531006e-02 5.280936881899833679e-02 2.803348898887634277e-01 -3.325051441788673401e-02 2.391237616539001465e-01 3.486260399222373962e-02 -2.680199965834617615e-02 1.719458848237991333e-01 -1.633187681436538696e-01 1.154747232794761658e-01 -3.781988471746444702e-02 -7.683344930410385132e-02 1.003602221608161926e-01 5.077431723475456238e-02 -4.392688348889350891e-02 -1.023182794451713562e-01 -1.305529028177261353e-01 -4.091991111636161804e-02 3.165785968303680420e-02
1.274591386318206787e-01 1.858661919832229614e-01 -2.067822068929672241e-01 -6.877774745225906372e-02 1.881307689473032951e-03 2.145767956972122192e-02 3.039173185825347900e-01 -6.654471158981323242e-02 1.180983036756515503e-01 4.259385168552398682e-01 2.595452964305877686e-01 -6.823392957448959351e-02 6.698464602231979370e-02 -1.542754769325256348e-01 -1.720927655696868896e-03 -5.702707916498184204e-02 -7.144758105278015137e-02 2.440285086631774902e-01 -2.223278284072875977e-01 -3.703864291310310364e-02 6.948548555374145508e-02 -1.068006157875061035e-01 7.679447531700134277e-02 3.293075561523437500e-01 -3.498520851135253906e-01 8.197306096553802490e-02 -7.176151126623153687e-02 6.509526818990707397e-02 1.989954560995101929e-01 -5.512905493378639221e-02 2.294978350400924683e-01 -1.602655947208404541e-01
-8.762972801923751831e-02 3.307049572467803955e-01 5.502669140696525574e-02 1.366095095872879028e-01 -1.924326419830322266e-01 -2.662373781204223633e-01 2.428545653820037842e-01 -1.078677698969841003e-01 2.898331880569458008e-01 1.746632456779479980e-01 -1.732482165098190308e-01 3.208961337804794312e-02 7.901105284690856934e-02 -6.276348978281021118e-02 -3.152777627110481262e-02 2.139033675193786621e-01 -3.482163250446319580e-01 2.205294072628021240e-01 2.137135565280914307e-01 1.739511787891387939e-01 -5.643262341618537903e-02 -2.214912474155426025e-01 6.073911488056182861e-02 2.153640240430831909e-01 -1.436422616243362427e-01 6.528642773628234863e-02 -4.831277951598167419e-02 -4.839755222201347351e-02 -8.633739501237869263e-02 1.538471505045890808e-02 -9.642072021961212158e-02 -2.925046384334564209e-01
1.797278970479965210e-01 2.643249034881591797e-01 -1.879268093034625053e-03 1.174185946583747864e-01 -3.052443563938140869e-01 -1.734523475170135498e-01 -1.030525472015142441e-02 -1.406216621398925781e-01 -1.196601092815399170e-01 -1.019342914223670959e-01 -2.280658856034278870e-02 2.454170435667037964e-01 2.131162285804748535e-01 1.197013631463050842e-01 8.365070074796676636e-02 1.930214762687683105e-01 -1.024354621767997742e-01 2.383582592010498047e-01 8.062520995736122131e-03 8.465378731489181519e-02 -6.812289357185363770e-03 -3.803763687610626221e-01 7.026726752519607544e-02 3.187105176039040089e-04 -2.942999601364135742e-01 -1.856855452060699463e-01 -1.410300582647323608e-01 -2.651076018810272217e-01 -1.629015654325485229e-01 9.155116975307464600e-02 -4.104732722043991089e-02 -2.817142307758331299e-01
1.850626319646835327e-01 1.986706107854843140e-01 -2.925680279731750488e-01 -2.101255804300308228e-01 -1.445823460817337036e-01 -1.161066070199012756e-01 -3.136280551552772522e-02 1.936690658330917358e-01 1.212269142270088196e-01 2.074492573738098145e-01 2.503149509429931641e-01 1.670146584510803223e-01 6.874870508909225464e-02 2.484697289764881134e-02 1.404025405645370483e-01 2.053976953029632568e-01 -1.127232909202575684e-01 2.867209613323211670e-01 -1.605856567621231079e-01 1.822086609899997711e-02 1.687788218259811401e-01 8.105658739805221558e-02 2.278851568698883057e-01 4.702700674533843994e-02 -2.041115313768386841e-01 1.731663346290588379e-01 1.780571937561035156e-01 2.537600398063659668e-01 7.493551820516586304e-02 -1.161541342735290527e-01 -3.091799020767211914e-01 -1.242931187152862549e-01
-1.577908545732498169e-01 3.155882358551025391e-01 9.751730412244796753e-02 -4.411562904715538025e-02 -4.239553585648536682e-02 -2.510001957416534424e-01 -4.246684722602367401e-03 -2.785279452800750732e-01 -3.883507568389177322e-03 6.480609625577926636e-02 -1.881466209888458252e-01 -3.250947222113609314e-02 -7.673046737909317017e-02 -8.706942945718765259e-02 1.777014583349227905e-01 1.285538226366043091e-01 -6.596683990210294724e-03 2.692595422267913818e-01 -5.150333791971206665e-02 6.708118319511413574e-02 3.830519914627075195e-01 -1.225394103676080704e-02 -1.241612508893013000e-01 1.467903405427932739e-01 1.056298837065696716e-01 -1.286246329545974731e-01 -8.939193934202194214e-02 -1.472521871328353882e-01 2.693069577217102051e-01 -1.424809396266937256e-01 -1.971186995506286621e-01 -4.084289073944091797e-01
1.642804890871047974e-01 3.406869769096374512e-01 -1.073552444577217102e-01 8.814873173832893372e-03 -4.058512747287750244e-01 -2.282158136367797852e-01 1.910275518894195557e-01 -1.440008431673049927e-01 -1.923207044601440430e-01 1.870285123586654663e-01 7.672800868749618530e-02 -7.442194968461990356e-02 7.203485071659088135e-02 -7.840355485677719116e-02 -1.468067467212677002e-01 -6.401060521602630615e-02 -3.025005385279655457e-02 -1.219821870326995850e-01 -3.634477779269218445e-02 2.275805622339248657e-01 2.254340201616287231e-01 -4.735730960965156555e-02 2.494239211082458496e-01 2.019555717706680298e-01 -7.224754244089126587e-02 1.210930943489074707e-01 -9.571560472249984741e-02 3.088952600955963135e-02 1.920730620622634888e-02 3.973768651485443115e-02 8.382149785757064819e-02 -4.324285984039306641e-01
2.285489290952682495e-01 5.209742859005928040e-02 1.074283048510551453e-01 -1.314895302057266235e-01 -2.768522202968597412e-01 -2.424353547394275665e-02 1.358851790428161621e-01 7.100252062082290649e-02 2.973450422286987305e-01 2.106194347143173218e-01 4.447252675890922546e-02 -8.355684578418731689e-02 9.981274604797363281e-02 -2.848851680755615234e-01 2.955755591392517090e-01 2.451376989483833313e-02 -2.043746039271354675e-02 1.101678013801574707e-01 1.856271177530288696e-01 3.669438362121582031e-01 -4.720123484730720520e-03 -1.906681954860687256e-01 -9.192046523094177246e-02 9.316468983888626099e-02 2.107565663754940033e-02 1.171316355466842651e-01 -2.685025632381439209e-01 5.816540867090225220e-02 -8.593188971281051636e-02 -2.992824912071228027e-01 -1.170274168252944946e-01 -2.433136850595474243e-01
2.828017473220825195e-01 8.012606203556060791e-02 1.596471071243286133e-01 -1.820406317710876465e-01 -1.029002517461776733e-01 -3.681190907955169678e-01 -5.735512822866439819e-02 -2.770732343196868896e-01 2.622934877872467041e-01 -5.352236703038215637e-02 -3.478369861841201782e-02 -2.479570806026458740e-01 -1.374219655990600586e-01 5.310995131731033325e-02 4.297886043787002563e-02 2.633173167705535889e-01 -5.584488064050674438e-02 1.217670738697052002e-01 2.458672225475311279e-01 2.428844720125198364e-01 7.057943940162658691e-02 -2.471854835748672485e-01 1.076127365231513977e-01 3.452581912279129028e-02 -2.511591017246246338e-01 1.830927878618240356e-01 3.826875239610671997e-02 6.008219905197620392e-03 1.889556497335433960e-01 -3.477337304502725601e-03 1.550600081682205200e-01 -1.657267957925796509e-01
2.504063248634338379e-01 -1.749879419803619385e-01 -1.133881062269210815e-01 -1.920988112688064575e-01 -2.306970506906509399e-01 -1.707642227411270142e-01 9.998197853565216064e-02 7.273039314895868301e-03 1.570715904235839844e-01 3.041053116321563721e-01 6.033279374241828918e-02 -2.484294921159744263e-01 -5.803886428475379944e-02 9.641203097999095917e-03 -6.925847381353378296e-02 -7.927502691745758057e-02 6.655978411436080933e-02 1.863194406032562256e-01 -1.833625882863998413e-01 2.315360009670257568e-01 -8.544817566871643066e-02 -2.755772471427917480e-01 -1.827005743980407715e-01 1.570833474397659302e-01 2.863120287656784058e-02 -5.683979392051696777e-02 7.027035206556320190e-02 -8.349058777093887329e-02 3.425572514533996582e-01 2.539490759372711182e-01 -1.249736845493316650e-01 -2.938483059406280518e-01
2.660168334841728210e-02 1.899415999650955200e-01 1.585013419389724731e-01 -5.489158630371093750e-02 8.320028334856033325e-02 -3.613209724426269531e-01 1.736514419317245483e-01 -2.182744592428207397e-01 1.138774380087852478e-01 3.021475672721862793e-01 -4.312835633754730225e-02 1.033504903316497803e-01 4.322174191474914551e-02 -4.001992568373680115e-02 1.892790645360946655e-01 1.024852022528648376e-01 -1.707882806658744812e-02 1.507571786642074585e-01 -6.460396200418472290e-02 2.864254415035247803e-01 2.461526691913604736e-01 -7.744149863719940186e-02 -1.612839996814727783e-01 -2.546939253807067871e-02 2.927060797810554504e-02 -2.747106850147247314e-01 1.079283729195594788e-01 -1.698134392499923706e-01 3.321458101272583008e-01 -1.623808890581130981e-01 -1.115927994251251221e-01 -2.911556363105773926e-01
1.023907214403152466e-01 1.806938052177429199e-01 -9.259232133626937866e-02 7.269623875617980957e-02 -1.648856997489929199e-01 -3.337215185165405273e-01 1.457676887512207031e-01 -2.568349540233612061e-01 -9.987555444240570068e-02 1.683127731084823608e-01 7.481788098812103271e-02 1.396561320871114731e-02 1.950665265321731567e-01 -3.132963180541992188e-01 3.990497812628746033e-02 3.031360507011413574e-01 -1.780652813613414764e-02 -1.914883591234683990e-02 9.272472560405731201e-02 4.286788403987884521e-02 9.569971263408660889e-02 -2.637253403663635254e-01 -3.392153233289718628e-02 2.698903083801269531e-01 6.352584809064865112e-02 8.835067600011825562e-02 3.603773415088653564e-01 -2.109886705875396729e-01 -4.259379580616950989e-02 2.645013630390167236e-01 5.726644024252891541e-02 -1.354526877403259277e-01
4.933878406882286072e-02 9.339766204357147217e-02 -3.121731877326965332e-01 2.793450653553009033e-02 -3.042917884886264801e-02 -1.389400064945220947e-01 2.311479151248931885e-01 -1.702580153942108154e-01 -1.931177452206611633e-02 1.660092473030090332e-01 -3.194674551486968994e-01 -6.513228267431259155e-02 -1.007568240165710449e-01 -1.488310098648071289e-01 2.701697945594787598e-01 1.784481555223464966e-01 1.496418118476867676e-01 4.241496324539184570e-01 5.627065151929855347e-02 -9.918321669101715088e-02 -3.979539033025503159e-03 4.885375499725341797e-02 -9.760038554668426514e-02 -1.092642825096845627e-02 -2.328004240989685059e-01 -4.786035791039466858e-02 -5.952927283942699432e-03 1.073478814214468002e-02 1.640659570693969727e-01 2.468015700578689575e-01 -1.051659807562828064e-01 -3.656748533248901367e-01
1.871247142553329468e-01 8.855517208576202393e-02 -1.396955996751785278e-01 -4.996295273303985596e-02 -3.622120916843414307e-01 -4.293669387698173523e-02 -9.451951086521148682e-02 -1.314376592636108398e-01 3.635518848896026611e-01 2.620274126529693604e-01 6.594608724117279053e-02 -8.642730116844177246e-02 9.712965041399002075e-02 1.212624832987785339e-01 2.589785121381282806e-02 2.045452296733856201e-01 4.979074001312255859e-02 3.843348920345306396e-01 1.994404196739196777e-02 -4.014287516474723816e-02 2.320283055305480957e-01 -2.294205315411090851e-02 -2.492917180061340332e-01 -1.187297552824020386e-01 -1.221499219536781311e-01 -1.822042763233184814e-01 6.089368090033531189e-02 5.298493895679712296e-03 1.603565514087677002e-01 -2.062177509069442749e-01 -3.060700595378875732e-01 -1.756913494318723679e-03
8.197149634361267090e-02 3.013226389884948730e-01 -4.154248163104057312e-02 -1.062599942088127136e-01 -4.138524234294891357e-01 5.515927076339721680e-02 -1.262163221836090088e-01 -1.981348097324371338e-01 -2.930907532572746277e-03 4.187483713030815125e-02 2.985969185829162598e-01 1.545264665037393570e-02 7.600048184394836426e-02 1.528258621692657471e-01 -3.262476623058319092e-02 1.470600366592407227e-01 -1.377944368869066238e-02 4.791390895843505859e-02 1.901994794607162476e-01 -1.195854246616363525e-01 1.572616398334503174e-02 -4.446744918823242188e-01 -2.018889188766479492e-01 2.092329114675521851e-01 -2.331556677818298340e-01 -2.697007954120635986e-01 5.323356017470359802e-02 2.191573195159435272e-02 1.538611799478530884e-01 5.806372687220573425e-02 8.307368308305740356e-02 -1.309108436107635498e-01
1.304765641689300537e-01 3.614477813243865967e-01 -3.038088977336883545e-01 1.593977808952331543e-01 -1.177599281072616577e-01 -1.582460552453994751e-01 1.200847625732421875e-01 3.580628708004951477e-02 1.880740076303482056e-01 2.007945626974105835e-01 -5.262341722846031189e-02 -4.995676875114440918e-02 1.403530687093734741e-01 -1.572141349315643311e-01 2.293095737695693970e-01 4.562842845916748047e-02 -6.085312739014625549e-02 8.090041577816009521e-02 2.041159719228744507e-01 3.113782107830047607e-01 -3.794243559241294861e-02 -2.130925804376602173e-01 -1.337722390890121460e-01 5.038164183497428894e-02 1.984640955924987793e-01 -1.331504583358764648e-01 -9.718172252178192139e-02 -1.900110840797424316e-01 3.132674098014831543e-02 1.987864971160888672e-01 5.214500427246093750e-02 -3.714108765125274658e-01
3.448045253753662109e-02 1.091820448637008667e-01 -2.208644896745681763e-01 -9.826841950416564941e-02 -4.576818943023681641e-01 -1.221570670604705811e-01 1.044236570596694946e-01 -2.041627168655395508e-01 -2.228878438472747803e-01 1.233136877417564392e-01 8.942761272192001343e-02 -8.795870468020439148e-03 -4.889868199825286865e-02 1.548505127429962158e-01 -1.648840866982936859e-02 -1.129390764981508255e-02 -5.031511560082435608e-02 3.655135929584503174e-01 8.816847205162048340e-02 7.574523240327835083e-02 -1.212161481380462646e-01 -3.993451595306396484e-01 -1.541306227445602417e-01 2.171710133552551270e-02 -2.524569928646087646e-01 3.081154637038707733e-02 -1.948976963758468628e-01 -2.528528571128845215e-01 1.872272193431854248e-01 1.489316462539136410e-03 2.018473483622074127e-02 -4.042039811611175537e-02
1.163643822073936462e-01 4.691294431686401367e-01 -1.621761023998260498e-01 3.558559343218803406e-02 -1.396010220050811768e-01 8.166027069091796875e-02 5.661283805966377258e-02 -1.395025104284286499e-01 -1.516136229038238525e-01 7.096692174673080444e-02 1.959601044654846191e-02 1.314385384321212769e-01 -1.592683047056198120e-01 -3.657143712043762207e-01 -8.386696130037307739e-02 5.198178067803382874e-02 3.220282262191176414e-03 -3.787503764033317566e-02 -1.132906526327133179e-01 -8.132306975312530994e-04 3.068912923336029053e-01 -2.368542551994323730e-01 1.010730639100074768e-01 3.542879596352577209e-02 -1.753983795642852783e-01 2.701806463301181793e-02 9.763695299625396729e-02 -5.995717365294694901e-03 1.897245496511459351e-01 -2.524677813053131104e-01 -1.293110549449920654e-01 -3.766969442367553711e-01
2.269796654582023621e-02 3.230366855859756470e-02 -1.879492253065109253e-01 1.897222995758056641e-01 -4.286107122898101807e-01 -9.848916530609130859e-02 5.211559124290943146e-03 -7.812074571847915649e-02 1.698842644691467285e-01 2.302378416061401367e-01 2.331955283880233765e-01 9.237461723387241364e-03 -6.642134487628936768e-02 2.134894952178001404e-02 6.471766531467437744e-02 2.252664417028427124e-01 2.150970250368118286e-01 2.928979396820068359e-01 -1.432135403156280518e-01 -8.809697628021240234e-02 2.572300136089324951e-01 -1.640870869159698486e-01 2.188582420349121094e-01 6.917604804039001465e-02 -3.785471245646476746e-02 -3.145923465490341187e-02 3.553960025310516357e-01 -3.601332381367683411e-02 -2.526185512542724609e-01 -5.934605374932289124e-02 -8.573498576879501343e-02 -1.436327546834945679e-01
1.591117382049560547e-01 2.737698554992675781e-01 -2.181113511323928833e-02 2.511793076992034912e-01 -2.860961854457855225e-01 -2.734801471233367920e-01 1.985374838113784790e-01 -7.480800896883010864e-02 3.123133778572082520e-01 2.193132489919662476e-01 -2.152616530656814575e-01 -5.154149979352951050e-02 1.218655630946159363e-01 -9.141284972429275513e-02 2.328039258718490601e-01 5.956157576292753220e-03 -1.547570228576660156e-01 1.063100770115852356e-01 1.289474517107009888e-01 1.616003960371017456e-01 8.996436744928359985e-02 8.978322893381118774e-02 -2.562223374843597412e-01 2.245243042707443237e-01 -7.158318907022476196e-02 1.974732279777526855e-01 4.895342886447906494e-02 1.574679017066955566e-01 -2.055925577878952026e-01 1.286957412958145142e-01 -7.779655605554580688e-02 -1.266229301691055298e-01
1.788688302040100098e-01 1.405158638954162598e-01 2.242910861968994141e-01 -2.067656815052032471e-01 -4.377416670322418213e-01 -3.166070282459259033e-01 4.646728560328483582e-02 -1.221941560506820679e-01 4.350000247359275818e-02 1.640421450138092041e-01 -2.419121190905570984e-02 -2.740894816815853119e-02 4.179272800683975220e-02 -4.036009907722473145e-01 6.688015908002853394e-02 1.064241677522659302e-01 2.362483739852905273e-02 1.413212418556213379e-01 2.220810949802398682e-01 -1.201223582029342651e-01 1.664787232875823975e-01 1.547253280878067017e-01 -1.692586392164230347e-01 1.001063212752342224e-01 -1.575694233179092407e-01 4.233650863170623779e-02 -1.039505004882812500e-01 1.805065721273422241e-01 -1.189522910863161087e-02 -1.914682835340499878e-01 -7.527847588062286377e-02 -2.204429060220718384e-01
3.847555816173553467e-01 7.279709726572036743e-02 6.107880175113677979e-02 -1.711627095937728882e-02 -1.366851478815078735e-01 -7.540719956159591675e-02 -5.828617513179779053e-02 -2.139922976493835449e-01 1.227543130517005920e-01 1.969612240791320801e-01 -2.092266529798507690e-01 -1.793330460786819458e-01 2.326108142733573914e-02 4.913740232586860657e-02 9.678563475608825684e-02 -1.222511380910873413e-01 -2.385613322257995605e-02 5.170903801918029785e-01 -5.704950168728828430e-02 -1.935958564281463623e-01 -6.255899369716644287e-02 -2.611913383007049561e-01 1.457854807376861572e-01 -1.371224224567413330e-01 -2.543981373310089111e-01 -5.710042640566825867e-02 2.257454544305801392e-01 1.008707955479621887e-01 -3.924193233251571655e-02 -2.673834003508090973e-02 -1.092415601015090942e-01 -2.187119424343109131e-01
2.739309668540954590e-01 1.111648380756378174e-01 9.494557231664657593e-02 -3.498461842536926270e-02 -3.916381895542144775e-01 -6.319817900657653809e-02 -4.944263771176338196e-02 -5.468760430812835693e-02 2.217498868703842163e-01 3.682124316692352295e-01 -1.206685006618499756e-01 -1.235154364258050919e-02 2.450675331056118011e-02 1.627032831311225891e-02 1.841150075197219849e-01 -1.814921945333480835e-01 1.852754354476928711e-01 2.000897526741027832e-01 1.926207989454269409e-01 2.905366420745849609e-01 1.048023551702499390e-01 -1.429097652435302734e-01 1.188149079680442810e-01 -2.580683231353759766e-01 -1.547627896070480347e-01 8.435651659965515137e-02 9.082884341478347778e-02 1.512345969676971436e-01 5.983014591038227081e-03 4.602176323533058167e-02 5.929376929998397827e-02 -3.106875717639923096e-01
4.786586165428161621e-01 -4.569489881396293640e-02 -9.491781890392303467e-02 1.481196880340576172e-01 -1.792199015617370605e-01 -6.332665681838989258e-02 2.366756051778793335e-01 -2.330718934535980225e-01 -3.453527763485908508e-02 3.437386453151702881e-01 -2.422228455543518066e-02 -1.717597842216491699e-01 1.731014698743820190e-01 2.570979893207550049e-01 1.569603085517883301e-01 2.096004188060760498e-01 -4.146305844187736511e-03 5.294605717062950134e-02 -1.654053665697574615e-02 1.780879795551300049e-01 1.881394535303115845e-03 -1.597807258367538452e-01 -4.798275977373123169e-02 1.301038265228271484e-01 -2.807893157005310059e-01 -1.105502247810363770e-01 1.094565391540527344e-01 1.142913028597831726e-01 2.447591423988342285e-01 -8.394494652748107910e-03 -1.468550860881805420e-01 -9.403501637279987335e-03
3.060051798820495605e-01 1.601220965385437012e-01 -2.337497770786285400e-01 1.516717523336410522e-01 -3.136174976825714111e-01 -1.966338157653808594e-01 1.470605880022048950e-01 -8.499522693455219269e-03 7.947712205350399017e-03 4.721387848258018494e-02 -2.183826118707656860e-01 2.567940056324005127e-01 2.468662708997726440e-01 -1.062522605061531067e-01 -5.694255232810974121e-02 8.984002470970153809e-02 -2.566540054976940155e-02 3.322087228298187256e-02 1.557285040616989136e-01 5.516820773482322693e-02 -5.303215235471725464e-02 9.156427532434463501e-02 -5.387712270021438599e-02 1.070879325270652771e-01 -4.150905609130859375e-01 -6.952366326004266739e-03 2.306688129901885986e-01 -2.777109444141387939e-01 3.488500416278839111e-02 1.491975635290145874e-01 -1.666581034660339355e-01 -1.906044036149978638e-01
-1.446561068296432495e-01 2.861542403697967529e-01 -1.306533217430114746e-01 1.064076554030179977e-02 -3.638550043106079102e-01 2.777045220136642456e-02 5.774533841758966446e-03 -2.919113636016845703e-01 -1.794812083244323730e-02 2.262514382600784302e-01 -1.025173962116241455e-01 -2.427936643362045288e-01 1.977443993091583252e-01 -3.269090354442596436e-01 6.763494014739990234e-02 7.968612760305404663e-02 -1.213135048747062683e-01 2.715027630329132080e-01 -1.914305686950683594e-01 2.834297344088554382e-02 2.322301715612411499e-01 8.701219409704208374e-02 -1.091351583600044250e-01 -2.850753962993621826e-01 -1.242314502596855164e-01 1.666255891323089600e-01 4.214426502585411072e-02 6.350181251764297485e-02 3.427440300583839417e-02 -1.107405424118041992e-01 9.615914523601531982e-02 -1.774296015501022339e-01
1.199696734547615051e-01 2.063840627670288086e-01 1.583251506090164185e-01 -2.532792389392852783e-01 -3.630081117153167725e-01 -2.399850934743881226e-01 1.326115280389785767e-01 -1.118284761905670166e-01 1.101711541414260864e-01 7.771543413400650024e-02 -1.924119889736175537e-01 -2.111795358359813690e-02 1.558055579662322998e-01 -4.211222231388092041e-01 -3.543018922209739685e-02 1.801495403051376343e-01 -1.241829693317413330e-01 2.418796718120574951e-01 1.404597610235214233e-01 -8.584266155958175659e-02 1.109868809580802917e-01 1.569296717643737793e-01 -1.304010152816772461e-01 -1.048911362886428833e-01 -1.727634966373443604e-01 1.335528045892715454e-01 -8.525568991899490356e-02 1.789772361516952515e-01 3.788624331355094910e-02 -2.641924321651458740e-01 -2.701963670551776886e-02 -1.357857435941696167e-01
-2.518522366881370544e-02 3.153792619705200195e-01 -6.728900223970413208e-02 -1.232770159840583801e-01 -2.380340695381164551e-01 3.378351777791976929e-02 2.538701891899108887e-01 -4.187278151512145996e-01 8.760072290897369385e-02 1.144570112228393555e-01 -1.972528845071792603e-01 -5.868812277913093567e-02 5.734894052147865295e-02 4.618730023503303528e-02 3.385723531246185303e-01 2.271448075771331787e-01 1.379301548004150391e-01 2.482612282037734985e-01 -1.427833884954452515e-01 -1.453409194946289062e-01 6.969699263572692871e-02 -1.428394466638565063e-01 9.716531261801719666e-03 -1.637026369571685791e-01 -9.166052937507629395e-02 -2.264740765094757080e-01 1.569880731403827667e-02 1.027259379625320435e-01 1.105284169316291809e-01 1.493483185768127441e-01 -4.014785960316658020e-02 -2.585905194282531738e-01
2.914395332336425781e-01 6.097915396094322205e-02 -2.258971929550170898e-01 -2.537900805473327637e-01 -1.845997720956802368e-01 -1.277218014001846313e-01 7.375404983758926392e-02 -1.363343447446823120e-01 -1.759307226166129112e-03 2.169177532196044922e-01 -6.127198040485382080e-02 1.033267378807067871e-01 1.692794561386108398e-01 6.185068935155868530e-02 1.405161768198013306e-01 -1.579446159303188324e-02 -2.170792547985911369e-03 4.022198319435119629e-01 -1.746594011783599854e-01 3.046621382236480713e-01 6.501919031143188477e-02 -3.724637255072593689e-02 -7.493090629577636719e-02 -1.011407077312469482e-01 -2.046843320131301880e-01 4.040256440639495850e-01 9.252378344535827637e-02 2.088955417275428772e-02 -5.266057699918746948e-02 1.696542650461196899e-02 -2.291555404663085938e-01 -1.767895966768264771e-01
1.937852054834365845e-01 2.907785177230834961e-01 -7.577285915613174438e-02 2.004022151231765747e-01 -1.256185919046401978e-01 -8.982335031032562256e-02 1.472529619932174683e-01 -2.498228251934051514e-01 2.366402000188827515e-01 4.702725261449813843e-02 1.864239424467086792e-01 3.203696906566619873e-01 3.418678343296051025e-01 1.849543489515781403e-02 2.198272347450256348e-01 2.819297313690185547e-01 1.721743494272232056e-01 7.482016226276755333e-04 7.974459975957870483e-02 -5.120607092976570129e-02 -8.840835094451904297e-02 -2.572481334209442139e-01 7.002456486225128174e-02 2.561391890048980713e-01 -1.087797954678535461e-01 8.714129030704498291e-02 6.806951761245727539e-02 -1.023659259080886841e-01 -1.329337656497955322e-01 1.442546546459197998e-01 1.936203334480524063e-03 -1.651425957679748535e-01
3.147372305393218994e-01 4.843907430768013000e-03 3.992497455328702927e-03 -4.028240144252777100e-01 3.569024149328470230e-03 -1.724848896265029907e-01 2.405357509851455688e-01 -8.582852035760879517e-02 7.558926194906234741e-02 3.252085447311401367e-01 6.760160624980926514e-02 -2.324954979121685028e-02 1.880967319011688232e-01 -5.824992433190345764e-02 -9.781943261623382568e-02 1.339683532714843750e-01 -1.252471655607223511e-01 2.122898399829864502e-01 -7.327181845903396606e-02 2.902333140373229980e-01 8.113235980272293091e-02 -2.463624626398086548e-02 4.564269259572029114e-02 3.159677684307098389e-01 -1.348484754562377930e-01 -1.556319743394851685e-01 -1.928962171077728271e-01 1.704004257917404175e-01 2.737501561641693115e-01 -1.480043586343526840e-02 -8.772177249193191528e-02 -9.900266677141189575e-02
1.130309849977493286e-01 3.077073395252227783e-01 2.839213311672210693e-01 -1.960667073726654053e-01 -2.846098244190216064e-01 -5.220223590731620789e-02 2.570365369319915771e-02 2.956797555088996887e-02 -8.059997111558914185e-02 3.155499100685119629e-01 -7.621446251869201660e-02 -1.541586127132177353e-03 -2.122625857591629028e-01 -3.629450127482414246e-02 1.051259487867355347e-01 2.737230062484741211e-01 -9.548009932041168213e-02 4.264528676867485046e-02 -9.372898191213607788e-02 -1.637147516012191772e-01 -1.823128163814544678e-01 -3.578108251094818115e-01 -4.382895678281784058e-02 1.080068051815032959e-01 -4.829012975096702576e-02 1.927589476108551025e-01 2.687458693981170654e-01 7.106409221887588501e-02 -2.782559022307395935e-02 -6.104901432991027832e-03 -3.199885785579681396e-01 -5.151794478297233582e-02
1.509928703308105469e-01 4.091806113719940186e-01 -8.133872598409652710e-02 2.129539698362350464e-01 -2.478743642568588257e-01 -1.931269615888595581e-01 2.346048206090927124e-01 -5.341035500168800354e-02 4.323717579245567322e-02 7.591008394956588745e-02 -2.011607885360717773e-01 9.411101043224334717e-02 1.422861814498901367e-01 4.069757089018821716e-02 8.399304747581481934e-02 -1.028899569064378738e-02 -1.531772762537002563e-01 2.811397016048431396e-01 -3.502438962459564209e-02 6.555035710334777832e-02 -9.626268595457077026e-02 2.879295051097869873e-01 3.292746543884277344e-01 -1.518309954553842545e-02 -2.091343104839324951e-01 -5.595088005065917969e-02 -6.882508099079132080e-02 2.240543812513351440e-01 6.206248328089714050e-02 1.306437253952026367e-01 -2.711075358092784882e-02 -2.878375053405761719e-01
2.889178097248077393e-01 2.546994388103485107e-01 2.010286226868629456e-02 -9.834469109773635864e-02 -2.641689777374267578e-01 1.647567451000213623e-01 1.557538360357284546e-01 -1.432878375053405762e-01 -1.107726916670799255e-01 1.847284138202667236e-01 2.583170831203460693e-01 -2.901827730238437653e-02 1.350214779376983643e-01 4.045690596103668213e-02 -1.822730898857116699e-02 1.460180133581161499e-01 3.023185394704341888e-02 1.695923656225204468e-01 1.296991854906082153e-01 1.624496877193450928e-01 -1.769702583551406860e-01 -1.899403482675552368e-01 3.343875408172607422e-01 2.965302467346191406e-01 -6.111840531229972839e-02 6.115967035293579102e-02 3.309578076004981995e-02 2.054008990526199341e-01 -3.728018328547477722e-02 1.014434620738029480e-01 -1.152237504720687866e-01 -3.586446940898895264e-01
2.961816787719726562e-01 2.154267877340316772e-01 -5.313212517648935318e-03 -1.624467223882675171e-01 -1.663639396429061890e-01 -7.933128625154495239e-02 2.790608406066894531e-01 -1.206001564860343933e-01 1.021033003926277161e-01 2.493467926979064941e-01 -4.175191372632980347e-02 -1.885907202959060669e-01 2.291239649057388306e-01 -1.556164473295211792e-01 -3.480127081274986267e-02 -1.877308040857315063e-01 -1.073481813073158264e-01 1.533883530646562576e-02 2.826775610446929932e-01 3.439499735832214355e-01 -3.660726547241210938e-02 -3.080711066722869873e-01 -2.340269982814788818e-01 2.574553787708282471e-01 -1.923627965152263641e-02 5.151936411857604980e-02 -8.075664192438125610e-02 -7.876607030630111694e-02 -3.222886100411415100e-02 -4.476475343108177185e-02 5.934321507811546326e-02 -2.010046243667602539e-01
7.729369681328535080e-03 1.345418542623519897e-01 -1.021119877696037292e-01 -3.471946716308593750e-02 -1.780514121055603027e-01 -5.370342135429382324e-01 1.335443556308746338e-01 -2.493909448385238647e-01 -2.309616096317768097e-02 1.615222245454788208e-01 1.227276027202606201e-01 1.111013144254684448e-01 2.557651996612548828e-01 -1.807743012905120850e-01 -4.903274122625589371e-03 8.808373659849166870e-02 -4.953337833285331726e-02 1.671798154711723328e-02 2.353247106075286865e-01 1.989943683147430420e-01 2.916744947433471680e-01 -1.396535187959671021e-01 -2.256195619702339172e-02 3.549303114414215088e-01 -1.546377539634704590e-01 6.245893612504005432e-02 9.176617860794067383e-02 -8.309929817914962769e-02 -1.355721354484558105e-01 2.320768125355243683e-02 7.445608824491500854e-02 -1.174235418438911438e-01
1.826231479644775391e-01 1.899091899394989014e-01 1.162471547722816467e-01 1.993332952260971069e-01 -3.221517205238342285e-01 -2.725905179977416992e-01 3.863608539104461670e-01 -2.903186976909637451e-01 1.491649597883224487e-01 7.473082840442657471e-02 5.376102030277252197e-02 1.195620000362396240e-01 1.953678429126739502e-01 9.285087138414382935e-02 2.046605050563812256e-01 -1.349120140075683594e-01 -1.585820615291595459e-01 1.854232549667358398e-01 3.005331456661224365e-01 2.514420151710510254e-01 5.788441374897956848e-02 -3.032973036170005798e-02 -5.263554304838180542e-02 3.586855158209800720e-02 -9.402982890605926514e-02 -2.463424205780029297e-02 2.434115558862686157e-01 2.219424210488796234e-02 -3.914443030953407288e-02 -1.454484760761260986e-01 -6.401514634490013123e-03 -2.173827961087226868e-02
7.883311063051223755e-02 1.975395232439041138e-01 -5.146048963069915771e-03 1.639215350151062012e-01 -7.249879837036132812e-02 -2.628275752067565918e-01 7.429417967796325684e-02 -1.610262989997863770e-01 2.730226218700408936e-01 1.314356178045272827e-01 -7.579989731311798096e-03 1.698397547006607056e-01 6.984469294548034668e-02 -1.260638833045959473e-01 3.461537957191467285e-01 -1.034529283642768860e-01 -7.642748951911926270e-02 1.073183119297027588e-01 2.167908847332000732e-01 3.182740509510040283e-01 2.644274234771728516e-01 2.871282212436199188e-02 -1.017873957753181458e-01 2.994467616081237793e-01 -1.536648124456405640e-01 -5.742777884006500244e-02 3.087291419506072998e-01 -1.483305245637893677e-01 8.478408306837081909e-02 -1.435580402612686157e-01 3.519008308649063110e-02 -2.009371221065521240e-01
1.724631637334823608e-01 3.662916123867034912e-01 -1.838708072900772095e-01 1.102580353617668152e-01 -1.223424673080444336e-01 -5.922617018222808838e-02 9.962383657693862915e-02 6.912460085004568100e-04 2.164122760295867920e-01 2.706473767757415771e-01 6.187393516302108765e-02 3.697724896483123302e-04 2.128122001886367798e-01 -8.102958649396896362e-02 2.528539299964904785e-01 2.034974247217178345e-01 9.515146375633776188e-04 2.699394337832927704e-02 1.083602160215377808e-01 -2.537147328257560730e-02 1.744589209556579590e-01 -3.235166072845458984e-01 -2.091201841831207275e-01 2.771992385387420654e-01 1.800107955932617188e-01 6.150911375880241394e-02 5.979041755199432373e-02 -1.006417945027351379e-01 -2.228578031063079834e-01 1.535172909498214722e-01 4.926831275224685669e-02 -2.937185466289520264e-01
1.126999258995056152e-01 1.977743953466415405e-02 -2.169231325387954712e-02 -1.103966906666755676e-01 -1.072871685028076172e-01 -1.739651560783386230e-01 -1.033231467008590698e-01 -2.959273457527160645e-01 2.116229981184005737e-01 5.150350742042064667e-03 9.485625475645065308e-02 3.378154709935188293e-02 1.328071206808090210e-01 -2.353208065032958984e-01 1.717019081115722656e-01 5.438985228538513184e-01 -5.703119188547134399e-02 1.436902284622192383e-01 2.306184172630310059e-01 1.897595226764678955e-01 -1.311676949262619019e-01 -2.696575820446014404e-01 1.544785778969526291e-02 -3.307819366455078125e-02 8.167655766010284424e-02 8.855894953012466431e-02 -6.489910930395126343e-02 7.619854062795639038e-02 6.175221875309944153e-02 9.015829861164093018e-02 -4.185925051569938660e-02 -3.720000684261322021e-01
5.694102123379707336e-02 1.066502779722213745e-01 -2.660654187202453613e-01 1.434749513864517212e-01 -4.874768257141113281e-01 -6.425027549266815186e-02 -2.062576860189437866e-01 -1.205052342265844345e-02 4.426260292530059814e-02 1.507295817136764526e-01 -1.018680073320865631e-02 -2.875742614269256592e-01 -9.724704176187515259e-02 -2.402885854244232178e-01 5.779945850372314453e-02 9.100984036922454834e-02 -1.242532730102539062e-01 -6.068575195968151093e-03 -1.514021605253219604e-01 6.460367143154144287e-02 1.636547446250915527e-01 -3.439872264862060547e-01 1.290732175111770630e-01 -7.382638007402420044e-02 -1.183119714260101318e-01 1.556454598903656006e-01 3.550832271575927734e-01 -1.599395275115966797e-01 1.090706512331962585e-02 5.460506677627563477e-02 -1.307234764099121094e-01 -5.820976942777633667e-02
4.452119767665863037e-02 -8.636124432086944580e-02 1.283491253852844238e-01 -6.770832836627960205e-02 -3.905375897884368896e-01 -3.564229235053062439e-02 -1.039795503020286560e-01 -7.907153666019439697e-02 1.113410890102386475e-01 1.242076158523559570e-01 2.658194005489349365e-01 -3.151565194129943848e-01 2.767434418201446533e-01 -3.805506229400634766e-01 1.139989495277404785e-01 2.509897351264953613e-01 5.054693296551704407e-02 1.903434991836547852e-01 1.867082715034484863e-01 5.893975868821144104e-02 -3.739598020911216736e-02 -2.978673279285430908e-01 -1.034340783953666687e-01 2.382987439632415771e-01 -2.967396937310695648e-02 7.299871742725372314e-02 1.707701981067657471e-01 9.783867746591567993e-02 -7.622129470109939575e-02 1.175113096833229065e-01 -3.216537833213806152e-02 5.583103746175765991e-02
1.848098337650299072e-01 8.466897532343864441e-03 -2.698279619216918945e-01 -2.683283984661102295e-01 -1.824896633625030518e-01 -1.407882869243621826e-01 -1.718339473009109497e-01 -1.270500663667917252e-02 1.041125506162643433e-01 -1.224773586727678776e-03 -2.951112687587738037e-01 1.541825570166110992e-02 1.110941171646118164e-01 -1.879140436649322510e-01 2.166196145117282867e-02 2.213992327451705933e-01 1.219568699598312378e-01 5.275254249572753906e-01 6.297579407691955566e-02 1.577704548835754395e-01 2.754169106483459473e-01 -1.306492239236831665e-01 -4.282532259821891785e-02 -1.299620121717453003e-01 3.201846033334732056e-02 9.112907201051712036e-02 1.671913117170333862e-01 9.001850336790084839e-02 1.815776526927947998e-01 1.570722460746765137e-02 -1.583487391471862793e-01 -7.419862598180770874e-02
-1.394859049469232559e-02 3.474666774272918701e-01 6.057965569198131561e-03 2.118494212627410889e-01 -1.898425370454788208e-01 -1.441889554262161255e-01 3.406231477856636047e-02 1.131997108459472656e-01 -1.402615755796432495e-01 9.319470822811126709e-02 2.149086743593215942e-01 -1.627877354621887207e-01 7.678460329771041870e-02 -1.017894521355628967e-01 1.236217021942138672e-01 3.253315687179565430e-01 -1.612390875816345215e-01 -5.382657423615455627e-02 2.268721908330917358e-01 1.067654564976692200e-01 -3.690856508910655975e-03 -4.618954956531524658e-01 8.817893266677856445e-02 8.945812284946441650e-02 -1.459575891494750977e-01 -9.440102428197860718e-02 1.670393794775009155e-01 4.317877069115638733e-02 1.251403242349624634e-01 1.449906378984451294e-01 2.547672018408775330e-02 -3.266631066799163818e-01
5.947124958038330078e-02 1.367333978414535522e-01 -2.941995263099670410e-01 -2.252731025218963623e-01 -3.107320070266723633e-01 -1.087829694151878357e-01 -8.521562814712524414e-02 4.804454371333122253e-02 3.241394162178039551e-01 1.095790341496467590e-01 -2.570340335369110107e-01 6.840949878096580505e-03 1.850018799304962158e-01 -1.450480818748474121e-01 7.224163413047790527e-02 3.136704862117767334e-01 1.453701704740524292e-01 2.126349359750747681e-01 4.978862591087818146e-03 -4.971362650394439697e-02 2.190273106098175049e-01 -1.235472112894058228e-01 1.281823813915252686e-01 -2.093292027711868286e-01 -4.131032153964042664e-02 2.524268440902233124e-02 9.844138473272323608e-02 -5.574426800012588501e-02 2.684364914894104004e-01 -2.509095668792724609e-01 -1.820540726184844971e-01 -6.942521780729293823e-02
1.684243828058242798e-01 2.011720389127731323e-01 9.445600211620330811e-02 1.164079904556274414e-01 -4.072853922843933105e-01 -6.453420966863632202e-02 -1.685001254081726074e-01 -9.056630544364452362e-03 5.581153091043233871e-03 1.855311542749404907e-01 -5.186441540718078613e-02 1.267076432704925537e-01 9.669540822505950928e-02 -4.647140856832265854e-03 1.787350177764892578e-01 3.503582477569580078e-01 4.398565739393234253e-02 3.694031536579132080e-01 6.257972121238708496e-02 -9.105709195137023926e-02 -9.771731682121753693e-03 4.602228850126266479e-02 -3.941687941551208496e-02 2.228602617979049683e-01 1.023634448647499084e-01 -8.834018558263778687e-02 -4.641852155327796936e-02 -2.075921148061752319e-01 6.812378019094467163e-02 -3.604457974433898926e-01 1.634583473205566406e-01 -2.530937790870666504e-01
1.645088940858840942e-01 1.073665097355842590e-01 3.738465905189514160e-02 -3.799396753311157227e-02 -1.564469337463378906e-01 -3.665241301059722900e-01 -1.162021756172180176e-01 -2.705142796039581299e-01 3.664834499359130859e-01 -6.129690632224082947e-02 -2.691583335399627686e-02 -1.144170388579368591e-01 -6.247936561703681946e-02 -5.443895235657691956e-02 -6.397403776645660400e-02 3.598653078079223633e-01 3.430969314649701118e-03 1.011162474751472473e-01 1.591513305902481079e-01 1.941100358963012695e-01 5.171444267034530640e-02 -3.512900173664093018e-01 4.955659806728363037e-02 -3.483565524220466614e-02 -2.628902196884155273e-01 9.104681760072708130e-02 -1.409912556409835815e-01 1.569976955652236938e-01 2.455630898475646973e-01 1.529547274112701416e-01 -7.993661798536777496e-03 -1.097496673464775085e-01
2.027761936187744141e-01 2.097829878330230713e-01 -2.984698116779327393e-01 -2.256573550403118134e-02 -1.195570454001426697e-01 -2.493833154439926147e-01 1.692108958959579468e-01 -4.706560075283050537e-02 1.283023804426193237e-01 1.771112978458404541e-01 1.626148819923400879e-01 2.813946902751922607e-01 8.355224877595901489e-02 -4.984702914953231812e-02 9.618941694498062134e-02 5.067363977432250977e-01 -8.263864554464817047e-03 3.619764745235443115e-02 7.356897741556167603e-02 -2.131060510873794556e-02 4.570937715470790863e-03 -2.806766927242279053e-01 -3.470630943775177002e-02 1.512560695409774780e-01 3.343231230974197388e-02 1.387646049261093140e-01 5.150016397237777710e-02 -5.951619148254394531e-02 -3.267649561166763306e-02 2.833000719547271729e-01 1.644908785820007324e-01 -2.095463126897811890e-01
1.644941568374633789e-01 2.295605838298797607e-01 2.257434651255607605e-02 -1.457069665193557739e-01 -1.399457547813653946e-02 -2.299782782793045044e-01 -2.109022885560989380e-01 6.525706499814987183e-02 5.611526221036911011e-02 3.866814970970153809e-01 8.140768855810165405e-02 -3.662266954779624939e-02 2.880598008632659912e-01 -2.042711973190307617e-01 7.650753855705261230e-02 1.373467594385147095e-01 -1.725305616855621338e-01 3.067916333675384521e-01 -1.969389319419860840e-01 -9.833226352930068970e-02 1.268520355224609375e-01 -2.624988555908203125e-02 2.103937417268753052e-01 2.845023572444915771e-02 1.213502511382102966e-02 1.150299385190010071e-01 -4.085598140954971313e-02 2.276115566492080688e-01 1.213355064392089844e-01 1.888980269432067871e-01 -3.177510499954223633e-01 -1.849146336317062378e-01
1.178929656744003296e-01 6.141752377152442932e-02 -1.377246528863906860e-01 -2.707095444202423096e-01 -2.014937251806259155e-01 -1.169268414378166199e-01 -1.106787100434303284e-01 -3.904377296566963196e-02 3.488376140594482422e-01 1.044957488775253296e-01 -3.872996270656585693e-01 -4.314631968736648560e-02 -3.466834500432014465e-02 -1.217527315020561218e-01 4.916675388813018799e-02 7.268104702234268188e-02 2.157943695783615112e-01 3.583969473838806152e-01 1.631793975830078125e-01 -6.320661306381225586e-02 1.514429599046707153e-01 -9.494845569133758545e-02 9.860574454069137573e-02 4.191359132528305054e-02 7.317932695150375366e-02 8.506470918655395508e-02 -4.166384041309356689e-02 8.445263653993606567e-02 4.386549592018127441e-01 -3.281696885824203491e-02 -1.747078299522399902e-01 -1.388918012380599976e-01
1.404826045036315918e-01 3.665429949760437012e-01 -1.510253995656967163e-01 -1.201016977429389954e-01 -2.090975642204284668e-01 -1.103803664445877075e-01 1.022883653640747070e-01 -3.744675591588020325e-02 7.151737809181213379e-02 3.735193610191345215e-01 -7.634058594703674316e-02 -1.112969219684600830e-01 1.316842883825302124e-01 1.011381000280380249e-01 -7.244860380887985229e-02 3.473280072212219238e-01 -1.377383619546890259e-01 -1.714546084403991699e-01 1.425238978117704391e-02 5.334627628326416016e-02 1.301143020391464233e-01 -1.308214217424392700e-01 -4.434061422944068909e-02 3.520655930042266846e-01 1.328520476818084717e-01 -1.521329432725906372e-01 1.519639045000076294e-01 -1.281392872333526611e-01 1.071967855095863342e-01 1.395254880189895630e-01 -7.052376866340637207e-02 -3.114304244518280029e-01
1.998763717710971832e-02 3.401613831520080566e-01 1.115225553512573242e-01 -3.397416174411773682e-01 1.867343555204570293e-03 7.672295719385147095e-02 -1.274974346160888672e-01 -1.884094774723052979e-01 -9.790338575839996338e-02 2.214916050434112549e-01 -3.115518391132354736e-02 8.567114919424057007e-02 1.025366485118865967e-01 -2.699158489704132080e-01 4.349112138152122498e-02 1.304343491792678833e-01 1.479056663811206818e-02 2.439141720533370972e-01 -1.033839732408523560e-01 -6.361588090658187866e-02 1.897533237934112549e-01 -4.577518701553344727e-01 1.690105944871902466e-01 7.188966125249862671e-02 -1.408922374248504639e-01 1.206663027405738831e-01 2.056981325149536133e-01 -4.302801191806793213e-02 1.150464713573455811e-01 -1.411590129137039185e-01 -5.799512937664985657e-02 -2.456331253051757812e-01
-6.849264353513717651e-02 9.971670061349868774e-02 3.679067641496658325e-02 -7.550035417079925537e-02 1.787201873958110809e-02 -1.385951787233352661e-01 4.423952996730804443e-01 -2.853290438652038574e-01 1.720933318138122559e-01 1.916225105524063110e-01 -1.216395944356918335e-01 1.951271742582321167e-01 -5.006825923919677734e-02 -1.375523358583450317e-01 8.692244440317153931e-02 2.292172610759735107e-01 -3.757702112197875977e-01 2.488165944814682007e-01 1.389247775077819824e-01 2.324034422636032104e-01 5.455564707517623901e-02 -1.603901833295822144e-01 2.074657380580902100e-01 2.327097207307815552e-01 -1.318879984319210052e-02 3.229784220457077026e-02 7.666923105716705322e-02 -1.339300870895385742e-01 5.382587201893329620e-03 -1.128483638167381287e-01 3.711770474910736084e-02 -1.985750943422317505e-01
4.309862479567527771e-02 3.803551197052001953e-01 -4.602490738034248352e-02 -3.279284760355949402e-02 -1.200948059558868408e-01 -1.683998703956604004e-01 1.410055011510848999e-01 4.293866921216249466e-03 2.328350543975830078e-01 -5.729522928595542908e-02 -5.961497500538825989e-02 -9.307701140642166138e-02 1.866362094879150391e-01 -2.891839444637298584e-01 1.556259393692016602e-01 1.673822104930877686e-01 -1.820423752069473267e-01 2.295637726783752441e-01 5.556752905249595642e-02 4.283125996589660645e-01 -5.481273308396339417e-02 -1.148012727499008179e-01 2.473604083061218262e-01 1.378100514411926270e-01 -1.980164349079132080e-01 4.780039191246032715e-03 8.374089002609252930e-02 2.850867807865142822e-01 2.025689370930194855e-02 3.091168962419033051e-02 -2.221606969833374023e-01 -1.432932727038860321e-02
-2.110637277364730835e-01 -2.511253021657466888e-02 -5.133957415819168091e-02 -3.925244137644767761e-02 -4.856072664260864258e-01 -1.455356180667877197e-01 5.275041237473487854e-02 -1.789028197526931763e-01 3.462527394294738770e-01 1.631160825490951538e-01 5.183118581771850586e-02 -9.055400639772415161e-02 2.779803611338138580e-02 -7.471062988042831421e-02 4.901628196239471436e-02 9.212010353803634644e-02 2.638486027717590332e-01 3.861288726329803467e-01 -9.048734791576862335e-03 -1.201279982924461365e-01 -2.908734313677996397e-05 -2.715255916118621826e-01 1.983508095145225525e-02 1.648652832955121994e-04 -5.587575584650039673e-02 2.266892790794372559e-01 1.465647667646408081e-01 2.361590564250946045e-01 -1.612676084041595459e-01 -1.118089407682418823e-01 3.338634734973311424e-03 8.128844201564788818e-02
1.919714957475662231e-01 1.597998738288879395e-01 3.910481184720993042e-02 1.853755414485931396e-01 -2.483942508697509766e-01 -2.814590334892272949e-01 7.620532065629959106e-02 4.630403593182563782e-02 3.237233161926269531e-01 1.554153561592102051e-01 -2.250401228666305542e-01 -2.912949025630950928e-02 1.575168818235397339e-01 -1.371590942144393921e-01 1.948419064283370972e-01 2.301690429449081421e-01 1.153828501701354980e-01 1.341214776039123535e-01 1.241404637694358826e-01 8.516294509172439575e-02 2.111396789550781250e-01 3.020418584346771240e-01 -5.365356802940368652e-02 2.488072365522384644e-01 -1.351420283317565918e-01 7.135058194398880005e-02 2.198356688022613525e-01 7.337410748004913330e-02 9.859538078308105469e-02 2.846266627311706543e-01 -8.627577684819698334e-03 -1.241282820701599121e-01
-4.774083383381366730e-03 2.365700602531433105e-01 -5.676067247986793518e-02 1.914361864328384399e-02 -2.530547380447387695e-01 -1.144091188907623291e-01 2.094873785972595215e-01 -2.105221711099147797e-02 4.468144103884696960e-02 -8.173604309558868408e-02 3.528537750244140625e-01 6.485325843095779419e-02 4.473051801323890686e-02 -2.960451245307922363e-01 6.904642283916473389e-02 1.485802829265594482e-01 -1.182415261864662170e-01 -8.796675503253936768e-02 -3.752492368221282959e-02 4.799085855484008789e-02 3.934026062488555908e-01 -1.762735694646835327e-01 -1.615384072065353394e-01 1.487472187727689743e-02 -3.363747894763946533e-01 -7.681171596050262451e-02 1.831748336553573608e-02 5.285343527793884277e-02 4.807578772306442261e-02 2.813635766506195068e-01 -1.708478629589080811e-01 -3.076786100864410400e-01
3.363395333290100098e-01 -5.564519390463829041e-02 -4.314357340335845947e-01 1.144381761550903320e-01 -3.188695609569549561e-01 -1.296262890100479126e-01 1.361478585749864578e-02 -5.993179604411125183e-02 1.811670213937759399e-01 -3.485927882138639688e-04 2.390546053647994995e-01 -6.958528608083724976e-02 -1.948669403791427612e-01 -2.001834958791732788e-01 -1.381968054920434952e-02 3.946914896368980408e-02 5.516982451081275940e-02 3.656452298164367676e-01 8.870720863342285156e-02 -1.103840693831443787e-01 3.318005800247192383e-01 -2.019859254360198975e-01 1.193765848875045776e-01 7.523939758539199829e-02 -1.226854994893074036e-01 -7.964953035116195679e-02 1.314085815101861954e-02 -1.229436621069908142e-01 -3.964964672923088074e-02 -4.857529327273368835e-02 2.560134790837764740e-02 -1.371719390153884888e-01
6.382305175065994263e-02 4.428701996803283691e-01 -1.878542751073837280e-01 -2.344967573881149292e-01 -1.243055537343025208e-01 -6.963725388050079346e-02 2.714565694332122803e-01 -2.882227003574371338e-01 8.862499892711639404e-02 8.336184173822402954e-02 -1.609157323837280273e-01 -5.385778471827507019e-02 -9.210343123413622379e-04 2.474763803184032440e-02 3.419567346572875977e-01 1.570854485034942627e-01 1.526227444410324097e-01 2.772634029388427734e-01 -1.504559069871902466e-01 -2.066979110240936279e-01 -4.776034131646156311e-02 2.583854459226131439e-02 1.194447092711925507e-02 -4.036953300237655640e-02 -4.318151250481605530e-02 -2.500136792659759521e-01 2.356924302875995636e-02 2.434203401207923889e-02 1.082467213273048401e-01 3.377893939614295959e-02 7.849155366420745850e-02 -3.030529618263244629e-01
1.144979372620582581e-01 1.423130929470062256e-01 -8.104178309440612793e-02 -4.305890202522277832e-02 -3.307386338710784912e-01 -1.368782222270965576e-01 -8.923196792602539062e-02 1.978782936930656433e-02 1.527558863162994385e-01 3.432931303977966309e-01 -3.618178144097328186e-02 1.100609749555587769e-01 2.565318532288074493e-02 3.262823075056076050e-02 -1.705940254032611847e-02 -1.328474432229995728e-01 5.139003694057464600e-02 3.904499113559722900e-01 1.306221485137939453e-01 2.091290205717086792e-01 7.637958973646163940e-02 -1.386924088001251221e-01 9.346040338277816772e-02 -2.785643041133880615e-01 -1.102072373032569885e-01 1.031813248991966248e-01 6.263265758752822876e-02 3.260482847690582275e-01 2.744214534759521484e-01 -9.274213016033172607e-02 -3.934094216674566269e-03 -3.212960064411163330e-01
3.648737967014312744e-01 1.374203711748123169e-01 -3.752759424969553947e-03 -3.397000432014465332e-01 -2.385037243366241455e-01 2.057210355997085571e-01 -1.743905432522296906e-02 -1.356210187077522278e-02 8.453664183616638184e-02 -9.684365242719650269e-02 1.662199497222900391e-01 -9.425698220729827881e-02 2.110290676355361938e-01 -2.820634543895721436e-01 3.717628121376037598e-02 1.836720295250415802e-02 8.452200330793857574e-03 3.126652240753173828e-01 3.874599561095237732e-02 3.524225056171417236e-01 4.879516363143920898e-02 1.045716647058725357e-02 8.631884306669235229e-02 8.588230609893798828e-02 -4.600578919053077698e-03 1.307499222457408905e-02 3.433296978473663330e-01 1.182802915573120117e-01 1.263336390256881714e-01 -7.582227140665054321e-02 4.987494274973869324e-02 -2.385854125022888184e-01
-9.417989850044250488e-02 3.775587081909179688e-01 2.100891247391700745e-02 -1.398294270038604736e-01 -4.397362768650054932e-01 5.799021944403648376e-02 4.556987062096595764e-02 1.401019394397735596e-01 -5.068774893879890442e-02 1.428241133689880371e-01 4.825371317565441132e-03 -1.324723958969116211e-01 -7.323674112558364868e-02 7.068545371294021606e-02 -7.681744545698165894e-02 2.951174378395080566e-01 -1.419782042503356934e-01 3.667838871479034424e-01 -2.463285773992538452e-01 -1.039441376924514771e-01 2.810905873775482178e-02 -1.218955293297767639e-01 -3.650390356779098511e-02 6.898447871208190918e-02 -2.682342231273651123e-01 2.188225835561752319e-02 -1.125963628292083740e-01 -1.139290332794189453e-01 1.260169222950935364e-02 1.130883619189262390e-01 9.000468999147415161e-02 -3.149749040603637695e-01
-4.480994865298271179e-02 4.138618409633636475e-01 -2.110399752855300903e-01 -3.751556947827339172e-02 -3.158239275217056274e-02 -3.278617188334465027e-02 -8.691827952861785889e-02 -5.538107082247734070e-02 2.092806156724691391e-03 2.083339542150497437e-01 -1.600716710090637207e-01 -2.428710926324129105e-03 5.933825857937335968e-03 -2.794065773487091064e-01 2.820224687457084656e-02 3.714676797389984131e-01 -9.915799647569656372e-02 -8.608680800534784794e-04 -2.234211266040802002e-01 2.829313091933727264e-02 2.265341728925704956e-01 -2.808496952056884766e-01 -5.589128285646438599e-02 3.670325502753257751e-02 -3.254156112670898438e-01 3.582495450973510742e-02 -3.551320359110832214e-02 -5.590825807303190231e-03 8.659670501947402954e-02 -2.977814376354217529e-01 -1.076191812753677368e-01 -2.659065723419189453e-01
7.697594165802001953e-02 3.971826732158660889e-01 -6.179629638791084290e-02 -6.174384430050849915e-02 -1.015209183096885681e-01 -8.268688619136810303e-02 1.656643748283386230e-01 1.347455233335494995e-01 4.124027118086814880e-02 1.512128859758377075e-01 1.228613927960395813e-01 -2.415989637374877930e-01 4.290331900119781494e-01 -1.644287109375000000e-01 1.078546717762947083e-01 1.468080431222915649e-01 -1.108018904924392700e-01 3.259848952293395996e-01 -1.970556527376174927e-01 -1.040908843278884888e-01 1.297852694988250732e-01 -9.042625874280929565e-02 2.097868025302886963e-01 1.667536199092864990e-01 -1.485215406864881516e-02 -9.033445268869400024e-03 1.209376975893974304e-01 1.482208520174026489e-01 -1.357405185699462891e-01 -9.266272932291030884e-02 -3.060263991355895996e-01 -3.183346986770629883e-02
-2.367178350687026978e-02 1.470441520214080811e-01 -1.715158969163894653e-01 -2.726551294326782227e-01 -8.209688961505889893e-02 -2.508845031261444092e-01 -1.768464744091033936e-01 -2.095670402050018311e-01 1.873023211956024170e-01 1.065231338143348694e-01 1.833230704069137573e-01 5.458057671785354614e-02 1.293829549103975296e-02 -1.911851763725280762e-01 2.407416701316833496e-01 4.579555392265319824e-01 -1.078372970223426819e-01 1.272908896207809448e-01 6.699332594871520996e-02 2.396226972341537476e-01 -3.662137687206268311e-02 -2.099552750587463379e-01 -1.158812046051025391e-01 1.668655895628035069e-03 -2.476131543517112732e-02 6.858506798744201660e-02 -6.650187820196151733e-02 2.755304239690303802e-02 -1.327875852584838867e-01 1.495044529438018799e-01 1.205312907695770264e-01 -3.580015599727630615e-01
2.040086686611175537e-01 1.193976476788520813e-01 -1.124527771025896072e-02 -2.851824276149272919e-02 -1.640558093786239624e-01 -6.869461387395858765e-02 -1.592612266540527344e-01 -6.305909901857376099e-02 1.705419570207595825e-01 8.166816830635070801e-02 2.085030823945999146e-01 -3.962517678737640381e-01 1.202912479639053345e-01 -2.361329346895217896e-01 1.182193383574485779e-01 5.200874209403991699e-01 -6.425548344850540161e-02 5.424617975950241089e-02 2.254623174667358398e-01 2.844927366822957993e-04 -2.739485818892717361e-03 -3.608942925930023193e-01 5.441331490874290466e-02 7.496878504753112793e-02 3.271954879164695740e-02 -4.287382122129201889e-03 1.014732196927070618e-01 -9.459581226110458374e-03 -1.068234220147132874e-01 1.703307926654815674e-01 -6.877715140581130981e-02 -1.946923285722732544e-01
3.223855420947074890e-02 2.571857571601867676e-01 6.393159180879592896e-02 -3.262381553649902344e-01 -3.778680860996246338e-01 -1.613546907901763916e-01 1.968498574569821358e-03 -1.224616095423698425e-01 3.387805521488189697e-01 2.115034461021423340e-01 -1.453090012073516846e-01 -7.838904112577438354e-02 1.265472173690795898e-01 -2.862714231014251709e-01 -1.781295426189899445e-02 -3.101228177547454834e-02 1.409214176237583160e-02 3.573799729347229004e-01 1.050968393683433533e-01 -7.626613136380910873e-03 -7.143740355968475342e-02 1.072185039520263672e-01 1.331269145011901855e-01 -1.590806990861892700e-01 -2.440936714410781860e-01 -1.128999516367912292e-01 -1.945227757096290588e-02 1.387102603912353516e-01 -1.118529811501502991e-01 -1.697877049446105957e-01 8.329854346811771393e-03 -1.430410444736480713e-01
2.658523023128509521e-01 1.172746643424034119e-01 8.255160599946975708e-02 -7.669012248516082764e-02 -4.430372118949890137e-01 -1.123040094971656799e-01 -9.214978665113449097e-02 -1.676627695560455322e-01 2.390660643577575684e-01 1.885707378387451172e-01 -6.379788368940353394e-02 1.377692371606826782e-01 -6.144758686423301697e-02 1.855693161487579346e-01 2.099779546260833740e-01 -1.393229216337203979e-01 1.881632506847381592e-01 2.409635633230209351e-01 1.658713817596435547e-01 1.558852940797805786e-01 -2.016787976026535034e-02 -1.174045354127883911e-01 1.703674942255020142e-01 -2.785487473011016846e-01 -2.157894670963287354e-01 1.494684349745512009e-02 8.166389912366867065e-02 1.251376420259475708e-01 1.620694547891616821e-01 4.633409157395362854e-02 -1.788452267646789551e-02 -2.756149172782897949e-01
1.473932862281799316e-01 1.568174958229064941e-01 -7.691471278667449951e-02 -5.186318978667259216e-02 -3.349494636058807373e-01 -1.400466859340667725e-01 3.044292032718658447e-01 -9.531349688768386841e-02 -2.506918013095855713e-01 2.029696255922317505e-01 7.582628726959228516e-02 -1.801930218935012817e-01 1.953741014003753662e-01 -1.381128579378128052e-01 -5.946061387658119202e-02 2.457632124423980713e-01 -8.162943646311759949e-03 -1.436133235692977905e-01 1.448467280715703964e-02 1.399122774600982666e-01 5.657159909605979919e-02 -2.374395355582237244e-02 1.759867519140243530e-01 1.002290993928909302e-01 5.205703526735305786e-02 -1.941569498740136623e-03 1.714338660240173340e-01 1.155056282877922058e-01 2.188113480806350708e-01 1.994579434394836426e-01 -7.615233957767486572e-02 -4.731853604316711426e-01
1.416859626770019531e-01 1.526806652545928955e-01 -1.105636879801750183e-01 -1.369294375181198120e-01 -4.152148962020874023e-01 -1.032364964485168457e-01 1.179433166980743408e-01 -2.004536837339401245e-01 -2.465310506522655487e-02 3.937102258205413818e-01 -9.435705095529556274e-02 1.031599566340446472e-01 2.165407389402389526e-01 2.667680680751800537e-01 3.258849680423736572e-02 -1.428565233945846558e-01 -1.548541933298110962e-01 1.952551901340484619e-01 1.358380727469921112e-02 1.313132792711257935e-01 2.634078077971935272e-02 7.965535856783390045e-03 2.241520136594772339e-01 -3.502022475004196167e-02 2.416530437767505646e-02 -6.173498183488845825e-02 1.539846062660217285e-01 2.169614285230636597e-01 2.153460383415222168e-01 -5.499129742383956909e-02 -3.407593965530395508e-01 -3.670193254947662354e-02
2.716908156871795654e-01 1.188290417194366455e-01 -1.412251293659210205e-01 -2.201946824789047241e-01 -3.406158089637756348e-01 -1.760804839432239532e-02 -1.284993439912796021e-01 -1.142808794975280762e-01 3.634233474731445312e-01 3.850419819355010986e-01 -1.593484543263912201e-02 -5.350958555936813354e-02 6.137260422110557556e-02 1.388742923736572266e-01 7.865793257951736450e-02 -4.424482211470603943e-02 1.199976578354835510e-01 3.102762699127197266e-01 5.010619387030601501e-02 2.191722989082336426e-01 1.620585471391677856e-01 -2.462081611156463623e-02 1.415292769670486450e-01 -1.526617854833602905e-01 -7.219352573156356812e-02 6.711441278457641602e-02 -6.250502914190292358e-02 1.409014165401458740e-01 2.275239527225494385e-01 1.555906794965267181e-02 4.357625916600227356e-02 -2.535274922847747803e-01
2.771124057471752167e-02 1.575349867343902588e-01 -2.702663838863372803e-01 -8.869227021932601929e-02 -1.260288655757904053e-01 6.721008569002151489e-02 1.581409275531768799e-01 -3.467252850532531738e-01 6.257373094558715820e-02 2.218871265649795532e-01 -1.579746454954147339e-01 3.020408190786838531e-02 -6.759188137948513031e-03 -4.325164481997489929e-03 2.908151447772979736e-01 -2.643893957138061523e-01 -5.914941430091857910e-02 4.096795916557312012e-01 -3.157827304676175117e-03 -4.986409097909927368e-02 5.890190601348876953e-02 -5.832920596003532410e-02 5.042764171957969666e-02 -1.639716029167175293e-01 -1.643243432044982910e-01 3.988569974899291992e-02 1.960918605327606201e-01 1.926560848951339722e-01 1.814193278551101685e-01 1.190540418028831482e-01 -1.865361779928207397e-01 -3.132761716842651367e-01
7.749170809984207153e-02 6.904880702495574951e-02 -1.564219780266284943e-02 -7.574248313903808594e-02 -1.303038150072097778e-01 -1.244758442044258118e-01 -8.038000762462615967e-02 -2.345706671476364136e-01 4.148318767547607422e-01 4.349288344383239746e-01 -2.102402448654174805e-01 -1.081524416804313660e-01 7.535505294799804688e-02 9.034900367259979248e-02 1.012387350201606750e-01 9.661956131458282471e-02 7.545833289623260498e-02 2.856768071651458740e-01 9.401847422122955322e-02 6.692980229854583740e-02 1.233664900064468384e-01 -4.758446291089057922e-02 -2.194826956838369370e-03 5.187906324863433838e-02 -3.834759593009948730e-01 -6.254763156175613403e-02 -2.017239294946193695e-02 1.272910386323928833e-01 -4.173179343342781067e-02 -2.513848543167114258e-01 -6.419599056243896484e-02 -2.850939333438873291e-01
2.339375764131546021e-02 2.280358523130416870e-01 5.462038144469261169e-02 -4.429971799254417419e-02 -3.300751149654388428e-01 -2.614002227783203125e-01 2.479923367500305176e-01 -7.181286066770553589e-02 -6.282135378569364548e-03 3.748588562011718750e-01 -5.928087979555130005e-02 -1.181195005774497986e-01 7.194013800472021103e-03 -1.368537694215774536e-01 -2.837320044636726379e-02 2.526118755340576172e-01 -2.103112787008285522e-01 -9.599890559911727905e-02 -1.651352494955062866e-01 3.271673992276191711e-02 2.299458980560302734e-01 -3.259822726249694824e-02 2.387957274913787842e-01 -6.085667759180068970e-02 -3.507314920425415039e-01 -2.557609230279922485e-02 -1.233943924307823181e-01 1.488789021968841553e-01 9.867575764656066895e-02 -1.457152217626571655e-01 2.446311861276626587e-01 -9.392724931240081787e-02
1.681620627641677856e-02 1.006830781698226929e-01 3.808134794235229492e-02 -1.948119886219501495e-02 -5.000977516174316406e-01 8.530339598655700684e-02 1.592996865510940552e-01 -1.714091449975967407e-01 -1.039849296212196350e-01 1.984983682632446289e-02 8.549787104129791260e-02 2.005644291639328003e-01 2.321540862321853638e-01 1.177069470286369324e-01 -2.430089004337787628e-02 2.571318745613098145e-01 -1.851520091295242310e-01 1.722481548786163330e-01 2.496619522571563721e-01 -5.753699224442243576e-03 4.135971888899803162e-02 -1.485684663057327271e-01 1.781489104032516479e-01 -5.198549106717109680e-02 -2.971289157867431641e-01 1.442783176898956299e-01 -4.068462178111076355e-02 -2.225123345851898193e-01 2.460885792970657349e-01 1.139862164855003357e-01 1.650593988597393036e-02 -2.525601983070373535e-01
3.332875072956085205e-01 1.853933930397033691e-01 -1.682404875755310059e-01 -6.143599376082420349e-02 -1.554361134767532349e-01 -8.375892043113708496e-02 -4.051126912236213684e-02 -1.658093929290771484e-01 3.410733342170715332e-01 3.400276303291320801e-01 9.613142907619476318e-02 -1.007627621293067932e-01 1.440526247024536133e-01 3.381799533963203430e-02 -2.255699224770069122e-02 2.736561298370361328e-01 -3.856767341494560242e-02 1.954853087663650513e-01 6.972567737102508545e-02 3.922863677144050598e-02 2.859874963760375977e-01 -1.520692370831966400e-02 -1.657558679580688477e-01 -2.744081914424896240e-01 -1.236424893140792847e-01 -1.134658977389335632e-01 1.370049268007278442e-02 2.280929833650588989e-01 5.753172561526298523e-02 -2.222061008214950562e-01 -1.914598047733306885e-01 -1.136149987578392029e-01
9.967910498380661011e-02 6.571093946695327759e-02 -1.141742616891860962e-01 -4.982319474220275879e-02 -5.220323801040649414e-01 -2.930941581726074219e-01 4.581963643431663513e-02 -1.290183961391448975e-01 3.505234792828559875e-02 9.253684431314468384e-02 -6.202237680554389954e-02 3.272186499089002609e-03 1.128544211387634277e-01 5.123570561408996582e-02 7.880142331123352051e-02 1.771329045295715332e-01 -1.115432605147361755e-01 -2.791326940059661865e-01 2.652748823165893555e-01 2.087600156664848328e-02 -5.196686834096908569e-02 -1.001696195453405380e-02 1.417052894830703735e-01 1.271266192197799683e-01 -2.080434858798980713e-01 -9.650850296020507812e-02 2.462086081504821777e-01 1.604107022285461426e-01 3.261843621730804443e-01 1.510523408651351929e-01 2.277717553079128265e-02 -2.399595230817794800e-01
1.621222496032714844e-01 2.288822084665298462e-01 -2.910785675048828125e-01 6.311044096946716309e-02 -1.560574173927307129e-01 -2.291340939700603485e-02 2.876113057136535645e-01 -3.130888938903808594e-01 2.719419598579406738e-01 2.046306058764457703e-02 -2.078394144773483276e-01 -6.965085864067077637e-02 -7.104608416557312012e-02 -1.930194795131683350e-01 2.868640720844268799e-01 -4.639902710914611816e-02 1.671013385057449341e-01 2.858172059059143066e-01 -7.730111479759216309e-02 2.236146107316017151e-02 -1.583707630634307861e-01 5.077579990029335022e-02 -1.410616785287857056e-01 -9.876079112291336060e-02 -2.208028882741928101e-01 -6.408767402172088623e-02 7.330550812184810638e-03 -3.163303434848785400e-02 2.396414726972579956e-01 1.916318088769912720e-01 -3.016857244074344635e-02 -2.354789972305297852e-01
3.724140226840972900e-01 4.560294747352600098e-02 -1.284705400466918945e-01 5.810011923313140869e-02 -1.783234179019927979e-01 3.966585919260978699e-02 1.874750852584838867e-01 -1.035539731383323669e-01 -9.167226031422615051e-03 2.745652943849563599e-02 5.389939621090888977e-02 -2.512687146663665771e-01 4.354937076568603516e-01 -2.391295321285724640e-02 5.131494626402854919e-02 2.560448944568634033e-01 1.677300781011581421e-01 3.045395575463771820e-02 -1.099702641367912292e-01 1.874892711639404297e-01 4.960910975933074951e-02 -3.260478004813194275e-02 9.656641632318496704e-02 2.779720127582550049e-01 -1.089285835623741150e-01 4.034513980150222778e-02 2.078487575054168701e-01 2.351914346218109131e-01 1.180576309561729431e-01 1.628323942422866821e-01 -1.327466368675231934e-01 -3.135284185409545898e-01
2.869389764964580536e-02 2.690277397632598877e-01 -2.929698824882507324e-01 6.002868711948394775e-02 -4.325740635395050049e-01 -1.522538214921951294e-01 -6.840025633573532104e-02 -6.075494363903999329e-02 8.009932190179824829e-02 8.629048615694046021e-02 1.804822534322738647e-01 1.343001425266265869e-01 -1.217387020587921143e-01 -2.184346914291381836e-01 2.891501188278198242e-01 7.674566656351089478e-02 -2.034203559160232544e-01 8.071229606866836548e-02 1.522252708673477173e-01 -3.944220487028360367e-03 1.227841526269912720e-01 -2.196435332298278809e-01 -4.931038245558738708e-02 -2.620481885969638824e-02 -1.080342084169387817e-01 1.813685745000839233e-01 2.702143490314483643e-01 -1.769988536834716797e-01 -2.505038082599639893e-01 -1.623252630233764648e-01 1.587193757295608521e-01 -3.830005601048469543e-02
1.545212268829345703e-01 3.518236577510833740e-01 -1.327528990805149078e-02 -2.063671872019767761e-02 -3.197790384292602539e-01 -1.242252513766288757e-01 -1.598284542560577393e-01 7.084130495786666870e-02 -2.622140944004058838e-02 7.705843448638916016e-02 2.523666024208068848e-01 2.108289599418640137e-01 -4.720477014780044556e-02 -2.003342211246490479e-01 3.111065924167633057e-01 1.357456892728805542e-01 1.629282385110855103e-01 -6.324221193790435791e-02 -1.680627465248107910e-01 9.885154664516448975e-02 1.965203285217285156e-01 -1.114533320069313049e-01 -2.220012992620468140e-01 -1.108537390828132629e-01 -2.839416638016700745e-02 3.193604061380028725e-03 2.286055088043212891e-01 -6.918154656887054443e-03 -1.785903237760066986e-02 -3.454718291759490967e-01 -3.077775798738002777e-02 -2.760951519012451172e-01
2.787500917911529541e-01 6.597246229648590088e-02 -2.251567393541336060e-01 -1.258457303047180176e-01 -7.490263134241104126e-02 -2.260963767766952515e-01 2.140206843614578247e-01 8.972758427262306213e-03 -2.227596752345561981e-02 1.793695688247680664e-01 -1.167677044868469238e-01 2.121494710445404053e-01 1.813252419233322144e-01 -3.184768138453364372e-04 6.663607060909271240e-02 -6.358044594526290894e-02 1.919279545545578003e-01 4.455787837505340576e-01 4.538251459598541260e-02 3.060480058193206787e-01 2.189707905054092407e-01 -2.641828358173370361e-01 -9.939862787723541260e-02 -3.048532456159591675e-02 -2.281693369150161743e-01 1.460712701082229614e-01 -6.118388473987579346e-02 7.118734065443277359e-03 5.157361552119255066e-02 -3.283349564298987389e-03 -2.654584944248199463e-01 -7.836635410785675049e-02
5.588871426880359650e-04 2.403798252344131470e-01 -4.537443816661834717e-02 -1.868353597819805145e-02 -3.068229854106903076e-01 2.942389249801635742e-02 -2.048563770949840546e-02 3.346398770809173584e-01 1.411856412887573242e-01 1.069541797041893005e-01 3.867755085229873657e-02 1.465281248092651367e-01 1.036084815859794617e-01 -1.177459880709648132e-01 1.836083978414535522e-01 4.075377061963081360e-02 1.434849649667739868e-01 3.599435687065124512e-01 2.019095718860626221e-01 -1.526155322790145874e-01 3.110169470310211182e-01 -3.355750739574432373e-01 -1.972730457782745361e-02 1.801403611898422241e-01 -2.159426957368850708e-01 -1.726836264133453369e-01 2.579822242259979248e-01 5.637229606509208679e-02 1.874431036412715912e-02 9.238643944263458252e-02 -9.636973962187767029e-03 8.085803687572479248e-02
1.861272901296615601e-01 6.667683273553848267e-02 -2.245572507381439209e-01 -4.050045087933540344e-02 -2.417805939912796021e-01 -2.419051826000213623e-01 -7.343498617410659790e-02 -7.340281456708908081e-02 3.808105364441871643e-02 4.808384478092193604e-01 -5.699060857295989990e-02 9.689518064260482788e-02 2.502189576625823975e-01 6.606985628604888916e-02 1.480567157268524170e-01 6.861895322799682617e-02 1.020971103571355343e-03 2.053417712450027466e-01 -7.786687463521957397e-02 2.498524338006973267e-01 -8.110874146223068237e-02 1.310970038175582886e-01 1.858033239841461182e-01 -6.029262673109769821e-03 -1.112301722168922424e-01 1.422745436429977417e-01 1.943641714751720428e-02 3.075543045997619629e-01 2.668138444423675537e-01 -7.396515458822250366e-02 -1.841185539960861206e-01 -1.872690171003341675e-01
2.770764827728271484e-01 2.501186132431030273e-01 7.236709445714950562e-02 2.976614749059081078e-03 -2.179744690656661987e-01 -3.377114832401275635e-01 -6.598763167858123779e-02 -1.417811512947082520e-01 2.522771805524826050e-02 3.041323125362396240e-01 1.023859232664108276e-01 -6.415089219808578491e-02 6.206458061933517456e-02 -5.366610735654830933e-02 8.029411546885967255e-03 -4.249688237905502319e-02 1.665748506784439087e-01 1.563817560672760010e-01 -3.506752252578735352e-01 -4.296249151229858398e-02 1.363503038883209229e-01 -1.051301807165145874e-01 2.754207551479339600e-01 -6.336373835802078247e-02 -1.449736952781677246e-01 5.129128322005271912e-02 -1.588625162839889526e-01 -1.592087894678115845e-01 2.036091238260269165e-01 2.619370818138122559e-01 -2.543767988681793213e-01 -1.323891282081604004e-01
1.209632605314254761e-01 1.762111783027648926e-01 -9.595442563295364380e-02 -2.366526797413825989e-02 -1.861949861049652100e-01 -4.052175283432006836e-01 3.592188237234950066e-03 -2.897510528564453125e-01 2.608074545860290527e-01 1.952985301613807678e-02 -2.788728289306163788e-02 -3.279567658901214600e-01 -2.692165076732635498e-01 3.284690529108047485e-02 1.187763363122940063e-01 6.816498935222625732e-02 -1.193070039153099060e-01 1.737981885671615601e-01 2.167226225137710571e-01 7.361844182014465332e-02 -1.628779768943786621e-01 -1.890736371278762817e-01 5.220751836895942688e-02 9.345550090074539185e-02 -2.867929339408874512e-01 1.121388450264930725e-01 -2.449029982089996338e-01 8.007748425006866455e-02 4.266207665205001831e-02 -8.325649797916412354e-02 4.030704125761985779e-02 -2.247405648231506348e-01
1.377911120653152466e-01 1.798316687345504761e-01 -5.139218643307685852e-02 4.852019995450973511e-02 -3.814022243022918701e-01 1.487019564956426620e-02 2.724988758563995361e-01 3.788666054606437683e-02 2.493029087781906128e-01 1.562540978193283081e-01 -2.198617458343505859e-01 6.598761677742004395e-02 2.960688471794128418e-01 -1.362276077270507812e-01 2.014728188514709473e-01 -3.851056843996047974e-02 -3.681341409683227539e-01 1.612498462200164795e-01 -2.573342919349670410e-01 -2.177084237337112427e-02 -1.529696583747863770e-01 7.249573245644569397e-04 -5.175041500478982925e-03 2.777806818485260010e-01 -7.008919119834899902e-02 1.341042965650558472e-01 -5.068708956241607666e-02 1.227718517184257507e-01 3.028646111488342285e-02 -2.669964544475078583e-02 -2.170721441507339478e-01 -1.290412694215774536e-01
-1.041674390435218811e-01 4.162935316562652588e-01 -1.169838532805442810e-01 -3.817959874868392944e-02 -4.466750100255012512e-02 2.777099609375000000e-02 2.255467176437377930e-01 -3.692013323307037354e-01 -3.949144482612609863e-02 5.961650609970092773e-02 1.189835486002266407e-03 -1.085363104939460754e-01 4.904407635331153870e-02 -2.962508983910083771e-02 2.431264072656631470e-01 1.262097507715225220e-01 7.198476791381835938e-02 3.423888385295867920e-01 -6.038973573595285416e-03 -2.211842387914657593e-01 2.735437750816345215e-01 -1.595189422369003296e-01 2.015244811773300171e-01 -7.748000323772430420e-02 -8.546958863735198975e-02 2.103781700134277344e-02 -6.867307424545288086e-02 1.532843708992004395e-01 -8.544345945119857788e-02 2.241693884134292603e-01 -1.186042726039886475e-01 -2.995049953460693359e-01
-2.754200696945190430e-01 4.460006356239318848e-01 5.349649861454963684e-02 -3.037415742874145508e-01 -9.747779369354248047e-02 -1.147044003009796143e-01 8.234980702400207520e-02 -1.136264875531196594e-01 6.992155313491821289e-02 1.348586827516555786e-01 -1.251787394285202026e-01 -7.024378329515457153e-02 7.497832179069519043e-02 -2.086354643106460571e-01 2.552704811096191406e-01 -3.103937953710556030e-02 -7.925304025411605835e-02 2.936688959598541260e-01 -8.763527125120162964e-02 1.426787376403808594e-01 2.986400127410888672e-01 -1.704159975051879883e-01 1.416146457195281982e-01 1.606950014829635620e-01 -2.473178803920745850e-01 -5.340665578842163086e-02 1.025263499468564987e-02 -7.795435190200805664e-02 5.525472015142440796e-02 2.339012175798416138e-01 -1.266467124223709106e-01 -1.144146732985973358e-02
1.510793864727020264e-01 -2.902103401720523834e-02 1.258342619985342026e-02 9.541918523609638214e-03 -3.834079205989837646e-01 -1.148467063903808594e-01 -1.827907264232635498e-01 -1.866225302219390869e-01 1.865202933549880981e-01 1.931091994047164917e-01 2.084218710660934448e-01 -1.135113388299942017e-01 7.787670940160751343e-02 -1.099701300263404846e-01 3.119571506977081299e-01 3.070285320281982422e-01 1.253630071878433228e-01 4.022161290049552917e-02 2.747816741466522217e-01 3.554967939853668213e-01 7.723271846771240234e-02 -8.764421194791793823e-02 2.749238312244415283e-01 -2.914776466786861420e-02 3.374087810516357422e-02 3.664022684097290039e-02 5.647557601332664490e-02 -1.194416508078575134e-01 4.788918886333703995e-03 1.241614110767841339e-03 7.540224492549896240e-02 -2.730603516101837158e-01
2.864924371242523193e-01 1.716768294572830200e-01 9.795886278152465820e-02 -1.528864204883575439e-01 -1.520651429891586304e-01 2.922100946307182312e-02 2.242908924818038940e-01 -3.511506691575050354e-02 2.387223988771438599e-01 3.264349400997161865e-01 3.595340251922607422e-02 -2.317595630884170532e-01 -1.200031768530607224e-02 -2.594408690929412842e-01 1.070847176015377045e-02 -1.293332688510417938e-02 -9.153251349925994873e-02 3.793544694781303406e-02 8.255480974912643433e-02 2.996441423892974854e-01 6.331097334623336792e-02 -3.228338956832885742e-01 -8.533005416393280029e-02 4.060639068484306335e-02 8.426929265260696411e-02 7.960861176252365112e-02 -2.243803143501281738e-01 -7.954198867082595825e-02 -3.724109753966331482e-02 -2.450026571750640869e-01 8.805654942989349365e-02 -3.616825640201568604e-01
2.833808958530426025e-01 2.052994817495346069e-01 -1.835560500621795654e-01 -2.341734059154987335e-02 -2.141170203685760498e-02 6.827072054147720337e-02 5.401358008384704590e-02 -1.723328679800033569e-01 -7.067859172821044922e-02 1.986356973648071289e-01 -2.117851525545120239e-01 9.081755578517913818e-02 6.244024261832237244e-02 -4.638486541807651520e-03 1.760353893041610718e-01 5.114629492163658142e-02 -3.617810318246483803e-03 5.190469026565551758e-01 -1.397740747779607773e-02 -1.509483903646469116e-02 1.143154501914978027e-02 1.532381623983383179e-01 6.286690384149551392e-02 -9.394528716802597046e-02 -2.071532160043716431e-01 -3.666440397500991821e-02 2.003428637981414795e-01 1.365253180265426636e-01 7.646324485540390015e-02 2.314115315675735474e-01 -2.404212504625320435e-01 -3.795044124126434326e-01
2.812694311141967773e-01 2.063855230808258057e-01 -3.862866386771202087e-02 -1.518124938011169434e-01 -3.874445259571075439e-01 -1.756753921508789062e-01 -5.646548792719841003e-02 -1.223218739032745361e-01 -2.715983390808105469e-01 2.359745055437088013e-01 6.474098563194274902e-02 -5.327709764242172241e-02 2.406110465526580811e-01 8.711070567369461060e-02 -1.518165022134780884e-01 8.765222132205963135e-02 1.459828317165374756e-01 1.212245896458625793e-01 -3.722791001200675964e-02 6.671152263879776001e-02 -1.269306391477584839e-01 -2.749844193458557129e-01 2.055068127810955048e-02 8.067415654659271240e-02 -1.915342956781387329e-01 9.948091953992843628e-02 -1.814557760953903198e-01 -1.699477881193161011e-01 1.903387755155563354e-01 2.353691905736923218e-01 -5.922640860080718994e-02 -2.791199386119842529e-01
1.710495650768280029e-01 9.299376606941223145e-02 4.592087643686681986e-04 4.711197316646575928e-02 -1.139427572488784790e-01 -4.222891032695770264e-01 -9.494486451148986816e-02 -8.714389801025390625e-02 -1.223492175340652466e-01 4.791297018527984619e-01 -3.447730466723442078e-02 -1.068368479609489441e-01 2.831654846668243408e-01 3.894422668963670731e-03 2.471327036619186401e-01 1.546457409858703613e-01 2.706710100173950195e-01 1.042633354663848877e-01 -4.228437319397926331e-02 1.027885749936103821e-01 -6.936766207218170166e-02 -6.808945536613464355e-02 1.590239107608795166e-01 -1.227376386523246765e-01 -1.427722573280334473e-01 -2.278713881969451904e-02 -6.989234685897827148e-02 2.981703728437423706e-02 1.239108592271804810e-01 1.583571434020996094e-01 -2.670431435108184814e-01 -2.119463533163070679e-01
-5.537141580134630203e-03 1.873511224985122681e-01 -1.868732273578643799e-01 -3.406962156295776367e-01 -2.377907335758209229e-01 4.795791581273078918e-03 1.197487413883209229e-01 -3.388912677764892578e-01 -9.142976254224777222e-02 3.222130611538887024e-02 -1.166357174515724182e-01 1.049422547221183777e-01 1.373996734619140625e-01 -1.337312161922454834e-01 2.680679857730865479e-01 1.401987373828887939e-01 -4.507779330015182495e-02 2.659118771553039551e-01 -2.100115567445755005e-01 -1.471379306167364120e-02 1.357191056013107300e-01 8.009158819913864136e-02 -1.861291527748107910e-01 -2.048363983631134033e-01 -3.491978347301483154e-02 -1.627455353736877441e-01 1.396652609109878540e-01 -5.822851881384849548e-02 9.650698304176330566e-02 2.744477009400725365e-03 -9.308392554521560669e-02 -4.227751493453979492e-01
1.345199495553970337e-01 1.837394982576370239e-01 -5.055324360728263855e-02 -3.514793515205383301e-01 -5.907658487558364868e-04 -1.131472438573837280e-01 2.114456743001937866e-01 4.334452375769615173e-02 -3.480962291359901428e-02 1.426980346441268921e-01 -5.056248605251312256e-02 -3.026996552944183350e-02 -1.987679153680801392e-01 1.564830541610717773e-01 1.599506475031375885e-02 1.937071532011032104e-01 -1.777792274951934814e-01 2.131367623805999756e-01 1.129876375198364258e-01 2.919505536556243896e-01 1.687919646501541138e-01 -2.016088217496871948e-01 9.203431010246276855e-02 -1.449215114116668701e-01 -4.198368191719055176e-01 1.327321231365203857e-01 -9.378669410943984985e-02 2.765085995197296143e-01 7.318094372749328613e-02 2.687068097293376923e-02 -4.410887509584426880e-02 -2.739322781562805176e-01
3.388474881649017334e-01 1.826879680156707764e-01 4.973643273115158081e-02 -2.193304896354675293e-01 -2.070275135338306427e-02 8.362025767564773560e-02 1.413019448518753052e-01 -1.160485018044710159e-02 3.144485354423522949e-01 2.215398848056793213e-01 -9.217891097068786621e-02 -1.453453302383422852e-01 9.526419453322887421e-03 -4.479450732469558716e-02 1.814591139554977417e-01 6.411584466695785522e-02 -1.211243346333503723e-01 3.019372224807739258e-01 -1.010828837752342224e-01 4.715267717838287354e-01 4.247204586863517761e-02 -1.861948072910308838e-01 -7.899072021245956421e-02 2.143797278404235840e-01 1.261410266160964966e-01 -6.676232069730758667e-02 -1.396087259054183960e-01 -3.381817415356636047e-02 -1.059275269508361816e-01 -1.098599433898925781e-01 -8.920798450708389282e-02 -2.401593029499053955e-01
2.043161541223526001e-01 -3.598266467452049255e-02 3.010292947292327881e-01 -1.826475411653518677e-01 -3.578852713108062744e-01 -1.452748030424118042e-01 -4.776044748723506927e-03 -2.137401700019836426e-01 -5.937226116657257080e-02 -4.709347710013389587e-02 -2.530795708298683167e-02 -3.555066511034965515e-02 1.035924106836318970e-01 -2.444064170122146606e-01 1.797554194927215576e-01 1.616999655961990356e-01 -1.090945303440093994e-01 2.017800360918045044e-01 1.293652504682540894e-01 -1.656483709812164307e-01 2.075170278549194336e-01 2.317213416099548340e-01 -1.641206741333007812e-01 6.784757226705551147e-02 -2.949650287628173828e-01 1.560651957988739014e-01 -7.865408062934875488e-02 5.170409381389617920e-02 1.139096841216087341e-01 -9.727891534566879272e-02 -1.062111346982419491e-03 -3.657407164573669434e-01
1.909651160240173340e-01 1.648401319980621338e-01 -3.271565735340118408e-01 9.723440557718276978e-02 -4.680775105953216553e-01 -2.137068659067153931e-01 1.154332756996154785e-01 -6.521265953779220581e-02 3.416474536061286926e-02 7.938705384731292725e-02 7.034701853990554810e-02 -1.715056598186492920e-01 1.328933835029602051e-01 -1.161607354879379272e-01 6.317639350891113281e-02 2.032170593738555908e-01 6.902152206748723984e-03 1.109412536025047302e-01 -1.104951724410057068e-01 2.477418631315231323e-01 3.675535619258880615e-01 7.171568274497985840e-02 2.584673762321472168e-01 2.080941796302795410e-01 7.022860646247863770e-02 -2.549473568797111511e-02 -6.335871666669845581e-02 2.125550657510757446e-01 1.026715189218521118e-01 -1.975312642753124237e-02 -9.312441200017929077e-02 -9.266436845064163208e-02
2.298718094825744629e-01 9.193446487188339233e-02 -2.183258384466171265e-01 -2.208139598369598389e-01 -6.108827516436576843e-02 -3.974131494760513306e-02 3.437575101852416992e-01 8.088703453540802002e-02 -9.412446618080139160e-02 2.277566939592361450e-01 -2.316817790269851685e-01 -1.338329464197158813e-01 -6.404782086610794067e-02 -5.796332843601703644e-03 2.230285257101058960e-01 1.189900636672973633e-01 -1.329805105924606323e-01 4.387712180614471436e-01 -4.851859062910079956e-02 -5.984940007328987122e-02 2.734127044677734375e-01 -1.606573015451431274e-01 1.743396557867527008e-02 -1.549317985773086548e-01 3.581273183226585388e-02 9.944362193346023560e-02 2.516461163759231567e-02 6.666310131549835205e-02 1.982214599847793579e-01 2.042319029569625854e-01 -1.290681213140487671e-01 -2.387039661407470703e-01
-2.090996317565441132e-02 2.390174865722656250e-01 2.533970214426517487e-02 -2.216669470071792603e-01 -4.258556663990020752e-01 8.749665319919586182e-02 2.385857999324798584e-01 -2.175447158515453339e-02 -7.918359339237213135e-02 2.459869980812072754e-01 1.673865467309951782e-01 2.996613644063472748e-02 1.087666973471641541e-01 -1.120708882808685303e-01 2.633412480354309082e-01 1.145698949694633484e-01 -6.111536175012588501e-02 -2.134841494262218475e-02 4.494085442274808884e-03 2.862837016582489014e-01 1.950107142329216003e-02 3.131107613444328308e-02 4.714173078536987305e-02 4.262647032737731934e-01 -1.199982408434152603e-02 -7.668548822402954102e-02 -5.847524851560592651e-02 -1.869859918951988220e-02 -3.162940964102745056e-02 1.468265429139137268e-02 -4.601492360234260559e-02 -3.988834619522094727e-01
5.139739066362380981e-02 -8.599809370934963226e-04 -2.403994351625442505e-01 -1.601896136999130249e-01 -1.923377662897109985e-01 -2.501361370086669922e-01 -2.159478813409805298e-01 -8.802065253257751465e-02 1.058546379208564758e-01 8.332651853561401367e-02 -2.860775291919708252e-01 -7.884029299020767212e-02 1.023286953568458557e-01 -1.069657951593399048e-01 1.263723820447921753e-01 2.851381003856658936e-01 1.910182535648345947e-01 4.835588037967681885e-01 -1.899340189993381500e-02 8.275763830170035362e-04 1.926694512367248535e-01 -9.949614852666854858e-02 -2.915192581713199615e-02 -1.740708760917186737e-02 1.152377352118492126e-01 2.033515870571136475e-01 1.792723983526229858e-01 1.904202997684478760e-01 2.022851556539535522e-01 1.506993453949689865e-02 -1.626559346914291382e-01 -1.583826094865798950e-01
1.337570548057556152e-01 1.858606338500976562e-01 -1.952606141567230225e-01 -1.361399441957473755e-01 -2.162332385778427124e-01 -1.642213314771652222e-01 5.933383479714393616e-02 -1.649341583251953125e-01 1.327981799840927124e-01 2.832203805446624756e-01 -1.927607320249080658e-02 1.697406917810440063e-01 1.544728279113769531e-01 -2.907372254412621260e-04 -1.532637029886245728e-01 1.826283186674118042e-01 -1.170846298336982727e-01 1.656908541917800903e-01 -1.931899338960647583e-01 2.111191004514694214e-01 5.164927244186401367e-02 4.996141046285629272e-02 3.066436350345611572e-01 8.542825281620025635e-02 -6.968496739864349365e-02 -2.706336379051208496e-01 -5.771894752979278564e-02 2.580612003803253174e-01 2.232358455657958984e-01 -9.162730723619461060e-02 -3.188733160495758057e-01 -2.030618488788604736e-01
1.757607907056808472e-01 3.286931514739990234e-01 -1.798547357320785522e-01 -3.420435264706611633e-02 -8.842623978853225708e-02 2.880281396210193634e-02 6.404525041580200195e-02 5.015297606587409973e-02 -3.726325929164886475e-02 4.436924755573272705e-01 -1.138515770435333252e-01 -4.884777590632438660e-02 -1.981140580028295517e-03 1.174411475658416748e-01 2.122446745634078979e-01 2.014437317848205566e-02 -1.972038596868515015e-01 4.061718285083770752e-01 -1.390534639358520508e-01 -1.905361413955688477e-01 4.282213747501373291e-02 -8.556990325450897217e-02 -1.143351476639509201e-02 -1.063253283500671387e-01 -7.676141709089279175e-02 1.782179623842239380e-01 8.784509450197219849e-02 -6.381916254758834839e-02 4.943843558430671692e-02 2.243208140134811401e-01 -1.581595093011856079e-01 -3.634794056415557861e-01
3.155570030212402344e-01 6.866055727005004883e-02 -1.080637425184249878e-01 -1.910584568977355957e-01 -3.622794151306152344e-01 -2.376811951398849487e-01 8.590046316385269165e-02 -9.231137484312057495e-02 -5.766529589891433716e-03 1.450158003717660904e-02 -1.103189960122108459e-01 2.588617205619812012e-01 6.858863681554794312e-02 9.322651475667953491e-02 1.147493720054626465e-01 7.190590258687734604e-03 8.064336329698562622e-02 4.807517826557159424e-01 -1.517119854688644409e-01 2.269783318042755127e-01 2.045600563287734985e-01 -1.674662828445434570e-01 2.478256262838840485e-02 -1.105268672108650208e-01 -1.466728299856185913e-01 1.099007576704025269e-01 -4.454561509191989899e-03 1.364432871341705322e-01 -8.627570420503616333e-02 1.203187555074691772e-01 -2.344042956829071045e-01 -1.178005188703536987e-01
2.238938510417938232e-01 3.343085944652557373e-01 -2.576898038387298584e-01 7.932405173778533936e-02 -6.014941260218620300e-02 -2.329223453998565674e-01 6.712558120489120483e-02 8.839964866638183594e-02 -2.083810418844223022e-02 1.693208813667297363e-01 -1.114566326141357422e-01 -1.227081045508384705e-01 1.936540305614471436e-01 -2.404542714357376099e-01 1.284498870372772217e-01 3.159518539905548096e-01 -2.882813811302185059e-01 1.464777439832687378e-01 2.572108805179595947e-01 6.465350091457366943e-02 -1.216562241315841675e-01 -1.623625755310058594e-01 -3.199108317494392395e-02 2.946414351463317871e-01 1.195337399840354919e-01 -2.936564199626445770e-02 -1.479894816875457764e-01 -1.678512841463088989e-01 9.024339169263839722e-02 8.884754031896591187e-02 4.194459179416298866e-04 -2.045270502567291260e-01
2.000015228986740112e-02 2.695215344429016113e-01 -2.576344013214111328e-01 -2.420690506696701050e-01 -2.824193835258483887e-01 4.270639736205339432e-03 3.013489246368408203e-01 -3.028121292591094971e-01 1.077110692858695984e-01 3.941825777292251587e-02 -9.809903800487518311e-02 -5.738343298435211182e-02 3.626701608300209045e-02 8.161849528551101685e-02 3.785533308982849121e-01 1.810864210128784180e-01 1.341061592102050781e-01 1.155302897095680237e-01 -1.413839161396026611e-01 -2.370012104511260986e-01 -5.056392401456832886e-02 -7.082958519458770752e-02 1.908913953229784966e-03 -1.064809039235115051e-01 -1.126967743039131165e-01 -2.256666421890258789e-01 1.789776980876922607e-02 4.713973402976989746e-02 2.069134712219238281e-01 1.813259869813919067e-01 1.435922458767890930e-02 -2.471500486135482788e-01
1.269214600324630737e-01 1.530549526214599609e-01 1.014760956168174744e-01 1.194922551512718201e-01 -3.195685148239135742e-01 -3.400802612304687500e-01 2.292131781578063965e-01 -9.463552385568618774e-02 1.114697605371475220e-01 9.993298351764678955e-02 1.564796566963195801e-01 4.874386824667453766e-03 5.380086600780487061e-02 -2.264854870736598969e-02 1.698106974363327026e-01 8.520015329122543335e-02 -1.724866032600402832e-01 -9.668344631791114807e-03 1.172256935387849808e-02 1.951056718826293945e-01 3.489166200160980225e-01 -3.309919685125350952e-02 2.047212570905685425e-01 2.684166431427001953e-01 -2.232059687376022339e-01 4.097842052578926086e-02 1.986379325389862061e-01 -5.044891312718391418e-02 -2.043523490428924561e-01 1.284605711698532104e-01 -2.426302433013916016e-01 -2.339077293872833252e-01
1.745053976774215698e-01 2.570201158523559570e-01 -1.032357737421989441e-01 -2.217037416994571686e-02 -9.391459077596664429e-02 -3.014027327299118042e-02 2.681480646133422852e-01 -7.259137183427810669e-02 3.020968437194824219e-01 -4.093325510621070862e-02 -8.840950578451156616e-02 -1.709002107381820679e-01 -1.262699663639068604e-01 3.257742226123809814e-01 -7.347840070724487305e-02 2.602706253528594971e-01 -1.976254396140575409e-02 2.610582709312438965e-01 -1.728900521993637085e-01 1.209499686956405640e-01 1.149631738662719727e-01 7.777655124664306641e-02 2.145861834287643433e-01 -6.612589955329895020e-02 -4.062535166740417480e-01 1.581088006496429443e-01 -5.534385517239570618e-02 1.625585258007049561e-01 -4.541819542646408081e-02 6.536608189344406128e-02 1.052408758550882339e-02 -2.674729824066162109e-01
-1.395382136106491089e-01 3.818266391754150391e-01 -1.471517235040664673e-01 -2.909331619739532471e-01 -2.743343412876129150e-01 -1.589480638504028320e-01 3.943351656198501587e-02 -1.594434231519699097e-01 -9.057100862264633179e-02 1.433369368314743042e-01 -1.263834983110427856e-01 -2.027751803398132324e-01 1.911685466766357422e-01 -2.979061901569366455e-01 2.406633943319320679e-01 -6.044507026672363281e-03 6.609974894672632217e-03 1.329610645771026611e-01 -2.338680326938629150e-01 -1.660438179969787598e-01 -4.759564250707626343e-02 -2.637062966823577881e-02 -4.525360185652971268e-03 -1.691193133592605591e-01 -4.422340914607048035e-02 -2.286831662058830261e-02 7.986937463283538818e-02 1.816647499799728394e-01 -2.725325152277946472e-02 -1.386840045452117920e-01 8.550968766212463379e-02 -3.621259629726409912e-01
1.561408042907714844e-01 1.649039536714553833e-01 7.049957662820816040e-02 -6.473379582166671753e-02 -1.975322365760803223e-01 -1.818463951349258423e-01 1.540457606315612793e-01 -1.619131267070770264e-01 -3.750893753021955490e-03 3.575901091098785400e-01 2.911965548992156982e-01 -1.418525278568267822e-01 -1.253384649753570557e-01 -1.195770278573036194e-01 1.371973603963851929e-01 -7.741739600896835327e-02 -1.939941197633743286e-01 2.125224471092224121e-01 -2.144308984279632568e-01 -1.109088957309722900e-01 -8.776750415563583374e-02 -1.563004404306411743e-01 1.119391769170761108e-01 2.614434361457824707e-01 -4.104079008102416992e-01 1.441735774278640747e-02 1.479561440646648407e-02 2.453017979860305786e-01 1.609019637107849121e-01 -5.461259931325912476e-02 1.243603676557540894e-01 -4.622743651270866394e-02
5.159476771950721741e-03 2.457508742809295654e-01 1.244873367249965668e-02 -1.824032366275787354e-01 -8.122337609529495239e-02 -1.176353842020034790e-01 4.718268662691116333e-02 -3.102314472198486328e-01 3.350856304168701172e-01 1.833090484142303467e-01 -3.265884891152381897e-02 1.060249954462051392e-01 1.490804105997085571e-01 9.875340759754180908e-02 2.888165116310119629e-01 -8.255261927843093872e-02 1.334869712591171265e-01 3.377716243267059326e-01 -1.891590952873229980e-01 7.506762444972991943e-02 2.335347086191177368e-01 1.043600402772426605e-02 7.401980459690093994e-02 -2.225307188928127289e-02 1.687283664941787720e-01 -2.703440189361572266e-01 1.882678270339965820e-01 4.703405499458312988e-02 1.692188382148742676e-01 -2.276042848825454712e-02 -2.200999557971954346e-01 -2.368414252996444702e-01
4.192040115594863892e-02 9.956105053424835205e-02 -3.336573541164398193e-01 -2.839612960815429688e-01 -1.593337655067443848e-01 -1.004803329706192017e-01 -1.654742658138275146e-01 1.561069395393133163e-02 2.316382527351379395e-01 3.679420053958892822e-02 -3.347117602825164795e-01 -5.112693831324577332e-02 1.344588398933410645e-01 -1.728830486536026001e-01 -1.037824433296918869e-02 1.836367547512054443e-01 2.319893687963485718e-01 4.606868624687194824e-01 6.956828385591506958e-02 1.295384615659713745e-01 1.656287908554077148e-01 -8.871901780366897583e-02 4.568564891815185547e-02 8.593172580003738403e-02 1.335128676146268845e-02 1.752579808235168457e-01 1.028236970305442810e-01 -7.061114162206649780e-02 2.868551015853881836e-01 -6.085490435361862183e-02 -1.227808147668838501e-01 -4.292842000722885132e-02
1.487611979246139526e-01 5.667081475257873535e-01 -4.734349250793457031e-02 -1.514524966478347778e-01 7.672157883644104004e-02 -5.751711130142211914e-02 -6.079990416765213013e-02 -1.700910627841949463e-01 1.587075414136052132e-03 5.940370634198188782e-02 -1.513922661542892456e-01 -4.936503246426582336e-02 -7.114314287900924683e-02 -1.316450089216232300e-01 2.172699868679046631e-01 1.071826368570327759e-01 2.026469819247722626e-02 2.280528284609317780e-02 -2.495962232351303101e-01 -7.707650307565927505e-03 2.302755713462829590e-01 -3.240791335701942444e-02 1.541293561458587646e-01 1.336346566677093506e-02 -2.469701617956161499e-01 1.289307177066802979e-01 -1.169785484671592712e-02 5.120159313082695007e-02 5.355168133974075317e-02 -7.272499799728393555e-02 -9.335139393806457520e-02 -4.911107718944549561e-01
1.137564405798912048e-01 7.809874415397644043e-02 -1.347948014736175537e-01 1.090660020709037781e-01 -3.781104981899261475e-01 -3.363553583621978760e-01 -1.135630682110786438e-01 -1.226225644350051880e-01 8.221881091594696045e-02 1.973709464073181152e-01 -4.784510284662246704e-02 1.004031002521514893e-01 1.452630162239074707e-01 -4.801730439066886902e-02 8.002875000238418579e-02 2.459864020347595215e-01 -2.457258850336074829e-01 -9.958063252270221710e-03 2.788099348545074463e-01 2.243620008230209351e-01 -1.797963380813598633e-01 1.140865832567214966e-01 1.068273186683654785e-01 4.683365672826766968e-02 -2.147802263498306274e-01 -1.234951093792915344e-01 1.460838913917541504e-01 6.384321302175521851e-02 3.757446110248565674e-01 2.088499628007411957e-02 1.197789907455444336e-01 -1.678896397352218628e-01
-3.613260760903358459e-02 3.368506133556365967e-01 -1.601949781179428101e-01 -3.726978227496147156e-02 -1.665670275688171387e-01 -1.072662323713302612e-01 3.568080067634582520e-01 -3.434374630451202393e-01 1.094753155484795570e-03 6.110615283250808716e-02 -2.298369854688644409e-01 -7.723088562488555908e-02 -3.032146394252777100e-02 -6.674074381589889526e-02 4.061151444911956787e-01 2.763422131538391113e-01 -1.883890246972441673e-03 2.586663961410522461e-01 -3.404145687818527222e-02 -1.689057052135467529e-01 -1.382137537002563477e-01 -3.182597830891609192e-02 -9.239987283945083618e-02 -1.374327987432479858e-01 -6.903169304132461548e-02 -1.396887004375457764e-01 1.717086434364318848e-01 1.380601804703474045e-02 1.009266525506973267e-01 2.765454165637493134e-02 -5.344319716095924377e-02 -2.292784899473190308e-01
2.141168415546417236e-01 8.093606680631637573e-02 -3.716124594211578369e-02 -8.574296534061431885e-02 -3.970347642898559570e-01 -2.771352529525756836e-01 9.980020672082901001e-02 -8.203762769699096680e-02 -1.274636536836624146e-01 1.563328355550765991e-01 1.886723488569259644e-01 -1.571881324052810669e-01 3.053221702575683594e-01 -4.219960048794746399e-02 -7.997359335422515869e-02 -1.153946388512849808e-02 -2.263762988150119781e-02 -1.632698774337768555e-01 -5.351610481739044189e-03 2.302218787372112274e-02 1.944902092218399048e-01 -1.431745439767837524e-01 1.294482350349426270e-01 6.488431990146636963e-02 -2.407190622761845589e-03 1.032362058758735657e-01 8.574808388948440552e-02 9.877085685729980469e-02 2.139692157506942749e-01 1.915787905454635620e-01 5.862545222043991089e-03 -5.175946950912475586e-01
5.710959061980247498e-02 4.106451570987701416e-02 -3.431133627891540527e-01 2.251882292330265045e-02 -1.709317415952682495e-01 -2.605120241641998291e-01 2.215592861175537109e-01 -3.484685122966766357e-01 1.526992917060852051e-01 8.919313549995422363e-02 -2.515166699886322021e-01 4.560628905892372131e-03 -5.885528028011322021e-02 -1.503936052322387695e-01 2.776628732681274414e-01 6.224723532795906067e-02 1.372455209493637085e-01 3.838998675346374512e-01 -5.163248255848884583e-02 -2.774936333298683167e-02 -7.906187325716018677e-02 -1.207442954182624817e-01 -4.825748130679130554e-02 1.075819227844476700e-02 -1.216530427336692810e-01 -1.839571744203567505e-01 -1.689496487379074097e-01 1.167214438319206238e-01 1.752514988183975220e-01 2.321708798408508301e-01 1.902662776410579681e-02 -1.972210258245468140e-01
2.391683161258697510e-01 1.593361198902130127e-01 -5.194751080125570297e-03 -1.022633314132690430e-01 -2.904158234596252441e-01 -1.952960342168807983e-01 2.288017570972442627e-01 -1.048869919031858444e-02 2.264521643519401550e-02 4.411339759826660156e-02 -2.973410114645957947e-02 -1.819200366735458374e-01 1.253339052200317383e-01 3.636653721332550049e-02 9.751188755035400391e-02 1.879272237420082092e-02 4.326458275318145752e-02 3.389051556587219238e-01 -1.769463717937469482e-01 1.650702208280563354e-01 2.660942971706390381e-01 -8.555472642183303833e-02 2.051286632195115089e-03 -2.351337857544422150e-02 -4.044675827026367188e-01 1.931903958320617676e-01 1.189448684453964233e-01 1.097636297345161438e-01 -1.383974254131317139e-01 -2.636116147041320801e-01 -3.093200325965881348e-01 -5.698360502719879150e-02
8.408293128013610840e-02 2.506110370159149170e-01 -1.633861511945724487e-01 -1.066140756011009216e-01 -2.293462306261062622e-01 3.158751130104064941e-02 -6.277687847614288330e-02 1.028809919953346252e-01 1.226250827312469482e-01 2.285369783639907837e-01 -1.586247831583023071e-01 -6.984285265207290649e-02 9.367854148149490356e-02 -2.965845465660095215e-01 5.975371226668357849e-02 1.936774551868438721e-01 1.877873837947845459e-01 8.209058642387390137e-02 -2.804579734802246094e-01 -8.015300333499908447e-02 2.821902930736541748e-01 -7.768864184617996216e-02 1.337306052446365356e-01 -2.020711153745651245e-01 -1.963370442390441895e-01 -7.343630492687225342e-02 1.107827201485633850e-01 -1.601426005363464355e-01 2.449092417955398560e-01 -1.019079759716987610e-01 -3.274723291397094727e-01 -2.405898123979568481e-01
-7.857676595449447632e-02 8.419529348611831665e-02 2.737673558294773102e-02 9.352061152458190918e-02 -3.332777321338653564e-01 -3.133485317230224609e-01 2.249842882156372070e-01 -1.770352013409137726e-02 -1.692135818302631378e-02 1.947330236434936523e-01 -3.057395806536078453e-03 -2.029243111610412598e-01 1.800427883863449097e-01 -2.166625112295150757e-02 -2.118509858846664429e-01 2.556636333465576172e-01 1.168889999389648438e-01 1.179440133273601532e-02 -2.943195030093193054e-02 3.461304306983947754e-02 2.091354727745056152e-01 -2.807108759880065918e-01 2.212788313627243042e-01 1.674858182668685913e-01 1.450366824865341187e-01 -3.872894868254661560e-02 2.120120637118816376e-02 1.144078597426414490e-01 1.879683583974838257e-01 8.921451866626739502e-02 -2.433476224541664124e-02 -4.462597072124481201e-01
1.145796552300453186e-01 1.448799371719360352e-01 -2.806300111114978790e-02 -2.106976136565208435e-02 -1.459283679723739624e-01 -1.527965366840362549e-01 5.114692822098731995e-02 -2.566535174846649170e-01 3.756688833236694336e-01 3.582470417022705078e-01 -2.656453251838684082e-01 -1.574395447969436646e-01 7.697628438472747803e-02 -3.967550769448280334e-02 -7.547234743833541870e-02 -1.295704487711191177e-02 1.324405819177627563e-01 3.233245313167572021e-01 3.755535557866096497e-02 7.963465154170989990e-02 1.106373593211174011e-01 -1.934206113219261169e-02 -5.194004625082015991e-02 2.554549463093280792e-02 -1.810652911663055420e-01 -6.818004697561264038e-02 1.242288947105407715e-02 2.002810537815093994e-01 -5.656517669558525085e-02 -3.389250636100769043e-01 -2.141068726778030396e-01 -2.931327223777770996e-01
1.037299856543540955e-01 2.897709012031555176e-01 -2.154712229967117310e-01 3.471734235063195229e-03 -3.900330662727355957e-01 -2.314196676015853882e-01 8.820704370737075806e-02 9.318636357784271240e-02 3.002163469791412354e-01 2.640115022659301758e-01 4.163032025098800659e-02 3.681200090795755386e-03 4.799912497401237488e-02 -2.057474404573440552e-01 1.670588925480842590e-02 1.613847613334655762e-01 -3.680059220641851425e-03 3.400299251079559326e-01 6.232787296175956726e-02 -4.529197514057159424e-02 1.941450834274291992e-01 9.331390261650085449e-02 -1.757884980179369450e-03 -2.822303473949432373e-01 -2.305548638105392456e-01 -1.682820469141006470e-01 6.388831883668899536e-02 -3.432604297995567322e-02 -1.023944616317749023e-01 -1.891394704580307007e-01 -1.498566567897796631e-01 3.275290504097938538e-02
-7.833559066057205200e-02 7.155231386423110962e-02 3.575896844267845154e-02 4.969814047217369080e-02 -5.761206150054931641e-01 -1.031080260872840881e-01 1.003838106989860535e-01 -2.442582976073026657e-03 8.911614865064620972e-02 1.715222299098968506e-01 8.363533765077590942e-02 -1.802821308374404907e-01 -5.412785336375236511e-02 -1.665961444377899170e-01 1.001594141125679016e-01 1.450849175453186035e-01 -2.031097933650016785e-02 -1.542959660291671753e-01 -1.954564005136489868e-01 2.071759663522243500e-02 1.803759634494781494e-01 -3.614215552806854248e-01 1.898034960031509399e-01 2.444073744118213654e-02 1.004125773906707764e-01 1.231228467077016830e-02 1.906238645315170288e-01 -9.885469824075698853e-02 1.178287416696548462e-01 1.400009393692016602e-01 1.493204087018966675e-01 -3.449375629425048828e-01
2.605930864810943604e-01 2.238633930683135986e-01 -2.999632656574249268e-01 9.767825901508331299e-02 -2.615324854850769043e-01 -1.848484873771667480e-01 8.158486336469650269e-02 -1.567767709493637085e-01 3.388136029243469238e-01 2.922857999801635742e-01 6.537347286939620972e-02 2.437337301671504974e-02 1.096175312995910645e-01 -1.543599069118499756e-01 2.574819624423980713e-01 1.930979639291763306e-02 -1.479320526123046875e-01 -1.089303493499755859e-01 6.922529637813568115e-02 1.396746784448623657e-01 -7.257382571697235107e-02 1.018261089920997620e-01 -1.250027269124984741e-01 2.380777895450592041e-02 -2.635942026972770691e-02 -1.798750162124633789e-01 -1.186502873897552490e-01 -3.196149170398712158e-01 1.831061094999313354e-01 2.162475734949111938e-01 -7.586150616407394409e-02 -1.258641332387924194e-01
3.095282018184661865e-01 3.390049040317535400e-01 -8.596014231443405151e-02 2.526015043258666992e-03 -1.359685659408569336e-01 -8.307862281799316406e-02 2.557131461799144745e-02 4.772177338600158691e-02 1.079485565423965454e-02 3.374678790569305420e-01 -1.735234111547470093e-01 3.872489556670188904e-02 4.505637660622596741e-02 -7.184521108865737915e-02 7.621067762374877930e-02 2.010883390903472900e-02 -1.486381292343139648e-01 2.163501828908920288e-01 -2.665633857250213623e-01 -1.728914529085159302e-01 6.141963228583335876e-02 6.173814460635185242e-02 1.264920234680175781e-01 -1.873163878917694092e-01 -2.028345763683319092e-01 3.463826775550842285e-01 2.379621267318725586e-01 -8.425946533679962158e-02 1.221748255193233490e-02 4.536491259932518005e-02 -1.727647781372070312e-01 -3.303227424621582031e-01
-4.150290042161941528e-02 1.358298212289810181e-01 -1.220202445983886719e-02 -8.767186105251312256e-02 -3.021927475929260254e-01 -3.992689773440361023e-02 2.748358845710754395e-01 -3.213068544864654541e-01 1.599837280809879303e-02 1.834494024515151978e-01 -1.529412269592285156e-01 2.165779322385787964e-01 -2.747445181012153625e-02 -1.387397795915603638e-01 3.444823622703552246e-01 2.496300488710403442e-01 -2.676556110382080078e-01 1.788403093814849854e-01 -1.018379703164100647e-01 3.775081932544708252e-01 1.586934924125671387e-01 7.544096559286117554e-02 5.872266739606857300e-02 -4.333457350730895996e-02 1.354964822530746460e-01 -3.237053006887435913e-02 3.356050327420234680e-02 -2.056998759508132935e-01 1.417031884193420410e-01 -3.297215700149536133e-02 -1.355915516614913940e-01 2.383287996053695679e-03
2.572031319141387939e-01 1.333886235952377319e-01 -4.310572892427444458e-02 -7.995828986167907715e-02 -1.106641069054603577e-01 -2.078824341297149658e-01 7.793639786541461945e-03 -1.017703711986541748e-01 1.632051765918731689e-01 8.302692323923110962e-02 -2.275353521108627319e-01 2.227768450975418091e-01 3.558225929737091064e-03 -5.135805346071720123e-03 4.141705930233001709e-01 -3.376718610525131226e-02 1.215378418564796448e-01 3.566365540027618408e-01 6.062677875161170959e-02 2.262573391199111938e-01 1.135045364499092102e-01 -1.824553310871124268e-01 1.379386484622955322e-01 -1.519563943147659302e-01 -8.519160002470016479e-02 -1.083668693900108337e-02 2.728298604488372803e-01 2.751685082912445068e-01 -1.035282537341117859e-01 4.780687019228935242e-02 -1.660475581884384155e-01 -2.259451001882553101e-01
3.519172966480255127e-01 1.887271851301193237e-01 -6.857808679342269897e-02 -6.384848058223724365e-02 -1.427124887704849243e-01 -1.156073138117790222e-01 -6.181471049785614014e-02 -2.305491454899311066e-02 5.835468322038650513e-02 1.449780166149139404e-01 -2.623149454593658447e-01 2.694940865039825439e-01 1.565992459654808044e-02 1.066816747188568115e-01 3.247981071472167969e-01 5.623391270637512207e-02 6.688060611486434937e-02 4.062989652156829834e-01 4.789178073406219482e-02 3.477329909801483154e-01 1.455192267894744873e-01 -1.132388338446617126e-01 8.576074987649917603e-02 7.204443681985139847e-04 -8.617083728313446045e-02 -3.003616351634263992e-03 1.202918067574501038e-01 2.124508321285247803e-01 1.251338571310043335e-01 2.986351028084754944e-02 -2.404055148363113403e-01 -1.789603084325790405e-01
1.752950102090835571e-01 3.749789297580718994e-01 -1.706609576940536499e-01 5.950924009084701538e-02 -1.953919380903244019e-01 -2.286212518811225891e-02 1.578288823366165161e-01 -1.302191913127899170e-01 9.582127630710601807e-02 2.031306773424148560e-01 -2.118987292051315308e-01 2.078053653240203857e-01 -3.268548101186752319e-02 -9.213072806596755981e-02 2.819738984107971191e-01 -1.049573440104722977e-02 -2.566495239734649658e-01 9.848798066377639771e-02 -3.428803756833076477e-02 8.347813785076141357e-02 -5.072784423828125000e-02 2.454917132854461670e-01 2.698709368705749512e-01 1.246251352131366730e-02 -3.875526785850524902e-01 8.429166674613952637e-02 3.562865033745765686e-02 2.145047336816787720e-01 -5.645640939474105835e-02 1.557041704654693604e-01 -1.315088272094726562e-01 -1.373931467533111572e-01
4.862550646066665649e-02 3.492925465106964111e-01 -8.543832227587699890e-03 1.321131587028503418e-01 -3.758947551250457764e-01 -1.492537558078765869e-01 5.805512517690658569e-02 -1.306533813476562500e-01 -3.192384839057922363e-01 2.119047194719314575e-01 1.339613050222396851e-01 -2.333762496709823608e-02 -2.813303172588348389e-01 -1.878815144300460815e-01 1.162189468741416931e-01 2.481414079666137695e-01 6.581511348485946655e-02 5.667706206440925598e-02 -1.523577421903610229e-01 -1.049123797565698624e-02 2.390759289264678955e-01 -1.459055840969085693e-01 -6.375432759523391724e-02 7.674980163574218750e-02 1.162934228777885437e-01 2.203256040811538696e-01 3.298626095056533813e-02 6.050949916243553162e-02 -1.446198225021362305e-01 -2.452079355716705322e-01 -1.293681710958480835e-01 -1.881282925605773926e-01
1.367753297090530396e-01 2.870248854160308838e-01 -3.667618036270141602e-01 1.782868355512619019e-01 -2.295372337102890015e-01 -1.667408645153045654e-01 -1.532729417085647583e-01 -6.874199490994215012e-03 3.505509495735168457e-01 2.509229183197021484e-01 9.347977489233016968e-02 1.183179244399070740e-01 -5.656406655907630920e-02 -2.232755422592163086e-01 -9.705403447151184082e-02 1.447083801031112671e-01 -2.729393541812896729e-01 6.376248598098754883e-02 -7.313194870948791504e-02 1.292107552289962769e-01 1.182908341288566589e-01 -1.509108543395996094e-01 1.259541325271129608e-02 -9.715191274881362915e-02 -1.147994920611381531e-01 -2.802815437316894531e-01 -1.118917614221572876e-01 -1.657135784626007080e-01 1.190816834568977356e-01 3.459401428699493408e-02 -2.009021937847137451e-01 -4.643587395548820496e-02
1.345876008272171021e-01 1.337767243385314941e-01 -2.231644243001937866e-01 -9.205675125122070312e-02 -4.238322004675865173e-02 -2.140929400920867920e-01 1.912651360034942627e-01 -1.707354635000228882e-01 2.581137418746948242e-02 3.034032285213470459e-01 -2.609330117702484131e-01 -9.520141035318374634e-02 -2.172310650348663330e-02 -5.373836681246757507e-02 3.091651499271392822e-01 1.989681869745254517e-01 -1.616667397320270538e-02 3.656696975231170654e-01 -1.295034438371658325e-01 -1.974167078733444214e-01 1.569650135934352875e-02 -1.088134497404098511e-01 -1.346457749605178833e-01 -1.460889577865600586e-01 -1.758714765310287476e-01 4.729989741463214159e-04 -8.083958178758621216e-02 1.636516600847244263e-01 2.639156579971313477e-01 1.882029473781585693e-01 5.767011269927024841e-02 -2.646206915378570557e-01
2.138694971799850464e-01 -8.587898686528205872e-03 -1.544090211391448975e-01 -9.727909415960311890e-02 -3.811438083648681641e-01 -2.158420383930206299e-01 7.543868571519851685e-02 -1.307382881641387939e-01 2.783922245725989342e-03 3.505859896540641785e-02 3.597848415374755859e-01 3.376540960744023323e-03 1.861783564090728760e-01 -6.945877522230148315e-02 -1.381883919239044189e-01 -5.976228788495063782e-02 -9.387065656483173370e-03 -1.109438687562942505e-01 1.267449557781219482e-01 1.119033619761466980e-01 1.686159372329711914e-01 -2.654260098934173584e-01 -5.912489444017410278e-02 -5.284697189927101135e-02 -8.648432791233062744e-02 -5.934564396739006042e-02 4.152606725692749023e-01 -1.378119289875030518e-01 1.274367570877075195e-01 -4.540120065212249756e-02 6.388067733496427536e-03 -3.827003538608551025e-01
3.166107833385467529e-01 1.572559326887130737e-01 -3.085386008024215698e-02 -3.828243315219879150e-01 4.010959342122077942e-02 -2.089941948652267456e-01 8.776703476905822754e-02 -3.356511145830154419e-02 1.237227842211723328e-01 3.698166906833648682e-01 3.095342516899108887e-01 -1.641427129507064819e-01 -7.096777670085430145e-03 -8.975138515233993530e-02 -1.642314530909061432e-02 2.002148330211639404e-01 -1.027869880199432373e-01 2.350109964609146118e-01 -1.972330957651138306e-01 4.225934296846389771e-02 3.038631193339824677e-02 5.182368680834770203e-02 1.950876973569393158e-02 2.940431796014308929e-02 -4.896395653486251831e-02 3.893877193331718445e-02 1.055099591612815857e-01 1.512546986341476440e-01 3.914919495582580566e-01 -1.654688268899917603e-01 -9.236734360456466675e-02 -1.080707386136054993e-01
3.810513615608215332e-01 2.916037440299987793e-01 -2.014928907155990601e-01 -1.492644995450973511e-01 -2.434004247188568115e-01 -1.830832511186599731e-01 2.633476555347442627e-01 -6.089981272816658020e-02 -1.740704327821731567e-01 -1.209608651697635651e-02 3.355559110641479492e-01 1.364519596099853516e-01 -4.639004915952682495e-02 2.589078545570373535e-01 6.268457323312759399e-02 -6.344021111726760864e-02 -1.264173388481140137e-01 2.556548118591308594e-01 2.010171264410018921e-01 -4.061862826347351074e-02 1.336227506399154663e-01 -1.658665835857391357e-01 -4.511091485619544983e-02 7.839734107255935669e-02 -1.174448174424469471e-03 9.060616791248321533e-02 -5.514107760973274708e-04 3.644599020481109619e-02 2.645933926105499268e-01 -1.157732009887695312e-01 -1.592907011508941650e-01 -8.359610289335250854e-02
1.694109104573726654e-02 -1.918020844459533691e-02 -2.526274025440216064e-01 1.216981094330549240e-02 -4.454647898674011230e-01 -3.000332117080688477e-01 1.904706656932830811e-02 1.595177352428436279e-01 2.560169696807861328e-01 1.887430548667907715e-01 2.235230356454849243e-01 3.652171045541763306e-02 2.232883721590042114e-01 1.795330084860324860e-03 5.864733085036277771e-02 -8.459679782390594482e-02 7.798682153224945068e-02 -3.615362197160720825e-02 8.521931618452072144e-02 1.210706830024719238e-01 1.527833044528961182e-01 -1.811389476060867310e-01 -1.603669971227645874e-01 -2.232886292040348053e-02 -1.889385133981704712e-01 1.522615849971771240e-01 4.010799527168273926e-01 4.976908210664987564e-03 -1.566604524850845337e-02 -2.931176126003265381e-02 -9.422263503074645996e-02 -2.583665251731872559e-01
1.703300029039382935e-01 1.385199576616287231e-01 4.044919461011886597e-02 4.095458239316940308e-02 -1.324853003025054932e-01 -1.105262786149978638e-01 -3.349582478404045105e-02 -2.121741771697998047e-01 2.331578582525253296e-01 2.596501708030700684e-01 8.595351129770278931e-02 -3.017390072345733643e-01 2.297206595540046692e-02 1.293689161539077759e-01 3.703555464744567871e-02 3.048055469989776611e-01 -6.053876131772994995e-02 4.422999620437622070e-01 8.314312994480133057e-02 8.428923785686492920e-02 3.634273111820220947e-01 -2.015210501849651337e-02 -2.088786959648132324e-01 -1.261112391948699951e-01 -1.799564659595489502e-01 -1.387393195182085037e-02 8.234284818172454834e-02 1.338754743337631226e-01 -3.790174052119255066e-02 -2.220107018947601318e-01 -1.000465899705886841e-01 -1.321929693222045898e-01
9.186349809169769287e-03 1.740368306636810303e-01 -2.976266741752624512e-01 1.003297939896583557e-01 -1.697874367237091064e-01 -1.181145310401916504e-01 1.488058865070343018e-01 -4.506179988384246826e-01 7.128157466650009155e-02 1.927733421325683594e-01 -1.965202540159225464e-01 -2.351759746670722961e-02 -1.451564282178878784e-01 -1.035068780183792114e-01 2.050070762634277344e-01 1.073788180947303772e-01 4.441179335117340088e-02 3.450726568698883057e-01 -9.031119197607040405e-02 -2.407302521169185638e-02 -1.750153601169586182e-01 -3.316918015480041504e-02 -1.568793952465057373e-01 -1.571007221937179565e-01 -2.153122574090957642e-01 -1.840962320566177368e-01 -4.241310805082321167e-02 1.442687809467315674e-01 2.043329775333404541e-01 1.519776582717895508e-01 -6.863392144441604614e-02 -2.302475124597549438e-01
1.938302516937255859e-01 1.305335611104965210e-01 -3.036740124225616455e-01 5.346830561757087708e-02 -1.901827901601791382e-01 -1.645422726869583130e-01 2.414312362670898438e-01 -3.695290684700012207e-01 3.931789472699165344e-02 2.053469270467758179e-01 -1.975028812885284424e-01 -1.231690682470798492e-02 -7.771656662225723267e-02 -1.105583980679512024e-01 2.062964439392089844e-01 7.535035163164138794e-02 2.022855281829833984e-01 3.620296120643615723e-01 -5.845966562628746033e-02 -4.756745323538780212e-02 -1.740627586841583252e-01 -9.342855773866176605e-03 -8.001972734928131104e-02 5.759187415242195129e-02 -5.210841074585914612e-02 -1.510889083147048950e-01 -2.733040973544120789e-02 1.302461475133895874e-01 2.420614808797836304e-01 2.763702869415283203e-01 1.167380716651678085e-02 -2.161562293767929077e-01
3.124049901962280273e-01 -4.306917265057563782e-02 1.494841836392879486e-02 1.208490040153264999e-02 -1.733274199068546295e-02 -1.449987590312957764e-01 1.140322834253311157e-01 -7.356996089220046997e-02 1.372999628074467182e-03 3.128708899021148682e-01 -1.202955394983291626e-01 -1.707563847303390503e-01 -3.399817645549774170e-02 -3.972232341766357422e-02 -7.516069803386926651e-03 3.371537923812866211e-01 1.522941440343856812e-01 2.051646709442138672e-01 2.284078299999237061e-01 -7.437043357640504837e-03 1.056676134467124939e-01 -6.487421691417694092e-02 5.387125536799430847e-03 4.778220355510711670e-01 -1.527162492275238037e-01 -1.596379727125167847e-01 3.591126501560211182e-01 1.492403298616409302e-01 1.514551639556884766e-01 -8.107801899313926697e-03 -1.071796193718910217e-01 -8.181868493556976318e-02
1.829326152801513672e-01 8.343305438756942749e-02 -1.434442400932312012e-01 -1.383414268493652344e-01 -3.720273375511169434e-01 -7.336806505918502808e-02 -1.477424949407577515e-01 -7.372131943702697754e-02 3.159438967704772949e-01 2.817294895648956299e-01 -1.261718124151229858e-01 -1.862904727458953857e-01 8.356861770153045654e-02 6.907178461551666260e-02 6.027122959494590759e-02 -1.153141781687736511e-01 2.117095291614532471e-01 3.401775956153869629e-01 5.155692994594573975e-02 1.635510027408599854e-01 1.627263426780700684e-01 4.133989289402961731e-02 6.124909594655036926e-02 -1.166590377688407898e-01 -1.419645845890045166e-01 1.037524193525314331e-01 -1.318657547235488892e-01 1.795396655797958374e-01 1.946740895509719849e-01 -6.457535922527313232e-02 1.075282171368598938e-01 -3.473325967788696289e-01
2.115995623171329498e-02 2.922026216983795166e-01 -4.391060024499893188e-02 6.650123745203018188e-02 -1.952255815267562866e-01 -1.731611043214797974e-02 2.287302464246749878e-01 2.078292146325111389e-02 1.493897885084152222e-01 2.199389040470123291e-01 -9.275516867637634277e-02 -4.777330439537763596e-03 2.964700460433959961e-01 -1.633913367986679077e-01 1.820821166038513184e-01 2.226405143737792969e-01 -1.039366275072097778e-01 7.967728190124034882e-03 2.787532508373260498e-01 4.154988378286361694e-02 -2.682261765003204346e-01 -1.016113683581352234e-01 -3.035410046577453613e-01 1.943057589232921600e-02 2.417191267013549805e-01 4.930536821484565735e-02 7.024160772562026978e-02 -1.429478637874126434e-02 2.457964271306991577e-01 3.294050460681319237e-03 -3.092300295829772949e-01 -2.299956828355789185e-01
3.240447938442230225e-01 4.043293371796607971e-02 1.382892429828643799e-01 1.116166822612285614e-02 -1.921037584543228149e-01 -7.224188745021820068e-02 1.008324399590492249e-01 8.195759728550910950e-03 4.707306995987892151e-02 4.929376244544982910e-01 -1.914097741246223450e-02 -5.315466970205307007e-02 3.490937650203704834e-01 -3.399330005049705505e-02 6.680819392204284668e-02 2.279492765665054321e-01 1.396497711539268494e-03 2.005206644535064697e-01 1.526399403810501099e-01 1.251638084650039673e-01 -9.399481117725372314e-02 1.451653093099594116e-01 6.030732765793800354e-02 1.016637310385704041e-01 -1.571946442127227783e-01 9.048487059772014618e-03 2.412964850664138794e-01 1.797046512365341187e-01 3.119794428348541260e-01 -6.429349537938833237e-03 -2.348818928003311157e-01 5.482363700866699219e-02
5.258325859904289246e-02 7.513000816106796265e-02 -2.920521236956119537e-02 3.572308272123336792e-02 -1.103062629699707031e-01 -2.360740453004837036e-01 6.290705502033233643e-02 -3.927521705627441406e-01 1.778926141560077667e-02 2.096402347087860107e-01 -1.047705635428428650e-01 6.076167151331901550e-02 -7.720547169446945190e-02 -5.914239585399627686e-02 2.285300642251968384e-01 1.302692443132400513e-01 -1.961196064949035645e-01 2.517279982566833496e-01 -1.989881843328475952e-01 3.807745873928070068e-01 1.750962287187576294e-01 7.160155475139617920e-02 -6.494321674108505249e-02 2.042646110057830811e-01 2.563224919140338898e-02 -2.176776826381683350e-01 2.621974050998687744e-01 -2.602357864379882812e-01 1.198799461126327515e-01 -4.716347903013229370e-02 -2.449588663876056671e-02 -2.364604920148849487e-01
5.982028320431709290e-02 3.236174583435058594e-02 1.740334630012512207e-01 -2.205499559640884399e-01 -1.624519675970077515e-01 -2.505847513675689697e-01 -3.764931485056877136e-02 -3.385603427886962891e-01 2.678357958793640137e-01 -3.868724917992949486e-03 2.374799102544784546e-01 3.076535277068614960e-02 7.543441653251647949e-02 -8.347616344690322876e-02 3.174672126770019531e-01 3.739141523838043213e-01 -6.535948067903518677e-02 4.228576272726058960e-02 2.527515590190887451e-01 7.249819487333297729e-02 -2.352932393550872803e-01 -1.249568834900856018e-01 -5.531978607177734375e-02 -5.993826314806938171e-02 -1.000400558114051819e-01 1.144833490252494812e-01 -2.625652216374874115e-02 1.624894887208938599e-01 5.154038593173027039e-02 1.877089440822601318e-01 4.226532578468322754e-02 -2.935248315334320068e-01
1.697348505258560181e-01 2.630310356616973877e-01 -1.136941555887460709e-02 1.852943748235702515e-01 -2.607008516788482666e-01 1.671849191188812256e-01 -2.256316691637039185e-02 9.076630696654319763e-03 1.632287353277206421e-01 6.305937469005584717e-02 -4.644471779465675354e-02 -2.414276637136936188e-02 -1.616899222135543823e-01 -4.636245779693126678e-03 -8.264523744583129883e-02 3.006151020526885986e-01 -1.834551244974136353e-01 2.964106202125549316e-01 -8.545203134417533875e-03 -3.711600974202156067e-02 4.491845965385437012e-01 -1.354262977838516235e-01 -1.562121659517288208e-01 1.616474539041519165e-01 -2.573772072792053223e-01 -2.847579717636108398e-01 1.741967052221298218e-01 1.103155612945556641e-01 1.230182796716690063e-01 -8.403633721172809601e-03 1.095788739621639252e-02 -1.246437355875968933e-01
-9.537457674741744995e-02 -1.663166582584381104e-01 -4.804972186684608459e-02 1.538889706134796143e-01 -5.560998916625976562e-01 -1.754279583692550659e-01 -1.185495704412460327e-01 -1.286948323249816895e-01 -5.243216827511787415e-02 3.518292307853698730e-01 2.425010129809379578e-02 -1.724097318947315216e-02 1.391966789960861206e-01 -3.200138509273529053e-01 2.040301561355590820e-01 6.153015792369842529e-02 1.029238291084766388e-02 2.253164201974868774e-01 -3.878579661250114441e-02 -2.087993770837783813e-01 1.927667260169982910e-01 -1.254046112298965454e-01 -5.824479460716247559e-02 -7.793150097131729126e-02 -4.286285862326622009e-02 -5.040497332811355591e-02 1.151483282446861267e-01 9.825910441577434540e-03 -1.467817723751068115e-01 -6.989671848714351654e-03 5.361146759241819382e-03 -2.726065218448638916e-01
3.022623658180236816e-01 1.079389303922653198e-01 -1.735141277313232422e-01 1.948651075363159180e-01 -3.142592310905456543e-01 -3.822308480739593506e-01 5.834297277033329010e-03 2.565078437328338623e-01 1.754699200391769409e-01 9.166891127824783325e-02 -2.212820798158645630e-01 5.893081054091453552e-02 2.693327702581882477e-02 -2.523883283138275146e-01 1.933027356863021851e-01 2.982654571533203125e-01 2.646586671471595764e-02 1.816007792949676514e-01 5.031035095453262329e-02 8.552178740501403809e-02 1.493136398494243622e-02 2.005099207162857056e-01 6.627926230430603027e-02 8.488102257251739502e-02 -1.663206666707992554e-01 -2.769313752651214600e-02 1.283517628908157349e-01 3.812874108552932739e-02 -1.668026447296142578e-01 1.853295266628265381e-01 1.566850394010543823e-02 -1.775113642215728760e-01
1.139685586094856262e-01 2.709833085536956787e-01 -2.470293939113616943e-01 2.648979797959327698e-02 -2.004009783267974854e-01 -1.677087098360061646e-01 3.935283049941062927e-02 -6.370625644922256470e-02 -1.995445974171161652e-02 3.562860190868377686e-01 1.941377818584442139e-01 -2.285315096378326416e-01 2.443573996424674988e-02 1.781189441680908203e-01 2.051793485879898071e-01 -1.804370731115341187e-01 3.003886900842189789e-02 2.343832105398178101e-01 -2.630009353160858154e-01 8.165329694747924805e-02 -4.326285794377326965e-02 -1.190828680992126465e-01 -1.123425588011741638e-01 2.650284171104431152e-01 -2.501284182071685791e-01 -1.838525235652923584e-01 9.245599061250686646e-02 2.103641033172607422e-01 1.801204979419708252e-01 1.741245388984680176e-02 -1.680947542190551758e-01 1.138817891478538513e-01
-9.609446860849857330e-03 1.942158043384552002e-01 -2.202902138233184814e-01 -4.703050851821899414e-02 -3.744429945945739746e-01 -9.294579178094863892e-02 -1.635269261896610260e-02 -9.612677991390228271e-02 -9.072777628898620605e-02 1.939374357461929321e-01 1.360509991645812988e-01 1.081896498799324036e-01 1.213748455047607422e-01 -3.442545533180236816e-01 1.042372137308120728e-01 7.650602608919143677e-02 -2.142520844936370850e-01 2.574385106563568115e-01 2.214886844158172607e-01 -2.692496180534362793e-01 -9.990926086902618408e-02 -1.497099548578262329e-01 -3.928307592868804932e-01 1.446785181760787964e-01 -1.487420648336410522e-01 1.028524488210678101e-01 5.967188626527786255e-02 -1.320080310106277466e-01 2.415721863508224487e-02 -1.186453253030776978e-01 1.170370876789093018e-01 -6.043787300586700439e-02
-6.390610337257385254e-02 2.017232775688171387e-01 2.362646907567977905e-01 -2.172848135232925415e-01 -1.649717837572097778e-01 -3.884610831737518311e-01 1.325306743383407593e-01 -3.137637376785278320e-01 -2.000443264842033386e-02 5.356045812368392944e-02 1.160177169367671013e-03 1.015346422791481018e-01 -5.978666990995407104e-02 -9.251245856285095215e-02 2.084747999906539917e-01 4.256538301706314087e-02 -1.546474993228912354e-01 1.518073081970214844e-01 1.783852875232696533e-01 8.139279484748840332e-02 3.972396850585937500e-01 -1.463423389941453934e-02 3.439887985587120056e-02 1.230758875608444214e-01 -7.160899043083190918e-02 -1.536841988563537598e-01 -1.100352928042411804e-01 -1.092754676938056946e-01 2.786306440830230713e-01 -1.212041899561882019e-01 4.829921945929527283e-02 -2.826102077960968018e-01
3.402601778507232666e-01 1.129287108778953552e-01 -3.740954399108886719e-02 -3.187126293778419495e-02 -4.050891399383544922e-01 2.616085857152938843e-02 8.861912041902542114e-02 -1.907507032155990601e-01 -1.544722914695739746e-01 6.672148406505584717e-02 2.244821041822433472e-01 -5.731156840920448303e-02 1.327219605445861816e-01 -1.761539727449417114e-01 1.545710861682891846e-01 6.702219601720571518e-03 1.615204662084579468e-01 1.310383975505828857e-01 3.318030834197998047e-01 -1.465394347906112671e-01 -6.829760968685150146e-02 -3.988702297210693359e-01 -1.540969461202621460e-01 1.687421500682830811e-01 -1.589591950178146362e-01 -2.040921598672866821e-01 -1.731048226356506348e-01 -8.835882693529129028e-02 7.507144659757614136e-02 1.370600890368223190e-02 -3.300274908542633057e-02 -5.518813803791999817e-02
2.353931963443756104e-01 2.777973711490631104e-01 1.069789007306098938e-01 8.428258448839187622e-02 -3.122398555278778076e-01 3.274282813072204590e-02 -3.887774795293807983e-02 -2.411437183618545532e-01 7.702951133251190186e-02 -9.481781721115112305e-02 1.948439925909042358e-01 -5.732061341404914856e-02 2.540900409221649170e-01 -6.611229851841926575e-03 2.126101702451705933e-01 3.657595813274383545e-02 1.431190669536590576e-01 1.471685767173767090e-01 1.276822686195373535e-01 2.264446020126342773e-02 -2.659578919410705566e-01 -4.032689929008483887e-01 9.614173322916030884e-02 2.576168775558471680e-01 -1.692209690809249878e-01 -9.659077227115631104e-02 3.221471607685089111e-02 -1.975716352462768555e-01 -1.376685351133346558e-01 9.305381774902343750e-02 -8.655823767185211182e-02 -2.055592536926269531e-01
-2.090502902865409851e-02 2.541857957839965820e-01 -6.264837831258773804e-02 1.167244762182235718e-01 -3.473139367997646332e-03 -1.502918750047683716e-01 1.692708879709243774e-01 -3.455415964126586914e-01 1.016620844602584839e-01 1.773080527782440186e-01 2.544780373573303223e-01 1.406332254409790039e-01 -1.633889973163604736e-02 -2.631882727146148682e-01 2.747925519943237305e-01 -1.652580872178077698e-02 -1.657038778066635132e-01 2.313782870769500732e-01 9.025689959526062012e-02 3.084937632083892822e-01 9.589516371488571167e-02 -1.457845512777566910e-02 -1.302903890609741211e-01 1.249591112136840820e-01 -8.834231644868850708e-02 -1.841640621423721313e-01 -1.997148990631103516e-02 -3.260292112827301025e-01 1.457749009132385254e-01 1.226591467857360840e-01 -1.638132482767105103e-01 -1.930555552244186401e-01
1.856533885002136230e-01 3.878189921379089355e-01 -1.793059408664703369e-01 -3.617118000984191895e-01 -8.406328409910202026e-02 -3.525824099779129028e-02 -6.128369644284248352e-02 -1.810661554336547852e-01 -3.208317980170249939e-02 7.679200172424316406e-02 -1.501315087080001831e-01 7.419601082801818848e-02 2.261745482683181763e-01 5.615293979644775391e-02 2.135847359895706177e-01 1.361649930477142334e-01 1.183586716651916504e-01 3.247473239898681641e-01 -4.006709530949592590e-02 8.638770133256912231e-02 -8.532572537660598755e-02 9.011496603488922119e-02 -6.344655156135559082e-02 -1.246531903743743896e-01 3.371335938572883606e-02 1.818436682224273682e-01 1.401984989643096924e-01 4.288731515407562256e-02 2.143854051828384399e-01 1.235126852989196777e-01 8.467405289411544800e-02 -4.077585339546203613e-01
2.732856571674346924e-01 -1.587474495172500610e-01 -1.223375722765922546e-01 -5.234699696302413940e-02 -1.052067577838897705e-01 -1.302399635314941406e-01 2.731623351573944092e-01 -2.326258122920989990e-01 -6.309346109628677368e-02 2.998155355453491211e-01 -2.337661106139421463e-03 -1.785767823457717896e-01 1.210469976067543030e-01 -1.837403178215026855e-01 1.632143855094909668e-01 -1.844688802957534790e-01 -5.302355810999870300e-02 5.266224145889282227e-01 -7.859453558921813965e-02 5.526530742645263672e-02 1.069839820265769958e-01 -1.758677512407302856e-01 8.167757093906402588e-02 8.390687406063079834e-02 1.310053020715713501e-01 1.492563337087631226e-01 9.615130722522735596e-02 1.043476350605487823e-02 1.102526113390922546e-01 -1.423311531543731689e-01 1.508439183235168457e-01 -2.034111618995666504e-01
1.687885820865631104e-01 -6.069444585591554642e-03 -9.327960014343261719e-02 -1.200335770845413208e-01 -3.144205510616302490e-01 -1.375475376844406128e-01 7.027154415845870972e-02 3.474517911672592163e-02 1.599702611565589905e-02 1.808810830116271973e-01 -7.933710701763629913e-03 -1.776569634675979614e-01 -3.729192912578582764e-02 6.065752729773521423e-02 7.411853969097137451e-02 6.753931939601898193e-02 1.016811840236186981e-02 1.857343912124633789e-01 -1.162233129143714905e-01 3.611116707324981689e-01 6.997210532426834106e-02 -2.658486366271972656e-01 -2.642026543617248535e-01 2.545081973075866699e-01 9.104679524898529053e-02 2.145141810178756714e-01 -3.638346865773200989e-02 -2.897548973560333252e-01 3.686075210571289062e-01 3.270405344665050507e-03 -4.469240456819534302e-02 -2.803378999233245850e-01
1.840835064649581909e-01 2.890748381614685059e-01 -2.639676332473754883e-01 1.246676743030548096e-01 -2.626981735229492188e-01 -1.770238280296325684e-01 1.911240518093109131e-01 -4.327383637428283691e-02 1.097242087125778198e-01 -1.526092141866683960e-01 1.951762139797210693e-01 1.018016040325164795e-01 1.614969521760940552e-01 7.070071250200271606e-02 -1.806831210851669312e-01 4.132765531539916992e-02 -2.214639447629451752e-02 4.153840839862823486e-01 3.569577261805534363e-02 7.769081741571426392e-03 7.774239778518676758e-02 -2.443894743919372559e-01 -1.498113125562667847e-01 5.635755136609077454e-02 3.844286501407623291e-02 -2.557637393474578857e-01 1.318913400173187256e-01 1.088204383850097656e-01 5.301929637789726257e-02 -2.685900926589965820e-01 1.782683432102203369e-01 -2.018385678529739380e-01
9.796389378607273102e-03 1.654476672410964966e-01 -1.293530911207199097e-01 2.924217469990253448e-02 -4.412617683410644531e-01 -1.103007569909095764e-01 2.069639414548873901e-01 -2.264839261770248413e-01 -1.787681281566619873e-01 1.186961606144905090e-01 5.450568348169326782e-02 -1.845607161521911621e-01 -7.886632531881332397e-02 -3.822729587554931641e-01 -1.034700870513916016e-01 1.120300441980361938e-01 2.530807629227638245e-02 1.656092330813407898e-02 -1.249412074685096741e-01 -1.400857567787170410e-01 -1.884065382182598114e-02 6.738901883363723755e-02 7.529965043067932129e-02 -1.724535077810287476e-01 -1.826793849468231201e-01 7.015098631381988525e-02 1.308573335409164429e-01 3.283736705780029297e-01 -3.318106383085250854e-02 -2.484855353832244873e-01 -6.707403808832168579e-03 -3.043917715549468994e-01
-4.051617160439491272e-02 2.886454463005065918e-01 2.356307953596115112e-01 -2.463278472423553467e-01 -4.268380701541900635e-01 -3.857729434967041016e-01 -1.644974946975708008e-02 -3.062300980091094971e-01 3.092604577541351318e-01 3.786725550889968872e-02 4.657433927059173584e-02 3.973764181137084961e-02 2.850093543529510498e-01 -2.405800223350524902e-01 2.653776854276657104e-02 1.521272119134664536e-02 1.076426878571510315e-01 1.683713942766189575e-01 2.825290709733963013e-02 -4.499841481447219849e-02 1.445683743804693222e-02 -6.933367345482110977e-03 -2.528737299144268036e-02 -9.762465208768844604e-02 -2.217130810022354126e-01 -3.017459437251091003e-02 -4.182055220007896423e-02 -3.846281021833419800e-02 2.811185829341411591e-02 -7.916340231895446777e-02 1.031781435012817383e-01 9.343796968460083008e-02
1.471687704324722290e-01 1.553624868392944336e-01 -1.006719097495079041e-01 -2.395679950714111328e-01 -2.738231420516967773e-01 -1.567882001399993896e-01 -1.292839795351028442e-01 -8.813793212175369263e-02 9.604840725660324097e-02 2.471745163202285767e-01 -1.024542674422264099e-01 9.208157658576965332e-02 9.512354433536529541e-02 7.283305376768112183e-02 1.627686619758605957e-01 -4.753317311406135559e-02 1.882564425468444824e-01 3.216064274311065674e-01 1.776745766401290894e-01 1.605831533670425415e-01 2.128983885049819946e-01 -1.997243240475654602e-02 1.958254128694534302e-01 -1.502692103385925293e-01 -2.019658982753753662e-01 3.325628489255905151e-02 -1.020563840866088867e-01 3.189834058284759521e-01 2.996425926685333252e-01 1.311229765415191650e-01 2.294719219207763672e-02 -2.564805746078491211e-01
1.531512290239334106e-01 1.733940988779067993e-01 -2.746615409851074219e-01 -6.157046556472778320e-02 -8.821229636669158936e-02 -6.967585533857345581e-02 -4.466316476464271545e-02 -3.651997447013854980e-02 1.383752375841140747e-01 2.965868413448333740e-01 -3.134525716304779053e-01 -1.617865860462188721e-01 1.236206963658332825e-01 -3.056218102574348450e-02 2.709416449069976807e-01 4.926879703998565674e-02 2.466313689947128296e-01 2.231254279613494873e-01 -1.177715254016220570e-03 1.818888932466506958e-01 1.688700318336486816e-01 3.264620900154113770e-02 1.015375405550003052e-01 -1.191842649132013321e-02 -2.706681787967681885e-01 1.214767619967460632e-01 -3.409809991717338562e-02 3.609287440776824951e-01 9.559004008769989014e-02 9.215569496154785156e-02 -1.757150292396545410e-01 -2.756902873516082764e-01
3.048000335693359375e-01 1.202944666147232056e-01 -9.096565842628479004e-02 -1.839030385017395020e-01 -2.607581913471221924e-01 -1.248791664838790894e-01 1.723499447107315063e-01 2.732757925987243652e-01 1.129028201103210449e-01 1.916225552558898926e-01 -4.571613296866416931e-02 1.720205880701541901e-02 3.420941233634948730e-01 -1.107318978756666183e-02 1.485641747713088989e-01 -6.538683921098709106e-02 -1.501140445470809937e-01 2.502467632293701172e-01 -6.302917003631591797e-02 4.718877747654914856e-02 2.160211205482482910e-01 2.112403959035873413e-01 8.218190819025039673e-02 -1.575681194663047791e-02 -2.236144691705703735e-01 1.700653284788131714e-01 3.189858794212341309e-01 1.110124983824789524e-03 -8.483690768480300903e-02 -5.061404779553413391e-02 -2.127752155065536499e-01 -2.045713961124420166e-01
1.281903684139251709e-01 2.228544205427169800e-01 6.765670329332351685e-02 -1.316142231225967407e-01 -1.109809875488281250e-01 -5.360483657568693161e-03 1.338194459676742554e-01 -1.738556325435638428e-01 9.359348565340042114e-02 2.424974441528320312e-01 3.465601503849029541e-01 -1.701519489288330078e-01 1.365507245063781738e-01 2.131289541721343994e-01 1.146136298775672913e-01 2.345704883337020874e-01 -1.683514565229415894e-01 1.922135204076766968e-01 -1.174692213535308838e-01 -2.277685701847076416e-01 5.989433452486991882e-02 9.391309320926666260e-02 1.449104249477386475e-01 2.740424871444702148e-01 -4.167867302894592285e-01 3.894475847482681274e-02 4.162133845966309309e-04 1.064880937337875366e-01 1.872333735227584839e-01 -3.108184784650802612e-02 6.394887715578079224e-02 -1.911116838455200195e-01
7.575296610593795776e-02 9.301287680864334106e-02 8.432472497224807739e-02 -2.493405044078826904e-01 -2.748174071311950684e-01 -1.575749963521957397e-01 -1.413833945989608765e-01 -2.168575301766395569e-02 2.242871820926666260e-01 3.306832611560821533e-01 -1.142925173044204712e-01 -1.580982953310012817e-01 6.065771356225013733e-02 4.887183662503957748e-03 1.644445061683654785e-01 5.057244375348091125e-02 -6.090023741126060486e-02 2.359766066074371338e-01 2.982223927974700928e-01 -8.583571761846542358e-02 2.118056565523147583e-01 8.453840762376785278e-02 -1.848883628845214844e-01 -2.954976260662078857e-02 -2.222619205713272095e-01 -1.353280395269393921e-01 -1.367674320936203003e-01 9.557855129241943359e-02 1.693743169307708740e-01 -2.946200668811798096e-01 -1.110657602548599243e-01 -3.136169314384460449e-01
3.702920675277709961e-01 -9.035432338714599609e-02 -1.096656396985054016e-01 -4.951738566160202026e-02 -2.901382744312286377e-01 -1.226952895522117615e-01 1.549593918025493622e-02 -1.187882870435714722e-01 -5.927000567317008972e-02 5.309305787086486816e-01 -2.315027415752410889e-01 7.769102603197097778e-02 1.787120997905731201e-01 3.417040780186653137e-02 -1.752270162105560303e-01 1.127425730228424072e-01 -8.447868376970291138e-02 2.620375752449035645e-01 1.546938419342041016e-01 1.720725148916244507e-01 3.588920459151268005e-02 3.824332728981971741e-03 8.394119143486022949e-02 1.478406935930252075e-01 -1.208835691213607788e-01 5.632019042968750000e-02 2.321799099445343018e-01 1.691854298114776611e-01 1.924226284027099609e-01 4.641198366880416870e-02 -7.608404010534286499e-02 -1.658165082335472107e-02
7.961900904774665833e-03 1.982793509960174561e-01 3.742869198322296143e-02 1.177558675408363342e-01 -2.724879682064056396e-01 -4.151142239570617676e-01 8.132948726415634155e-02 -2.079717814922332764e-01 -1.202325522899627686e-01 1.070656031370162964e-01 1.320949345827102661e-01 2.377722263336181641e-01 2.572786509990692139e-01 -2.424268722534179688e-01 4.678144678473472595e-02 2.754156291484832764e-01 -9.146831184625625610e-02 -2.780441567301750183e-02 1.596093773841857910e-01 9.969002753496170044e-02 1.855327337980270386e-01 -1.986608207225799561e-01 1.701374351978302002e-02 1.205374225974082947e-01 -1.235801652073860168e-01 -2.481165900826454163e-02 1.475048512220382690e-01 -2.678249180316925049e-01 6.166071817278862000e-02 2.569777369499206543e-01 -8.983480185270309448e-02 -1.595735996961593628e-01
-1.235895697027444839e-02 4.940098896622657776e-02 -8.311471343040466309e-02 -1.224845647811889648e-01 -1.905166208744049072e-01 -1.865746527910232544e-01 1.974082887172698975e-01 -3.015287220478057861e-01 -2.280450612306594849e-02 1.666950434446334839e-01 -1.156452521681785583e-01 1.965698450803756714e-01 2.411773204803466797e-01 -1.101227477192878723e-02 2.625221014022827148e-01 3.298570811748504639e-01 -8.375672996044158936e-02 -5.419622175395488739e-03 -9.681688994169235229e-02 2.486012279987335205e-01 2.462496906518936157e-01 4.889296740293502808e-02 1.449124515056610107e-01 -1.382997035980224609e-01 1.804548949003219604e-01 -1.803393661975860596e-02 2.745037712156772614e-02 -1.802273392677307129e-01 2.692537009716033936e-01 -7.568247616291046143e-02 -1.851337105035781860e-01 -3.133156597614288330e-01
4.734034091234207153e-02 2.969349026679992676e-01 -4.088481366634368896e-01 -2.750650420784950256e-02 -9.176196157932281494e-02 -1.692908704280853271e-01 3.273436129093170166e-01 -2.410367876291275024e-01 1.307570338249206543e-01 2.066888213157653809e-01 -1.992648392915725708e-01 -8.888651430606842041e-02 -1.308346390724182129e-01 -7.990576326847076416e-02 3.735090494155883789e-01 -7.913025468587875366e-02 -3.336748480796813965e-02 1.713365465402603149e-01 5.621096119284629822e-02 2.529698908329010010e-01 -6.723329424858093262e-02 -8.697339333593845367e-03 -2.745057456195354462e-02 -1.461880058050155640e-01 -9.086564928293228149e-02 4.453872144222259521e-02 -3.991133719682693481e-02 8.426938951015472412e-02 1.650719195604324341e-01 1.800543367862701416e-01 -1.254493892192840576e-01 -2.096685767173767090e-01
-2.045468986034393311e-02 1.634250432252883911e-01 -3.945355415344238281e-01 -9.600979834794998169e-02 -1.811645776033401489e-01 -1.498298794031143188e-01 2.397253215312957764e-01 -2.957932949066162109e-01 2.277158796787261963e-01 1.417534947395324707e-01 -2.133361995220184326e-01 1.061337068676948547e-02 -9.105066955089569092e-02 -2.531705796718597412e-02 3.856510519981384277e-01 -4.340144991874694824e-02 -4.967806115746498108e-02 1.641592085361480713e-01 3.536732634529471397e-03 -5.658284574747085571e-02 -1.908946335315704346e-01 4.817472398281097412e-02 -6.503921002149581909e-02 -8.105446398258209229e-02 -2.130322158336639404e-01 3.933962062001228333e-02 -7.304686307907104492e-02 1.921761408448219299e-02 2.306243032217025757e-01 1.089374497532844543e-01 -3.042363002896308899e-02 -3.603376746177673340e-01
3.615429624915122986e-02 3.228294551372528076e-01 -3.871546685695648193e-01 -1.890568286180496216e-01 -2.773799002170562744e-01 -1.507715284824371338e-01 1.980336755514144897e-01 -1.168037727475166321e-01 3.937759622931480408e-02 1.453048735857009888e-01 1.840355843305587769e-01 -7.492665201425552368e-02 3.402140736579895020e-01 6.436937302350997925e-02 1.517662405967712402e-01 2.619611024856567383e-01 -1.676974594593048096e-01 4.854305833578109741e-02 -1.261833906173706055e-01 1.747766858898103237e-03 3.715149685740470886e-02 9.731604158878326416e-02 1.171798408031463623e-01 3.213556408882141113e-01 -3.523125778883695602e-03 -6.734662503004074097e-02 -1.174697130918502808e-01 -2.620822750031948090e-02 1.245962455868721008e-01 -2.071543224155902863e-02 -2.707346379756927490e-01 -8.831626735627651215e-03
1.503971666097640991e-01 4.749255180358886719e-01 -1.225165948271751404e-01 -7.917082309722900391e-02 -2.749836742877960205e-01 -1.847972422838211060e-01 -5.460762977600097656e-02 -2.014761324971914291e-03 2.617659419775009155e-02 2.173638790845870972e-01 -5.648484081029891968e-02 -1.381456851959228516e-02 1.392926126718521118e-01 -1.410549283027648926e-01 6.132358685135841370e-02 1.745477616786956787e-01 -1.317903697490692139e-01 1.701159775257110596e-01 5.599178746342658997e-02 1.892036497592926025e-01 -2.467180490493774414e-01 -1.796159148216247559e-01 -6.046789884567260742e-02 2.241991609334945679e-01 3.287374973297119141e-01 -2.392850443720817566e-02 -7.135616987943649292e-02 -2.050347626209259033e-01 -8.417531102895736694e-02 5.197127908468246460e-02 -1.090917214751243591e-01 -2.884476780891418457e-01
3.138839453458786011e-02 2.095033824443817139e-01 -1.996508985757827759e-01 2.633195817470550537e-01 2.743506804108619690e-02 -1.898880004882812500e-01 1.339471042156219482e-01 -2.467382103204727173e-01 4.075957834720611572e-02 8.739656955003738403e-02 1.006719544529914856e-01 1.025081574916839600e-01 1.311296522617340088e-01 -1.675715297460556030e-01 2.358872741460800171e-01 5.618274956941604614e-02 -1.629654765129089355e-01 9.820267558097839355e-03 -9.209923446178436279e-02 1.597957760095596313e-01 1.725586354732513428e-01 -1.937465220689773560e-01 -1.408115625381469727e-01 8.335170894861221313e-02 -4.656228721141815186e-01 -2.832610011100769043e-01 4.554775729775428772e-02 -5.450621992349624634e-02 1.776592582464218140e-01 1.272000372409820557e-01 -2.530197203159332275e-01 -1.663358211517333984e-01
4.473934695124626160e-02 1.674727201461791992e-01 1.931492937728762627e-03 -1.350559294223785400e-01 -1.952295452356338501e-01 1.066518276929855347e-01 3.418946564197540283e-01 5.295057967305183411e-02 9.375794976949691772e-02 2.078697234392166138e-01 2.371773719787597656e-01 -2.819961309432983398e-02 -1.850741207599639893e-01 2.384478412568569183e-02 -8.316139131784439087e-02 7.266820967197418213e-02 7.982344180345535278e-02 2.636674046516418457e-01 -1.182433739304542542e-01 1.321530640125274658e-01 -1.519089639186859131e-01 -2.088686972856521606e-01 -1.318699717521667480e-01 8.613160252571105957e-02 -4.162513911724090576e-01 -2.232321500778198242e-01 -7.510931044816970825e-02 -1.258033663034439087e-01 1.721706688404083252e-01 -3.136770799756050110e-02 -6.250699609518051147e-02 -3.853670954704284668e-01
1.027926802635192871e-02 3.170374333858489990e-01 -1.705502569675445557e-01 1.285105478018522263e-02 -3.639635741710662842e-01 4.921969026327133179e-02 9.088991582393646240e-02 -8.946738392114639282e-02 -8.820877969264984131e-02 -5.795197561383247375e-02 9.499464929103851318e-02 7.078420370817184448e-02 8.662626892328262329e-02 -1.169632598757743835e-01 2.939990162849426270e-01 3.263494670391082764e-01 -1.922217011451721191e-01 1.003053560853004456e-01 1.693620383739471436e-01 1.585581898689270020e-01 -2.719238959252834320e-02 -1.834364682435989380e-01 -1.128749474883079529e-01 3.007297515869140625e-01 1.646766625344753265e-02 -1.031047329306602478e-01 -1.167838647961616516e-01 1.510044038295745850e-01 -2.033462375402450562e-01 1.061993418261408806e-03 -3.954555094242095947e-02 -3.886061608791351318e-01
2.500026226043701172e-01 2.887779176235198975e-01 -2.297675609588623047e-02 7.901598513126373291e-02 -9.501608461141586304e-02 -8.909179270267486572e-02 9.205455332994461060e-02 5.643821880221366882e-02 2.940081432461738586e-02 3.363364338874816895e-01 -7.744658738374710083e-02 -6.618090718984603882e-02 4.833331704139709473e-02 1.238528341054916382e-01 9.241669625043869019e-02 6.335800141096115112e-02 -1.099780499935150146e-01 3.494550585746765137e-01 -1.721253842115402222e-01 -2.537579536437988281e-01 4.087982699275016785e-02 -6.132167577743530273e-02 1.585508137941360474e-01 -2.087039351463317871e-01 -2.381494045257568359e-01 3.270887136459350586e-01 2.162346243858337402e-01 -1.087444834411144257e-02 1.185946315526962280e-01 7.077936083078384399e-02 -1.291981190443038940e-01 -3.397187590599060059e-01
3.978909552097320557e-01 1.589207351207733154e-01 -1.678175777196884155e-01 -1.688119471073150635e-01 -1.746463775634765625e-01 -1.142450496554374695e-01 -4.790061339735984802e-02 5.539695546030998230e-02 4.139143601059913635e-02 9.862319566309452057e-03 -1.778002083301544189e-02 2.831122577190399170e-01 2.310237884521484375e-01 1.031396761536598206e-01 -3.691769391298294067e-02 9.294531494379043579e-02 1.306505650281906128e-01 4.637769162654876709e-01 -1.136066466569900513e-01 1.504669189453125000e-01 1.400274783372879028e-01 4.451734945178031921e-02 2.624835819005966187e-02 -2.668137848377227783e-02 -2.526043057441711426e-01 1.233480423688888550e-01 1.580104231834411621e-01 1.934070587158203125e-01 -2.753944322466850281e-02 1.932358369231224060e-02 -2.303698509931564331e-01 -2.612749338150024414e-01
5.337287485599517822e-02 3.257016241550445557e-01 -8.016854524612426758e-02 -9.342540800571441650e-02 -2.061585485935211182e-01 1.018876908347010612e-03 1.356625258922576904e-01 2.538906633853912354e-01 1.486340463161468506e-01 1.570288389921188354e-01 1.739066094160079956e-01 -1.936128884553909302e-01 2.545851469039916992e-01 -2.794140875339508057e-01 2.029709517955780029e-02 1.005963087081909180e-01 -1.294746696949005127e-01 3.748599588871002197e-01 -1.860357224941253662e-01 2.151616811752319336e-01 1.703838258981704712e-01 -1.065020486712455750e-01 2.764526903629302979e-01 4.430091008543968201e-02 -1.466912180185317993e-01 -1.881066411733627319e-01 4.024696350097656250e-02 1.124050021171569824e-01 4.534437879920005798e-02 3.367846459150314331e-02 -1.998408138751983643e-01 -1.068499907851219177e-01
2.261149883270263672e-01 1.416065841913223267e-01 1.449416391551494598e-02 5.861782282590866089e-02 -1.093619763851165771e-01 -1.798649877309799194e-01 1.407801955938339233e-01 -1.985911279916763306e-01 2.481577843427658081e-01 9.019659459590911865e-02 1.589582562446594238e-01 2.587018609046936035e-01 1.773678660392761230e-01 -7.938306778669357300e-02 2.896392345428466797e-01 3.424972891807556152e-01 1.343780457973480225e-01 6.741394102573394775e-02 4.832242056727409363e-02 9.288033097982406616e-02 -1.938219219446182251e-01 -2.338194400072097778e-01 -2.417113445699214935e-02 3.084185421466827393e-01 -1.507133394479751587e-01 -5.814173072576522827e-02 1.154719144105911255e-01 -2.579666674137115479e-01 -5.874832160770893097e-03 2.543283104896545410e-01 -1.515244543552398682e-01 -7.466576248407363892e-02
-8.051392436027526855e-02 1.882714927196502686e-01 -4.426186531782150269e-02 1.393069028854370117e-01 -2.845901548862457275e-01 -1.147523671388626099e-01 -1.073980703949928284e-01 2.985324896872043610e-02 2.658472657203674316e-01 2.460302263498306274e-01 -6.353420764207839966e-02 5.542417988181114197e-02 -2.126311324536800385e-02 -2.212264016270637512e-02 3.441517949104309082e-01 1.633611917495727539e-01 -1.152674406766891479e-01 6.032996252179145813e-02 3.993885517120361328e-01 2.798849940299987793e-01 -9.067533910274505615e-02 -2.242806106805801392e-01 1.244427561759948730e-01 3.221280872821807861e-02 -5.642774701118469238e-02 -2.021017968654632568e-01 8.094324916601181030e-02 -1.467697769403457642e-01 1.125909239053726196e-01 1.002781540155410767e-01 8.327209949493408203e-02 -3.378283381462097168e-01
2.408993244171142578e-01 2.902067266404628754e-02 8.556154370307922363e-02 1.839006785303354263e-03 -3.394909203052520752e-01 2.922060154378414154e-02 -6.568667944520711899e-03 -3.443857282400131226e-02 1.348420679569244385e-01 2.329893112182617188e-01 1.071903016418218613e-02 -3.266562819480895996e-01 4.963371530175209045e-02 -9.559576213359832764e-02 -5.262249335646629333e-02 1.095158532261848450e-01 -7.065584417432546616e-03 1.465648561716079712e-01 2.578125894069671631e-02 2.238440513610839844e-01 -1.218293979763984680e-01 -3.445790708065032959e-01 1.156598329544067383e-01 1.116123273968696594e-01 -3.071050345897674561e-01 -4.177501797676086426e-01 2.420439273118972778e-01 -2.325550653040409088e-02 2.173503637313842773e-01 -3.735741600394248962e-02 -4.923497885465621948e-02 -9.177404455840587616e-03
5.347071960568428040e-02 5.210157036781311035e-01 1.224479973316192627e-01 -3.657499253749847412e-01 -4.522061347961425781e-02 -1.166138947010040283e-01 1.320151090621948242e-01 -9.584731608629226685e-02 -4.594010859727859497e-02 -1.385105308145284653e-02 -4.639150574803352356e-02 7.346302270889282227e-02 -1.349343061447143555e-01 -2.689177691936492920e-01 1.106356233358383179e-01 -1.586588919162750244e-01 -6.713105738162994385e-02 3.048866093158721924e-01 -1.491289436817169189e-01 1.675966978073120117e-01 1.174068301916122437e-01 -1.767544895410537720e-01 -3.767839819192886353e-02 -4.829182103276252747e-02 -2.435831874608993530e-01 2.646859884262084961e-01 7.313562929630279541e-02 5.693415179848670959e-02 1.129767373204231262e-01 -1.589073687791824341e-01 2.698379755020141602e-02 -1.535463184118270874e-01
1.670919507741928101e-01 2.513307631015777588e-01 -2.875739932060241699e-01 7.251698523759841919e-02 -1.330642402172088623e-01 -9.289282560348510742e-02 2.842186689376831055e-01 -1.558370143175125122e-01 1.673434674739837646e-01 7.310491800308227539e-02 -3.133236765861511230e-01 -4.459872096776962280e-02 -1.791581362485885620e-01 1.221674401313066483e-02 3.615299165248870850e-01 4.843328613787889481e-03 1.259216070175170898e-01 2.269144058227539062e-01 6.337439268827438354e-02 -3.382173180580139160e-02 -3.728768974542617798e-02 -1.121524050831794739e-01 -5.006556212902069092e-02 -2.058129757642745972e-01 -1.675136685371398926e-01 -7.856363803148269653e-02 -4.835527762770652771e-02 1.102015748620033264e-01 2.240789681673049927e-01 2.375364452600479126e-01 -2.731706947088241577e-02 -3.250145018100738525e-01
1.416226290166378021e-02 3.933126032352447510e-01 -1.599630564451217651e-01 -2.170175611972808838e-01 -2.956197559833526611e-01 -2.508164942264556885e-02 9.663372486829757690e-02 -5.834612622857093811e-02 1.501940935850143433e-01 1.446973979473114014e-01 1.713301986455917358e-01 1.789936870336532593e-01 6.770920008420944214e-02 -5.165152251720428467e-03 1.514350026845932007e-01 3.669125139713287354e-01 2.154424339532852173e-01 -3.597484901547431946e-02 -1.754769086837768555e-01 1.280671358108520508e-01 6.664449814707040787e-03 -1.850273311138153076e-01 -8.007392287254333496e-02 3.998016119003295898e-01 1.338817924261093140e-01 -3.723199665546417236e-02 6.605281494557857513e-03 -7.557521760463714600e-02 5.393981561064720154e-02 4.236102849245071411e-02 -6.537221372127532959e-02 -2.740829885005950928e-01
7.856346666812896729e-03 3.141401112079620361e-01 -2.156654298305511475e-01 -2.826605439186096191e-01 -1.290764957666397095e-01 -9.362813085317611694e-02 3.197567164897918701e-01 -4.040126204490661621e-01 -4.606079682707786560e-02 1.068498045206069946e-01 -6.574881076812744141e-02 2.314543910324573517e-02 -5.050073191523551941e-02 2.836030349135398865e-02 3.322305679321289062e-01 2.012573480606079102e-01 1.066840738058090210e-01 2.800645828247070312e-01 -1.432632952928543091e-01 3.002769127488136292e-02 -5.938025936484336853e-02 2.981477789580821991e-02 -2.167391628026962280e-01 -7.074813544750213623e-02 -9.699482470750808716e-02 -1.996535062789916992e-01 7.372159976512193680e-03 6.276933848857879639e-02 1.125052273273468018e-01 6.422474235296249390e-02 -1.017785295844078064e-01 -2.515353858470916748e-01
1.480051875114440918e-01 2.047468274831771851e-01 1.295776478946208954e-02 -2.255389690399169922e-01 -1.090929582715034485e-01 -6.391560286283493042e-02 2.764584124088287354e-01 -1.272031813859939575e-01 -2.653363049030303955e-01 2.923423051834106445e-01 -1.663561910390853882e-01 -1.752734929323196411e-01 -1.916961818933486938e-01 -6.565058231353759766e-02 1.952342540025711060e-01 1.565408110618591309e-01 -1.142266392707824707e-01 4.532722532749176025e-01 -7.994506508111953735e-02 -1.624485254287719727e-01 5.061501264572143555e-02 8.786685648374259472e-04 4.666296765208244324e-03 1.590544171631336212e-02 -5.374768376350402832e-02 2.710221111774444580e-01 -1.137280389666557312e-01 7.178682088851928711e-02 1.939134299755096436e-01 5.759331211447715759e-02 -1.748633831739425659e-01 -1.963469684123992920e-01
-7.652077078819274902e-02 4.032180309295654297e-01 -6.291740387678146362e-02 5.002940818667411804e-02 -6.275664269924163818e-02 -2.981173247098922729e-02 2.292772382497787476e-01 -2.345261126756668091e-01 1.408364623785018921e-01 1.622986942529678345e-01 3.133292123675346375e-02 -1.336992383003234863e-01 2.784490287303924561e-01 -2.121649831533432007e-01 8.308924734592437744e-02 3.642060607671737671e-02 -4.294783771038055420e-01 1.524797081947326660e-01 2.346866391599178314e-02 1.568356007337570190e-01 5.619048327207565308e-02 -1.324941217899322510e-01 3.259680271148681641e-01 1.796612590551376343e-01 -2.563558220863342285e-01 8.058997988700866699e-02 7.718369015492498875e-04 -2.221616916358470917e-02 7.357923686504364014e-02 1.592544279992580414e-02 -2.152477800846099854e-01 -9.372036904096603394e-03
2.657872736454010010e-01 -4.725486412644386292e-02 8.664906769990921021e-02 -3.336365800350904465e-03 -3.260039985179901123e-01 -2.623439133167266846e-01 2.435626536607742310e-01 -1.316112931817770004e-02 6.908238679170608521e-02 -1.679695546627044678e-01 2.947126626968383789e-01 -7.915282621979713440e-03 1.932390332221984863e-01 6.693379580974578857e-02 7.644931226968765259e-02 1.038013324141502380e-01 -2.143585830926895142e-01 2.866343557834625244e-01 2.734918706119060516e-02 1.746989637613296509e-01 3.268902003765106201e-02 -1.826566904783248901e-01 -1.183490157127380371e-01 2.630521953105926514e-01 -1.457385867834091187e-01 -7.238816469907760620e-03 -8.116945624351501465e-02 -1.575854122638702393e-01 7.159169018268585205e-02 2.358362376689910889e-01 -3.314035758376121521e-02 -3.392538428306579590e-01
8.583104610443115234e-02 -1.918612420558929443e-01 -1.907342672348022461e-01 7.026945706456899643e-03 -3.694886863231658936e-01 -1.197372451424598694e-01 -3.167140483856201172e-02 -1.745145171880722046e-01 2.306192182004451752e-02 3.601032309234142303e-03 3.052222728729248047e-01 9.633716940879821777e-02 2.211083173751831055e-01 -1.629502028226852417e-01 7.276546210050582886e-02 1.833668351173400879e-01 -2.382793128490447998e-01 3.999851942062377930e-01 -4.385486245155334473e-02 2.057266980409622192e-01 -6.333015114068984985e-02 1.073279604315757751e-01 -1.134554948657751083e-02 2.088711261749267578e-01 -1.526115834712982178e-01 -1.725584566593170166e-01 5.262415483593940735e-02 -8.737259358167648315e-02 1.463387161493301392e-02 2.538140118122100830e-01 -1.334768235683441162e-01 -2.313232868909835815e-01
2.932060658931732178e-01 2.423942834138870239e-01 -4.731963574886322021e-02 -1.654166877269744873e-01 -3.037550151348114014e-01 -2.313330583274364471e-02 -1.735783815383911133e-01 -8.904998004436492920e-02 1.539347469806671143e-01 3.324131965637207031e-01 1.029427745379507542e-03 -9.658138453960418701e-02 2.783297561109066010e-02 8.431115746498107910e-02 -6.828684825450181961e-03 3.095108084380626678e-03 -1.805385574698448181e-02 4.165056347846984863e-01 2.546460032463073730e-01 2.087707519531250000e-01 4.751906543970108032e-02 -1.969490349292755127e-01 8.339782804250717163e-02 -2.600505650043487549e-01 1.571722514927387238e-02 2.434633672237396240e-01 4.243002831935882568e-02 1.713678240776062012e-01 1.508930623531341553e-01 -1.082067564129829407e-02 1.171152442693710327e-01 -1.348980069160461426e-01
1.784100234508514404e-01 2.828882634639739990e-02 -5.088818818330764771e-02 -6.663142889738082886e-02 -2.030775994062423706e-01 -7.273828983306884766e-02 4.793597385287284851e-02 -2.219782322645187378e-01 2.855550348758697510e-01 1.439232975244522095e-01 2.110176831483840942e-01 -4.033000767230987549e-02 -2.257604151964187622e-01 7.064513862133026123e-03 1.553721427917480469e-01 1.056186854839324951e-02 -2.811492234468460083e-02 2.731454372406005859e-01 -2.477921545505523682e-01 -1.260171681642532349e-01 -6.579232960939407349e-02 -1.108555272221565247e-01 -1.839475035667419434e-01 3.329069614410400391e-01 5.574459582567214966e-02 9.988037496805191040e-02 6.104023661464452744e-03 1.435065567493438721e-01 1.424418538808822632e-01 -1.396602112799882889e-02 2.464740127325057983e-01 -4.578710794448852539e-01
9.828341752290725708e-02 4.194819033145904541e-01 -1.083869189023971558e-01 -1.258965730667114258e-01 -3.941121399402618408e-01 7.010295987129211426e-03 6.919593364000320435e-02 2.158632427453994751e-01 -9.702271223068237305e-02 -1.653414964675903320e-01 -2.357475161552429199e-01 6.847542524337768555e-02 -1.461424082517623901e-01 -1.529224365949630737e-01 -1.282329857349395752e-01 6.924485415220260620e-02 -6.663098186254501343e-02 1.003249809145927429e-01 -4.005888476967811584e-02 -1.184563059359788895e-02 3.240076303482055664e-01 -1.407839804887771606e-01 -8.874116837978363037e-02 1.892510056495666504e-01 -1.977319121360778809e-01 1.134677790105342865e-02 -7.392140477895736694e-02 -1.134854331612586975e-01 2.447306513786315918e-01 8.475294709205627441e-02 -9.054876863956451416e-03 -3.279490470886230469e-01
4.736677184700965881e-02 2.555054053664207458e-02 -6.846013665199279785e-02 -6.310333311557769775e-02 -2.365845143795013428e-01 -2.763837575912475586e-01 -1.936717890202999115e-02 -1.929528266191482544e-02 2.434876561164855957e-01 -1.481430418789386749e-02 1.477865427732467651e-01 -4.294480010867118835e-02 1.424261778593063354e-01 -2.488104701042175293e-01 1.520264744758605957e-01 5.677217245101928711e-01 -1.731473580002784729e-02 1.291493605822324753e-02 1.495757848024368286e-01 9.117868542671203613e-02 -4.094116017222404480e-02 -2.236048877239227295e-01 -7.878780364990234375e-02 -1.003023311495780945e-01 -7.665722817182540894e-02 1.069119013845920563e-02 -1.027998402714729309e-01 8.829014748334884644e-02 -9.387371689081192017e-02 1.312555652111768723e-02 -8.541234582662582397e-02 -4.525423943996429443e-01
1.956267058849334717e-01 2.024054080247879028e-01 1.995268091559410095e-02 1.506676711142063141e-02 -1.709249913692474365e-01 -1.721967160701751709e-01 4.086403176188468933e-03 -3.081799857318401337e-02 1.126327514648437500e-01 1.063680499792098999e-01 -3.177029490470886230e-01 6.648742407560348511e-02 -2.512890659272670746e-02 8.231477811932563782e-03 4.232017099857330322e-01 -9.392492356710135937e-04 -3.159319981932640076e-02 4.948150515556335449e-01 -2.165039256215095520e-02 1.306706964969635010e-01 1.966152936220169067e-01 -1.344170123338699341e-01 7.635607570409774780e-02 -1.087661981582641602e-01 -7.694759964942932129e-02 -3.574499115347862244e-02 2.088551819324493408e-01 2.900023460388183594e-01 -1.998007670044898987e-02 1.436374485492706299e-01 -2.029672861099243164e-01 -1.274016201496124268e-01
1.606495827436447144e-01 -4.430461674928665161e-02 -1.324698328971862793e-01 8.168451488018035889e-02 -4.603965282440185547e-01 -1.781672835350036621e-01 -5.348600819706916809e-02 -1.620513349771499634e-01 -3.031229972839355469e-02 1.529466658830642700e-01 2.141248136758804321e-01 -2.053040117025375366e-01 -1.614024937152862549e-01 -1.915742158889770508e-01 2.941430211067199707e-01 -9.476098418235778809e-02 -9.663726389408111572e-02 2.003159224987030029e-01 -1.569086015224456787e-01 -7.757683098316192627e-02 1.994267255067825317e-01 -1.119221448898315430e-01 -1.276692599058151245e-01 2.207276877015829086e-03 1.910723596811294556e-01 1.527666896581649780e-01 -4.259485006332397461e-02 4.160652309656143188e-02 1.531844288110733032e-01 2.445467710494995117e-01 1.338428854942321777e-01 -3.022196292877197266e-01
2.022707462310791016e-01 2.189985960721969604e-01 2.054403722286224365e-02 9.804827719926834106e-02 -4.309624135494232178e-01 -2.961125969886779785e-01 2.584981918334960938e-01 -2.003671079874038696e-01 1.314235031604766846e-01 2.616545371711254120e-02 -1.274690181016921997e-01 1.128026619553565979e-01 1.544584780931472778e-01 -2.510629296302795410e-01 -1.732097566127777100e-01 6.519376486539840698e-02 -1.515933685004711151e-02 -1.230688914656639099e-01 -2.916894257068634033e-01 2.372693717479705811e-01 1.690588444471359253e-01 1.207543089985847473e-01 -7.611596584320068359e-02 6.287007033824920654e-02 -8.384034782648086548e-02 -4.070472344756126404e-02 -1.372207608073949814e-02 2.029280811548233032e-01 1.407075971364974976e-01 2.232599407434463501e-01 -8.565367758274078369e-02 -1.262594759464263916e-01
-1.674729399383068085e-02 -8.237693458795547485e-02 3.002545610070228577e-02 -6.879165768623352051e-02 -2.350558042526245117e-01 -1.708125770092010498e-01 -4.168111830949783325e-02 2.706536278128623962e-02 6.116487830877304077e-02 3.546481132507324219e-01 -4.359104484319686890e-02 -1.634446233510971069e-01 -9.037423878908157349e-02 -2.390262782573699951e-01 2.972736060619354248e-01 3.327265679836273193e-01 -4.219410195946693420e-02 2.553240954875946045e-01 3.369692862033843994e-01 2.238040715456008911e-01 -1.725739538669586182e-01 8.426275104284286499e-02 1.367075275629758835e-02 -3.368348628282546997e-02 4.280294757336378098e-03 3.487120196223258972e-02 1.397940665483474731e-01 -2.674827277660369873e-01 7.424701005220413208e-02 1.278252005577087402e-01 -2.709452994167804718e-02 -3.068726956844329834e-01
2.143058925867080688e-01 3.075618445873260498e-01 -2.478784024715423584e-01 -6.808924674987792969e-02 -1.363242864608764648e-01 -1.445839852094650269e-01 7.414201647043228149e-02 -2.075645513832569122e-02 2.572709918022155762e-01 3.274432122707366943e-01 -1.364733874797821045e-01 2.890633344650268555e-01 1.027959138154983521e-01 4.163239151239395142e-02 8.545827865600585938e-02 3.013869933784008026e-02 1.726925522089004517e-01 2.585273087024688721e-01 1.610848307609558105e-01 1.618420332670211792e-01 2.243853658437728882e-01 -1.396631449460983276e-01 8.402649313211441040e-02 -2.628733515739440918e-01 -9.668801724910736084e-02 1.634341478347778320e-01 -5.141645669937133789e-02 2.213657200336456299e-01 2.338086664676666260e-01 -4.266724735498428345e-02 2.834654005710035563e-04 -1.134459599852561951e-01
3.088581264019012451e-01 1.096295118331909180e-01 -2.280178964138031006e-01 2.803375571966171265e-02 -1.391740292310714722e-01 -1.969961822032928467e-01 1.642541587352752686e-01 1.273292396217584610e-02 1.270856261253356934e-01 1.552979946136474609e-01 -2.606390714645385742e-01 -1.193230152130126953e-01 -1.068747229874134064e-02 -9.865005500614643097e-03 2.166424095630645752e-01 -6.262303143739700317e-02 1.048075780272483826e-01 4.549512863159179688e-01 5.466399341821670532e-02 -1.388756334781646729e-01 1.120341196656227112e-01 1.738127917051315308e-01 -9.389148652553558350e-02 1.313076168298721313e-01 8.610847592353820801e-02 4.402025789022445679e-02 9.801892936229705811e-02 1.964412778615951538e-01 -6.565223634243011475e-02 1.975739151239395142e-01 -2.842604815959930420e-01 -3.003775179386138916e-01
1.356683820486068726e-01 2.639922797679901123e-01 -1.906340196728706360e-02 -1.009416580200195312e-01 -3.185317814350128174e-01 -3.598579466342926025e-01 -1.063891779631376266e-02 -1.088479757308959961e-01 -1.326158940792083740e-01 1.030393540859222412e-01 1.746497005224227905e-01 9.885925054550170898e-02 3.190102279186248779e-01 -5.119876191020011902e-02 -2.706970553845167160e-03 2.212639600038528442e-01 6.373067200183868408e-02 2.118739113211631775e-02 1.663434952497482300e-01 4.831054434180259705e-02 -2.266048192977905273e-01 -1.334406137466430664e-01 -1.090337857604026794e-01 1.514898985624313354e-01 -8.490890264511108398e-02 -6.000156700611114502e-02 1.701449602842330933e-01 -2.749466896057128906e-01 -2.104224823415279388e-02 -2.984161861240863800e-02 1.267599761486053467e-01 -4.066081941127777100e-01
1.099220216274261475e-01 3.165136575698852539e-01 7.514722645282745361e-02 -8.143398165702819824e-02 -2.879331111907958984e-01 -3.240078315138816833e-02 1.955486685037612915e-01 1.861414611339569092e-01 8.596988767385482788e-02 8.328814059495925903e-02 2.849559858441352844e-02 -1.918246597051620483e-02 -1.148192882537841797e-01 9.324488043785095215e-02 -3.618950024247169495e-02 1.844461411237716675e-01 1.246510371565818787e-01 3.025891482830047607e-01 -1.899507045745849609e-01 -4.490811750292778015e-02 -2.583185434341430664e-01 9.306347370147705078e-02 -8.237070590257644653e-02 1.770586371421813965e-01 -2.408722192049026489e-01 -2.692559659481048584e-01 1.344734989106655121e-02 -4.626930505037307739e-02 3.361628949642181396e-01 -1.390132121741771698e-02 -2.128595113754272461e-01 -3.095657527446746826e-01
1.633348762989044189e-01 3.460367321968078613e-01 -8.328724652528762817e-03 -2.534352540969848633e-01 -1.576527059078216553e-01 -2.151940017938613892e-01 -2.355519682168960571e-02 3.114288859069347382e-02 1.410368829965591431e-02 3.893748223781585693e-01 4.227944314479827881e-01 -6.254868954420089722e-02 1.630103737115859985e-01 1.287207156419754028e-01 1.101006492972373962e-01 2.825276553630828857e-02 1.296346820890903473e-02 2.056604921817779541e-01 -2.429915033280849457e-02 -3.359716758131980896e-02 -1.197804808616638184e-01 1.460727304220199585e-01 5.714966729283332825e-02 1.676200777292251587e-01 -8.488460630178451538e-02 1.019305735826492310e-01 9.953063726425170898e-02 1.226750016212463379e-01 3.753040432929992676e-01 -6.806090474128723145e-02 -6.822302192449569702e-02 -1.487671136856079102e-01
2.022991701960563660e-02 2.805830836296081543e-01 -2.559114992618560791e-01 6.648355722427368164e-02 -2.277787327766418457e-01 -1.540745645761489868e-01 9.319873899221420288e-02 2.180170081555843353e-02 2.749682366847991943e-01 2.207819521427154541e-01 7.120256870985031128e-02 9.800617396831512451e-02 1.761870831251144409e-01 -1.082297563552856445e-01 2.350165694952011108e-01 9.576188027858734131e-02 1.496745459735393524e-02 2.934962697327136993e-02 4.185013938695192337e-03 1.407424509525299072e-01 1.071880310773849487e-01 -3.539520204067230225e-01 -1.652568578720092773e-01 2.194774001836776733e-01 1.033177524805068970e-01 2.242431342601776123e-01 1.510903704911470413e-02 -1.562568992376327515e-01 -2.226082235574722290e-01 2.201276421546936035e-01 5.439426004886627197e-02 -3.166190385818481445e-01
1.186760663986206055e-01 1.227644737809896469e-02 -1.893818527460098267e-01 1.363814771175384521e-01 -3.977031707763671875e-01 -2.383902817964553833e-01 1.440894007682800293e-01 -1.699510812759399414e-01 6.845296919345855713e-02 2.739813327789306641e-01 -9.652599692344665527e-03 -1.702255606651306152e-01 1.250033378601074219e-01 -1.108407154679298401e-01 -6.928528100252151489e-02 3.591230884194374084e-02 2.248320579528808594e-01 -1.430496871471405029e-01 1.745745390653610229e-01 -2.033839225769042969e-01 -1.075308118015527725e-02 -1.904637068510055542e-01 1.480935811996459961e-01 2.143916934728622437e-01 -9.817573241889476776e-03 -2.094996720552444458e-02 3.163648545742034912e-01 3.363392353057861328e-01 1.342338770627975464e-01 1.674655266106128693e-02 5.848413333296775818e-02 -2.030438184738159180e-01
2.517223954200744629e-01 1.434764266014099121e-01 2.155217900872230530e-02 -1.887821592390537262e-02 -2.780838310718536377e-01 -1.572924405336380005e-01 2.195567488670349121e-01 -1.374353766441345215e-01 -2.625196576118469238e-01 7.554969936609268188e-02 9.668748080730438232e-02 -7.657185196876525879e-02 3.477445840835571289e-01 -1.354921311140060425e-01 -2.085854671895503998e-02 6.975474208593368530e-02 7.183057069778442383e-02 -5.625651031732559204e-02 -1.758647896349430084e-02 1.040989309549331665e-01 1.628127396106719971e-01 -1.215703114867210388e-01 1.255722790956497192e-01 3.266984224319458008e-01 2.028324641287326813e-02 1.146156936883926392e-01 1.407489553093910217e-02 6.593955308198928833e-02 1.207889169454574585e-01 2.362460196018218994e-01 -2.206370532512664795e-01 -4.372733235359191895e-01
-7.268062792718410492e-03 2.915536165237426758e-01 -1.480407416820526123e-01 -1.057109460234642029e-01 -3.004109561443328857e-01 -1.158106997609138489e-01 -3.524634987115859985e-02 -1.882184892892837524e-01 2.170650660991668701e-01 3.023377805948257446e-02 2.249685227870941162e-01 1.485101431608200073e-01 1.258880943059921265e-01 -1.125883460044860840e-01 8.210168778896331787e-02 2.817506194114685059e-01 8.047715760767459869e-03 1.665293723344802856e-01 2.837437689304351807e-01 1.080517694354057312e-01 -6.206765398383140564e-02 -8.328762650489807129e-02 -1.926711648702621460e-01 1.396611034870147705e-01 1.661165207624435425e-01 2.526531927287578583e-03 -2.103331685066223145e-02 1.456788033246994019e-01 -1.855774074792861938e-01 3.215295076370239258e-02 -1.824207045137882233e-02 -4.834354817867279053e-01
[truncated: 3,268,758 more chars]
