# Supplementary material for: The Language of Innovation
Source: PLoS One. 2020 Apr 30;15(4):e0230107. doi: 10.1371/journal.pone.0230107 (PMC7194493; doi:10.1371/journal.pone.0230107)
Supplement: S17 File — (GZ) [file pone.0230107.s017.tar.gz › 1995-1999/V2Run_4_VS_4500_embeddings1995-1999ED32.txt]

5.509679019451141357e-02 -1.998802125453948975e-01 -1.927806064486503601e-02 1.127748936414718628e-01 -1.279660128057003021e-02 1.352213621139526367e-01 -2.969331666827201843e-02 3.140373826026916504e-01 4.352501407265663147e-02 -4.730335623025894165e-02 2.277130931615829468e-01 -2.009701132774353027e-01 6.368058919906616211e-02 8.833256363868713379e-02 1.656086295843124390e-01 -2.272641509771347046e-01 -1.560081839561462402e-01 -2.839913070201873779e-01 -2.535139918327331543e-01 4.443740099668502808e-02 9.130980819463729858e-03 2.657471038401126862e-02 2.607742846012115479e-01 -2.354072481393814087e-01 2.517429590225219727e-01 2.548892796039581299e-01 1.409154683351516724e-01 1.232378631830215454e-01 -2.252183556556701660e-01 5.982434004545211792e-02 -2.529464364051818848e-01 -2.480931580066680908e-01
-5.677310749888420105e-02 -3.538843095302581787e-01 2.689163088798522949e-01 4.222674667835235596e-02 2.134220898151397705e-01 9.922210872173309326e-02 1.543915122747421265e-01 1.131959259510040283e-01 1.000761389732360840e-01 7.243910431861877441e-02 -1.678427159786224365e-01 -5.967836081981658936e-02 2.282694131135940552e-01 -5.546404793858528137e-02 1.091605052351951599e-01 -2.960983477532863617e-02 9.277328103780746460e-02 -2.488544732332229614e-01 2.597372606396675110e-02 -1.591092795133590698e-01 -2.615745961666107178e-01 -7.471106201410293579e-02 1.818906813859939575e-01 2.351183891296386719e-01 3.994162082672119141e-01 1.803752966225147247e-02 5.850029364228248596e-02 2.472008019685745239e-01 1.806179732084274292e-01 1.621619611978530884e-01 -1.479571163654327393e-01 -1.622797697782516479e-01
1.757657676935195923e-01 -3.170431852340698242e-01 2.221667021512985229e-01 2.166487276554107666e-01 5.429217591881752014e-03 1.107214689254760742e-01 -1.281878054141998291e-01 -2.441909909248352051e-01 1.177776753902435303e-01 2.870973758399486542e-02 -1.891995072364807129e-01 9.719232469797134399e-02 -1.088702529668807983e-01 -2.462569624185562134e-01 -4.785224422812461853e-02 -1.086789071559906006e-01 -9.058706462383270264e-02 -2.706046104431152344e-01 5.409121885895729065e-02 2.150411456823348999e-01 1.007357239723205566e-01 1.514333337545394897e-01 1.820853352546691895e-01 8.020889014005661011e-02 3.885376453399658203e-01 7.190337032079696655e-02 1.303202956914901733e-01 1.543170362710952759e-01 -2.496530562639236450e-01 -1.534507572650909424e-01 6.719734519720077515e-02 -2.163857221603393555e-01
-8.337409235537052155e-03 -1.651594787836074829e-01 3.597736358642578125e-01 1.931212544441223145e-01 -1.022517532110214233e-01 2.066715806722640991e-01 7.539379596710205078e-02 -9.991786442697048187e-03 6.399977952241897583e-02 -2.727730274200439453e-01 1.365328878164291382e-01 -3.285941779613494873e-01 1.595075428485870361e-01 1.906956583261489868e-01 -1.551878601312637329e-01 -2.477815560996532440e-02 -1.929249614477157593e-02 -1.763937771320343018e-01 -4.427206143736839294e-02 2.603218853473663330e-01 -1.015047580003738403e-01 9.554681181907653809e-02 2.146311104297637939e-01 -1.721196621656417847e-01 -1.084939241409301758e-01 -2.328041493892669678e-01 2.204117923974990845e-01 2.511564493179321289e-01 -7.299229502677917480e-02 -5.639808252453804016e-02 1.126388013362884521e-01 -2.453201264142990112e-01
1.230271160602569580e-01 -3.930930793285369873e-01 4.189115464687347412e-01 2.882698178291320801e-01 4.514088854193687439e-02 8.387688547372817993e-02 8.071035891771316528e-02 -1.975714564323425293e-01 1.575952917337417603e-01 3.959582373499870300e-02 -9.090777486562728882e-02 3.246001154184341431e-02 9.219680912792682648e-03 2.171342670917510986e-01 -3.527781518641859293e-04 -4.899614676833152771e-02 -1.631966084241867065e-01 -2.177083790302276611e-01 2.046233415603637695e-01 3.889319673180580139e-02 1.484135910868644714e-02 -1.425313800573348999e-01 2.278672158718109131e-01 1.831710040569305420e-01 5.308343097567558289e-02 -1.304209381341934204e-01 1.152348145842552185e-01 3.433780670166015625e-01 -9.043730795383453369e-02 -1.581689864397048950e-01 -9.169506840407848358e-03 -1.551119238138198853e-01
3.498093411326408386e-02 -1.197289153933525085e-01 1.522995382547378540e-01 2.734924554824829102e-01 1.916600763797760010e-01 1.535496413707733154e-01 1.080749556422233582e-01 -1.154737453907728195e-02 -1.575105935335159302e-01 1.569980531930923462e-01 -3.081029951572418213e-01 -7.802645862102508545e-02 -1.220480501651763916e-01 1.885491311550140381e-01 4.352691397070884705e-02 -2.780596017837524414e-01 -1.588059067726135254e-01 -2.189075648784637451e-01 -8.227691054344177246e-02 2.421156466007232666e-01 -3.186621516942977905e-02 1.345521304756402969e-02 3.632455170154571533e-01 1.353443413972854614e-01 2.939405739307403564e-01 -1.363507360219955444e-01 6.518264114856719971e-02 2.090642005205154419e-01 -1.625234484672546387e-01 4.420655593276023865e-02 -9.022550284862518311e-02 -2.339717149734497070e-01
2.692711539566516876e-02 -1.036587879061698914e-01 3.206229805946350098e-01 2.943137586116790771e-01 -2.909201197326183319e-02 3.527325391769409180e-01 -9.173817001283168793e-03 -2.257900685071945190e-02 5.297872051596641541e-02 -1.434903740882873535e-01 -3.333984017372131348e-01 -4.043741524219512939e-02 -6.903836131095886230e-02 5.416503921151161194e-02 2.135737836360931396e-01 -1.245636958628892899e-03 9.461979568004608154e-02 -2.152255475521087646e-01 2.672783099114894867e-02 -3.026577271521091461e-02 1.331339478492736816e-01 -1.390348970890045166e-01 2.690498828887939453e-01 2.825541421771049500e-02 2.168175876140594482e-01 3.378900513052940369e-02 3.035686537623405457e-02 6.289424747228622437e-02 2.107545435428619385e-01 2.274075895547866821e-02 2.393693923950195312e-01 -4.016717970371246338e-01
-2.299726754426956177e-01 -2.646712660789489746e-01 1.629523038864135742e-01 4.661782979965209961e-01 6.276901066303253174e-02 5.170755088329315186e-02 -1.486005038022994995e-01 -2.269986420869827271e-01 1.037847027182579041e-01 4.115458950400352478e-02 -2.563259899616241455e-01 1.095464825630187988e-02 6.943470239639282227e-02 1.428055167198181152e-01 -3.174810484051704407e-02 -1.021879166364669800e-01 -1.430501509457826614e-02 -1.755427569150924683e-01 -1.989240944385528564e-01 2.102307379245758057e-01 2.142375148832798004e-02 1.586964353919029236e-02 3.763104677200317383e-01 -2.119653671979904175e-01 1.640077382326126099e-01 1.498178206384181976e-02 1.723827868700027466e-01 2.258096188306808472e-01 -1.163293235003948212e-02 1.169604137539863586e-01 -8.033220469951629639e-02 -8.873811364173889160e-02
6.995416432619094849e-02 -1.100259199738502502e-01 -6.412003934383392334e-02 2.475699782371520996e-01 1.776256971061229706e-02 1.076429262757301331e-01 -6.824890524148941040e-02 -2.419489435851573944e-02 -2.766366302967071533e-01 -1.220365390181541443e-01 5.839485302567481995e-02 -3.843253478407859802e-02 1.219760924577713013e-01 3.402221798896789551e-01 -1.078476533293724060e-01 -7.537353783845901489e-02 -1.647123247385025024e-01 -3.085234165191650391e-01 1.590086221694946289e-01 -8.737369626760482788e-02 -3.428737521171569824e-01 -2.044395655393600464e-01 1.529783308506011963e-01 1.620635837316513062e-01 1.849999874830245972e-01 -1.286541372537612915e-01 1.238477677106857300e-01 2.615697681903839111e-01 -2.201380729675292969e-01 -7.036297768354415894e-02 -1.988555537536740303e-03 -3.224810957908630371e-01
1.976659288629889488e-03 -2.370778918266296387e-01 1.975619196891784668e-01 2.891731262207031250e-01 1.612554788589477539e-01 1.394046247005462646e-01 -1.525139361619949341e-01 -8.727208524942398071e-02 -2.000518329441547394e-02 2.667216956615447998e-02 -1.599402427673339844e-01 -2.208450883626937866e-01 1.901063621044158936e-01 -3.584888949990272522e-02 1.814339607954025269e-01 1.209818720817565918e-01 -3.971709907054901123e-01 -3.373266160488128662e-01 -6.437012553215026855e-02 -1.354887038469314575e-01 -3.145201131701469421e-02 -1.292296200990676880e-01 1.475863307714462280e-01 -7.521744072437286377e-02 2.898251414299011230e-01 8.358702063560485840e-03 1.315709296613931656e-02 -1.235047429800033569e-01 5.743832141160964966e-02 2.645260095596313477e-01 1.241907030344009399e-01 -2.387965023517608643e-01
1.171528249979019165e-01 -2.012739926576614380e-01 1.643395572900772095e-01 4.318419396877288818e-01 1.074614468961954117e-02 -3.005489893257617950e-02 2.303775995969772339e-01 -1.362157613039016724e-01 -4.203818365931510925e-02 -1.254825741052627563e-01 -2.433119416236877441e-01 1.122456416487693787e-01 2.408258244395256042e-02 4.122222587466239929e-02 1.240478008985519409e-01 -2.289259880781173706e-01 -2.332570701837539673e-01 -1.882051378488540649e-01 1.177837252616882324e-01 -1.459146887063980103e-01 -8.727779611945152283e-03 2.011748850345611572e-01 3.143946528434753418e-01 -2.472112178802490234e-01 4.154904931783676147e-02 -1.285910606384277344e-01 1.682113111019134521e-02 8.486204594373703003e-02 -1.881425231695175171e-01 -1.683279499411582947e-02 -1.563273966312408447e-01 -2.981105446815490723e-01
9.550401568412780762e-02 -2.411555200815200806e-01 2.691887617111206055e-01 2.216135114431381226e-01 1.532893776893615723e-01 1.315324455499649048e-01 -2.887110114097595215e-01 -1.599933952093124390e-01 2.325044721364974976e-01 -1.604948788881301880e-01 -2.046787738800048828e-01 8.295947313308715820e-02 1.257090717554092407e-01 -1.156957820057868958e-02 3.489170968532562256e-02 -1.703829467296600342e-01 -1.625802516937255859e-01 -3.893921673297882080e-01 -2.509236335754394531e-01 1.429047286510467529e-01 5.909729376435279846e-02 6.697062402963638306e-02 1.133347600698471069e-01 5.652757361531257629e-02 1.105466783046722412e-01 -1.504014581441879272e-01 1.473775357007980347e-01 6.513537466526031494e-02 -2.649416327476501465e-01 -2.866818197071552277e-02 -1.740675866603851318e-01 -1.975863724946975708e-01
1.413687765598297119e-01 -2.912053465843200684e-01 5.602437071502208710e-03 1.769223213195800781e-01 -1.615034341812133789e-01 1.203660666942596436e-01 1.083768978714942932e-01 -5.105388481752015650e-05 2.071532756090164185e-01 -5.103408545255661011e-02 -3.126283884048461914e-01 -2.849261760711669922e-01 1.323911081999540329e-02 -2.404928505420684814e-01 5.817087739706039429e-02 -1.689821928739547729e-01 -2.679693400859832764e-01 -2.901034653186798096e-01 2.730894982814788818e-01 -2.318887598812580109e-02 -9.588105231523513794e-02 -2.061554417014122009e-02 2.882231771945953369e-01 6.932512670755386353e-02 3.329805433750152588e-01 -1.654593795537948608e-01 -1.752683706581592560e-02 2.276066131889820099e-02 2.859757654368877411e-02 7.535816729068756104e-02 -1.492494195699691772e-01 -2.733447961509227753e-02
-3.138769865036010742e-01 -1.684367209672927856e-01 2.715197205543518066e-01 2.267538905143737793e-01 1.006882917135953903e-02 1.714504957199096680e-01 1.006593368947505951e-02 1.040213331580162048e-01 1.870413720607757568e-01 -6.134965270757675171e-02 3.305738866329193115e-01 -2.465681433677673340e-01 -1.612884737551212311e-02 8.841899037361145020e-02 1.396652609109878540e-01 -1.535533368587493896e-01 -7.694450020790100098e-02 -2.273076474666595459e-01 -1.811130344867706299e-01 -2.164273895323276520e-02 -9.746531397104263306e-02 3.642144426703453064e-02 3.415678739547729492e-01 -2.184820622205734253e-01 1.080355197191238403e-01 -2.677249610424041748e-01 1.103244274854660034e-01 -9.672389924526214600e-02 -1.665886342525482178e-01 1.469518989324569702e-01 -2.711467258632183075e-02 -1.628482639789581299e-01
-1.121256779879331589e-02 -1.920122355222702026e-01 2.098813354969024658e-01 3.747297227382659912e-01 1.778123527765274048e-01 1.109579056501388550e-01 -7.374183833599090576e-02 8.276557922363281250e-02 9.386565536260604858e-02 2.215946465730667114e-01 -1.784910261631011963e-01 3.362140059471130371e-02 1.113711111247539520e-02 7.911253720521926880e-02 9.765793569386005402e-03 -1.897863671183586121e-02 -1.522508710622787476e-01 -2.264712154865264893e-01 3.897483274340629578e-02 1.587966084480285645e-01 6.671509891748428345e-02 1.888015307486057281e-02 3.838300108909606934e-01 -2.475412040948867798e-01 2.823942601680755615e-01 -2.844869196414947510e-01 1.107425019145011902e-01 1.080045178532600403e-01 -2.124339938163757324e-01 1.653987728059291840e-02 -2.153922468423843384e-01 -1.831807196140289307e-01
-3.135361522436141968e-02 -3.621957004070281982e-01 6.366064399480819702e-02 1.157393455505371094e-01 -1.335529834032058716e-01 3.217254877090454102e-01 -6.135516241192817688e-02 3.355038911104202271e-02 1.539018005132675171e-01 -1.292045414447784424e-01 -1.016097441315650940e-01 -1.773166358470916748e-01 2.024905830621719360e-01 1.570562422275543213e-01 2.529056370258331299e-01 -5.609628930687904358e-02 -8.744783699512481689e-02 -2.084780484437942505e-01 1.044387146830558777e-01 -8.025759458541870117e-02 -1.654205098748207092e-02 -2.409198284149169922e-01 1.353964507579803467e-01 9.415945410728454590e-02 4.695165455341339111e-01 3.414857492316514254e-04 -5.675779655575752258e-03 3.575291112065315247e-02 7.757011055946350098e-02 1.153888851404190063e-01 -3.341228961944580078e-01 -5.027238652110099792e-02
6.325771659612655640e-02 -3.912399709224700928e-01 1.297884732484817505e-01 3.472613394260406494e-01 5.708523839712142944e-02 -1.930592358112335205e-01 3.893955424427986145e-02 3.727680537849664688e-03 1.329950690269470215e-01 -4.082108661532402039e-02 -1.731353998184204102e-01 -1.553603112697601318e-01 1.175869256258010864e-02 -1.365600824356079102e-01 1.259329169988632202e-01 -8.312931656837463379e-02 -1.493618637323379517e-01 -1.790426075458526611e-01 -1.232099831104278564e-01 -2.005653828382492065e-01 -2.356498129665851593e-02 -1.633672416210174561e-01 4.313594102859497070e-02 -1.237969659268856049e-02 3.940258622169494629e-01 1.811265647411346436e-01 2.049107551574707031e-01 -1.761089370120316744e-04 -1.784176826477050781e-01 3.337031602859497070e-01 2.499728836119174957e-02 -1.884474754333496094e-01
-1.728894710540771484e-01 -2.085228711366653442e-01 1.981121897697448730e-01 5.953105632215738297e-03 1.338625103235244751e-01 7.513462752103805542e-02 2.588868141174316406e-01 -3.364483360201120377e-03 1.056970795616507530e-04 -3.684203922748565674e-01 1.376871317625045776e-01 -6.284971535205841064e-02 -1.976985335350036621e-01 1.745710074901580811e-01 2.181116342544555664e-01 -3.267988562583923340e-01 7.777370512485504150e-02 -2.664544284343719482e-01 -8.800146728754043579e-02 -6.781558692455291748e-02 -1.480634063482284546e-01 -3.205783292651176453e-02 1.625471413135528564e-01 -1.892372965812683105e-01 2.054430395364761353e-01 -1.137691289186477661e-01 2.211325764656066895e-01 1.584436371922492981e-02 -2.293943464756011963e-01 -3.067477233707904816e-02 9.718397632241249084e-03 -2.857332527637481689e-01
1.409866958856582642e-01 -2.757268548011779785e-01 2.759507112205028534e-02 1.249506622552871704e-01 7.736412435770034790e-02 3.651963770389556885e-01 -1.292515695095062256e-01 7.863600552082061768e-02 -5.709172785282135010e-02 1.378583163022994995e-01 -1.635968387126922607e-01 2.149260044097900391e-01 1.054657343775033951e-02 1.268033385276794434e-01 1.316030919551849365e-01 -5.994902551174163818e-02 -8.496442809700965881e-03 -2.779930830001831055e-01 2.916364669799804688e-01 -4.149074852466583252e-02 -9.176715463399887085e-02 -1.560319513082504272e-01 1.455423533916473389e-01 -2.049886584281921387e-01 1.938428878784179688e-01 2.012537121772766113e-01 2.101657241582870483e-01 3.446902632713317871e-01 -9.897693991661071777e-02 -1.728949248790740967e-01 6.407494097948074341e-02 -2.195575237274169922e-01
-1.326994895935058594e-01 -1.280095428228378296e-01 2.993962764739990234e-01 1.819369643926620483e-01 5.686136707663536072e-02 1.595696359872817993e-01 3.134368732571601868e-02 1.460705995559692383e-01 1.251372694969177246e-01 -1.296519786119461060e-01 5.546727403998374939e-02 -1.999404281377792358e-01 -7.465270161628723145e-02 -1.289632022380828857e-01 -1.420053243637084961e-01 -3.797092139720916748e-01 -8.991003781557083130e-02 -1.172836944460868835e-01 -1.059222519397735596e-01 1.685034334659576416e-01 -1.904657483100891113e-01 8.089867979288101196e-02 2.508066296577453613e-01 -2.393718957901000977e-01 1.294095348566770554e-02 -3.022872805595397949e-01 2.521941363811492920e-01 2.079723030328750610e-01 -1.530492752790451050e-01 3.582367673516273499e-02 -4.046892747282981873e-02 -2.845316529273986816e-01
-1.666018664836883545e-01 -7.521042972803115845e-02 2.026357352733612061e-01 2.197307795286178589e-01 -2.272062376141548157e-02 1.885213404893875122e-01 -3.366177156567573547e-02 5.041895899921655655e-03 1.459347754716873169e-01 -1.353334188461303711e-01 1.682505607604980469e-01 -2.016869187355041504e-01 1.302059888839721680e-01 9.636180102825164795e-02 -1.086041182279586792e-01 -3.398548662662506104e-01 1.191712468862533569e-01 -2.041606754064559937e-01 7.408990710973739624e-02 -6.496401876211166382e-02 -1.463447958230972290e-01 2.080159336328506470e-01 3.522853553295135498e-01 -1.981343626976013184e-01 1.623217575252056122e-02 -1.840356737375259399e-01 1.386941075325012207e-01 1.546130608767271042e-02 -3.182671368122100830e-01 -1.032552123069763184e-02 -1.012833565473556519e-01 -3.449445366859436035e-01
-2.070972323417663574e-01 -2.769573926925659180e-01 3.280082046985626221e-01 2.779724299907684326e-01 1.000980734825134277e-01 3.587930649518966675e-02 -1.963096708059310913e-01 2.179620712995529175e-01 2.278883382678031921e-02 1.428225487470626831e-01 6.319498270750045776e-02 -3.604460656642913818e-01 1.467957049608230591e-01 4.159028828144073486e-02 -2.604949101805686951e-02 7.173310965299606323e-02 -1.128700822591781616e-01 -1.600498259067535400e-01 1.818602979183197021e-01 2.599905133247375488e-01 -1.873708665370941162e-01 6.984507292509078979e-02 -9.687971323728561401e-02 -4.859811812639236450e-02 -7.293075323104858398e-02 -6.621317472308874130e-03 2.666490077972412109e-01 7.169334590435028076e-02 -1.610250622034072876e-01 4.610171541571617126e-02 1.239203661680221558e-02 -3.371794521808624268e-01
5.714066792279481888e-03 -1.513460278511047363e-01 3.367457091808319092e-01 4.550953805446624756e-01 -1.118899062275886536e-01 2.816856801509857178e-01 4.240308701992034912e-02 1.710570305585861206e-01 -3.180471062660217285e-02 -3.109645843505859375e-01 -1.861808896064758301e-01 3.559112921357154846e-02 1.272236462682485580e-02 1.410634070634841919e-01 3.685015067458152771e-02 -2.278938740491867065e-01 -1.509691704995930195e-03 -3.131688106805086136e-03 1.694419384002685547e-01 -2.576561570167541504e-01 -1.346284747123718262e-01 -6.169369071722030640e-02 1.435932815074920654e-01 7.775712292641401291e-03 2.715467810630798340e-01 1.110294982790946960e-01 -3.539059683680534363e-02 1.633159667253494263e-01 -7.641608268022537231e-02 -5.064300447702407837e-02 5.213088914752006531e-02 -2.525891065597534180e-01
-1.550682783126831055e-01 -2.850866615772247314e-01 2.029644548892974854e-01 2.769010365009307861e-01 1.648932844400405884e-01 1.282392293214797974e-01 -3.647270787041634321e-04 -1.325460225343704224e-01 -2.120972871780395508e-01 -1.087779253721237183e-01 -1.981317549943923950e-01 4.319977015256881714e-02 -1.647474020719528198e-01 -9.716761857271194458e-02 1.548658460378646851e-01 -2.266216725111007690e-01 -2.364741414785385132e-01 -4.152570366859436035e-01 -1.633715778589248657e-01 -9.484007954597473145e-02 -2.607146091759204865e-02 7.333217188715934753e-03 1.855914145708084106e-01 -2.818663418292999268e-02 8.711825311183929443e-02 -3.686749935150146484e-02 1.596244126558303833e-01 9.747077524662017822e-02 -1.753165274858474731e-01 -1.832403987646102905e-01 -1.540413349866867065e-01 -2.715809941291809082e-01
-4.027079045772552490e-02 -1.549163162708282471e-01 -7.106636464595794678e-02 3.672382235527038574e-01 -5.635901167988777161e-02 9.698031097650527954e-02 -7.703673839569091797e-02 -1.641460359096527100e-01 2.084692567586898804e-01 -1.254708617925643921e-01 1.020570192486047745e-02 6.292260438203811646e-02 1.788741201162338257e-01 -6.143057718873023987e-02 1.283381730318069458e-01 -3.298678249120712280e-02 -3.703696429729461670e-01 -2.995485961437225342e-01 -1.810237914323806763e-01 2.082428932189941406e-01 9.809283167123794556e-02 1.311165839433670044e-01 4.151361882686614990e-01 -8.766574412584304810e-02 2.956427633762359619e-01 -1.154957637190818787e-01 1.361474394798278809e-02 5.404419079422950745e-02 -1.345285475254058838e-01 -6.628840416669845581e-02 1.760984361171722412e-01 -7.199239730834960938e-02
-1.426392421126365662e-02 -1.722999066114425659e-01 1.060220785439014435e-02 2.219115495681762695e-01 -3.788791000843048096e-01 3.161979317665100098e-01 -1.284348964691162109e-01 2.098247408866882324e-01 -1.647988520562648773e-02 -1.236147992312908173e-02 1.992161720991134644e-01 -3.870275989174842834e-02 1.384622007608413696e-01 1.564703881740570068e-01 1.605872213840484619e-01 -1.498630736023187637e-02 -1.986931413412094116e-01 -9.717799723148345947e-02 -7.498949766159057617e-02 -1.158654596656560898e-02 4.793554544448852539e-02 2.955473028123378754e-03 -2.892799908295273781e-03 2.145223468542098999e-01 1.003051772713661194e-01 2.483779378235340118e-02 2.901151478290557861e-01 2.537740767002105713e-02 9.187322854995727539e-02 8.925181627273559570e-02 -1.420027464628219604e-01 -5.199495553970336914e-01
-3.645510077476501465e-01 -1.740090698003768921e-01 2.391801029443740845e-01 -4.529563710093498230e-02 -2.122146040201187134e-01 -5.095246806740760803e-02 2.377867698669433594e-02 5.608414113521575928e-02 1.742723435163497925e-01 -1.951431632041931152e-01 -1.036062687635421753e-01 4.133654385805130005e-02 -4.985375702381134033e-02 -9.530709683895111084e-02 5.750416964292526245e-02 9.213601797819137573e-02 -2.061679400503635406e-02 -1.721569001674652100e-01 2.025935351848602295e-01 -2.743087112903594971e-01 2.829160355031490326e-02 1.919731497764587402e-01 9.043189883232116699e-02 -2.564224004745483398e-01 7.835659384727478027e-02 -2.793797105550765991e-02 2.930585741996765137e-01 1.359926164150238037e-01 -6.335799396038055420e-02 2.156986743211746216e-01 6.693547964096069336e-02 -4.446438848972320557e-01
-1.901129484176635742e-01 -5.515400692820549011e-02 5.550975352525711060e-02 9.881694614887237549e-02 -2.101573646068572998e-01 -2.792095765471458435e-02 -1.951763927936553955e-01 1.154753938317298889e-01 2.418489307165145874e-01 2.323245555162429810e-01 9.611248970031738281e-02 -1.668521165847778320e-01 9.326721727848052979e-02 -2.432367503643035889e-01 -1.423743963241577148e-01 -8.167736977338790894e-02 -2.083358168601989746e-01 -8.848024904727935791e-02 -1.040543466806411743e-01 3.232251107692718506e-02 -5.952087789773941040e-02 9.742889553308486938e-02 3.589117527008056641e-01 2.369070351123809814e-01 8.718055486679077148e-02 1.105711832642555237e-01 1.743064224720001221e-01 2.171677649021148682e-01 1.216578781604766846e-01 -2.347149848937988281e-01 -1.859774589538574219e-01 -3.798879086971282959e-01
-8.415413647890090942e-02 -2.461378425359725952e-01 2.324221581220626831e-01 2.510711550712585449e-01 1.310687363147735596e-01 1.079686172306537628e-02 8.317635394632816315e-03 -1.591683924198150635e-01 -5.107567459344863892e-02 2.741508185863494873e-01 -1.087531298398971558e-01 4.532871022820472717e-02 2.357316911220550537e-01 1.954200118780136108e-01 1.159067149274051189e-03 -9.585759043693542480e-02 -1.601585596799850464e-01 -2.541969120502471924e-01 1.848775520920753479e-02 1.708768680691719055e-02 1.161961182951927185e-01 1.584828943014144897e-01 2.632603049278259277e-01 -1.896639540791511536e-02 3.161082565784454346e-01 -7.448595017194747925e-02 1.982855647802352905e-01 -3.774740546941757202e-02 -2.045143693685531616e-01 2.679631710052490234e-01 -2.388623654842376709e-01 -2.487881332635879517e-01
-1.135701462626457214e-01 -3.094676136970520020e-01 9.531219303607940674e-02 3.092207014560699463e-01 -3.502900898456573486e-01 5.829034373164176941e-02 1.518811583518981934e-01 1.495555788278579712e-01 -2.866820245981216431e-02 -1.371422559022903442e-01 -7.087916880846023560e-02 -1.659876108169555664e-01 2.135021239519119263e-01 -3.415506333112716675e-02 -7.324483990669250488e-02 -3.760535642504692078e-02 -9.961347281932830811e-02 -3.098534643650054932e-01 1.606535762548446655e-01 2.959086596965789795e-01 -1.167587935924530029e-01 -3.734361380338668823e-02 -2.697328338399529457e-03 8.985418081283569336e-02 6.413280963897705078e-02 6.592975556850433350e-02 6.497375667095184326e-02 -4.857512935996055603e-02 4.555153101682662964e-02 3.406708315014839172e-02 -3.732848167419433594e-02 -4.972710013389587402e-01
-1.758909970521926880e-01 -1.222186535596847534e-01 -1.148780137300491333e-01 3.872270584106445312e-01 1.533495783805847168e-01 2.009029090404510498e-01 -8.078557997941970825e-02 -1.335612237453460693e-01 4.224040210247039795e-01 -3.561707213521003723e-02 -1.518349200487136841e-01 2.021804153919219971e-01 1.919302642345428467e-01 -5.091328173875808716e-03 7.886788249015808105e-02 2.093791961669921875e-02 -9.345389157533645630e-02 -3.305687606334686279e-01 -4.583117738366127014e-02 8.565132319927215576e-02 1.012287363409996033e-01 3.735477104783058167e-02 2.160828262567520142e-01 -2.714238762855529785e-01 1.244702935218811035e-01 -1.530565619468688965e-01 1.083694398403167725e-01 1.493215858936309814e-01 -1.349050551652908325e-01 -5.344629287719726562e-02 -1.266190875321626663e-02 -2.489307373762130737e-01
-3.679916635155677795e-02 -2.400868684053421021e-01 -8.341805636882781982e-02 3.622401654720306396e-01 -7.030363380908966064e-02 1.355341374874114990e-01 1.162438541650772095e-01 1.093427836894989014e-01 3.785610944032669067e-02 -8.612453192472457886e-02 -3.225039839744567871e-01 5.302022770047187805e-02 9.146975725889205933e-02 -1.048158556222915649e-01 -8.302380889654159546e-02 1.593724340200424194e-01 -2.344206869602203369e-01 -3.104951083660125732e-01 2.188602536916732788e-01 -2.082896418869495392e-02 4.639757052063941956e-02 1.653883140534162521e-03 1.708126068115234375e-01 2.137329429388046265e-01 4.114675521850585938e-01 7.591407001018524170e-02 -3.452921286225318909e-02 5.903616175055503845e-02 4.106777161359786987e-02 7.117202132940292358e-02 -1.924615800380706787e-01 -2.940801978111267090e-01
-9.803227335214614868e-02 -1.137662380933761597e-01 2.994369529187679291e-02 3.370096683502197266e-01 1.342648267745971680e-01 3.668876737356185913e-02 -1.235265433788299561e-01 2.277592755854129791e-02 1.674256920814514160e-01 -3.914749249815940857e-02 -2.350644618272781372e-01 9.361351281404495239e-02 1.646758168935775757e-01 8.944791555404663086e-02 4.352063685655593872e-02 9.921465069055557251e-02 -2.806275486946105957e-01 -2.278419286012649536e-01 1.157844439148902893e-01 4.459530711174011230e-01 2.614420605823397636e-03 -2.782176807522773743e-02 2.829987704753875732e-01 -8.736468106508255005e-02 3.247728943824768066e-01 2.078658342361450195e-01 2.405626624822616577e-01 8.834511786699295044e-02 -5.072766169905662537e-02 2.576570957899093628e-02 -1.935965567827224731e-01 2.934802509844303131e-02
1.142705529928207397e-01 -2.466484606266021729e-01 1.769212335348129272e-01 2.783267199993133545e-01 -1.596292108297348022e-01 3.609307482838630676e-02 4.252919182181358337e-02 -1.922783553600311279e-01 -1.360193639993667603e-02 8.709099143743515015e-02 -1.661400049924850464e-01 1.569322198629379272e-01 2.485336363315582275e-01 6.058911606669425964e-02 -4.816683754324913025e-02 -1.302278637886047363e-01 -2.458321452140808105e-01 -7.796755433082580566e-02 -6.140639632940292358e-02 2.380146235227584839e-01 7.685945928096771240e-02 -7.488872855901718140e-02 2.479050010442733765e-01 -1.339871138334274292e-01 5.317049026489257812e-01 -6.413631886243820190e-02 7.673338055610656738e-02 7.548031210899353027e-02 -1.686621457338333130e-02 3.430671244859695435e-02 -2.255013585090637207e-01 -1.961541175842285156e-01
1.050384640693664551e-01 -1.976967602968215942e-01 1.288764327764511108e-01 2.493964731693267822e-01 -1.750583499670028687e-01 2.361938953399658203e-01 -2.791754435747861862e-03 -1.552067250013351440e-01 -1.961164325475692749e-01 1.821402162313461304e-01 -1.911270916461944580e-01 -1.097818538546562195e-01 1.382242441177368164e-01 1.588009893894195557e-01 -1.927943527698516846e-01 1.365129649639129639e-01 7.934191264212131500e-03 -3.819150626659393311e-01 1.770336031913757324e-01 -4.581755027174949646e-02 -1.007369831204414368e-01 -1.207440420985221863e-01 2.443857789039611816e-01 -5.392539128661155701e-02 1.172157675027847290e-01 -8.838572353124618530e-02 1.688253134489059448e-01 2.249811738729476929e-01 -5.874289572238922119e-02 -2.967751324176788330e-01 -7.422716915607452393e-02 -2.752638459205627441e-01
-5.891008302569389343e-02 -2.860674560070037842e-01 1.603503674268722534e-01 1.124451458454132080e-01 -1.233511716127395630e-01 2.695317566394805908e-01 1.039640977978706360e-01 1.158390566706657410e-01 7.064570486545562744e-02 9.115231782197952271e-02 3.510867804288864136e-02 -3.314860463142395020e-01 1.866122707724571228e-02 5.294013768434524536e-02 1.263627409934997559e-02 -1.719249635934829712e-01 8.607519418001174927e-02 -1.966949552297592163e-01 4.219449684023857117e-02 2.818784415721893311e-01 -1.056109443306922913e-01 7.557814568281173706e-02 3.967383410781621933e-03 -3.162470757961273193e-01 -4.021706432104110718e-02 -1.104164049029350281e-01 4.889691770076751709e-01 -5.754772946238517761e-02 -1.831845343112945557e-01 -7.780812680721282959e-02 -1.045762076973915100e-01 -2.365983575582504272e-01
-1.840685866773128510e-02 -2.014654874801635742e-01 1.167442128062248230e-01 1.475366204977035522e-01 -2.028018087148666382e-01 1.040217205882072449e-01 1.009106170386075974e-02 -2.021994441747665405e-01 2.022237516939640045e-02 -9.593730419874191284e-02 -3.406914472579956055e-01 -6.147661432623863220e-02 1.108985915780067444e-01 -4.238731414079666138e-02 1.368088275194168091e-01 7.625193893909454346e-02 5.997298285365104675e-02 -3.115203082561492920e-01 -3.203777372837066650e-01 -5.586203560233116150e-02 -1.488683819770812988e-01 8.043105155229568481e-02 2.843374609947204590e-01 -1.158339902758598328e-01 5.310701727867126465e-01 -9.313318878412246704e-03 -1.043348573148250580e-02 -5.289368703961372375e-02 -1.793413758277893066e-01 6.018793210387229919e-02 -9.400720708072185516e-03 -1.115728393197059631e-01
-1.010309308767318726e-01 -2.557554841041564941e-01 1.430524736642837524e-01 2.845707833766937256e-01 1.109857633709907532e-01 2.290017902851104736e-02 1.867915540933609009e-01 -1.754321306943893433e-01 -3.523271158337593079e-02 9.523292630910873413e-02 -3.023013174533843994e-01 -9.223576635122299194e-02 1.572094559669494629e-01 4.938034340739250183e-02 4.300719872117042542e-02 -1.401352584362030029e-01 -1.046425551176071167e-01 -2.218568325042724609e-01 1.019879281520843506e-01 1.627638190984725952e-02 1.203207001090049744e-01 1.167095899581909180e-01 4.557113051414489746e-01 -9.642119705677032471e-02 2.755032777786254883e-01 -2.344869226217269897e-01 8.349875360727310181e-02 -1.567984372377395630e-02 -1.676477789878845215e-01 -1.516331136226654053e-01 -2.166377305984497070e-01 -1.831482946872711182e-01
-1.348070204257965088e-01 -2.563053071498870850e-01 1.367111802101135254e-01 2.583100199699401855e-01 -1.396589726209640503e-02 1.715469062328338623e-01 4.363577067852020264e-02 -9.210808575153350830e-02 9.042964316904544830e-03 1.966851204633712769e-01 -4.893825054168701172e-01 1.108312383294105530e-01 3.334947302937507629e-02 1.771380901336669922e-01 9.208756685256958008e-02 -9.558704495429992676e-02 -9.516556560993194580e-02 -1.208757534623146057e-01 -2.101322868838906288e-03 -1.596155390143394470e-02 -9.261718392372131348e-02 9.356442093849182129e-02 3.671253025531768799e-01 -2.117917090654373169e-01 1.727612614631652832e-01 -2.200077474117279053e-01 2.444628924131393433e-01 -9.449003264307975769e-03 -1.635031104087829590e-01 1.129168123006820679e-01 -6.560777127742767334e-02 -2.174212932586669922e-01
1.880971044301986694e-01 -2.807860076427459717e-01 7.199299335479736328e-02 2.456102967262268066e-01 1.597406566143035889e-01 2.117875218391418457e-02 7.536547258496284485e-03 -1.494631916284561157e-02 9.246551245450973511e-02 -2.370971888303756714e-01 5.105258524417877197e-02 -1.995038390159606934e-01 -4.583501443266868591e-02 -3.338933736085891724e-02 2.267605997622013092e-02 7.889793068170547485e-02 2.286732196807861328e-01 -9.206168353557586670e-02 -5.479779094457626343e-02 1.644379943609237671e-01 -2.917127311229705811e-01 -2.307740151882171631e-01 3.138680458068847656e-01 2.848069965839385986e-01 3.660045266151428223e-01 -8.715956658124923706e-02 -5.506023764610290527e-02 2.110628783702850342e-01 4.097175225615501404e-02 1.926903612911701202e-02 -1.326223015785217285e-01 -2.435840517282485962e-01
-9.360629320144653320e-02 -2.008920311927795410e-01 7.562245428562164307e-02 3.793126642704010010e-01 1.350325644016265869e-01 1.127849966287612915e-01 -1.615931652486324310e-02 -1.603715568780899048e-01 8.112954348325729370e-02 1.667450666427612305e-01 -1.998547911643981934e-01 -8.023301512002944946e-02 1.573753505945205688e-01 8.158782869577407837e-02 -2.286806330084800720e-02 4.749063402414321899e-02 -5.483749508857727051e-02 -3.202129900455474854e-01 -9.593369066715240479e-02 2.195377200841903687e-01 9.119655936956405640e-02 9.625308215618133545e-02 3.900136649608612061e-01 -5.203603953123092651e-02 2.326774448156356812e-01 -2.701312899589538574e-01 3.171751499176025391e-01 1.930285431444644928e-02 -1.936150938272476196e-01 1.034688577055931091e-01 -6.374106556177139282e-02 -1.170489266514778137e-01
-1.013112366199493408e-01 7.969538867473602295e-02 1.447624117136001587e-01 1.175932213664054871e-02 -5.866132676601409912e-02 5.624622479081153870e-02 -1.031094230711460114e-02 1.315915286540985107e-01 2.844590544700622559e-01 -3.279562667012214661e-02 1.801276057958602905e-01 -9.489406645298004150e-02 2.370426207780838013e-01 -3.029658645391464233e-02 -6.366191804409027100e-02 -5.780993960797786713e-03 -2.148319594562053680e-02 -2.146147042512893677e-01 1.240820735692977905e-01 -2.835077345371246338e-01 2.553879320621490479e-01 -6.104823667556047440e-03 -4.344790056347846985e-02 -1.438162028789520264e-01 2.671639025211334229e-01 -4.830806981772184372e-03 4.062497913837432861e-01 -6.529898941516876221e-02 -1.048309206962585449e-01 1.064622849225997925e-01 4.071937408298254013e-03 -5.103507637977600098e-01
-2.032045274972915649e-01 -3.707980513572692871e-01 -1.123340986669063568e-02 2.798663079738616943e-01 -2.354803234338760376e-01 1.404918283224105835e-01 1.105944290757179260e-01 2.136068791151046753e-01 3.371883928775787354e-01 -1.522160768508911133e-01 -3.737829625606536865e-02 -9.245783090591430664e-02 1.751515418291091919e-01 2.087699808180332184e-02 6.144497171044349670e-02 1.444715633988380432e-02 -1.124128401279449463e-01 -2.096523493528366089e-01 2.818782925605773926e-01 1.116581708192825317e-01 -5.886544659733772278e-02 -2.426540404558181763e-01 -4.726445674896240234e-02 1.455684453248977661e-01 8.545277267694473267e-02 8.799652010202407837e-02 1.656330525875091553e-01 -1.154549233615398407e-02 -2.505136653780937195e-02 7.499900460243225098e-02 -5.706834420561790466e-02 -3.760343492031097412e-01
2.755248248577117920e-01 -2.531461417675018311e-01 3.791306018829345703e-01 1.807822287082672119e-01 -1.779340803623199463e-01 1.201968714594841003e-01 2.841652631759643555e-01 -1.247800886631011963e-01 -2.740867249667644501e-02 -3.692101240158081055e-01 1.223649457097053528e-01 2.016075700521469116e-02 -1.824827939271926880e-01 -4.705854132771492004e-02 2.562178485095500946e-02 -2.697708830237388611e-02 -1.605226248502731323e-01 -1.468171030282974243e-01 -2.622943744063377380e-02 -1.918823421001434326e-01 -8.410677313804626465e-02 -3.640642389655113220e-02 1.919103264808654785e-01 -7.280129939317703247e-02 1.855329722166061401e-01 -1.413385719060897827e-01 2.166903018951416016e-01 1.023695543408393860e-01 -1.584355980157852173e-01 -1.392657682299613953e-02 -2.321711629629135132e-01 -1.594250500202178955e-01
-3.878325521945953369e-01 -3.174166679382324219e-01 7.621106505393981934e-02 -4.010212421417236328e-02 3.023365512490272522e-02 2.778568863868713379e-01 -3.054123222827911377e-01 1.389143764972686768e-01 4.108001664280891418e-02 -8.273955434560775757e-02 -7.984342426061630249e-02 -1.018975600600242615e-01 -2.023569308221340179e-03 -8.850662037730216980e-03 -4.721938446164131165e-02 -1.886306405067443848e-01 1.205742582678794861e-01 -4.224163293838500977e-01 5.413572490215301514e-02 1.842277795076370239e-01 -1.608702987432479858e-01 2.817900180816650391e-01 1.175338774919509888e-01 -9.590587019920349121e-02 6.504699587821960449e-02 -1.580034196376800537e-01 2.629034221172332764e-01 2.015233971178531647e-02 -7.912162691354751587e-02 -6.442516297101974487e-02 1.298912614583969116e-01 -5.826126039028167725e-02
-9.554617851972579956e-02 -2.962887585163116455e-01 2.984101176261901855e-01 1.341533362865447998e-01 -4.902751743793487549e-02 1.204254403710365295e-01 1.290722340345382690e-01 1.435335576534271240e-01 4.903627187013626099e-02 -1.076776459813117981e-01 -5.058502778410911560e-03 -2.364100366830825806e-01 2.025280296802520752e-01 7.275447715073823929e-03 -1.921901851892471313e-01 -1.832834780216217041e-01 -8.517600595951080322e-02 -2.552647888660430908e-01 -1.244624610990285873e-02 3.359071910381317139e-01 -1.593456566333770752e-01 1.067169159650802612e-01 2.128212451934814453e-01 -4.511169791221618652e-01 -4.049605876207351685e-02 -1.098923385143280029e-01 9.173934906721115112e-02 5.257496610283851624e-02 -1.610188484191894531e-01 -3.525032475590705872e-02 4.110238701105117798e-02 -1.887270063161849976e-01
-9.253881126642227173e-02 1.529410630464553833e-01 9.305665642023086548e-02 -3.073146939277648926e-02 -1.655928231775760651e-02 2.500513792037963867e-01 1.918954253196716309e-01 1.852328032255172729e-01 1.975354850292205811e-01 -2.962778806686401367e-01 -2.350809276103973389e-01 6.404925137758255005e-02 2.832480370998382568e-01 6.553599983453750610e-02 9.244620054960250854e-02 1.080784760415554047e-02 -1.372087150812149048e-01 -5.120986104011535645e-01 -7.924967259168624878e-02 1.846373081207275391e-01 7.131111621856689453e-02 -4.689022526144981384e-02 -2.370202541351318359e-02 -1.277624517679214478e-01 2.273790687322616577e-01 1.426853984594345093e-01 3.228217363357543945e-02 1.150690391659736633e-01 -5.215798690915107727e-02 -7.265465706586837769e-02 -1.487432718276977539e-01 -2.882259786128997803e-01
-8.098544180393218994e-02 5.312369205057621002e-03 -1.429109252057969570e-03 4.819101393222808838e-01 4.114146903157234192e-02 -2.345191501080989838e-02 -1.696245819330215454e-01 -2.369717806577682495e-01 8.799382299184799194e-02 -7.999683916568756104e-02 -1.080415025353431702e-01 2.187758125364780426e-02 -1.099420059472322464e-02 6.751987338066101074e-02 -1.317936182022094727e-01 -5.934497714042663574e-02 -1.917784363031387329e-01 -3.479084968566894531e-01 -1.001652032136917114e-01 2.553032338619232178e-01 -9.469802491366863251e-03 1.014545857906341553e-01 2.770155668258666992e-01 -8.778665959835052490e-02 1.601149439811706543e-01 -1.082823649048805237e-01 1.557069718837738037e-01 2.411499172449111938e-01 -2.242204248905181885e-01 3.049033228307962418e-03 -1.397068798542022705e-01 -3.236002027988433838e-01
8.453895896673202515e-02 -9.576746076345443726e-02 1.693998277187347412e-01 1.492941230535507202e-01 -3.247853368520736694e-02 3.222563490271568298e-02 -2.456509135663509369e-02 2.314701378345489502e-01 -8.836916834115982056e-02 -1.244205459952354431e-01 -1.308546513319015503e-01 7.333099097013473511e-02 1.127362996339797974e-02 -2.437528669834136963e-01 3.987419605255126953e-01 -3.559941053390502930e-02 -1.878873854875564575e-01 -2.550822198390960693e-01 1.891621947288513184e-02 1.670844852924346924e-01 1.031414419412612915e-01 -9.613972902297973633e-02 3.794780373573303223e-01 6.166112050414085388e-02 3.298777341842651367e-01 3.169872798025608063e-03 1.208512694574892521e-03 2.643237113952636719e-01 -1.367836296558380127e-01 -1.988914329558610916e-03 -5.710395053029060364e-03 -3.421287834644317627e-01
-7.897668331861495972e-02 -2.051017880439758301e-01 2.509055733680725098e-01 1.498870253562927246e-01 1.806813925504684448e-01 1.408523917198181152e-01 1.018443182110786438e-01 -3.745954483747482300e-02 -6.636673118919134140e-03 -1.166463568806648254e-01 3.033236265182495117e-01 -2.472821623086929321e-01 -1.268391162157058716e-01 -2.122968994081020355e-02 5.252747610211372375e-02 -1.860205382108688354e-01 -1.070065144449472427e-02 -3.271328806877136230e-01 -2.128355018794536591e-02 -1.262955814599990845e-01 -3.108959197998046875e-01 1.175457611680030823e-01 3.940164744853973389e-01 -2.524905800819396973e-01 1.278506964445114136e-01 -4.229678586125373840e-02 1.515180319547653198e-01 2.306650876998901367e-01 -7.569938153028488159e-02 2.913848124444484711e-02 1.189866755157709122e-02 -1.651731878519058228e-01
-1.930052191019058228e-01 -1.450157612562179565e-01 1.565248519182205200e-01 5.251995325088500977e-01 1.597598344087600708e-01 1.089421752840280533e-02 -6.732316315174102783e-02 -1.404258608818054199e-01 1.562488377094268799e-01 3.609635308384895325e-02 -1.398572623729705811e-01 -5.451543629169464111e-02 1.088671833276748657e-01 2.306487262248992920e-01 -7.653447240591049194e-02 1.515000015497207642e-01 -4.560414329171180725e-02 -1.160778552293777466e-01 7.626066450029611588e-03 2.556746006011962891e-01 -1.354334652423858643e-01 -1.031533116474747658e-03 4.001332223415374756e-01 -8.084476739168167114e-02 1.714657694101333618e-01 -1.589611470699310303e-01 6.013123691082000732e-02 9.707546234130859375e-02 -1.693705320358276367e-01 -1.318604052066802979e-01 3.339653462171554565e-02 -2.617579996585845947e-01
-1.140237748622894287e-01 -2.675427794456481934e-01 -2.369532361626625061e-03 1.747261881828308105e-01 1.314850747585296631e-01 1.192491278052330017e-01 -5.067258328199386597e-02 2.489506602287292480e-01 -3.149339184165000916e-02 5.926635116338729858e-02 -7.976508885622024536e-02 3.888202458620071411e-02 -1.570147424936294556e-01 8.693269640207290649e-02 1.659647002816200256e-02 -2.843338549137115479e-01 -1.272071748971939087e-01 -5.400360822677612305e-01 -1.264200732111930847e-02 4.410540685057640076e-02 -1.257066875696182251e-01 1.220540851354598999e-01 1.361447423696517944e-01 1.277459226548671722e-02 2.584127187728881836e-01 6.805286556482315063e-02 -3.486240208148956299e-01 -6.644741445779800415e-02 5.683568492531776428e-02 1.314011663198471069e-01 2.971529215574264526e-02 -2.916428148746490479e-01
-2.024728618562221527e-02 -2.717048227787017822e-01 9.206962585449218750e-02 2.624970674514770508e-01 9.817159175872802734e-02 -1.235605776309967041e-01 1.310784667730331421e-01 -6.289893388748168945e-02 -8.727856725454330444e-02 -1.746246777474880219e-02 -1.705008447170257568e-01 -9.002030827105045319e-03 2.466965317726135254e-01 1.050199568271636963e-01 3.288398981094360352e-01 1.159221678972244263e-01 -1.593502461910247803e-01 -2.120349556207656860e-01 -2.391529679298400879e-01 7.848780602216720581e-02 -1.858495622873306274e-01 3.278785645961761475e-01 2.218760699033737183e-01 -1.148681640625000000e-01 1.092249676585197449e-01 -1.673718988895416260e-01 2.062243223190307617e-01 6.404899805784225464e-02 -3.065179288387298584e-01 -6.637264788150787354e-02 -1.028895676136016846e-01 -1.952264308929443359e-01
1.251378059387207031e-01 -3.234069049358367920e-01 2.044121176004409790e-01 3.627246916294097900e-01 8.329626172780990601e-02 3.272651731967926025e-01 -1.781711280345916748e-01 8.546870946884155273e-02 -6.594652682542800903e-02 -1.118000447750091553e-01 5.267392098903656006e-02 5.886423960328102112e-02 -1.182305216789245605e-01 -2.327697426080703735e-01 4.596984479576349258e-03 -1.025617644190788269e-01 -3.132868558168411255e-02 -3.292255997657775879e-01 -1.175578404217958450e-02 1.242559626698493958e-01 4.970794543623924255e-02 -2.253124862909317017e-01 1.465144902467727661e-01 1.247752085328102112e-01 2.202844917774200439e-01 5.932117626070976257e-02 8.967053890228271484e-02 1.421722173690795898e-01 1.299325525760650635e-01 1.372178792953491211e-01 -9.434352070093154907e-02 -3.337451517581939697e-01
-1.592351794242858887e-01 -1.996269524097442627e-01 -5.960561335086822510e-03 2.605822980403900146e-01 -2.666192352771759033e-01 3.110505342483520508e-01 1.330843865871429443e-01 3.643623888492584229e-01 1.832652986049652100e-01 -1.487657129764556885e-01 2.891684137284755707e-02 -2.117704451084136963e-01 5.803047493100166321e-02 5.486544966697692871e-02 7.329514622688293457e-02 -1.026110798120498657e-01 -1.131417751312255859e-01 -1.572251021862030029e-01 9.761172346770763397e-03 1.455539613962173462e-01 -9.970861673355102539e-02 -1.284272074699401855e-01 -4.640776664018630981e-02 2.257572710514068604e-01 2.551462352275848389e-01 -1.323095858097076416e-01 5.160026252269744873e-03 2.510006353259086609e-02 9.917344432324171066e-04 -1.059273928403854370e-01 -6.779415905475616455e-02 -4.329304099082946777e-01
1.750833839178085327e-01 -4.879910647869110107e-01 8.443699777126312256e-02 1.947550624608993530e-01 6.368507444858551025e-02 1.491246521472930908e-01 -4.537897557020187378e-02 2.414900362491607666e-01 1.266490072011947632e-01 6.089918315410614014e-02 -2.786698751151561737e-02 1.720865070819854736e-01 -1.466532647609710693e-01 1.759989261627197266e-01 1.958915740251541138e-01 -1.836380064487457275e-01 -3.718417510390281677e-02 -4.149466156959533691e-01 -6.689373403787612915e-02 1.160525903105735779e-01 -2.512865066528320312e-01 -3.755068406462669373e-02 2.008021771907806396e-01 -6.382791697978973389e-02 6.399382650852203369e-02 7.662146538496017456e-02 -1.033309772610664368e-01 5.821215361356735229e-02 -5.388404056429862976e-02 2.276357412338256836e-01 1.575453132390975952e-01 -1.439845860004425049e-01
8.330725878477096558e-02 -4.400357007980346680e-01 9.839983284473419189e-02 1.459733992815017700e-01 1.088888868689537048e-01 3.304619193077087402e-01 6.713149696588516235e-02 -4.776527173817157745e-03 -1.270790696144104004e-01 -1.859942823648452759e-01 -1.088079884648323059e-01 7.502536475658416748e-02 -7.142129540443420410e-02 -1.322835087776184082e-01 6.959303468465805054e-02 3.969287499785423279e-02 -3.098442405462265015e-02 -1.911317855119705200e-01 -1.326525658369064331e-01 -3.319603204727172852e-01 -4.045458976179361343e-03 -1.251365095376968384e-01 2.039838731288909912e-01 7.355825044214725494e-03 8.904691040515899658e-02 -2.171780914068222046e-01 9.280790574848651886e-03 -2.022999152541160583e-02 -3.414764404296875000e-01 -1.353348195552825928e-01 -9.569997340440750122e-02 -3.511706590652465820e-01
-4.978448152542114258e-02 -4.252371191978454590e-01 1.826824694871902466e-01 2.528957724571228027e-01 1.767861992120742798e-01 1.149202212691307068e-01 -7.653868943452835083e-02 -9.564113616943359375e-02 1.757401823997497559e-01 1.729636639356613159e-01 6.145542487502098083e-02 6.837458163499832153e-02 1.148599609732627869e-01 1.074222922325134277e-01 2.850072644650936127e-02 -1.923384219408035278e-01 -2.492883056402206421e-02 -2.967977821826934814e-01 7.031656801700592041e-02 6.356371939182281494e-02 1.471320092678070068e-01 1.127564441412687302e-02 4.014365077018737793e-01 1.586074824444949627e-03 1.034335643053054810e-01 -8.288123458623886108e-02 -1.438195705413818359e-01 -2.825482785701751709e-01 -1.301740854978561401e-01 -8.589550852775573730e-02 -1.071619614958763123e-02 -3.239774107933044434e-01
-8.695021271705627441e-02 -1.557364910840988159e-01 3.457005023956298828e-01 -1.992610748857259750e-03 -1.369336619973182678e-02 1.776150427758693695e-02 6.927212327718734741e-02 2.252574712038040161e-01 3.993715941905975342e-01 -4.132315143942832947e-02 2.550314068794250488e-01 -1.027398183941841125e-01 -8.717624098062515259e-02 5.710092559456825256e-02 1.325424313545227051e-01 -2.776786983013153076e-01 2.147930441424250603e-03 -2.276885956525802612e-01 2.739940024912357330e-02 1.066741645336151123e-01 -1.090731918811798096e-01 1.233484819531440735e-01 3.627798855304718018e-01 -2.501815557479858398e-01 -5.715085938572883606e-02 2.305751107633113861e-02 3.008317053318023682e-01 4.290934279561042786e-02 -2.035748213529586792e-01 -1.844135299324989319e-02 6.187926232814788818e-02 -1.525001823902130127e-01
-2.143428772687911987e-01 -2.486393451690673828e-01 -6.571342796087265015e-02 1.738911420106887817e-01 -1.590857952833175659e-01 3.793179243803024292e-02 -1.253022439777851105e-02 6.560649722814559937e-02 1.170353069901466370e-01 -1.527978926897048950e-01 -2.816057205200195312e-01 4.590004682540893555e-02 7.262794673442840576e-02 -3.310148837044835091e-03 -7.365687936544418335e-02 2.129520773887634277e-01 -2.392416745424270630e-01 -4.384967982769012451e-01 -2.951255254447460175e-02 1.767382621765136719e-01 4.377594962716102600e-02 -9.901919960975646973e-02 3.947559297084808350e-01 2.684425562620162964e-02 1.722739040851593018e-01 -1.134683936834335327e-01 -8.911796659231185913e-02 -1.697652339935302734e-01 1.973685920238494873e-01 5.802080780267715454e-02 -1.947212666273117065e-01 -2.061744779348373413e-01
2.207217067480087280e-01 -4.374377429485321045e-01 -1.685306578874588013e-01 1.508097797632217407e-01 -3.378767669200897217e-01 2.466755360364913940e-01 6.649224460124969482e-02 1.550804823637008667e-01 3.113150224089622498e-02 5.255522951483726501e-02 -2.476647943258285522e-01 -9.822780266404151917e-03 -7.849699258804321289e-02 8.457375317811965942e-02 6.454509496688842773e-02 2.864995971322059631e-02 -7.356683909893035889e-02 5.626978352665901184e-02 -9.387489408254623413e-02 -4.200346767902374268e-02 -1.927575767040252686e-01 -9.189236164093017578e-02 1.458148360252380371e-01 1.977130305022001266e-03 1.572367697954177856e-01 -2.638198137283325195e-01 1.301023215055465698e-01 2.299486659467220306e-02 1.385787315666675568e-02 9.219010360538959503e-03 1.580559909343719482e-01 -4.458443522453308105e-01
1.165866404771804810e-01 -1.654737889766693115e-01 2.116928696632385254e-01 2.817525565624237061e-01 -1.009527891874313354e-01 5.174789748707553372e-06 2.273037135601043701e-01 -2.379883266985416412e-02 1.624875813722610474e-01 1.976211071014404297e-01 -3.887475430965423584e-01 -6.434344500303268433e-02 1.916972398757934570e-01 2.435452863574028015e-02 6.048593297600746155e-02 -2.095978409051895142e-01 -1.483818590641021729e-01 -3.749564886093139648e-01 -1.340418606996536255e-01 1.019773632287979126e-01 5.766497924923896790e-02 5.636815726757049561e-02 2.804875671863555908e-01 -2.201106846332550049e-01 1.160110831260681152e-01 -9.525126963853836060e-02 2.028638720512390137e-01 -5.980578064918518066e-02 -1.084784045815467834e-01 1.187894418835639954e-01 -1.929039657115936279e-01 -1.086178049445152283e-01
1.300973296165466309e-01 -2.535760998725891113e-01 3.399461209774017334e-01 2.770239412784576416e-01 1.649451702833175659e-01 -3.260876238346099854e-02 5.760411173105239868e-02 -3.502240031957626343e-02 -1.274165660142898560e-01 4.715899005532264709e-02 -2.013494819402694702e-01 7.176514714956283569e-02 5.192503705620765686e-02 4.501608386635780334e-02 2.804266810417175293e-01 -4.425321519374847412e-02 -2.185103744268417358e-01 -2.468318790197372437e-01 -4.853116348385810852e-02 1.595832705497741699e-01 9.764858335256576538e-02 -6.033767387270927429e-02 3.686414062976837158e-01 2.381811849772930145e-02 1.591769009828567505e-01 6.953654438257217407e-02 3.937203884124755859e-01 -2.580234315246343613e-03 -1.409505307674407959e-01 -7.186114042997360229e-02 -1.766447536647319794e-02 -2.179673761129379272e-01
4.560511559247970581e-02 -2.542758882045745850e-01 1.665456444025039673e-01 2.603628933429718018e-01 5.307425744831562042e-03 -6.036035716533660889e-02 4.316864535212516785e-02 -9.422473609447479248e-02 -4.059840738773345947e-02 1.150761321187019348e-01 -3.890840336680412292e-02 1.473731845617294312e-01 1.340039074420928955e-01 3.538006842136383057e-01 7.925913482904434204e-02 -1.176295578479766846e-01 -3.960454463958740234e-02 -4.070485532283782959e-01 2.063114345073699951e-01 -3.512115404009819031e-02 4.662037268280982971e-02 -2.043478190898895264e-01 2.604094147682189941e-01 -1.567948982119560242e-02 7.010987401008605957e-02 4.510649666190147400e-02 2.820248305797576904e-01 1.377456486225128174e-01 -8.251738548278808594e-02 -1.099109500646591187e-01 -3.335857093334197998e-01 -2.515434026718139648e-01
7.423742860555648804e-02 7.282106578350067139e-02 2.014876902103424072e-01 2.980411984026432037e-02 2.014852464199066162e-01 3.765948116779327393e-01 1.415062695741653442e-01 -2.007075846195220947e-01 1.047674044966697693e-01 3.647406399250030518e-02 -7.489486783742904663e-02 -5.907847359776496887e-02 -2.038652747869491577e-01 -2.493386156857013702e-02 -5.636300891637802124e-03 1.559967640787363052e-02 -7.948668301105499268e-02 -3.121673166751861572e-01 -1.050880029797554016e-01 7.376289367675781250e-02 -1.239186599850654602e-01 2.269260883331298828e-01 1.437872499227523804e-01 -1.851193010807037354e-01 2.928044199943542480e-01 -2.206415683031082153e-01 2.473434433341026306e-02 3.217241540551185608e-02 -1.408122032880783081e-01 -1.416877508163452148e-01 -1.596816331148147583e-01 -4.445188641548156738e-01
-1.121580600738525391e-01 -2.522707283496856689e-01 1.892417967319488525e-01 3.830608129501342773e-01 1.774962395429611206e-01 2.769478857517242432e-01 1.457081288099288940e-01 -6.687523424625396729e-02 2.011412754654884338e-02 -9.942079335451126099e-02 -1.845902949571609497e-01 1.821327209472656250e-01 -6.418635696172714233e-02 -6.666840612888336182e-02 -6.864853948354721069e-02 2.927963435649871826e-02 -3.191331028938293457e-02 1.070267409086227417e-01 -3.959854245185852051e-01 2.407758086919784546e-01 4.715978726744651794e-02 1.177575588226318359e-01 1.400090754032135010e-01 9.560119360685348511e-02 1.634117364883422852e-01 8.051726222038269043e-02 1.835940480232238770e-01 1.789393723011016846e-01 -2.189497947692871094e-01 3.473987802863121033e-02 -7.999984174966812134e-02 -2.985168993473052979e-01
9.534657001495361328e-02 -3.295072019100189209e-01 7.616575807332992554e-02 3.276879489421844482e-01 1.826322823762893677e-01 3.453189432621002197e-01 2.687440626323223114e-02 2.794908173382282257e-02 4.481280595064163208e-02 2.200383245944976807e-01 9.637209773063659668e-02 -1.653172820806503296e-01 3.095699846744537354e-02 7.025361806154251099e-02 6.944677233695983887e-02 -2.867795526981353760e-01 -6.185984238982200623e-02 -3.113946318626403809e-01 1.609777659177780151e-01 7.313902676105499268e-02 3.848041594028472900e-02 1.603750735521316528e-01 -7.494818419218063354e-02 1.831377297639846802e-01 6.562296301126480103e-02 4.259507730603218079e-02 1.502490192651748657e-01 3.723066449165344238e-01 9.940914809703826904e-02 -7.159691303968429565e-02 -5.948754400014877319e-02 -2.253437340259552002e-01
-2.294295579195022583e-01 -4.549415037035942078e-02 2.280375063419342041e-01 1.590404957532882690e-01 2.449338696897029877e-02 8.034730702638626099e-02 2.387779764831066132e-02 2.170210629701614380e-01 3.310643434524536133e-01 -5.768441781401634216e-02 2.368385046720504761e-01 -1.132689863443374634e-01 4.451328888535499573e-02 -1.584633886814117432e-01 7.616678252816200256e-03 -1.056420728564262390e-01 5.000907182693481445e-02 -2.017767727375030518e-01 -4.886983335018157959e-02 1.539017558097839355e-01 -2.559004426002502441e-01 2.626868372317403555e-04 4.423934817314147949e-01 -3.409360349178314209e-01 8.226393908262252808e-02 -7.945315539836883545e-02 9.199506044387817383e-02 2.366227284073829651e-02 -2.387373894453048706e-01 -4.315759241580963135e-02 8.722495287656784058e-02 -2.404514849185943604e-01
-4.631866887211799622e-02 -2.589764595031738281e-01 -9.893328696489334106e-02 3.455462455749511719e-01 -3.366915285587310791e-01 1.130195111036300659e-01 2.207569628953933716e-01 1.723970286548137665e-02 2.086897194385528564e-01 -1.196281015872955322e-01 1.986438967287540436e-02 -3.244077786803245544e-02 -2.830427698791027069e-02 -7.530600298196077347e-03 1.440101414918899536e-01 -1.331277042627334595e-01 -2.148687541484832764e-01 -4.716115072369575500e-02 2.652299217879772186e-02 1.812941282987594604e-01 -2.139065116643905640e-01 5.291933938860893250e-02 -3.005849011242389679e-02 2.086656093597412109e-01 1.117141097784042358e-01 7.367605715990066528e-02 3.929272592067718506e-01 -2.155049890279769897e-02 -3.633398795500397682e-03 -8.031228557229042053e-03 3.987145796418190002e-02 -4.223795533180236816e-01
-1.020413711667060852e-01 -1.234357059001922607e-01 3.503546416759490967e-01 1.050699576735496521e-01 9.116152673959732056e-02 2.935190498828887939e-01 -8.574612438678741455e-02 1.215801537036895752e-01 1.872473657131195068e-01 -1.762077063322067261e-01 2.213573157787322998e-01 -2.222456485033035278e-01 -1.972804404795169830e-02 -2.385020442306995392e-02 1.930851675570011139e-02 -2.040339857339859009e-01 8.916702121496200562e-02 -4.060164093971252441e-02 -1.267975717782974243e-01 1.238139346241950989e-01 -1.203802078962326050e-01 2.690438032150268555e-01 4.482751786708831787e-01 -1.650131046772003174e-01 -2.988340333104133606e-02 -1.203337460756301880e-01 1.655333936214447021e-01 -2.575162798166275024e-02 -1.280572712421417236e-01 -1.491121109575033188e-02 -1.325077414512634277e-01 -2.877880632877349854e-01
4.300042986869812012e-02 -2.991588115692138672e-01 1.294516921043395996e-01 2.100478857755661011e-01 1.205886527895927429e-01 -2.063356526196002960e-02 1.248511523008346558e-01 -1.241092458367347717e-01 -5.131457746028900146e-02 1.021296977996826172e-01 -1.913221329450607300e-01 -9.913024306297302246e-02 8.793107233941555023e-03 3.537753829732537270e-03 1.890328526496887207e-01 -5.239581689238548279e-02 -7.483539730310440063e-02 -1.570134609937667847e-01 -1.897401548922061920e-02 9.221289306879043579e-02 -1.682503968477249146e-01 3.445506393909454346e-01 2.720731496810913086e-01 -1.562697291374206543e-01 2.448801696300506592e-01 -2.665277384221553802e-02 1.394622176885604858e-01 1.165109276771545410e-01 -3.229302763938903809e-01 -1.926359087228775024e-01 -3.744038641452789307e-01 -2.095225155353546143e-01
-4.497969150543212891e-02 -3.456445932388305664e-01 1.901691854000091553e-01 2.340225279331207275e-01 -2.163235992193222046e-01 2.592292428016662598e-01 -1.952846162021160126e-02 -3.725565224885940552e-02 2.328765690326690674e-01 1.661507971584796906e-02 7.912963628768920898e-02 -1.242711991071701050e-01 -2.295199781656265259e-02 7.768245041370391846e-02 -2.100996486842632294e-02 -8.258999139070510864e-02 8.979965001344680786e-02 -2.512852549552917480e-01 2.272279262542724609e-01 -1.990860700607299805e-02 8.405656367540359497e-02 3.401249647140502930e-02 1.744216680526733398e-01 1.498495936393737793e-01 -7.826956361532211304e-02 2.036878019571304321e-01 -1.411108579486608505e-02 1.763410493731498718e-02 -4.744416847825050354e-02 3.679227828979492188e-01 -1.505502611398696899e-01 -4.347743391990661621e-01
-3.826592117547988892e-02 3.054966032505035400e-02 6.995557923801243305e-04 1.447139680385589600e-01 6.292289495468139648e-02 -2.408838830888271332e-03 3.345185518264770508e-01 1.786726266145706177e-01 1.966525465250015259e-01 -1.591200083494186401e-01 -2.715777456760406494e-01 -8.375702053308486938e-02 -9.405846893787384033e-02 1.055529620498418808e-02 -3.254514634609222412e-01 7.759730517864227295e-02 -5.243609100580215454e-02 -2.170425355434417725e-01 8.650750853121280670e-03 7.374708540737628937e-03 1.352614350616931915e-02 -8.381871506571769714e-03 3.646228611469268799e-01 -6.781488656997680664e-02 2.107341289520263672e-01 -1.072942018508911133e-01 2.432645559310913086e-01 -2.331510782241821289e-01 -2.778044342994689941e-01 -2.372708469629287720e-01 1.826245039701461792e-01 -1.978335976600646973e-01
-1.326644569635391235e-01 -1.796978712081909180e-01 3.113599121570587158e-01 3.067696392536163330e-01 9.646914899349212646e-02 3.438527509570121765e-02 8.179401606321334839e-02 2.057542949914932251e-01 1.867492198944091797e-01 -1.021961569786071777e-01 2.638451159000396729e-01 -8.268781006336212158e-02 1.675908714532852173e-01 -2.340620942413806915e-02 9.805389493703842163e-02 -6.558165699243545532e-02 1.890421099960803986e-02 -2.032704204320907593e-01 8.642349392175674438e-02 9.007479250431060791e-02 -3.216198682785034180e-01 2.873954474925994873e-01 3.346224725246429443e-01 -2.552883028984069824e-01 3.128954395651817322e-02 -9.786480665206909180e-02 2.270728498697280884e-01 -7.791442424058914185e-02 -9.297226369380950928e-02 -5.769825354218482971e-02 -1.246889960020780563e-02 -1.856480389833450317e-01
-1.315844058990478516e-01 -1.102969124913215637e-01 1.197912320494651794e-01 5.109253525733947754e-01 1.769166141748428345e-01 3.791832178831100464e-02 -9.430113434791564941e-02 9.254215285181999207e-03 2.900001406669616699e-01 3.915880993008613586e-02 -1.837892085313796997e-02 -3.927095606923103333e-02 1.162627264857292175e-01 3.080278262495994568e-02 -2.094063013792037964e-01 2.358878031373023987e-02 -8.385791629552841187e-02 -3.775528669357299805e-01 -4.496457800269126892e-02 1.958316117525100708e-01 -2.321699075400829315e-02 3.272722288966178894e-02 3.038741350173950195e-01 3.211683407425880432e-02 1.218067854642868042e-01 -2.648341059684753418e-01 7.038375735282897949e-02 2.068551629781723022e-01 2.838820777833461761e-02 8.972851932048797607e-02 -2.573393285274505615e-01 -1.195588335394859314e-01
-1.145269125699996948e-01 -3.093093931674957275e-01 -5.046509578824043274e-02 3.009941875934600830e-01 -2.921634912490844727e-01 1.477084904909133911e-01 1.097998842597007751e-01 2.322935461997985840e-01 7.607880234718322754e-02 -1.719789654016494751e-01 7.098864018917083740e-02 -1.689878702163696289e-01 3.986233845353126526e-02 -2.851690910756587982e-02 2.400680929422378540e-01 -9.080120362341403961e-03 -7.309147715568542480e-02 -2.871428728103637695e-01 1.688187718391418457e-01 1.615206301212310791e-01 -2.023748159408569336e-01 2.120976522564888000e-02 5.814945325255393982e-02 1.370224803686141968e-01 7.745005190372467041e-02 -1.948585547506809235e-02 2.108964771032333374e-01 7.440836634486913681e-03 -5.103853717446327209e-02 8.174068480730056763e-02 -8.842455595731735229e-02 -4.709934294223785400e-01
-1.641020774841308594e-01 -1.463432312011718750e-01 2.567024827003479004e-01 2.852047979831695557e-01 2.709065563976764679e-02 1.951273977756500244e-01 -3.202975913882255554e-02 1.277911216020584106e-01 7.527471333742141724e-02 -2.014520615339279175e-01 7.756116986274719238e-02 -3.687877357006072998e-01 8.762597292661666870e-02 7.505833357572555542e-02 -1.063571199774742126e-01 -3.251320421695709229e-01 1.095664594322443008e-02 -1.306248605251312256e-01 4.132554680109024048e-02 2.598620355129241943e-01 -2.085053324699401855e-01 1.962674409151077271e-01 -2.973013091832399368e-03 -3.357279300689697266e-01 1.239463984966278076e-01 -5.604044720530509949e-02 1.491204798221588135e-01 7.223278284072875977e-02 -3.381305560469627380e-02 1.817879453301429749e-02 -1.560835838317871094e-01 -2.769782245159149170e-01
-5.322643369436264038e-02 -3.491989672183990479e-01 1.929539740085601807e-01 1.209136322140693665e-01 8.546958863735198975e-02 2.101516276597976685e-01 7.108074426651000977e-02 -3.233725577592849731e-02 5.388876795768737793e-02 -8.479917421936988831e-03 1.943826526403427124e-01 -2.873591482639312744e-01 2.158344835042953491e-01 4.824635013937950134e-02 -7.066991180181503296e-02 -2.291705012321472168e-01 3.807853907346725464e-02 -1.575514972209930420e-01 -1.093847006559371948e-01 1.958643645048141479e-01 -2.607852816581726074e-01 1.622442603111267090e-01 2.201182097196578979e-01 -3.654132783412933350e-01 -2.346063777804374695e-02 -1.328458786010742188e-01 1.563908010721206665e-01 1.624340415000915527e-01 -1.434337645769119263e-01 6.624727696180343628e-02 1.333602815866470337e-01 -2.671100795269012451e-01
3.842851519584655762e-02 -1.530747413635253906e-01 2.754364907741546631e-01 1.447131633758544922e-01 8.061286993324756622e-03 1.210056766867637634e-01 -1.805686354637145996e-01 -6.332635879516601562e-03 -1.318756341934204102e-01 7.712210062891244888e-04 -4.410850815474987030e-03 4.739186540246009827e-02 1.866620182991027832e-01 -1.537841856479644775e-01 1.420430094003677368e-01 -4.396839067339897156e-02 -1.319594979286193848e-01 -2.297936081886291504e-01 -8.484429866075515747e-02 1.059361696243286133e-01 2.249207049608230591e-01 -1.601072996854782104e-01 4.323785603046417236e-01 3.317391127347946167e-02 3.576530516147613525e-01 -1.862881518900394440e-02 7.318100333213806152e-02 2.002755552530288696e-01 -2.455148845911026001e-01 2.484235316514968872e-01 6.028395146131515503e-02 -2.800062000751495361e-01
-1.025588959455490112e-01 -3.382934629917144775e-01 2.404891699552536011e-01 1.693693101406097412e-01 1.307722777128219604e-01 2.944364249706268311e-01 6.675841659307479858e-02 5.676255747675895691e-02 7.634885609149932861e-02 -1.810635328292846680e-01 1.065214574337005615e-01 -1.247010231018066406e-01 1.712641119956970215e-01 2.465385943651199341e-02 -5.755440145730972290e-02 -1.411750167608261108e-01 4.397605545818805695e-03 -1.340845823287963867e-01 6.213188543915748596e-02 5.943530797958374023e-02 -1.850418597459793091e-01 8.376523852348327637e-02 2.132190763950347900e-01 -4.534206986427307129e-01 -1.701701879501342773e-01 -1.984864771366119385e-01 1.779835522174835205e-01 2.399940229952335358e-02 4.371199756860733032e-02 1.714210808277130127e-01 -1.172169484198093414e-02 -3.295602500438690186e-01
-1.684177666902542114e-02 -6.717865914106369019e-02 -1.085260808467864990e-01 3.419324010610580444e-02 1.100378949195146561e-02 2.198956012725830078e-01 9.835390746593475342e-02 9.758798778057098389e-02 3.098391890525817871e-01 -6.681886967271566391e-03 -1.488028466701507568e-01 -4.604735076427459717e-01 1.673351228237152100e-02 6.370031088590621948e-02 1.085688248276710510e-01 1.099246293306350708e-01 -2.008938193321228027e-01 -3.436402082443237305e-01 7.977665960788726807e-02 -2.668261528015136719e-01 4.537925496697425842e-02 -9.858314692974090576e-02 -3.656675666570663452e-02 1.656871140003204346e-01 1.136756911873817444e-01 9.754777885973453522e-03 1.645112186670303345e-01 -1.562555730342864990e-01 -1.130604818463325500e-01 1.993001252412796021e-01 -9.763932973146438599e-02 -3.912087380886077881e-01
-2.008839845657348633e-01 -6.873039901256561279e-02 2.949964702129364014e-01 2.729417979717254639e-01 4.377331584692001343e-02 3.487827181816101074e-01 1.730726212263107300e-01 -3.369275107979774475e-02 1.200832054018974304e-01 -7.559265941381454468e-02 2.101413905620574951e-01 -5.175572633743286133e-02 3.106198310852050781e-01 6.930766999721527100e-02 -9.007658809423446655e-02 -3.266942128539085388e-02 -1.566257476806640625e-01 -7.836480438709259033e-02 7.317181676626205444e-02 -1.565548479557037354e-01 -3.381270542740821838e-02 2.404853105545043945e-01 8.054134249687194824e-02 -3.608297184109687805e-02 1.188934966921806335e-01 1.109687238931655884e-01 2.158232778310775757e-01 1.645316630601882935e-01 -4.050903767347335815e-02 6.106969341635704041e-02 3.535602092742919922e-01 -3.217577040195465088e-01
-2.355977594852447510e-01 -2.036523222923278809e-01 1.531600207090377808e-01 2.268408834934234619e-01 6.237772852182388306e-02 1.413530111312866211e-01 3.733145073056221008e-02 1.755280345678329468e-01 4.667780175805091858e-02 -5.700943246483802795e-02 -7.577113807201385498e-02 -3.063949942588806152e-01 2.130554802715778351e-02 2.655507922172546387e-01 -5.555729940533638000e-02 7.717572152614593506e-02 9.168241173028945923e-03 -1.638370156288146973e-01 1.558719277381896973e-01 2.350801676511764526e-01 -2.985807359218597412e-01 1.342342495918273926e-01 9.931168705224990845e-02 -1.611198633909225464e-01 -9.187352657318115234e-02 5.024777725338935852e-02 2.777470350265502930e-01 8.158956654369831085e-03 -2.558121085166931152e-01 3.060301542282104492e-01 5.839357525110244751e-02 -2.946359217166900635e-01
5.299325101077556610e-03 -3.838861584663391113e-01 1.458827257156372070e-01 2.119054794311523438e-01 3.432558178901672363e-01 2.103157043457031250e-01 -8.079558610916137695e-02 -1.606451272964477539e-01 -5.994310602545738220e-02 -2.473185062408447266e-01 -2.352359890937805176e-01 4.229697212576866150e-02 -1.500021517276763916e-01 2.046815864741802216e-02 1.542012095451354980e-01 4.265430197119712830e-02 -3.422630727291107178e-01 -2.795384228229522705e-01 4.049231763929128647e-03 -1.130577921867370605e-01 -1.426194012165069580e-01 1.053240150213241577e-01 1.641536056995391846e-01 3.023261763155460358e-02 5.209964513778686523e-02 -6.280302256345748901e-02 1.164583340287208557e-01 -1.875490508973598480e-02 -2.802419662475585938e-01 4.623418301343917847e-02 -1.515930145978927612e-01 -1.732611805200576782e-01
1.142724603414535522e-01 1.077550128102302551e-01 2.046004980802536011e-01 3.452526032924652100e-02 1.191335171461105347e-01 3.658028542995452881e-01 -2.173970341682434082e-01 1.429981738328933716e-01 1.275919526815414429e-01 -1.686564683914184570e-01 -7.671950012445449829e-02 -2.500975728034973145e-01 7.014401489868760109e-04 1.298661082983016968e-01 1.901351809501647949e-01 -8.378860354423522949e-02 -2.552638053894042969e-01 1.517459377646446228e-02 5.187768489122390747e-03 1.271786987781524658e-01 -1.972294598817825317e-01 -4.573230445384979248e-02 2.255769371986389160e-01 -1.997143030166625977e-01 9.544657915830612183e-02 -1.853462755680084229e-01 1.884575486183166504e-01 -1.637087464332580566e-01 -8.607299625873565674e-02 -2.293517738580703735e-01 -2.245708703994750977e-01 -3.373275995254516602e-01
3.655490875244140625e-01 -9.020205587148666382e-02 1.021440997719764709e-01 1.776649504899978638e-01 -3.010892122983932495e-02 3.268313705921173096e-01 -1.330086402595043182e-02 1.722468137741088867e-01 2.420761734247207642e-01 -8.620253205299377441e-02 9.412896633148193359e-02 -2.966675758361816406e-01 3.360193921253085136e-03 3.765158355236053467e-02 8.295848965644836426e-02 -8.248388022184371948e-02 -1.659210920333862305e-01 -1.785303056240081787e-01 1.805502176284790039e-02 -2.256688922643661499e-01 1.389716658741235733e-02 1.323172450065612793e-01 2.119850665330886841e-01 1.342328935861587524e-01 3.914486467838287354e-01 4.263656586408615112e-02 -2.107222191989421844e-02 -7.894061505794525146e-02 8.000086992979049683e-02 2.478671818971633911e-01 4.672194272279739380e-02 -2.785505354404449463e-01
-1.065546497702598572e-01 -2.233408689498901367e-01 7.476530969142913818e-02 7.504525035619735718e-02 -8.940532803535461426e-03 2.396571636199951172e-01 -2.023266814649105072e-02 3.513374179601669312e-02 3.388865664601325989e-02 -2.281662374734878540e-01 2.130097001791000366e-01 -2.269808053970336914e-01 3.436088562011718750e-02 -1.625202409923076630e-02 4.395008087158203125e-02 -2.652452886104583740e-01 -1.269264668226242065e-01 -5.159297585487365723e-02 -8.976428769528865814e-03 1.349225193262100220e-01 -2.582408785820007324e-01 2.006631642580032349e-01 4.655136466026306152e-01 -2.089389115571975708e-01 5.480553209781646729e-02 -3.064521849155426025e-01 1.891361325979232788e-01 8.126658201217651367e-02 -2.221956551074981689e-01 -3.502771630883216858e-02 -8.015797473490238190e-03 -2.241123914718627930e-01
-1.483546048402786255e-01 -2.416385263204574585e-01 1.792518198490142822e-01 2.690355181694030762e-01 1.288521438837051392e-01 7.000237703323364258e-02 1.730694472789764404e-01 -1.171859428286552429e-01 1.372737693600356579e-03 1.402568817138671875e-01 -1.692190021276473999e-01 6.514955312013626099e-02 1.179463043808937073e-01 1.841467916965484619e-01 9.973576664924621582e-02 8.155061304569244385e-02 -2.620272152125835419e-02 -2.255319356918334961e-01 -1.810263246297836304e-01 -2.112624235451221466e-02 5.786413326859474182e-02 3.541074395179748535e-01 2.637614905834197998e-01 -1.283174008131027222e-01 1.407014727592468262e-01 -1.995345056056976318e-01 2.024327963590621948e-01 1.059480756521224976e-01 -1.247692480683326721e-01 -1.675276160240173340e-01 -2.391110360622406006e-01 -3.475102484226226807e-01
-6.708507239818572998e-02 -1.220435574650764465e-01 1.144004985690116882e-01 -2.083999216556549072e-01 -2.065445929765701294e-01 4.203207194805145264e-01 1.313138473778963089e-02 -1.016339883208274841e-01 2.353598624467849731e-01 -1.574516296386718750e-01 -2.097889631986618042e-01 -1.552633196115493774e-01 6.354376673698425293e-02 -1.963822692632675171e-01 -1.120359599590301514e-01 -5.927757918834686279e-02 -3.405792713165283203e-01 -3.213632106781005859e-01 -1.472321338951587677e-02 1.151318848133087158e-01 2.473511360585689545e-02 1.488401144742965698e-01 -9.338963031768798828e-02 -1.509085148572921753e-01 1.767389774322509766e-01 2.141757458448410034e-01 5.201632156968116760e-02 2.467972934246063232e-01 6.831779330968856812e-02 8.704110980033874512e-02 -2.604408748447895050e-02 -2.159547656774520874e-01
1.602515205740928650e-02 -1.944082528352737427e-01 9.686056524515151978e-02 3.123019039630889893e-01 -3.826136887073516846e-01 -1.763356477022171021e-01 -1.607815176248550415e-01 3.124305009841918945e-01 1.983341947197914124e-02 -4.658878222107887268e-02 -9.974301606416702271e-02 9.831137955188751221e-02 -1.196780242025852203e-02 1.147133633494377136e-01 1.167846247553825378e-01 -1.332886070013046265e-01 -1.178651675581932068e-01 -2.523997128009796143e-01 -2.570237964391708374e-02 3.383240103721618652e-02 9.202633053064346313e-03 1.754093617200851440e-01 2.663371525704860687e-02 -8.612777292728424072e-02 2.839935421943664551e-01 -2.169698178768157959e-01 2.840946912765502930e-01 -2.485272437334060669e-01 -3.213718160986900330e-02 -4.631854966282844543e-02 -1.360696405172348022e-01 -2.773410975933074951e-01
-2.342406362295150757e-01 -2.562606334686279297e-01 2.429720610380172729e-01 1.471354663372039795e-01 2.596865780651569366e-02 3.727381117641925812e-03 5.922343954443931580e-02 2.165111340582370758e-02 2.260509729385375977e-01 -2.112700045108795166e-01 2.598982453346252441e-01 -1.712490767240524292e-01 1.039683297276496887e-01 -3.361189737915992737e-02 -7.581458985805511475e-02 -3.053585290908813477e-01 -1.484684646129608154e-01 -1.823684871196746826e-01 -9.583397768437862396e-03 -6.023423746228218079e-02 -2.136972695589065552e-01 2.138468772172927856e-01 3.633905053138732910e-01 -1.927737295627593994e-01 -2.154009416699409485e-02 -2.052557021379470825e-01 2.575118839740753174e-01 4.135746136307716370e-02 -1.732969135046005249e-01 5.476642400026321411e-02 -3.022223711013793945e-02 -1.624221056699752808e-01
2.717888355255126953e-01 -3.208988010883331299e-01 1.933060586452484131e-01 1.471761763095855713e-01 1.516528129577636719e-01 9.134751558303833008e-02 -1.463688015937805176e-01 -1.645825952291488647e-01 -5.411491170525550842e-02 -1.370793879032135010e-01 -5.124887824058532715e-02 1.152760162949562073e-02 5.369598791003227234e-02 2.534884400665760040e-02 1.478028148412704468e-01 -1.921274363994598389e-01 -9.797290712594985962e-02 -3.428037166595458984e-01 -5.745713785290718079e-02 2.455941140651702881e-01 6.056206673383712769e-02 7.842941209673881531e-03 1.811645627021789551e-01 1.041323542594909668e-01 2.949371635913848877e-01 5.965327471494674683e-02 1.465304791927337646e-01 2.035147398710250854e-01 -2.416844069957733154e-01 -3.556293249130249023e-02 2.415313273668289185e-01 -2.965401709079742432e-01
8.676481246948242188e-02 -3.723199367523193359e-01 2.327621728181838989e-01 1.400216668844223022e-01 8.115489780902862549e-02 9.807754307985305786e-02 1.254955977201461792e-01 5.036276578903198242e-02 1.044398024678230286e-01 -7.513884454965591431e-02 3.348318487405776978e-02 -3.610422611236572266e-01 2.508218586444854736e-01 8.051247894763946533e-02 -6.364165991544723511e-02 -2.245823889970779419e-01 -9.385190159082412720e-02 -1.866575777530670166e-01 -1.342224180698394775e-01 1.461960822343826294e-01 -1.388210207223892212e-01 1.600865572690963745e-01 1.290805935859680176e-01 -3.115195930004119873e-01 -8.237397670745849609e-02 -1.651461869478225708e-01 1.790786683559417725e-01 1.523758172988891602e-01 -7.458820194005966187e-02 1.853090077638626099e-01 1.848612874746322632e-01 -2.619177997112274170e-01
3.347065150737762451e-01 -2.164444774389266968e-01 1.530193984508514404e-01 1.112587377429008484e-01 -8.767091669142246246e-03 1.446004807949066162e-01 -1.662047543504741043e-05 1.467075645923614502e-01 2.451702654361724854e-01 -1.883905082941055298e-01 -6.811338663101196289e-02 -1.857721507549285889e-01 9.187667816877365112e-02 -5.490386858582496643e-02 7.649461925029754639e-02 -4.919983446598052979e-02 -1.237352564930915833e-01 -2.100885808467864990e-01 1.267422884702682495e-01 -3.755039870738983154e-01 -4.936474189162254333e-02 8.363454043865203857e-02 1.498187035322189331e-01 1.356126368045806885e-01 1.412799507379531860e-01 1.717780530452728271e-02 2.425016015768051147e-01 -1.488456726074218750e-01 1.079656928777694702e-02 3.266548514366149902e-01 7.349564135074615479e-02 -3.579403460025787354e-01
-8.598735183477401733e-02 -2.828528881072998047e-01 2.384440749883651733e-01 2.109456211328506470e-01 1.027478203177452087e-01 2.032950520515441895e-01 1.073118075728416443e-01 1.342556625604629517e-01 1.670844256877899170e-01 -6.271343678236007690e-02 3.619063794612884521e-01 -2.209893167018890381e-01 5.151477456092834473e-02 8.175002411007881165e-03 -6.958875805139541626e-02 -2.461539804935455322e-01 8.069384098052978516e-02 -1.234143525362014771e-01 -6.682348251342773438e-02 -1.854038052260875702e-02 -1.735089570283889771e-01 2.160931006073951721e-02 3.067367970943450928e-01 -1.724827885627746582e-01 2.707772329449653625e-02 -2.643559575080871582e-01 2.238504588603973389e-01 2.689591236412525177e-02 -2.231439948081970215e-01 -5.459721013903617859e-02 -8.067236840724945068e-02 -2.971688210964202881e-01
-1.593240648508071899e-01 -1.375045031309127808e-01 1.575415581464767456e-02 3.383503854274749756e-01 3.497057035565376282e-02 2.537949979305267334e-01 -6.644983589649200439e-02 -1.792782247066497803e-01 2.837652862071990967e-01 -3.941456973552703857e-02 -2.434781491756439209e-01 -9.572437033057212830e-03 1.455300599336624146e-01 -6.377194076776504517e-02 2.782219648361206055e-02 3.252473846077919006e-02 -1.156625673174858093e-01 -1.481093168258666992e-01 -1.084924414753913879e-01 3.446091711521148682e-01 1.493738889694213867e-01 1.721749901771545410e-01 3.208529055118560791e-01 -2.196818590164184570e-03 3.079052269458770752e-01 2.083332836627960205e-02 6.873562186956405640e-02 1.047886908054351807e-01 -1.344449520111083984e-01 -2.665954828262329102e-01 -1.594514846801757812e-01 -1.549005210399627686e-01
1.629507690668106079e-01 -1.397974640130996704e-01 5.808882042765617371e-02 2.847253978252410889e-01 -6.308332085609436035e-02 5.151747167110443115e-02 -1.025457959622144699e-02 -1.547112762928009033e-01 3.271587938070297241e-02 -1.406912505626678467e-01 -7.802796363830566406e-02 6.599386781454086304e-02 1.097958534955978394e-01 -2.691017389297485352e-01 1.769930720329284668e-01 -1.520590782165527344e-01 -1.754964739084243774e-01 -3.817261755466461182e-01 -1.151268556714057922e-01 -2.053926736116409302e-01 7.178379222750663757e-03 -2.402350902557373047e-01 2.154497355222702026e-01 -1.640699058771133423e-01 2.142481207847595215e-01 1.846702247858047485e-01 1.163096129894256592e-01 9.708788990974426270e-02 2.311517298221588135e-01 -6.661500036716461182e-02 6.136837974190711975e-02 -3.753785490989685059e-01
2.000562995672225952e-01 -2.203574925661087036e-01 2.078147083520889282e-01 2.745818495750427246e-01 -1.876792125403881073e-02 -6.212687864899635315e-02 1.151153519749641418e-01 6.790160387754440308e-02 1.164876483380794525e-02 9.031548351049423218e-02 -3.763730525970458984e-01 -1.561348140239715576e-01 -2.581371925771236420e-02 1.497236937284469604e-01 -1.013644114136695862e-01 -2.257609367370605469e-01 -1.485204696655273438e-02 -1.077958941459655762e-01 -2.965092360973358154e-01 -1.046046689152717590e-01 -1.095974817872047424e-01 1.198243200778961182e-01 3.024572134017944336e-01 -1.291965395212173462e-01 2.615425586700439453e-01 -8.234784752130508423e-02 -7.007744163274765015e-02 2.275814116001129150e-01 -1.161413565278053284e-01 -1.608574241399765015e-01 -2.872557342052459717e-01 -1.144491955637931824e-01
-2.476034872233867645e-02 -3.171719610691070557e-01 -1.419233530759811401e-01 -4.521039500832557678e-02 2.657542824745178223e-01 1.981114894151687622e-01 3.567388653755187988e-01 1.050469353795051575e-01 1.708876639604568481e-01 -2.014893740415573120e-01 -8.830288797616958618e-02 2.739499211311340332e-01 -1.852636337280273438e-01 1.391144394874572754e-01 7.841184735298156738e-02 -4.494194686412811279e-02 -1.227322220802307129e-01 3.665155265480279922e-03 -8.971858024597167969e-02 1.569934785366058350e-01 1.244947761297225952e-01 -2.452756166458129883e-01 1.643449664115905762e-01 1.062428113073110580e-02 1.024975553154945374e-01 -2.393814735114574432e-02 2.083134353160858154e-01 1.220779642462730408e-01 7.735200971364974976e-02 1.165785714983940125e-01 -4.287629574537277222e-02 -4.154499173164367676e-01
-5.913578718900680542e-02 6.599320098757743835e-03 1.761131882667541504e-01 2.387019991874694824e-02 -1.487112790346145630e-01 2.876398265361785889e-01 1.679507941007614136e-01 -1.683046817779541016e-01 9.216485172510147095e-02 -1.331407129764556885e-01 8.821611851453781128e-02 -1.429372280836105347e-01 -5.455916374921798706e-02 -7.908261567354202271e-02 7.954146713018417358e-02 -7.684103399515151978e-02 1.796318218111991882e-02 -1.079321205615997314e-01 -1.549622714519500732e-01 -3.259164988994598389e-01 -2.834800444543361664e-02 -9.339280426502227783e-02 1.497009098529815674e-01 -6.893862970173358917e-03 3.709449172019958496e-01 -2.303345799446105957e-01 1.244698688387870789e-01 9.537374973297119141e-02 -3.985241651535034180e-01 6.677162647247314453e-02 -1.511251628398895264e-01 -3.899224400520324707e-01
1.521425992250442505e-01 -2.017063796520233154e-01 1.085347011685371399e-01 4.456296563148498535e-01 2.287740446627140045e-02 9.863990359008312225e-03 -1.771469116210937500e-01 2.067021839320659637e-02 3.790480196475982666e-01 -9.794190526008605957e-02 -1.193999126553535461e-01 1.992873698472976685e-01 -2.703490294516086578e-02 -1.894188970327377319e-01 -6.289090029895305634e-03 3.076884150505065918e-02 2.281755022704601288e-02 -3.252740204334259033e-01 -9.760173968970775604e-03 7.554109394550323486e-02 -1.527989208698272705e-01 -1.016435697674751282e-01 3.878733515739440918e-01 -1.204568073153495789e-01 1.831166595220565796e-01 -2.493809722363948822e-02 -1.953837461769580841e-02 2.396106719970703125e-01 -1.313493251800537109e-01 7.015051692724227905e-02 -2.545545808970928192e-02 -1.516708731651306152e-01
-3.991938754916191101e-02 -3.143492639064788818e-01 2.731981575489044189e-01 1.494207680225372314e-01 5.576561763882637024e-02 1.752992272377014160e-01 1.533059030771255493e-01 8.691746741533279419e-02 6.614329665899276733e-02 -1.677776426076889038e-01 3.825687244534492493e-02 -3.360993564128875732e-01 1.736234873533248901e-01 1.400396078824996948e-01 -1.483503580093383789e-01 -1.899851709604263306e-01 5.269914492964744568e-02 -2.223512977361679077e-01 -1.544083952903747559e-01 1.999645233154296875e-01 -1.077834144234657288e-01 1.034797802567481995e-01 1.580101251602172852e-01 -3.636178672313690186e-01 5.496718804351985455e-04 -1.749476939439773560e-01 1.694913655519485474e-01 5.585616081953048706e-02 -8.035118132829666138e-02 5.302558653056621552e-03 1.941004842519760132e-01 -2.841691672801971436e-01
-1.411590278148651123e-01 -1.102154627442359924e-01 -8.161830715835094452e-03 -4.717768356204032898e-02 -1.388127654790878296e-01 -4.953920096158981323e-02 -1.676595211029052734e-01 1.484186649322509766e-01 2.697362005710601807e-01 -2.646533250808715820e-01 1.883059591054916382e-01 -3.799279928207397461e-01 -9.067698568105697632e-02 1.593855619430541992e-01 1.943092197179794312e-01 2.927007973194122314e-01 -3.629809990525245667e-02 -2.781531810760498047e-01 -1.436026096343994141e-01 -9.917388111352920532e-02 -7.407325506210327148e-02 1.700633615255355835e-01 2.560580372810363770e-01 7.724613696336746216e-02 4.277945309877395630e-02 2.218123152852058411e-02 1.964921504259109497e-01 -3.199207782745361328e-02 -2.860154397785663605e-02 -5.946353450417518616e-02 2.389792948961257935e-01 -3.092077374458312988e-01
4.525851458311080933e-02 -4.045488834381103516e-01 3.948013857007026672e-02 2.033522874116897583e-01 -5.940753594040870667e-02 1.398365050554275513e-01 8.923948556184768677e-02 3.733989298343658447e-01 9.002465009689331055e-02 -7.929570972919464111e-02 1.206294819712638855e-01 -3.019502460956573486e-01 1.152221933007240295e-01 -1.127693653106689453e-01 -3.474732115864753723e-02 -5.434136837720870972e-02 -4.108842089772224426e-02 4.370110481977462769e-02 3.173559606075286865e-01 -3.437874093651771545e-02 -8.347967267036437988e-02 1.567946001887321472e-02 -5.700312927365303040e-02 -3.818988054990768433e-02 2.124743908643722534e-01 7.525815814733505249e-02 -2.894485741853713989e-02 1.104070916771888733e-01 -1.717092692852020264e-01 1.983310580253601074e-01 -8.916629105806350708e-02 -4.610989987850189209e-01
-1.918245702981948853e-01 -1.891272962093353271e-01 2.553035020828247070e-01 3.753817975521087646e-01 -3.321788311004638672e-01 3.197224438190460205e-01 1.557804346084594727e-01 8.091234415769577026e-02 -1.449797116219997406e-02 -1.760931909084320068e-01 3.871646150946617126e-02 -1.971596181392669678e-01 5.770043004304170609e-03 -1.953961104154586792e-01 -1.645594462752342224e-02 -1.270837783813476562e-01 -1.015023291110992432e-01 -1.621888428926467896e-01 -4.752542078495025635e-02 2.277050167322158813e-02 -1.308895200490951538e-01 1.075869500637054443e-01 -3.957314416766166687e-02 1.058980450034141541e-01 1.670632362365722656e-01 3.027057051658630371e-01 2.331121265888214111e-01 6.120579689741134644e-02 -6.189730018377304077e-02 -4.674749821424484253e-02 -1.958055943250656128e-01 -2.210932821035385132e-01
-1.681880354881286621e-01 -2.973112165927886963e-01 4.089179635047912598e-02 2.361512929201126099e-01 9.427548944950103760e-02 9.583526104688644409e-02 1.863182783126831055e-01 -9.976052492856979370e-02 5.505846813321113586e-02 1.160387769341468811e-01 -1.934964358806610107e-01 2.119604311883449554e-02 2.505873441696166992e-01 -1.565753221511840820e-01 2.071262523531913757e-02 -3.039531111717224121e-01 -1.200478747487068176e-01 -2.129908502101898193e-01 8.775947988033294678e-02 -1.435072869062423706e-01 1.076370105147361755e-01 -1.420309841632843018e-01 1.233306974172592163e-01 -1.838581711053848267e-01 2.849402427673339844e-01 -1.737800091505050659e-01 -3.083762247115373611e-03 -1.149532347917556763e-01 -9.648904204368591309e-02 1.854240745306015015e-01 1.093653663992881775e-01 -4.236918091773986816e-01
-2.878310717642307281e-02 -3.784689903259277344e-01 -9.109780937433242798e-02 -9.945987910032272339e-02 2.824811730533838272e-03 1.740668565034866333e-01 6.494650244712829590e-02 5.138042569160461426e-02 3.680050671100616455e-01 -2.886539399623870850e-01 2.919517271220684052e-02 4.386256635189056396e-02 -1.867765747010707855e-02 3.976490348577499390e-02 -1.762886792421340942e-01 -2.631873190402984619e-01 -3.006521463394165039e-01 -3.326905369758605957e-01 1.112095490097999573e-01 -3.154548704624176025e-01 1.494998335838317871e-01 2.000109292566776276e-02 6.575023382902145386e-02 5.241543054580688477e-02 5.157846212387084961e-02 2.529520094394683838e-01 -2.251912280917167664e-02 6.463049352169036865e-02 -1.241685003042221069e-01 -3.769794479012489319e-02 6.427280139178037643e-03 -2.139898091554641724e-01
-1.891263574361801147e-01 -3.555561900138854980e-01 3.649409860372543335e-02 1.510205771774053574e-02 -1.409609019756317139e-01 1.709259152412414551e-01 6.272104382514953613e-02 2.269895374774932861e-01 3.298552036285400391e-01 -2.948180586099624634e-02 3.322125971317291260e-02 3.226866200566291809e-02 -5.179727450013160706e-02 4.999046400189399719e-02 1.157785765826702118e-02 -5.299019068479537964e-02 -2.168586701154708862e-01 -1.599827706813812256e-01 -1.681393384933471680e-01 -6.682868301868438721e-02 -2.729552090167999268e-01 -1.223704442381858826e-01 -7.404862344264984131e-02 -6.441960576921701431e-03 9.663217514753341675e-02 2.411798015236854553e-02 9.312943369150161743e-02 3.096831142902374268e-01 3.214851915836334229e-01 -1.312470734119415283e-01 1.595914512872695923e-01 -3.884039223194122314e-01
4.641808569431304932e-02 -1.114528104662895203e-01 -8.163813501596450806e-02 1.327232271432876587e-01 -1.866760253906250000e-01 -1.403942704200744629e-01 -1.482303440570831299e-01 3.161282092332839966e-02 1.694420278072357178e-01 -1.196551099419593811e-01 -3.771841824054718018e-01 1.165215671062469482e-01 2.864188253879547119e-01 2.187510877847671509e-01 1.844531446695327759e-01 1.102795973420143127e-01 -2.794550657272338867e-01 -1.441212296485900879e-01 1.832970529794692993e-01 -5.277511849999427795e-02 2.028070576488971710e-02 -5.862876772880554199e-02 3.742982745170593262e-01 1.871275305747985840e-01 2.840375006198883057e-01 -3.933244943618774414e-02 2.137323021888732910e-01 1.006883531808853149e-01 1.852022716775536537e-03 4.753940179944038391e-02 -3.894774708896875381e-03 -2.326619923114776611e-01
2.322329580783843994e-02 -4.588435888290405273e-01 -2.514988370239734650e-02 4.478532671928405762e-01 -2.545592933893203735e-02 1.259261816740036011e-01 8.205050230026245117e-02 -1.235057711601257324e-01 3.361488878726959229e-02 9.464222937822341919e-02 -4.852340742945671082e-02 8.941387385129928589e-02 1.711103618144989014e-01 1.212004199624061584e-01 2.420192509889602661e-01 5.980119854211807251e-02 -2.407878935337066650e-01 -2.464131563901901245e-01 -7.252369076013565063e-02 6.618906557559967041e-02 -7.668839301913976669e-03 1.052447706460952759e-01 6.181382760405540466e-02 -9.086098521947860718e-02 2.643024027347564697e-01 5.547862127423286438e-02 -1.636218130588531494e-01 1.839809934608638287e-03 2.980707213282585144e-02 -6.801021099090576172e-02 -2.031641006469726562e-01 -3.530199825763702393e-01
-3.377446532249450684e-02 -7.836771011352539062e-02 -2.383597195148468018e-01 9.911750257015228271e-02 -2.503307759761810303e-01 2.387575358152389526e-01 7.285782694816589355e-02 2.514475286006927490e-01 1.745506674051284790e-01 8.594705909490585327e-02 8.113664388656616211e-02 -8.901318162679672241e-02 -1.010177060961723328e-01 6.303510814905166626e-02 1.566801071166992188e-01 -1.369443237781524658e-01 -1.584879904985427856e-01 -2.052598632872104645e-02 -9.686770290136337280e-02 -6.611363589763641357e-02 8.669397234916687012e-02 -6.267055869102478027e-02 6.975066661834716797e-02 -1.941232569515705109e-02 1.556487083435058594e-01 6.016936525702476501e-02 2.140514105558395386e-01 1.586294323205947876e-01 9.227149188518524170e-02 -9.781782329082489014e-02 -1.405847370624542236e-01 -6.598314046859741211e-01
8.411009795963764191e-03 -2.414984405040740967e-01 3.206887468695640564e-02 3.081062436103820801e-01 -3.285682499408721924e-01 3.303481936454772949e-01 -1.008992716670036316e-01 2.589309215545654297e-01 6.868445128202438354e-02 -1.115253102034330368e-02 3.871642798185348511e-02 -1.580828130245208740e-01 -1.348579972982406616e-01 1.197664886713027954e-01 -1.254037618637084961e-01 -2.467651218175888062e-01 2.763622254133224487e-02 -1.872882395982742310e-01 3.138613328337669373e-02 -1.790380477905273438e-01 3.991700708866119385e-02 1.222310140728950500e-01 1.853789985179901123e-01 7.408736646175384521e-02 1.427618414163589478e-01 1.148068457841873169e-01 -3.969287790823727846e-04 1.720338761806488037e-01 1.003921926021575928e-01 2.526557743549346924e-01 -1.493404060602188110e-01 -3.552664816379547119e-01
-2.839438617229461670e-01 -3.284246623516082764e-01 1.438467502593994141e-01 1.934808045625686646e-01 1.583323180675506592e-01 -1.182101666927337646e-02 1.461575329303741455e-01 3.989319801330566406e-01 -4.901330918073654175e-02 -4.680424183607101440e-02 8.279504626989364624e-02 -1.265470832586288452e-01 -1.784645915031433105e-01 1.337398141622543335e-01 -9.096376597881317139e-02 8.012772351503372192e-02 6.055470556020736694e-02 -2.021512389183044434e-01 3.288301229476928711e-01 2.532958611845970154e-02 -1.944902092218399048e-01 4.948089364916086197e-03 8.499734848737716675e-02 -1.598467528820037842e-01 1.250724196434020996e-01 -2.054358460009098053e-02 5.673785135149955750e-02 2.116573899984359741e-01 -1.941533833742141724e-01 1.724160462617874146e-01 3.091700933873653412e-02 -3.152533471584320068e-01
-1.528825461864471436e-01 1.294862329959869385e-01 1.302046328783035278e-01 -2.361375279724597931e-02 -9.023631364107131958e-02 2.914482653141021729e-01 1.077766194939613342e-01 1.928956247866153717e-02 1.317686885595321655e-01 -7.188189774751663208e-02 1.659717112779617310e-01 -2.953016757965087891e-01 3.277481347322463989e-02 2.540813572704792023e-02 -1.729061901569366455e-01 -5.453839432448148727e-03 -5.352313444018363953e-02 -2.925361096858978271e-01 1.028552800416946411e-01 7.058344036340713501e-02 1.075295209884643555e-01 1.263156384229660034e-01 3.757333457469940186e-01 6.362664699554443359e-02 2.455410063266754150e-01 1.863680779933929443e-01 2.266226261854171753e-01 1.950868219137191772e-01 -2.246935851871967316e-02 1.476920992136001587e-01 3.176369369029998779e-01 -2.897489666938781738e-01
-3.294424712657928467e-02 -1.422456204891204834e-01 -3.339391946792602539e-02 1.892784386873245239e-01 -2.365114539861679077e-01 2.100407332181930542e-01 -2.483493685722351074e-01 3.151132762432098389e-01 2.037074267864227295e-01 -2.440517954528331757e-02 -1.031321194022893906e-02 4.410374909639358521e-02 3.212705627083778381e-02 -4.519181698560714722e-02 -6.153819337487220764e-02 -5.731107294559478760e-02 1.964649371802806854e-02 -2.170106470584869385e-01 8.392591029405593872e-02 3.007823787629604340e-02 -1.998380757868289948e-03 2.931741476058959961e-01 1.911696232855319977e-02 -4.880195949226617813e-03 2.731237709522247314e-01 -4.202525317668914795e-01 3.171380460262298584e-01 1.486184000968933105e-01 9.044121205806732178e-02 7.067926973104476929e-02 -1.904133893549442291e-02 -3.118306398391723633e-01
-5.690680816769599915e-02 -3.629888594150543213e-01 2.655176520347595215e-01 1.385866999626159668e-01 4.320868849754333496e-02 1.353188604116439819e-01 1.841001212596893311e-01 6.896062195301055908e-02 -2.112742699682712555e-02 -9.851624071598052979e-02 2.178251743316650391e-01 -1.866151690483093262e-01 2.048665583133697510e-01 1.164427027106285095e-01 -2.041391134262084961e-01 -2.096266746520996094e-01 -5.765080451965332031e-02 -1.711802631616592407e-01 -4.324182495474815369e-02 1.770523339509963989e-01 -1.462692767381668091e-01 9.182475507259368896e-02 2.168746441602706909e-01 -3.216118514537811279e-01 -3.328917920589447021e-02 -2.115904986858367920e-01 1.838056445121765137e-01 1.609947383403778076e-01 -1.751462668180465698e-01 1.028349176049232483e-01 2.490319125354290009e-02 -2.988395988941192627e-01
2.310000360012054443e-01 -3.200213313102722168e-01 1.883526891469955444e-01 1.892379522323608398e-01 1.646139025688171387e-01 -1.024318486452102661e-02 -5.020266398787498474e-02 8.449857681989669800e-02 -1.409972179681062698e-02 -2.790103256702423096e-01 2.459432184696197510e-02 1.407157033681869507e-01 -9.091312438249588013e-02 2.379009276628494263e-01 -1.986305266618728638e-01 -3.056200593709945679e-02 -1.221435517072677612e-01 -1.872655898332595825e-01 -4.910530522465705872e-03 2.042761147022247314e-01 1.111804768443107605e-01 7.122766226530075073e-02 -4.192953929305076599e-03 -1.073739770799875259e-02 4.838171005249023438e-01 -1.531793619506061077e-03 -7.214380800724029541e-02 1.675728261470794678e-01 -1.663992106914520264e-01 -1.682228446006774902e-01 9.842598810791969299e-03 -3.156169056892395020e-01
1.530836671590805054e-01 -3.361974954605102539e-01 2.340334504842758179e-01 3.488414883613586426e-01 1.324724406003952026e-01 2.191736362874507904e-03 -1.599012166261672974e-01 1.425676345825195312e-01 -8.202475309371948242e-02 -2.496902495622634888e-01 -1.012243628501892090e-01 5.986718460917472839e-02 -1.156241074204444885e-01 -1.857558041810989380e-01 1.412931829690933228e-01 4.572233185172080994e-02 4.711670055985450745e-02 -3.679891824722290039e-01 -1.037354692816734314e-01 1.538884192705154419e-01 2.200234122574329376e-02 -1.259719133377075195e-01 2.562095522880554199e-01 8.248253911733627319e-02 1.789017170667648315e-01 3.460367769002914429e-02 1.787179559469223022e-01 -5.886730924248695374e-02 5.872464738786220551e-03 -1.373132169246673584e-01 3.942582011222839355e-02 -3.476548492908477783e-01
1.307335048913955688e-01 -2.476790398359298706e-01 2.780821025371551514e-01 -5.692135915160179138e-02 -5.213842540979385376e-02 2.395155280828475952e-01 -1.213059648871421814e-01 -2.642480656504631042e-03 -3.605058416724205017e-02 -3.230490386486053467e-01 -1.557215154170989990e-01 -2.973146736621856689e-01 3.223556792363524437e-03 1.602493077516555786e-01 1.552780121564865112e-01 -2.560776472091674805e-01 3.752718679606914520e-03 -2.636510133743286133e-01 1.708420738577842712e-02 -5.412929132580757141e-02 1.584596633911132812e-01 -1.025787815451622009e-01 2.345192432403564453e-01 2.551466226577758789e-01 2.904148697853088379e-01 1.546618491411209106e-01 1.589564085006713867e-01 1.529029607772827148e-01 -1.360558159649372101e-02 1.588056832551956177e-01 -7.714315503835678101e-02 -1.255444586277008057e-01
-1.157544255256652832e-01 -3.867437317967414856e-02 2.801043093204498291e-01 1.111238598823547363e-01 6.359111517667770386e-02 2.265056818723678589e-01 -1.104688122868537903e-01 8.201038837432861328e-02 1.637817025184631348e-01 -1.295564323663711548e-01 1.978549808263778687e-01 -2.381854504346847534e-01 1.011874601244926453e-01 2.833996526896953583e-02 -2.077421694993972778e-01 -1.990394741296768188e-01 -2.619248069822788239e-02 -1.945370435714721680e-01 1.110880635678768158e-02 2.563424706459045410e-01 -3.269118070602416992e-01 1.148659363389015198e-01 1.915239244699478149e-01 -2.649930715560913086e-01 7.314395904541015625e-02 -1.484997272491455078e-01 4.028882682323455811e-01 -1.846287213265895844e-02 -4.299506545066833496e-02 -1.053982228040695190e-02 -5.162877589464187622e-02 -2.463647127151489258e-01
1.410672515630722046e-01 7.548539340496063232e-02 1.801688075065612793e-01 1.302045732736587524e-01 -1.462429016828536987e-01 1.301467325538396835e-02 2.390459328889846802e-01 -1.873182803392410278e-01 2.818503677845001221e-01 -6.616802513599395752e-02 -3.518075048923492432e-01 -9.173402935266494751e-02 2.532558441162109375e-01 8.301416039466857910e-02 -1.894382238388061523e-01 9.061196446418762207e-02 -2.927952408790588379e-01 -1.755504757165908813e-01 -2.084237486124038696e-01 1.261856555938720703e-01 2.240294665098190308e-01 4.570447281002998352e-02 5.673011392354965210e-02 -4.752732068300247192e-02 1.705954372882843018e-01 3.550449386239051819e-02 2.246301434934139252e-02 1.098300740122795105e-01 -8.027017861604690552e-02 1.156902983784675598e-01 9.248701855540275574e-03 -4.284421503543853760e-01
-7.673095911741256714e-02 -1.016986593604087830e-01 7.597730308771133423e-02 2.617110013961791992e-01 2.405590116977691650e-01 1.340329647064208984e-01 8.576064556837081909e-02 -7.558502256870269775e-02 1.442533731460571289e-01 4.648471076507121325e-04 -2.505416274070739746e-01 1.613919585943222046e-01 2.023831754922866821e-01 -7.321594655513763428e-02 2.146470546722412109e-01 2.829303406178951263e-02 -1.883007884025573730e-01 2.069218829274177551e-02 -2.603363096714019775e-01 3.470094874501228333e-02 -3.913406655192375183e-02 1.875564754009246826e-01 2.712638378143310547e-01 8.637788146734237671e-02 2.543301321566104889e-02 2.200997248291969299e-02 1.745575964450836182e-01 1.527624428272247314e-01 -3.165560364723205566e-01 -3.015240468084812164e-02 1.290401518344879150e-01 -4.716536402702331543e-01
1.627602279186248779e-01 -4.043470323085784912e-01 -5.681308452039957047e-03 2.615206837654113770e-01 3.102757222950458527e-02 -8.057041466236114502e-02 -1.693183183670043945e-01 -2.808988327160477638e-03 7.058439403772354126e-02 2.797828912734985352e-01 -1.342653185129165649e-01 6.829009205102920532e-02 1.578351110219955444e-01 1.549988389015197754e-01 -4.617203772068023682e-02 1.917854323983192444e-02 -1.640731096267700195e-01 -3.134587407112121582e-01 -1.342819184064865112e-01 -1.224327366799116135e-02 -1.740868017077445984e-02 1.063739210367202759e-01 3.995741903781890869e-01 1.030817553400993347e-01 2.747787162661552429e-02 4.422002658247947693e-02 -4.653032124042510986e-02 -2.341932505369186401e-01 -8.069179207086563110e-02 -1.113780066370964050e-01 1.291420757770538330e-01 -3.570592403411865234e-01
8.951586484909057617e-02 -2.086230963468551636e-01 2.328734993934631348e-01 3.529752790927886963e-01 2.560628652572631836e-01 1.684792637825012207e-01 -9.627760946750640869e-02 1.400594860315322876e-01 5.987445265054702759e-02 -2.389151006937026978e-01 -1.370005458593368530e-01 3.957874327898025513e-02 -4.510928317904472351e-02 -1.636904776096343994e-01 -1.940175741910934448e-01 -1.221789643168449402e-01 -1.945454627275466919e-01 -2.951989173889160156e-01 -5.845138058066368103e-02 -3.904995694756507874e-02 -1.462815236300230026e-02 -2.519043982028961182e-01 5.775150656700134277e-02 1.327268332242965698e-01 2.011607140302658081e-01 -8.847766369581222534e-02 -2.334933914244174957e-02 1.595878414809703827e-02 5.033960565924644470e-02 -2.869727313518524170e-01 2.194298617541790009e-02 -3.679474890232086182e-01
-2.356469258666038513e-02 -1.303253769874572754e-01 -1.396008729934692383e-01 4.857780039310455322e-02 -8.648061007261276245e-02 -1.512779016047716141e-02 2.033642828464508057e-01 1.288477480411529541e-01 1.124466210603713989e-01 -1.398232728242874146e-01 -2.901223003864288330e-01 2.413448244333267212e-01 9.132577478885650635e-02 -3.734206035733222961e-02 -9.175366163253784180e-02 7.760190404951572418e-03 -1.267601400613784790e-01 -1.153464615345001221e-01 -1.882097870111465454e-01 2.443466782569885254e-01 2.362510934472084045e-02 -2.247081547975540161e-01 3.052497804164886475e-01 8.130938559770584106e-02 3.549048602581024170e-01 -1.931081712245941162e-01 1.048213839530944824e-01 1.133649572730064392e-01 -2.907343506813049316e-01 1.122799962759017944e-01 -1.736696064472198486e-01 -3.352535068988800049e-01
1.124486699700355530e-01 1.247349940240383148e-02 -3.204449266195297241e-02 5.727860610932111740e-03 -2.107039690017700195e-01 1.394599825143814087e-01 1.068818047642707825e-01 7.560082245618104935e-03 2.534774839878082275e-01 -2.003062367439270020e-01 -3.725765049457550049e-01 -9.758937358856201172e-02 4.803960677236318588e-03 2.416847348213195801e-01 1.978748850524425507e-02 -4.081152379512786865e-02 -2.729292586445808411e-02 -1.958688944578170776e-01 -1.449935436248779297e-01 2.095459550619125366e-01 5.122460797429084778e-02 1.431269496679306030e-01 -1.175776720046997070e-01 9.326020255684852600e-03 3.748086094856262207e-01 -1.981104351580142975e-02 -1.307933218777179718e-02 2.890365123748779297e-01 8.120105415582656860e-02 -6.315948069095611572e-02 -1.915751956403255463e-02 -4.701192080974578857e-01
-1.839952021837234497e-01 -2.275401949882507324e-01 3.787127509713172913e-02 -1.702639758586883545e-01 1.027282774448394775e-01 -1.336320489645004272e-01 6.465239822864532471e-02 -1.046270970255136490e-02 -1.652120985090732574e-02 -6.586857885122299194e-02 -2.615082263946533203e-01 -1.276729702949523926e-01 2.242271043360233307e-02 1.499325186014175415e-01 -3.642332851886749268e-01 -1.899717748165130615e-02 -2.734032571315765381e-01 -9.021694958209991455e-02 -1.026040464639663696e-01 -1.490574032068252563e-01 -2.397094815969467163e-01 5.167473852634429932e-02 1.628456264734268188e-01 -1.657272726297378540e-01 4.435201585292816162e-01 -2.197809703648090363e-02 1.789682358503341675e-01 -1.832153648138046265e-01 4.232864454388618469e-02 -3.736969083547592163e-02 1.789601594209671021e-01 -2.796146571636199951e-01
7.585757970809936523e-02 -2.736808657646179199e-01 3.143757581710815430e-01 1.898066699504852295e-01 1.614895612001419067e-01 1.639840453863143921e-01 -1.410432904958724976e-01 1.082367822527885437e-01 7.636538147926330566e-02 2.114512473344802856e-01 -1.414022222161293030e-02 1.870268434286117554e-01 4.056687280535697937e-02 1.925164759159088135e-01 1.310958992689847946e-02 -8.575259894132614136e-02 -1.496272087097167969e-01 -2.348253130912780762e-01 -9.639616310596466064e-02 2.049763947725296021e-01 5.329804494976997375e-02 1.587969958782196045e-01 3.188830614089965820e-01 7.245574612170457840e-03 2.493281811475753784e-01 -1.336178034543991089e-01 2.170978486537933350e-02 -2.259646654129028320e-01 -9.678322821855545044e-02 -2.401220239698886871e-02 9.501329809427261353e-02 -3.984923958778381348e-01
1.290216594934463501e-01 -5.106471180915832520e-01 -1.444380432367324829e-01 3.452534377574920654e-01 -2.309340089559555054e-01 1.742142140865325928e-01 1.213403940200805664e-01 -1.563624888658523560e-01 -4.864886030554771423e-02 4.808967560529708862e-02 3.239035978913307190e-02 1.085873022675514221e-01 -3.066083975136280060e-02 2.290878295898437500e-01 3.008124232292175293e-01 -3.878828510642051697e-02 -8.576317131519317627e-02 -1.543898284435272217e-01 5.513917282223701477e-02 6.836173683404922485e-02 1.969116479158401489e-01 2.271163761615753174e-01 7.111468911170959473e-02 -1.230984553694725037e-02 1.612785756587982178e-01 -8.486041799187660217e-03 1.194136813282966614e-01 1.176741346716880798e-01 -4.263997450470924377e-02 7.688999921083450317e-02 -1.277121752500534058e-01 -2.899015545845031738e-01
-1.559617966413497925e-01 -1.691609919071197510e-01 1.745890527963638306e-01 3.231810629367828369e-01 6.143419072031974792e-02 2.344550937414169312e-01 4.367351531982421875e-02 2.367237359285354614e-01 1.344996392726898193e-01 2.937999367713928223e-02 -1.354303807020187378e-01 -3.587947785854339600e-01 1.054501309990882874e-01 1.686405837535858154e-01 -9.457940608263015747e-02 6.148502975702285767e-02 -7.059274613857269287e-02 -8.982744067907333374e-02 3.011883199214935303e-01 2.855284810066223145e-01 -3.302840590476989746e-01 3.849404677748680115e-02 1.721721589565277100e-01 -1.931243091821670532e-01 -1.247543841600418091e-02 7.255740463733673096e-02 2.575313150882720947e-01 1.218565255403518677e-01 -1.472018361091613770e-01 2.575697936117649078e-02 1.650218851864337921e-02 -7.163948565721511841e-02
3.065049648284912109e-01 -1.901396214962005615e-01 5.764021351933479309e-02 4.947263300418853760e-01 1.671640872955322266e-01 2.201681137084960938e-01 1.563112437725067139e-02 2.952267602086067200e-02 1.516646295785903931e-01 2.395512303337454796e-03 -1.460937559604644775e-01 -1.118426918983459473e-01 9.091500937938690186e-02 -2.817283570766448975e-01 -4.897323623299598694e-02 -1.041152551770210266e-01 -1.377106159925460815e-01 -1.763595640659332275e-01 -1.584190316498279572e-02 -1.191236376762390137e-01 -2.854019962251186371e-02 -3.124889731407165527e-01 3.322052955627441406e-01 2.274867333471775055e-02 1.211495399475097656e-01 7.494907360523939133e-03 1.328114122152328491e-01 3.082899190485477448e-02 1.475318819284439087e-01 5.109970644116401672e-02 -6.286095827817916870e-02 -2.259541302919387817e-01
-1.031032428145408630e-01 -3.361099362373352051e-01 2.988884747028350830e-01 9.671071171760559082e-02 -8.142101578414440155e-03 2.608826458454132080e-01 2.356404997408390045e-02 1.098591312766075134e-01 1.175166144967079163e-01 -1.098567023873329163e-01 6.564877927303314209e-02 -3.481069207191467285e-01 4.580454900860786438e-02 1.764255166053771973e-01 -1.323354840278625488e-01 -7.705745846033096313e-02 -2.087995409965515137e-01 -6.179285421967506409e-02 1.952611654996871948e-01 3.427368104457855225e-01 -8.174102008342742920e-02 2.225374281406402588e-01 1.261613219976425171e-01 -3.071684241294860840e-01 -6.313879042863845825e-02 -8.912102133035659790e-02 1.754383146762847900e-01 6.324764341115951538e-02 -1.586759537458419800e-01 -2.157841064035892487e-02 8.551469445228576660e-02 -1.994286626577377319e-01
-8.596421033143997192e-02 -3.841320872306823730e-01 1.276259571313858032e-01 2.912130653858184814e-01 4.922363534569740295e-02 1.846526283770799637e-03 4.723935574293136597e-02 -1.538458913564682007e-01 8.247029036283493042e-02 2.465762943029403687e-01 -2.961276471614837646e-01 -1.022818237543106079e-01 3.996796905994415283e-02 1.231650337576866150e-01 5.377199500799179077e-02 -6.636355072259902954e-02 -3.057103157043457031e-01 -2.258565276861190796e-01 -6.417966634035110474e-02 1.047377437353134155e-01 1.944733858108520508e-01 1.550194919109344482e-01 9.366504102945327759e-02 -1.929244101047515869e-01 1.771944165229797363e-01 -1.782666146755218506e-01 1.935549546033143997e-03 5.986754596233367920e-02 -2.569306194782257080e-01 2.118841186165809631e-02 -1.491210758686065674e-01 -3.208563327789306641e-01
2.048699259757995605e-01 -3.794791400432586670e-01 -4.122405126690864563e-02 4.619557410478591919e-02 -2.275730520486831665e-01 1.386852413415908813e-01 1.695960611104965210e-01 4.293732643127441406e-01 6.744010001420974731e-02 1.087308377027511597e-01 -1.112012043595314026e-01 -1.047387719154357910e-01 -9.137328714132308960e-02 -9.070292115211486816e-02 -6.593055278062820435e-02 -2.262157946825027466e-01 -2.973239123821258545e-01 -7.809779793024063110e-02 -2.248057723045349121e-01 3.833504393696784973e-02 -3.130570352077484131e-01 -1.145335957407951355e-01 1.700161024928092957e-02 -1.012376472353935242e-01 2.142023742198944092e-01 7.699780166149139404e-02 9.058662503957748413e-02 8.740217238664627075e-02 5.162773653864860535e-03 -9.563256055116653442e-02 -1.821780391037464142e-02 -2.625089287757873535e-01
-1.819166541099548340e-01 -3.210973739624023438e-01 5.336673930287361145e-03 1.903021186590194702e-01 -3.035368025302886963e-01 2.580001950263977051e-01 2.206068038940429688e-01 1.848040372133255005e-01 5.931831896305084229e-02 3.354023098945617676e-01 2.844206057488918304e-02 -2.470307648181915283e-01 -2.975917421281337738e-02 -9.082731604576110840e-02 1.782891303300857544e-01 -2.320571430027484894e-02 9.212139993906021118e-02 -1.940597295761108398e-01 -6.738100200891494751e-02 1.076300740242004395e-01 -1.356784850358963013e-01 -9.991517663002014160e-02 1.713418662548065186e-01 -4.736317694187164307e-02 -3.798897191882133484e-02 1.555997878313064575e-01 1.283725202083587646e-01 1.024117171764373779e-01 -1.390933394432067871e-01 1.438731700181961060e-01 8.889811113476753235e-03 -3.895163536071777344e-01
-5.005635321140289307e-03 -2.343664765357971191e-01 1.379081141203641891e-02 1.552891433238983154e-01 -3.510021269321441650e-01 2.173008918762207031e-01 1.647531539201736450e-01 3.129775822162628174e-01 3.343130946159362793e-01 -1.750664263963699341e-01 3.256641700863838196e-02 -3.046060167253017426e-02 -2.440673410892486572e-01 5.512381717562675476e-02 -1.996177621185779572e-02 -3.771818801760673523e-02 -1.818474680185317993e-01 -1.383868753910064697e-01 -1.407276690006256104e-01 3.606504574418067932e-02 -2.250105738639831543e-01 -1.218019798398017883e-01 1.134935207664966583e-02 1.019128598272800446e-02 1.838096827268600464e-01 -1.483547091484069824e-01 2.352172583341598511e-01 2.370574772357940674e-01 1.730311363935470581e-01 -3.606888465583324432e-03 -1.251286361366510391e-02 -2.827378809452056885e-01
1.380445212125778198e-01 -1.577369570732116699e-01 1.060176715254783630e-01 2.070650756359100342e-01 -1.349967569112777710e-01 -9.742540866136550903e-02 9.259652346372604370e-02 2.207503318786621094e-01 7.605493813753128052e-02 -5.004978552460670471e-02 -1.463348120450973511e-01 6.580634415149688721e-02 1.693877428770065308e-01 -1.967581361532211304e-02 -3.383278846740722656e-01 -3.902944028377532959e-01 -2.310113161802291870e-01 9.231824427843093872e-02 -1.093762740492820740e-01 -8.149302750825881958e-02 -3.087374381721019745e-02 -5.919579789042472839e-02 9.480603784322738647e-02 1.013838723301887512e-01 4.578001797199249268e-02 1.810931116342544556e-01 -3.544887900352478027e-02 9.241677820682525635e-02 -1.483666896820068359e-01 -1.279431879520416260e-01 -1.081380099058151245e-01 -5.366904139518737793e-01
-9.651511907577514648e-02 -3.394439443945884705e-02 1.248602271080017090e-01 1.834313757717609406e-02 6.659217178821563721e-02 -1.515330560505390167e-02 -4.740399494767189026e-02 -7.675942778587341309e-02 -1.395577564835548401e-02 9.896838665008544922e-02 -1.283392012119293213e-01 -7.514572143554687500e-02 3.747002482414245605e-01 3.269219305366277695e-03 -1.673402339220046997e-01 1.573447883129119873e-01 -1.987439543008804321e-01 -3.988554775714874268e-01 -1.013090759515762329e-01 -7.991351187229156494e-02 -4.476093128323554993e-02 -1.606394201517105103e-01 2.055096775293350220e-01 4.419447109103202820e-02 4.150331914424896240e-01 7.605744898319244385e-02 -7.482999563217163086e-02 1.955409795045852661e-01 -1.667496562004089355e-01 -1.032602507621049881e-02 6.603079289197921753e-02 -4.406231343746185303e-01
7.220460474491119385e-02 -5.387848243117332458e-02 -3.412461280822753906e-02 2.846219241619110107e-01 -2.526462078094482422e-01 2.685714364051818848e-01 -1.318981796503067017e-01 2.689321935176849365e-01 6.985995173454284668e-02 3.485472872853279114e-02 1.223813444375991821e-01 -8.672450482845306396e-02 4.432048182934522629e-03 -3.742774575948715210e-02 2.797085344791412354e-01 -1.079089045524597168e-01 -6.006819009780883789e-02 -1.210455819964408875e-01 -9.959574788808822632e-02 1.125319162383675575e-03 8.559299260377883911e-02 -2.326205372810363770e-03 -3.026704536750912666e-03 1.210418641567230225e-01 3.153045177459716797e-01 2.367266453802585602e-02 1.771849393844604492e-01 1.743811368942260742e-01 4.656346887350082397e-02 -6.358650047332048416e-03 -2.124612331390380859e-01 -5.521141886711120605e-01
-1.403819024562835693e-01 -2.579245567321777344e-01 1.940134763717651367e-01 1.406603604555130005e-01 1.005942467600107193e-02 3.249582350254058838e-01 1.097007989883422852e-01 6.631454825401306152e-02 3.690274897962808609e-03 -1.824592202901840210e-01 6.594548374414443970e-02 -3.404262363910675049e-01 2.436774373054504395e-01 5.922479182481765747e-02 -1.849724948406219482e-01 -1.388064771890640259e-01 -2.851050905883312225e-02 -1.320131123065948486e-01 -1.127507835626602173e-01 2.508736252784729004e-01 -1.486330479383468628e-01 1.093746647238731384e-01 2.166887819766998291e-01 -3.011645972728729248e-01 -3.499085456132888794e-02 -1.887250244617462158e-01 2.147582918405532837e-01 1.874972879886627197e-01 -9.630190581083297729e-02 -1.159900147467851639e-02 6.974256783723831177e-02 -2.575044929981231689e-01
-7.931062579154968262e-02 -2.375107556581497192e-01 1.917065531015396118e-01 5.968292355537414551e-01 8.525352925062179565e-03 -4.428584501147270203e-02 -9.613262116909027100e-02 -1.362292468547821045e-01 3.961381316184997559e-01 -1.466089636087417603e-01 -1.444394290447235107e-01 -9.370775893330574036e-03 2.498621121048927307e-02 -5.875866487622261047e-02 -7.650038599967956543e-02 -4.364132136106491089e-02 -7.515558600425720215e-02 -1.668399125337600708e-01 6.321747601032257080e-02 4.246941953897476196e-02 2.336738817393779755e-02 -2.750223875045776367e-02 2.866378128528594971e-01 1.516389381140470505e-02 1.525552868843078613e-01 -2.636064589023590088e-01 2.170852273702621460e-01 1.505026780068874359e-02 -8.697872608900070190e-02 6.174295675009489059e-03 -1.321490257978439331e-01 -1.230682805180549622e-01
4.251811653375625610e-03 -3.021403849124908447e-01 2.334575504064559937e-01 1.267877668142318726e-01 -7.292819675058126450e-03 1.916405558586120605e-01 1.573717147111892700e-01 1.481504887342453003e-01 1.178273931145668030e-01 -9.578835964202880859e-02 1.473790407180786133e-01 -2.467363476753234863e-01 1.587524861097335815e-01 7.561936974525451660e-02 -2.114720493555068970e-01 -1.622341573238372803e-01 -2.738965488970279694e-02 -2.897298634052276611e-01 -1.861650496721267700e-01 2.065955102443695068e-01 -1.654041558504104614e-01 2.619774043560028076e-01 1.402478516101837158e-01 -3.765800297260284424e-01 -4.665508493781089783e-02 -1.145895496010780334e-01 2.020953595638275146e-01 1.216685324907302856e-01 -6.795503199100494385e-02 9.469426423311233521e-02 8.375711739063262939e-02 -1.895889192819595337e-01
4.650011658668518066e-02 -2.552526891231536865e-01 -3.143582642078399658e-01 2.332464456558227539e-01 8.423189073801040649e-02 2.932073771953582764e-01 3.366758674383163452e-02 -2.329481393098831177e-01 4.288150072097778320e-01 -4.036838561296463013e-02 6.647888105362653732e-03 7.675848901271820068e-02 1.132505014538764954e-01 8.181968331336975098e-02 2.374443411827087402e-02 1.728937476873397827e-01 -2.531973719596862793e-01 -4.407731816172599792e-02 -5.723669752478599548e-02 1.080289334058761597e-01 5.412531550973653793e-03 -1.057197712361812592e-02 1.573363095521926880e-01 1.567504107952117920e-01 1.853906512260437012e-01 -1.358968317508697510e-01 3.895078599452972412e-02 1.524239778518676758e-01 -1.870792061090469360e-01 -5.538551881909370422e-02 -3.299617022275924683e-02 -3.773109316825866699e-01
-1.915004700422286987e-01 -3.418299555778503418e-01 2.091148346662521362e-01 3.811204135417938232e-01 2.332116365432739258e-01 -7.470303773880004883e-02 1.840937137603759766e-02 -6.538259983062744141e-02 -4.815998952835798264e-03 1.561961323022842407e-01 -1.130222156643867493e-01 1.193221285939216614e-01 -1.940601877868175507e-02 2.359720915555953979e-01 6.069599464535713196e-02 2.153036417439579964e-03 -5.904050543904304504e-02 -8.886028826236724854e-02 -1.164553388953208923e-01 1.243532672524452209e-01 -7.450119405984878540e-02 3.286855220794677734e-01 1.948155760765075684e-01 -3.819723054766654968e-02 2.907355129718780518e-01 -3.385320014785975218e-04 1.344392150640487671e-01 1.215644702315330505e-01 -5.789935961365699768e-02 -4.405578225851058960e-02 -2.801522910594940186e-01 -2.952526509761810303e-01
3.601509146392345428e-03 -1.607249379158020020e-01 7.639314234256744385e-02 3.727645576000213623e-01 1.615179777145385742e-01 7.881742715835571289e-02 -9.203869104385375977e-02 -1.715480983257293701e-01 3.295039534568786621e-01 -5.544113740324974060e-02 -1.157096028327941895e-02 3.563207760453224182e-02 4.959627240896224976e-02 1.320877522230148315e-01 -1.232619136571884155e-01 -1.984643489122390747e-01 -1.593992412090301514e-01 -2.136162519454956055e-01 -1.012704148888587952e-02 2.410814762115478516e-01 -6.590143311768770218e-03 -7.220689207315444946e-03 4.513176977634429932e-01 -8.749395608901977539e-02 2.865112721920013428e-01 -2.369024008512496948e-01 2.276093810796737671e-01 8.027996122837066650e-02 -2.682634443044662476e-02 1.601967215538024902e-01 8.831179887056350708e-02 -1.676506176590919495e-02
-2.611472085118293762e-02 -2.493059635162353516e-01 2.211315780878067017e-01 2.113435864448547363e-01 1.062723547220230103e-01 2.295548915863037109e-01 9.554515033960342407e-02 3.177826106548309326e-02 1.254091560840606689e-01 -1.057884171605110168e-01 1.865545362234115601e-01 -2.626849412918090820e-01 1.908925026655197144e-01 5.237090215086936951e-02 -6.376433372497558594e-02 -1.672397106885910034e-01 -4.882190376520156860e-02 -1.439422816038131714e-01 1.761554740369319916e-02 1.745788604021072388e-01 -1.416833549737930298e-01 1.134166866540908813e-01 9.313658624887466431e-02 -3.313492238521575928e-01 5.242824554443359375e-02 -3.139821887016296387e-01 2.608781456947326660e-01 5.183060467243194580e-02 -1.904084384441375732e-01 6.270806305110454559e-03 3.614278510212898254e-02 -3.905833363533020020e-01
-3.072710707783699036e-02 -8.259290456771850586e-02 4.869620874524116516e-02 1.137076411396265030e-02 -7.933215051889419556e-02 -3.031516075134277344e-01 -3.050597198307514191e-02 2.466413527727127075e-01 1.086170226335525513e-01 9.548147767782211304e-02 4.804474115371704102e-02 -3.402979075908660889e-01 1.535665392875671387e-01 -1.657883524894714355e-01 -1.025757938623428345e-02 -9.491033107042312622e-02 -3.418358564376831055e-01 -5.543928220868110657e-02 -1.006556600332260132e-01 -9.468799084424972534e-02 1.888293176889419556e-01 6.807314604520797729e-02 2.831852734088897705e-01 3.709863871335983276e-02 7.431530952453613281e-02 -1.173156425356864929e-01 7.228938490152359009e-02 9.114717692136764526e-02 9.147723764181137085e-02 -1.159069389104843140e-01 -1.068817079067230225e-01 -5.510361790657043457e-01
-2.572760172188282013e-02 -1.786694079637527466e-01 1.725742965936660767e-01 -3.702287748456001282e-02 2.041759490966796875e-01 3.535386025905609131e-01 -9.491376578807830811e-02 -6.227358803153038025e-02 2.179609686136245728e-01 9.275341778993606567e-02 -9.782548993825912476e-02 -3.628567457199096680e-01 -2.073521018028259277e-01 9.307225793600082397e-02 1.443956196308135986e-01 -1.791146993637084961e-01 -9.391113370656967163e-02 -2.092583030462265015e-01 -4.089192301034927368e-02 1.496945470571517944e-01 -3.533664345741271973e-01 -3.901661187410354614e-02 1.162370517849922180e-01 -4.411427304148674011e-02 -2.687969803810119629e-02 -1.775996834039688110e-01 6.693480908870697021e-02 -4.688871651887893677e-02 1.305195093154907227e-01 -1.920994720421731472e-03 -1.021538525819778442e-01 -4.120810925960540771e-01
-9.510007500648498535e-02 -4.649344980716705322e-01 -3.095107711851596832e-02 2.978180646896362305e-01 2.960260957479476929e-02 4.068511351943016052e-02 6.381194293498992920e-02 -3.781991824507713318e-02 6.359010189771652222e-02 7.840718328952789307e-02 -8.529838174581527710e-02 1.113861352205276489e-01 1.988379843533039093e-02 3.192157447338104248e-01 1.839306205511093140e-01 1.333029419183731079e-01 -1.710183471441268921e-01 -1.751715093851089478e-01 -8.021958917379379272e-02 1.140656769275665283e-01 2.469972819089889526e-01 1.586812883615493774e-01 9.659042209386825562e-02 -2.925729192793369293e-02 3.067670166492462158e-01 -3.271547704935073853e-02 -5.750672519207000732e-02 -2.752864733338356018e-02 -2.731364965438842773e-01 1.238091755658388138e-02 -3.076952695846557617e-01 -2.211565971374511719e-01
-1.817284524440765381e-01 -3.583904206752777100e-01 -1.777489632368087769e-01 3.692524731159210205e-01 -2.723801434040069580e-01 3.967284262180328369e-01 3.340135142207145691e-02 1.886969208717346191e-01 1.988484412431716919e-01 -1.550270617008209229e-01 2.362947538495063782e-02 -4.957817494869232178e-02 6.081297993659973145e-02 -1.655236259102821350e-02 1.620023250579833984e-01 -1.205606292933225632e-02 -6.993703544139862061e-02 -1.984142065048217773e-01 3.102828748524188995e-02 1.200184747576713562e-01 -2.273752987384796143e-01 5.368188396096229553e-02 1.111363172531127930e-01 1.477304399013519287e-01 -7.933075539767742157e-03 -5.740049481391906738e-02 1.588815599679946899e-01 3.795928508043289185e-02 5.159126594662666321e-02 5.295244604349136353e-02 6.371983885765075684e-02 -3.426052629947662354e-01
3.905839100480079651e-02 -3.308386206626892090e-01 2.599938511848449707e-01 1.689348928630352020e-02 -4.153719544410705566e-02 1.712878793478012085e-01 6.746155023574829102e-02 1.088338717818260193e-01 3.713029623031616211e-02 -1.801383793354034424e-01 9.759418666362762451e-02 -2.290717810392379761e-01 3.045129477977752686e-01 8.607948571443557739e-02 -1.170883104205131531e-01 -1.820787191390991211e-01 -8.776555210351943970e-02 -1.628867685794830322e-01 -1.190160587430000305e-01 2.725049853324890137e-01 -1.032902523875236511e-01 1.150524914264678955e-01 7.296014577150344849e-02 -3.227257728576660156e-01 -6.458199024200439453e-02 -2.260057479143142700e-01 2.098204791545867920e-01 1.680994927883148193e-01 -1.973311752080917358e-01 1.230359971523284912e-01 6.290724873542785645e-02 -2.987374365329742432e-01
-5.706083029508590698e-02 -2.547385692596435547e-01 2.048843055963516235e-01 2.348733097314834595e-01 4.190157055854797363e-01 2.031587213277816772e-01 -1.816862821578979492e-01 -1.282665580511093140e-01 1.906206607818603516e-01 2.286477237939834595e-01 -1.129939183592796326e-01 5.807713419198989868e-02 -7.120784372091293335e-03 1.302473247051239014e-01 -6.304303556680679321e-02 -1.216723695397377014e-01 -2.914812266826629639e-01 -3.166441023349761963e-01 3.774085640907287598e-02 1.713725551962852478e-02 7.430943101644515991e-02 1.489238739013671875e-01 2.523730993270874023e-01 -1.182801797986030579e-01 1.267992705106735229e-01 -2.049902454018592834e-02 2.591348290443420410e-01 -8.391164988279342651e-02 -5.281176790595054626e-02 -1.496774852275848389e-01 1.047683656215667725e-01 -9.308475255966186523e-02
8.183667063713073730e-02 -2.086012810468673706e-01 3.304283022880554199e-01 2.516297250986099243e-02 8.513291925191879272e-02 1.001166179776191711e-01 1.397081911563873291e-01 -8.684589713811874390e-02 1.671683788299560547e-01 -3.033392429351806641e-01 1.139080226421356201e-01 -1.448796093463897705e-01 8.904370479285717010e-03 2.309087663888931274e-02 4.853695258498191833e-02 1.768512092530727386e-02 -2.497005648910999298e-02 -1.020705923438072205e-01 3.075579740107059479e-02 -3.513633012771606445e-01 -1.920721530914306641e-01 1.402131021022796631e-01 1.589063704013824463e-01 5.159318074584007263e-02 3.609739542007446289e-01 -2.646055817604064941e-01 2.792688310146331787e-01 -7.190830260515213013e-02 -2.687697708606719971e-01 -1.213153377175331116e-01 -9.922247380018234253e-02 -1.955662518739700317e-01
1.572366952896118164e-01 -2.547982931137084961e-01 -1.670860946178436279e-01 1.181073635816574097e-01 -4.104573726654052734e-01 2.765782773494720459e-01 -7.985302805900573730e-02 1.986505240201950073e-01 2.399418950080871582e-01 9.265161119401454926e-03 -2.051347680389881134e-02 3.260276094079017639e-02 6.840425729751586914e-02 3.132701665163040161e-02 4.478152841329574585e-02 -2.077636271715164185e-01 -1.540178805589675903e-01 -1.799607872962951660e-01 3.379131108522415161e-02 -1.376310586929321289e-01 4.619261622428894043e-02 1.065980345010757446e-01 1.813283711671829224e-01 2.585323154926300049e-01 2.599943876266479492e-01 4.573820903897285461e-02 1.328308284282684326e-01 1.821707934141159058e-01 9.432335942983627319e-02 8.477438241243362427e-02 -1.049577742815017700e-01 -3.614947795867919922e-01
-1.147648319602012634e-01 -1.601336896419525146e-01 1.776108592748641968e-01 2.304948121309280396e-01 1.561679132282733917e-02 1.683756113052368164e-01 -1.434704512357711792e-01 1.505115181207656860e-01 5.383455008268356323e-02 -2.382758855819702148e-01 1.053907275199890137e-01 -2.609267234802246094e-01 5.737043544650077820e-02 -2.912722714245319366e-02 -2.007674425840377808e-01 5.501156300306320190e-02 4.158134385943412781e-02 -1.116061434149742126e-01 -2.157029323279857635e-02 4.038222432136535645e-01 -5.460556596517562866e-02 2.374157160520553589e-01 1.054991632699966431e-01 -2.832615673542022705e-01 4.917306452989578247e-02 -8.413367718458175659e-02 3.742098808288574219e-01 8.024454116821289062e-03 -3.030205965042114258e-01 1.592957042157649994e-02 -5.675993859767913818e-02 -2.121680527925491333e-01
5.966344475746154785e-02 -2.239255607128143311e-01 -5.833963304758071899e-02 3.648752868175506592e-01 1.144854575395584106e-01 8.691707253456115723e-02 -1.138203516602516174e-01 -1.661219298839569092e-01 4.091006219387054443e-01 1.859250962734222412e-01 -1.607072949409484863e-01 -8.352039754390716553e-02 -1.367664244025945663e-02 1.410281807184219360e-01 1.242356598377227783e-01 -2.776094675064086914e-01 8.171957917511463165e-03 -1.451855748891830444e-01 -9.708511829376220703e-02 -2.778151072561740875e-03 1.613286435604095459e-01 -1.527932472527027130e-02 3.683788776397705078e-01 -8.413689583539962769e-02 2.297941148281097412e-01 -8.756396174430847168e-02 2.105861157178878784e-01 8.709105104207992554e-02 -2.042919397354125977e-01 2.427519671618938446e-02 1.451884806156158447e-01 -1.606427282094955444e-01
3.230637013912200928e-01 -3.161413967609405518e-01 2.088434398174285889e-01 3.712098896503448486e-01 1.495272964239120483e-01 1.995916217565536499e-01 -1.476572304964065552e-01 5.156565830111503601e-02 7.584295421838760376e-02 -3.136632964015007019e-02 -9.052080661058425903e-02 -1.430710405111312866e-01 -2.426265031099319458e-01 8.649607002735137939e-02 -1.241205185651779175e-01 -2.818519063293933868e-02 -8.922276645898818970e-02 -3.343154191970825195e-01 -1.404653042554855347e-01 6.051173061132431030e-02 1.542573980987071991e-02 -3.350419104099273682e-01 1.193248704075813293e-01 6.079258024692535400e-02 1.816698461771011353e-01 1.891517788171768188e-01 1.826711446046829224e-01 -7.689027488231658936e-02 -3.835084289312362671e-02 -1.022550910711288452e-01 -7.653833925724029541e-02 -1.013570502400398254e-01
-1.341589540243148804e-01 -2.921935915946960449e-01 2.521464824676513672e-01 9.309713542461395264e-02 1.001672521233558655e-01 1.438392698764801025e-01 -2.803231775760650635e-02 1.392706632614135742e-01 9.481993317604064941e-02 -2.704170346260070801e-01 2.644181549549102783e-01 -3.300949633121490479e-01 7.844261080026626587e-02 1.957829110324382782e-02 -5.038930475711822510e-02 -2.601207196712493896e-01 -9.400912374258041382e-02 -2.737290598452091217e-02 4.249644553055986762e-05 1.539558544754981995e-02 -2.024371325969696045e-01 6.299249082803726196e-02 2.642722427845001221e-01 -2.812007069587707520e-01 -1.810446754097938538e-02 -1.604310721158981323e-01 1.113743484020233154e-01 -7.812173571437597275e-03 -1.352050900459289551e-01 -1.191201582551002502e-01 -5.909433960914611816e-02 -3.969382643699645996e-01
3.633654117584228516e-02 -5.774608626961708069e-02 2.351914048194885254e-01 1.512272953987121582e-01 -1.308567263185977936e-02 1.997864246368408203e-01 -2.757257036864757538e-02 1.586504429578781128e-01 -6.980882585048675537e-02 -1.400144398212432861e-01 -9.736040979623794556e-02 -1.281205415725708008e-01 1.227455064654350281e-01 -8.657690137624740601e-02 1.367674767971038818e-01 -3.028174340724945068e-01 -1.117439568042755127e-01 -3.945706784725189209e-01 -3.394512832164764404e-01 -4.170714020729064941e-01 -8.535533398389816284e-02 -1.115625165402889252e-02 1.994931995868682861e-01 6.756699178367853165e-03 1.127872169017791748e-01 9.205186367034912109e-02 2.011543810367584229e-01 -1.876516789197921753e-01 -8.109705895185470581e-02 1.724977195262908936e-01 -4.345206171274185181e-02 -1.676739007234573364e-01
2.481602830812335014e-03 -3.854230344295501709e-01 4.981170967221260071e-02 2.516234815120697021e-01 -2.735732197761535645e-01 1.546818464994430542e-01 1.036888435482978821e-01 9.908097982406616211e-02 -2.917773835361003876e-02 -8.251588791608810425e-02 -1.435372233390808105e-01 -3.830070495605468750e-01 -5.088233575224876404e-02 -8.201903104782104492e-02 -9.478213638067245483e-02 1.342338919639587402e-01 -2.133104950189590454e-01 -2.250821888446807861e-02 2.636376023292541504e-01 1.758768260478973389e-01 -2.386146187782287598e-01 4.851558804512023926e-02 8.086720481514930725e-03 1.256052553653717041e-01 5.598373711109161377e-02 -9.452416561543941498e-03 1.534602493047714233e-01 2.420441806316375732e-01 -2.336136400699615479e-01 1.522075682878494263e-01 -5.044036731123924255e-02 -2.604042589664459229e-01
-1.872384399175643921e-01 -2.870236337184906006e-01 1.939470767974853516e-01 1.557758897542953491e-01 -2.508242726325988770e-01 2.627343237400054932e-01 2.452867180109024048e-01 -2.123524844646453857e-01 -7.773098349571228027e-02 -1.814060062170028687e-01 1.598264127969741821e-01 -1.614645421504974365e-01 2.306942939758300781e-01 1.110470592975616455e-01 -3.526999801397323608e-02 -1.885815262794494629e-01 -5.502495914697647095e-02 -3.813128918409347534e-02 -8.610158413648605347e-02 1.234603747725486755e-01 -1.130191758275032043e-01 8.180847018957138062e-02 -9.515625983476638794e-02 1.751908510923385620e-01 2.647658884525299072e-01 2.662599682807922363e-01 2.477038949728012085e-01 1.647347062826156616e-01 -4.054754227399826050e-02 5.010864138603210449e-02 1.503216661512851715e-02 -2.652001678943634033e-01
1.717188209295272827e-02 -2.812266051769256592e-01 -1.155390031635761261e-02 4.815800786018371582e-01 1.112145632505416870e-01 -2.004455891437828541e-04 -4.187352582812309265e-02 3.257327899336814880e-02 7.061911374330520630e-02 -1.270386576652526855e-02 -2.890179753303527832e-01 -2.930099964141845703e-01 -1.638621836900711060e-01 -7.693900913000106812e-02 2.377368658781051636e-01 1.897496879100799561e-01 -1.247399523854255676e-01 -3.329232037067413330e-01 -1.788253523409366608e-02 -2.232656329870223999e-01 1.041549667716026306e-01 -1.541048586368560791e-01 2.055455744266510010e-01 3.796283155679702759e-02 7.260096818208694458e-02 4.229320585727691650e-02 2.074227482080459595e-01 1.263216435909271240e-01 7.919399440288543701e-02 9.565192461013793945e-02 1.051021367311477661e-01 -1.618380397558212280e-01
6.571300327777862549e-02 -4.110189154744148254e-02 -2.934953197836875916e-03 1.919574141502380371e-01 -4.533015191555023193e-02 -1.978627592325210571e-02 3.709613084793090820e-01 -4.547186195850372314e-02 8.526103198528289795e-02 -7.388153672218322754e-02 -2.539098858833312988e-01 -2.715140767395496368e-02 -1.067182347178459167e-01 1.351178735494613647e-01 -1.997275352478027344e-01 -4.569698870182037354e-02 -1.560177206993103027e-01 -2.538882195949554443e-01 -1.824528425931930542e-01 -1.084891259670257568e-01 1.150999590754508972e-01 1.231684684753417969e-01 2.827380895614624023e-01 -1.034118607640266418e-01 1.984689086675643921e-01 1.508483886718750000e-01 3.825264573097229004e-01 -1.233725324273109436e-01 -3.234255015850067139e-01 -9.921817481517791748e-02 1.892889142036437988e-01 -1.963811963796615601e-01
-4.023258015513420105e-02 4.354417696595191956e-02 6.328830495476722717e-03 1.879543215036392212e-01 1.062637567520141602e-01 2.910660505294799805e-01 1.987774856388568878e-02 4.870625585317611694e-02 1.262542158365249634e-01 -3.710132092237472534e-03 1.053536981344223022e-01 -1.158692389726638794e-01 1.546971034258604050e-02 2.556192576885223389e-01 1.280672252178192139e-01 -1.094894669950008392e-02 1.750366576015949249e-02 -1.170693188905715942e-01 -7.838737219572067261e-02 9.390890598297119141e-02 -2.582245767116546631e-01 9.072831273078918457e-02 -9.422621876001358032e-02 -1.605305261909961700e-02 7.648444920778274536e-02 -1.894241869449615479e-01 3.369298577308654785e-01 4.177803695201873779e-01 1.380488574504852295e-01 1.606539078056812286e-02 -2.291439473628997803e-01 -4.744681119918823242e-01
5.295758843421936035e-01 -2.391865551471710205e-01 1.756733059883117676e-01 5.944661051034927368e-02 -7.502223551273345947e-02 3.655720651149749756e-01 2.435499243438243866e-02 2.731727659702301025e-01 1.700415164232254028e-01 -8.657578378915786743e-02 -6.032300740480422974e-02 -3.058059141039848328e-02 4.367838054895401001e-02 -3.349203988909721375e-02 4.701728001236915588e-02 2.150487005710601807e-01 -1.117379292845726013e-01 -1.335887163877487183e-01 -4.081850871443748474e-02 -2.375618964433670044e-01 7.202526181936264038e-02 -6.316095590591430664e-02 2.464155107736587524e-01 1.286964565515518188e-01 1.263000965118408203e-01 -3.966246545314788818e-02 1.207023411989212036e-01 1.146142706274986267e-01 -1.161769405007362366e-01 -1.534112989902496338e-01 -1.389229297637939453e-01 -2.110242992639541626e-01
-2.760069258511066437e-02 -1.007449403405189514e-01 3.318790197372436523e-01 2.156163752079010010e-01 3.191742300987243652e-01 1.966486424207687378e-01 1.378424167633056641e-01 4.932082816958427429e-02 -1.873011887073516846e-01 6.130635738372802734e-02 -1.980881541967391968e-01 1.332863122224807739e-01 6.200322508811950684e-02 -6.202574074268341064e-02 4.478152841329574585e-02 -7.370159775018692017e-02 -1.007883250713348389e-01 -4.211221933364868164e-01 6.583560258150100708e-02 5.221709236502647400e-02 1.468911068513989449e-03 1.230224370956420898e-01 2.356459945440292358e-01 5.374259501695632935e-02 7.308014482259750366e-02 7.738838344812393188e-02 2.243788540363311768e-01 3.662556409835815430e-02 -2.828741073608398438e-01 -4.392250999808311462e-02 -2.266590893268585205e-01 -3.083021342754364014e-01
1.562272310256958008e-01 -1.655270694755017757e-03 2.147683501243591309e-01 1.287135183811187744e-01 -1.353217512369155884e-01 1.626756638288497925e-01 1.023154184222221375e-01 1.049294620752334595e-01 2.137189209461212158e-01 -2.722693383693695068e-01 1.410270780324935913e-01 -2.469591647386550903e-01 -3.619815036654472351e-02 -2.321832580491900444e-03 -2.703920938074588776e-02 4.514624178409576416e-02 1.073396354913711548e-01 -2.713770568370819092e-01 5.624536052346229553e-02 -3.093872368335723877e-01 -8.637256920337677002e-02 1.608356684446334839e-01 2.028370350599288940e-01 -6.440512090921401978e-02 4.048303961753845215e-01 1.088957651518285275e-03 1.864030659198760986e-01 9.688096493482589722e-02 3.779447078704833984e-02 1.439257860183715820e-01 1.779794245958328247e-01 -3.425839841365814209e-01
-1.200574487447738647e-01 -2.083844989538192749e-01 1.219424158334732056e-01 4.628858715295791626e-02 -3.057411313056945801e-01 -4.317800328135490417e-02 -2.054493501782417297e-02 -1.017398908734321594e-01 3.268226385116577148e-01 -5.478101596236228943e-02 -1.155769973993301392e-01 1.033611968159675598e-01 -9.666890650987625122e-02 9.866280853748321533e-02 -1.938709914684295654e-01 9.113694727420806885e-02 -1.553139537572860718e-01 -2.812228724360466003e-02 -1.374435424804687500e-01 7.807281613349914551e-02 1.148809045553207397e-01 -6.634768843650817871e-02 4.327589869499206543e-01 1.663261801004409790e-01 2.906643450260162354e-01 5.315038189291954041e-02 -2.622735686600208282e-02 2.379901334643363953e-02 2.466872334480285645e-01 3.520422801375389099e-02 -2.737267017364501953e-01 -3.349305987358093262e-01
1.267631165683269501e-02 -1.668586134910583496e-01 -9.575582109391689301e-03 3.318352103233337402e-01 9.784636646509170532e-02 7.408641278743743896e-02 -8.442375063896179199e-02 -2.161508649587631226e-01 4.040528237819671631e-01 5.490360315889120102e-03 -1.022048369050025940e-01 2.262580906972289085e-03 -6.530256569385528564e-02 2.596895396709442139e-01 -4.285017028450965881e-02 -1.515732705593109131e-01 -4.526203125715255737e-02 -3.401381075382232666e-01 -1.554920673370361328e-01 1.446845382452011108e-01 3.502009063959121704e-02 7.879617065191268921e-02 4.089274406433105469e-01 -2.623226046562194824e-01 2.100909054279327393e-01 -3.792047128081321716e-02 1.541811525821685791e-01 -1.353995352983474731e-01 -1.017522439360618591e-01 6.453800946474075317e-02 -9.013420343399047852e-02 -7.732158154249191284e-02
2.149876765906810760e-02 2.229745127260684967e-02 -9.343137033283710480e-03 2.166977673768997192e-01 -2.103154733777046204e-02 -9.469074755907058716e-02 6.271453574299812317e-03 1.843604743480682373e-01 1.598072946071624756e-01 1.692387163639068604e-01 6.640243530273437500e-02 3.975512087345123291e-02 1.997014284133911133e-01 -5.048345774412155151e-02 -2.384986132383346558e-01 1.058283448219299316e-01 -5.497192963957786560e-02 9.596884995698928833e-02 9.041687101125717163e-02 -8.694441616535186768e-02 -1.758755594491958618e-01 -3.332503512501716614e-02 5.135442614555358887e-01 6.628904026001691818e-03 2.091307044029235840e-01 -2.740795165300369263e-02 4.078210294246673584e-01 2.280654013156890869e-01 1.027123630046844482e-01 8.837344497442245483e-02 -2.390111386775970459e-01 -2.753047943115234375e-01
-1.348796635866165161e-01 -2.786034643650054932e-01 2.658071219921112061e-01 2.657123506069183350e-01 1.234920918941497803e-01 1.952518820762634277e-01 6.834043562412261963e-02 -1.795102804899215698e-01 -1.617667227983474731e-01 -6.647894531488418579e-02 1.368658710271120071e-02 1.875000149011611938e-01 1.639143750071525574e-02 -5.210304260253906250e-02 1.165509149432182312e-01 2.374189905822277069e-03 -3.988155126571655273e-01 -2.929974794387817383e-01 -1.416498124599456787e-01 8.143067359924316406e-02 -6.379194557666778564e-02 6.212587282061576843e-02 9.863913804292678833e-02 -8.231939375400543213e-02 2.318318784236907959e-01 -4.553150013089179993e-02 1.501599103212356567e-01 -3.396661207079887390e-02 -3.369193971157073975e-01 -1.883045285940170288e-01 -2.020262777805328369e-01 -1.575358659029006958e-01
-7.360111922025680542e-02 -4.512189030647277832e-01 9.679321199655532837e-02 6.773080676794052124e-02 -4.313086345791816711e-02 -4.946026578545570374e-02 4.036730155348777771e-02 1.863175481557846069e-01 -1.296527385711669922e-01 -1.584971696138381958e-01 -7.282403856515884399e-02 -2.175110392272472382e-02 2.126751244068145752e-01 1.570726037025451660e-01 1.120447963476181030e-01 6.969521939754486084e-02 -4.095031414180994034e-03 -2.780648171901702881e-01 -1.597690135240554810e-01 -1.787979602813720703e-01 -1.907657831907272339e-02 1.025396734476089478e-01 -5.804660171270370483e-02 -2.562359720468521118e-02 2.095228433609008789e-01 -1.490693390369415283e-01 2.067260891199111938e-01 -1.542873233556747437e-01 -1.985102742910385132e-01 -2.915320396423339844e-01 -3.537949919700622559e-01 -2.634207606315612793e-01
-1.317748129367828369e-01 1.081276983022689819e-01 4.460996389389038086e-02 -3.911518678069114685e-02 1.297197937965393066e-01 -2.561114169657230377e-02 1.494877636432647705e-01 2.718192040920257568e-01 1.727005690336227417e-01 -1.722522825002670288e-01 -6.381636857986450195e-02 -1.009266078472137451e-01 2.645477885380387306e-03 -1.224739383906126022e-02 -2.943682670593261719e-01 -5.391787737607955933e-02 -1.406150460243225098e-01 -3.787090256810188293e-02 3.692527487874031067e-02 -1.456750333309173584e-01 2.166960239410400391e-01 -5.572847556322813034e-03 3.019413910806179047e-02 1.374656856060028076e-01 3.882972002029418945e-01 1.729248464107513428e-01 4.856322109699249268e-01 5.615035071969032288e-02 -1.963839083909988403e-01 -4.061619192361831665e-02 -8.301964402198791504e-02 -3.359620869159698486e-01
-1.971440613269805908e-01 -2.088037729263305664e-01 1.375384181737899780e-01 2.325350493192672729e-01 1.888796538114547729e-01 1.750586926937103271e-01 -4.453860968351364136e-02 -2.656017243862152100e-01 4.533003866672515869e-01 9.427467593923211098e-04 2.536726184189319611e-02 -4.376366361975669861e-02 9.977715462446212769e-02 2.252878546714782715e-01 9.894171357154846191e-02 -1.273598670959472656e-01 -1.691858842968940735e-02 -3.622020184993743896e-01 -6.190107017755508423e-02 1.085906252264976501e-01 1.879942417144775391e-02 1.148553714156150818e-01 3.396193385124206543e-01 -1.019526645541191101e-01 2.606020867824554443e-01 -2.156643569469451904e-02 -3.084877505898475647e-02 -1.083183940500020981e-02 -2.253324538469314575e-02 -9.790120273828506470e-02 1.814958304166793823e-01 -1.098822206258773804e-01
4.003839194774627686e-02 -2.232548892498016357e-01 -1.391136050224304199e-01 1.290116012096405029e-01 2.698944509029388428e-01 2.231941521167755127e-01 5.256589129567146301e-02 -2.052377015352249146e-01 2.097027301788330078e-01 -1.980833262205123901e-01 1.058283373713493347e-01 1.557592749595642090e-01 1.127261891961097717e-01 -1.275389343500137329e-01 1.784304380416870117e-01 -1.862318068742752075e-01 -2.364973723888397217e-01 -1.583387851715087891e-01 -1.900652348995208740e-01 1.542519498616456985e-02 -9.528791904449462891e-02 -2.091519981622695923e-01 1.774764508008956909e-01 3.725717309862375259e-03 1.947784125804901123e-01 1.907900571823120117e-01 2.703319787979125977e-01 1.524051874876022339e-01 -2.861692309379577637e-01 -2.195632457733154297e-01 -4.697494208812713623e-02 -1.618414372205734253e-01
9.529987722635269165e-02 -3.295938372611999512e-01 -4.896376281976699829e-02 6.192735210061073303e-02 8.971630781888961792e-02 1.232394874095916748e-01 1.303651779890060425e-01 1.270873993635177612e-01 1.581879407167434692e-01 7.597393821924924850e-03 1.252197325229644775e-01 -1.587759554386138916e-01 1.022034883499145508e-01 -4.162477701902389526e-02 -4.149193316698074341e-02 -2.115282565355300903e-01 7.596253603696823120e-02 -1.930353194475173950e-01 3.388810753822326660e-01 3.227569460868835449e-01 9.495336562395095825e-02 1.243392229080200195e-01 3.932043612003326416e-01 -1.756362020969390869e-01 -2.443740703165531158e-02 -1.750375777482986450e-01 4.158332198858261108e-02 2.595469951629638672e-01 2.652220241725444794e-02 1.552284508943557739e-01 1.390982121229171753e-01 -2.803548574447631836e-01
-1.529036015272140503e-01 -2.938274145126342773e-01 1.049828305840492249e-01 1.819164305925369263e-01 -3.745581805706024170e-01 1.920361667871475220e-01 9.976649284362792969e-02 2.027521431446075439e-01 2.135005444288253784e-01 -2.046918720006942749e-01 7.265214622020721436e-02 -2.444910407066345215e-01 1.281179860234260559e-02 2.301995456218719482e-02 5.343052744865417480e-02 1.515819784253835678e-02 -1.177032366394996643e-01 -2.425066381692886353e-01 1.622217297554016113e-01 1.590961664915084839e-01 -3.755926191806793213e-01 -4.576520249247550964e-02 3.278731135651469231e-03 5.875517427921295166e-02 1.104379966855049133e-01 8.304793387651443481e-02 2.111345380544662476e-01 1.340916901826858521e-01 -5.702348053455352783e-02 -3.793836385011672974e-02 4.385665059089660645e-03 -3.230216503143310547e-01
-4.509135186672210693e-01 -2.726184725761413574e-01 8.609870821237564087e-02 -6.474640220403671265e-02 8.729862980544567108e-03 -6.570296734571456909e-02 -8.665286749601364136e-02 1.498968899250030518e-02 1.776722222566604614e-01 -2.756105363368988037e-01 2.019718736410140991e-01 -1.647141575813293457e-01 -5.901380255818367004e-02 -1.625754497945308685e-02 1.301736533641815186e-01 -5.549853295087814331e-02 3.679869696497917175e-02 -6.481607258319854736e-02 2.450058162212371826e-01 -1.390925198793411255e-01 -9.797184169292449951e-02 -3.589541092514991760e-02 2.052799016237258911e-01 -2.070941030979156494e-01 3.193158209323883057e-01 -3.050983510911464691e-02 3.039338290691375732e-01 1.569836884737014771e-01 1.412778049707412720e-01 -2.057865448296070099e-02 1.810516119003295898e-01 -2.132601141929626465e-01
-4.965148121118545532e-02 -2.615583539009094238e-01 1.277113333344459534e-02 4.720104858279228210e-02 -2.913116812705993652e-01 2.407904900610446930e-02 -3.177252784371376038e-02 4.589987918734550476e-02 2.995977401733398438e-01 -3.030259311199188232e-01 -1.052516475319862366e-01 1.263667941093444824e-01 5.754719302058219910e-02 1.531317830085754395e-01 -6.775394827127456665e-02 2.564162313938140869e-01 -1.696638911962509155e-01 -2.438701540231704712e-01 6.083007156848907471e-02 -1.399207394570112228e-02 -4.837699607014656067e-02 1.429819315671920776e-02 4.027542471885681152e-01 8.716392517089843750e-02 2.823261916637420654e-01 -1.141699478030204773e-01 -2.124094218015670776e-01 1.855275034904479980e-01 -8.249122649431228638e-02 1.064715981483459473e-01 -1.425497382879257202e-01 -2.391463220119476318e-01
7.067684084177017212e-02 -4.045295417308807373e-01 3.068903684616088867e-01 1.792299747467041016e-01 -1.718012988567352295e-01 2.115602493286132812e-01 2.022799104452133179e-02 8.019386976957321167e-02 -4.434202611446380615e-02 -8.507826924324035645e-02 9.848669916391372681e-02 8.580110222101211548e-02 -3.804390504956245422e-02 1.247543245553970337e-01 -1.699577271938323975e-01 -1.110127046704292297e-01 -3.585135564208030701e-02 -4.815704524517059326e-01 5.885931104421615601e-02 -4.070986434817314148e-02 1.230374202132225037e-01 8.818718791007995605e-02 -1.664373427629470825e-01 -1.176242381334304810e-01 3.064502403140068054e-02 -1.950152032077312469e-02 -4.116636514663696289e-02 1.936004012823104858e-01 8.320646733045578003e-02 7.761607877910137177e-03 1.164529994130134583e-01 -4.191018044948577881e-01
2.140132337808609009e-01 -1.887981742620468140e-01 -1.144142150878906250e-01 1.419302970170974731e-01 -2.346647381782531738e-01 2.248521596193313599e-01 2.024477571249008179e-01 3.297155797481536865e-01 1.081709563732147217e-02 1.196998283267021179e-01 1.502660214900970459e-01 4.081057012081146240e-02 5.015401169657707214e-02 3.670487180352210999e-02 -9.647891670465469360e-02 4.439151380211114883e-03 -1.706065237522125244e-01 -7.010741531848907471e-02 -1.443028450012207031e-01 -4.292129352688789368e-02 -1.373472064733505249e-01 -1.462594419717788696e-01 1.628278493881225586e-01 3.093838458880782127e-03 3.956122696399688721e-01 -2.388970553874969482e-01 1.385595202445983887e-01 1.345928609371185303e-01 8.062516152858734131e-02 -1.777934432029724121e-01 -5.864543467760086060e-02 -4.027449786663055420e-01
1.720790751278400421e-02 -1.527572721242904663e-01 1.590729951858520508e-01 4.258484542369842529e-01 -3.863126337528228760e-01 2.453633546829223633e-01 -6.062500178813934326e-02 7.657419890165328979e-02 4.344236105680465698e-02 3.099320083856582642e-02 2.941620722413063049e-02 -1.500408947467803955e-01 1.932050436735153198e-01 1.458515077829360962e-01 1.307443231344223022e-01 3.456213977187871933e-03 -1.493462771177291870e-01 1.943557560443878174e-01 3.880378603935241699e-02 7.928790728328749537e-05 -4.915980622172355652e-02 9.669130295515060425e-02 3.711879625916481018e-02 -5.508029833436012268e-03 2.482353299856185913e-01 -7.225288078188896179e-03 -2.603110484778881073e-02 2.863138318061828613e-01 4.295006021857261658e-02 -4.473993182182312012e-02 -2.641066908836364746e-01 -3.951238691806793213e-01
-1.241183057427406311e-01 -2.100628465414047241e-01 -1.334456261247396469e-02 9.453479200601577759e-02 1.413985341787338257e-01 -5.225274711847305298e-02 -4.140697419643402100e-02 1.090212315320968628e-01 6.030457094311714172e-02 -2.098529785871505737e-01 -4.363036453723907471e-01 -2.262855619192123413e-01 7.449325919151306152e-02 1.774688065052032471e-01 -1.257263869047164917e-02 4.184968397021293640e-02 -3.870354592800140381e-02 -7.194539159536361694e-02 -1.941459327936172485e-01 -1.416845130734145641e-03 -1.258182823657989502e-01 -4.688407108187675476e-02 3.167211115360260010e-01 1.121502444148063660e-01 -4.564569331705570221e-03 3.687040507793426514e-02 3.801279067993164062e-01 -1.905088126659393311e-01 -2.924520373344421387e-01 1.351657360792160034e-01 2.102011591196060181e-01 -2.477781325578689575e-01
5.328508466482162476e-02 -1.918697506189346313e-01 -3.101374767720699310e-02 2.566548287868499756e-01 2.981666475534439087e-02 2.986728250980377197e-01 8.580863475799560547e-02 6.255688518285751343e-02 -1.687418483197689056e-02 -2.129802405834197998e-01 7.003349065780639648e-02 -4.276380240917205811e-01 2.207224816083908081e-01 3.009339049458503723e-02 3.556792810559272766e-02 -2.397889196872711182e-01 5.737676750868558884e-03 -2.978517711162567139e-01 -1.862069591879844666e-02 2.893214225769042969e-01 1.489828824996948242e-01 -6.062668934464454651e-02 2.139523625373840332e-01 -2.061407417058944702e-01 -8.340231142938137054e-03 -3.810845687985420227e-02 2.522653639316558838e-01 1.021413430571556091e-01 -7.567746937274932861e-02 -2.327015437185764313e-02 1.907512247562408447e-01 -2.124607264995574951e-01
8.211292326450347900e-02 -5.374814867973327637e-01 -1.913775354623794556e-01 1.625622436404228210e-02 8.451448753476142883e-03 1.783991456031799316e-01 -1.565792113542556763e-01 1.742870360612869263e-01 4.192895069718360901e-02 -1.063686013221740723e-01 -4.414401948451995850e-02 -1.991530880331993103e-02 1.210019588470458984e-01 3.313581645488739014e-02 -2.786448299884796143e-01 -2.929682433605194092e-01 -9.488302469253540039e-02 -1.423034369945526123e-01 1.499241292476654053e-01 1.176948994398117065e-01 -1.727326214313507080e-01 -1.827035397291183472e-01 2.353591322898864746e-01 -3.583486005663871765e-02 1.884432882070541382e-01 3.268975615501403809e-01 -3.254581242799758911e-02 -1.082229241728782654e-01 -5.272423103451728821e-02 8.160605281591415405e-02 -4.416609928011894226e-02 -1.845223456621170044e-01
1.094371899962425232e-01 -1.067541912198066711e-01 1.601008474826812744e-01 2.229597121477127075e-01 1.019580289721488953e-01 -2.067769169807434082e-01 -3.722387552261352539e-02 -2.093844562768936157e-01 1.984353065490722656e-01 -1.011997908353805542e-01 -1.327141821384429932e-01 5.591155961155891418e-02 5.789419263601303101e-02 2.829308211803436279e-01 1.495645195245742798e-02 9.208312630653381348e-02 -1.975838094949722290e-01 -1.807833015918731689e-01 -2.567848861217498779e-01 1.098627969622612000e-01 1.659584194421768188e-01 -5.553422868251800537e-02 3.772103786468505859e-01 -3.986580297350883484e-02 2.887421250343322754e-01 -1.060034856200218201e-01 3.599113225936889648e-01 1.318394988775253296e-01 -2.160931229591369629e-01 -3.118295571766793728e-04 -6.134497001767158508e-02 -1.556367129087448120e-01
-3.406918048858642578e-01 -1.280539184808731079e-01 3.858278393745422363e-01 2.713632583618164062e-01 -4.225960746407508850e-02 3.129438757896423340e-01 1.884930580854415894e-01 2.315636873245239258e-01 -1.030264049768447876e-01 -1.461146473884582520e-01 8.876184374094009399e-02 -2.237774580717086792e-01 3.112243115901947021e-01 -9.160149097442626953e-02 -4.432658851146697998e-02 2.507534623146057129e-02 3.865668177604675293e-02 -8.644315600395202637e-02 -4.712428525090217590e-02 1.649369150400161743e-01 1.238533258438110352e-01 4.769156500697135925e-02 1.374956667423248291e-01 6.328816711902618408e-02 2.068752795457839966e-01 6.371401995420455933e-02 2.822166383266448975e-01 1.057010069489479065e-01 -1.204711496829986572e-01 1.301546841859817505e-01 2.207143604755401611e-02 -9.930942207574844360e-02
2.510767281055450439e-01 -3.053301274776458740e-01 1.397715359926223755e-01 2.202187627553939819e-01 -3.309210240840911865e-01 1.767359226942062378e-01 -3.184685483574867249e-02 1.446340084075927734e-01 -1.657028049230575562e-01 2.140692062675952911e-02 -5.072794109582901001e-02 -1.621493846178054810e-01 -1.305066645145416260e-01 1.173303127288818359e-01 -6.407257169485092163e-02 -1.398503035306930542e-01 1.031819432973861694e-01 -1.894110441207885742e-01 -7.268311828374862671e-02 -2.607597112655639648e-01 -6.942293792963027954e-02 1.879603415727615356e-01 1.423323899507522583e-01 -4.289224371314048767e-02 1.558606773614883423e-01 1.934577971696853638e-01 9.168127179145812988e-02 9.083585441112518311e-02 1.182846203446388245e-01 1.668103039264678955e-01 -1.798295974731445312e-01 -4.089032113552093506e-01
-7.666034251451492310e-02 -4.666768610477447510e-01 4.388374090194702148e-02 3.006010651588439941e-01 9.212351590394973755e-02 -9.158036857843399048e-02 1.793969273567199707e-01 -8.863384276628494263e-02 8.092315983958542347e-04 1.608797460794448853e-01 -6.661842018365859985e-02 1.530237942934036255e-01 -1.227338425815105438e-02 2.309784442186355591e-01 -2.191475778818130493e-02 2.160212397575378418e-01 -2.472494244575500488e-01 -1.734627634286880493e-01 5.056338757276535034e-02 1.700269877910614014e-01 4.337023571133613586e-02 3.167107999324798584e-01 1.994208060204982758e-02 -5.533200874924659729e-02 2.317518591880798340e-01 -1.366034448146820068e-01 -1.286050584167242050e-02 8.467512577772140503e-02 -9.488757699728012085e-02 -2.139963209629058838e-02 -1.758629083633422852e-01 -3.525967299938201904e-01
-1.400142908096313477e-01 1.388294398784637451e-01 1.388630867004394531e-01 -1.031657606363296509e-01 -1.277110278606414795e-01 9.467964619398117065e-02 1.071653738617897034e-01 1.770749688148498535e-01 1.083102002739906311e-01 -1.871898472309112549e-01 2.876597940921783447e-01 -2.003583759069442749e-01 1.122416928410530090e-02 -9.338627755641937256e-02 -2.394101582467556000e-02 2.966628596186637878e-02 5.714857578277587891e-02 -2.342585325241088867e-01 3.736982122063636780e-02 7.774221897125244141e-02 -1.055801436305046082e-01 5.559096857905387878e-02 7.295981794595718384e-02 5.058591812849044800e-02 1.700018346309661865e-01 9.908803552389144897e-02 4.584374725818634033e-01 8.411061018705368042e-02 -1.022296026349067688e-01 8.259756118059158325e-02 -1.613707244396209717e-01 -5.441910624504089355e-01
3.375949263572692871e-01 -1.548673659563064575e-01 1.234289929270744324e-01 7.142850011587142944e-02 6.774657405912876129e-03 1.332257986068725586e-01 -1.439125537872314453e-01 8.724343776702880859e-02 2.453701943159103394e-01 3.984682634472846985e-02 -1.402083784341812134e-01 -1.011997982859611511e-01 1.479028612375259399e-01 3.618480265140533447e-01 -2.746515274047851562e-01 -1.531137675046920776e-01 -1.714596152305603027e-01 -8.833006024360656738e-02 -2.006311118602752686e-01 1.794517189264297485e-01 -1.552683264017105103e-01 -1.794571876525878906e-01 2.744393646717071533e-01 -1.720353513956069946e-01 1.476542055606842041e-01 2.773982286453247070e-01 5.301704630255699158e-02 -4.344377666711807251e-02 -1.103422790765762329e-01 -2.890275791287422180e-02 1.913751848042011261e-02 -2.539720535278320312e-01
-7.999394834041595459e-02 -4.631883203983306885e-01 -1.426536440849304199e-01 -2.231608927249908447e-01 5.668828636407852173e-02 1.548092216253280640e-01 1.035139113664627075e-01 1.439068168401718140e-01 -3.236695751547813416e-02 1.450030039995908737e-02 -6.236039474606513977e-02 -1.693186312913894653e-01 -4.305311292409896851e-02 5.858163535594940186e-02 -3.121345937252044678e-01 -7.428413629531860352e-02 -9.604679793119430542e-02 -4.273813068866729736e-01 6.316867470741271973e-02 -2.315674424171447754e-01 2.014699578285217285e-01 1.837916821241378784e-01 2.943527996540069580e-01 1.484376788139343262e-01 7.287926226854324341e-02 2.023135079070925713e-03 1.695467904210090637e-02 4.293235018849372864e-02 -1.081420779228210449e-01 4.168102517724037170e-02 -1.724169999361038208e-01 -1.584606021642684937e-01
-2.118323743343353271e-01 -2.028255611658096313e-01 4.373086243867874146e-02 2.139093428850173950e-01 -1.242349371314048767e-01 9.181494265794754028e-02 1.919661648571491241e-02 5.322688072919845581e-02 3.659408986568450928e-01 4.379462450742721558e-02 -2.733374945819377899e-02 -3.509059548377990723e-01 3.505936637520790100e-02 -2.779915630817413330e-01 -4.573537781834602356e-02 3.308225795626640320e-02 -6.841126829385757446e-03 -2.380248159170150757e-01 2.113766409456729889e-02 -5.104374513030052185e-02 1.397724896669387817e-01 3.137257695198059082e-01 1.533253788948059082e-01 1.196868345141410828e-01 -6.892851740121841431e-02 1.575786471366882324e-01 1.012442111968994141e-01 -1.186526641249656677e-01 2.139138281345367432e-01 -1.008719652891159058e-01 -1.463049352169036865e-01 -3.886474072933197021e-01
2.215731330215930939e-02 -3.515201807022094727e-01 -4.587290436029434204e-02 1.502187550067901611e-01 -2.492383867502212524e-01 1.978898048400878906e-01 1.153559982776641846e-01 2.392283082008361816e-01 7.880295068025588989e-02 1.985498145222663879e-02 -1.291554570198059082e-01 -6.439613550901412964e-02 -8.187904208898544312e-02 1.392877101898193359e-01 1.048600580543279648e-02 4.531206563115119934e-02 -4.860049486160278320e-01 -2.209327183663845062e-03 -1.666222810745239258e-01 -2.440825290977954865e-02 -1.191908717155456543e-01 -2.984974384307861328e-01 3.016882389783859253e-02 -9.630159474909305573e-03 1.847799718379974365e-01 -6.891405582427978516e-02 1.230323612689971924e-01 -5.843910202383995056e-02 1.984722912311553955e-01 2.682304568588733673e-02 -1.557567995041608810e-02 -3.963356912136077881e-01
-1.934124976396560669e-01 -3.425478041172027588e-01 1.385715454816818237e-01 3.402905166149139404e-01 -2.951477468013763428e-01 1.557282656431198120e-01 -1.153619494289159775e-02 3.358429670333862305e-02 1.781573593616485596e-01 3.582281759008765221e-03 -1.619542390108108521e-01 -8.544278144836425781e-02 3.307894170284271240e-01 -6.628960371017456055e-02 1.576694995164871216e-01 -5.988718196749687195e-02 6.280353665351867676e-02 -2.058384418487548828e-01 5.451466143131256104e-02 -1.224538609385490417e-01 -2.468753010034561157e-01 6.130447983741760254e-02 1.567605435848236084e-01 1.881475001573562622e-01 9.199677407741546631e-02 1.872236132621765137e-01 6.763520091772079468e-02 2.382108420133590698e-01 6.568924337625503540e-02 -1.119338162243366241e-02 1.213388964533805847e-01 -2.777153253555297852e-01
-2.951521575450897217e-01 -3.878363966941833496e-01 -1.820802092552185059e-01 2.680537290871143341e-02 1.057410985231399536e-02 -1.686779707670211792e-01 -9.599877148866653442e-02 6.480471044778823853e-02 5.092537403106689453e-02 -1.015844345092773438e-01 -1.878494024276733398e-01 4.617245122790336609e-02 -1.301928907632827759e-01 8.718900382518768311e-02 -1.401439458131790161e-01 -5.801090225577354431e-02 -4.133971035480499268e-01 -1.509715467691421509e-01 -2.557049691677093506e-01 7.014960050582885742e-02 7.135695219039916992e-02 1.803477108478546143e-02 5.821796134114265442e-02 -6.441435217857360840e-02 1.952314823865890503e-01 -2.488535493612289429e-01 1.978402137756347656e-01 2.875266671180725098e-01 -1.418347060680389404e-01 8.527468889951705933e-02 3.687051311135292053e-02 -2.473295778036117554e-01
-4.613649845123291016e-02 -3.394426703453063965e-01 8.875311166048049927e-02 3.995198011398315430e-01 -2.224500523880124092e-03 8.753430098295211792e-02 2.886023372411727905e-02 -2.731019258499145508e-01 5.039925128221511841e-02 1.204361394047737122e-01 -1.207084804773330688e-01 -3.558747842907905579e-02 -2.539200708270072937e-02 1.561271697282791138e-01 2.113171853125095367e-02 -3.506610170006752014e-02 -3.046991825103759766e-01 -1.169034540653228760e-01 -2.060519307851791382e-01 1.893251538276672363e-01 2.361783534288406372e-01 2.142267972230911255e-01 1.153686046600341797e-01 -1.259755939245223999e-01 2.780341804027557373e-01 -2.658922076225280762e-01 2.450476139783859253e-01 -5.885705724358558655e-02 -7.803664356470108032e-02 -6.180511042475700378e-02 -7.829235494136810303e-02 -1.711068004369735718e-01
-1.675856709480285645e-01 -2.768240869045257568e-01 6.409432739019393921e-02 9.934153407812118530e-02 -1.892873495817184448e-01 -1.005266210995614529e-03 -1.110504418611526489e-01 -1.260752230882644653e-02 1.494290232658386230e-01 -4.559823125600814819e-02 1.084559187293052673e-01 -2.060924619436264038e-01 1.343872696161270142e-01 -1.530551072210073471e-02 -1.139669120311737061e-02 -1.965182870626449585e-01 -2.572933137416839600e-01 -1.284358501434326172e-01 2.171218022704124451e-02 -1.739855855703353882e-01 2.168943136930465698e-01 1.001427695155143738e-01 8.821361511945724487e-02 2.334217876195907593e-01 9.298958815634250641e-03 1.166534200310707092e-01 1.140351966023445129e-01 1.467252671718597412e-01 2.432967424392700195e-01 -4.808993265032768250e-02 -3.580509126186370850e-01 -4.760104715824127197e-01
-1.681961119174957275e-01 -3.484819084405899048e-02 1.747666858136653900e-03 1.083991155028343201e-01 -4.097993671894073486e-01 2.478499561548233032e-01 1.135311797261238098e-01 2.423751652240753174e-01 2.328085750341415405e-01 -3.211623802781105042e-02 6.577117741107940674e-02 -1.469515562057495117e-01 3.287308290600776672e-02 -8.496388792991638184e-02 -1.083845943212509155e-01 -8.176643401384353638e-02 -1.827276647090911865e-01 -2.276057749986648560e-01 -3.226086846552789211e-05 1.307558119297027588e-01 -2.004654705524444580e-01 -2.798111140727996826e-01 -4.296330735087394714e-02 -7.859627157449722290e-02 1.077634915709495544e-01 6.227663159370422363e-02 2.596802413463592529e-01 2.484515905380249023e-01 8.278959244489669800e-02 2.654743939638137817e-02 -7.976873219013214111e-02 -4.030977189540863037e-01
-1.722471974790096283e-02 -1.519414037466049194e-01 1.668565124273300171e-01 1.181698888540267944e-01 1.759119182825088501e-01 1.490496397018432617e-01 1.507178395986557007e-01 -3.408847376704216003e-02 9.839204140007495880e-03 7.942909747362136841e-02 -6.517560780048370361e-02 -5.388391762971878052e-02 -2.190862596035003662e-01 -3.298673778772354126e-02 -2.807585299015045166e-01 -3.008375503122806549e-02 -1.837547868490219116e-01 -2.550238668918609619e-01 -3.729666173458099365e-01 1.782145164906978607e-02 -2.213665097951889038e-01 -1.841734796762466431e-01 3.072326183319091797e-01 9.916922450065612793e-02 3.805052936077117920e-01 1.852908134460449219e-01 -7.006216049194335938e-02 -6.758566200733184814e-02 -1.595031172037124634e-01 -1.195351853966712952e-01 -9.612157195806503296e-02 -2.290458083152770996e-01
-1.106498166918754578e-01 1.051339693367481232e-02 -5.584682151675224304e-02 -4.152656998485326767e-03 -2.259074300527572632e-01 2.696796357631683350e-01 -2.578317187726497650e-02 -7.514686137437820435e-02 -1.272881180047988892e-01 5.618615075945854187e-02 -2.273317128419876099e-01 -2.267949283123016357e-01 -2.005419284105300903e-01 -1.241696029901504517e-01 -1.884914636611938477e-01 -9.313480556011199951e-02 -1.721183061599731445e-01 -2.648001015186309814e-01 8.093573153018951416e-02 -1.311473250389099121e-01 -1.625085063278675079e-02 -3.034053742885589600e-01 2.730582356452941895e-01 -1.359443813562393188e-01 3.379769027233123779e-01 2.181617729365825653e-02 3.128492534160614014e-01 5.853262543678283691e-02 1.002570241689682007e-01 -4.171134158968925476e-02 -1.960039734840393066e-01 -2.388624548912048340e-01
8.288703113794326782e-02 -2.039392739534378052e-01 3.864433169364929199e-01 2.320698201656341553e-01 2.169102132320404053e-01 2.084216624498367310e-01 7.651747018098831177e-02 -1.564363986253738403e-01 -9.269666671752929688e-02 -6.025426089763641357e-02 -1.481603085994720459e-01 -4.200588166713714600e-02 -1.421436667442321777e-01 4.529952537268400192e-03 -2.685263566672801971e-02 -1.677299439907073975e-01 -3.271662294864654541e-01 -4.262414574623107910e-01 -2.294425666332244873e-02 -1.781958737410604954e-03 1.396552473306655884e-01 1.881988346576690674e-02 8.571857959032058716e-02 -2.462226664647459984e-03 2.895798720419406891e-02 1.269693821668624878e-01 2.076472938060760498e-01 4.297919198870658875e-02 -2.220952659845352173e-01 -1.508660465478897095e-01 -1.535361260175704956e-01 -2.616533935070037842e-01
-1.873829364776611328e-01 -2.873829901218414307e-01 3.274545669555664062e-01 3.341507911682128906e-01 -6.384339183568954468e-02 -5.072247609496116638e-02 3.502700030803680420e-01 2.996414899826049805e-01 4.459663480520248413e-02 2.307603694498538971e-02 -5.163894593715667725e-02 -8.567446470260620117e-02 -1.169723421335220337e-01 1.169821396470069885e-01 -1.040331348776817322e-01 1.847502738237380981e-01 -1.145756766200065613e-01 -1.923082768917083740e-01 2.777540683746337891e-01 1.958291418850421906e-02 -9.623414278030395508e-02 2.674846649169921875e-01 1.511909514665603638e-01 -2.129382342100143433e-01 -4.069356992840766907e-02 1.546290516853332520e-02 6.409243494272232056e-02 6.792455911636352539e-02 -2.988214045763015747e-02 1.287137269973754883e-01 -3.065583668649196625e-02 -2.318916022777557373e-01
-8.562596887350082397e-02 -2.977583110332489014e-01 8.383973687887191772e-02 1.817355453968048096e-01 -2.381798028945922852e-01 -2.224325835704803467e-01 -2.712518274784088135e-01 1.149604171514511108e-01 2.006646804511547089e-02 -4.453714191913604736e-02 -1.406501280143857002e-03 -1.249312683939933777e-01 1.334980577230453491e-01 -1.452539768069982529e-02 -3.067998960614204407e-02 -1.195062324404716492e-01 -3.816894590854644775e-01 -1.159997954964637756e-01 -1.384191811084747314e-01 -1.378027200698852539e-01 -6.223433185368776321e-03 -1.035757660865783691e-01 7.780214399099349976e-02 1.660349816083908081e-01 -2.562235854566097260e-02 -1.801556348800659180e-02 3.178368210792541504e-01 4.166074395179748535e-01 -1.762003824114799500e-02 3.422622382640838623e-02 -1.198331788182258606e-01 -2.943053841590881348e-01
7.569667696952819824e-02 -3.197423815727233887e-01 3.002666532993316650e-01 9.259130060672760010e-02 -1.447789818048477173e-01 -1.463937908411026001e-01 -5.584122613072395325e-02 3.934260308742523193e-01 5.470338091254234314e-02 -1.437388956546783447e-01 -1.420840770006179810e-01 -4.446315020322799683e-02 -1.383527219295501709e-01 6.543274223804473877e-02 4.896016046404838562e-02 7.460530847311019897e-02 -1.665952354669570923e-01 -7.745225727558135986e-02 2.930659353733062744e-01 -3.063719570636749268e-01 -1.161253973841667175e-01 9.033363312482833862e-02 1.091134697198867798e-01 -2.287189811468124390e-01 2.194410711526870728e-01 1.450764685869216919e-01 2.452360242605209351e-01 4.690735042095184326e-02 -1.041731797158718109e-02 8.598435670137405396e-02 -1.985003650188446045e-01 -1.949063986539840698e-01
-1.431279778480529785e-01 -1.068253368139266968e-01 -6.000312417745590210e-02 5.822812765836715698e-02 -2.268464565277099609e-01 -4.863453283905982971e-02 -1.179171428084373474e-01 5.688763782382011414e-02 1.408287286758422852e-01 -5.410027131438255310e-02 5.364846065640449524e-02 -1.501663923263549805e-01 -7.467888295650482178e-03 -1.160741448402404785e-01 -6.082338467240333557e-02 -2.095331549644470215e-01 -2.934733629226684570e-01 -2.006233483552932739e-01 1.438686158508062363e-02 -2.855026721954345703e-01 1.213772371411323547e-01 -2.709510363638401031e-02 1.208629831671714783e-01 1.737282574176788330e-01 -2.094138786196708679e-02 -1.000899523496627808e-01 2.779434323310852051e-01 1.385466307401657104e-01 7.191317528486251831e-02 -1.908622086048126221e-01 -2.347589284181594849e-01 -5.557511448860168457e-01
-1.766737103462219238e-01 2.579671563580632210e-03 2.728059589862823486e-01 2.214318364858627319e-01 -6.969602406024932861e-02 1.612777262926101685e-01 3.436389863491058350e-01 3.291260078549385071e-02 8.311960101127624512e-02 -3.619069233536720276e-02 1.937405914068222046e-01 -2.128104716539382935e-01 1.986591666936874390e-01 -5.045665800571441650e-02 -2.333893626928329468e-01 -4.734779894351959229e-02 -4.180933907628059387e-02 -2.845683395862579346e-01 2.108887396752834320e-02 1.907343268394470215e-01 -2.656760625541210175e-02 2.159000635147094727e-01 1.744280904531478882e-01 1.227017641067504883e-01 2.643920183181762695e-01 2.087996006011962891e-01 1.554718613624572754e-01 2.389294654130935669e-01 -1.093716919422149658e-02 -1.986988261342048645e-02 2.045529335737228394e-01 -2.367553859949111938e-01
6.044889241456985474e-02 -2.132505476474761963e-01 6.492535769939422607e-02 2.046555280685424805e-01 -2.884979248046875000e-01 3.409402072429656982e-01 2.593429060652852058e-03 2.916441261768341064e-01 1.106530129909515381e-01 4.815696924924850464e-02 8.530389517545700073e-02 -2.147544175386428833e-02 -1.449791789054870605e-01 3.515546023845672607e-02 1.327067613601684570e-01 -2.347474545240402222e-01 -4.748773947358131409e-02 -2.460269331932067871e-01 2.723234519362449646e-02 -4.429954290390014648e-02 -1.170216277241706848e-01 2.745931409299373627e-02 2.882245741784572601e-02 5.161501094698905945e-02 2.209509015083312988e-01 9.673694521188735962e-02 1.712983697652816772e-01 1.540371477603912354e-01 6.391947716474533081e-02 2.059831768274307251e-01 -2.585726976394653320e-02 -5.109800696372985840e-01
-9.116111695766448975e-02 -1.867656409740447998e-01 -2.101292461156845093e-01 -2.074929177761077881e-01 1.378889232873916626e-01 1.132993027567863464e-01 1.028791293501853943e-01 7.350265234708786011e-02 2.425342649221420288e-01 1.862589418888092041e-01 -7.593204081058502197e-02 1.195119023323059082e-01 2.776953391730785370e-02 1.536904573440551758e-01 6.717974692583084106e-02 -8.649608492851257324e-02 -2.302993647754192352e-02 -2.735933959484100342e-01 -2.571496069431304932e-01 1.392850279808044434e-01 -7.509592175483703613e-02 -2.259281873703002930e-01 3.740305304527282715e-01 -8.388812839984893799e-02 -4.229008406400680542e-02 -1.914422512054443359e-01 3.256253600120544434e-01 1.758148670196533203e-01 5.022093653678894043e-02 5.615408718585968018e-02 7.658611238002777100e-02 -3.469323217868804932e-01
1.380124092102050781e-01 -9.798315167427062988e-02 1.463094055652618408e-01 1.749356538057327271e-01 7.071017287671566010e-03 -1.504253894090652466e-01 8.166231215000152588e-02 3.479976952075958252e-02 1.485712677240371704e-01 1.357372850179672241e-01 -1.695648431777954102e-01 -3.160548210144042969e-02 1.592875570058822632e-01 1.744954884052276611e-01 -7.265705615282058716e-02 4.636611416935920715e-02 -1.804063171148300171e-01 -3.779518604278564453e-01 -1.713439077138900757e-02 -6.588053703308105469e-02 8.175691962242126465e-02 -2.431748658418655396e-01 -1.249065436422824860e-02 -1.779281795024871826e-01 5.019720196723937988e-01 -3.926623612642288208e-02 4.175046086311340332e-02 1.704990118741989136e-01 -1.594314277172088623e-01 -4.016556590795516968e-02 1.530044376850128174e-01 -3.779588043689727783e-01
1.205882057547569275e-01 -4.383548200130462646e-01 2.808244824409484863e-01 3.429901599884033203e-01 5.965242162346839905e-03 2.165606468915939331e-01 -7.081796973943710327e-02 8.039344847202301025e-02 -2.176102399826049805e-01 -1.877390146255493164e-01 -2.121701836585998535e-01 7.301393151283264160e-02 -1.448241062462329865e-02 1.771999746561050415e-01 -1.235479712486267090e-01 1.415034085512161255e-01 -2.611764669418334961e-01 -3.148055374622344971e-01 1.229696208611130714e-03 -1.365199778228998184e-02 8.071253448724746704e-02 -1.472301781177520752e-01 -1.526956073939800262e-02 1.006013341248035431e-02 1.457884013652801514e-01 -8.921235799789428711e-03 2.560746371746063232e-01 9.314215183258056641e-02 -7.508487254381179810e-02 -1.511642783880233765e-01 5.536513403058052063e-02 -1.239994168281555176e-01
1.194991618394851685e-01 -3.495801389217376709e-01 5.361342802643775940e-02 1.386023759841918945e-01 1.828708350658416748e-01 1.425179094076156616e-01 2.233270257711410522e-01 1.677850037813186646e-01 -1.267509460449218750e-01 -1.208715662360191345e-01 -7.079169899225234985e-02 -5.136077105998992920e-02 -8.829297125339508057e-02 -9.347273409366607666e-02 1.642520353198051453e-02 -1.680766046047210693e-02 -6.501677632331848145e-02 -2.171992659568786621e-01 -2.916797697544097900e-01 -1.326432824134826660e-01 -2.662961184978485107e-01 -1.956140436232089996e-02 3.948230147361755371e-01 6.118592992424964905e-02 1.677944660186767578e-01 -9.839363396167755127e-02 -5.564611032605171204e-02 -1.052026897668838501e-01 -3.645295798778533936e-01 -1.067489832639694214e-01 -1.428567022085189819e-01 -2.292462140321731567e-01
1.729816645383834839e-01 -1.866332143545150757e-01 1.349838376045227051e-01 6.463069468736648560e-02 2.407771646976470947e-01 2.061285078525543213e-02 1.594745218753814697e-01 -1.740359961986541748e-01 1.511336266994476318e-01 -5.031340289860963821e-03 2.782827317714691162e-01 -8.834516257047653198e-02 1.168924570083618164e-01 1.344974990934133530e-02 3.722513467073440552e-02 1.841422542929649353e-02 -8.770442008972167969e-02 -2.179606109857559204e-01 -3.879766166210174561e-02 4.510258138179779053e-02 -2.677225470542907715e-01 -6.698984652757644653e-02 1.378710716962814331e-01 -7.128775119781494141e-02 3.547983765602111816e-01 1.076608896255493164e-01 -1.420507580041885376e-01 -1.848898231983184814e-01 -2.843167781829833984e-01 1.226256191730499268e-01 -2.688281238079071045e-01 -3.950662612915039062e-01
5.036376789212226868e-02 -2.756859660148620605e-01 2.115224599838256836e-01 2.149718552827835083e-01 7.450386136770248413e-02 2.123663127422332764e-01 -4.221109673380851746e-03 2.492607571184635162e-02 -1.745373457670211792e-01 2.859488427639007568e-01 3.945845738053321838e-02 2.195803821086883545e-01 1.919885426759719849e-01 1.464813798666000366e-01 1.099407952278852463e-02 -9.511483460664749146e-02 -1.747082322835922241e-01 -3.205967843532562256e-01 1.099065132439136505e-02 2.744161151349544525e-02 1.048011630773544312e-01 -9.351301193237304688e-02 3.394051492214202881e-01 -1.665120944380760193e-02 9.547513723373413086e-02 -1.375383287668228149e-01 3.006987869739532471e-01 1.911901384592056274e-01 -1.499004215002059937e-01 -1.116170063614845276e-01 -2.126957327127456665e-01 -2.125469148159027100e-01
2.798583507537841797e-01 -2.464869320392608643e-01 7.960881292819976807e-02 2.657935321331024170e-01 9.718044847249984741e-02 1.492214053869247437e-01 -1.516470611095428467e-01 4.622282087802886963e-02 8.541709184646606445e-02 -2.542073726654052734e-01 2.315518446266651154e-02 -1.111453995108604431e-01 4.464740678668022156e-02 -1.897308826446533203e-01 1.181976273655891418e-01 -7.541424036026000977e-02 1.073383837938308716e-01 -2.893589735031127930e-01 -1.295160055160522461e-01 -2.058838680386543274e-02 -9.569893777370452881e-02 -3.821827471256256104e-01 2.384849488735198975e-01 8.480293303728103638e-02 3.479555547237396240e-01 4.967129230499267578e-02 2.713725268840789795e-01 -8.739460259675979614e-02 8.396431803703308105e-02 -1.070651262998580933e-01 -8.594752103090286255e-02 -1.489327102899551392e-01
8.786907047033309937e-02 -2.260744124650955200e-01 2.711269855499267578e-01 -5.763218924403190613e-02 -6.340916454792022705e-02 4.230713471770286560e-02 -1.823710799217224121e-01 2.194274589419364929e-02 5.609600245952606201e-02 -4.092348739504814148e-03 1.685415767133235931e-02 -2.656012177467346191e-01 -2.228623777627944946e-01 1.073735654354095459e-01 1.433087736368179321e-01 -1.930704265832901001e-01 -1.632134467363357544e-01 -3.923639655113220215e-01 -6.762452423572540283e-02 2.318490855395793915e-02 2.120236158370971680e-01 -1.157418824732303619e-02 3.667694628238677979e-01 2.429321706295013428e-01 3.022051453590393066e-01 2.875399887561798096e-01 3.505390882492065430e-02 -9.659957140684127808e-03 -3.913497552275657654e-02 8.129615336656570435e-02 -2.913297154009342194e-02 -1.521299779415130615e-01
1.378525644540786743e-01 -8.094910532236099243e-02 8.931957930326461792e-02 1.506827771663665771e-01 -3.095434745773673058e-03 1.910838782787322998e-01 -1.115521863102912903e-01 -4.209819808602333069e-02 1.774245500564575195e-01 -4.952238872647285461e-02 -7.196208834648132324e-02 -9.534379839897155762e-02 2.075272649526596069e-01 2.085440158843994141e-01 -3.431224524974822998e-01 1.760815232992172241e-01 -1.608707010746002197e-01 1.708242148160934448e-01 2.816841006278991699e-01 -1.217742487788200378e-01 -1.376416534185409546e-01 -4.747170209884643555e-02 4.607283174991607666e-01 -9.931517392396926880e-02 5.865137279033660889e-02 6.482932716608047485e-02 1.092849671840667725e-02 6.604643166065216064e-02 1.218273490667343140e-01 -2.498137392103672028e-02 7.549015432596206665e-02 -4.285649359226226807e-01
-1.113543435931205750e-01 -3.745016157627105713e-01 6.007168814539909363e-02 1.887775510549545288e-01 -5.115349963307380676e-02 7.883758842945098877e-02 -2.681523859500885010e-01 1.519917249679565430e-01 1.986026614904403687e-01 -2.030847966670989990e-01 -1.934861242771148682e-01 4.878970980644226074e-02 -1.055219620466232300e-01 -8.698522299528121948e-02 3.912685811519622803e-02 1.242480725049972534e-01 -4.029278457164764404e-02 -3.339041769504547119e-02 1.542747765779495239e-01 -1.385360583662986755e-02 3.085151314735412598e-01 -1.267514675855636597e-01 2.430715560913085938e-01 -1.553003340959548950e-01 3.321617841720581055e-02 -2.868901006877422333e-03 1.708656921982765198e-02 4.756386280059814453e-01 -1.328272223472595215e-01 -1.906946115195751190e-02 -8.232854306697845459e-02 -2.729280292987823486e-01
-4.496633633971214294e-02 -2.159507870674133301e-01 -6.240485236048698425e-03 1.094306930899620056e-01 3.036721423268318176e-02 1.765640266239643097e-02 1.344407349824905396e-01 2.908935844898223877e-01 1.654446721076965332e-01 -9.266186505556106567e-02 1.457682847976684570e-01 -3.149781227111816406e-01 -3.814779920503497124e-03 4.758120048791170120e-03 -5.329188890755176544e-03 -1.568262428045272827e-01 -3.828178625553846359e-03 -2.278098315000534058e-01 3.417726755142211914e-01 3.052917122840881348e-01 5.684115737676620483e-02 1.514216363430023193e-01 2.505497336387634277e-01 7.351232320070266724e-02 3.876527398824691772e-02 -9.655549377202987671e-02 1.588515192270278931e-01 2.514003403484821320e-02 1.060461509041488171e-03 2.786638736724853516e-01 -2.341296523809432983e-01 -3.590252399444580078e-01
-3.822002559900283813e-03 -3.062684535980224609e-01 -2.641061879694461823e-02 -3.518879041075706482e-02 3.660678490996360779e-02 1.046557128429412842e-01 -2.675196826457977295e-01 1.711176335811614990e-01 -2.089412510395050049e-02 2.413270026445388794e-01 -9.344474971294403076e-02 6.326249241828918457e-02 1.852646023035049438e-01 1.251734793186187744e-01 1.331000179052352905e-01 -5.805540829896926880e-02 -1.880047023296356201e-01 -1.155232042074203491e-01 -1.830743253231048584e-02 2.172309160232543945e-01 1.746200919151306152e-01 5.963043868541717529e-02 2.487844079732894897e-01 1.496939510107040405e-01 4.450480043888092041e-01 -1.954326406121253967e-02 -4.755164310336112976e-02 -2.324178665876388550e-01 -9.568455070257186890e-02 -1.103982701897621155e-01 -1.068713888525962830e-02 -3.973276913166046143e-01
-1.739834845066070557e-01 -1.412151902914047241e-01 2.615877613425254822e-02 4.221407473087310791e-01 1.009393632411956787e-01 2.089422196149826050e-01 -7.334809005260467529e-02 -1.285466402769088745e-01 2.620422542095184326e-01 5.385700240731239319e-02 -1.646753996610641479e-01 -9.012396447360515594e-03 2.554327249526977539e-01 1.675205118954181671e-02 -4.824028164148330688e-02 9.573619067668914795e-02 -8.493142575025558472e-02 -6.455582380294799805e-02 -7.750839740037918091e-02 3.446919620037078857e-01 2.089644521474838257e-01 1.219669803977012634e-01 3.741087615489959717e-01 -5.150273814797401428e-02 1.907699853181838989e-01 -3.526721522212028503e-02 9.523349255323410034e-02 2.031234800815582275e-01 -1.677823215723037720e-01 -5.008706822991371155e-02 -1.288437247276306152e-01 -2.163041234016418457e-01
2.688455628231167793e-03 -4.117024242877960205e-01 1.350819617509841919e-01 1.552175432443618774e-01 -9.970057755708694458e-02 7.642614841461181641e-02 4.643871635198593140e-02 4.870164394378662109e-02 -2.635669410228729248e-01 7.481445372104644775e-02 -2.229726873338222504e-02 -5.460268259048461914e-02 -4.271288868039846420e-03 2.846365571022033691e-01 -7.203373312950134277e-02 7.864663004875183105e-02 -2.357819974422454834e-01 -3.696065247058868408e-01 -3.585959225893020630e-02 7.994719594717025757e-02 -2.061840742826461792e-01 -1.901267319917678833e-01 1.628362759947776794e-02 -2.175669651478528976e-03 1.544210612773895264e-01 2.100088596343994141e-01 2.426226735115051270e-01 1.323254406452178955e-01 -1.671855002641677856e-01 -3.373109102249145508e-01 -1.315653771162033081e-01 -1.213137060403823853e-01
1.769620925188064575e-01 -2.659848928451538086e-01 7.707634568214416504e-02 2.269935607910156250e-01 1.945874653756618500e-02 1.470241812057793140e-03 1.652797162532806396e-01 -1.384845674037933350e-01 2.206275761127471924e-01 1.603947430849075317e-01 -1.975007951259613037e-01 -4.676793515682220459e-02 2.725199609994888306e-02 4.580642655491828918e-02 2.597981318831443787e-02 1.666200459003448486e-01 -1.959616988897323608e-01 -2.290810942649841309e-01 -1.850444078445434570e-01 -7.274393737316131592e-02 9.249781072139739990e-02 -1.982516348361968994e-01 2.967211902141571045e-01 -8.262579888105392456e-02 4.937492907047271729e-01 -1.160393133759498596e-01 5.644252151250839233e-02 1.118580177426338196e-01 -9.215409308671951294e-02 3.175018727779388428e-02 2.081675827503204346e-01 -2.186106592416763306e-01
5.515860393643379211e-02 -2.300886251032352448e-02 5.146089568734169006e-02 -7.497894018888473511e-02 -2.038305103778839111e-01 1.223170533776283264e-01 4.591153562068939209e-02 2.904033362865447998e-01 3.370974212884902954e-02 1.111551653593778610e-03 1.891379207372665405e-01 -1.555158048868179321e-01 5.200542137026786804e-02 -1.418305039405822754e-01 -1.499527990818023682e-01 3.733321279287338257e-02 -9.065948426723480225e-02 -2.821675240993499756e-01 1.456767916679382324e-01 -1.635487079620361328e-01 2.068920284509658813e-01 8.058476448059082031e-02 1.661794930696487427e-01 1.612272113561630249e-01 1.946501582860946655e-01 1.380502581596374512e-01 2.961092293262481689e-01 9.756948053836822510e-02 -1.183023303747177124e-01 5.936061032116413116e-03 1.958937942981719971e-01 -5.405033826828002930e-01
2.635869085788726807e-01 -2.158707231283187866e-01 1.239074766635894775e-01 -4.144818522036075592e-03 -1.158574298024177551e-01 8.426748216152191162e-02 -8.381880819797515869e-02 2.843519113957881927e-02 1.786968410015106201e-01 1.604722440242767334e-02 -8.264301717281341553e-02 -7.540390640497207642e-02 1.806134879589080811e-01 3.032988309860229492e-01 -1.559249460697174072e-01 -4.546265676617622375e-02 -2.863533496856689453e-01 -9.186194837093353271e-02 4.475871566683053970e-03 1.713679879903793335e-01 -8.985491842031478882e-02 -1.512639969587326050e-01 5.545741319656372070e-01 6.444983929395675659e-02 2.074505686759948730e-01 2.102347612380981445e-01 4.704641178250312805e-02 -1.243232265114784241e-01 -2.300758101046085358e-02 6.727772206068038940e-02 2.371759563684463501e-01 -1.256983429193496704e-01
-7.947772741317749023e-02 -2.997584640979766846e-01 -4.385314509272575378e-02 3.164618313312530518e-01 -3.135549426078796387e-01 1.923172473907470703e-01 1.858139932155609131e-01 1.537455711513757706e-03 7.526997476816177368e-02 -7.453749328851699829e-02 -1.567321270704269409e-01 -1.620453149080276489e-01 3.422721624374389648e-01 -6.230147182941436768e-02 1.336564570665359497e-01 -7.927040010690689087e-02 4.865388199687004089e-02 -1.117035150527954102e-01 2.040243148803710938e-01 3.493733331561088562e-02 -1.986807286739349365e-01 -3.576659411191940308e-02 2.927232682704925537e-01 1.463310122489929199e-01 1.191449761390686035e-01 2.082447707653045654e-01 1.485801786184310913e-01 -3.066745027899742126e-02 1.687222570180892944e-01 -4.939057305455207825e-02 -7.360586524009704590e-02 -3.197711706161499023e-01
-2.529098987579345703e-01 -3.938525021076202393e-01 1.389727741479873657e-01 2.762296497821807861e-01 -2.753058373928070068e-01 1.926867961883544922e-01 6.656982004642486572e-02 1.000203564763069153e-01 1.026736386120319366e-02 -2.214062958955764771e-01 1.251287851482629776e-02 -2.684069573879241943e-01 -7.335812598466873169e-02 -3.759811818599700928e-02 7.267882674932479858e-02 -8.324732631444931030e-02 -9.638151526451110840e-02 -1.639622747898101807e-01 1.644428074359893799e-01 1.834904402494430542e-01 -1.009087190032005310e-01 -7.031174749135971069e-02 -8.380719274282455444e-02 7.333736866712570190e-02 1.177400425076484680e-01 1.256299763917922974e-01 9.020516276359558105e-02 7.660662382841110229e-02 -9.994635730981826782e-02 -2.220480889081954956e-02 -2.154341936111450195e-01 -4.389241635799407959e-01
-2.053925096988677979e-01 -1.741531491279602051e-01 -4.972437769174575806e-02 9.438894689083099365e-02 2.190835960209369659e-02 9.230725467205047607e-02 1.334774196147918701e-01 5.130492895841598511e-02 1.015157625079154968e-01 9.004297852516174316e-02 -1.648320853710174561e-01 -2.619977891445159912e-01 1.290570050477981567e-01 8.307150006294250488e-02 -2.164263725280761719e-01 -1.828374117612838745e-01 -3.483082652091979980e-01 -6.598344538360834122e-03 2.050654441118240356e-01 -4.975187033414840698e-02 1.952934563159942627e-01 -4.502439126372337341e-02 2.425707578659057617e-01 -8.380742371082305908e-02 1.809364557266235352e-01 2.027736008167266846e-01 3.675712645053863525e-01 -2.134525924921035767e-01 -3.108786344528198242e-01 -1.693330407142639160e-01 1.391636091284453869e-03 -1.297474056482315063e-01
-1.025522798299789429e-01 -2.871965169906616211e-01 2.776896953582763672e-01 1.435350626707077026e-01 8.832211047410964966e-02 1.710266619920730591e-01 1.754819005727767944e-01 1.061915680766105652e-01 5.580059811472892761e-02 -5.889865010976791382e-02 2.679778039455413818e-01 -1.338193565607070923e-01 8.972543291747570038e-03 3.801711718551814556e-04 1.055648028850555420e-01 -2.223881334066390991e-01 8.726335316896438599e-02 -1.981719434261322021e-01 -9.322257339954376221e-02 -1.235529966652393341e-02 -1.541369706392288208e-01 2.480025738477706909e-01 3.653537929058074951e-01 -1.783947646617889404e-01 1.090946956537663937e-03 -2.210060209035873413e-01 1.569714546203613281e-01 2.754674479365348816e-02 -1.574815362691879272e-01 -1.058568805456161499e-02 1.592741757631301880e-01 -3.773014545440673828e-01
8.930074423551559448e-02 -1.961663961410522461e-01 6.216038018465042114e-02 4.828465878963470459e-01 -5.921515822410583496e-02 3.519763350486755371e-01 -1.520696794614195824e-03 1.894824951887130737e-01 1.356861889362335205e-01 4.313666000962257385e-02 1.643430907279253006e-03 -1.714041382074356079e-01 1.022017747163772583e-02 1.331378519535064697e-01 1.138444840908050537e-01 7.550673186779022217e-02 -1.176772564649581909e-01 -3.356910347938537598e-01 1.851143687963485718e-01 8.077867329120635986e-02 5.548917874693870544e-02 -5.000760778784751892e-03 1.072792708873748779e-01 1.051240190863609314e-01 -1.659425348043441772e-01 2.415205836296081543e-01 2.154873460531234741e-01 1.325045526027679443e-01 -2.238797247409820557e-01 1.201651319861412048e-01 -1.473066806793212891e-01 -1.948812305927276611e-01
6.320684403181076050e-02 -1.089469492435455322e-01 3.771245777606964111e-01 -6.469183415174484253e-02 3.393532931804656982e-01 6.246696785092353821e-02 -1.420755386352539062e-01 -5.809190496802330017e-02 2.124784141778945923e-01 -3.205895796418190002e-02 -9.509040042757987976e-03 -1.510437428951263428e-01 -3.964367508888244629e-01 3.501274809241294861e-02 2.630964852869510651e-02 -5.791574716567993164e-03 -2.656437754631042480e-01 -2.064903229475021362e-01 -6.523068994283676147e-02 1.149503141641616821e-01 -1.048725023865699768e-01 -1.363742798566818237e-01 6.732365489006042480e-02 -6.517390906810760498e-02 1.587459743022918701e-01 -1.646632105112075806e-01 1.720435023307800293e-01 4.295423254370689392e-02 8.500983566045761108e-02 -3.307262808084487915e-02 -7.846780866384506226e-02 -4.467949271202087402e-01
-3.299544379115104675e-02 -2.958678007125854492e-01 -1.575315892696380615e-01 1.880362182855606079e-01 3.692443370819091797e-01 3.825358450412750244e-01 2.873432934284210205e-01 -9.799794107675552368e-02 2.698943912982940674e-01 2.926252409815788269e-02 -1.057650446891784668e-01 7.130318135023117065e-02 -3.625586628913879395e-02 -1.592308431863784790e-01 -4.212052095681428909e-03 7.347005605697631836e-02 -1.993233561515808105e-01 -1.108942702412605286e-01 -2.149782478809356689e-01 3.163375332951545715e-02 1.618025600910186768e-01 -3.661616891622543335e-02 9.364066272974014282e-02 -8.127328008413314819e-02 1.323337256908416748e-01 -9.483505785465240479e-02 8.687211573123931885e-02 1.629581153392791748e-01 -2.025652527809143066e-01 -1.348757445812225342e-01 -1.012693271040916443e-01 -2.864871323108673096e-01
6.318138912320137024e-04 -1.438440084457397461e-01 -8.206953108310699463e-02 2.639302909374237061e-01 -2.218872904777526855e-01 -3.177588433027267456e-02 -6.661002337932586670e-02 9.333604946732521057e-03 7.348963618278503418e-02 -3.348062932491302490e-02 -3.708458840847015381e-01 1.500319689512252808e-01 9.720508754253387451e-02 1.322587728500366211e-01 -4.979549907147884369e-03 3.414002433419227600e-02 -4.383232295513153076e-01 -8.148659020662307739e-02 4.370531067252159119e-02 1.405318677425384521e-01 1.077823340892791748e-01 -9.932862967252731323e-02 2.452254295349121094e-01 1.584623008966445923e-01 4.275248348712921143e-01 -1.179189532995223999e-01 1.535087823867797852e-01 6.443985551595687866e-02 4.248445481061935425e-02 -1.192226931452751160e-01 -1.059623211622238159e-01 -2.732293307781219482e-01
-1.226298138499259949e-01 -6.678656488656997681e-02 8.915420621633529663e-02 4.183213040232658386e-02 3.266719728708267212e-02 1.717566698789596558e-01 -2.754017338156700134e-02 -2.673608995974063873e-02 1.666238717734813690e-02 1.138283461332321167e-01 2.398294955492019653e-01 -2.613370418548583984e-01 -9.588467329740524292e-02 1.621891558170318604e-01 9.336334466934204102e-02 -1.002246513962745667e-01 -2.536362707614898682e-01 -1.885013729333877563e-01 -1.551940888166427612e-01 1.664469540119171143e-01 -1.154565587639808655e-01 5.626813694834709167e-02 -1.710962206125259399e-01 -2.679084539413452148e-01 1.581242084503173828e-01 1.595467627048492432e-01 2.147901058197021484e-01 -1.781461015343666077e-02 1.608699113130569458e-01 -2.254154086112976074e-01 -1.838430017232894897e-01 -5.185098648071289062e-01
1.111619770526885986e-01 -1.509150397032499313e-02 -1.084168925881385803e-01 7.630643993616104126e-02 1.247170288115739822e-02 -1.437848359346389771e-01 -2.738749235868453979e-02 -1.640413887798786163e-02 1.307839900255203247e-01 -1.222050338983535767e-01 9.175788611173629761e-03 -2.496906742453575134e-02 1.480854004621505737e-01 -7.524085789918899536e-02 -2.104648500680923462e-01 1.540476828813552856e-01 -3.010432124137878418e-01 -1.512908749282360077e-02 2.439762949943542480e-01 1.296743899583816528e-01 -3.885438293218612671e-02 1.806765943765640259e-01 2.870005965232849121e-01 1.512505859136581421e-02 3.240213394165039062e-01 1.653426885604858398e-01 4.675783216953277588e-01 1.972677707672119141e-01 5.244417116045951843e-02 -1.563667953014373779e-01 -2.535805404186248779e-01 -2.330304086208343506e-01
1.827848106622695923e-01 -4.442719221115112305e-01 1.300722509622573853e-01 8.727460354566574097e-02 5.341856181621551514e-02 5.350203812122344971e-02 9.795069694519042969e-02 2.172338664531707764e-01 2.055585086345672607e-01 2.915947735309600830e-01 3.886128962039947510e-02 1.043444350361824036e-01 1.077907681465148926e-01 7.441247254610061646e-02 8.679850399494171143e-02 -1.065814122557640076e-01 -1.014382168650627136e-01 -2.878374457359313965e-01 -1.246914118528366089e-01 9.761396795511245728e-02 -7.119400799274444580e-02 8.933684229850769043e-02 2.590055167675018311e-01 1.948053240776062012e-01 2.177097201347351074e-01 1.243891119956970215e-01 -8.527801930904388428e-02 -1.367206126451492310e-01 -2.337506413459777832e-01 -1.863187998533248901e-01 5.509520694613456726e-02 -2.981988489627838135e-01
1.220717504620552063e-01 -8.561052381992340088e-02 1.969173252582550049e-01 -1.146350428462028503e-01 -2.660257369279861450e-02 4.091899376362562180e-03 -6.400684267282485962e-02 2.544803917407989502e-01 -2.159381285309791565e-02 -1.187188252806663513e-01 8.553195744752883911e-02 -1.395043283700942993e-01 -1.189184561371803284e-01 2.012528479099273682e-01 1.877564191818237305e-01 -7.116021215915679932e-02 -9.526747744530439377e-04 -1.990692615509033203e-01 3.082774579524993896e-01 6.347298622131347656e-02 -1.475452631711959839e-01 1.042573712766170502e-02 2.243477553129196167e-01 -1.913833022117614746e-01 1.460181325674057007e-01 -1.696678251028060913e-01 3.321738541126251221e-01 1.122490763664245605e-01 2.219966845586895943e-03 1.818117201328277588e-01 -1.700737029314041138e-01 -4.872447550296783447e-01
-1.617703437805175781e-01 -6.521335989236831665e-02 1.198144480586051941e-01 3.199438154697418213e-01 3.100990056991577148e-01 2.021425068378448486e-01 1.173383444547653198e-01 9.047197550535202026e-02 -2.748579345643520355e-02 -1.311922520399093628e-01 -2.625963687896728516e-01 3.510938584804534912e-01 1.257100850343704224e-01 -5.926194414496421814e-02 1.466537714004516602e-01 -1.803300157189369202e-02 -2.170637100934982300e-01 7.193575799465179443e-02 -1.946862414479255676e-02 1.537567842751741409e-02 4.103304818272590637e-03 2.141641825437545776e-01 2.725202739238739014e-01 6.904978305101394653e-02 2.068302333354949951e-01 -7.299814373254776001e-02 2.501659095287322998e-01 8.449245989322662354e-02 -1.389683503657579422e-02 -7.841802388429641724e-02 -4.342891275882720947e-02 -3.723712265491485596e-01
5.739605519920587540e-03 -3.451819419860839844e-01 9.250692278146743774e-02 2.376736998558044434e-01 -9.709805250167846680e-02 1.819314956665039062e-01 -7.460758835077285767e-02 9.809590876102447510e-02 4.027710855007171631e-02 3.349774479866027832e-01 -1.858493983745574951e-01 -1.483199298381805420e-01 -9.468288719654083252e-02 2.124123126268386841e-01 1.982721686363220215e-02 -5.557138472795486450e-02 9.732908755540847778e-02 -4.079585522413253784e-02 8.382444083690643311e-02 1.100155562162399292e-01 -1.160128116607666016e-01 2.054456323385238647e-01 8.259087800979614258e-02 -1.269697993993759155e-01 1.815669536590576172e-01 -1.558076888322830200e-01 5.177215933799743652e-01 7.291183620691299438e-02 2.863582074642181396e-01 -2.428563684225082397e-02 4.080064594745635986e-02 -7.994657009840011597e-02
-1.298550963401794434e-01 -1.128257252275943756e-02 -1.005645170807838440e-01 1.875949651002883911e-01 1.056099534034729004e-01 6.067838892340660095e-02 7.576350122690200806e-02 -8.822681754827499390e-02 6.001863628625869751e-02 -1.974619477987289429e-01 -3.436696231365203857e-01 -5.960651114583015442e-02 1.084561645984649658e-01 1.403367668390274048e-01 -3.061500489711761475e-01 -7.191247772425413132e-03 -2.142636030912399292e-01 -1.466148197650909424e-01 -2.951144576072692871e-01 -8.435236662626266479e-02 5.771591793745756149e-03 1.206754371523857117e-01 2.118749022483825684e-01 -2.516097947955131531e-02 -9.436222724616527557e-03 9.768494404852390289e-03 3.715751171112060547e-01 -1.887712925672531128e-01 -2.937882840633392334e-01 3.901849314570426941e-02 1.408124715089797974e-01 -3.414266407489776611e-01
-1.294747740030288696e-01 -1.851503103971481323e-01 -1.525256633758544922e-01 7.253221422433853149e-02 -4.709346964955329895e-02 1.233916729688644409e-01 -2.389929890632629395e-01 2.745105624198913574e-01 -5.623317509889602661e-02 1.176412254571914673e-01 -9.628532454371452332e-03 -4.334542527794837952e-02 3.435732563957571983e-03 6.709493696689605713e-02 1.397943198680877686e-01 -2.209187448024749756e-01 -3.125699758529663086e-01 -2.037517130374908447e-01 5.587163195013999939e-02 5.157831590622663498e-03 6.639592349529266357e-02 3.238260447978973389e-01 1.241175979375839233e-01 -4.270158708095550537e-03 3.431909084320068359e-01 -3.703681528568267822e-01 2.801641225814819336e-01 3.493174910545349121e-02 4.827301017940044403e-03 -8.539884537458419800e-02 5.422775819897651672e-02 -2.582625448703765869e-01
2.635117769241333008e-01 -3.338383138179779053e-02 2.944915592670440674e-01 1.664995960891246796e-02 2.376846373081207275e-01 2.012547478079795837e-02 -1.974886842072010040e-02 4.507596418261528015e-02 8.163040876388549805e-02 -1.182518303394317627e-01 -2.874493226408958435e-02 -1.896634548902511597e-01 -1.860665529966354370e-01 6.909879297018051147e-02 1.287802215665578842e-02 -4.827537015080451965e-02 -1.724950075149536133e-01 -2.359889596700668335e-01 -9.914248436689376831e-02 1.740534305572509766e-01 -2.714911401271820068e-01 1.289827674627304077e-01 3.415616229176521301e-02 -3.020544350147247314e-02 2.133558541536331177e-01 -1.984983086585998535e-01 1.930488497018814087e-01 -3.900348208844661713e-03 2.000122070312500000e-01 -2.065489739179611206e-01 -2.409132570028305054e-01 -4.504247605800628662e-01
-1.071367934346199036e-01 -1.570034623146057129e-01 -6.790509913116693497e-03 2.107631862163543701e-01 5.899667367339134216e-02 -1.499750018119812012e-01 -1.774151995778083801e-02 8.824002742767333984e-02 1.512295752763748169e-01 -1.853611879050731659e-02 4.924961924552917480e-02 -2.045571804046630859e-01 3.162939846515655518e-02 -2.364584431052207947e-02 1.185293216258287430e-02 -2.233474552631378174e-01 -9.680758416652679443e-02 -1.137404590845108032e-01 -3.453563749790191650e-01 -2.862994372844696045e-01 -6.709720194339752197e-02 1.614470183849334717e-01 2.778817117214202881e-01 -6.580096483230590820e-02 7.689636945724487305e-02 7.565093226730823517e-03 -5.362115800380706787e-02 4.761064425110816956e-03 1.189815476536750793e-01 -1.768252998590469360e-01 -4.938625395298004150e-01 -3.638799786567687988e-01
2.617319226264953613e-01 -2.392566353082656860e-01 2.463427186012268066e-02 1.644201576709747314e-01 2.074388414621353149e-01 1.710195243358612061e-01 6.357438862323760986e-02 1.061669439077377319e-01 2.609438300132751465e-01 -1.293064653873443604e-01 4.186436161398887634e-02 -3.146448433399200439e-01 2.809753455221652985e-02 -1.299610882997512817e-01 2.671584188938140869e-01 4.870278388261795044e-02 -1.402985751628875732e-01 -1.656920760869979858e-01 1.029997095465660095e-01 -7.560847699642181396e-02 -2.123421244323253632e-02 -8.830941468477249146e-02 1.911763548851013184e-01 -7.022001594305038452e-02 2.209357023239135742e-01 4.964666813611984253e-02 2.112765610218048096e-01 -1.799202859401702881e-01 8.257958292961120605e-02 4.028860032558441162e-01 -6.511324644088745117e-02 -2.591808438301086426e-01
-9.659568965435028076e-02 -2.570819854736328125e-01 1.273961039260029793e-03 8.527524769306182861e-02 2.512564659118652344e-01 1.442860811948776245e-01 2.119275033473968506e-01 -7.201342284679412842e-02 3.134831786155700684e-01 5.159356817603111267e-02 -4.493937790393829346e-01 -8.781761676073074341e-02 -6.682503223419189453e-02 4.189188033342361450e-02 -4.104933142662048340e-01 8.736164122819900513e-02 6.438643485307693481e-02 -3.452373668551445007e-02 -8.694034069776535034e-02 -5.155615508556365967e-03 -1.500752568244934082e-01 -1.177267134189605713e-01 1.795782297849655151e-01 -2.024530433118343353e-02 2.048339396715164185e-01 -6.863535195589065552e-02 8.033841103315353394e-02 5.440091714262962341e-02 -8.013665676116943359e-02 1.032474339008331299e-01 7.832403481006622314e-02 -3.592192530632019043e-01
-2.121930569410324097e-01 -2.896732687950134277e-01 1.399462670087814331e-01 2.645072340965270996e-01 -2.790036378428339958e-03 -9.254779666662216187e-02 3.068331861868500710e-03 -1.732019335031509399e-01 2.448166757822036743e-01 1.812721788883209229e-01 -1.850951462984085083e-01 6.610892713069915771e-03 1.761805266141891479e-01 -8.553696796298027039e-03 1.592037379741668701e-01 -2.191493511199951172e-01 -2.572492957115173340e-01 -2.635771036148071289e-01 -3.468398377299308777e-02 -2.894015014171600342e-01 3.283170610666275024e-02 -1.731892526149749756e-01 2.267224639654159546e-01 -2.077380865812301636e-01 3.091069757938385010e-01 7.110083848237991333e-02 6.996571272611618042e-02 6.560587882995605469e-02 -1.842551678419113159e-01 4.948993772268295288e-02 1.709884777665138245e-02 -1.364520341157913208e-01
-7.725423574447631836e-02 -3.248873054981231689e-01 -1.190761923789978027e-01 2.213185280561447144e-01 -6.957378983497619629e-02 5.807225126773118973e-03 1.666618883609771729e-01 2.634465694427490234e-01 3.032196164131164551e-01 1.320526003837585449e-01 -1.156147047877311707e-01 1.803557723760604858e-01 4.264804720878601074e-02 1.820141635835170746e-02 -2.542339265346527100e-01 -5.346012767404317856e-03 -6.663308292627334595e-02 -1.404260098934173584e-02 -2.841510772705078125e-01 6.153839454054832458e-02 8.533433824777603149e-02 -1.701753884553909302e-01 2.030287235975265503e-01 6.951816380023956299e-02 -3.231474012136459351e-02 5.243469774723052979e-02 4.951527714729309082e-01 9.216192364692687988e-02 1.222439482808113098e-01 1.643369942903518677e-01 -1.135538145899772644e-01 -1.319337040185928345e-01
-2.407209947705268860e-02 -1.551386564970016479e-01 2.611351609230041504e-01 1.989876478910446167e-01 -7.172451913356781006e-02 3.616328537464141846e-01 -1.355820149183273315e-01 1.752069145441055298e-01 1.627543382346630096e-02 -8.902756124734878540e-02 -4.376243799924850464e-02 -9.260621666908264160e-02 -1.318053901195526123e-01 -1.534515619277954102e-01 1.531178355216979980e-01 -2.628978490829467773e-01 5.967368185520172119e-02 -1.530362814664840698e-01 -7.125114649534225464e-02 9.633789211511611938e-02 -1.404871940612792969e-01 -2.130544781684875488e-01 1.986280828714370728e-01 8.011732995510101318e-02 1.947551965713500977e-01 2.152691930532455444e-01 5.388975515961647034e-02 1.508823484182357788e-01 1.211649850010871887e-01 9.304071217775344849e-02 1.201874464750289917e-01 -4.799351990222930908e-01
1.813233271241188049e-02 -2.761864960193634033e-01 -7.605869788676500320e-03 3.501596301794052124e-02 1.385785192251205444e-01 1.277073174715042114e-01 3.267590701580047607e-01 -2.674418501555919647e-02 -3.595438227057456970e-02 -1.989902742207050323e-02 -7.854353636503219604e-02 -3.897316008806228638e-02 -1.001384928822517395e-01 3.309197723865509033e-02 2.183336392045021057e-02 3.447802504524588585e-03 -1.140918955206871033e-01 -2.294800579547882080e-01 -1.510856151580810547e-01 -1.801090240478515625e-01 -2.258624285459518433e-01 -1.557785719633102417e-01 3.966548442840576172e-01 -6.680577527731657028e-03 2.709003388881683350e-01 -4.682066664099693298e-02 -3.589722886681556702e-02 -2.212067693471908569e-01 -3.549098968505859375e-01 -1.209692060947418213e-01 -7.935789972543716431e-02 -3.630745410919189453e-01
-1.144968792796134949e-01 -3.779333829879760742e-01 -2.036291509866714478e-01 7.626692205667495728e-02 -5.919298200751654804e-05 -2.605958282947540283e-02 6.063123419880867004e-02 3.131174147129058838e-01 1.645596176385879517e-01 3.746465081349015236e-04 -2.743895538151264191e-02 -1.921951919794082642e-01 4.624384921044111252e-03 7.341867685317993164e-02 -2.794230282306671143e-01 1.895134449005126953e-01 -2.017231136560440063e-01 1.966180354356765747e-01 -2.887126058340072632e-02 -6.526300311088562012e-02 -1.913360953330993652e-01 -6.768949329853057861e-02 1.811637580394744873e-01 6.836555898189544678e-02 2.549254596233367920e-01 1.720354110002517700e-01 -7.594774663448333740e-02 -7.544066756963729858e-02 -1.510376334190368652e-01 1.995171457529067993e-01 -8.976330049335956573e-03 -4.222908914089202881e-01
-1.162357330322265625e-01 -2.521143257617950439e-01 1.951229721307754517e-01 4.989680945873260498e-01 7.606633007526397705e-02 -1.558467000722885132e-02 1.841630339622497559e-01 -2.006210535764694214e-01 3.380550146102905273e-01 1.231940984725952148e-01 1.704942435026168823e-02 -4.867009073495864868e-02 5.924070626497268677e-02 1.011034026741981506e-01 5.951080471277236938e-02 6.343080103397369385e-02 -2.559460401535034180e-01 -1.823528558015823364e-01 -8.207760751247406006e-02 -8.330333232879638672e-02 6.168088689446449280e-02 -1.562422513961791992e-01 1.184793561697006226e-01 4.655312746763229370e-02 3.350141346454620361e-01 1.541497260332107544e-01 -6.165305152535438538e-02 -4.778853058815002441e-02 -1.154439014499075711e-04 -1.900917477905750275e-02 2.172398865222930908e-01 -2.361867576837539673e-01
-1.942686387337744236e-03 -8.403097838163375854e-02 -1.891436427831649780e-01 2.555289268493652344e-01 -3.989409282803535461e-02 2.069714479148387909e-02 -2.061062492430210114e-02 -1.632370203733444214e-01 8.323667943477630615e-02 -1.629770994186401367e-01 -1.703294515609741211e-01 -9.898221492767333984e-02 1.857171021401882172e-02 1.214417666196823120e-01 8.213431388139724731e-02 -1.056263893842697144e-01 -1.710466891527175903e-01 -1.320184618234634399e-01 6.763359904289245605e-02 9.969072416424751282e-03 8.151434361934661865e-02 -3.158477321267127991e-02 2.406462728977203369e-01 2.907193899154663086e-01 3.758690953254699707e-01 1.024558395147323608e-01 -1.555484831333160400e-01 9.289463609457015991e-02 1.816659606993198395e-02 4.347545094788074493e-03 -2.389392852783203125e-01 -5.603638291358947754e-01
-5.930967628955841064e-02 -3.654264807701110840e-01 -2.646293677389621735e-02 1.333333104848861694e-01 -3.085429668426513672e-01 2.056406736373901367e-01 -1.404526978731155396e-01 2.371597439050674438e-01 1.186365634202957153e-01 -2.482492849230766296e-02 -1.275753527879714966e-01 -1.352008283138275146e-01 1.239029243588447571e-01 2.803224325180053711e-02 2.929469197988510132e-02 -2.210845649242401123e-01 -2.363070100545883179e-01 -1.820514537394046783e-02 -3.766207769513130188e-02 6.067786738276481628e-02 -7.326519489288330078e-02 2.504716515541076660e-01 -3.173781558871269226e-02 4.563954100012779236e-02 3.345017135143280029e-01 -2.221659868955612183e-01 2.554575800895690918e-01 6.279476732015609741e-02 2.227554023265838623e-01 -3.435250744223594666e-02 2.259771674871444702e-01 -2.260660827159881592e-01
3.419077768921852112e-02 -2.940158545970916748e-01 -2.657720744609832764e-01 1.918492019176483154e-01 -8.988270163536071777e-02 1.005855649709701538e-01 4.925139620900154114e-02 3.384023904800415039e-01 1.821952164173126221e-01 5.767038837075233459e-02 -1.015094518661499023e-01 1.791803240776062012e-01 -8.376821130514144897e-02 -6.138522177934646606e-02 2.288374118506908417e-02 7.862875610589981079e-02 -2.723268270492553711e-01 3.757379576563835144e-02 -1.050056964159011841e-01 1.301065087318420410e-01 3.502369672060012817e-02 -1.276077032089233398e-01 1.124698817729949951e-01 1.718671917915344238e-01 2.431246452033519745e-02 -2.899099141359329224e-02 3.570368885993957520e-01 3.304602801799774170e-01 6.070927530527114868e-02 1.343695074319839478e-02 -1.305702626705169678e-01 -3.887583315372467041e-01
-1.214926168322563171e-01 -1.825555711984634399e-01 1.248149499297142029e-01 -7.237015664577484131e-02 -1.493179947137832642e-01 -1.051460281014442444e-01 3.287466987967491150e-02 -2.269252985715866089e-01 2.330317050218582153e-01 -2.348304241895675659e-01 3.892128542065620422e-02 -1.987070739269256592e-01 8.886008709669113159e-02 2.263063192367553711e-01 -1.843668222427368164e-01 -1.232275068759918213e-01 -7.179256062954664230e-03 1.631722599267959595e-01 6.938964873552322388e-02 -1.989783495664596558e-01 -1.822937130928039551e-01 5.505707114934921265e-02 2.731021344661712646e-01 -1.063947565853595734e-02 2.536834180355072021e-01 -8.471069158986210823e-04 3.009572625160217285e-01 1.997637003660202026e-01 3.471584618091583252e-01 -1.189804375171661377e-01 -4.086998756974935532e-03 -2.736074328422546387e-01
-2.065785676240921021e-01 -1.308129876852035522e-01 1.545673352666199207e-03 9.604080021381378174e-02 1.818337291479110718e-02 1.214332133531570435e-01 1.034120619297027588e-01 -3.539785742759704590e-02 8.568057417869567871e-02 -1.876879185438156128e-01 -4.470048546791076660e-01 1.732550561428070068e-02 2.107657343149185181e-01 3.957941383123397827e-02 -2.001704424619674683e-01 -8.591433614492416382e-02 -1.198771595954895020e-01 -1.821428090333938599e-01 -2.520844638347625732e-01 1.188802942633628845e-01 -2.383075840771198273e-02 -1.247914731502532959e-01 1.574925035238265991e-01 -5.114011839032173157e-02 8.698686212301254272e-02 3.147976100444793701e-02 3.828405737876892090e-01 -2.181783616542816162e-01 -2.650502324104309082e-01 1.000652648508548737e-02 1.784910708665847778e-01 -3.067914843559265137e-01
-1.317897140979766846e-01 -2.496533691883087158e-01 1.261900514364242554e-01 1.084302663803100586e-01 5.374550819396972656e-02 1.172213181853294373e-01 5.526943877339363098e-02 -5.686554685235023499e-02 -1.521250158548355103e-01 4.270405694842338562e-02 3.700236091390252113e-03 -2.791555039584636688e-02 -3.720416128635406494e-02 4.374418556690216064e-01 6.741356849670410156e-02 1.842330545186996460e-01 -3.436295315623283386e-02 -3.689168989658355713e-01 1.094465777277946472e-01 1.517294347286224365e-01 1.938845217227935791e-02 -1.282386332750320435e-01 1.668605208396911621e-01 1.894684731960296631e-01 5.810710042715072632e-02 -9.464283287525177002e-02 4.013767838478088379e-01 1.647172570228576660e-01 -9.321447461843490601e-02 -2.707003951072692871e-01 -1.459987014532089233e-01 -2.366992980241775513e-01
-1.652785688638687134e-01 -1.060902848839759827e-01 -1.541955117136240005e-02 1.663475483655929565e-01 -1.089534312486648560e-01 5.039361491799354553e-02 -3.013559849932789803e-03 -8.674890547990798950e-02 2.742947340011596680e-01 -2.422862946987152100e-01 -5.511900037527084351e-02 7.541532069444656372e-02 1.573019325733184814e-01 2.411295324563980103e-01 -1.469915360212326050e-01 8.861092478036880493e-02 -1.185612604022026062e-01 -4.650542736053466797e-01 1.089095622301101685e-01 -2.102222442626953125e-01 1.689831726253032684e-02 -1.277730613946914673e-01 1.586384177207946777e-01 1.081897914409637451e-01 3.025993704795837402e-01 6.325836479663848877e-02 -1.302227377891540527e-01 -1.007411181926727295e-01 9.031517803668975830e-02 -5.625149235129356384e-03 -2.254413627088069916e-02 -4.304893612861633301e-01
-5.045031383633613586e-02 -1.829993128776550293e-01 1.805410981178283691e-01 4.309386312961578369e-01 -6.591419130563735962e-02 2.657346241176128387e-02 1.264301240444183350e-01 -1.578498780727386475e-01 4.076584875583648682e-01 1.653035879135131836e-01 -4.586659744381904602e-02 1.654844135046005249e-01 4.197381809353828430e-02 1.587215662002563477e-01 1.288397703319787979e-02 -4.219288006424903870e-02 -1.828687079250812531e-02 -3.773360848426818848e-01 -1.517911553382873535e-01 -3.097509033977985382e-03 1.001271978020668030e-01 1.959700137376785278e-02 3.489790558815002441e-01 -7.764454931020736694e-02 2.160981893539428711e-01 -5.100638046860694885e-02 1.829442828893661499e-01 -2.778837084770202637e-02 2.820561639964580536e-02 1.400721520185470581e-01 1.478518098592758179e-01 -1.341727524995803833e-01
-1.198276728391647339e-01 -2.958180904388427734e-01 3.391852080821990967e-01 2.392183244228363037e-01 2.222210317850112915e-01 3.215727508068084717e-01 -9.580862522125244141e-02 -2.828131914138793945e-01 -1.543908193707466125e-02 2.541178464889526367e-02 5.037935450673103333e-02 1.511816233396530151e-01 -6.328878551721572876e-02 9.835782460868358612e-03 -1.330866962671279907e-01 -5.633413791656494141e-02 -2.386711388826370239e-01 -4.359643757343292236e-01 -1.246636360883712769e-01 6.696426123380661011e-02 5.382145568728446960e-02 6.394378095865249634e-02 2.103191614151000977e-01 -1.103327237069606781e-02 5.072465911507606506e-02 1.264177635312080383e-02 2.048081308603286743e-01 -7.829402387142181396e-02 -1.159233376383781433e-01 2.956559136509895325e-02 -2.596057485789060593e-03 -2.216248065233230591e-01
2.076405435800552368e-01 -3.297818303108215332e-01 -1.370801590383052826e-02 2.880764007568359375e-01 -2.442094087600708008e-01 8.714108169078826904e-02 1.232410501688718796e-02 7.819284498691558838e-02 6.872575264424085617e-03 3.602049127221107483e-02 1.477307230234146118e-01 8.624678105115890503e-02 -6.618212908506393433e-02 2.333002090454101562e-01 4.025356769561767578e-01 -7.339218258857727051e-02 -1.342580169439315796e-01 -4.644860327243804932e-02 -7.325192540884017944e-02 1.889012157917022705e-01 6.662318110466003418e-02 2.409683465957641602e-01 8.954230695962905884e-02 -3.576554358005523682e-02 2.952801287174224854e-01 -7.545447349548339844e-02 1.601389795541763306e-01 2.657776772975921631e-01 -3.167463839054107666e-02 -4.195997118949890137e-02 -1.602039188146591187e-01 -2.898083925247192383e-01
6.341562420129776001e-02 -1.988936811685562134e-01 1.124670058488845825e-01 1.365362852811813354e-01 9.323777258396148682e-02 1.631522327661514282e-01 -1.937960460782051086e-02 1.374692171812057495e-01 3.402277454733848572e-02 -2.467263340950012207e-01 -2.353937476873397827e-01 -1.122793629765510559e-01 2.835203707218170166e-01 2.760315127670764923e-02 5.898579582571983337e-02 1.452895253896713257e-01 -2.851016819477081299e-01 -2.340702712535858154e-01 -3.893523290753364563e-02 -1.164869144558906555e-01 -2.106370478868484497e-01 5.256201699376106262e-02 7.884494960308074951e-02 9.959143400192260742e-02 3.191178441047668457e-01 -3.472576439380645752e-01 -3.180810436606407166e-02 3.687605634331703186e-02 1.687348354607820511e-03 -1.337269246578216553e-01 -4.076494872570037842e-01 -1.071392148733139038e-01
5.368299409747123718e-02 -4.414532482624053955e-01 3.918485343456268311e-02 2.483932673931121826e-01 1.290070861577987671e-01 -5.699005722999572754e-02 6.421889364719390869e-02 -2.239806577563285828e-02 5.503530055284500122e-02 2.562871873378753662e-01 -1.284548044204711914e-01 -2.464987710118293762e-02 1.396556198596954346e-01 -1.457108091562986374e-02 1.666303575038909912e-01 -1.609522849321365356e-01 -1.435570716857910156e-01 -3.697905838489532471e-01 4.832315817475318909e-02 -9.346032142639160156e-02 1.885471343994140625e-01 -9.073805995285511017e-03 1.984465122222900391e-01 -2.719014286994934082e-01 3.469919562339782715e-01 -1.190621778368949890e-01 2.142307758331298828e-01 -3.928983956575393677e-02 -8.213112503290176392e-02 1.653051078319549561e-01 5.229454115033149719e-02 -1.381565630435943604e-01
8.229189366102218628e-02 -2.357565015554428101e-01 1.377613246440887451e-01 2.410334348678588867e-01 1.754824072122573853e-02 2.975111305713653564e-01 8.644700795412063599e-02 1.135362386703491211e-01 -1.540237572044134140e-02 -1.941484212875366211e-01 1.225962489843368530e-01 -2.680749297142028809e-01 2.324488610029220581e-01 -9.050410240888595581e-02 -3.629614785313606262e-02 -1.295614689588546753e-01 -9.629697352647781372e-02 -2.943064868450164795e-01 -8.458936959505081177e-02 3.101153373718261719e-01 1.272426396608352661e-01 1.294141709804534912e-01 2.196665257215499878e-01 -2.257021069526672363e-01 -2.566009573638439178e-02 -2.967665344476699829e-02 2.170547842979431152e-01 3.728824853897094727e-02 3.843377344310283661e-03 3.700101282447576523e-03 2.237540632486343384e-01 -3.387459814548492432e-01
-2.401670515537261963e-01 -2.551072835922241211e-01 -5.829160287976264954e-02 3.878252208232879639e-01 -2.690637707710266113e-01 2.794785201549530029e-01 1.217714995145797729e-01 1.965162456035614014e-01 3.465393930673599243e-02 5.694868415594100952e-02 2.722825109958648682e-01 -2.308620810508728027e-01 6.319849193096160889e-02 -4.139700531959533691e-02 3.717574104666709900e-02 6.349319964647293091e-02 -7.449763361364603043e-03 -3.351857364177703857e-01 2.025914564728736877e-02 -2.601242810487747192e-02 -2.970878183841705322e-01 1.300685852766036987e-01 1.489368826150894165e-01 7.882457971572875977e-02 1.737774461507797241e-01 -6.234169378876686096e-02 6.625439971685409546e-02 9.344810992479324341e-02 9.173185378313064575e-02 -5.155643820762634277e-02 9.676640480756759644e-02 -2.485409080982208252e-01
1.063872203230857849e-01 -3.094010949134826660e-01 1.099206805229187012e-01 2.081929892301559448e-01 -3.908764198422431946e-02 1.185275465250015259e-01 2.224998772144317627e-01 2.640856988728046417e-02 6.910163164138793945e-02 4.270958527922630310e-02 -1.448566168546676636e-01 -1.805197596549987793e-01 7.212357968091964722e-02 -1.361371390521526337e-02 3.646302223205566406e-01 4.394785314798355103e-02 2.645539818331599236e-03 -2.495713531970977783e-01 -1.628165692090988159e-01 -5.437443032860755920e-03 3.044572770595550537e-01 -9.832327067852020264e-02 2.086018323898315430e-01 -4.218496754765510559e-02 3.863067179918289185e-02 2.606912553310394287e-01 2.409018129110336304e-01 2.882357239723205566e-01 3.959883376955986023e-02 2.165986895561218262e-01 2.088914066553115845e-01 -1.792478114366531372e-01
2.669336199760437012e-01 -2.255865186452865601e-01 1.905807703733444214e-01 -1.964888274669647217e-01 5.030305683612823486e-02 2.298972606658935547e-01 1.675748080015182495e-02 1.364536136388778687e-01 3.521033227443695068e-01 -7.808032631874084473e-02 4.484628513455390930e-02 -4.879691824316978455e-02 1.796519160270690918e-01 5.606127902865409851e-02 -2.002906650304794312e-01 9.832718223333358765e-02 -3.585611283779144287e-02 -1.379586458206176758e-01 -2.127666324377059937e-01 -2.037912905216217041e-01 1.798683106899261475e-01 2.888651378452777863e-02 2.619718909263610840e-01 8.213870227336883545e-02 2.732001543045043945e-01 -8.970238268375396729e-02 3.488694876432418823e-02 1.009168177843093872e-01 -6.357220467180013657e-03 -9.222460538148880005e-02 -3.770661354064941406e-01 -2.201913744211196899e-01
2.297595143318176270e-01 -8.222652226686477661e-02 -1.623581051826477051e-01 -7.040501385927200317e-02 -4.508176445960998535e-02 3.334687277674674988e-02 -4.069971665740013123e-02 9.264645725488662720e-02 -1.149543910287320614e-03 -1.355057209730148315e-01 -2.019890695810317993e-01 1.023247167468070984e-01 -2.729126438498497009e-02 -6.283123791217803955e-02 -2.995584011077880859e-01 3.853115439414978027e-02 -1.961887180805206299e-01 1.122914813458919525e-02 -4.612655192613601685e-02 2.003835588693618774e-01 8.639499428682029247e-04 -2.227636873722076416e-01 2.920805811882019043e-01 -1.390105187892913818e-01 3.203394114971160889e-01 4.906551539897918701e-02 4.616576731204986572e-01 1.651160120964050293e-01 -8.809873461723327637e-02 1.104370504617691040e-01 -3.767893463373184204e-02 -3.581238985061645508e-01
-4.670305177569389343e-02 -4.320697486400604248e-01 1.991681195795536041e-02 7.998817414045333862e-02 -2.519446611404418945e-01 2.908330261707305908e-01 1.285416781902313232e-01 1.693438291549682617e-01 2.171577811241149902e-01 1.787795424461364746e-01 1.696171760559082031e-01 -2.345450781285762787e-02 -1.340406984090805054e-01 2.886869758367538452e-02 -3.611078858375549316e-02 -1.038733795285224915e-01 -2.423712015151977539e-01 -1.773447096347808838e-01 -2.221100479364395142e-01 1.018160954117774963e-02 -6.134406849741935730e-02 -1.175680309534072876e-01 -3.336731344461441040e-02 2.127987444400787354e-01 2.485592812299728394e-01 -1.060598641633987427e-01 1.241539418697357178e-01 1.388072222471237183e-01 1.796732246875762939e-01 -5.121079459786415100e-02 -5.617534369230270386e-02 -3.497991859912872314e-01
1.015983745455741882e-01 -3.210191130638122559e-01 -1.733790338039398193e-01 -4.658709838986396790e-02 -3.099816618487238884e-03 9.131667017936706543e-02 -1.255262196063995361e-01 -1.538877338171005249e-01 2.658873498439788818e-01 -1.545290648937225342e-01 1.739234179258346558e-01 2.028366550803184509e-02 -1.261016428470611572e-01 5.512410774827003479e-02 -8.050032705068588257e-02 -1.701656579971313477e-01 -2.157639265060424805e-01 -3.975207507610321045e-01 3.090323507785797119e-01 -8.898921310901641846e-02 -1.648359596729278564e-01 1.861764341592788696e-01 5.057486519217491150e-02 1.315249353647232056e-01 2.632162868976593018e-01 1.159496530890464783e-01 -7.720364630222320557e-02 8.371706120669841766e-03 -2.389833182096481323e-01 1.928001455962657928e-02 -8.809190988540649414e-02 -2.886271774768829346e-01
-7.731121778488159180e-02 -3.462121486663818359e-01 -1.453662384301424026e-02 8.959844708442687988e-02 -2.276477217674255371e-01 7.632119953632354736e-02 1.870852410793304443e-01 -4.479762539267539978e-02 1.585856378078460693e-01 -1.009340062737464905e-01 -1.751770675182342529e-01 -6.796382367610931396e-02 5.088291689753532410e-02 7.590501010417938232e-02 8.993340283632278442e-02 2.460054904222488403e-01 -1.812463104724884033e-01 -2.456317543983459473e-01 9.785234183073043823e-02 1.329461187124252319e-01 3.828863427042961121e-02 5.854028090834617615e-02 4.876885116100311279e-01 1.938208937644958496e-01 2.671544551849365234e-01 -9.007108211517333984e-02 -1.897798925638198853e-01 7.852817326784133911e-02 -8.883910626173019409e-02 -2.076843567192554474e-02 -2.285863459110260010e-01 -2.017102390527725220e-01
-1.034928336739540100e-01 -1.786005496978759766e-01 8.992503583431243896e-02 2.909020185470581055e-01 1.075577214360237122e-01 6.773030757904052734e-02 -4.872228577733039856e-02 -7.085911929607391357e-02 2.863464355468750000e-01 1.463247090578079224e-01 -1.116410493850708008e-01 -2.159930579364299774e-02 3.510989993810653687e-02 2.191825658082962036e-01 2.369304299354553223e-01 -2.233682125806808472e-01 -4.865698143839836121e-02 -3.046870231628417969e-01 -7.095479965209960938e-02 5.336754024028778076e-03 1.778678447008132935e-01 -8.711169660091400146e-02 6.530755758285522461e-02 -9.319699555635452271e-02 4.648557007312774658e-01 -1.375029236078262329e-01 1.747871935367584229e-01 -1.068594530224800110e-01 -1.866941303014755249e-01 -5.378674343228340149e-02 2.308813482522964478e-01 -2.214249074459075928e-01
8.275000005960464478e-02 -2.040989995002746582e-01 1.251270025968551636e-01 1.577218323945999146e-01 -3.462932407855987549e-01 2.340881973505020142e-01 -6.204511970281600952e-02 2.570061683654785156e-01 8.431337773799896240e-02 1.748032867908477783e-01 -4.107473790645599365e-02 -8.216795325279235840e-02 -1.708912700414657593e-01 1.081287637352943420e-01 -2.944486681371927261e-03 -2.456616163253784180e-01 -8.175524324178695679e-02 -2.436434179544448853e-01 6.193345040082931519e-02 -1.552297025918960571e-01 1.795017123222351074e-01 7.747375965118408203e-02 8.913279324769973755e-02 -1.272173412144184113e-02 7.063554972410202026e-02 2.910795211791992188e-01 1.706664264202117920e-01 1.173956468701362610e-01 4.051979258656501770e-02 2.415609955787658691e-01 -1.314521431922912598e-01 -4.108299612998962402e-01
2.244390696287155151e-01 -4.626334607601165771e-01 -5.119033902883529663e-02 2.826349437236785889e-01 4.251021426171064377e-03 1.438240706920623779e-01 5.030468851327896118e-02 -1.443643718957901001e-01 4.198883473873138428e-02 -8.966036885976791382e-02 -6.158254668116569519e-02 2.293650060892105103e-01 -2.705382928252220154e-02 2.637664973735809326e-01 1.283200681209564209e-01 1.577838510274887085e-01 -6.980136036872863770e-02 -2.814481258392333984e-01 -1.128702759742736816e-01 1.309232115745544434e-01 -3.590727457776665688e-03 1.482159793376922607e-01 1.594683974981307983e-01 4.504136368632316589e-02 3.552843034267425537e-01 5.704354867339134216e-02 1.044314540922641754e-02 7.939393818378448486e-02 -1.935299187898635864e-01 -3.361250832676887512e-02 -2.422498613595962524e-01 -1.859648674726486206e-01
-3.490243852138519287e-02 -2.675445675849914551e-01 2.747197449207305908e-01 1.672024279832839966e-01 2.876284345984458923e-02 1.317428946495056152e-01 3.966277465224266052e-02 1.247461605817079544e-02 9.736028313636779785e-02 -1.711716055870056152e-01 8.923131972551345825e-02 -3.720809817314147949e-01 1.932649463415145874e-01 1.309277266263961792e-01 -1.997520476579666138e-01 -3.443597555160522461e-01 -6.823517382144927979e-02 -1.250753104686737061e-01 -9.862367063760757446e-02 1.691634207963943481e-01 -8.820826560258865356e-02 1.529527306556701660e-01 1.646250635385513306e-01 -2.977827191352844238e-01 -5.511003732681274414e-02 -1.133003756403923035e-01 1.946762949228286743e-01 1.207119300961494446e-01 -1.241218745708465576e-01 6.008714437484741211e-02 7.439345866441726685e-02 -3.274281620979309082e-01
-2.383311390876770020e-01 -3.144736886024475098e-01 1.701779365539550781e-01 1.536524146795272827e-01 7.429278641939163208e-02 3.291651904582977295e-01 -1.095054224133491516e-01 1.928209066390991211e-01 4.963666573166847229e-02 -1.605263352394104004e-01 -1.566164046525955200e-01 -3.243570029735565186e-01 8.720477670431137085e-02 1.828788407146930695e-02 -1.914341300725936890e-01 1.044710651040077209e-01 -2.722346689552068710e-03 -1.330822557210922241e-01 3.743349909782409668e-01 1.931260824203491211e-01 -2.237108945846557617e-01 8.791970089077949524e-03 2.216810733079910278e-02 -1.077585220336914062e-01 -1.462083775550127029e-02 5.024297535419464111e-02 2.066137343645095825e-01 5.890550091862678528e-02 -2.345467209815979004e-01 -3.147182613611221313e-02 6.156108155846595764e-02 -2.217345833778381348e-01
-1.645081192255020142e-01 -7.363374531269073486e-02 2.148979306221008301e-01 2.490390241146087646e-01 3.414965793490409851e-02 -1.473598927259445190e-01 1.828070543706417084e-02 5.317841768264770508e-01 -2.209471724927425385e-02 -1.116921752691268921e-01 -1.551141887903213501e-01 -1.021320149302482605e-01 -2.032594382762908936e-01 4.900884255766868591e-02 2.293700352311134338e-03 1.205346211791038513e-01 -1.590688824653625488e-01 -1.736577898263931274e-01 2.627178132534027100e-01 -5.630734562873840332e-02 -2.390150278806686401e-01 1.704801023006439209e-01 1.749377548694610596e-01 -1.105576083064079285e-01 4.758961126208305359e-02 8.637250401079654694e-03 1.257966905832290649e-01 2.617752552032470703e-01 -1.205358877778053284e-01 3.577230498194694519e-02 1.149146631360054016e-01 -2.742727398872375488e-01
-1.804009675979614258e-01 -2.724349498748779297e-01 3.371674716472625732e-01 1.912631839513778687e-01 -3.774411976337432861e-01 2.352584004402160645e-01 3.097624778747558594e-01 1.235514357686042786e-01 9.027250856161117554e-02 -8.005740493535995483e-02 1.454638987779617310e-01 -1.781261861324310303e-01 -6.103110965341329575e-03 -1.158341467380523682e-01 -5.818548798561096191e-02 -1.808000802993774414e-01 -7.514717429876327515e-02 -1.479734182357788086e-01 4.020473733544349670e-02 2.065619230270385742e-01 -8.367320895195007324e-02 3.650008514523506165e-02 -7.902568206191062927e-03 8.290768601000308990e-03 1.631069183349609375e-01 2.535077929496765137e-01 2.178691476583480835e-01 1.355917155742645264e-01 -1.129568889737129211e-01 -1.956112124025821686e-02 -1.222679540514945984e-01 -2.277350872755050659e-01
-2.227466553449630737e-02 -2.945718169212341309e-01 -1.209140792489051819e-01 8.609934896230697632e-02 -1.936476230621337891e-01 -2.825666218996047974e-02 -7.261805981397628784e-02 1.417010575532913208e-01 2.446326911449432373e-01 9.726235270500183105e-02 -1.464601010084152222e-01 1.191281676292419434e-01 -4.161763936281204224e-02 1.571578830480575562e-01 1.754927448928356171e-02 -6.717205792665481567e-02 -2.482363581657409668e-01 -7.072264701128005981e-02 -4.553681313991546631e-01 1.778857111930847168e-01 -4.523127526044845581e-02 -1.281627416610717773e-01 1.568940132856369019e-01 5.050800368189811707e-02 5.975637957453727722e-02 1.071307361125946045e-01 3.665092587471008301e-01 3.308871388435363770e-01 -7.496966421604156494e-02 2.141607105731964111e-01 -9.876203536987304688e-02 -1.395802050828933716e-01
-1.554016321897506714e-01 -4.028426408767700195e-01 -2.316954918205738068e-02 1.534593105316162109e-01 8.316700905561447144e-02 1.753527373075485229e-01 1.976460814476013184e-01 -6.214509159326553345e-02 -2.473680302500724792e-03 1.963559687137603760e-01 -2.369249910116195679e-01 1.497966935858130455e-03 1.494010984897613525e-01 -2.082292437553405762e-01 1.486001312732696533e-01 -1.065204218029975891e-01 -2.444172799587249756e-01 -3.004485070705413818e-01 -5.200110748410224915e-02 -4.507580772042274475e-02 4.240282997488975525e-02 -1.116874888539314270e-01 8.448197692632675171e-02 -2.633831799030303955e-01 3.990581631660461426e-01 -1.823947280645370483e-01 1.057218834757804871e-01 -3.382099792361259460e-02 -9.544130414724349976e-02 1.409848779439926147e-01 4.421882797032594681e-03 -1.889905184507369995e-01
1.784225106239318848e-01 -1.119163110852241516e-01 6.613557785749435425e-02 1.821527481079101562e-01 2.167513817548751831e-01 6.219782307744026184e-02 8.849968016147613525e-02 5.318038165569305420e-02 1.650967001914978027e-01 2.181361466646194458e-01 -6.497239321470260620e-02 -2.713319957256317139e-01 2.083022519946098328e-02 -1.081021800637245178e-01 -7.742714881896972656e-02 1.077542826533317566e-01 -2.328176498413085938e-01 -2.386439591646194458e-01 -7.963217794895172119e-02 -1.501861959695816040e-01 -1.417364329099655151e-01 -1.795267164707183838e-01 -2.721696533262729645e-02 2.997669875621795654e-01 4.261255264282226562e-01 1.644619554281234741e-01 2.238189727067947388e-01 -1.383377164602279663e-01 -1.164115294814109802e-01 -2.018096297979354858e-01 -3.574690222740173340e-02 -2.403663694858551025e-01
-1.195035222917795181e-02 8.217559754848480225e-02 1.362210512161254883e-01 -6.563104689121246338e-02 -1.016020998358726501e-01 2.583860754966735840e-01 -9.644127637147903442e-02 2.403751313686370850e-01 1.569358408451080322e-01 1.091374456882476807e-01 7.547026127576828003e-02 -4.276253283023834229e-02 -7.315130531787872314e-02 -7.796104252338409424e-02 -5.984762683510780334e-02 3.760961592197418213e-01 -1.869538575410842896e-01 -1.734378002583980560e-02 1.125216260552406311e-01 -2.226096093654632568e-01 1.929588317871093750e-01 5.743764340877532959e-02 2.187323123216629028e-01 -1.456531882286071777e-01 2.464420497417449951e-01 4.370546340942382812e-02 4.478561282157897949e-01 3.786679357290267944e-02 -3.347523976117372513e-03 -1.316215395927429199e-01 -1.297288686037063599e-01 -3.459370732307434082e-01
5.462578684091567993e-02 1.005565226078033447e-01 9.674786776304244995e-02 6.967706233263015747e-02 1.080459170043468475e-02 3.929866105318069458e-02 -9.890550374984741211e-02 2.156658023595809937e-01 1.520069967955350876e-02 -7.181048393249511719e-02 1.093094721436500549e-01 -1.372796446084976196e-01 -6.463660299777984619e-02 -6.712942570447921753e-02 -4.580686986446380615e-02 1.438078135251998901e-01 6.077203433960676193e-03 -2.006318420171737671e-02 2.853926718235015869e-01 1.787112504243850708e-01 7.332514226436614990e-02 2.022049278020858765e-01 1.422199457883834839e-01 4.903001338243484497e-02 1.637243032455444336e-01 -1.081357449293136597e-01 4.600709676742553711e-01 4.114370644092559814e-01 -6.761400401592254639e-02 8.177200704813003540e-02 -1.356683969497680664e-01 -4.639613032341003418e-01
-1.607938855886459351e-01 -6.162893399596214294e-02 -8.872254937887191772e-02 -1.464521326124668121e-02 -3.932023942470550537e-01 -1.784848980605602264e-02 8.769846521317958832e-03 5.461417511105537415e-02 6.124185025691986084e-02 9.784747660160064697e-02 1.216928660869598389e-01 -1.101025938987731934e-01 1.717921793460845947e-01 -1.475529521703720093e-01 1.418443322181701660e-01 -1.091768071055412292e-01 -3.776917159557342529e-01 -1.736247539520263672e-01 3.202232345938682556e-02 -1.282117515802383423e-01 9.616485238075256348e-02 1.034252997487783432e-02 2.325409203767776489e-01 -6.961555033922195435e-02 -3.169159963726997375e-02 -4.160270094871520996e-02 1.962732821702957153e-01 1.091306284070014954e-01 1.154721900820732117e-02 -1.292517781257629395e-01 -2.508121430873870850e-01 -5.378140211105346680e-01
8.141269534826278687e-02 -4.145866632461547852e-01 -1.694570183753967285e-01 -4.088822752237319946e-02 -1.629486307501792908e-02 9.019416570663452148e-02 9.276523441076278687e-02 4.021280258893966675e-02 2.049896866083145142e-01 -1.234045848250389099e-01 1.668772697448730469e-01 -3.219071775674819946e-02 -9.107790887355804443e-02 1.715062260627746582e-01 -2.149514108896255493e-01 -5.035079270601272583e-02 -9.417737275362014771e-02 -4.561246633529663086e-01 -1.860836595296859741e-01 -1.965807378292083740e-01 -2.791070751845836639e-02 2.751487493515014648e-01 3.090090751647949219e-01 1.079507842659950256e-01 2.557999454438686371e-02 1.904619932174682617e-01 -9.777930378913879395e-02 2.323903441429138184e-01 -1.006402596831321716e-01 9.343993663787841797e-02 4.200135357677936554e-03 -8.189854025840759277e-02
4.701212793588638306e-02 -1.710017323493957520e-01 3.904567062854766846e-01 2.168970406055450439e-01 2.540108263492584229e-01 3.129554688930511475e-01 3.293815255165100098e-02 -1.321263164281845093e-01 -1.406401395797729492e-01 -7.710669189691543579e-02 -2.182646691799163818e-01 1.374069303274154663e-01 -3.986646980047225952e-02 1.125618815422058105e-01 -3.272551670670509338e-02 -1.563590466976165771e-01 -1.955560296773910522e-01 -3.823366761207580566e-01 3.841739846393465996e-03 2.824784442782402039e-02 1.212209537625312805e-01 5.762261524796485901e-02 2.155947089195251465e-01 1.070882380008697510e-02 1.099150404334068298e-01 6.927170604467391968e-02 2.446196973323822021e-01 4.273276776075363159e-02 -1.548699736595153809e-01 -9.714181721210479736e-02 -4.187110438942909241e-02 -3.040601313114166260e-01
-4.970017075538635254e-02 -1.706617325544357300e-01 1.007434353232383728e-01 1.164379492402076721e-01 3.269872069358825684e-01 2.154199481010437012e-01 1.731761544942855835e-01 4.188376013189554214e-03 -1.292130164802074432e-02 -2.042353600263595581e-01 -1.897664070129394531e-01 2.186978459358215332e-01 9.622791409492492676e-02 -1.303519494831562042e-02 -1.264590770006179810e-01 1.215870976448059082e-01 -1.597790718078613281e-01 -1.752420067787170410e-01 -3.970145583152770996e-01 1.206664089113473892e-02 1.457119584083557129e-01 -6.600667722523212433e-03 1.227587684988975525e-01 9.410490840673446655e-02 1.070185527205467224e-01 8.538085222244262695e-02 3.967415094375610352e-01 -8.637496083974838257e-02 -1.882799565792083740e-01 1.331921517848968506e-01 3.665173053741455078e-02 -3.131979703903198242e-01
-5.345755815505981445e-02 -1.809108257293701172e-01 -5.948440358042716980e-02 5.130777508020401001e-02 -6.039385497570037842e-02 2.486679702997207642e-01 -5.864781513810157776e-02 1.687764525413513184e-01 1.833850890398025513e-01 1.912648417055606842e-02 -4.540749639272689819e-02 -4.091854095458984375e-01 1.237014122307300568e-02 -1.211825981736183167e-01 1.034394726157188416e-01 -3.760384023189544678e-02 -1.723099201917648315e-01 -2.745023742318153381e-02 1.852720826864242554e-01 -2.980321347713470459e-01 6.761337071657180786e-02 1.307038068771362305e-01 1.722349822521209717e-01 1.855757683515548706e-01 1.898618638515472412e-01 1.870822608470916748e-01 8.866714686155319214e-02 -2.532525919377803802e-02 -1.613159477710723877e-02 1.159040555357933044e-01 -9.571859985589981079e-02 -5.372467637062072754e-01
8.323014527559280396e-02 -9.401223808526992798e-02 3.072434067726135254e-01 -2.022702991962432861e-01 2.271959558129310608e-02 2.778252959251403809e-01 -5.305081605911254883e-03 7.451811432838439941e-02 1.392612606287002563e-01 -5.293623358011245728e-02 -2.972774952650070190e-02 -6.329368799924850464e-02 1.488338690251111984e-02 2.941748686134815216e-02 3.328697755932807922e-02 5.577462539076805115e-02 -1.609119474887847900e-01 7.285427767783403397e-03 8.032518625259399414e-02 -1.054392941296100616e-02 -2.843593657016754150e-01 1.126928851008415222e-01 -1.490909699350595474e-02 -2.559393048286437988e-01 5.148578062653541565e-02 -2.316292673349380493e-01 3.140236437320709229e-01 -1.332972943782806396e-01 -9.272897243499755859e-02 -6.139961257576942444e-02 1.164812445640563965e-01 -5.855188369750976562e-01
8.263357914984226227e-03 -4.917123168706893921e-02 5.865619331598281860e-02 2.169048041105270386e-01 2.713901735842227936e-02 -4.953071475028991699e-02 1.329515576362609863e-01 -1.349252462387084961e-01 1.002399325370788574e-01 1.217620298266410828e-01 -2.754537463188171387e-01 -1.816125959157943726e-01 1.779594868421554565e-01 1.529779583215713501e-01 -1.177590936422348022e-01 2.544896118342876434e-02 -1.663154363632202148e-01 -4.286714792251586914e-01 -2.212476134300231934e-01 -1.979382932186126709e-01 1.063141003251075745e-01 -1.202316656708717346e-01 1.357799172401428223e-01 -1.243962347507476807e-01 4.327092468738555908e-01 6.601702421903610229e-03 -2.907562628388404846e-02 1.889709532260894775e-01 3.234755247831344604e-02 -1.060400605201721191e-01 9.050837904214859009e-02 -3.179600238800048828e-01
1.508777290582656860e-01 -4.342613816261291504e-01 6.567637622356414795e-02 8.408211171627044678e-02 1.053508147597312927e-01 1.395151615142822266e-01 -7.078686356544494629e-02 2.617847621440887451e-01 -4.286829382181167603e-02 1.502769589424133301e-01 4.747618513647466898e-04 2.260003238916397095e-01 2.210858762264251709e-01 8.262965828180313110e-02 1.173898279666900635e-01 -2.318473458290100098e-01 -1.596539616584777832e-01 -2.684114873409271240e-01 1.010074615478515625e-01 1.999904662370681763e-01 -2.075048349797725677e-02 2.555958926677703857e-01 1.905138790607452393e-01 1.772624403238296509e-01 3.040559589862823486e-01 -5.929256230592727661e-02 4.906616639345884323e-03 -1.323385387659072876e-01 4.838462546467781067e-02 -7.018759846687316895e-02 -8.647190034389495850e-02 -2.548898756504058838e-01
-3.265666589140892029e-02 -3.997240066528320312e-01 4.515977576375007629e-02 2.606079578399658203e-01 -1.026730313897132874e-01 5.400607362389564514e-02 3.906140476465225220e-02 6.984192878007888794e-02 -1.515910476446151733e-01 -3.466008231043815613e-02 -1.209287047386169434e-01 1.848546415567398071e-02 2.203069254755973816e-02 2.638656795024871826e-01 -8.150380104780197144e-02 1.051130294799804688e-01 -2.130640149116516113e-01 -3.193719685077667236e-01 1.327112466096878052e-01 3.212599083781242371e-02 -7.789768278598785400e-02 -1.137022078037261963e-01 6.965472549200057983e-02 -1.330097615718841553e-01 8.822414092719554901e-03 -1.160676926374435425e-01 2.392486780881881714e-01 4.934275895357131958e-02 -2.701822221279144287e-01 -4.521359801292419434e-01 -1.649781614542007446e-01 -1.922018975019454956e-01
1.756556779146194458e-01 -6.409724056720733643e-02 1.985809952020645142e-01 -4.592764005064964294e-02 -2.121137529611587524e-01 1.814885735511779785e-01 -1.576495729386806488e-02 -4.873174801468849182e-02 2.408599853515625000e-01 8.936153352260589600e-02 -1.816961355507373810e-02 -3.009361773729324341e-02 1.034855023026466370e-01 1.327365040779113770e-01 -3.161178231239318848e-01 -1.711536347866058350e-01 -2.705792784690856934e-01 -3.356139063835144043e-01 -6.247654557228088379e-02 5.402131378650665283e-02 -1.651479005813598633e-01 1.139741484075784683e-02 4.058938026428222656e-01 -2.870560251176357269e-02 9.544032067060470581e-02 2.287787050008773804e-01 -1.036100927740335464e-02 -2.275478392839431763e-01 2.168153412640094757e-02 -9.263201802968978882e-02 1.019779667258262634e-01 -3.157830834388732910e-01
1.608043313026428223e-01 -2.086457423865795135e-02 1.171333044767379761e-01 -9.373449534177780151e-02 -7.702241092920303345e-02 1.534054726362228394e-01 -1.499677896499633789e-01 -2.675055712461471558e-02 1.442579627037048340e-01 -1.674706488847732544e-01 6.979192793369293213e-02 -2.836203575134277344e-01 -2.543767988681793213e-01 2.121426314115524292e-01 1.078688129782676697e-01 -1.324402987957000732e-01 -3.553967773914337158e-01 -1.414879262447357178e-01 3.666560864076018333e-03 2.226990759372711182e-01 -3.261108100414276123e-01 -1.750278286635875702e-02 1.284538358449935913e-01 -1.362559348344802856e-01 1.734023392200469971e-01 -1.066659614443778992e-01 1.450295746326446533e-01 -1.473285108804702759e-01 -1.235637888312339783e-01 -4.178850352764129639e-02 -5.918106809258460999e-02 -4.279199838638305664e-01
-1.469258405268192291e-02 -2.190696448087692261e-01 1.510465443134307861e-01 1.317883729934692383e-01 2.587091326713562012e-01 -1.166504919528961182e-01 1.125509962439537048e-01 -1.435050219297409058e-01 3.684756457805633545e-01 -2.154216766357421875e-01 -1.073231399059295654e-01 1.049092561006546021e-01 -9.059988893568515778e-03 1.895437715575098991e-03 9.394242614507675171e-02 1.466314494609832764e-01 -2.122558653354644775e-01 -1.556983739137649536e-01 -2.059608995914459229e-01 2.856388092041015625e-01 -1.488066017627716064e-01 6.191782653331756592e-02 2.057982236146926880e-01 -1.928570717573165894e-01 1.567025631666183472e-01 -4.057555273175239563e-02 1.621578782796859741e-01 3.927203118801116943e-01 -9.971807152032852173e-02 -1.021970659494400024e-01 -9.058427810668945312e-02 -1.689548641443252563e-01
8.627408742904663086e-02 -1.976477652788162231e-01 2.632202506065368652e-01 2.264385670423507690e-01 1.152778193354606628e-01 2.545395493507385254e-01 2.988029420375823975e-01 2.512753009796142578e-01 1.500436756759881973e-02 -1.754033565521240234e-01 1.184364184737205505e-01 -2.023507356643676758e-01 2.022952139377593994e-01 1.448450330644845963e-02 6.924190092831850052e-03 -1.424661576747894287e-01 -1.292355358600616455e-01 -3.069146573543548584e-01 6.209632009267807007e-02 1.557082384824752808e-01 1.468195617198944092e-01 2.026863512583076954e-05 8.963172137737274170e-02 -1.903334110975265503e-01 2.634166553616523743e-02 -5.128661543130874634e-02 2.345864921808242798e-01 7.706788927316665649e-02 -1.072538718581199646e-01 1.627110242843627930e-01 2.733203470706939697e-01 -2.705479860305786133e-01
-8.848927170038223267e-02 -2.916685640811920166e-01 -1.167854219675064087e-01 -2.518397569656372070e-02 -2.548892498016357422e-01 2.764389216899871826e-01 8.931563794612884521e-02 2.307536154985427856e-01 2.092453390359878540e-01 3.270348906517028809e-02 2.770581468939781189e-02 -1.496078521013259888e-01 -5.248384922742843628e-02 -1.625972799956798553e-03 9.367031976580619812e-03 -1.641435362398624420e-02 -3.296554684638977051e-01 -2.321575023233890533e-02 -1.526976674795150757e-01 4.073336720466613770e-02 -2.008586078882217407e-01 -1.091024130582809448e-01 5.916547030210494995e-02 1.086513251066207886e-01 2.045719027519226074e-01 1.989111490547657013e-02 7.191377878189086914e-02 1.576546728610992432e-01 2.248488962650299072e-01 -1.808779984712600708e-01 5.284103681333363056e-04 -5.116739273071289062e-01
-7.123935222625732422e-02 -2.079670280218124390e-01 8.862702548503875732e-02 3.427980840206146240e-02 -2.695822715759277344e-02 2.469537034630775452e-02 8.492141962051391602e-02 9.797748923301696777e-02 2.450137287378311157e-01 -9.237155318260192871e-02 -1.804466843605041504e-01 -5.857697501778602600e-02 -5.348222702741622925e-02 -1.686793752014636993e-02 -1.274712681770324707e-01 -1.494566649198532104e-01 -1.294371858239173889e-02 3.026944696903228760e-01 -3.438548445701599121e-01 5.351597815752029419e-02 -4.976332932710647583e-02 -1.780904643237590790e-02 4.294016361236572266e-01 4.303176701068878174e-02 3.412285447120666504e-02 1.007013469934463501e-01 4.639972150325775146e-01 9.099368005990982056e-03 -2.228322923183441162e-01 1.092962175607681274e-01 -2.511925399303436279e-01 -1.578226089477539062e-01
-2.839818410575389862e-02 -2.842972576618194580e-01 2.964448332786560059e-01 1.722530871629714966e-01 2.440809011459350586e-01 -1.009932532906532288e-01 7.345712929964065552e-02 5.255309864878654480e-02 1.766497045755386353e-01 2.275692224502563477e-01 -5.449737235903739929e-02 8.176131546497344971e-02 -4.991377890110015869e-02 2.848793752491474152e-02 9.614776074886322021e-02 -1.671721488237380981e-01 -2.728073000907897949e-01 -1.348308324813842773e-01 -1.025858521461486816e-01 3.592900335788726807e-01 1.689289063215255737e-01 1.538763791322708130e-01 3.885626494884490967e-01 1.377057582139968872e-01 1.547214388847351074e-01 -2.287246100604534149e-02 1.541071236133575439e-01 6.675731390714645386e-02 -1.621273159980773926e-01 -6.366121023893356323e-02 -6.845453381538391113e-02 -2.183504551649093628e-01
-1.390266716480255127e-01 -1.966992020606994629e-01 7.440631836652755737e-02 6.452496349811553955e-02 5.204167962074279785e-02 -1.208061724901199341e-02 -5.151389539241790771e-02 6.596515327692031860e-02 1.525367051362991333e-01 -2.450732588768005371e-01 -3.335819840431213379e-01 -7.792711257934570312e-02 2.098577767610549927e-01 2.436563819646835327e-01 -2.095698118209838867e-01 -2.037185579538345337e-01 -1.004398707300424576e-02 -2.167701907455921173e-02 -1.177322492003440857e-01 -2.590037882328033447e-02 -8.921113610267639160e-02 -3.296334445476531982e-01 1.414007693529129028e-01 -4.675004631280899048e-03 -4.999270290136337280e-02 1.658349484205245972e-01 3.152813911437988281e-01 -6.208934634923934937e-02 -1.135536655783653259e-01 9.977700561285018921e-02 2.145426422357559204e-01 -4.231343269348144531e-01
-1.584552377462387085e-01 -3.083514273166656494e-01 6.891234219074249268e-02 -2.791642248630523682e-01 -2.537699341773986816e-01 1.360544860363006592e-01 7.617071270942687988e-02 5.723122134804725647e-02 1.905516237020492554e-01 4.109125956892967224e-02 6.057186052203178406e-02 4.466851707547903061e-03 -1.843936741352081299e-02 6.810676306486129761e-02 2.671725489199161530e-02 -5.061915889382362366e-02 -7.628291845321655273e-02 7.299644500017166138e-02 1.197201833128929138e-01 -1.735050529241561890e-01 1.386891454458236694e-01 3.815214335918426514e-02 2.990008890628814697e-01 -4.588468372821807861e-01 2.357917577028274536e-01 -2.436991967260837555e-02 4.261271059513092041e-01 2.561505511403083801e-02 2.636031247675418854e-03 4.478069394826889038e-02 -2.231022529304027557e-02 -1.950421184301376343e-01
-3.409612178802490234e-02 -1.568327099084854126e-01 3.703116998076438904e-02 1.201144829392433167e-01 -3.769399598240852356e-02 -1.220266222953796387e-01 -2.103555500507354736e-01 -6.640299409627914429e-02 1.220344826579093933e-01 -2.161440998315811157e-01 6.152765359729528427e-03 -1.987549960613250732e-01 1.910569816827774048e-01 -1.519372016191482544e-01 -1.017722934484481812e-01 1.508225053548812866e-01 -3.372353911399841309e-01 -4.681482166051864624e-02 -5.971712991595268250e-02 -2.100386023521423340e-01 -6.132377311587333679e-02 -4.542014002799987793e-02 3.466485738754272461e-01 6.019864603877067566e-02 -6.058970093727111816e-02 -6.646804395131766796e-04 1.092577725648880005e-01 2.460626512765884399e-01 3.315012156963348389e-01 6.566862761974334717e-02 5.888556316494941711e-02 -4.610686600208282471e-01
1.753854602575302124e-01 -3.151054084300994873e-01 4.752927124500274658e-01 2.026156783103942871e-01 -5.717219784855842590e-02 3.296393156051635742e-02 -2.469759434461593628e-01 1.581676751375198364e-01 -1.262400746345520020e-01 -1.556004881858825684e-01 -5.311086773872375488e-02 4.708322510123252869e-02 -9.109826385974884033e-02 1.182659715414047241e-01 8.900918066501617432e-02 -3.167633712291717529e-02 -9.475266188383102417e-02 -1.902173757553100586e-01 -8.924131095409393311e-02 2.684169411659240723e-01 1.347600370645523071e-01 -1.998826414346694946e-01 2.137506753206253052e-01 4.755325615406036377e-02 2.847414910793304443e-01 -1.069904398173093796e-02 1.675359457731246948e-01 1.573784500360488892e-01 -1.666074991226196289e-02 -4.001456871628761292e-02 2.018753811717033386e-02 -2.620577812194824219e-01
-3.579301061108708382e-03 -2.581643760204315186e-01 -7.960776984691619873e-02 2.262486517429351807e-01 -2.788600325584411621e-01 8.626304566860198975e-02 -2.660503387451171875e-01 1.777536123991012573e-01 -4.750618711113929749e-02 2.963335718959569931e-03 -3.801030665636062622e-02 -2.961402572691440582e-02 1.043797060847282410e-01 1.810091882944107056e-01 1.277083605527877808e-01 -1.575753241777420044e-01 -2.722164057195186615e-02 -5.323221534490585327e-02 -1.544020622968673706e-01 -2.773142792284488678e-02 -1.582197248935699463e-01 2.756151556968688965e-01 1.725966334342956543e-01 -5.751780048012733459e-02 4.650193154811859131e-01 -2.642275094985961914e-01 2.796697616577148438e-01 4.754091799259185791e-02 8.391153067350387573e-02 -8.293590508401393890e-03 4.619269818067550659e-02 -2.465482205152511597e-01
-1.183551251888275146e-01 -2.284598052501678467e-01 9.760127216577529907e-02 1.637754738330841064e-01 -1.209668964147567749e-01 2.217405438423156738e-01 1.954902261495590210e-01 2.845083735883235931e-02 1.339791119098663330e-01 -1.821759045124053955e-01 1.819914430379867554e-01 -1.824503690004348755e-01 1.943684220314025879e-01 1.785456389188766479e-01 -1.257974356412887573e-01 -1.286463886499404907e-01 1.486323121935129166e-02 -1.787258535623550415e-01 -1.059597730636596680e-01 1.411618888378143311e-01 -2.628483176231384277e-01 1.531980335712432861e-01 6.903687119483947754e-02 1.088981255888938904e-01 3.285310566425323486e-01 4.260894656181335449e-01 1.791846454143524170e-01 -3.435103595256805420e-02 2.133964449167251587e-01 -9.013740718364715576e-02 1.261996030807495117e-01 -1.008918806910514832e-01
-1.958591043949127197e-01 -4.547727108001708984e-01 1.894665323197841644e-02 4.659025669097900391e-01 -2.762762308120727539e-01 6.164129450917243958e-02 1.317267715930938721e-01 8.227645605802536011e-02 1.681791841983795166e-01 -2.966159880161285400e-01 3.310111060272902250e-04 -5.984591692686080933e-02 2.161331474781036377e-02 2.109684236347675323e-02 1.246708333492279053e-01 -8.077104389667510986e-02 -1.534174978733062744e-01 -1.559734046459197998e-01 -1.210935134440660477e-02 1.510127335786819458e-01 -1.941017657518386841e-01 2.305237203836441040e-02 -1.109987646341323853e-01 3.909977152943611145e-02 8.684797212481498718e-03 8.412852138280868530e-02 1.260346025228500366e-01 2.687541395425796509e-02 1.256917715072631836e-01 7.592855393886566162e-02 -6.693131476640701294e-02 -3.429947197437286377e-01
1.130065545439720154e-01 -2.907713949680328369e-01 1.511628478765487671e-01 5.345355346798896790e-02 -1.971655189990997314e-01 2.756608463823795319e-02 1.157882735133171082e-01 1.036273911595344543e-01 2.426156699657440186e-01 -3.404840826988220215e-01 -1.296401470899581909e-01 -6.568203121423721313e-02 6.844366341829299927e-02 3.179821670055389404e-01 -2.611034922301769257e-02 1.411625891923904419e-01 -3.454582393169403076e-01 -1.588913947343826294e-01 -9.893099963665008545e-02 1.797325722873210907e-02 -1.513797640800476074e-01 -4.942226037383079529e-02 3.214350044727325439e-01 2.025713920593261719e-01 2.165150642395019531e-01 -1.330894231796264648e-01 -1.040255054831504822e-01 -5.659346468746662140e-03 4.209602624177932739e-02 1.330460309982299805e-01 -2.653837800025939941e-01 -3.342153131961822510e-02
-4.712780937552452087e-02 -3.028453886508941650e-01 -1.038554776459932327e-02 1.947862952947616577e-01 2.224860489368438721e-01 3.813609108328819275e-02 1.121339723467826843e-01 2.203467786312103271e-01 7.843826711177825928e-02 -2.370970398187637329e-01 -2.215498536825180054e-01 1.113169342279434204e-01 -8.719432353973388672e-02 1.898891292512416840e-02 -5.624153092503547668e-02 1.407932490110397339e-01 -4.890504851937294006e-02 -1.053494736552238464e-01 -1.090059950947761536e-01 2.516703605651855469e-01 2.479610443115234375e-01 -3.095026910305023193e-01 2.148502916097640991e-01 -6.618880480527877808e-02 7.156553119421005249e-02 2.572422325611114502e-01 1.311760693788528442e-01 3.157568871974945068e-01 -4.931494966149330139e-02 1.057212278246879578e-01 -1.143612861633300781e-01 -2.995320558547973633e-01
1.292789261788129807e-02 -1.364462524652481079e-01 8.794669993221759796e-03 -7.473886013031005859e-02 -1.128399893641471863e-01 -5.704797059297561646e-02 -1.385905444622039795e-01 4.000609815120697021e-01 -4.188808053731918335e-02 -1.029862165451049805e-01 -1.697410456836223602e-02 -1.549127697944641113e-01 4.496493563055992126e-02 -1.795578896999359131e-01 -7.119015604257583618e-02 -9.550908207893371582e-02 9.169700741767883301e-02 -4.386636316776275635e-01 1.045612469315528870e-01 1.524116843938827515e-01 -1.496781408786773682e-01 8.349467813968658447e-02 1.655012667179107666e-01 2.272993698716163635e-02 1.483887732028961182e-01 -2.653764784336090088e-01 4.703314602375030518e-01 1.006665453314781189e-01 -1.597242802381515503e-01 9.545499086380004883e-02 1.247554086148738861e-02 -2.106221765279769897e-01
3.998361062258481979e-03 -2.700190544128417969e-01 -2.466297894716262817e-02 2.041728347539901733e-01 -1.633796393871307373e-01 1.469060480594635010e-01 -2.768510878086090088e-01 3.376195728778839111e-01 1.802821457386016846e-01 2.421493642032146454e-02 2.845503762364387512e-02 6.831857562065124512e-02 1.773935928940773010e-02 1.130290478467941284e-01 -1.173957157880067825e-02 -1.405898332595825195e-01 -3.823269531130790710e-02 -1.098943203687667847e-01 -4.365488514304161072e-02 7.930997014045715332e-02 -5.517053976655006409e-02 3.114338815212249756e-01 3.773778304457664490e-02 -1.058037728071212769e-01 3.778411746025085449e-01 -2.510351240634918213e-01 3.609817028045654297e-01 4.163999855518341064e-02 1.351502090692520142e-01 -8.895345032215118408e-02 -4.894226323813199997e-03 -2.754962146282196045e-01
-8.381024817936122417e-04 -2.624009251594543457e-01 1.882959455251693726e-01 7.867255806922912598e-02 6.141741946339607239e-02 2.676143348217010498e-01 1.293905824422836304e-01 1.842814981937408447e-01 7.099802047014236450e-02 -8.391904085874557495e-02 1.975809931755065918e-01 -3.659551441669464111e-01 1.782805025577545166e-01 6.002166122198104858e-02 -1.565105319023132324e-01 -2.089609801769256592e-01 2.185735292732715607e-02 -1.968135386705398560e-01 -1.539972722530364990e-01 1.636592894792556763e-01 -2.272100150585174561e-01 1.898152977228164673e-01 2.568753659725189209e-01 -2.876507639884948730e-01 -3.305269777774810791e-02 -2.077728211879730225e-01 4.036240279674530029e-02 1.480513066053390503e-01 -3.807886317372322083e-02 4.864228889346122742e-03 5.220824107527732849e-02 -2.769715189933776855e-01
7.308303564786911011e-02 -3.003548085689544678e-01 9.678767621517181396e-02 2.888553440570831299e-01 -2.275545597076416016e-01 1.968552917242050171e-01 -4.816203191876411438e-02 1.661941409111022949e-01 1.583033353090286255e-01 5.985455587506294250e-02 3.202642500400543213e-02 -2.019352018833160400e-01 -7.493580132722854614e-02 -4.826461523771286011e-02 2.914434671401977539e-02 -1.517318338155746460e-01 9.427764452993869781e-03 -3.322900533676147461e-01 2.468788623809814453e-01 7.895974069833755493e-02 -3.628449141979217529e-02 2.225519120693206787e-01 1.459565609693527222e-01 5.450211465358734131e-02 1.852108910679817200e-02 2.703413963317871094e-01 1.359458733350038528e-02 1.368294507265090942e-01 -2.416288405656814575e-01 2.003382444381713867e-01 -4.637723788619041443e-02 -3.782727122306823730e-01
-1.835090816020965576e-01 -1.216767579317092896e-01 -6.411607563495635986e-02 3.171191215515136719e-01 2.832441329956054688e-01 2.144668847322463989e-01 9.369091689586639404e-02 -4.425388295203447342e-03 2.411845028400421143e-01 -2.217611670494079590e-01 -1.181312054395675659e-01 2.877932190895080566e-01 1.310685724020004272e-01 -8.818279206752777100e-02 1.398292928934097290e-01 -1.637029200792312622e-01 -1.894070953130722046e-01 8.063981682062149048e-02 -2.235778421163558960e-01 6.303876638412475586e-03 -2.965604141354560852e-02 1.352457404136657715e-01 2.707422375679016113e-01 -3.906467184424400330e-02 2.057379782199859619e-01 -7.015938870608806610e-03 1.582634896039962769e-01 2.326034605503082275e-01 -2.373802512884140015e-01 -1.149478703737258911e-01 -1.789918914437294006e-02 -2.420210540294647217e-01
8.193247020244598389e-02 -2.743761837482452393e-01 -8.688832074403762817e-02 -6.926549226045608521e-02 2.618562988936901093e-02 1.164038479328155518e-01 9.049713611602783203e-02 -7.623722404241561890e-02 2.567017376422882080e-01 -1.265711486339569092e-01 1.067741960287094116e-01 5.457007512450218201e-02 1.002619490027427673e-01 1.988690346479415894e-01 -6.057146470993757248e-03 -1.019227206707000732e-01 -1.352135688066482544e-01 -4.953773021697998047e-01 6.717616319656372070e-02 -2.045983821153640747e-01 -1.197221651673316956e-01 -5.726281553506851196e-02 7.576429843902587891e-02 1.368680745363235474e-01 3.672572672367095947e-01 1.608375608921051025e-01 -8.924404531717300415e-02 -1.600592285394668579e-01 -4.155460372567176819e-02 -5.845283716917037964e-02 -8.963081985712051392e-02 -4.018108546733856201e-01
-8.631893247365951538e-02 -9.231327474117279053e-02 -6.694469600915908813e-02 -8.800517767667770386e-02 2.672415077686309814e-01 -7.059843838214874268e-02 -1.106547266244888306e-01 1.681879535317420959e-02 3.635608553886413574e-01 -1.760371923446655273e-01 7.692452520132064819e-02 -4.586008787155151367e-01 7.322017103433609009e-03 2.136487960815429688e-01 1.876935735344886780e-02 1.275035440921783447e-01 2.238380722701549530e-02 -1.893216520547866821e-01 4.675733298063278198e-02 -9.772054105997085571e-02 1.323378831148147583e-01 4.969770461320877075e-02 2.483690232038497925e-01 -1.524920761585235596e-01 2.205137163400650024e-01 1.692976206541061401e-01 2.565183341503143311e-01 2.850124835968017578e-01 -1.930356919765472412e-01 -1.653375104069709778e-02 -9.445256739854812622e-02 -1.318413913249969482e-01
1.566213071346282959e-01 -1.599015593528747559e-01 9.946801513433456421e-02 2.073856443166732788e-01 -9.606993943452835083e-02 1.228790357708930969e-01 1.491288840770721436e-01 -4.907297715544700623e-02 7.521614432334899902e-02 7.572735100984573364e-02 -1.176094263792037964e-01 -3.202604055404663086e-01 -1.458693575114011765e-02 -7.567598670721054077e-02 2.805266976356506348e-01 -1.763183921575546265e-01 -1.283672153949737549e-01 -2.203597277402877808e-01 7.699547708034515381e-02 1.446867268532514572e-02 2.140186280012130737e-01 -2.411395311355590820e-01 2.666116654872894287e-01 -4.441308230161666870e-02 1.352628767490386963e-01 1.673535704612731934e-01 2.803981006145477295e-01 1.928696185350418091e-01 -1.018362678587436676e-02 1.490487456321716309e-01 3.315650224685668945e-01 -2.488938122987747192e-01
1.758779585361480713e-02 -4.174179434776306152e-01 7.538703083992004395e-02 1.536088883876800537e-01 1.284728944301605225e-01 1.136923581361770630e-01 2.101205736398696899e-01 -1.123742312192916870e-01 1.507342010736465454e-01 1.648913174867630005e-01 -2.323488444089889526e-01 -1.108200550079345703e-01 5.239009484648704529e-02 9.702980518341064453e-02 4.123691469430923462e-02 -1.083655804395675659e-01 -2.236491888761520386e-01 -2.427751570940017700e-01 6.032951548695564270e-02 -1.500853002071380615e-01 1.088112294673919678e-01 -1.547876894474029541e-01 2.374669611454010010e-01 -3.643419742584228516e-01 2.032935619354248047e-01 -9.629096090793609619e-02 3.105287812650203705e-02 5.280891433358192444e-03 -3.597044851630926132e-03 3.129000961780548096e-01 -1.636036932468414307e-01 -1.784586310386657715e-01
3.952212259173393250e-02 -4.610486626625061035e-01 1.344549059867858887e-01 1.214372925460338593e-02 1.796007342636585236e-02 -1.052730754017829895e-01 -1.945121288299560547e-01 3.491334244608879089e-02 2.054702639579772949e-01 6.096935272216796875e-02 7.321824133396148682e-02 2.026095539331436157e-01 2.719898335635662079e-02 3.369733989238739014e-01 1.947553306818008423e-01 -1.587260514497756958e-02 -1.446761935949325562e-01 -2.467915415763854980e-01 -1.833518892526626587e-01 5.543769150972366333e-02 -2.013165131211280823e-02 6.269618123769760132e-02 2.005046010017395020e-01 1.412765979766845703e-01 2.279842644929885864e-01 3.935762122273445129e-02 -6.206069886684417725e-02 -9.487339109182357788e-02 -3.096728622913360596e-01 -1.600139886140823364e-01 1.014766618609428406e-01 -3.019353747367858887e-01
-4.535526409745216370e-02 -2.945819497108459473e-01 5.496159568428993225e-02 7.718472927808761597e-02 2.953853309154510498e-01 8.312024176120758057e-02 2.065627463161945343e-02 -2.680487334728240967e-01 5.990811809897422791e-02 -2.017428129911422729e-01 2.947767078876495361e-02 1.232640221714973450e-01 -1.093703433871269226e-01 1.403423696756362915e-01 1.139581110328435898e-02 1.870335787534713745e-01 -4.094730913639068604e-01 -2.024479061365127563e-01 -2.019764184951782227e-01 1.339272707700729370e-01 1.012097820639610291e-01 4.146066308021545410e-02 1.444172263145446777e-01 2.657015062868595123e-02 3.977030515670776367e-01 -5.051894858479499817e-02 2.143228650093078613e-01 2.681733369827270508e-01 7.293857634067535400e-02 6.137751787900924683e-02 -8.670195192098617554e-02 -1.119902953505516052e-01
-1.978180743753910065e-02 -4.497418105602264404e-01 2.727675139904022217e-01 2.383957952260971069e-01 2.169974595308303833e-01 1.142781823873519897e-01 -1.720329970121383667e-01 -2.092614024877548218e-02 -5.571655556559562683e-02 -4.003869295120239258e-01 1.770028844475746155e-02 -3.954200074076652527e-02 -2.623846530914306641e-01 6.649038195610046387e-02 -2.157044559717178345e-01 -1.140527203679084778e-01 -2.161905914545059204e-01 -7.128201425075531006e-02 -1.143668070435523987e-01 -3.158537670969963074e-02 7.215409725904464722e-02 -5.079059675335884094e-02 6.652579456567764282e-02 1.649096459150314331e-01 2.034873217344284058e-01 1.194954812526702881e-01 1.531252078711986542e-02 -5.204017460346221924e-02 -8.995626866817474365e-02 -1.017958372831344604e-01 1.333046108484268188e-01 -2.787013649940490723e-01
3.347941935062408447e-01 -2.351434528827667236e-01 1.570473909378051758e-01 2.031523734331130981e-01 2.201168239116668701e-01 -3.693054243922233582e-02 -1.807461827993392944e-01 5.670015886425971985e-02 2.114726006984710693e-01 -3.562260568141937256e-01 -5.042864009737968445e-02 1.331737916916608810e-02 -3.224544227123260498e-01 -9.565547108650207520e-02 1.369870454072952271e-01 -1.589062064886093140e-01 -1.467607021331787109e-01 -7.408019620925188065e-03 1.186788752675056458e-01 7.564404606819152832e-02 1.384460460394620895e-02 1.427092589437961578e-02 1.738633811473846436e-01 -8.097200840711593628e-02 2.107869237661361694e-01 -3.034981898963451385e-03 2.005402594804763794e-01 1.175471097230911255e-01 -1.836542785167694092e-01 -2.461447864770889282e-01 -6.586419185623526573e-04 -2.795237898826599121e-01
1.268565095961093903e-02 -2.745379507541656494e-01 1.407961249351501465e-01 2.030027061700820923e-01 3.405259847640991211e-01 3.262140601873397827e-02 -9.895320236682891846e-02 -1.582866311073303223e-01 2.704688310623168945e-01 -6.027327105402946472e-02 -6.438586860895156860e-02 1.714731007814407349e-01 1.216885223984718323e-01 1.643192917108535767e-01 -1.682374626398086548e-02 -4.032655432820320129e-02 -7.638412527740001678e-03 -2.419278025627136230e-01 -8.416348695755004883e-02 2.015206366777420044e-01 2.764590382575988770e-01 2.709805965423583984e-01 2.663564682006835938e-01 -8.204896003007888794e-02 2.333488762378692627e-01 2.887989021837711334e-02 1.870972514152526855e-01 5.549819767475128174e-02 -1.904904246330261230e-01 1.046425551176071167e-01 4.103238880634307861e-02 -2.853102087974548340e-01
-1.185408532619476318e-01 -3.331000208854675293e-01 1.544240266084671021e-01 2.993638217449188232e-01 1.714707762002944946e-01 4.495618492364883423e-02 1.999570578336715698e-01 -1.398612558841705322e-01 -4.749520868062973022e-02 2.617889642715454102e-01 -3.649720549583435059e-02 -1.042458638548851013e-01 -3.809343278408050537e-02 3.632308840751647949e-01 1.180591955780982971e-01 1.276627331972122192e-01 -5.940581113100051880e-02 -1.949779838323593140e-01 -2.259147167205810547e-01 1.380386203527450562e-01 -7.507631927728652954e-02 1.939027458429336548e-01 1.442314684391021729e-01 -5.479462817311286926e-02 8.214034140110015869e-02 -6.398428976535797119e-02 7.067738473415374756e-02 2.537872493267059326e-01 -2.186724841594696045e-01 -2.393515780568122864e-02 -1.562821865081787109e-01 -3.036628365516662598e-01
2.376386672258377075e-01 9.416521340608596802e-02 7.754851877689361572e-02 1.933303028345108032e-01 -7.984612137079238892e-02 -2.617237269878387451e-01 2.633769065141677856e-02 8.470474928617477417e-02 5.235193297266960144e-03 4.217066802084445953e-03 -1.337612699717283249e-02 -3.370237722992897034e-02 1.164526715874671936e-01 -8.122567087411880493e-03 -9.517838060855865479e-02 1.778799742460250854e-01 -4.668087512254714966e-02 -8.231821656227111816e-02 7.695938646793365479e-02 -2.508157491683959961e-01 1.456802487373352051e-01 2.048698961734771729e-01 3.357363343238830566e-01 5.604854598641395569e-02 2.494785487651824951e-01 5.385917052626609802e-02 3.241017758846282959e-01 6.420966982841491699e-02 7.474603131413459778e-03 -8.746217936277389526e-02 -2.819190621376037598e-01 -4.842616319656372070e-01
8.083805441856384277e-02 -3.314464092254638672e-01 2.965951338410377502e-02 2.995577752590179443e-01 2.051226980984210968e-02 -2.645097374916076660e-01 -7.548932731151580811e-02 1.541555225849151611e-01 -2.339757233858108521e-01 -3.677242249250411987e-02 -1.141016557812690735e-01 9.974756091833114624e-02 1.623731106519699097e-01 1.010170429944992065e-01 -8.437321335077285767e-02 -5.091065540909767151e-02 -2.905007265508174896e-02 -2.059507817029953003e-01 -2.982950806617736816e-01 -1.583123058080673218e-01 -4.601676389575004578e-02 2.091629356145858765e-01 1.356640607118606567e-01 -2.119665890932083130e-01 1.814523637294769287e-01 -6.539438664913177490e-02 4.643140360713005066e-02 -1.691501438617706299e-01 5.617120116949081421e-02 -9.942814707756042480e-02 -3.260166943073272705e-01 -3.376366794109344482e-01
-2.017820924520492554e-01 -6.232973933219909668e-02 9.888915717601776123e-02 2.000929564237594604e-01 -8.077732287347316742e-03 2.831132113933563232e-01 1.657055020332336426e-01 3.810101747512817383e-01 6.149030849337577820e-02 1.172512471675872803e-01 3.993282467126846313e-02 -2.034394145011901855e-01 -6.197478249669075012e-02 1.000394597649574280e-01 -6.555657088756561279e-02 5.809184536337852478e-02 4.007336124777793884e-02 -1.434456370770931244e-02 1.395745575428009033e-01 2.502475976943969727e-01 -1.691633015871047974e-01 2.068662941455841064e-01 1.986077874898910522e-01 1.612993776798248291e-01 4.792219027876853943e-02 8.704508841037750244e-02 8.074281364679336548e-02 2.828581035137176514e-01 -4.253197088837623596e-02 -4.303641244769096375e-02 -1.718303859233856201e-01 -4.693909287452697754e-01
-5.167508870363235474e-02 -1.872560530900955200e-01 2.280050963163375854e-01 6.725679337978363037e-02 -1.002876535058021545e-01 -9.321928024291992188e-02 2.517998777329921722e-02 -9.100295603275299072e-02 -3.408128023147583008e-02 -5.709978193044662476e-02 -3.589862287044525146e-01 5.587842687964439392e-02 9.763216599822044373e-03 5.185492336750030518e-02 -2.099165460094809532e-03 7.883708924055099487e-02 -2.859220653772354126e-02 -1.462619304656982422e-01 -2.389932423830032349e-01 -1.746859401464462280e-01 1.057561561465263367e-01 1.466994881629943848e-01 4.390938878059387207e-01 -2.848677039146423340e-01 2.668225169181823730e-01 -7.950381189584732056e-02 1.813255846500396729e-01 6.353755295276641846e-02 -3.991400599479675293e-01 2.453198842704296112e-02 -1.417015045881271362e-01 -1.474674791097640991e-01
-1.729877293109893799e-01 -2.052999660372734070e-02 -2.518380880355834961e-01 1.536086797714233398e-01 -6.165292859077453613e-02 3.471504449844360352e-01 1.782365292310714722e-01 3.250313401222229004e-01 1.749814897775650024e-01 5.905744433403015137e-02 5.830617994070053101e-02 -1.671782433986663818e-01 5.156552419066429138e-02 1.468263864517211914e-01 1.223251670598983765e-01 3.148644790053367615e-02 -8.964805305004119873e-02 4.152406007051467896e-02 6.880012154579162598e-02 -2.546157222241163254e-03 -5.263029783964157104e-02 6.325722485780715942e-02 9.034724533557891846e-02 -1.801451668143272400e-02 8.068746328353881836e-02 1.367074102163314819e-01 3.717665076255798340e-01 2.327315658330917358e-01 8.923795074224472046e-02 -1.297521144151687622e-01 -2.138862460851669312e-01 -4.442990124225616455e-01
6.629076600074768066e-02 -1.553323715925216675e-01 -4.290196672081947327e-02 -2.137389630079269409e-01 3.413430228829383850e-02 9.372846782207489014e-02 2.110425233840942383e-01 -3.681531548500061035e-02 3.753576800227165222e-02 8.863667398691177368e-02 -1.827523410320281982e-01 1.358051598072052002e-01 1.689947545528411865e-01 1.810572892427444458e-01 -2.146735787391662598e-02 -1.281886249780654907e-01 -1.311175525188446045e-01 -1.252122670412063599e-01 -9.144358336925506592e-02 1.750031262636184692e-01 -7.320170849561691284e-02 1.786585897207260132e-02 3.046790659427642822e-01 -5.240449681878089905e-02 -6.282772868871688843e-02 -5.929257255047559738e-03 3.688496947288513184e-01 2.643283903598785400e-01 3.341933488845825195e-01 -1.911873929202556610e-02 4.228061437606811523e-02 -4.815760254859924316e-01
3.119143424555659294e-03 -4.479876458644866943e-01 4.852497950196266174e-02 2.571552097797393799e-01 -1.017598137259483337e-01 2.174865156412124634e-01 4.617313668131828308e-02 -6.479107588529586792e-02 -1.327323913574218750e-01 1.164535284042358398e-01 3.865885734558105469e-02 -6.744961440563201904e-02 -6.178975105285644531e-02 3.872537016868591309e-01 -4.144101962447166443e-02 9.148193150758743286e-02 -4.862246289849281311e-02 -1.619593352079391479e-01 1.200934685766696930e-02 -4.374894779175519943e-03 -1.245875377207994461e-02 -2.416969835758209229e-02 1.278898566961288452e-01 -5.532176792621612549e-02 1.714332997798919678e-01 -1.951959356665611267e-02 3.805858492851257324e-01 6.684003770351409912e-02 -2.423305064439773560e-01 -3.353497684001922607e-01 -2.500988543033599854e-01 -6.328503042459487915e-02
-2.797912657260894775e-01 -7.512649893760681152e-02 4.362847283482551575e-02 4.250711500644683838e-01 1.215984225273132324e-01 7.410506159067153931e-02 -7.721400260925292969e-02 -1.309032291173934937e-01 2.455850690603256226e-01 -1.104751303791999817e-01 -1.576118320226669312e-01 3.979254141449928284e-02 2.300357818603515625e-01 4.260914865881204605e-03 1.860964857041835785e-02 6.937224417924880981e-02 -6.865293532609939575e-02 -1.095747798681259155e-01 -2.198556512594223022e-01 3.111939430236816406e-01 1.016203016042709351e-01 1.731574833393096924e-01 3.568907976150512695e-01 -6.045385822653770447e-02 5.716133117675781250e-02 -6.458230316638946533e-02 2.004691362380981445e-01 4.702183976769447327e-02 -1.794991195201873779e-01 -5.391974747180938721e-02 -2.354422509670257568e-01 -2.438066005706787109e-01
1.216543167829513550e-01 8.732818067073822021e-03 -1.212408468127250671e-01 -2.373940683901309967e-02 -1.438518464565277100e-01 2.200672030448913574e-01 1.053036004304885864e-01 1.680822074413299561e-01 3.077371120452880859e-01 -3.957747668027877808e-02 -1.477688550949096680e-01 -3.259300291538238525e-01 9.368549287319183350e-02 -1.582300215959548950e-01 3.099162578582763672e-01 -6.157112121582031250e-02 5.573111027479171753e-02 -2.533633112907409668e-01 -2.416853979229927063e-02 -5.344500020146369934e-02 9.334176778793334961e-03 2.532894015312194824e-01 7.415161281824111938e-02 -1.321534365415573120e-01 3.147501349449157715e-01 1.480606645345687866e-01 2.258668243885040283e-01 8.054229617118835449e-02 -1.260243654251098633e-01 7.065857946872711182e-02 1.831739097833633423e-01 -3.354777693748474121e-01
-3.472313880920410156e-01 -2.978124469518661499e-02 -8.057105541229248047e-02 2.220606058835983276e-01 -8.246705681085586548e-02 2.749000489711761475e-01 2.712228596210479736e-01 2.347788959741592407e-01 -4.334517940878868103e-02 -1.548782289028167725e-01 1.468549389392137527e-02 -5.984172970056533813e-02 1.682506054639816284e-01 1.426948159933090210e-01 3.453487902879714966e-02 1.541991084814071655e-01 1.002825275063514709e-01 -2.168237715959548950e-01 -4.824245697818696499e-04 1.601801365613937378e-01 -1.435528546571731567e-01 4.998802766203880310e-02 8.273152261972427368e-02 1.405195426195859909e-02 1.934253573417663574e-01 1.071640178561210632e-01 2.129891067743301392e-01 1.529504172503948212e-02 2.033197432756423950e-01 -2.890897691249847412e-01 -7.289069145917892456e-02 -4.132652282714843750e-01
-6.646369118243455887e-03 3.014204557985067368e-03 8.665533363819122314e-02 3.240209519863128662e-01 9.645278751850128174e-02 -5.836256965994834900e-02 4.966449737548828125e-02 -1.140797063708305359e-01 4.595701694488525391e-01 -1.390973944216966629e-02 -5.673392117023468018e-02 -4.378604516386985779e-02 -1.847447305917739868e-01 -1.465322915464639664e-02 -4.859238490462303162e-02 -9.500186145305633545e-02 -1.538377404212951660e-01 -5.022855401039123535e-01 -9.124605357646942139e-02 1.572939008474349976e-01 1.581332273781299591e-02 -2.564303390681743622e-02 4.456776380538940430e-01 -5.656808242201805115e-02 1.901445686817169189e-01 8.457484655082225800e-03 -3.943165298551321030e-03 1.487424224615097046e-01 -8.015675097703933716e-02 -7.541429251432418823e-02 -5.253870785236358643e-02 -1.095111966133117676e-01
-3.247311711311340332e-01 -2.864242494106292725e-01 1.230350509285926819e-01 -1.864664852619171143e-01 -1.127893403172492981e-01 -8.269864320755004883e-02 1.648990996181964874e-02 5.377843230962753296e-02 3.856503665447235107e-01 -2.093795090913772583e-01 4.028081148862838745e-02 -2.702597081661224365e-01 -9.672167152166366577e-02 -2.928481437265872955e-02 2.135087251663208008e-01 7.471527159214019775e-02 1.682495623826980591e-01 -2.068229764699935913e-01 7.179912924766540527e-02 -2.394273132085800171e-02 3.791184350848197937e-02 7.055099308490753174e-02 1.990905404090881348e-01 -9.091606736183166504e-02 1.757673621177673340e-01 1.031548231840133667e-01 4.024073779582977295e-01 1.470588892698287964e-01 -1.029396057128906250e-01 -1.118237748742103577e-01 5.284189432859420776e-02 -1.707424819469451904e-01
2.445700317621231079e-01 -5.854557827115058899e-02 2.926083505153656006e-01 1.242657527327537537e-01 2.390370815992355347e-01 1.607013642787933350e-01 -2.507070824503898621e-02 -3.123358786106109619e-01 -1.497730314731597900e-01 -1.853949427604675293e-01 -5.114174634218215942e-02 -1.076355129480361938e-01 1.030466109514236450e-01 9.277685731649398804e-02 8.323828876018524170e-02 -1.202792748808860779e-01 -1.712491214275360107e-01 -1.977329552173614502e-01 -1.277794241905212402e-01 -1.539094448089599609e-01 -5.830784887075424194e-02 1.339284926652908325e-01 2.236940860748291016e-01 -1.925584487617015839e-02 8.725469559431076050e-02 -7.335343956947326660e-02 3.095152080059051514e-01 -1.253086179494857788e-01 1.171791851520538330e-01 -9.780151396989822388e-02 -3.625500574707984924e-02 -4.622023999691009521e-01
1.957351155579090118e-02 -3.118868470191955566e-01 3.195441663265228271e-01 3.032042980194091797e-01 7.542993873357772827e-02 3.852763772010803223e-01 -2.243974991142749786e-02 1.401422470808029175e-01 -2.360046207904815674e-01 -1.663466989994049072e-01 -1.399641036987304688e-01 9.758767671883106232e-03 8.472558110952377319e-02 3.249562904238700867e-02 2.240501493215560913e-01 -1.132402122020721436e-01 -1.686789244413375854e-01 -2.505092620849609375e-01 2.486497163772583008e-02 -2.789330482482910156e-01 -1.583654135465621948e-01 8.905190229415893555e-02 1.159315854310989380e-01 -3.679800406098365784e-02 2.032980769872665405e-01 8.200663328170776367e-02 1.963645368814468384e-01 -7.695577293634414673e-02 -5.051536485552787781e-02 8.425277471542358398e-02 -8.734302967786788940e-02 -1.801979690790176392e-01
-1.651979982852935791e-01 -5.278390049934387207e-01 -1.172664687037467957e-01 2.316412329673767090e-01 -1.599768251180648804e-01 -1.977918297052383423e-01 -9.847918897867202759e-02 -1.604589074850082397e-02 -4.126343876123428345e-02 -1.344925016164779663e-01 1.183926407247781754e-02 -6.991937290877103806e-03 -9.426236897706985474e-02 -1.416478008031845093e-01 3.707855567336082458e-02 -1.842777132987976074e-01 1.043829172849655151e-01 -2.501456439495086670e-01 3.916817530989646912e-02 -3.170895203948020935e-02 2.812264673411846161e-02 6.097744405269622803e-02 2.318418323993682861e-01 -1.686877943575382233e-02 -1.767550967633724213e-02 -2.080745846033096313e-01 2.497205585241317749e-01 8.883514255285263062e-02 2.753023207187652588e-01 1.064280718564987183e-01 -6.761706620454788208e-02 -3.572838604450225830e-01
-6.257467437535524368e-03 -1.583599746227264404e-01 2.283223718404769897e-01 3.595353960990905762e-01 -7.226508855819702148e-02 1.567358970642089844e-01 -2.925666570663452148e-01 1.908214092254638672e-01 6.007379665970802307e-02 -1.572193801403045654e-01 -4.388822242617607117e-02 -5.538662150502204895e-02 -1.989118158817291260e-01 -2.033386230468750000e-01 8.594553917646408081e-02 2.250066399574279785e-01 -9.088460355997085571e-02 -9.611102193593978882e-02 -1.412111967802047729e-01 1.457957476377487183e-01 1.805848181247711182e-01 -2.031903862953186035e-01 2.228624820709228516e-01 -1.358762234449386597e-01 3.009769618511199951e-01 7.348670065402984619e-02 2.670977115631103516e-01 2.339825928211212158e-01 -7.667144760489463806e-03 4.747654870152473450e-02 -1.299307942390441895e-01 -1.656775474548339844e-01
1.206739321351051331e-01 -6.291653215885162354e-02 2.099398337304592133e-02 2.079218775033950806e-01 1.336526721715927124e-01 -3.336666896939277649e-02 3.871971070766448975e-01 -1.874958574771881104e-01 8.966982364654541016e-03 -6.209498643875122070e-02 1.144422963261604309e-01 -4.876702651381492615e-02 -2.145566046237945557e-01 3.602025657892227173e-02 -5.162312835454940796e-02 -6.534095853567123413e-03 -9.537743031978607178e-02 -3.396381810307502747e-02 -1.531517505645751953e-01 -1.868087649345397949e-01 -1.274442374706268311e-01 -4.083646461367607117e-02 2.257394939661026001e-01 -4.280536994338035583e-02 4.866400063037872314e-01 2.032194286584854126e-02 3.508266508579254150e-01 1.020810231566429138e-01 -2.190551757812500000e-01 -1.165467966347932816e-02 -1.840250939130783081e-02 -3.252824544906616211e-01
-2.125848829746246338e-01 -2.784882485866546631e-01 -9.977330267429351807e-02 1.804350167512893677e-01 8.632835000753402710e-02 -9.075144678354263306e-02 3.730240091681480408e-02 -1.147605925798416138e-01 2.315932065248489380e-01 1.596134305000305176e-01 1.308967471122741699e-01 -6.956514716148376465e-02 3.003548085689544678e-01 -2.254162915050983429e-02 -4.719800129532814026e-02 -2.979488968849182129e-01 -1.456723809242248535e-01 5.532079562544822693e-02 -1.218998357653617859e-01 -1.386288404464721680e-01 -2.770786918699741364e-02 -7.416038215160369873e-02 2.254779040813446045e-01 8.870995044708251953e-02 5.726983770728111267e-02 2.990899682044982910e-01 4.301392659544944763e-02 3.069463968276977539e-01 1.019537076354026794e-02 -1.879170835018157959e-01 -9.262640774250030518e-02 -4.068786799907684326e-01
-4.411588888615369797e-03 -3.049979209899902344e-01 2.772188782691955566e-01 6.260041892528533936e-02 9.383512660861015320e-03 9.480044245719909668e-02 1.049811244010925293e-01 5.893795937299728394e-02 8.302339911460876465e-02 -1.057745292782783508e-01 6.927132606506347656e-02 -4.182802140712738037e-01 1.446153223514556885e-01 1.536102686077356339e-02 -1.987374275922775269e-01 -2.400070428848266602e-01 5.632523074746131897e-02 -2.753342986106872559e-01 -1.966672539710998535e-01 2.903220951557159424e-01 -6.932099163532257080e-02 1.473395377397537231e-01 1.602341532707214355e-01 -2.148463428020477295e-01 -3.186375275254249573e-02 -1.483115851879119873e-01 1.354228109121322632e-01 1.037949323654174805e-01 -1.642988324165344238e-01 1.992451772093772888e-02 9.245803952217102051e-02 -3.133238852024078369e-01
-1.590250432491302490e-01 -4.061571359634399414e-01 -5.954251810908317566e-02 1.112766712903976440e-01 -3.393939733505249023e-01 1.987447589635848999e-01 1.747664809226989746e-01 -4.170283302664756775e-02 1.039889901876449585e-01 -1.886267215013504028e-01 2.890311367809772491e-02 -7.059856504201889038e-02 -2.422655001282691956e-02 -8.668788522481918335e-02 1.001834943890571594e-01 -1.448943763971328735e-01 -1.260216385126113892e-01 -1.526244878768920898e-01 2.115448862314224243e-01 1.843040883541107178e-01 -1.944717466831207275e-01 -1.087688356637954712e-01 6.505122780799865723e-02 1.280450373888015747e-01 1.649816706776618958e-02 5.654376745223999023e-02 2.366173267364501953e-01 6.291548162698745728e-02 -1.001659482717514038e-01 1.204030066728591919e-01 -6.852766871452331543e-02 -4.844480752944946289e-01
8.694051764905452728e-03 -3.554337620735168457e-01 2.505277097225189209e-01 1.155509501695632935e-01 5.583335831761360168e-02 1.524876505136489868e-01 7.004214078187942505e-02 1.783289313316345215e-01 2.367477267980575562e-01 -1.113548576831817627e-01 -1.263659000396728516e-01 -2.570259571075439453e-01 -9.136649966239929199e-02 1.246075630187988281e-01 2.172301560640335083e-01 8.950248360633850098e-02 -2.557706534862518311e-01 1.057634800672531128e-01 2.667505443096160889e-01 -1.450392045080661774e-02 -1.074299141764640808e-01 1.719820499420166016e-01 1.435212045907974243e-01 -1.864953190088272095e-01 2.600096464157104492e-01 2.242186665534973145e-01 -1.890406310558319092e-01 -1.357388943433761597e-01 6.118548288941383362e-02 -4.944618558511137962e-04 7.756055891513824463e-02 -2.803120315074920654e-01
-1.165961399674415588e-01 2.407732233405113220e-02 -2.035780549049377441e-01 2.225025594234466553e-01 1.201245747506618500e-02 8.844411373138427734e-02 6.389144062995910645e-02 1.769798994064331055e-01 1.501224339008331299e-01 -1.878034025430679321e-01 9.132289327681064606e-03 -3.634129464626312256e-02 -7.673559337854385376e-02 2.307201772928237915e-01 -2.028425633907318115e-01 5.725646391510963440e-02 -1.115909218788146973e-01 -3.610248118638992310e-02 3.865904361009597778e-02 -1.301797628402709961e-01 2.703675441443920135e-02 8.042348176240921021e-02 2.078555226325988770e-01 -1.029020920395851135e-01 3.198567032814025879e-01 1.201021596789360046e-01 5.418502688407897949e-01 -1.930546462535858154e-01 -3.119884431362152100e-01 -2.201465656980872154e-03 6.880418211221694946e-02 -2.141958177089691162e-01
-1.319501996040344238e-01 -3.801414072513580322e-01 8.061080425977706909e-02 -2.696310579776763916e-01 -1.613667160272598267e-01 1.857361048460006714e-01 -3.781888633966445923e-02 1.575606912374496460e-01 2.454167455434799194e-01 1.003427058458328247e-01 1.525574475526809692e-01 3.866783902049064636e-02 -8.024200052022933960e-02 1.622736454010009766e-02 1.374828219413757324e-01 1.268700957298278809e-01 -3.482201322913169861e-02 9.154789149761199951e-02 1.819554716348648071e-01 -1.636019796133041382e-01 -1.286190152168273926e-01 5.352007225155830383e-02 2.343942224979400635e-01 -2.158217430114746094e-01 7.793203741312026978e-02 1.098435446619987488e-01 5.101773738861083984e-01 -2.089617773890495300e-03 -6.436179578304290771e-02 -2.877479791641235352e-02 -7.867909967899322510e-03 -2.479374259710311890e-01
3.759407252073287964e-02 -2.037971094250679016e-02 2.643591463565826416e-01 6.783888489007949829e-02 1.046845093369483948e-01 1.495683938264846802e-01 -7.213091105222702026e-02 3.122625052928924561e-01 1.017478108406066895e-01 -2.115788310766220093e-01 6.693241745233535767e-02 -2.250604182481765747e-01 1.619388908147811890e-01 -5.493747442960739136e-02 -2.031001076102256775e-02 -9.237524121999740601e-02 -2.433646172285079956e-01 -1.741590350866317749e-01 -1.325089633464813232e-01 -5.019476413726806641e-01 2.516540698707103729e-02 5.913716275244951248e-03 1.524006575345993042e-01 8.373806625604629517e-02 3.398601710796356201e-01 -9.380512870848178864e-03 -4.097126889973878860e-03 -5.588137730956077576e-02 -7.272035628557205200e-02 1.865461766719818115e-01 3.906262665987014771e-02 -2.981356084346771240e-01
-9.286998957395553589e-02 -3.769394457340240479e-01 2.864376455545425415e-02 4.325279891490936279e-01 9.034505486488342285e-02 4.007830843329429626e-02 8.193378150463104248e-02 -1.347986757755279541e-01 -2.253724262118339539e-02 3.463532403111457825e-02 -6.405510008335113525e-02 -8.761881291866302490e-02 3.162398189306259155e-02 3.356795012950897217e-01 1.120803579688072205e-01 1.950728893280029297e-01 -9.949854761362075806e-02 -7.652513682842254639e-02 -1.517225056886672974e-01 2.311258614063262939e-01 -8.143694140017032623e-03 3.049908578395843506e-01 1.799550354480743408e-01 -1.876372098922729492e-01 6.616250425577163696e-02 -1.088956817984580994e-01 8.253568410873413086e-02 8.796856552362442017e-02 -1.090516224503517151e-01 -7.635282725095748901e-02 -2.590740025043487549e-01 -2.836455106735229492e-01
-1.210123077034950256e-01 -4.045097529888153076e-01 5.397584661841392517e-02 2.570045590400695801e-01 7.465960085391998291e-02 4.808788746595382690e-02 3.866139799356460571e-02 1.285141557455062866e-01 -9.238652139902114868e-02 5.818887799978256226e-02 -1.910245716571807861e-01 6.868996471166610718e-02 6.803595274686813354e-02 1.548524498939514160e-01 1.241977512836456299e-01 7.249699532985687256e-02 -5.492174625396728516e-02 -1.109779253602027893e-02 -3.001159429550170898e-01 -2.128995507955551147e-01 6.495583802461624146e-02 3.195286393165588379e-01 2.888033092021942139e-01 -1.485196202993392944e-01 1.881822645664215088e-01 -1.996449679136276245e-01 7.733709365129470825e-02 1.804436892271041870e-01 -2.133308500051498413e-01 -1.473317295312881470e-01 -2.645307779312133789e-01 -1.520642936229705811e-01
1.984613249078392982e-03 -1.823213398456573486e-01 -9.050358831882476807e-02 2.281862646341323853e-01 -2.690760195255279541e-01 2.343100607395172119e-01 -8.518481254577636719e-02 3.728467524051666260e-01 2.318816334009170532e-01 -6.506237387657165527e-02 8.074007183313369751e-02 8.869026601314544678e-02 1.806820742785930634e-02 6.127166375517845154e-02 6.646076589822769165e-02 -2.271176576614379883e-01 3.586129844188690186e-02 -2.548367381095886230e-01 -2.390212379395961761e-02 9.926805645227432251e-02 -2.261164411902427673e-02 1.995501518249511719e-01 -7.426416128873825073e-02 1.790704019367694855e-02 2.665117383003234863e-01 -2.331410646438598633e-01 2.887463569641113281e-01 9.277688711881637573e-02 1.274368315935134888e-01 1.155897006392478943e-01 -8.555173873901367188e-02 -3.512085080146789551e-01
-3.401753902435302734e-01 -3.070980608463287354e-01 4.955790191888809204e-02 3.993453979492187500e-01 -3.567460179328918457e-01 2.551362812519073486e-01 2.741541713476181030e-02 -6.664967536926269531e-02 1.467244029045104980e-01 -2.529932260513305664e-01 2.909166365861892700e-02 -1.720607578754425049e-01 -5.744405090808868408e-02 1.329606920480728149e-01 2.388603799045085907e-02 -7.231409102678298950e-02 -2.356951981782913208e-01 -3.098853398114442825e-03 8.725922554731369019e-02 2.586895525455474854e-01 -9.606022387742996216e-02 -1.006488408893346786e-02 3.275553509593009949e-02 4.426716268062591553e-02 9.957621991634368896e-02 1.108111515641212463e-01 8.460137993097305298e-03 4.869322758167982101e-03 9.487705677747726440e-02 -5.227153748273849487e-02 7.975170388817787170e-03 -3.334287703037261963e-01
-1.222033146768808365e-02 -4.777637869119644165e-02 1.302782595157623291e-01 9.491624683141708374e-02 -9.904576838016510010e-02 1.376350820064544678e-01 1.239621192216873169e-01 -1.430093944072723389e-01 1.528801918029785156e-01 5.513771250844001770e-02 -2.468459606170654297e-01 -8.892254531383514404e-02 1.676336973905563354e-01 2.035885900259017944e-01 -7.050941884517669678e-02 1.483320742845535278e-01 -1.688730418682098389e-01 -3.713220059871673584e-01 -2.454211711883544922e-01 -1.158330291509628296e-01 8.714730292558670044e-02 -2.255217880010604858e-01 3.318994939327239990e-01 -2.511277198791503906e-01 2.534288167953491211e-01 -1.428168416023254395e-01 -5.957167223095893860e-02 2.188179641962051392e-01 -3.045373782515525818e-02 1.723287105560302734e-01 1.479072123765945435e-02 -2.768001854419708252e-01
-7.238826900720596313e-02 -9.765244275331497192e-02 -5.906492844223976135e-02 1.970037370920181274e-01 -1.466851532459259033e-01 1.474626511335372925e-01 2.896908670663833618e-02 1.272116508334875107e-02 3.505646586418151855e-01 -1.548172384500503540e-01 -1.977499760687351227e-02 -9.460739046335220337e-02 1.277538985013961792e-01 -1.810725629329681396e-01 -3.990311920642852783e-02 -1.096623092889785767e-01 -3.642395138740539551e-02 -2.828004956245422363e-01 1.768490821123123169e-01 1.232093423604965210e-01 -3.143295943737030029e-01 -1.412322968244552612e-01 1.608703583478927612e-01 7.212121784687042236e-02 4.353951513767242432e-01 2.017022520303726196e-01 -5.130632594227790833e-02 3.471395466476678848e-03 4.112914577126502991e-02 1.797337681055068970e-01 -7.531056553125381470e-02 -3.599666655063629150e-01
-1.287695467472076416e-01 -4.093713760375976562e-01 -1.730032116174697876e-01 2.964556515216827393e-01 -2.589522898197174072e-01 1.318092346191406250e-01 9.121870249509811401e-02 1.535903513431549072e-01 1.611015051603317261e-01 -1.093985140323638916e-01 -9.407383203506469727e-02 -2.502035200595855713e-01 1.415741443634033203e-01 -2.846813388168811798e-02 2.497590146958827972e-02 3.190423594787716866e-03 -1.742831170558929443e-01 -2.285713106393814087e-01 2.037486135959625244e-01 1.903887987136840820e-01 -1.253528743982315063e-01 -1.443875879049301147e-01 1.930459588766098022e-02 7.267070561647415161e-02 8.789789676666259766e-02 2.737404964864253998e-02 7.908667623996734619e-02 -3.005263395607471466e-02 9.773284941911697388e-02 -2.600771933794021606e-02 4.220148175954818726e-02 -4.696566164493560791e-01
-1.777937114238739014e-01 -2.619423866271972656e-01 1.372223347425460815e-01 2.460967153310775757e-01 4.338462650775909424e-02 1.595317125320434570e-01 2.789563238620758057e-01 1.066156551241874695e-01 -5.289190635085105896e-02 -2.829156517982482910e-01 2.607949078083038330e-01 -3.963087499141693115e-01 3.095114231109619141e-01 -9.669955074787139893e-02 4.359807819128036499e-02 -1.682416498661041260e-01 -6.059139221906661987e-02 -8.994183689355850220e-02 9.321129322052001953e-02 1.230270043015480042e-01 -1.241536289453506470e-01 1.293624788522720337e-01 7.846658676862716675e-02 3.016460500657558441e-02 1.542365998029708862e-01 -1.983437128365039825e-02 1.514103114604949951e-01 1.124511286616325378e-01 -1.689755618572235107e-01 7.501468062400817871e-02 1.169108301401138306e-01 -2.796375453472137451e-01
-2.312687039375305176e-02 -4.217722713947296143e-01 -4.369932785630226135e-02 1.877631098031997681e-01 -1.350908279418945312e-01 4.111889898777008057e-01 -8.987544476985931396e-02 1.508261822164058685e-02 2.029978483915328979e-01 -7.708159741014242172e-03 2.272583544254302979e-01 -6.403455883264541626e-02 -6.215666979551315308e-02 6.891506165266036987e-02 -6.009851396083831787e-02 4.450769722461700439e-02 -1.742832213640213013e-01 -2.218314260244369507e-01 -1.525373756885528564e-01 2.578253298997879028e-02 -1.248986646533012390e-01 -1.883942931890487671e-01 -1.972554326057434082e-01 5.352133885025978088e-02 1.505151987075805664e-01 -1.378161162137985229e-01 1.302703917026519775e-01 5.039560422301292419e-02 1.052666902542114258e-01 2.517773583531379700e-02 9.309172630310058594e-02 -4.468065798282623291e-01
-1.187565103173255920e-01 -1.213215142488479614e-01 -1.789652928709983826e-02 -6.010882556438446045e-02 -2.050666213035583496e-01 2.231378406286239624e-01 -1.318554133176803589e-01 -3.142218803986907005e-03 1.158472672104835510e-01 5.463196709752082825e-02 -1.327350586652755737e-01 -5.693439766764640808e-02 -7.672423124313354492e-02 -7.951082289218902588e-02 -2.920245826244354248e-01 -5.051085725426673889e-02 -3.762467205524444580e-02 -5.900133848190307617e-01 7.965850085020065308e-02 -2.240025848150253296e-01 5.997436866164207458e-02 -1.985372900962829590e-01 2.249059528112411499e-01 -1.014869213104248047e-01 3.008042275905609131e-01 -4.069132730364799500e-03 2.660169899463653564e-01 3.220678865909576416e-02 1.369733810424804688e-01 -6.143463030457496643e-02 -1.533108502626419067e-01 -4.909052699804306030e-02
-1.296115480363368988e-02 -2.202846705913543701e-01 -3.442052379250526428e-02 1.393843442201614380e-01 9.478630870580673218e-02 6.836856901645660400e-02 2.388120442628860474e-01 -3.162240609526634216e-02 -5.208552349358797073e-03 -3.777170181274414062e-01 -2.932434976100921631e-01 7.071870565414428711e-02 -1.647862978279590607e-02 2.444645762443542480e-01 -1.803075820207595825e-01 -1.260435283184051514e-01 -1.585459858179092407e-01 -1.560721099376678467e-01 -1.674147844314575195e-01 5.472043156623840332e-02 -1.440437436103820801e-01 -1.149188503623008728e-01 3.200758993625640869e-01 1.080404892563819885e-01 3.728593466803431511e-03 7.277631759643554688e-02 3.094741404056549072e-01 -1.880373992025852203e-02 -1.599437743425369263e-01 2.349408417940139771e-01 2.167447060346603394e-01 -2.430893331766128540e-01
9.699148684740066528e-02 -4.366905689239501953e-01 -9.627967327833175659e-02 4.012668877840042114e-02 -2.087481319904327393e-01 3.100197613239288330e-01 1.105944067239761353e-01 3.032453656196594238e-01 2.034687548875808716e-01 -1.142307296395301819e-01 -7.112594693899154663e-02 -1.715992093086242676e-01 -1.246285662055015564e-01 6.246571615338325500e-02 8.606851845979690552e-02 -3.659913272713311017e-05 -1.547491997480392456e-01 -7.974936813116073608e-02 -1.449994593858718872e-01 4.961205273866653442e-02 -1.357655227184295654e-01 -1.515364944934844971e-01 7.837626151740550995e-03 1.158577506430447102e-03 9.835720062255859375e-02 -1.089521497488021851e-01 8.982190489768981934e-02 1.917539089918136597e-01 2.028580307960510254e-01 -1.028541028499603271e-01 -3.138099983334541321e-02 -4.636730551719665527e-01
7.551664113998413086e-02 -1.425430327653884888e-01 6.760635972023010254e-02 -9.077250957489013672e-02 -1.216930001974105835e-01 2.458331547677516937e-02 7.417361252009868622e-03 1.722656562924385071e-02 1.960928142070770264e-01 -2.858092635869979858e-02 -2.627897858619689941e-01 2.163511235266923904e-03 -1.645226925611495972e-01 2.622006535530090332e-01 1.892422325909137726e-02 1.682885140180587769e-01 -2.011369913816452026e-01 -2.556799352169036865e-01 4.725773818790912628e-03 2.626493573188781738e-01 -1.236719638109207153e-02 -3.122342824935913086e-01 4.230136573314666748e-01 -1.116095110774040222e-01 2.348826229572296143e-01 -1.246401220560073853e-01 8.082163333892822266e-02 2.891197502613067627e-01 -9.491594880819320679e-02 6.203718855977058411e-02 3.114305250346660614e-02 -2.721102535724639893e-01
1.074223890900611877e-01 -2.667982578277587891e-01 2.168261408805847168e-01 1.875890195369720459e-01 -5.053198896348476410e-03 2.061653137207031250e-01 9.207947179675102234e-03 1.867951750755310059e-01 6.510131806135177612e-02 -1.558467447757720947e-01 2.024000696837902069e-02 -4.103838801383972168e-01 2.800921201705932617e-01 8.825647085905075073e-02 4.445429891347885132e-02 -3.506574928760528564e-01 1.806492172181606293e-02 -1.255156248807907104e-01 4.034088179469108582e-02 1.446178704500198364e-01 2.610292732715606689e-01 -8.450533449649810791e-02 2.201989591121673584e-01 -1.823612302541732788e-01 7.041794061660766602e-02 -6.686747074127197266e-02 1.887657642364501953e-01 1.518701314926147461e-01 -1.151648908853530884e-01 1.118235290050506592e-02 2.028353810310363770e-01 -1.753293275833129883e-01
7.511743158102035522e-02 -2.254881411790847778e-01 1.011397540569305420e-01 2.934365272521972656e-01 -1.329607516527175903e-01 -1.061878874897956848e-01 3.356795310974121094e-01 4.058685153722763062e-02 8.728051185607910156e-02 -2.612152993679046631e-01 -1.758550107479095459e-01 -2.022543996572494507e-01 7.348100095987319946e-02 3.115821257233619690e-02 1.281498074531555176e-01 1.234220489859580994e-01 -2.471528202295303345e-01 -3.664924502372741699e-01 -5.221989005804061890e-02 3.653855994343757629e-02 -1.207623705267906189e-01 -9.495276957750320435e-02 3.771711885929107666e-01 -7.417185604572296143e-02 2.210725843906402588e-01 5.652827210724353790e-03 -1.534805595874786377e-01 -1.069469600915908813e-01 -1.111822351813316345e-01 1.334485113620758057e-01 -1.504965871572494507e-01 -1.031823232769966125e-01
-1.389805320650339127e-02 -1.914158314466476440e-01 7.457259297370910645e-02 1.542413383722305298e-01 -2.127019912004470825e-01 -3.927097022533416748e-01 -1.066249683499336243e-01 -1.672219634056091309e-01 4.680906236171722412e-02 1.486776210367679596e-02 7.670136168599128723e-03 -1.409026235342025757e-01 1.102686375379562378e-01 3.699738159775733948e-02 -1.005111727863550186e-02 1.737629808485507965e-02 -2.014144808053970337e-01 -3.882384672760963440e-02 -1.263821125030517578e-01 -1.269076317548751831e-01 1.924040019512176514e-01 1.414113938808441162e-01 1.595766842365264893e-01 -1.214382573962211609e-01 6.287755072116851807e-02 -4.800019785761833191e-02 1.987416893243789673e-01 1.589630842208862305e-01 -1.636738888919353485e-02 -1.088381484150886536e-01 -1.434957087039947510e-01 -6.193975806236267090e-01
5.520554631948471069e-02 -2.432025074958801270e-01 1.270018965005874634e-01 -1.259933710098266602e-01 -3.090120255947113037e-01 -7.220529764890670776e-02 -6.642584688961505890e-03 -4.902050644159317017e-02 -1.220974177122116089e-01 5.007883161306381226e-02 -4.397399351000785828e-02 -2.087264060974121094e-01 -6.563217192888259888e-02 1.407393515110015869e-01 -7.175414264202117920e-02 5.550764501094818115e-02 1.614649035036563873e-02 1.471294611692428589e-01 -1.089771091938018799e-01 6.133084371685981750e-02 -1.270664855837821960e-02 -2.905610948801040649e-02 1.963503807783126831e-01 -2.343826889991760254e-01 1.923613101243972778e-01 1.083465814590454102e-01 3.288419842720031738e-01 3.957207500934600830e-01 1.768860518932342529e-01 -6.626090034842491150e-03 9.989490360021591187e-02 -4.696442186832427979e-01
-1.057348996400833130e-01 -2.085781544446945190e-01 8.763505518436431885e-02 3.131073117256164551e-01 -2.688642442226409912e-01 2.969130575656890869e-01 -1.107768937945365906e-01 8.819445222616195679e-02 6.791184842586517334e-02 1.542477309703826904e-01 5.812087282538414001e-02 -6.779168546199798584e-02 3.029340691864490509e-02 -4.265661817044019699e-03 -1.104594171047210693e-01 -8.677927404642105103e-02 6.902094930410385132e-02 -2.045328468084335327e-01 2.265366353094577789e-02 -1.696032583713531494e-01 -1.361912637948989868e-01 -7.068313192576169968e-03 1.062298715114593506e-01 -2.269304357469081879e-02 -7.435980439186096191e-02 3.245393633842468262e-01 -6.046573817729949951e-02 8.544866740703582764e-02 -1.860582828521728516e-01 6.593100726604461670e-02 -2.208467014133930206e-02 -5.783763527870178223e-01
-3.720454573631286621e-01 -3.202438056468963623e-01 -3.258343040943145752e-02 2.822307944297790527e-01 4.076328873634338379e-02 -2.912578880786895752e-01 -3.108827397227287292e-02 1.021220088005065918e-01 1.495917588472366333e-01 -7.931970804929733276e-02 5.566001683473587036e-02 -1.797636151313781738e-01 -1.219615489244461060e-01 -1.652255356311798096e-01 -1.010502055287361145e-01 -5.345372110605239868e-02 -8.431345969438552856e-02 1.856461353600025177e-02 1.892716065049171448e-02 -4.271566122770309448e-02 -1.105882450938224792e-01 3.337823227047920227e-02 3.770578801631927490e-01 -4.437347501516342163e-02 1.665197312831878662e-01 -5.002006888389587402e-03 -2.842566231265664101e-03 -2.965053357183933258e-02 2.583949565887451172e-01 -2.748726606369018555e-01 -1.491149514913558960e-01 -3.174524903297424316e-01
1.137846056371927261e-02 -1.707399040460586548e-01 -6.367587484419345856e-03 8.352290093898773193e-02 -2.828730344772338867e-01 3.195168673992156982e-01 7.553585618734359741e-02 -3.980908542871475220e-02 9.998136013746261597e-02 -1.441403180360794067e-01 -1.265552043914794922e-01 -3.262716233730316162e-01 5.204827338457107544e-02 -9.658991545438766479e-02 1.981908828020095825e-01 1.522937510162591934e-02 -2.017286121845245361e-01 -3.549007773399353027e-01 1.391838192939758301e-01 1.232815608382225037e-01 -1.477167606353759766e-01 -7.711074780672788620e-03 1.392103731632232666e-01 9.515055269002914429e-02 3.331801891326904297e-01 1.094893068075180054e-01 -7.861861586570739746e-02 2.395661324262619019e-01 -9.023609757423400879e-02 1.018336117267608643e-01 -1.424597799777984619e-01 -3.043045103549957275e-01
-2.661408670246601105e-02 7.553371042013168335e-02 -9.349468350410461426e-02 -1.223771572113037109e-01 -1.586724221706390381e-01 2.670179009437561035e-01 1.473556607961654663e-01 9.299742430448532104e-02 1.282697618007659912e-01 -2.948943078517913818e-01 -8.137981593608856201e-02 -4.403244331479072571e-02 2.140783965587615967e-01 4.543146491050720215e-02 -3.703657910227775574e-02 1.152946949005126953e-01 -1.245474442839622498e-01 -2.575085759162902832e-01 3.383915498852729797e-02 -1.192158982157707214e-01 -1.391715407371520996e-01 3.700280562043190002e-02 2.554701082408428192e-02 -1.767250150442123413e-01 3.390114009380340576e-01 3.444999158382415771e-01 1.214384138584136963e-01 1.448453366756439209e-01 -1.469648480415344238e-01 4.273511841893196106e-02 6.954279541969299316e-02 -4.702079892158508301e-01
1.627224087715148926e-01 -2.158351093530654907e-01 -5.060028284788131714e-03 7.691359519958496094e-02 9.003406763076782227e-02 1.574763506650924683e-01 1.713414043188095093e-01 6.547132879495620728e-02 -1.275688260793685913e-01 1.338289082050323486e-01 4.915954917669296265e-02 5.708905309438705444e-02 8.488396555185317993e-02 2.109882235527038574e-01 1.209217607975006104e-01 -9.079588204622268677e-02 -2.300690412521362305e-01 -3.902268409729003906e-01 2.262299954891204834e-01 9.434548765420913696e-02 -5.250365659594535828e-02 -5.726813152432441711e-02 2.466153651475906372e-01 1.598034203052520752e-01 1.377715319395065308e-01 -7.753081619739532471e-02 3.624429702758789062e-01 1.194478422403335571e-01 -1.577388942241668701e-01 -3.902945816516876221e-01 -2.791449800133705139e-02 -1.835785806179046631e-01
2.273793518543243408e-02 -2.523581385612487793e-01 1.850546598434448242e-01 1.925107277929782867e-02 -5.508666485548019409e-02 3.631985932588577271e-02 -2.105618864297866821e-01 -1.594790369272232056e-01 3.850623965263366699e-02 -2.036323100328445435e-01 -4.587134718894958496e-02 -2.904366552829742432e-01 -3.070921823382377625e-02 -2.508629299700260162e-02 2.632028460502624512e-01 -1.842220276594161987e-01 -1.765362322330474854e-01 -1.815121471881866455e-01 -1.765119582414627075e-01 -4.120154306292533875e-02 2.431237250566482544e-01 -2.099413238465785980e-02 2.046390026807785034e-01 1.630205512046813965e-01 3.500897586345672607e-01 3.908098638057708740e-01 2.375902980566024780e-01 4.397560283541679382e-02 -1.360292434692382812e-01 -6.810843199491500854e-02 -6.205832958221435547e-02 -8.500632643699645996e-02
-1.861518770456314087e-01 -2.174102216958999634e-01 2.580368220806121826e-01 9.657915681600570679e-02 1.573658585548400879e-01 1.909154951572418213e-01 3.297151923179626465e-01 1.787551790475845337e-01 1.653420329093933105e-01 -8.757907152175903320e-02 2.218841016292572021e-01 -2.098427712917327881e-01 1.263972073793411255e-01 3.884409368038177490e-02 -1.426081173121929169e-02 -2.742072641849517822e-01 1.091553419828414917e-01 -2.226495444774627686e-01 -1.261208802461624146e-01 2.659725211560726166e-02 -2.061084657907485962e-01 1.764912456274032593e-01 2.248037010431289673e-01 -7.279282808303833008e-02 1.220282167196273804e-01 -2.681402564048767090e-01 1.179863214492797852e-01 2.710870802402496338e-01 -1.324148774147033691e-01 -1.372011378407478333e-02 -8.320888131856918335e-02 -1.128149852156639099e-01
-5.661089718341827393e-02 -8.242685347795486450e-02 3.580955266952514648e-01 3.410380706191062927e-02 3.001540526747703552e-02 -9.217399358749389648e-02 4.105754662305116653e-03 1.242374181747436523e-01 2.528234124183654785e-01 -8.249448239803314209e-02 2.659365534782409668e-01 -1.205517426133155823e-01 -1.673421449959278107e-02 -2.216332033276557922e-02 2.346121668815612793e-01 -1.084883958101272583e-01 1.147512942552566528e-01 -3.418251276016235352e-01 -2.050273865461349487e-02 -1.273698806762695312e-01 -2.258459925651550293e-01 9.639417380094528198e-02 2.261171787977218628e-01 -5.632097646594047546e-02 3.401473760604858398e-01 -2.310933619737625122e-01 1.900736391544342041e-01 3.801743686199188232e-02 -1.745016574859619141e-01 -1.476973444223403931e-01 2.955150417983531952e-02 -3.018634617328643799e-01
1.491114348173141479e-01 -3.351762890815734863e-01 7.910895347595214844e-02 1.409585177898406982e-01 1.322594434022903442e-01 6.726006418466567993e-02 -5.169854685664176941e-02 -1.928817778825759888e-01 -2.412762865424156189e-02 1.791477054357528687e-01 -2.640259861946105957e-01 -1.432184725999832153e-01 1.359177380800247192e-02 9.913338720798492432e-02 5.551845580339431763e-02 2.899371683597564697e-01 -2.368749231100082397e-01 -2.695679962635040283e-01 -7.009517401456832886e-02 1.214347705245018005e-01 6.403386592864990234e-02 1.895952820777893066e-01 2.440529912710189819e-01 -1.001418009400367737e-01 1.384880095720291138e-01 2.964573167264461517e-02 9.762319922447204590e-02 3.109619393944740295e-02 3.170008659362792969e-01 -5.091850832104682922e-02 -3.258111178874969482e-01 -2.438924163579940796e-01
8.860696107149124146e-02 -4.259661436080932617e-01 -7.893778383731842041e-02 -2.934734150767326355e-02 2.152795717120170593e-02 3.314871713519096375e-02 -1.723098754882812500e-01 1.961286365985870361e-01 8.800185751169919968e-04 2.439932078123092651e-01 -1.776357367634773254e-02 1.355837881565093994e-01 1.299215704202651978e-01 8.713761717081069946e-02 2.041098847985267639e-02 -1.642471700906753540e-01 -5.565940961241722107e-02 -2.196053564548492432e-01 -6.342954002320766449e-03 2.368826270103454590e-01 -1.235756278038024902e-01 1.553104072809219360e-02 3.231705725193023682e-01 5.111998692154884338e-02 2.491532266139984131e-01 -1.173729747533798218e-01 -8.427771180868148804e-02 -1.706539690494537354e-01 -2.718704938888549805e-01 -1.566795110702514648e-01 -4.156238213181495667e-02 -4.018458425998687744e-01
-9.291794151067733765e-02 -1.976859122514724731e-01 1.974776238203048706e-01 2.044022530317306519e-01 -5.633680522441864014e-02 1.467449963092803955e-01 1.802879720926284790e-01 1.299466043710708618e-01 -1.363487690687179565e-01 -1.029870510101318359e-01 4.141728579998016357e-02 -5.443084239959716797e-01 1.682850867509841919e-01 -6.615276634693145752e-02 1.645749062299728394e-02 -2.171853929758071899e-01 -6.008279696106910706e-02 -1.363499760627746582e-01 1.518090218305587769e-01 1.365692168474197388e-01 -4.985962063074111938e-02 -2.857258729636669159e-02 1.381891071796417236e-01 1.577938944101333618e-01 2.060913741588592529e-01 1.572469174861907959e-01 2.693654894828796387e-01 1.085894368588924408e-02 -1.195943728089332581e-01 7.365619391202926636e-02 2.526459693908691406e-01 -2.355007380247116089e-01
5.426040291786193848e-02 -6.050918623805046082e-02 7.603202015161514282e-02 9.285566210746765137e-02 -8.070206642150878906e-02 -6.510572880506515503e-02 2.167378365993499756e-01 -1.649574376642704010e-02 2.761617004871368408e-01 -2.406003624200820923e-01 -3.547177910804748535e-01 -5.924708023667335510e-02 2.783275842666625977e-01 8.451467752456665039e-02 -2.029641419649124146e-01 1.026881635189056396e-01 -1.557182073593139648e-01 -1.710516214370727539e-01 -3.180529177188873291e-01 6.378139555454254150e-02 3.105476126074790955e-02 -1.587122678756713867e-02 1.747727207839488983e-02 -1.336926370859146118e-01 1.806486994028091431e-01 1.368075907230377197e-01 1.809048950672149658e-01 -6.754624098539352417e-02 -1.880416125059127808e-01 -7.740008831024169922e-02 1.236020177602767944e-01 -4.447025358676910400e-01
-1.074568834155797958e-02 2.209981717169284821e-02 6.702927500009536743e-02 -3.028621897101402283e-02 -3.249854743480682373e-01 3.848742246627807617e-01 1.120647192001342773e-01 -1.235855836421251297e-02 1.539991796016693115e-01 -2.008816748857498169e-01 -1.621199250221252441e-01 -3.046473860740661621e-02 1.278851777315139771e-01 -2.895994111895561218e-02 1.510370969772338867e-01 -2.955749258399009705e-02 -2.770201265811920166e-01 -4.602845311164855957e-01 -8.062520623207092285e-02 1.886394321918487549e-01 -5.225218832492828369e-02 5.782202631235122681e-02 1.112867961637675762e-03 -2.827067971229553223e-01 1.823842376470565796e-01 1.634247004985809326e-01 -8.881076239049434662e-03 1.294276267290115356e-01 -1.619692444801330566e-01 1.449536997824907303e-02 5.480613559484481812e-02 -2.691400349140167236e-01
-1.174109708517789841e-02 -1.957929283380508423e-01 1.837664395570755005e-01 -5.557087436318397522e-02 1.353599689900875092e-02 1.235541030764579773e-01 1.334283500909805298e-02 1.201174706220626831e-01 -5.599764734506607056e-02 -2.376104295253753662e-01 7.691527158021926880e-02 -3.442958295345306396e-01 6.942834705114364624e-02 -1.101279631257057190e-03 -1.672178506851196289e-01 -1.573609560728073120e-01 -2.848684974014759064e-02 -2.331602722406387329e-01 -2.370723895728588104e-02 2.954280972480773926e-01 -9.745550155639648438e-02 1.906753331422805786e-01 -5.129288416355848312e-03 -2.899802327156066895e-01 -1.492995396256446838e-02 -8.752938359975814819e-02 3.154999315738677979e-01 5.699473991990089417e-02 -1.553898900747299194e-01 5.546589940786361694e-02 -2.202023267745971680e-01 -4.400560557842254639e-01
-8.792666345834732056e-02 -3.915934562683105469e-01 8.610239624977111816e-02 1.770616322755813599e-01 -1.120555400848388672e-01 2.456426322460174561e-01 6.262189149856567383e-02 -1.774366199970245361e-01 1.470007747411727905e-01 2.898816019296646118e-02 7.710649073123931885e-02 -1.862010657787322998e-01 -1.003408953547477722e-01 2.319788336753845215e-01 -1.037609428167343140e-01 -2.012133225798606873e-02 -7.614984363317489624e-02 -5.583863854408264160e-01 3.224678337574005127e-01 9.958148933947086334e-03 -1.598834097385406494e-01 -5.308483541011810303e-02 2.133684232831001282e-02 -7.141691446304321289e-02 7.692606747150421143e-02 1.833881586790084839e-01 1.439213454723358154e-01 2.027649618685245514e-02 1.578005552291870117e-01 -9.677661955356597900e-02 5.330216512084007263e-02 -1.847133226692676544e-02
2.305149137973785400e-01 -4.103930592536926270e-01 -2.534878998994827271e-02 3.635342419147491455e-01 1.783857941627502441e-01 1.391222178936004639e-01 -9.594783931970596313e-02 1.895205825567245483e-01 6.470200419425964355e-02 2.039070576429367065e-01 6.438063830137252808e-02 1.887064054608345032e-02 -7.941933721303939819e-02 3.735589236021041870e-02 3.099276870489120483e-02 -2.583385705947875977e-01 2.584099210798740387e-02 -3.062524795532226562e-01 -7.401151210069656372e-02 4.755461961030960083e-02 -1.601878553628921509e-01 1.229517236351966858e-01 2.595672011375427246e-01 1.168458908796310425e-01 2.508698999881744385e-01 1.379943341016769409e-01 -5.748721584677696228e-02 -1.301359385251998901e-01 -7.750937342643737793e-02 8.334689587354660034e-02 3.970969468355178833e-02 -2.879586815834045410e-01
-3.515067696571350098e-02 -1.562324017286300659e-01 1.994158476591110229e-01 3.433699607849121094e-01 9.337472915649414062e-02 2.617899700999259949e-02 -1.146741136908531189e-01 2.205799818038940430e-01 2.585638873279094696e-02 1.168117523193359375e-01 -8.983478695154190063e-02 -1.364747732877731323e-01 5.702512338757514954e-02 2.906113564968109131e-01 -1.612876504659652710e-01 -1.558166593313217163e-01 -8.532593958079814911e-03 1.845069788396358490e-02 -3.526903688907623291e-02 -8.872178941965103149e-02 -1.246297731995582581e-01 2.499014288187026978e-01 5.176695063710212708e-02 1.535911392420530319e-02 3.317316174507141113e-01 -2.589922845363616943e-01 4.095636010169982910e-01 -6.784813851118087769e-02 2.650218904018402100e-01 3.286762163043022156e-02 1.240297779440879822e-01 -1.996777206659317017e-01
1.166311949491500854e-01 -4.144277274608612061e-01 6.719338241964578629e-03 2.793397307395935059e-01 -8.661675453186035156e-02 7.152496278285980225e-02 5.944334343075752258e-02 -8.478455245494842529e-02 1.659870296716690063e-01 7.700196467339992523e-03 -2.359262108802795410e-01 -8.659093827009201050e-02 2.769658565521240234e-01 -2.517018467187881470e-02 2.256493121385574341e-01 1.546580195426940918e-01 -2.219417542219161987e-01 -2.662098705768585205e-01 -2.825696486979722977e-03 -1.517248600721359253e-01 6.346116214990615845e-02 -1.450395733118057251e-01 3.036845028400421143e-01 -1.301516219973564148e-02 3.232683539390563965e-01 6.947116553783416748e-02 -8.738671988248825073e-02 1.115449070930480957e-01 1.234351173043251038e-01 -5.198868736624717712e-02 2.229612506926059723e-02 -2.486467361450195312e-01
-2.974649071693420410e-01 -2.313562333583831787e-01 3.956470489501953125e-01 1.585647314786911011e-01 7.720042951405048370e-03 1.937168389558792114e-01 3.057109415531158447e-01 1.369807571172714233e-01 1.328362673521041870e-01 -1.432239115238189697e-01 8.702600747346878052e-02 -1.114236712455749512e-01 1.047007218003273010e-01 -7.631088793277740479e-02 -1.519679874181747437e-01 2.718579396605491638e-02 -5.903924256563186646e-02 -2.206783294677734375e-01 -3.319418430328369141e-02 8.143477886915206909e-02 2.148866839706897736e-02 2.488786429166793823e-01 1.390832662582397461e-01 5.975715443491935730e-02 3.320993483066558838e-02 1.946567445993423462e-01 6.446073949337005615e-02 9.604350477457046509e-02 -1.119653508067131042e-01 3.253674879670143127e-02 3.164019584655761719e-01 -3.412042856216430664e-01
-1.912348717451095581e-01 -2.075442969799041748e-01 1.492548137903213501e-01 2.537062466144561768e-01 9.018915146589279175e-02 -5.994585901498794556e-02 4.861975833773612976e-02 -1.213694065809249878e-01 2.859621942043304443e-01 1.488241106271743774e-01 -1.582356244325637817e-01 -6.335691362619400024e-02 1.023418828845024109e-01 1.277638524770736694e-01 2.093602269887924194e-01 -2.896734476089477539e-01 -1.114196702837944031e-01 -2.642068266868591309e-01 -1.794137060642242432e-01 -1.528552770614624023e-01 9.213038533926010132e-02 -1.360107511281967163e-01 2.267343699932098389e-01 -2.051769047975540161e-01 3.679603040218353271e-01 -6.538537144660949707e-02 -7.423397898674011230e-02 3.146638348698616028e-02 -3.625643253326416016e-02 -4.701124038547277451e-03 1.208320930600166321e-01 -3.114464581012725830e-01
-2.125036865472793579e-01 -3.354642540216445923e-02 5.247097462415695190e-02 1.879723668098449707e-01 9.103849530220031738e-02 2.044671624898910522e-01 2.347493618726730347e-01 4.538120925426483154e-01 -7.002225518226623535e-02 5.663781985640525818e-02 5.030772462487220764e-02 -1.002051681280136108e-01 1.617469638586044312e-02 1.323804408311843872e-01 -3.506403416395187378e-02 7.905866950750350952e-02 -6.731230299919843674e-03 -1.152301430702209473e-01 1.579932421445846558e-01 1.428399384021759033e-01 -1.818687915802001953e-01 1.830515414476394653e-01 1.902291774749755859e-01 1.307892799377441406e-01 -3.946559876203536987e-02 7.931417226791381836e-02 1.022640615701675415e-01 1.859869062900543213e-01 -9.025280922651290894e-02 -3.849656879901885986e-02 -1.172752305865287781e-01 -5.510804653167724609e-01
-1.846555471420288086e-01 -2.245234996080398560e-01 -1.814211457967758179e-01 1.718377023935317993e-01 -1.425564289093017578e-01 2.060103267431259155e-01 -3.163099987432360649e-03 -1.969267427921295166e-01 1.783943325281143188e-01 -1.694382876157760620e-01 -3.874257579445838928e-02 -5.267835408449172974e-02 9.607297182083129883e-02 -6.285884976387023926e-02 1.547311693429946899e-01 -7.533624884672462940e-04 -2.613391876220703125e-01 -4.597693085670471191e-01 9.647000581026077271e-02 -2.505299746990203857e-01 -4.882276058197021484e-03 1.580485701560974121e-02 -4.286035895347595215e-02 1.696431040763854980e-01 3.606452047824859619e-01 3.261330723762512207e-02 1.096931919455528259e-01 4.020448774099349976e-02 7.205180823802947998e-02 1.005219817161560059e-01 5.596378445625305176e-02 -3.220416307449340820e-01
-7.181627303361892700e-02 -2.099639037624001503e-03 2.465051114559173584e-01 7.496675848960876465e-02 5.464726313948631287e-02 2.498658150434494019e-01 2.262711077928543091e-01 1.286447644233703613e-01 1.290083527565002441e-01 -5.640259757637977600e-02 2.572367787361145020e-01 -1.621409952640533447e-01 1.586578488349914551e-01 -1.423479616641998291e-01 -2.199342697858810425e-01 -4.065896384418010712e-03 -2.065360397100448608e-01 -2.082477807998657227e-01 9.585939347743988037e-02 9.137589484453201294e-02 6.115223839879035950e-02 2.121858447790145874e-01 2.908128499984741211e-01 6.866030395030975342e-02 1.811727732419967651e-01 2.808038294315338135e-01 1.326028406620025635e-01 2.631641924381256104e-01 -8.862896822392940521e-03 1.144012659788131714e-01 2.429180741310119629e-01 -2.772686481475830078e-01
-2.068212628364562988e-01 -2.340012341737747192e-01 1.420475691556930542e-01 3.617925941944122314e-01 -2.812229394912719727e-01 2.215815186500549316e-01 -2.645012363791465759e-02 9.733223915100097656e-02 2.946596965193748474e-02 -5.377158895134925842e-02 -8.084233105182647705e-02 -9.404129534959793091e-02 -3.279924765229225159e-02 5.874994397163391113e-02 1.377529371529817581e-02 -2.774900496006011963e-01 1.698696166276931763e-01 -1.547014117240905762e-01 2.224585786461830139e-02 -8.513870090246200562e-02 -1.224115118384361267e-01 1.710413098335266113e-01 8.104770630598068237e-02 1.654876172542572021e-01 5.318479984998703003e-02 2.408129721879959106e-01 7.919380813837051392e-02 9.014311432838439941e-02 -1.993709504604339600e-01 1.367057263851165771e-01 -1.690732985734939575e-01 -4.595824480056762695e-01
-3.427143394947052002e-01 -2.428744919598102570e-02 2.708504199981689453e-01 1.968845278024673462e-01 9.795368462800979614e-02 1.381313204765319824e-01 2.069931663572788239e-02 -2.078875899314880371e-02 1.514968574047088623e-01 2.865228429436683655e-02 -2.413363158702850342e-01 2.292650192975997925e-01 -3.421568498015403748e-02 6.156297773122787476e-02 7.836177200078964233e-02 -2.077047713100910187e-02 -3.299677968025207520e-01 -2.654489576816558838e-01 -6.840574741363525391e-02 2.155347466468811035e-01 3.075692988932132721e-02 1.692078411579132080e-01 3.716846406459808350e-01 5.925183743238449097e-02 1.376503612846136093e-02 -2.045356854796409607e-02 1.509347558021545410e-01 -1.390672624111175537e-01 -1.229871809482574463e-01 -1.874658614397048950e-01 -2.233338356018066406e-01 -2.227039188146591187e-01
-9.142143279314041138e-02 -3.515716493129730225e-01 2.862871587276458740e-01 8.711953461170196533e-02 3.839456662535667419e-02 3.789768368005752563e-02 1.130031272768974304e-01 -2.928969264030456543e-02 -5.397937819361686707e-02 -1.188358366489410400e-01 6.857810169458389282e-02 -3.601547777652740479e-01 3.065052330493927002e-01 -2.276512421667575836e-02 -1.514522433280944824e-01 -1.752021461725234985e-01 -3.494511544704437256e-02 -2.679102420806884766e-01 -1.542711406946182251e-01 1.636627763509750366e-01 -5.490461364388465881e-02 1.451174020767211914e-01 2.164742797613143921e-01 -2.138234376907348633e-01 -4.133788123726844788e-02 -2.974041700363159180e-01 2.581744194030761719e-01 3.253943054005503654e-03 -2.840085700154304504e-02 -8.900183252990245819e-03 1.173609867691993713e-01 -2.251321375370025635e-01
2.328526526689529419e-01 -2.400017082691192627e-01 1.196082532405853271e-01 2.477576434612274170e-01 2.589855492115020752e-01 3.982254862785339355e-02 4.035346582531929016e-02 -2.457141727209091187e-01 7.227087020874023438e-02 -2.903489172458648682e-01 -6.103288382291793823e-02 -9.595319628715515137e-02 -1.571232974529266357e-01 -1.222707182168960571e-01 -7.628268748521804810e-02 4.103013128042221069e-02 -2.015385627746582031e-01 -4.040833115577697754e-01 -1.417009383440017700e-01 -2.093501985073089600e-01 2.230676449835300446e-02 -1.654552221298217773e-01 9.897753596305847168e-02 -1.129169110208749771e-02 2.638036310672760010e-01 -4.386620223522186279e-02 6.597652286291122437e-02 2.458722740411758423e-01 8.939425460994243622e-03 4.682915657758712769e-02 -1.134136095643043518e-01 -2.741614282131195068e-01
-1.022921651601791382e-01 -3.257955610752105713e-01 8.329631760716438293e-03 2.682509720325469971e-01 -1.036894693970680237e-01 2.808692753314971924e-01 3.707628697156906128e-02 -3.549507260322570801e-02 -2.156579047441482544e-01 -5.060779303312301636e-02 2.186211943626403809e-02 -7.519881427288055420e-02 -1.036099866032600403e-01 4.215833917260169983e-02 2.457582950592041016e-02 -2.890399098396301270e-01 -2.337932884693145752e-01 -3.370648026466369629e-01 1.843400597572326660e-01 -2.412754446268081665e-01 -1.075083389878273010e-01 -2.224057465791702271e-01 2.543390393257141113e-01 -9.152332693338394165e-02 -2.096366137266159058e-02 1.032422110438346863e-01 2.010940611362457275e-01 1.452579200267791748e-01 9.789906442165374756e-02 1.571421474218368530e-01 2.529335618019104004e-01 -4.224210977554321289e-02
-1.686459779739379883e-01 -3.118275105953216553e-01 2.153649926185607910e-01 -3.779193013906478882e-02 -1.348591409623622894e-02 1.089838370680809021e-01 -2.009138166904449463e-01 2.667823433876037598e-01 2.071985304355621338e-01 -1.426578462123870850e-01 4.968546703457832336e-02 -2.543295174837112427e-02 2.967065572738647461e-01 1.493763830512762070e-02 -1.096189618110656738e-01 2.131478674709796906e-02 1.691644489765167236e-01 -3.472652733325958252e-01 3.886400163173675537e-02 7.537145167589187622e-02 -9.484537690877914429e-02 1.046551764011383057e-01 -5.929332971572875977e-02 -2.642384767532348633e-01 1.515847742557525635e-01 -1.799393445253372192e-01 3.368856608867645264e-01 8.363139629364013672e-02 -2.388453930616378784e-01 6.364342570304870605e-02 7.567406445741653442e-02 -2.084064632654190063e-01
-5.919852852821350098e-02 -3.931623101234436035e-01 -1.033784374594688416e-01 -7.509117573499679565e-02 8.230589330196380615e-02 1.579064577817916870e-01 -1.011628285050392151e-01 8.471440523862838745e-03 2.101905941963195801e-01 -1.713965684175491333e-01 -4.526302590966224670e-02 -3.132104575634002686e-01 -2.876361086964607239e-02 1.834167987108230591e-01 -3.032021522521972656e-01 -8.748996257781982422e-02 -1.582080423831939697e-01 -3.497222959995269775e-01 -3.887161985039710999e-02 -3.777932226657867432e-01 -1.582230329513549805e-01 1.179895028471946716e-01 2.762843966484069824e-01 6.988374888896942139e-02 1.382520943880081177e-01 3.689873591065406799e-02 3.109474293887615204e-02 5.867755040526390076e-02 -1.873132772743701935e-02 9.746611863374710083e-02 -1.671079546213150024e-01 -3.754407167434692383e-02
8.889486198313534260e-04 -8.339154720306396484e-02 1.840060204267501831e-01 -2.126238308846950531e-02 -1.077341735363006592e-01 3.879264891147613525e-01 -4.515942186117172241e-02 9.417693316936492920e-02 4.937130026519298553e-03 -8.597236871719360352e-02 1.750712543725967407e-01 -3.754620254039764404e-01 -1.440106481313705444e-01 -3.062414750456809998e-02 -3.492966294288635254e-02 -1.085493117570877075e-01 -1.400932073593139648e-01 -2.946832776069641113e-01 -1.236721128225326538e-01 1.878095418214797974e-01 -3.602129817008972168e-01 1.294775605201721191e-01 1.705638617277145386e-01 6.279994547367095947e-02 -6.406681239604949951e-02 4.586480930447578430e-02 1.394164413213729858e-01 -1.606363356113433838e-01 2.756274677813053131e-02 6.011819839477539062e-02 -1.542015820741653442e-01 -3.947515785694122314e-01
-1.727384775876998901e-01 -1.322483867406845093e-01 -1.252066045999526978e-01 1.242096051573753357e-01 1.329556107521057129e-01 3.156940340995788574e-01 1.587329953908920288e-01 3.172746002674102783e-01 -3.502610698342323303e-02 5.226298421621322632e-02 5.438714846968650818e-02 -1.806796193122863770e-01 -1.080883666872978210e-02 4.273729771375656128e-02 -1.141774561256170273e-02 1.931808143854141235e-01 8.429317176342010498e-02 -8.087433874607086182e-02 1.611030250787734985e-01 1.890700012445449829e-01 -1.167009249329566956e-01 2.075416743755340576e-01 1.945945769548416138e-01 1.420854181051254272e-01 7.807724177837371826e-02 2.826659195125102997e-02 1.112347617745399475e-01 2.294072061777114868e-01 -7.582987844944000244e-02 -1.437482386827468872e-01 -1.404516696929931641e-01 -5.397055149078369141e-01
-2.104360908269882202e-01 -1.905203908681869507e-01 3.272941708564758301e-01 -2.847787439823150635e-01 -1.253494322299957275e-01 2.237402945756912231e-01 1.173457014374434948e-03 1.456435173749923706e-01 -1.625583134591579437e-02 -5.432471260428428650e-02 1.006276756525039673e-01 -5.941743403673171997e-02 -9.952864609658718109e-03 -1.093507409095764160e-01 4.250514134764671326e-02 9.704075753688812256e-02 -1.344502530992031097e-02 -1.905570328235626221e-01 6.515491753816604614e-02 1.053867279551923275e-03 -1.755474656820297241e-01 -1.188186183571815491e-02 1.512420326471328735e-01 -2.925544083118438721e-01 3.835829496383666992e-01 -9.827991016209125519e-04 2.351870834827423096e-01 1.908785402774810791e-01 -9.842271916568279266e-03 8.526714146137237549e-02 2.170487493276596069e-01 -3.613023757934570312e-01
1.079439893364906311e-01 -2.059358209371566772e-01 -2.846925891935825348e-02 -4.623730853199958801e-02 -1.503776460886001587e-01 8.708279579877853394e-02 -8.259641379117965698e-02 4.444023966789245605e-02 7.413089275360107422e-02 1.665049493312835693e-01 -2.809116840362548828e-01 4.876549541950225830e-02 -1.375093460083007812e-01 6.383420526981353760e-02 1.802627742290496826e-01 5.060992762446403503e-02 -1.667393743991851807e-01 -2.625173926353454590e-01 -4.729845002293586731e-02 2.673595845699310303e-01 -1.034845039248466492e-01 -3.001318871974945068e-01 4.641214609146118164e-01 -3.340232744812965393e-02 5.374636501073837280e-02 4.125924408435821533e-02 9.607175737619400024e-02 2.873793840408325195e-01 -1.981788426637649536e-01 -1.543898507952690125e-02 -1.707996129989624023e-01 -2.803678810596466064e-01
-3.854313865303993225e-02 -3.031141161918640137e-01 2.666649520397186279e-01 1.634155511856079102e-01 -1.229936350136995316e-02 3.739771619439125061e-02 4.581543058156967163e-02 -5.037738755345344543e-02 8.245580643415451050e-02 -1.320529878139495850e-01 1.918546557426452637e-01 -3.954502642154693604e-01 1.599792242050170898e-01 8.079341799020767212e-02 -1.947485655546188354e-01 -1.947390288114547729e-01 -9.257262200117111206e-02 -2.967011928558349609e-01 -2.239274382591247559e-01 2.235348969697952271e-01 -2.343780361115932465e-02 2.154785543680191040e-01 3.948211669921875000e-02 -3.620077967643737793e-01 4.533446207642555237e-02 -7.921438664197921753e-02 3.453703224658966064e-02 6.353688240051269531e-02 -1.387374252080917358e-01 3.081209771335124969e-02 2.235215716063976288e-02 -2.582229673862457275e-01
-9.442365728318691254e-03 6.568958051502704620e-03 1.212966367602348328e-01 2.746275626122951508e-02 -1.346450448036193848e-01 1.366290077567100525e-02 4.565966129302978516e-02 4.744100198149681091e-02 2.289111763238906860e-01 4.224009066820144653e-02 -2.692712247371673584e-01 -4.170203208923339844e-02 2.087110131978988647e-01 1.258234232664108276e-01 -1.092526912689208984e-01 1.462384872138500214e-02 -1.963863670825958252e-01 -3.835952877998352051e-01 -3.171222507953643799e-01 3.847421146929264069e-03 -8.998633921146392822e-02 -2.976850569248199463e-01 1.590263694524765015e-01 -1.676181256771087646e-01 3.197893500328063965e-01 -8.919586241245269775e-02 4.132732748985290527e-03 2.233757525682449341e-01 -1.636943966150283813e-01 1.607434600591659546e-01 9.490279853343963623e-02 -3.218816518783569336e-01
1.624879837036132812e-01 -2.943265736103057861e-01 1.353092342615127563e-01 7.683444768190383911e-02 1.247187927365303040e-01 1.716187894344329834e-01 1.479784250259399414e-01 1.943887025117874146e-01 -2.558513917028903961e-02 -1.556464731693267822e-01 -9.242561645805835724e-03 -4.191598892211914062e-01 1.354281753301620483e-01 -4.348807036876678467e-02 -4.828738793730735779e-02 -2.427854239940643311e-01 -2.912787720561027527e-03 -2.108888179063796997e-01 2.727089636027812958e-02 1.778363436460494995e-01 1.744286566972732544e-01 -2.465260401368141174e-02 3.363323211669921875e-01 -1.927872300148010254e-01 -1.125115975737571716e-01 -2.426119707524776459e-02 2.175945192575454712e-01 1.654803603887557983e-01 -4.946994408965110779e-02 -7.503028959035873413e-02 2.429529279470443726e-01 -2.502855360507965088e-01
1.699716746807098389e-01 -2.508401572704315186e-01 2.129372358322143555e-01 1.612726151943206787e-01 -3.190575838088989258e-01 1.974920034408569336e-01 -8.072854578495025635e-02 2.475993633270263672e-01 7.253412902355194092e-02 6.731646507978439331e-02 1.646423339843750000e-02 -1.618847995996475220e-01 -8.686435967683792114e-02 1.531601250171661377e-01 -8.942183107137680054e-02 -1.860257387161254883e-01 2.850306779146194458e-02 -2.023863643407821655e-01 2.403342723846435547e-02 -2.935807406902313232e-01 -6.733369082212448120e-02 7.962451875209808350e-02 9.900473803281784058e-02 2.178748883306980133e-02 1.830489039421081543e-01 2.687571644783020020e-01 1.379469037055969238e-01 1.825594305992126465e-01 7.563451677560806274e-02 2.314117103815078735e-01 -1.845804750919342041e-01 -3.423617482185363770e-01
-1.598774939775466919e-01 -2.266474626958370209e-02 -2.099918387830257416e-02 -2.390059381723403931e-01 -1.780984550714492798e-01 2.770839929580688477e-01 1.293384134769439697e-01 2.718849778175354004e-01 2.001385539770126343e-01 1.205497607588768005e-01 7.041481439955532551e-04 -5.181448906660079956e-02 -7.291608490049839020e-03 -8.707667142152786255e-02 4.897867143154144287e-02 1.813097000122070312e-01 -2.013851143419742584e-02 -8.555276319384574890e-03 2.277992963790893555e-01 -1.016504988074302673e-01 9.256318211555480957e-03 2.411469072103500366e-02 1.191875413060188293e-01 -6.157601624727249146e-02 2.198018729686737061e-01 2.559540607035160065e-02 4.521822929382324219e-01 1.611765176057815552e-01 -1.086185351014137268e-01 -1.355507969856262207e-01 -1.058470532298088074e-01 -4.635481238365173340e-01
9.728768467903137207e-02 1.126547828316688538e-01 1.851002573966979980e-01 1.747030019760131836e-01 -1.022742837667465210e-01 -1.187111586332321167e-01 1.679963767528533936e-01 -5.576861277222633362e-02 1.759217530488967896e-01 1.900930702686309814e-01 -1.301254183053970337e-01 -1.759790480136871338e-01 2.718869447708129883e-01 9.218545258045196533e-02 -6.620134413242340088e-02 1.521149873733520508e-01 -1.018514111638069153e-01 -4.281895160675048828e-01 -2.028088420629501343e-01 -6.699180603027343750e-02 -1.643580198287963867e-02 4.325991123914718628e-02 2.802726328372955322e-01 -2.058341950178146362e-01 3.226218521595001221e-01 -3.505832701921463013e-02 -3.644496202468872070e-02 2.920122742652893066e-01 -6.481979042291641235e-02 -1.061622947454452515e-01 -9.536875411868095398e-03 -2.497409731149673462e-01
9.907312691211700439e-02 -2.614877820014953613e-01 -6.379796564579010010e-02 1.863465458154678345e-01 -2.525694966316223145e-01 4.469997584819793701e-01 5.062877666205167770e-03 1.075391694903373718e-01 1.875830888748168945e-01 -3.540677949786186218e-02 1.976713240146636963e-01 6.016881391406059265e-02 -7.666801661252975464e-02 1.083800271153450012e-01 -5.647842213511466980e-02 9.341086447238922119e-02 -6.400467455387115479e-02 -2.579498589038848877e-01 -2.770395390689373016e-02 8.802609145641326904e-02 -7.154715061187744141e-02 -1.613435149192810059e-02 -1.610962860286235809e-02 7.023432105779647827e-02 2.752112746238708496e-01 -9.866428375244140625e-02 1.698475927114486694e-01 6.705772876739501953e-02 9.425707906484603882e-02 -1.223673596978187561e-01 1.381905376911163330e-01 -4.976443052291870117e-01
8.155915886163711548e-02 -1.681878119707107544e-01 -1.659562438726425171e-01 6.311213225126266479e-02 -2.089612036943435669e-01 2.345713227987289429e-01 -1.525781210511922836e-02 2.005113214254379272e-01 9.804189205169677734e-02 1.398563385009765625e-01 2.007520794868469238e-01 -1.033551916480064392e-01 -1.336734276264905930e-02 -3.904535621404647827e-02 8.153746277093887329e-02 -1.275194138288497925e-01 -1.985603868961334229e-01 -7.610218971967697144e-02 -1.063385233283042908e-01 -4.732356593012809753e-02 1.774270683526992798e-01 -2.063068374991416931e-02 1.986085437238216400e-02 1.473094373941421509e-01 2.851193249225616455e-01 1.543036289513111115e-02 3.545453548431396484e-01 1.851072311401367188e-01 7.349699735641479492e-02 -4.972610622644424438e-02 -1.808205693960189819e-01 -5.429615378379821777e-01
1.477001756429672241e-01 6.372790783643722534e-03 3.444799780845642090e-02 1.756848841905593872e-01 -4.783757776021957397e-02 -7.740262895822525024e-02 -6.287931650876998901e-02 -1.398087143898010254e-01 1.073772981762886047e-01 1.612666994333267212e-02 -1.369942128658294678e-01 1.500080823898315430e-01 7.851365208625793457e-02 -1.541408449411392212e-01 -3.358666598796844482e-01 9.764666855335235596e-02 -6.778391450643539429e-02 -1.058972477912902832e-01 9.953459352254867554e-02 -8.186369389295578003e-02 -9.330373257398605347e-02 5.710693076252937317e-02 3.891749382019042969e-01 -2.677927911281585693e-01 3.392570614814758301e-01 2.058154903352260590e-02 3.291408419609069824e-01 3.228102624416351318e-01 -1.374694555997848511e-01 -4.736215621232986450e-02 -1.384090036153793335e-01 -2.703252732753753662e-01
-9.147995710372924805e-02 8.079486340284347534e-02 1.177538782358169556e-01 1.373971998691558838e-01 2.240275144577026367e-01 1.384985148906707764e-01 -8.539867401123046875e-02 1.127663180232048035e-01 2.058732062578201294e-01 5.529395118355751038e-02 3.214043006300926208e-02 -3.820668533444404602e-02 -7.076928857713937759e-03 -9.356965165352448821e-05 1.419779956340789795e-01 -3.125926852226257324e-02 -4.624892473220825195e-01 -6.587746739387512207e-02 -8.318315260112285614e-03 3.257209062576293945e-01 1.384398639202117920e-01 -2.237765789031982422e-01 3.012430667877197266e-01 8.855188637971878052e-02 3.286887705326080322e-01 -5.833976436406373978e-03 8.224936574697494507e-02 -8.974032849073410034e-02 -1.484302878379821777e-01 -2.467422634363174438e-01 -9.698987752199172974e-02 -2.939770817756652832e-01
6.553822197020053864e-03 -9.799949824810028076e-03 2.007980495691299438e-01 -1.373439189046621323e-02 -7.184130698442459106e-02 5.051096901297569275e-02 1.077139601111412048e-01 1.636863946914672852e-01 1.903665810823440552e-01 2.841575443744659424e-02 2.460934966802597046e-01 -1.983865052461624146e-01 8.401574939489364624e-02 -1.655120402574539185e-01 -1.564261168241500854e-01 -1.846029609441757202e-02 -1.857403218746185303e-01 -2.370056360960006714e-01 1.497436165809631348e-01 3.090913966298103333e-02 1.379209905862808228e-01 1.326619237661361694e-01 1.346318572759628296e-01 1.360211819410324097e-01 2.096087485551834106e-01 2.859131097793579102e-01 2.897973656654357910e-01 2.323011308908462524e-01 -2.851043455302715302e-02 1.518641859292984009e-01 2.106471210718154907e-01 -4.447926282882690430e-01
2.973843514919281006e-01 4.516033828258514404e-02 1.712432801723480225e-01 5.458885058760643005e-02 1.960673332214355469e-01 1.665363088250160217e-02 -3.104234300553798676e-02 2.794663049280643463e-02 -3.709187358617782593e-02 -6.833299994468688965e-02 -7.295980118215084076e-03 -2.015299350023269653e-01 1.983685791492462158e-02 -2.878508530557155609e-02 7.747291773557662964e-02 1.190108247101306915e-02 7.249202579259872437e-02 -3.692654669284820557e-01 2.581584453582763672e-02 1.159646809101104736e-01 -1.386633664369583130e-01 -1.464127898216247559e-01 1.418967545032501221e-01 -3.767732083797454834e-01 6.146078929305076599e-02 2.683608047664165497e-02 1.266786903142929077e-01 5.692598223686218262e-02 3.444017097353935242e-02 -6.562899798154830933e-02 -2.555145323276519775e-01 -5.741306543350219727e-01
-1.930493861436843872e-01 -3.268247544765472412e-01 3.746671080589294434e-01 3.073514997959136963e-01 -1.714209020137786865e-01 3.118070960044860840e-01 8.715245872735977173e-02 1.044675186276435852e-01 8.999425917863845825e-02 -1.357940435409545898e-01 4.329605773091316223e-02 -9.945739805698394775e-02 -1.438103020191192627e-01 -1.612630635499954224e-01 2.436742931604385376e-02 -4.305012151598930359e-02 9.318056702613830566e-02 -3.419246524572372437e-02 8.885488659143447876e-02 3.806288167834281921e-02 -7.489936053752899170e-02 1.239335387945175171e-01 -4.361531510949134827e-02 -2.416042424738407135e-02 1.109867841005325317e-01 3.143395781517028809e-01 1.827951967716217041e-01 3.727820143103599548e-02 -1.318974941968917847e-01 9.246027097105979919e-03 -2.207191139459609985e-01 -3.657020926475524902e-01
-2.037930786609649658e-01 -3.015083372592926025e-01 2.658043801784515381e-01 4.633605480194091797e-01 -2.845928370952606201e-01 3.520681262016296387e-01 6.580135971307754517e-02 1.065493598580360413e-01 -2.462846413254737854e-02 -7.294896990060806274e-02 -5.250671878457069397e-02 -1.757648736238479614e-01 -6.805849820375442505e-02 -7.234486937522888184e-02 5.293292552232742310e-02 7.618720084428787231e-02 9.650318324565887451e-02 -1.004812642931938171e-01 -2.185144834220409393e-02 6.452479213476181030e-02 -1.808770149946212769e-01 1.973967440426349640e-02 1.757128387689590454e-01 1.290714889764785767e-01 4.946117475628852844e-02 2.401267588138580322e-01 8.570101112127304077e-02 3.943636268377304077e-02 -1.348613202571868896e-01 3.755486384034156799e-02 -5.896922573447227478e-02 -3.267334997653961182e-01
1.878784447908401489e-01 -2.278456240892410278e-01 9.496523439884185791e-02 1.505418866872787476e-01 -3.344304487109184265e-02 2.200349569320678711e-01 2.975913323462009430e-02 -7.548748701810836792e-02 -6.531272828578948975e-02 -1.023781448602676392e-01 1.515230536460876465e-01 -4.048986136913299561e-01 -3.013667650520801544e-02 -1.913484036922454834e-01 3.163974285125732422e-01 -6.871091574430465698e-02 -1.075801551342010498e-01 -2.936106920242309570e-01 5.527481064200401306e-02 2.467492222785949707e-02 1.515321135520935059e-01 7.900502532720565796e-02 3.412453234195709229e-01 -7.136007398366928101e-02 5.580681934952735901e-02 2.072062343358993530e-01 3.093333914875984192e-03 3.353998959064483643e-01 -1.046054288744926453e-01 9.048983454704284668e-02 9.654074907302856445e-02 -2.044433057308197021e-01
-3.672735020518302917e-02 -2.325404882431030273e-01 6.648100446909666061e-03 -5.577362328767776489e-02 -2.963702380657196045e-01 -9.492669254541397095e-02 -7.330622524023056030e-02 -2.632757127285003662e-01 -4.358260706067085266e-02 -7.279095798730850220e-02 -3.472698107361793518e-02 -2.873782217502593994e-01 7.873664796352386475e-02 1.521214544773101807e-01 -1.452510654926300049e-01 1.475129723548889160e-01 -1.151137724518775940e-01 -9.186841547489166260e-02 3.257989510893821716e-02 -1.645684540271759033e-01 -3.694711253046989441e-02 -1.215685717761516571e-02 3.455259799957275391e-01 -3.055740594863891602e-01 2.352993786334991455e-01 -4.665055871009826660e-02 3.199762701988220215e-01 3.141902387142181396e-01 -1.240939795970916748e-01 1.984323412179946899e-01 -6.598627567291259766e-02 -1.575287729501724243e-01
1.804517507553100586e-01 1.456549316644668579e-01 -1.671057641506195068e-01 1.779806315898895264e-01 1.778855323791503906e-01 -1.127729844301939011e-02 1.534099429845809937e-01 1.954026371240615845e-01 3.350107669830322266e-01 1.683287471532821655e-01 3.611340746283531189e-02 4.292947053909301758e-02 -7.568665593862533569e-02 -1.259629428386688232e-01 -5.150082334876060486e-02 -2.097484767436981201e-01 -3.940671980381011963e-01 -8.552117645740509033e-02 1.584189198911190033e-02 -8.033768273890018463e-03 9.056716412305831909e-02 -9.877113997936248779e-02 1.167031973600387573e-01 -8.442742377519607544e-02 1.144659444689750671e-01 1.718279868364334106e-01 2.015979290008544922e-01 1.464911103248596191e-01 -5.398311465978622437e-02 -1.251521855592727661e-01 -2.174027562141418457e-01 -4.571471214294433594e-01
-1.403462886810302734e-01 -1.632245033979415894e-01 2.095071226358413696e-01 2.278355509042739868e-01 -1.990038901567459106e-02 2.195790857076644897e-01 1.853326112031936646e-01 1.585195511579513550e-01 -7.281377911567687988e-02 -1.308247894048690796e-01 2.018548995256423950e-01 -3.605902791023254395e-01 3.032279312610626221e-01 -3.476272895932197571e-02 -4.134836047887802124e-02 -1.181838363409042358e-01 -8.186449110507965088e-02 -1.498700380325317383e-01 6.197677552700042725e-02 2.289145588874816895e-01 8.897711336612701416e-02 1.763972193002700806e-01 2.945997714996337891e-01 -8.244585245847702026e-02 1.233997866511344910e-01 9.561225771903991699e-02 2.713602483272552490e-01 1.448062956333160400e-01 -4.041054472327232361e-02 5.936094000935554504e-02 2.528187334537506104e-01 -2.041492015123367310e-01
-3.223096579313278198e-02 -3.015057444572448730e-01 1.491235047578811646e-01 8.446692675352096558e-02 -8.004715293645858765e-02 -1.451163291931152344e-01 -1.619893759489059448e-01 9.315244108438491821e-02 1.622563302516937256e-01 1.874266862869262695e-01 -1.266764104366302490e-01 -5.234142392873764038e-02 -1.226848829537630081e-02 1.072159558534622192e-01 -1.976554393768310547e-01 1.930865943431854248e-01 -4.158059060573577881e-01 -9.937921911478042603e-02 -4.501846730709075928e-01 7.363334298133850098e-03 -8.553078770637512207e-02 -1.716032177209854126e-01 1.496353596448898315e-01 3.204680606722831726e-02 -3.789589274674654007e-03 -1.086363866925239563e-01 1.667286008596420288e-01 2.120255976915359497e-01 -1.926654130220413208e-01 1.371365636587142944e-01 1.869720220565795898e-02 -2.480779737234115601e-01
1.439365297555923462e-01 -2.372060120105743408e-01 -2.419246435165405273e-01 -2.056177556514739990e-01 -4.459474608302116394e-02 3.329184651374816895e-01 8.347989618778228760e-02 1.444950252771377563e-01 3.223771750926971436e-01 -2.734076082706451416e-01 -8.415186405181884766e-02 -3.088219463825225830e-01 -1.128117516636848450e-01 -9.606002829968929291e-03 -1.550298929214477539e-02 -1.650751382112503052e-01 -1.665778607130050659e-01 -3.008344769477844238e-01 8.275578916072845459e-02 -6.721855700016021729e-02 -1.421647071838378906e-01 -2.464337041601538658e-03 2.090996354818344116e-01 3.234755992889404297e-02 2.001076787710189819e-01 5.338526517152786255e-02 1.392071601003408432e-02 -4.079369083046913147e-02 -2.507864125072956085e-02 -1.440540105104446411e-01 7.620541751384735107e-02 -3.058710396289825439e-01
2.879692241549491882e-03 -1.226820200681686401e-01 -1.351384371519088745e-01 -8.238728344440460205e-02 2.338359355926513672e-01 3.503887653350830078e-01 -1.317661553621292114e-01 2.692238092422485352e-01 2.621026337146759033e-01 -1.619535312056541443e-02 -3.606840968132019043e-01 -1.580000966787338257e-01 2.305200695991516113e-01 -8.657053858041763306e-02 -3.014040291309356689e-01 -1.394368410110473633e-01 5.050958320498466492e-02 -1.126558035612106323e-01 2.785715507343411446e-03 1.306998580694198608e-01 -1.058146655559539795e-01 -1.661529392004013062e-01 2.367127239704132080e-01 -9.343377500772476196e-02 8.986079692840576172e-02 -1.599298715591430664e-01 8.370237424969673157e-03 -1.553368382155895233e-02 -7.694484293460845947e-02 -1.254925969988107681e-02 -2.931997925043106079e-02 -3.476445376873016357e-01
1.856913715600967407e-01 -6.754408776760101318e-02 1.388972252607345581e-01 2.908508777618408203e-01 -1.350135654211044312e-01 -2.975595891475677490e-01 -1.185103431344032288e-01 2.033984363079071045e-01 1.276275422424077988e-02 7.078943401575088501e-02 -6.217459216713905334e-02 -1.775651872158050537e-01 -1.637803204357624054e-02 -3.048594482243061066e-02 -1.920142173767089844e-01 6.309282779693603516e-02 -2.289060205221176147e-01 -2.510586082935333252e-01 -3.485725820064544678e-01 1.102680638432502747e-01 -7.946621626615524292e-02 -1.756822168827056885e-01 1.600662022829055786e-01 1.429329365491867065e-01 8.450137823820114136e-02 6.024667993187904358e-03 1.713013201951980591e-01 2.312588244676589966e-01 9.931690990924835205e-03 4.605779889971017838e-03 -1.573383212089538574e-01 -4.062878191471099854e-01
1.696479171514511108e-01 -3.526880443096160889e-01 1.826647520065307617e-01 -6.255245953798294067e-02 -2.583463490009307861e-01 3.805924952030181885e-01 5.242377519607543945e-02 2.977361679077148438e-01 2.245647162199020386e-01 6.821069121360778809e-02 6.028977036476135254e-02 -7.098884135484695435e-02 -1.517661754041910172e-02 8.893918991088867188e-02 -5.454882606863975525e-02 -9.484470635652542114e-02 -2.068968117237091064e-01 -1.166195943951606750e-01 -9.189624339342117310e-02 2.171140722930431366e-02 -3.488166630268096924e-01 -1.921964138746261597e-01 5.362082272768020630e-02 -5.905622383579611778e-04 1.163417696952819824e-01 -1.607462912797927856e-01 3.237684071063995361e-02 2.470212429761886597e-01 7.619722187519073486e-02 -8.695628494024276733e-02 -2.818253636360168457e-02 -2.833373546600341797e-01
1.150058656930923462e-01 -2.457334846258163452e-01 1.077998727560043335e-01 1.684061139822006226e-01 4.447020590305328369e-02 2.230796366930007935e-01 9.155393391847610474e-02 1.539417058229446411e-01 -7.655355334281921387e-02 -2.577959895133972168e-01 -1.021627523005008698e-02 -3.310149312019348145e-01 3.556630313396453857e-01 -2.205107547342777252e-02 5.148706026375293732e-03 -1.991938650608062744e-01 -1.221014708280563354e-01 -2.109289914369583130e-01 1.638618297874927521e-02 1.227341368794441223e-01 1.295515447854995728e-01 -1.117360517382621765e-01 1.543297618627548218e-01 -1.828415095806121826e-01 -4.375060275197029114e-02 -1.276392042636871338e-01 1.716660261154174805e-01 1.189082860946655273e-01 -1.417527943849563599e-01 2.533121965825557709e-02 2.161956131458282471e-01 -4.041828513145446777e-01
7.271577417850494385e-02 -2.736985981464385986e-01 6.629302352666854858e-02 2.041809111833572388e-01 7.983474433422088623e-02 1.263230592012405396e-01 1.207958385348320007e-01 -1.667213998734951019e-02 -1.196888685226440430e-01 -2.347582131624221802e-01 9.841792285442352295e-02 -3.632070720195770264e-01 2.123816758394241333e-01 -5.392161011695861816e-02 -1.653324216604232788e-01 -2.740529775619506836e-01 -7.700211554765701294e-02 -2.410684078931808472e-01 1.147594973444938660e-01 2.643434405326843262e-01 1.210764944553375244e-01 -1.261244565248489380e-01 2.584157884120941162e-01 -1.984619647264480591e-01 4.698494821786880493e-02 1.132897194474935532e-02 2.034611552953720093e-01 9.940320998430252075e-02 -4.248843528330326080e-03 6.101061403751373291e-02 2.317396402359008789e-01 -2.830907404422760010e-01
-1.367228329181671143e-01 -2.330511510372161865e-01 1.199904307723045349e-01 4.941187426447868347e-02 -2.774714529514312744e-01 1.244718059897422791e-01 -9.722926467657089233e-02 -1.196671575307846069e-01 3.719560801982879639e-01 -3.835945129394531250e-01 -1.088686939328908920e-02 9.633441269397735596e-02 -4.148007929325103760e-02 -5.248697940260171890e-03 1.058500558137893677e-01 5.788318347185850143e-03 -2.020855247974395752e-01 -9.840639680624008179e-02 -1.843177378177642822e-01 -5.121760070323944092e-02 -9.734062850475311279e-02 -1.056396886706352234e-01 4.352272748947143555e-01 4.874294251203536987e-02 1.102308183908462524e-01 -2.113012969493865967e-01 4.453383013606071472e-02 -1.324720829725265503e-01 1.074432209134101868e-01 -1.688523218035697937e-02 -2.700011134147644043e-01 -1.593845039606094360e-01
-2.595610022544860840e-01 -3.173124790191650391e-01 -1.934671700000762939e-01 2.967582643032073975e-01 -2.333704382181167603e-01 2.018517553806304932e-01 9.017104655504226685e-02 1.000954359769821167e-01 1.129683703184127808e-01 -2.168984860181808472e-01 6.679729372262954712e-02 -1.578961014747619629e-01 7.239639759063720703e-02 6.831499934196472168e-02 7.681251317262649536e-02 -1.206475049257278442e-01 -1.208115890622138977e-01 -3.080755472183227539e-01 2.113790214061737061e-01 1.055726632475852966e-01 -2.548526823520660400e-01 -1.472581923007965088e-01 4.212330654263496399e-02 -3.010775707662105560e-02 1.805005669593811035e-01 -5.544732511043548584e-02 -3.700607689097523689e-03 5.219545215368270874e-03 1.632325351238250732e-01 -6.190155074000358582e-02 6.514851003885269165e-03 -3.907212615013122559e-01
-1.966287344694137573e-01 -3.030187189579010010e-01 2.039373219013214111e-01 2.301039993762969971e-01 9.925128519535064697e-02 3.136397898197174072e-02 -8.003218472003936768e-02 1.543666422367095947e-02 7.224586606025695801e-02 2.315231412649154663e-01 -6.385464966297149658e-02 7.257409393787384033e-02 2.164562605321407318e-02 6.268718093633651733e-02 1.454582512378692627e-01 -8.998318016529083252e-02 -4.026638269424438477e-01 3.978005051612854004e-02 1.020601019263267517e-01 1.744068861007690430e-01 4.860128089785575867e-02 3.615879267454147339e-02 4.131231904029846191e-01 1.770710796117782593e-01 7.736508548259735107e-02 -1.383634167723357677e-03 1.126386001706123352e-01 -7.746995985507965088e-02 -2.798024713993072510e-01 1.974954158067703247e-01 -3.093702718615531921e-03 -3.216390609741210938e-01
4.006502777338027954e-02 -1.872701346874237061e-01 -2.991232322528958321e-03 -7.997455447912216187e-02 -1.462252438068389893e-01 1.466620266437530518e-01 -3.588070347905158997e-02 1.056289374828338623e-01 2.479937076568603516e-01 -2.060536593198776245e-01 7.889257371425628662e-02 1.358714401721954346e-01 3.248885646462440491e-02 -3.537283837795257568e-02 1.878083795309066772e-01 8.036214113235473633e-02 -2.029185295104980469e-01 -2.951741516590118408e-01 -1.031522527337074280e-01 -1.151944417506456375e-02 -2.933143377304077148e-01 -5.526556167751550674e-03 2.743698656558990479e-01 1.012977585196495056e-01 1.351547688245773315e-01 9.385710209608078003e-02 -3.170394524931907654e-02 -5.867483466863632202e-02 1.648841612040996552e-02 3.607081174850463867e-01 -3.691652417182922363e-01 -3.464572429656982422e-01
3.106294870376586914e-01 -4.339497536420822144e-02 1.177693679928779602e-01 4.608728364109992981e-02 1.350798755884170532e-01 1.407608091831207275e-01 -7.211481034755706787e-02 -9.286027401685714722e-02 2.598524391651153564e-01 -3.694826737046241760e-02 -1.521829962730407715e-01 -2.793807089328765869e-01 -1.516381800174713135e-01 9.027788043022155762e-02 1.121602132916450500e-01 6.115753576159477234e-02 -7.708537392318248749e-03 -2.801427841186523438e-01 -2.165359631180763245e-02 8.132687211036682129e-02 -3.030983805656433105e-01 -1.223919615149497986e-01 1.320442706346511841e-01 -2.260742038488388062e-01 4.179634153842926025e-02 -7.925138622522354126e-02 3.220987915992736816e-01 -8.391086757183074951e-02 -3.489335300400853157e-03 -1.196649000048637390e-01 -1.097534745931625366e-01 -4.582276642322540283e-01
-3.938936069607734680e-02 -3.660517036914825439e-01 1.407784037292003632e-02 2.487486153841018677e-01 8.675381541252136230e-02 -1.553305238485336304e-01 2.240262329578399658e-01 -1.535170376300811768e-01 -2.688056826591491699e-01 -6.414008885622024536e-02 -8.372896164655685425e-02 -1.348823308944702148e-01 -2.353546209633350372e-02 2.995114028453826904e-01 8.919172734022140503e-02 2.146255522966384888e-01 -7.813473045825958252e-02 -2.113745659589767456e-01 -9.723626822233200073e-02 1.001256480813026428e-01 -6.699571013450622559e-02 2.323900461196899414e-01 8.680132031440734863e-02 -2.446464449167251587e-02 1.268228739500045776e-01 -1.199672073125839233e-01 7.186241447925567627e-02 1.510280072689056396e-01 -9.120947122573852539e-02 -2.669915854930877686e-01 -9.116198122501373291e-02 -4.097096621990203857e-01
-1.956036686897277832e-01 -2.349783629179000854e-01 7.870153337717056274e-02 3.861282952129840851e-03 -5.415844172239303589e-02 2.718537673354148865e-02 1.744011938571929932e-01 9.629941731691360474e-02 2.656036317348480225e-01 -2.215254455804824829e-01 9.248853474855422974e-02 1.525467038154602051e-01 -6.765238940715789795e-02 -6.186393275856971741e-02 -1.924680769443511963e-01 -9.220773726701736450e-02 -2.129118144512176514e-01 1.599653214216232300e-01 -1.555646657943725586e-01 -2.294025570154190063e-01 -1.005642265081405640e-01 -7.758258283138275146e-02 1.875242441892623901e-01 -9.965873509645462036e-02 4.350147843360900879e-01 3.033912554383277893e-02 2.505921125411987305e-01 -1.211150065064430237e-01 2.382610887289047241e-01 -1.399824917316436768e-01 -9.363438934087753296e-02 -2.997172176837921143e-01
7.748822122812271118e-02 -1.810473054647445679e-01 -3.665500134229660034e-02 -1.035153213888406754e-02 -8.693875372409820557e-02 -2.059263437986373901e-01 -3.030974268913269043e-01 1.724365949630737305e-01 9.164295345544815063e-02 1.154721453785896301e-01 -4.012097045779228210e-02 -7.468884438276290894e-02 -1.890657655894756317e-02 -1.429042369127273560e-01 -2.426520437002182007e-01 -1.143683567643165588e-01 -2.390819489955902100e-01 -2.003140300512313843e-01 -7.078645378351211548e-02 1.980341374874114990e-01 -3.219906091690063477e-01 5.688177794218063354e-02 2.051440924406051636e-01 -3.949156403541564941e-02 2.091521322727203369e-01 2.710130997002124786e-02 3.373365402221679688e-01 2.556742429733276367e-01 1.289017051458358765e-01 2.361598908901214600e-01 -1.216929927468299866e-01 -2.522470355033874512e-01
1.394391208887100220e-01 -2.111988216638565063e-01 -2.906959317624568939e-02 3.289809226989746094e-01 1.978536602109670639e-03 -3.485953807830810547e-02 -1.706555485725402832e-01 1.604473590850830078e-01 2.868001721799373627e-02 5.064221099019050598e-03 -8.245904743671417236e-02 -7.273711264133453369e-02 -1.883442401885986328e-01 7.603659760206937790e-03 3.830206990242004395e-01 1.484984606504440308e-01 -7.251386344432830811e-02 2.030924335122108459e-02 -1.195811629295349121e-01 8.257068693637847900e-02 2.190505415201187134e-01 -1.002123281359672546e-01 3.360879123210906982e-01 -1.443793475627899170e-01 1.542959213256835938e-01 1.487775892019271851e-01 1.346572488546371460e-01 3.275622427463531494e-01 -5.538623407483100891e-02 1.080460697412490845e-01 -4.627535119652748108e-02 -3.830105960369110107e-01
2.352854609489440918e-01 -3.316285312175750732e-01 4.564166534692049026e-03 -1.412174701690673828e-01 -1.444439888000488281e-01 3.773390948772430420e-01 1.824015825986862183e-01 1.456265300512313843e-01 1.735032498836517334e-01 -2.440803050994873047e-01 -1.547393649816513062e-01 -1.835495419800281525e-02 1.229054778814315796e-01 -5.380246415734291077e-02 -1.828003674745559692e-01 1.847868263721466064e-01 -1.967927515506744385e-01 -1.469539999961853027e-01 1.640106439590454102e-01 -1.925018578767776489e-01 1.785024702548980713e-01 1.614569723606109619e-01 2.572379708290100098e-01 3.664362058043479919e-02 2.471475005149841309e-01 7.925110869109630585e-03 -2.912553958594799042e-02 7.908032089471817017e-02 9.937583655118942261e-02 -4.332721233367919922e-02 -3.331418335437774658e-02 -2.581031918525695801e-01
1.135296560823917389e-02 -3.729575574398040771e-01 -7.116226851940155029e-02 -1.872403733432292938e-02 1.910666972398757935e-01 -3.239651620388031006e-01 -9.246524423360824585e-02 1.034293472766876221e-01 2.502879202365875244e-01 6.156592816114425659e-02 -3.215598175302147865e-03 4.795996099710464478e-02 5.213203653693199158e-02 6.074230000376701355e-02 -6.140286102890968323e-02 5.692036822438240051e-02 1.114026233553886414e-01 -8.439668267965316772e-02 -2.024986147880554199e-01 9.641604125499725342e-02 9.489084780216217041e-02 -6.695491075515747070e-02 1.307288855314254761e-01 2.467137016355991364e-02 1.545508652925491333e-01 -1.520811580121517181e-02 5.124215483665466309e-01 8.761262148618698120e-02 6.558271497488021851e-02 4.317606240510940552e-02 -1.606121808290481567e-01 -4.302760362625122070e-01
1.938109546899795532e-01 -9.900634735822677612e-02 2.023473232984542847e-01 -9.611818939447402954e-02 9.105636179447174072e-02 1.532130986452102661e-01 -3.359904140233993530e-02 6.343844346702098846e-03 1.916729509830474854e-01 -3.579794988036155701e-02 3.163244947791099548e-02 -2.342667579650878906e-01 -2.361849509179592133e-02 3.491483628749847412e-01 1.388337463140487671e-01 -8.198146522045135498e-02 -4.583015292882919312e-02 -7.463776320219039917e-02 -4.754746705293655396e-02 6.411208957433700562e-02 -2.507652640342712402e-01 1.156098842620849609e-01 -1.194521971046924591e-02 -1.285379528999328613e-01 3.005688190460205078e-01 -3.496845662593841553e-01 2.528962790966033936e-01 -7.205766439437866211e-02 -4.916940256953239441e-02 5.393511801958084106e-02 -7.203817367553710938e-02 -4.774053692817687988e-01
-1.998834311962127686e-01 -3.398827910423278809e-01 1.200836896896362305e-01 -2.773784101009368896e-02 -2.828265167772769928e-02 -9.806463122367858887e-02 -6.970137357711791992e-02 1.057759150862693787e-01 2.418795414268970490e-02 -1.311416923999786377e-01 -2.643531262874603271e-01 1.893791705369949341e-01 9.818883240222930908e-02 8.360794186592102051e-02 -1.149719282984733582e-01 -1.900759637355804443e-01 7.296606898307800293e-02 3.315826505422592163e-02 -5.045514106750488281e-01 -1.308419276028871536e-02 -3.604652360081672668e-02 -5.798944830894470215e-02 1.751514971256256104e-01 -7.763198763132095337e-02 2.050116062164306641e-01 -6.855474319308996201e-03 2.426315993070602417e-01 -1.130815297365188599e-01 -8.123403042554855347e-02 -1.035958901047706604e-01 -1.897687315940856934e-01 -3.791480660438537598e-01
-1.823274940252304077e-01 -3.017935454845428467e-01 1.524457186460494995e-01 2.055803686380386353e-01 3.699166774749755859e-01 2.901441156864166260e-01 -1.029070541262626648e-01 -4.179652407765388489e-02 7.638536393642425537e-02 -7.750255614519119263e-02 -2.121953964233398438e-01 2.922606766223907471e-01 1.396801024675369263e-01 4.612530115991830826e-03 -1.874445006251335144e-02 8.894165605306625366e-02 -7.614481449127197266e-02 1.082980781793594360e-01 -3.595032393932342529e-01 -1.711586862802505493e-01 -9.784695506095886230e-02 6.017882749438285828e-02 1.782546043395996094e-01 -1.811657249927520752e-01 1.164529751986265182e-02 4.136326164007186890e-02 1.816200017929077148e-01 8.212812244892120361e-02 -7.577643543481826782e-02 -5.141641572117805481e-02 -8.174648135900497437e-02 -3.102192282676696777e-01
2.545189261436462402e-01 -9.421251714229583740e-02 2.362515479326248169e-01 3.745560720562934875e-02 4.337874352931976318e-01 2.505295276641845703e-01 1.735181659460067749e-01 -4.617408290505409241e-02 1.830059885978698730e-01 1.266289502382278442e-01 1.499277818948030472e-02 -9.579684585332870483e-02 -6.130977347493171692e-02 -1.121965944766998291e-01 2.136461138725280762e-01 -9.186678379774093628e-02 -1.867022365331649780e-01 -9.805078059434890747e-02 2.715262211859226227e-02 1.782644242048263550e-01 -4.628867655992507935e-02 -5.587405711412429810e-02 1.353247612714767456e-01 -2.265398055315017700e-01 1.412933617830276489e-01 5.377297848463058472e-02 3.271916508674621582e-01 -5.334814265370368958e-02 -1.850991696119308472e-01 -2.030394524335861206e-01 -1.583011448383331299e-01 -2.672143876552581787e-01
-2.419421225786209106e-01 -2.916745543479919434e-01 5.023715645074844360e-02 2.277269661426544189e-01 -7.332896348088979721e-03 1.464768499135971069e-01 1.269478350877761841e-02 1.888971179723739624e-01 -2.922452613711357117e-02 -1.745964884757995605e-01 -8.167009055614471436e-02 -3.705935478210449219e-01 1.593868285417556763e-01 -1.085516624152660370e-02 -8.086193352937698364e-02 5.954707041382789612e-02 -1.144412010908126831e-01 -2.736842036247253418e-01 3.228239715099334717e-01 2.219691127538681030e-01 -1.834447383880615234e-01 2.000709623098373413e-01 5.203313007950782776e-02 -1.559573858976364136e-01 -7.441240549087524414e-02 1.473376713693141937e-02 2.318572998046875000e-01 -2.365634776651859283e-02 -2.797760367393493652e-01 8.563167415559291840e-03 1.106260865926742554e-01 -2.021050453186035156e-01
2.595516480505466461e-02 -5.670661926269531250e-01 1.102102547883987427e-01 1.840489953756332397e-01 -1.715996712446212769e-01 3.107390105724334717e-01 1.932444870471954346e-01 1.484539508819580078e-01 3.255611360073089600e-01 7.038363069295883179e-02 1.115227639675140381e-01 6.295347213745117188e-02 3.254482895135879517e-02 -6.057447567582130432e-02 -1.924240440130233765e-01 -6.866749376058578491e-02 -1.613184064626693726e-01 -7.573520392179489136e-02 5.172330141067504883e-02 4.980093240737915039e-02 8.325373381376266479e-02 1.807683408260345459e-01 1.996286809444427490e-01 1.930626481771469116e-02 1.022701039910316467e-01 1.716623902320861816e-01 1.537735462188720703e-01 -5.056254565715789795e-02 -1.224761232733726501e-01 2.519795596599578857e-01 7.820325344800949097e-02 7.107912749052047729e-02
1.266863346099853516e-01 -1.809841245412826538e-01 2.372537404298782349e-01 -1.191819179803133011e-02 -6.942424923181533813e-02 1.518267542123794556e-01 -1.230091005563735962e-01 1.790930517017841339e-02 2.400200217962265015e-01 8.362843841314315796e-02 -2.039213478565216064e-01 -4.985206946730613708e-02 2.834397256374359131e-01 2.310973107814788818e-01 -3.092216253280639648e-01 -5.351616069674491882e-02 -8.886374533176422119e-02 -2.934778332710266113e-01 1.767244562506675720e-02 1.716105639934539795e-01 2.119910903275012970e-02 3.649084270000457764e-02 3.999854922294616699e-01 -6.239800527691841125e-02 1.412613987922668457e-01 2.553117871284484863e-01 -5.233383178710937500e-02 -1.619789898395538330e-01 -3.164718300104141235e-02 -1.049235090613365173e-01 1.867020130157470703e-01 -2.451692372560501099e-01
-2.333194911479949951e-01 -2.359044551849365234e-01 9.763350710272789001e-03 6.747724115848541260e-02 5.757298693060874939e-02 3.474066033959388733e-02 -1.360574923455715179e-02 7.912423461675643921e-02 3.428650498390197754e-01 2.235141349956393242e-03 -1.513205915689468384e-01 4.942313209176063538e-02 1.319709271192550659e-01 4.140729010105133057e-01 -2.291099280118942261e-01 -1.536892652511596680e-01 -1.299413889646530151e-01 1.806440055370330811e-01 -1.756931096315383911e-01 5.108043085783720016e-03 -1.022414639592170715e-01 5.382168292999267578e-02 2.929204106330871582e-01 2.644521892070770264e-01 2.962217479944229126e-02 3.774099797010421753e-02 1.205323729664087296e-03 1.856295019388198853e-01 6.946390122175216675e-02 -1.093317568302154541e-01 4.200985655188560486e-02 -4.020012915134429932e-01
1.329496502876281738e-02 -6.648771464824676514e-02 -6.872433423995971680e-02 -6.339102238416671753e-02 -1.416966170072555542e-01 -1.880071125924587250e-02 -4.252557456493377686e-02 2.244492471218109131e-01 1.466592308133840561e-03 -1.538951396942138672e-01 -6.790570169687271118e-02 -3.429605066776275635e-02 1.413780003786087036e-01 2.282106578350067139e-01 -2.141579389572143555e-01 -1.450310945510864258e-01 -1.604143064469099045e-03 -3.716020286083221436e-01 1.071153581142425537e-01 1.058030128479003906e-01 -1.760267913341522217e-01 7.349479198455810547e-02 1.496396213769912720e-01 -1.669723242521286011e-01 5.369933247566223145e-01 -7.200372219085693359e-02 2.276044487953186035e-01 2.472150623798370361e-01 -7.104638218879699707e-02 1.521144956350326538e-01 -2.501946389675140381e-01 3.064052574336528778e-02
8.552821725606918335e-02 -6.807887554168701172e-02 -2.427272051572799683e-01 2.382424026727676392e-01 -5.674636363983154297e-02 1.790487617254257202e-01 -1.749508976936340332e-01 2.405957877635955811e-01 2.161693572998046875e-01 1.271626949310302734e-01 4.074950888752937317e-02 -1.274617314338684082e-01 9.181700646877288818e-02 1.590294539928436279e-01 4.717695340514183044e-02 -4.115999490022659302e-02 -1.540041267871856689e-01 -3.105573058128356934e-01 -1.478485167026519775e-01 1.314866989850997925e-01 1.398382801562547684e-02 1.398607194423675537e-01 -8.687248826026916504e-02 -1.222905814647674561e-01 3.140712678432464600e-01 -2.910518944263458252e-01 4.194357693195343018e-01 1.047896593809127808e-02 1.016219183802604675e-01 -4.772676154971122742e-02 -1.279109157621860504e-02 -2.375468015670776367e-01
-3.466834723949432373e-01 -3.220036923885345459e-01 2.483706735074520111e-02 2.457963079214096069e-01 -4.081015288829803467e-01 2.319883108139038086e-01 1.387537419795989990e-01 9.640942513942718506e-02 1.066074222326278687e-01 -1.571721881628036499e-01 -5.407831072807312012e-02 -1.657548397779464722e-01 1.020462885499000549e-01 -4.108983650803565979e-02 1.005712002515792847e-01 1.740483380854129791e-02 -1.037211120128631592e-01 -1.736490428447723389e-01 2.488330900669097900e-01 1.215578839182853699e-01 -1.483389288187026978e-01 -1.466131508350372314e-01 -1.190138328820466995e-02 -3.873208165168762207e-02 1.737034469842910767e-01 -2.518631331622600555e-02 6.719062477350234985e-02 1.010015830397605896e-01 -1.023292317986488342e-01 -2.507723867893218994e-02 4.227719828486442566e-02 -3.950106203556060791e-01
-6.049425899982452393e-02 -2.624122202396392822e-01 1.545555740594863892e-01 3.005012869834899902e-01 -1.827215850353240967e-01 3.712647855281829834e-01 2.204926162958145142e-01 2.020391374826431274e-01 5.296572670340538025e-02 6.967113353312015533e-03 7.608461892232298851e-04 -8.652650564908981323e-02 2.325831055641174316e-01 -1.448857784271240234e-01 1.558101326227188110e-01 1.567861884832382202e-01 7.551378011703491211e-02 -2.737315595149993896e-01 2.398140728473663330e-01 1.441204734146595001e-02 3.127930918708443642e-03 -1.842075884342193604e-01 3.951726108789443970e-02 -3.011680580675601959e-02 2.411176115274429321e-01 -1.142749190330505371e-01 1.802607029676437378e-01 9.985425323247909546e-02 -1.238891668617725372e-02 1.149592921137809753e-01 1.357836928218603134e-02 -3.411275446414947510e-01
1.997328735888004303e-02 -9.074998646974563599e-02 2.123478502035140991e-01 1.143098846077919006e-01 -4.437531158328056335e-02 1.503290385007858276e-01 -2.748749852180480957e-01 3.263085782527923584e-01 1.369727998971939087e-01 -5.049785226583480835e-02 -6.952577084302902222e-02 -2.019318640232086182e-01 -9.856561571359634399e-02 -6.339819729328155518e-02 1.095672920346260071e-01 -1.066487058997154236e-01 -1.980687677860260010e-01 -1.238312497735023499e-01 7.855440676212310791e-02 -1.200091689825057983e-01 2.168227173388004303e-02 -1.667430251836776733e-02 8.562962710857391357e-02 3.027909696102142334e-01 1.826762557029724121e-01 2.324601262807846069e-01 1.777880936861038208e-01 1.555874198675155640e-01 -6.499370932579040527e-02 2.885665297508239746e-01 7.073937356472015381e-02 -4.603754281997680664e-01
1.977719068527221680e-01 -2.043072283267974854e-01 -2.499125450849533081e-01 2.555797109380364418e-04 7.727984338998794556e-02 3.320353329181671143e-01 1.254421472549438477e-01 4.489544406533241272e-02 1.909533590078353882e-01 7.423640042543411255e-02 -2.147101759910583496e-01 -1.181268095970153809e-01 -2.175794094800949097e-01 -9.430445730686187744e-02 -1.516080349683761597e-01 -1.969294548034667969e-01 6.725332140922546387e-02 -3.312277197837829590e-01 -2.669329196214675903e-02 -1.634060442447662354e-01 -1.184846162796020508e-01 2.973221838474273682e-01 2.759845554828643799e-01 -1.042581945657730103e-01 1.402271240949630737e-01 1.350407302379608154e-01 1.250667273998260498e-01 2.122016251087188721e-01 -1.337559074163436890e-01 -9.474791586399078369e-02 -2.016560733318328857e-01 -7.388832420110702515e-02
-8.201479911804199219e-02 -4.198718369007110596e-01 -3.074225038290023804e-02 1.445383131504058838e-01 -2.603887617588043213e-01 1.251301616430282593e-01 1.660889387130737305e-01 3.363192975521087646e-01 2.127790078520774841e-02 -9.838283807039260864e-02 1.167473420500755310e-01 4.286136478185653687e-02 3.339744359254837036e-02 6.951988488435745239e-02 5.656529590487480164e-02 -6.251168996095657349e-02 -2.351218760013580322e-01 6.697684526443481445e-02 -2.084141969680786133e-01 1.783376000821590424e-02 -2.006226330995559692e-01 7.695726305246353149e-02 3.602825850248336792e-02 9.156233817338943481e-02 1.909710913896560669e-01 -2.425097078084945679e-01 2.428937703371047974e-01 -7.314281165599822998e-02 1.291496157646179199e-01 -6.943251192569732666e-02 1.787782758474349976e-01 -3.998344540596008301e-01
-3.857751935720443726e-02 -9.203758835792541504e-02 7.478293962776660919e-03 1.574437618255615234e-01 -2.248849719762802124e-01 2.665975317358970642e-02 3.464144840836524963e-02 -5.635545402765274048e-02 2.713091373443603516e-01 -3.224027454853057861e-01 -1.874398998916149139e-02 1.100865602493286133e-01 -3.395971283316612244e-02 1.565668880939483643e-01 4.232694208621978760e-02 4.886449128389358521e-02 -2.315816581249237061e-01 -2.328734993934631348e-01 8.340765535831451416e-02 1.962255090475082397e-01 -2.687541246414184570e-01 -1.358743011951446533e-01 2.651550769805908203e-01 2.239437550306320190e-01 1.178936138749122620e-01 2.144430875778198242e-01 7.206334173679351807e-02 2.306070178747177124e-02 8.603019267320632935e-02 2.506927251815795898e-01 -2.703152298927307129e-01 -3.409839868545532227e-01
-9.377979487180709839e-02 -9.604945033788681030e-02 1.169192865490913391e-01 1.860384270548820496e-02 2.546460032463073730e-01 4.815451428294181824e-02 1.438982933759689331e-01 -2.142067849636077881e-01 2.476017475128173828e-01 -2.861647307872772217e-01 -1.350151747465133667e-01 1.540348976850509644e-01 -9.995275735855102539e-02 1.223052851855754852e-02 4.796259850263595581e-02 2.575010955333709717e-01 -1.796916872262954712e-01 -1.416335105895996094e-01 -3.104823231697082520e-01 1.789283901453018188e-01 -5.441714078187942505e-02 -4.059673845767974854e-02 1.724401712417602539e-01 -1.788434386253356934e-01 2.561720609664916992e-01 -1.063291355967521667e-01 2.740723490715026855e-01 2.010366916656494141e-01 -1.271245926618576050e-01 1.925319083966314793e-03 -2.598227001726627350e-02 -3.375119566917419434e-01
6.659144908189773560e-02 6.803070008754730225e-02 1.362580806016921997e-01 2.536563575267791748e-02 3.328911587595939636e-02 1.010401770472526550e-01 4.822860285639762878e-02 -1.744277924299240112e-01 1.237685456871986389e-01 -2.927588485181331635e-02 -7.761882990598678589e-02 -2.420879900455474854e-01 1.310069710016250610e-01 5.821018293499946594e-02 2.122767269611358643e-01 -3.228592872619628906e-02 -1.426645219326019287e-01 -1.838454902172088623e-01 7.165292650461196899e-02 2.863535583019256592e-01 -2.542240321636199951e-01 -1.243107840418815613e-01 2.082810737192630768e-02 -2.354758977890014648e-01 2.676264047622680664e-01 -1.600370556116104126e-01 7.029879093170166016e-02 7.648204267024993896e-02 -1.705422699451446533e-01 6.862563639879226685e-02 -3.500230908393859863e-01 -4.884762763977050781e-01
1.301917284727096558e-01 -2.005364596843719482e-01 1.049974635243415833e-01 3.327033519744873047e-01 1.707051098346710205e-01 1.531107127666473389e-01 7.093356549739837646e-02 1.204219758510589600e-01 -9.663390368223190308e-02 -1.928426325321197510e-01 2.639624178409576416e-01 -2.605693340301513672e-01 2.194330245256423950e-01 1.298765279352664948e-02 8.753900416195392609e-03 -2.274752557277679443e-01 -4.836253449320793152e-02 -4.071909189224243164e-01 1.904691010713577271e-02 1.263896673917770386e-01 1.465907227247953415e-02 -1.239508986473083496e-01 3.286312799900770187e-03 -2.854290902614593506e-01 5.015713348984718323e-02 5.600440129637718201e-02 2.425168156623840332e-01 3.204680047929286957e-03 -8.047112077474594116e-02 -9.875330142676830292e-03 1.643799543380737305e-01 -2.918089926242828369e-01
7.505942136049270630e-02 -3.068625032901763916e-01 1.376775801181793213e-01 1.714760512113571167e-01 1.157473996281623840e-01 1.487233340740203857e-01 1.225010529160499573e-01 3.360686823725700378e-02 -1.005694717168807983e-01 -2.366978228092193604e-01 1.554925441741943359e-01 -2.348517626523971558e-01 3.023013770580291748e-01 -2.958650514483451843e-02 4.197377339005470276e-02 -2.941950559616088867e-01 -1.765965074300765991e-01 -3.000625967979431152e-01 5.936557799577713013e-02 9.192858636379241943e-02 1.677559763193130493e-01 -3.324437513947486877e-02 2.933337818831205368e-03 -1.793978363275527954e-01 -3.969246894121170044e-02 -1.102507114410400391e-02 3.181098699569702148e-01 1.713438034057617188e-01 -1.963141560554504395e-01 -3.266298770904541016e-02 1.543040722608566284e-01 -2.895497679710388184e-01
-1.468795537948608398e-01 -1.885763704776763916e-01 -1.204126775264739990e-01 2.808942794799804688e-01 1.956150084733963013e-01 1.986631453037261963e-01 -1.615336909890174866e-02 -1.662253886461257935e-01 4.182080030441284180e-01 -1.013397499918937683e-01 -1.053827106952667236e-01 -2.306216210126876831e-01 7.476121932268142700e-02 4.017109423875808716e-02 -2.019496262073516846e-02 -1.192157045006752014e-01 -2.316676229238510132e-01 -2.180105745792388916e-01 1.617473550140857697e-02 -1.014349088072776794e-01 -4.647536203265190125e-03 -1.076992005109786987e-01 1.653329282999038696e-01 2.038430422544479370e-01 4.144221246242523193e-01 3.534995764493942261e-02 -1.431243568658828735e-01 3.408677503466606140e-02 -1.177104711532592773e-01 1.556137949228286743e-01 -5.140474811196327209e-02 -2.120026946067810059e-01
-1.040626540780067444e-01 -2.165017724037170410e-01 3.453795611858367920e-01 3.648260235786437988e-01 9.646967798471450806e-02 1.832576543092727661e-01 -8.217599242925643921e-03 -2.044088691473007202e-01 3.296246826648712158e-01 1.523250192403793335e-01 -1.414162963628768921e-01 2.121232151985168457e-01 8.228566497564315796e-02 6.806294620037078857e-02 -1.570656001567840576e-01 -1.515106856822967529e-01 -3.692285716533660889e-01 -1.727853715419769287e-01 7.246655970811843872e-02 1.601187288761138916e-01 7.989953272044658661e-03 8.376859128475189209e-02 2.221001386642456055e-01 2.186131849884986877e-02 4.833738878369331360e-02 -1.216380763798952103e-02 9.275627136230468750e-02 -6.625356525182723999e-02 -4.889108985662460327e-02 1.624069921672344208e-02 1.751276664435863495e-02 -2.772977352142333984e-01
8.701445162296295166e-02 -1.611859947443008423e-01 4.921524599194526672e-02 -6.275053322315216064e-02 1.255495399236679077e-01 1.049290522933006287e-01 1.846825331449508667e-01 -3.105640038847923279e-02 1.730474680662155151e-01 1.241221651434898376e-02 2.886287681758403778e-02 -6.528407335281372070e-02 -1.575733423233032227e-01 -3.263345062732696533e-01 1.990750133991241455e-01 -1.245600581169128418e-01 -3.228115141391754150e-01 -2.382760196924209595e-01 -6.588787585496902466e-02 -1.665198355913162231e-01 -7.660632580518722534e-02 -6.807304918766021729e-02 1.727954447269439697e-01 -2.189557850360870361e-01 2.345477193593978882e-01 3.537438064813613892e-02 2.522090375423431396e-01 3.885698318481445312e-02 -3.864124417304992676e-01 -2.970615327358245850e-01 -1.457906961441040039e-01 -1.225773170590400696e-01
-1.492473781108856201e-01 -2.535024285316467285e-01 -1.069354861974716187e-01 -1.236185878515243530e-01 9.565595537424087524e-02 9.073995798826217651e-02 6.182285025715827942e-02 2.279122769832611084e-01 3.387987613677978516e-02 -8.359115570783615112e-02 -8.151965588331222534e-02 -1.582117080688476562e-01 1.036878898739814758e-01 1.567770540714263916e-01 -2.209656983613967896e-01 -2.844371795654296875e-01 -3.152704536914825439e-01 -6.360692530870437622e-02 3.677374869585037231e-02 -1.318173408508300781e-01 -7.844989746809005737e-02 -1.398768275976181030e-01 2.211753427982330322e-01 -5.257179960608482361e-02 2.536992430686950684e-01 8.542606234550476074e-02 2.353808432817459106e-01 -2.650637626647949219e-01 -3.428908586502075195e-01 -2.574739158153533936e-01 -8.368031680583953857e-02 -1.447680741548538208e-01
-6.369711458683013916e-02 -2.606175839900970459e-01 3.205978274345397949e-01 2.777360975742340088e-01 1.779474467039108276e-01 5.171064659953117371e-02 1.075208634138107300e-01 -1.836083233356475830e-01 1.308749318122863770e-01 3.456559181213378906e-01 -1.478589028120040894e-01 -1.664711833000183105e-01 1.491424143314361572e-01 3.355209529399871826e-02 7.415881007909774780e-02 -1.737114787101745605e-01 -2.944830954074859619e-01 -1.544848233461380005e-01 -1.399471163749694824e-01 3.008504025638103485e-02 3.059050068259239197e-03 7.257511466741561890e-02 3.003863692283630371e-01 -8.553475141525268555e-02 2.440435141324996948e-01 -2.012312859296798706e-01 1.164603009819984436e-01 -6.077838689088821411e-02 -1.423834264278411865e-01 -2.827992476522922516e-02 -1.091239154338836670e-01 -1.976693272590637207e-01
2.883609384298324585e-03 8.166611194610595703e-02 1.762150973081588745e-01 -1.184509601444005966e-02 -6.718752533197402954e-02 1.436330676078796387e-01 1.538503766059875488e-01 1.705916672945022583e-01 1.472895592451095581e-01 -1.464335173368453979e-01 1.727028489112854004e-01 -1.825292706489562988e-01 2.163890749216079712e-02 -4.055799543857574463e-02 -2.366699278354644775e-01 -7.183556258678436279e-02 -2.545577883720397949e-01 -2.679333388805389404e-01 8.170992881059646606e-02 -4.806703329086303711e-02 5.881437286734580994e-02 2.037622630596160889e-01 5.418951436877250671e-02 1.809491068124771118e-01 1.428395509719848633e-01 2.809444963932037354e-01 3.145592510700225830e-01 2.044082432985305786e-01 -8.691280335187911987e-02 1.003958210349082947e-01 2.418075203895568848e-01 -4.150280952453613281e-01
-8.600383251905441284e-02 -2.689473032951354980e-01 1.989482790231704712e-01 2.439480125904083252e-01 -2.594847381114959717e-01 1.749317944049835205e-01 -1.291625499725341797e-01 1.975674182176589966e-01 5.098463967442512512e-02 1.709573864936828613e-01 -1.176975369453430176e-01 -2.619102299213409424e-01 -8.020213991403579712e-02 -4.201357811689376831e-02 -3.323700651526451111e-02 -1.946150362491607666e-01 -4.937611892819404602e-02 -7.946378737688064575e-02 2.950091063976287842e-01 2.588307484984397888e-02 -1.513986736536026001e-01 7.188137620687484741e-03 1.764171570539474487e-01 2.032982856035232544e-01 1.041863560676574707e-01 2.899060249328613281e-01 1.654710024595260620e-01 5.298886820673942566e-02 -1.492687761783599854e-01 8.838153630495071411e-02 3.311940282583236694e-02 -3.973918557167053223e-01
1.062754988670349121e-01 -2.249040603637695312e-01 1.768921911716461182e-01 1.484097391366958618e-01 8.659505844116210938e-02 2.807829976081848145e-01 1.414616964757442474e-02 3.122974336147308350e-01 2.510853409767150879e-01 -1.824979037046432495e-01 -1.455175280570983887e-01 -2.016596496105194092e-02 1.352923959493637085e-01 -8.259255439043045044e-02 1.256935447454452515e-01 -1.530143916606903076e-01 -2.528376504778862000e-02 -2.705317735671997070e-01 5.883146449923515320e-02 -3.078221678733825684e-01 8.708939887583255768e-03 1.131875962018966675e-01 3.338779807090759277e-01 -1.490239202976226807e-01 2.539783120155334473e-01 1.922027915716171265e-01 6.382040679454803467e-02 -1.296187043190002441e-01 1.318604797124862671e-01 2.218044251203536987e-01 3.245252592023462057e-04 -1.046558022499084473e-01
4.610554501414299011e-02 -5.892550572752952576e-02 -4.238432645797729492e-02 3.345766067504882812e-01 3.574969470500946045e-01 1.922959238290786743e-01 1.791421025991439819e-01 -6.262756139039993286e-02 2.125908881425857544e-01 -1.768613606691360474e-01 -6.776127964258193970e-02 1.895613521337509155e-01 1.162104085087776184e-01 -2.307673096656799316e-01 -3.800629405304789543e-03 -4.911871999502182007e-02 -2.147744596004486084e-01 -5.416331812739372253e-02 -2.593701183795928955e-01 1.613746285438537598e-01 -7.526957988739013672e-02 2.647943794727325439e-01 3.099185824394226074e-01 -1.695169210433959961e-01 1.708690673112869263e-01 4.743982106447219849e-02 4.888776689767837524e-02 1.751272380352020264e-01 -1.011122092604637146e-01 -6.070915609598159790e-02 -8.368859440088272095e-02 -2.555778622627258301e-01
1.794785074889659882e-02 -2.355841398239135742e-01 3.300463259220123291e-01 8.777071535587310791e-02 1.455782800912857056e-01 -6.245472654700279236e-02 1.174479797482490540e-01 -9.147229045629501343e-02 -4.506503418087959290e-02 4.326287657022476196e-02 -3.039541840553283691e-01 1.799723505973815918e-01 -7.450810819864273071e-02 1.720499992370605469e-02 -7.904188707470893860e-03 -1.797796040773391724e-02 -2.632850408554077148e-01 -2.086166888475418091e-01 -7.977051660418510437e-03 2.436929196119308472e-01 4.330784454941749573e-02 1.848510652780532837e-01 3.918140828609466553e-01 -6.597692519426345825e-02 -6.374987959861755371e-02 7.468322291970252991e-03 1.742071807384490967e-01 7.101947069168090820e-02 1.618166454136371613e-02 9.772153943777084351e-02 -2.648777663707733154e-01 -3.996059596538543701e-01
-2.161522582173347473e-02 -5.113905668258666992e-01 -3.898632153868675232e-02 3.296324983239173889e-02 -1.989371627569198608e-01 4.657936841249465942e-02 -9.490450471639633179e-02 1.872464716434478760e-01 4.746104404330253601e-02 1.407693419605493546e-02 -1.632373929023742676e-01 -1.565741002559661865e-01 2.719321846961975098e-01 1.025079637765884399e-01 1.316794287413358688e-02 2.854975312948226929e-02 -2.527675628662109375e-01 -5.634872987866401672e-02 -2.593582570552825928e-01 -2.933662831783294678e-01 -1.676891744136810303e-02 -5.013972893357276917e-02 2.212890386581420898e-01 4.190935567021369934e-02 1.489177644252777100e-01 -2.626710236072540283e-01 2.280907705426216125e-03 -3.875636681914329529e-02 -2.199044674634933472e-01 2.524621784687042236e-02 -2.787300646305084229e-01 -1.313505917787551880e-01
3.929192200303077698e-02 -2.831286489963531494e-01 2.795370817184448242e-01 1.615000069141387939e-01 -2.470603436231613159e-01 2.312675863504409790e-02 -1.684638112783432007e-02 -1.029226277023553848e-02 3.572181165218353271e-01 -1.102673038840293884e-01 -6.539635360240936279e-03 -2.189078629016876221e-01 -1.866462826728820801e-01 1.091013755649328232e-02 -1.201391890645027161e-01 1.714784353971481323e-01 1.921009123325347900e-01 -1.256280541419982910e-01 1.430705189704895020e-01 6.547478493303060532e-03 -1.189134269952774048e-01 2.624141871929168701e-01 3.228855505585670471e-02 -2.726332843303680420e-01 2.587430477142333984e-01 7.024008035659790039e-02 3.160009682178497314e-01 2.442035824060440063e-02 9.494692832231521606e-02 3.101031295955181122e-02 6.769346445798873901e-02 -2.590804994106292725e-01
9.798176586627960205e-02 -2.362284213304519653e-01 1.728272587060928345e-01 2.670483589172363281e-01 1.540043670684099197e-02 2.816035449504852295e-01 1.641699969768524170e-01 1.584604978561401367e-01 -1.021312326192855835e-01 -1.859171390533447266e-01 1.614344269037246704e-01 -3.885024487972259521e-01 1.501884907484054565e-01 2.662506140768527985e-02 1.414695288985967636e-02 -1.194264665246009827e-01 -1.706450134515762329e-01 -3.286091387271881104e-01 -2.311450242996215820e-02 1.818988174200057983e-01 5.564018711447715759e-02 8.809331804513931274e-02 1.483467966318130493e-01 -2.213496863842010498e-01 5.668209120631217957e-02 2.099399641156196594e-02 1.261268556118011475e-01 1.103287562727928162e-01 -8.316779136657714844e-02 1.705979928374290466e-02 2.816230654716491699e-01 -2.669374048709869385e-01
-1.249581500887870789e-01 -3.460201993584632874e-02 1.936973445117473602e-02 3.348210752010345459e-01 2.566941678524017334e-01 2.516778707504272461e-01 -3.888772800564765930e-02 -2.239559032022953033e-02 5.304430723190307617e-01 1.243097241967916489e-02 -1.111009120941162109e-01 1.258098185062408447e-01 1.711941361427307129e-01 1.955868154764175415e-01 -2.868799120187759399e-02 -1.055219098925590515e-01 -1.542952358722686768e-01 -2.257836312055587769e-01 -1.491092890501022339e-01 1.217259168624877930e-01 3.812726587057113647e-02 7.423376291990280151e-02 3.224547803401947021e-01 -5.246410891413688660e-02 2.672105729579925537e-01 -2.889703214168548584e-02 1.952149718999862671e-01 7.739874999970197678e-03 2.970337495207786560e-02 2.742312662303447723e-02 1.021058186888694763e-01 -4.743068292737007141e-02
-9.887652471661567688e-03 -3.477806150913238525e-01 1.594530045986175537e-01 2.204503566026687622e-01 1.082042884081602097e-02 2.465085387229919434e-01 -2.336410805583000183e-02 -3.515618294477462769e-02 -4.276432469487190247e-02 -1.188982874155044556e-01 1.280363500118255615e-01 -3.302781283855438232e-01 2.188498079776763916e-01 4.290045052766799927e-02 -1.325642019510269165e-01 -2.033853828907012939e-01 -4.671854153275489807e-02 -1.429509818553924561e-01 -1.204163283109664917e-01 2.564266920089721680e-01 -1.840892881155014038e-01 1.007053628563880920e-01 8.543478697538375854e-02 -3.306645750999450684e-01 -5.628270097076892853e-03 -1.713411360979080200e-01 1.167425066232681274e-01 1.796584427356719971e-01 -1.777666211128234863e-01 2.516741305589675903e-02 1.424615681171417236e-01 -3.174565732479095459e-01
-2.104123830795288086e-01 -9.752209484577178955e-02 4.888243973255157471e-01 -3.050787560641765594e-02 3.377982601523399353e-02 2.219926267862319946e-01 3.675130009651184082e-01 8.760222047567367554e-02 2.071623951196670532e-01 -2.003319561481475830e-01 8.445351570844650269e-02 -2.354005426168441772e-01 1.897966563701629639e-01 1.508180499076843262e-01 -1.470865011215209961e-01 1.527249217033386230e-01 -1.001517549157142639e-01 -1.423842161893844604e-01 9.096775203943252563e-02 8.929141610860824585e-02 2.199720591306686401e-02 1.064810380339622498e-01 2.181585729122161865e-01 4.909078590571880341e-03 2.519609220325946808e-02 1.588355749845504761e-01 2.273601889610290527e-01 5.898900330066680908e-02 4.899236187338829041e-02 -3.392319008708000183e-02 1.517504155635833740e-01 -2.241537868976593018e-01
1.146363615989685059e-01 -1.814646124839782715e-01 3.025228083133697510e-01 6.657179445028305054e-02 1.650516092777252197e-01 8.256860077381134033e-02 1.433694958686828613e-01 -1.838348805904388428e-01 -2.443846911191940308e-01 -2.394516766071319580e-01 -8.115282654762268066e-02 -1.950775831937789917e-01 8.572862297296524048e-02 -1.414982527494430542e-01 4.446201771497726440e-02 3.387866914272308350e-02 1.035730447620153427e-02 -2.577160894870758057e-01 -9.357266873121261597e-02 -3.234594464302062988e-01 4.795346409082412720e-03 1.341578513383865356e-01 3.401370942592620850e-01 4.924288392066955566e-02 2.530189752578735352e-01 -8.351466804742813110e-02 1.644776016473770142e-01 -1.690120548009872437e-01 -4.955152794718742371e-02 -1.107643768191337585e-01 -4.571577906608581543e-02 -3.433633744716644287e-01
1.180422902107238770e-01 -2.479539215564727783e-01 -1.056511774659156799e-01 4.578636214137077332e-02 1.877046078443527222e-01 2.225691974163055420e-01 1.430709660053253174e-01 -1.111164838075637817e-01 -1.459285058081150055e-02 9.640713036060333252e-02 -1.148129999637603760e-01 6.346513051539659500e-03 -6.197948474436998367e-03 -8.678697049617767334e-02 -1.569370776414871216e-01 -1.111425533890724182e-01 -1.976749747991561890e-01 -1.241660863161087036e-01 -3.183415532112121582e-01 -3.258677944540977478e-02 -1.077924370765686035e-01 -2.045551091432571411e-01 3.161733448505401611e-01 -4.046560451388359070e-02 2.529561221599578857e-01 6.429819017648696899e-02 3.758068662136793137e-03 -2.431029081344604492e-02 -4.092473089694976807e-01 -1.988127641379833221e-02 1.252296119928359985e-01 -4.027529656887054443e-01
-1.593273282051086426e-01 -2.058138847351074219e-01 1.239665299654006958e-01 7.427124679088592529e-02 1.302482634782791138e-01 2.420119494199752808e-01 1.945879608392715454e-01 1.910600662231445312e-01 2.963680326938629150e-01 9.638959914445877075e-02 -2.055832445621490479e-01 2.131765782833099365e-01 -1.004856452345848083e-01 -1.679229587316513062e-01 6.598808616399765015e-02 1.087042689323425293e-01 -1.972410231828689575e-01 -2.172479331493377686e-01 -2.288458645343780518e-01 -1.813983023166656494e-01 -1.989126205444335938e-01 -2.230497747659683228e-01 2.127064764499664307e-01 5.773510411381721497e-02 1.702537983655929565e-01 3.540897369384765625e-02 1.927973330020904541e-01 4.553830996155738831e-02 -2.462716549634933472e-01 6.889306753873825073e-02 1.766692399978637695e-01 -2.163437157869338989e-01
6.788520608097314835e-03 -3.509849905967712402e-01 -1.618482731282711029e-02 1.718610972166061401e-01 -2.192894816398620605e-01 4.570536687970161438e-02 9.365914762020111084e-02 6.911697983741760254e-02 2.471792399883270264e-01 -1.635031104087829590e-01 -6.165580824017524719e-02 -7.919881492853164673e-02 2.453358471393585205e-01 2.137156575918197632e-02 1.203603222966194153e-01 -2.044187933206558228e-01 -1.377776563167572021e-01 -1.341265588998794556e-01 2.690780758857727051e-01 2.288641631603240967e-01 -2.621721923351287842e-01 -1.248555257916450500e-01 6.452164147049188614e-03 -1.935287751257419586e-02 -1.742011494934558868e-02 2.371533215045928955e-01 2.222218066453933716e-01 4.273318126797676086e-02 3.963738307356834412e-02 -2.061108946800231934e-01 1.433435454964637756e-02 -4.121997952461242676e-01
3.344490379095077515e-02 -3.498112857341766357e-01 1.523212343454360962e-01 1.082437951117753983e-02 1.573421061038970947e-01 1.574957519769668579e-01 8.235664106905460358e-03 -1.484787613153457642e-01 1.268280893564224243e-01 1.278889924287796021e-01 1.603107340633869171e-02 -2.777347564697265625e-01 2.588149309158325195e-01 -9.512083232402801514e-02 -4.289955794811248779e-01 -7.024562917649745941e-03 -3.416646420955657959e-01 -7.707279641181230545e-03 4.176549986004829407e-02 2.409859374165534973e-02 -6.492464989423751831e-02 9.764593839645385742e-02 2.124918997287750244e-01 -1.275925487279891968e-01 1.424939036369323730e-01 3.248537480831146240e-01 1.085812598466873169e-01 -3.782375529408454895e-02 -5.641974881291389465e-02 1.659883856773376465e-01 -2.136913388967514038e-01 -4.253211617469787598e-02
-1.408099681138992310e-01 -2.675763666629791260e-01 9.368526935577392578e-02 1.265370249748229980e-01 -1.481996476650238037e-01 2.174802571535110474e-01 -7.480295747518539429e-02 1.281712502241134644e-01 1.738673299551010132e-01 2.618039026856422424e-02 -1.299768984317779541e-01 -8.845011144876480103e-02 -2.885587513446807861e-02 2.499828785657882690e-01 -1.427285969257354736e-01 2.281805276870727539e-01 -7.108724117279052734e-02 2.870466709136962891e-01 -8.063675463199615479e-02 -8.184338361024856567e-02 5.049536377191543579e-02 -4.431568086147308350e-03 8.269702643156051636e-02 -1.768927127122879028e-01 3.190620243549346924e-01 1.279196934774518013e-03 3.479304909706115723e-01 -1.604200899600982666e-01 -2.164557427167892456e-01 -9.607791900634765625e-02 2.556003332138061523e-01 -2.995848357677459717e-01
2.031590044498443604e-02 -3.866508007049560547e-01 2.547097764909267426e-02 3.213248848915100098e-01 1.828989014029502869e-02 3.962966427206993103e-02 1.671414375305175781e-01 -4.551321640610694885e-02 -1.717368364334106445e-01 1.936969757080078125e-01 6.387350708246231079e-02 8.326279371976852417e-02 -4.642614722251892090e-02 1.842324733734130859e-01 9.745171293616294861e-03 1.552778780460357666e-01 -2.223970182240009308e-02 -1.764321178197860718e-01 -2.293144464492797852e-01 1.591913402080535889e-01 1.487241983413696289e-01 2.572905719280242920e-01 2.553626894950866699e-01 -1.273142844438552856e-01 2.859797775745391846e-01 2.393968775868415833e-02 9.994947910308837891e-02 2.917695641517639160e-01 -9.441218525171279907e-02 -3.043605480343103409e-03 -2.524365484714508057e-01 -2.157297581434249878e-01
-1.950453966856002808e-01 -1.522496193647384644e-01 3.511415421962738037e-01 3.532561957836151123e-01 -1.355967819690704346e-01 3.920880854129791260e-01 1.745770722627639771e-01 1.170045733451843262e-01 5.827764049172401428e-02 -2.058298140764236450e-01 4.757151752710342407e-02 -1.570523828268051147e-01 -9.429026395082473755e-02 -1.519633531570434570e-01 8.385176956653594971e-02 -1.319043338298797607e-01 8.141423016786575317e-02 -4.976074025034904480e-02 4.236715286970138550e-02 1.056561917066574097e-01 -2.062560059130191803e-02 -9.912360459566116333e-03 4.552319273352622986e-02 -6.760676205158233643e-02 2.098187357187271118e-01 3.030780255794525146e-01 1.583972126245498657e-01 4.214785993099212646e-02 2.844991907477378845e-02 4.017964750528335571e-02 -1.311997324228286743e-01 -3.656273782253265381e-01
-1.817707344889640808e-02 -1.635500192642211914e-01 -3.840000927448272705e-02 1.213211566209793091e-01 6.814829260110855103e-02 1.725932583212852478e-02 -1.468626409769058228e-01 3.918723016977310181e-02 -4.007106646895408630e-02 3.329796344041824341e-02 4.814301803708076477e-02 8.840365707874298096e-02 2.481249719858169556e-01 -1.757719069719314575e-01 -3.162180781364440918e-01 1.094400361180305481e-01 -2.898344993591308594e-01 -1.224297061562538147e-01 2.195630669593811035e-01 -4.630881175398826599e-02 -2.598711848258972168e-01 -8.252467960119247437e-04 2.749779820442199707e-01 -1.592838764190673828e-01 2.759823501110076904e-01 9.963662922382354736e-02 3.624751865863800049e-01 2.927524968981742859e-02 -2.778336405754089355e-01 2.816915512084960938e-01 -3.165467875078320503e-03 -1.365536600351333618e-01
7.067625224590301514e-02 -1.410730481147766113e-01 2.001517862081527710e-01 2.699409052729606628e-02 -2.977453186758793890e-05 6.658056378364562988e-02 2.021423354744911194e-02 1.043697446584701538e-01 2.207176387310028076e-01 -1.465616971254348755e-01 -1.204723864793777466e-01 -1.666007786989212036e-01 8.272287249565124512e-02 1.001533418893814087e-01 -7.765985280275344849e-02 1.817775219678878784e-01 1.338719110935926437e-02 -2.765015363693237305e-01 3.472725674510002136e-02 -5.664774030447006226e-02 3.845256567001342773e-01 -2.823936939239501953e-01 6.275617331266403198e-02 3.937458992004394531e-02 4.494665563106536865e-01 -1.808052062988281250e-01 4.737984389066696167e-02 2.508984506130218506e-01 -2.463312447071075439e-01 -2.788728103041648865e-02 1.488149166107177734e-01 -2.291615307331085205e-01
1.816661059856414795e-01 -3.123560547828674316e-01 1.634565293788909912e-01 9.991958737373352051e-03 -4.152866080403327942e-02 8.682451397180557251e-02 7.931397855281829834e-02 -1.135999988764524460e-02 1.928876526653766632e-02 1.187519803643226624e-01 -2.129146903753280640e-01 1.623037308454513550e-01 -1.058665215969085693e-01 -9.328961372375488281e-02 1.217992976307868958e-01 -1.258450560271739960e-02 -3.809902071952819824e-01 -2.028528451919555664e-01 -7.654912769794464111e-02 1.714148074388504028e-01 8.241868019104003906e-02 3.863112032413482666e-01 2.498788237571716309e-01 -2.016511857509613037e-01 -1.386592835187911987e-01 2.045177482068538666e-02 1.795172840356826782e-01 1.885469108819961548e-01 7.006981968879699707e-02 7.208338379859924316e-02 -1.884450465440750122e-01 -3.035805523395538330e-01
-1.779580712318420410e-01 -2.662248015403747559e-01 -1.908804662525653839e-02 3.522456884384155273e-01 -2.392345219850540161e-01 1.480466276407241821e-01 1.786797344684600830e-01 1.897810846567153931e-01 9.057874977588653564e-02 1.199293434619903564e-01 2.104338817298412323e-02 -2.112987190485000610e-01 3.358699753880500793e-02 -6.976877897977828979e-02 1.490211300551891327e-02 -6.998369842767715454e-02 -6.450267136096954346e-02 -2.109738439321517944e-01 2.450084500014781952e-02 4.043153673410415649e-02 -2.589527666568756104e-01 -2.408651560544967651e-01 1.870837993919849396e-02 -8.200518041849136353e-02 -1.038121506571769714e-01 1.666711866855621338e-01 6.956986337900161743e-02 8.550801873207092285e-02 -7.511059194803237915e-02 2.144862152636051178e-02 -1.533086597919464111e-01 -5.326919555664062500e-01
-2.723616315051913261e-03 -3.364245891571044922e-01 2.421205937862396240e-01 4.356239438056945801e-01 4.928485490381717682e-03 2.271573394536972046e-01 4.691855981945991516e-02 9.254713356494903564e-02 -4.300845041871070862e-02 -6.765995919704437256e-02 1.074885800480842590e-01 1.110293343663215637e-02 1.793415248394012451e-01 -1.367894709110260010e-01 1.064973250031471252e-01 5.270270258188247681e-02 1.271486878395080566e-01 -6.806086003780364990e-02 1.322126835584640503e-01 2.738079130649566650e-01 4.632587358355522156e-02 4.926820751279592514e-03 2.061255574226379395e-01 1.244694665074348450e-01 2.849790751934051514e-01 8.447331190109252930e-02 2.348430603742599487e-01 1.503005176782608032e-01 -1.231339015066623688e-02 1.779857128858566284e-01 2.534586787223815918e-01 -2.395160049200057983e-01
-2.323488295078277588e-01 -2.928485870361328125e-01 -1.309912055730819702e-01 1.690934300422668457e-01 8.593834191560745239e-02 -8.541619777679443359e-02 1.386631578207015991e-01 -3.230601921677589417e-02 2.235746085643768311e-01 -1.490107625722885132e-01 -2.036517411470413208e-01 1.584904044866561890e-01 -1.668028831481933594e-01 2.086807340383529663e-01 -9.402547776699066162e-02 7.694023847579956055e-02 -3.032384514808654785e-01 -1.867513358592987061e-01 -3.083757758140563965e-01 2.809633612632751465e-01 1.468432396650314331e-01 -1.832667179405689240e-02 7.623014599084854126e-02 -1.402522921562194824e-01 2.298811823129653931e-01 3.955521434545516968e-02 2.366726696491241455e-01 2.728386223316192627e-02 -2.006455212831497192e-01 5.167126655578613281e-02 -1.720721572637557983e-01 -1.506107598543167114e-01
2.436902560293674469e-02 -1.647748202085494995e-01 -1.568274050951004028e-01 7.690545916557312012e-02 -7.345355302095413208e-02 1.680595725774765015e-01 1.510438323020935059e-01 2.370018512010574341e-01 6.052673235535621643e-02 -1.276227533817291260e-01 -1.621038615703582764e-01 -2.438085526227951050e-01 1.087485849857330322e-01 2.078520832583308220e-03 -2.411826997995376587e-01 -2.702268660068511963e-01 -4.010068178176879883e-01 8.996602147817611694e-02 1.668204665184020996e-01 -7.832483202219009399e-02 1.397999376058578491e-01 1.053872331976890564e-01 1.794938296079635620e-01 4.875345528125762939e-02 2.740471661090850830e-01 6.514053046703338623e-02 3.005839288234710693e-01 -1.822344958782196045e-01 -2.287987917661666870e-01 -1.805213689804077148e-01 -1.014716252684593201e-01 -1.190832033753395081e-01
9.097879379987716675e-02 -1.476931273937225342e-01 -2.050687074661254883e-01 -2.209639251232147217e-01 8.955091238021850586e-02 4.130078256130218506e-01 8.819658309221267700e-02 9.102401137351989746e-02 2.551579475402832031e-01 -1.650345623493194580e-01 -3.312774896621704102e-01 -2.198095768690109253e-01 9.260857850313186646e-02 -6.466231308877468109e-03 4.594248719513416290e-03 -1.702271252870559692e-01 -3.350769579410552979e-01 -2.407787293195724487e-01 8.776681870222091675e-02 -5.747375637292861938e-02 -6.974831223487854004e-03 1.142043024301528931e-01 1.833786219358444214e-01 5.070093646645545959e-02 1.361662894487380981e-01 1.013720706105232239e-01 7.261105626821517944e-02 8.603717386722564697e-02 -9.775458276271820068e-02 8.361099287867546082e-03 -2.125434391200542450e-02 -3.379883468151092529e-01
-1.362672448158264160e-01 -2.805187404155731201e-01 9.595850110054016113e-02 5.662940070033073425e-02 3.089359998703002930e-01 1.269217580556869507e-01 -8.569886535406112671e-02 -1.923410296440124512e-01 2.506504356861114502e-01 -5.164506286382675171e-02 -2.128126472234725952e-02 1.285877376794815063e-01 5.358085036277770996e-02 8.812180906534194946e-02 1.021193563938140869e-01 -1.202491521835327148e-01 -1.598385572433471680e-01 -2.915537655353546143e-01 -8.992227166891098022e-02 2.765478193759918213e-01 1.259022206068038940e-01 2.081890702247619629e-01 2.845076024532318115e-01 4.353419318795204163e-02 2.176157087087631226e-01 -2.007983028888702393e-01 7.918596267700195312e-02 1.032064929604530334e-01 -2.478941977024078369e-01 1.789163351058959961e-01 3.186363726854324341e-02 -2.832024991512298584e-01
-2.017306834459304810e-01 -9.656820446252822876e-02 9.090778976678848267e-02 3.945151343941688538e-02 -2.625430524349212646e-01 -7.703921943902969360e-02 -1.530911773443222046e-01 -1.659883111715316772e-01 6.489901989698410034e-02 -1.658745110034942627e-01 -1.221767663955688477e-01 -1.579007357358932495e-01 1.493253931403160095e-02 2.189535796642303467e-01 -1.939968951046466827e-02 1.446892619132995605e-01 -4.602270424365997314e-01 -9.219735860824584961e-02 1.735305413603782654e-02 1.580897122621536255e-01 3.686276078224182129e-02 -2.445607334375381470e-01 3.791646063327789307e-01 -1.062663644552230835e-01 3.644537329673767090e-01 -6.806805729866027832e-02 -2.596669644117355347e-02 4.047328978776931763e-02 9.317020326852798462e-02 5.666818097233772278e-02 -4.911488294601440430e-02 -2.394546419382095337e-01
-7.802367676049470901e-03 5.425344780087471008e-02 2.073868960142135620e-01 2.377984076738357544e-01 -1.104659736156463623e-01 4.090055008418858051e-04 2.454751133918762207e-01 -1.377170532941818237e-01 1.694773286581039429e-01 7.238885015249252319e-02 -1.001049578189849854e-01 -1.658750474452972412e-01 4.860350489616394043e-02 5.623236764222383499e-03 -4.610847681760787964e-03 -4.414465650916099548e-02 -2.104843556880950928e-01 -3.896276950836181641e-01 -3.295114040374755859e-01 6.817055400460958481e-04 2.345026284456253052e-02 -1.791271716356277466e-01 3.026648461818695068e-01 -1.887039542198181152e-01 4.221687614917755127e-01 1.367610991001129150e-01 -6.659867614507675171e-02 -7.748967409133911133e-02 -7.378166913986206055e-02 3.480144962668418884e-02 -5.523256585001945496e-02 -2.202963232994079590e-01
-7.917063310742378235e-03 -4.628629684448242188e-01 -3.988267481327056885e-02 3.646522760391235352e-01 1.646008342504501343e-01 4.869815707206726074e-02 3.156056255102157593e-02 -2.614522576332092285e-01 9.598755836486816406e-02 2.804688513278961182e-01 -1.421391814947128296e-01 -1.207226440310478210e-01 5.914250388741493225e-02 1.381047070026397705e-01 3.631885349750518799e-02 -7.781963795423507690e-02 -3.195874989032745361e-01 -6.210087612271308899e-02 -1.285580247640609741e-01 8.968621492385864258e-02 5.404240638017654419e-02 2.056128680706024170e-01 1.458839625120162964e-01 -4.542968422174453735e-02 9.043449163436889648e-02 -1.966221779584884644e-01 1.516873836517333984e-01 -1.379508990794420242e-02 -1.358909606933593750e-01 4.622998833656311035e-02 -1.950613707304000854e-01 -2.681756317615509033e-01
[truncated: 3,272,041 more chars]
