# Supplementary material for: The Language of Innovation
Source: PLoS One. 2020 Apr 30;15(4):e0230107. doi: 10.1371/journal.pone.0230107 (PMC7194493; doi:10.1371/journal.pone.0230107)
Supplement: S17 File — (GZ) [file pone.0230107.s017.tar.gz › 1995-1999/V2Run_12_VS_4500_embeddings1995-1999ED32.txt]

-1.033769026398658752e-01 -6.957434117794036865e-03 1.372676342725753784e-01 1.340891569852828979e-01 -4.045117646455764771e-03 -1.502444595098495483e-01 -1.018130481243133545e-01 1.286334246397018433e-01 2.772230282425880432e-02 -3.189935088157653809e-01 4.418470561504364014e-01 -2.371634989976882935e-01 -3.560591489076614380e-02 -3.332164287567138672e-01 -1.774049848318099976e-01 1.689030379056930542e-01 -7.582689821720123291e-02 -1.369167715311050415e-01 -8.004603534936904907e-02 7.243604958057403564e-02 -3.254903852939605713e-02 1.113133504986763000e-01 2.867298424243927002e-01 -3.186149895191192627e-02 -3.710883855819702148e-01 2.965947426855564117e-02 -1.691827327013015747e-01 1.472412198781967163e-01 -1.230292916297912598e-01 -1.146912425756454468e-01 -1.602872759103775024e-01 -3.060750849545001984e-02
-3.558050096035003662e-02 -1.687215417623519897e-01 -8.932808786630630493e-02 1.799388527870178223e-01 2.074459791183471680e-01 -2.400320768356323242e-01 2.089494466781616211e-01 1.887014210224151611e-01 -1.532267183065414429e-01 -1.571812033653259277e-01 -2.167425155639648438e-01 -2.166747450828552246e-01 -7.534567266702651978e-02 -1.960953027009963989e-01 5.009172484278678894e-02 -9.358983486890792847e-02 2.072495408356189728e-03 -2.882699966430664062e-01 2.965770661830902100e-01 1.465248782187700272e-02 6.517206877470016479e-02 9.764640033245086670e-02 2.630427479743957520e-01 -3.173545300960540771e-01 -2.515884041786193848e-01 -1.505839526653289795e-01 -7.661509513854980469e-02 2.206228822469711304e-01 -1.868180781602859497e-01 1.349288076162338257e-01 5.839585140347480774e-02 2.205669507384300232e-02
-2.629687786102294922e-01 -1.572810113430023193e-01 -9.181611984968185425e-02 -4.299892112612724304e-02 1.333016715943813324e-02 1.830367445945739746e-01 -2.325898781418800354e-02 3.079381883144378662e-01 1.551882028579711914e-01 -3.278129100799560547e-01 -1.433606743812561035e-01 -4.446533024311065674e-01 8.106967806816101074e-02 -8.608886599540710449e-02 -1.214043889194726944e-02 -5.321346595883369446e-02 2.229833453893661499e-01 -2.943800687789916992e-01 2.029239684343338013e-01 1.762519776821136475e-01 -6.925676763057708740e-02 6.594749540090560913e-02 9.269472956657409668e-02 8.557348512113094330e-03 -6.229006499052047729e-02 -5.949740484356880188e-02 -3.393571972846984863e-01 7.730091363191604614e-02 -1.403762251138687134e-01 -1.091963127255439758e-01 5.804243683815002441e-02 -1.000778302550315857e-01
9.946826612576842308e-04 -2.753111422061920166e-01 9.428344666957855225e-03 5.662697553634643555e-02 9.192001074552536011e-02 1.669252663850784302e-01 7.598246634006500244e-02 5.528549104928970337e-02 1.228197291493415833e-01 -1.977550238370895386e-01 1.667307317256927490e-01 -1.032772362232208252e-01 -1.688196882605552673e-02 -1.253348737955093384e-01 -7.895587384700775146e-02 -2.852038294076919556e-02 -1.667258888483047485e-01 -5.636930465698242188e-02 1.679920852184295654e-01 5.702635645866394043e-02 2.197395116090774536e-01 1.764000207185745239e-01 2.557177841663360596e-01 -3.077761232852935791e-01 -1.150853112339973450e-01 -3.040082156658172607e-01 -3.012198209762573242e-01 -1.492787599563598633e-01 -2.939094416797161102e-02 -3.035564720630645752e-01 -1.929576098918914795e-01 -3.304103910923004150e-01
-3.668734431266784668e-02 -1.897063702344894409e-01 -1.509253382682800293e-01 6.146960332989692688e-02 -1.741718500852584839e-01 2.777194231748580933e-02 3.542839735746383667e-02 -3.173976764082908630e-02 -1.024649590253829956e-01 -1.578563898801803589e-01 6.311152130365371704e-02 -3.444661498069763184e-01 8.297451585531234741e-02 -1.040594652295112610e-02 -3.157129511237144470e-02 -1.984302699565887451e-01 2.321984618902206421e-01 -3.147471845149993896e-01 1.953362077474594116e-01 2.976782023906707764e-01 1.014640033245086670e-01 2.592446804046630859e-01 2.269346565008163452e-01 4.951262101531028748e-02 -2.762334942817687988e-01 -1.902777552604675293e-01 -3.627092838287353516e-01 -1.792406290769577026e-01 -5.333295091986656189e-02 6.801402568817138672e-02 -3.852632269263267517e-02 3.102436102926731110e-02
-1.340383440256118774e-01 1.160749644041061401e-01 -7.723996788263320923e-02 2.223983108997344971e-01 -1.134046092629432678e-01 1.286863982677459717e-01 9.790178388357162476e-02 1.084175258874893188e-01 -1.192949991673231125e-02 -5.496477708220481873e-02 1.974559389054775238e-02 -3.754032254219055176e-01 -8.958866447210311890e-02 -2.033562660217285156e-01 -1.029093861579895020e-01 -5.125111341476440430e-02 5.802519619464874268e-02 -2.258967608213424683e-01 3.306369185447692871e-01 2.740679979324340820e-01 -7.272950559854507446e-02 2.180147618055343628e-01 2.367369383573532104e-01 1.492498219013214111e-01 -1.338699460029602051e-01 -1.344426274299621582e-01 -2.711343765258789062e-01 2.507690191268920898e-01 1.347171515226364136e-01 -1.070093065500259399e-01 -2.016728073358535767e-01 -2.065398395061492920e-01
-3.081599175930023193e-01 5.638976581394672394e-04 1.043857857584953308e-01 1.826355457305908203e-01 2.103779464960098267e-01 -1.754383146762847900e-01 9.541888535022735596e-02 3.008195571601390839e-02 -2.071664482355117798e-01 -4.262765645980834961e-01 3.769556805491447449e-02 -1.817899644374847412e-01 3.441326618194580078e-01 7.303120940923690796e-02 6.457256525754928589e-02 8.143526315689086914e-02 9.325949475169181824e-03 -2.590578794479370117e-01 1.989032775163650513e-01 3.129040896892547607e-01 5.325083062052726746e-02 2.593222633004188538e-02 1.831832379102706909e-01 -1.685492880642414093e-02 -1.379458904266357422e-01 -2.864469774067401886e-02 -1.156977862119674683e-01 3.783781081438064575e-02 -2.722389996051788330e-01 -1.433130353689193726e-01 -7.998090237379074097e-03 1.033232733607292175e-01
1.197807639837265015e-01 -6.563424319028854370e-02 -1.783893108367919922e-01 1.730730533599853516e-01 -8.375768363475799561e-02 -1.066729277372360229e-01 3.330618515610694885e-02 2.938261032104492188e-01 -1.705946773290634155e-01 -4.725702852010726929e-02 -8.339529857039451599e-03 -4.431981146335601807e-01 1.092487126588821411e-01 -4.267035797238349915e-02 -4.005062859505414963e-03 1.711680442094802856e-01 2.643599919974803925e-02 -2.355269193649291992e-01 1.900076121091842651e-01 1.558034271001815796e-01 9.656281024217605591e-02 -6.523658335208892822e-02 2.340521514415740967e-01 1.929417401552200317e-01 4.040400963276624680e-03 -2.401832640171051025e-01 -3.001180887222290039e-01 3.504471108317375183e-02 -1.129039004445075989e-01 -3.004253506660461426e-01 -2.613185048103332520e-01 -1.999174617230892181e-02
-1.221837028861045837e-01 -4.815442487597465515e-02 -1.843974590301513672e-01 6.316845118999481201e-02 -2.039898633956909180e-01 -2.787860929965972900e-01 8.925382047891616821e-02 -1.506631374359130859e-01 4.017160460352897644e-02 -1.761234551668167114e-01 -1.058888435363769531e-01 -4.273514747619628906e-01 5.747511982917785645e-02 3.937899135053157806e-03 -1.376606523990631104e-01 -6.286045908927917480e-02 1.861394494771957397e-01 7.284965366125106812e-02 -2.214803248643875122e-01 2.608370184898376465e-01 3.263453766703605652e-02 7.581557333469390869e-02 4.113811850547790527e-01 1.895106434822082520e-01 -4.516527429223060608e-02 -4.923624545335769653e-02 -3.118990361690521240e-01 1.732433885335922241e-01 -1.157149821519851685e-01 -1.018143743276596069e-01 1.324488818645477295e-01 1.154312980361282825e-03
-7.402116060256958008e-02 1.164737120270729065e-01 -3.893304243683815002e-02 1.155933588743209839e-01 -2.580552175641059875e-02 -3.505156934261322021e-02 3.508495688438415527e-01 3.079665005207061768e-01 -1.740709990262985229e-01 -4.456628561019897461e-01 2.293208986520767212e-01 -7.889308780431747437e-02 -6.969205290079116821e-02 1.532581895589828491e-01 9.291090816259384155e-02 1.319357007741928101e-01 6.254130601882934570e-02 -3.494199514389038086e-01 8.511003106832504272e-02 4.333645105361938477e-02 7.463686168193817139e-02 3.258607164025306702e-02 2.083371132612228394e-01 -1.377706676721572876e-01 -2.051725089550018311e-01 1.791661046445369720e-02 -2.212302535772323608e-01 3.127850294113159180e-01 -8.089054375886917114e-02 -4.730160906910896301e-02 1.426969654858112335e-02 -4.251568391919136047e-02
-2.924997359514236450e-02 9.650374203920364380e-02 -2.373687624931335449e-01 2.281183451414108276e-01 1.880901455879211426e-01 9.286551177501678467e-02 4.784319177269935608e-02 2.325538396835327148e-01 7.009551674127578735e-02 -1.202845498919487000e-01 9.855301678180694580e-02 -2.306204438209533691e-01 9.104030579328536987e-02 -1.082799434661865234e-01 -5.798687692731618881e-03 5.483658239245414734e-02 1.905127167701721191e-01 -2.778273522853851318e-01 -2.959807217121124268e-02 2.451186329126358032e-01 -7.285390049219131470e-02 2.614316344261169434e-01 1.661839336156845093e-01 -4.138621315360069275e-02 -2.018898874521255493e-01 -1.925989836454391479e-01 -2.972640693187713623e-01 9.458605945110321045e-02 1.544859707355499268e-01 -2.001419812440872192e-01 -3.714490532875061035e-01 1.457867622375488281e-01
1.987712457776069641e-02 -2.416876852512359619e-01 -1.369754821062088013e-01 1.868909150362014771e-01 9.592813998460769653e-02 1.334811598062515259e-01 2.339589446783065796e-01 2.445150017738342285e-01 -7.882421463727951050e-02 -3.039555549621582031e-01 1.600969433784484863e-01 -3.393176496028900146e-01 -1.406430453062057495e-01 -8.686138689517974854e-02 6.152482330799102783e-02 5.998322740197181702e-02 -1.058924943208694458e-01 -4.271122813224792480e-01 2.836961746215820312e-01 2.473423629999160767e-01 9.115340560674667358e-02 1.873843371868133545e-02 1.265589296817779541e-01 7.551659364253282547e-03 1.136712729930877686e-01 5.827355012297630310e-02 -2.864068746566772461e-01 -8.386707305908203125e-02 3.533275425434112549e-02 -7.143955677747726440e-02 7.439161185175180435e-03 7.612482178956270218e-03
-1.664628684520721436e-01 1.258141100406646729e-01 -8.313110470771789551e-02 4.966349527239799500e-02 7.679875195026397705e-02 -1.331141442060470581e-01 1.525649726390838623e-01 2.190925925970077515e-01 -2.146543711423873901e-01 -2.421678900718688965e-01 -1.698192805051803589e-01 -2.386583834886550903e-01 6.926679611206054688e-02 2.215824127197265625e-01 -3.891737386584281921e-02 -5.083096399903297424e-02 1.967304795980453491e-01 -7.020356506109237671e-02 -4.014691337943077087e-02 2.916663885116577148e-01 -3.997117280960083008e-02 1.040700972080230713e-01 2.410706281661987305e-01 -2.247389853000640869e-01 -2.832791507244110107e-01 -4.354908764362335205e-01 7.980026304721832275e-02 1.437783539295196533e-01 -1.941082328557968140e-01 -6.952802091836929321e-02 5.721740052103996277e-02 9.790938347578048706e-02
-3.597689047455787659e-02 -2.159976363182067871e-01 -6.198450177907943726e-02 1.456228196620941162e-01 2.927373349666595459e-01 -4.959808290004730225e-02 1.718122363090515137e-01 1.519871950149536133e-01 -1.299680024385452271e-01 -3.156549334526062012e-01 3.874970376491546631e-01 -2.435690760612487793e-01 -2.858190834522247314e-01 -7.317531853914260864e-02 -4.661681503057479858e-02 3.334306925535202026e-02 -8.771232515573501587e-02 9.343563765287399292e-02 -1.307556778192520142e-01 4.684076830744743347e-02 9.017387032508850098e-02 1.100349426269531250e-02 1.301279515027999878e-01 1.694230735301971436e-02 -2.242398113012313843e-01 -3.206550180912017822e-01 -1.753600388765335083e-01 -2.033606171607971191e-01 -1.725544035434722900e-01 -1.929768770933151245e-01 2.373891882598400116e-02 -1.261365860700607300e-01
-1.482092291116714478e-01 -4.138390719890594482e-02 -1.915752291679382324e-01 1.075897738337516785e-01 -1.902087628841400146e-01 6.619841605424880981e-02 2.825454473495483398e-01 2.086728066205978394e-01 7.148737460374832153e-02 -2.109759151935577393e-01 1.856039166450500488e-01 -4.191800653934478760e-01 -7.405704353004693985e-03 -1.252619177103042603e-01 8.054953813552856445e-02 8.939279615879058838e-02 1.215385198593139648e-01 -2.714627385139465332e-01 1.119872853159904480e-01 4.609720408916473389e-02 1.692686975002288818e-01 2.000039815902709961e-01 1.360339522361755371e-01 1.859898306429386139e-02 -6.645213067531585693e-02 -2.638060450553894043e-01 -1.829964965581893921e-01 2.030480504035949707e-01 6.128122657537460327e-02 -2.770847976207733154e-01 -2.323652803897857666e-01 1.465947832912206650e-02
-1.995432078838348389e-01 3.997175768017768860e-02 -1.322936713695526123e-01 8.803480863571166992e-02 2.282899245619773865e-02 -2.290334552526473999e-01 2.206474244594573975e-01 2.829681634902954102e-01 -1.370106786489486694e-01 -2.502173185348510742e-01 3.782513318583369255e-03 -2.190352231264114380e-01 -1.401688009500503540e-01 3.812894597649574280e-02 -1.426040828227996826e-01 1.922635287046432495e-01 1.288405656814575195e-01 -3.914524987339973450e-02 2.216926813125610352e-01 -1.711438968777656555e-02 -1.437451839447021484e-01 1.663112044334411621e-01 3.425703644752502441e-01 -6.580422073602676392e-02 -2.012241631746292114e-01 -3.571475446224212646e-01 4.101143032312393188e-02 1.271434575319290161e-01 -2.472061850130558014e-02 2.231954038143157959e-01 8.633143454790115356e-02 2.499452084302902222e-01
-4.016355611383914948e-03 1.029656305909156799e-01 -2.744253911077976227e-02 8.083847165107727051e-02 -1.761500316206365824e-04 7.688170671463012695e-02 2.136016488075256348e-01 4.438342750072479248e-01 -8.942054957151412964e-02 -3.420051336288452148e-01 9.611444175243377686e-02 -3.653405234217643738e-02 -6.048868224024772644e-02 -1.183870900422334671e-02 1.687163412570953369e-01 7.300984114408493042e-02 8.675022423267364502e-02 -1.070429384708404541e-01 2.945726215839385986e-01 2.367929071187973022e-01 -3.256817460060119629e-01 1.736389994621276855e-01 9.245628118515014648e-02 -2.441935092210769653e-01 -2.523355484008789062e-01 -9.574757516384124756e-02 -1.604600995779037476e-01 2.306168973445892334e-01 -1.386674493551254272e-01 -2.795307431370019913e-03 -8.046038448810577393e-02 -1.293422430753707886e-01
1.032807901501655579e-01 -6.639685481786727905e-03 -2.120633870363235474e-01 -7.609534263610839844e-02 2.776463329792022705e-01 -1.044597290456295013e-02 1.857980042695999146e-01 -2.639515101909637451e-01 -2.340314090251922607e-01 -4.274392426013946533e-01 2.410293668508529663e-01 -1.699564605951309204e-01 -1.552369594573974609e-01 3.724377229809761047e-02 -1.066754162311553955e-01 -3.291701199486851692e-03 1.157977804541587830e-01 3.452742099761962891e-02 -1.027601659297943115e-01 1.882853955030441284e-01 -4.613313451409339905e-02 5.185920000076293945e-02 1.077637523412704468e-01 -7.973033189773559570e-02 -1.828075349330902100e-01 -2.134042233228683472e-01 -3.691976964473724365e-01 1.037610843777656555e-01 -4.777605831623077393e-02 -2.380866557359695435e-01 1.976919546723365784e-02 -1.643672734498977661e-01
-2.003875821828842163e-01 -1.214548721909523010e-01 -2.090825587511062622e-01 2.164314687252044678e-01 -1.257416754961013794e-01 -6.101288017816841602e-04 -3.586382046341896057e-02 8.406180143356323242e-02 -2.082931697368621826e-01 -3.852508068084716797e-01 -1.671209335327148438e-01 -2.270310930907726288e-02 -2.874562516808509827e-02 2.252754867076873779e-01 -1.378992050886154175e-01 -2.566179335117340088e-01 4.058751743286848068e-03 -2.843790352344512939e-01 3.208518028259277344e-02 1.598249971866607666e-01 -9.737058728933334351e-02 1.451036036014556885e-01 3.526373505592346191e-01 1.095243170857429504e-01 3.013365156948566437e-02 -2.677275836467742920e-01 -3.350622057914733887e-01 3.985279425978660583e-02 -3.217208757996559143e-02 -8.372838050127029419e-02 4.431695118546485901e-02 5.367932468652725220e-02
-1.972562670707702637e-01 -3.412060141563415527e-01 -1.094335168600082397e-01 1.515279859304428101e-01 9.077223390340805054e-02 1.597309112548828125e-02 4.486365616321563721e-02 -6.415895372629165649e-02 2.807020395994186401e-02 -2.232935875654220581e-01 9.713450074195861816e-02 -1.690399646759033203e-01 1.549331122078001499e-03 -1.015706360340118408e-01 -1.558275669813156128e-01 2.007081806659698486e-01 1.000746861100196838e-01 7.853458821773529053e-02 -2.101720273494720459e-01 5.670280754566192627e-02 1.482859849929809570e-01 7.125311344861984253e-02 1.331606656312942505e-01 -1.091364920139312744e-01 -3.003155589103698730e-01 -3.910365700721740723e-01 -3.391196429729461670e-01 -1.705041825771331787e-01 -1.133312284946441650e-01 -1.864452958106994629e-01 -1.876065880060195923e-01 -2.032541632652282715e-01
4.102816432714462280e-02 -9.297453612089157104e-02 -1.102803722023963928e-01 3.957165032625198364e-02 2.036152631044387817e-01 2.045195102691650391e-01 2.758993804454803467e-01 5.517528206110000610e-02 4.273266717791557312e-02 -1.792771071195602417e-01 9.559703618288040161e-02 -2.252348512411117554e-01 -1.284484416246414185e-01 -1.046240106225013733e-01 -1.470478326082229614e-01 1.445967853069305420e-01 -1.114245224744081497e-02 1.933475956320762634e-02 -9.460881352424621582e-02 2.594472169876098633e-01 3.911428526043891907e-02 1.541161537170410156e-01 1.004157066345214844e-01 -1.414674967527389526e-01 -2.959959506988525391e-01 -5.203990340232849121e-01 -2.277879565954208374e-01 -2.182142734527587891e-01 -1.390208750963211060e-01 -4.114307835698127747e-02 -3.954577818512916565e-02 -1.924145221710205078e-01
7.760739326477050781e-02 -5.603091418743133545e-02 4.398403316736221313e-02 1.136062294244766235e-01 5.080311559140682220e-03 -5.912241712212562561e-02 -6.306596845388412476e-02 2.200602889060974121e-01 5.232599750161170959e-02 -9.825334697961807251e-02 -1.235930249094963074e-01 -1.243112459778785706e-01 -6.658288091421127319e-02 -3.126350641250610352e-01 6.396365910768508911e-02 -1.703416258096694946e-01 -2.353105098009109497e-01 8.229658752679824829e-02 -5.170425027608871460e-02 2.096906155347824097e-01 1.167136132717132568e-01 -6.228902935981750488e-02 3.409847319126129150e-01 -7.920990139245986938e-02 -4.279873073101043701e-01 -2.565099596977233887e-01 -2.944358885288238525e-01 -9.114185720682144165e-02 -1.128467321395874023e-01 -2.638224065303802490e-01 -2.291242629289627075e-01 -1.184534877538681030e-01
-2.061869651079177856e-01 2.126210480928421021e-01 4.453365504741668701e-02 1.668955944478511810e-02 1.168532818555831909e-01 -4.271477926522493362e-03 3.589652851223945618e-02 3.460101410746574402e-02 6.998158991336822510e-02 -3.348880410194396973e-01 -2.342891693115234375e-01 -2.090344280004501343e-01 -1.125651970505714417e-02 1.164016351103782654e-01 -1.637670397758483887e-01 -1.400323025882244110e-02 2.043870538473129272e-01 -1.003856956958770752e-01 2.088627219200134277e-01 1.734880208969116211e-01 -1.338258385658264160e-01 7.542964071035385132e-02 5.469748973846435547e-01 -2.579180598258972168e-01 -1.850125938653945923e-01 -9.689366072416305542e-02 -1.716701835393905640e-01 -1.354113519191741943e-01 -1.280894279479980469e-01 -3.414414450526237488e-02 -7.409936934709548950e-02 9.038313478231430054e-02
-1.147979274392127991e-01 7.675190269947052002e-02 -2.227818071842193604e-01 -2.155916951596736908e-02 1.059698835015296936e-01 6.221205927431583405e-03 4.245270788669586182e-02 4.879314824938774109e-02 -2.150185778737068176e-02 -3.816983699798583984e-01 2.753314673900604248e-01 -4.163502454757690430e-01 -2.271069437265396118e-01 7.854094356298446655e-02 -1.695733703672885895e-02 -1.209837850183248520e-03 -2.819933928549289703e-02 -3.356561064720153809e-01 1.444296836853027344e-01 1.623598337173461914e-01 -2.547378242015838623e-01 1.637482196092605591e-01 2.450033724308013916e-01 1.349125150591135025e-02 -6.695766746997833252e-02 1.186023205518722534e-01 -2.814717888832092285e-01 -1.129133999347686768e-02 9.756849706172943115e-02 -4.667383804917335510e-02 -1.984372884035110474e-01 2.151549607515335083e-02
-1.342662125825881958e-01 -5.457104742527008057e-02 -3.559555485844612122e-02 1.405561417341232300e-01 -6.031499058008193970e-02 -7.109078019857406616e-02 -1.544173061847686768e-01 3.546192049980163574e-01 -1.981449276208877563e-01 2.787452191114425659e-02 1.727628856897354126e-01 -3.029716014862060547e-01 8.190298080444335938e-02 -1.748473793268203735e-01 7.166744768619537354e-02 1.331788450479507446e-01 4.820088297128677368e-02 -2.599962353706359863e-01 4.248013198375701904e-01 1.591075360774993896e-01 9.608051180839538574e-02 8.441685140132904053e-02 -2.443188801407814026e-02 -1.452581584453582764e-01 -1.163623016327619553e-02 -2.940951883792877197e-01 -3.256637752056121826e-01 7.685560733079910278e-02 7.380875945091247559e-02 -2.185542583465576172e-01 7.975565642118453979e-02 -7.705536484718322754e-02
-1.637459844350814819e-01 -7.594966888427734375e-02 2.327985763549804688e-01 2.584994435310363770e-01 3.680554404854774475e-02 -2.061404883861541748e-01 2.474944889545440674e-01 2.096063345670700073e-01 8.088683336973190308e-02 -3.323895633220672607e-01 1.582007855176925659e-02 -1.320941448211669922e-01 1.499755084514617920e-01 -1.234611645340919495e-01 -1.286588609218597412e-01 -1.426935195922851562e-03 -2.651374638080596924e-01 -1.394450217485427856e-01 7.292249798774719238e-02 1.234837025403976440e-01 -2.224388122558593750e-01 3.098587691783905029e-01 8.982755243778228760e-02 -2.219749093055725098e-01 4.035057208966463804e-04 -1.995604485273361206e-01 -1.900244355201721191e-01 -1.568073779344558716e-01 2.266316711902618408e-01 5.949051678180694580e-02 1.842080354690551758e-01 -7.649727165699005127e-02
-1.260402351617813110e-01 3.291960060596466064e-02 5.452962592244148254e-03 -7.965355366468429565e-02 -1.701522171497344971e-01 -4.852887615561485291e-02 2.213102132081985474e-01 -1.121917515993118286e-01 -7.892863452434539795e-02 -3.270573616027832031e-01 -2.817152142524719238e-01 6.170302256941795349e-02 -1.103150993585586548e-01 -3.634980022907257080e-01 -9.821650385856628418e-02 2.315888255834579468e-01 1.806212216615676880e-01 -1.006019264459609985e-01 5.286207422614097595e-02 1.391751766204833984e-01 -4.694693163037300110e-02 -4.647354036569595337e-02 2.345821410417556763e-01 1.665178872644901276e-02 -2.508700788021087646e-01 -3.992378711700439453e-01 -1.603293269872665405e-01 -2.319837808609008789e-01 -1.926151663064956665e-01 -1.026479080319404602e-01 3.270129859447479248e-02 6.857614219188690186e-02
1.394991278648376465e-01 2.137642353773117065e-02 3.337675929069519043e-01 -1.364045441150665283e-01 -4.624056816101074219e-02 -2.171527147293090820e-01 -2.498853206634521484e-02 4.253735393285751343e-02 2.256488054990768433e-01 -3.074057102203369141e-01 -3.646749258041381836e-02 -3.781426846981048584e-01 -2.142376154661178589e-01 -1.583372205495834351e-01 6.416671723127365112e-02 7.057408243417739868e-02 -4.541092365980148315e-02 -2.288622260093688965e-01 2.680440060794353485e-02 1.180666238069534302e-01 -3.729897551238536835e-03 1.334418952465057373e-01 2.010638266801834106e-02 -2.083408683538436890e-01 3.932173550128936768e-02 -3.433275818824768066e-01 -1.107719838619232178e-01 7.586085796356201172e-02 -4.372975975275039673e-02 3.149018585681915283e-01 1.928894519805908203e-01 -1.486215293407440186e-01
-1.732595115900039673e-01 1.338651590049266815e-02 -5.924095958471298218e-02 1.011184155941009521e-01 -1.744939014315605164e-02 9.255365282297134399e-02 2.344433963298797607e-01 3.170750737190246582e-01 -2.063748836517333984e-01 -7.186079025268554688e-02 8.258014917373657227e-02 -2.806650996208190918e-01 -4.135491698980331421e-02 -2.483667433261871338e-01 -6.671095639467239380e-02 -1.376955509185791016e-01 6.576486676931381226e-02 -4.215066134929656982e-01 1.047588661313056946e-01 -4.590041190385818481e-02 -1.971689425408840179e-02 1.949414610862731934e-01 1.593843996524810791e-01 1.957789761945605278e-03 5.708063766360282898e-02 -2.961940765380859375e-01 -3.317398726940155029e-01 1.614693105220794678e-01 -9.385401755571365356e-02 -1.962736397981643677e-01 -1.451996266841888428e-01 -1.309307366609573364e-01
-3.835136443376541138e-02 3.995783627033233643e-02 1.611928641796112061e-01 8.986526727676391602e-02 -1.603810191154479980e-01 -2.595350444316864014e-01 6.676677614450454712e-02 2.180815339088439941e-01 2.027983814477920532e-01 -2.452368848025798798e-02 -3.918563947081565857e-03 -5.947202816605567932e-02 2.431026846170425415e-01 -3.197078034281730652e-02 -5.213235318660736084e-02 7.936243712902069092e-02 -1.920639723539352417e-01 -8.998417109251022339e-02 1.306605041027069092e-01 1.894758194684982300e-01 2.352840267121791840e-02 1.021296530961990356e-01 3.435339331626892090e-01 -1.950613558292388916e-01 -2.726391255855560303e-01 -4.373432099819183350e-01 -2.936883568763732910e-01 1.031233556568622589e-02 -1.560011953115463257e-01 -1.694877892732620239e-01 1.460398286581039429e-01 1.095438599586486816e-01
1.764178648591041565e-02 -3.487063944339752197e-02 -9.057675302028656006e-02 2.006676197052001953e-01 -7.639738172292709351e-02 -2.839873172342777252e-02 1.723749563097953796e-02 3.948996961116790771e-01 -1.521464735269546509e-01 -2.051950842142105103e-01 2.011419832706451416e-01 -4.845003485679626465e-01 1.419639140367507935e-01 5.383278802037239075e-02 1.379923969507217407e-01 1.854034513235092163e-01 8.422400057315826416e-02 5.814646184444427490e-02 2.764236629009246826e-01 1.391318440437316895e-01 4.370843246579170227e-02 -1.033771876245737076e-02 4.404511302709579468e-02 -3.629277274012565613e-02 -1.124726142734289169e-02 -1.145494505763053894e-01 -3.360559642314910889e-01 -9.988823533058166504e-02 1.692344546318054199e-01 -2.179301679134368896e-01 -7.247556746006011963e-02 -2.028104364871978760e-01
-2.549277842044830322e-01 1.917901635169982910e-01 -1.781349815428256989e-02 1.285475045442581177e-01 6.087446212768554688e-02 -1.168423965573310852e-01 3.602756187319755554e-02 4.226072132587432861e-01 -1.258770469576120377e-02 -1.859066337347030640e-01 -6.093828007578849792e-02 -1.632581502199172974e-01 -7.546851038932800293e-02 4.395808652043342590e-02 -1.400701049715280533e-02 1.073176413774490356e-01 -1.109618842601776123e-01 -3.977663516998291016e-01 6.831575930118560791e-02 3.426976203918457031e-01 -9.381816536188125610e-02 5.221273377537727356e-02 1.620178669691085815e-01 -8.879123628139495850e-02 -3.434239327907562256e-01 -2.819857299327850342e-01 1.875803619623184204e-02 1.739272028207778931e-01 1.144036576151847839e-01 -4.402341321110725403e-02 8.414421975612640381e-02 1.060202717781066895e-01
-2.269437462091445923e-01 6.476160138845443726e-02 -3.682494461536407471e-01 -9.666598401963710785e-03 -1.334208995103836060e-01 -2.452170550823211670e-01 1.620364934206008911e-01 3.577021658420562744e-01 1.054598912596702576e-01 -1.315117925405502319e-01 1.383970081806182861e-01 -3.483254015445709229e-01 7.278639078140258789e-02 -5.909812171012163162e-03 2.077826485037803650e-02 1.598831266164779663e-01 3.099175542593002319e-02 -1.174572110176086426e-01 8.839441090822219849e-02 2.829687595367431641e-01 2.004150003194808960e-01 -2.081019245088100433e-02 1.607631593942642212e-01 1.058557331562042236e-01 1.412262767553329468e-01 -1.533969342708587646e-01 -2.526744902133941650e-01 3.557341545820236206e-02 -3.601621091365814209e-02 -2.047056108713150024e-01 1.555280685424804688e-01 -1.413033753633499146e-01
-1.588479727506637573e-01 1.931307837367057800e-02 -1.282065510749816895e-01 -2.724311687052249908e-02 -1.879340112209320068e-01 -1.693854629993438721e-01 1.795108318328857422e-01 4.696381688117980957e-01 4.694595560431480408e-02 -3.571503981947898865e-02 -2.801386872306466103e-04 -3.866876661777496338e-01 1.291477829217910767e-01 -6.367741525173187256e-02 4.030421748757362366e-02 -1.600993573665618896e-01 1.458060592412948608e-01 -2.774885892868041992e-01 9.701270610094070435e-02 1.081225872039794922e-01 -1.303683221340179443e-01 7.471506018191576004e-03 6.526204943656921387e-02 -2.719054371118545532e-02 -1.089753583073616028e-02 -3.056931495666503906e-01 -3.163553774356842041e-01 2.889850437641143799e-01 -8.054962009191513062e-02 -5.903499200940132141e-02 -1.039830893278121948e-01 8.120154961943626404e-03
-7.538956403732299805e-02 -7.459318637847900391e-02 -1.127402186393737793e-01 1.557167917490005493e-01 -2.274338901042938232e-01 -1.393505632877349854e-01 2.867470085620880127e-01 -3.540283069014549255e-02 -2.130758762359619141e-01 -2.306665629148483276e-01 1.255312114953994751e-01 -1.495263725519180298e-01 6.036880984902381897e-02 -7.298068702220916748e-02 -6.794307846575975418e-03 -1.844024360179901123e-01 4.574476927518844604e-02 -3.040428757667541504e-01 -2.141442596912384033e-01 2.177864015102386475e-01 2.787718363106250763e-02 2.442617714405059814e-01 4.118676781654357910e-01 2.090587317943572998e-01 -5.761916562914848328e-02 -3.328580409288406372e-02 -2.758221328258514404e-01 -1.135122496634721756e-02 1.058456376194953918e-01 -1.228743195533752441e-01 1.929106861352920532e-01 -1.080334931612014771e-01
5.039246380329132080e-02 -9.535138309001922607e-02 -1.566982269287109375e-01 -5.444232374429702759e-02 7.768119871616363525e-02 -1.308576166629791260e-01 4.751633480191230774e-02 1.193659901618957520e-01 4.521683324128389359e-03 -2.213699072599411011e-01 1.012997403740882874e-01 -7.341792434453964233e-02 3.123682178556919098e-02 -2.489157021045684814e-01 -9.398636221885681152e-02 3.125543147325515747e-02 -1.882910579442977905e-01 2.425172030925750732e-01 -1.647489219903945923e-01 1.746257543563842773e-01 3.362021967768669128e-02 1.852616816759109497e-01 2.518247961997985840e-01 -4.135677218437194824e-01 -3.775491714477539062e-01 -7.016129791736602783e-02 -3.370639383792877197e-01 -2.766030430793762207e-01 1.754514873027801514e-02 -6.591908633708953857e-02 -1.096026301383972168e-01 -8.775270730257034302e-02
-3.287866711616516113e-02 2.652255296707153320e-01 -8.463057130575180054e-02 -7.179415225982666016e-02 -3.075700812041759491e-02 -1.945757418870925903e-01 2.416109442710876465e-01 2.744405865669250488e-01 -1.773033440113067627e-01 -1.314380317926406860e-01 1.778448699042201042e-03 -3.967071771621704102e-01 -1.225006654858589172e-01 -9.343509376049041748e-02 -1.782741695642471313e-01 1.492674648761749268e-01 3.125061094760894775e-01 -4.593133926391601562e-02 2.317432612180709839e-01 1.391011625528335571e-01 -1.636289954185485840e-01 6.951419264078140259e-02 1.530740857124328613e-01 -1.604134291410446167e-01 -2.504448890686035156e-01 1.825613826513290405e-01 -1.976368278264999390e-01 1.859984099864959717e-01 -3.441234305500984192e-02 -2.366013079881668091e-02 -8.589227497577667236e-02 -1.656626313924789429e-01
-7.576232403516769409e-02 -3.511961549520492554e-03 -1.901199370622634888e-01 -3.489401936531066895e-02 1.009273231029510498e-01 3.967039287090301514e-03 1.561505496501922607e-01 3.305578827857971191e-01 -1.530417203903198242e-01 -1.223816797137260437e-01 2.407938539981842041e-01 -3.141401410102844238e-01 -8.777917921543121338e-02 -4.552100598812103271e-02 -1.479423232376575470e-02 9.356050752103328705e-03 2.462677508592605591e-01 -2.947791814804077148e-01 7.011782377958297729e-02 2.353222966194152832e-01 2.633565850555896759e-02 4.146606922149658203e-01 1.838478446006774902e-01 8.944834023714065552e-02 -6.196088343858718872e-02 -1.539949327707290649e-01 -1.730771213769912720e-01 7.949859648942947388e-02 4.402547329664230347e-02 -2.025681436061859131e-01 -2.017880082130432129e-01 -1.951637715101242065e-01
-8.270122110843658447e-02 1.008226498961448669e-01 -1.262894719839096069e-01 -2.027408592402935028e-02 -1.004309505224227905e-01 2.255569398403167725e-02 2.252915650606155396e-01 3.348339200019836426e-01 -9.252119809389114380e-02 -7.657024264335632324e-02 1.171623989939689636e-01 -3.769665062427520752e-01 3.353291191160678864e-03 -6.959000229835510254e-02 -7.323498278856277466e-02 -3.738846257328987122e-02 8.650662004947662354e-02 -4.112799763679504395e-01 -1.949536241590976715e-02 1.173021718859672546e-01 1.086655184626579285e-01 1.001163348555564880e-01 3.274099528789520264e-01 2.299873530864715576e-02 -1.604891866445541382e-01 -1.688127666711807251e-01 -6.553624570369720459e-02 5.953564494848251343e-02 -5.982302874326705933e-02 -1.460933089256286621e-01 -4.476543068885803223e-01 -5.965068563818931580e-02
1.246756762266159058e-01 1.771591901779174805e-01 -1.404319107532501221e-01 4.352182447910308838e-01 -1.109171435236930847e-01 -1.701992452144622803e-01 -6.704270839691162109e-02 1.828598529100418091e-01 -5.620011687278747559e-02 -3.069901466369628906e-01 -8.994992077350616455e-02 -7.428293675184249878e-02 3.647009283304214478e-02 1.166148260235786438e-01 -2.399009615182876587e-01 1.482124477624893188e-01 1.783622778020799160e-03 -2.050175815820693970e-01 3.463286161422729492e-01 1.835271120071411133e-01 -1.603507697582244873e-01 -1.591242849826812744e-01 2.339504510164260864e-01 -8.516652882099151611e-02 1.974594406783580780e-02 -9.658725932240486145e-03 -2.379151582717895508e-01 1.067472770810127258e-01 -2.308668941259384155e-01 -9.954268485307693481e-02 1.219471096992492676e-01 -6.349549442529678345e-02
-1.565311104059219360e-01 1.718864217400550842e-02 -1.017672121524810791e-01 8.915535360574722290e-02 -1.293035149574279785e-01 -6.192717701196670532e-02 2.036046832799911499e-01 2.758555114269256592e-01 -8.813931047916412354e-02 -1.892265826463699341e-01 1.640591323375701904e-01 -4.217495620250701904e-01 -4.841621592640876770e-02 -5.024864338338375092e-03 -5.952376872301101685e-02 8.244396746158599854e-02 1.654884964227676392e-01 -2.572708129882812500e-01 2.122341841459274292e-01 1.867622695863246918e-02 -6.074459105730056763e-02 5.726599320769309998e-02 1.122588887810707092e-01 1.300688982009887695e-01 -1.500950846821069717e-02 -2.079492211341857910e-01 -3.286703824996948242e-01 -1.342656612396240234e-01 3.468693047761917114e-02 -2.749772071838378906e-01 -3.403933048248291016e-01 -1.416333764791488647e-01
-2.600423991680145264e-01 -2.215351536870002747e-02 -1.390238702297210693e-01 -1.729370057582855225e-01 -1.891146153211593628e-01 -1.825800389051437378e-01 3.955174982547760010e-01 1.522973328828811646e-01 8.239196985960006714e-02 -5.227171182632446289e-01 -6.961818784475326538e-02 6.269987672567367554e-02 -2.355607599020004272e-01 -9.711409360170364380e-02 -6.037339568138122559e-02 1.488987356424331665e-01 -1.876348257064819336e-02 2.669970132410526276e-02 -4.310777783393859863e-02 6.445817649364471436e-02 -2.230773121118545532e-02 1.196343675255775452e-01 1.468057781457901001e-01 1.681659556925296783e-02 1.959300488233566284e-01 -3.085189163684844971e-01 4.134565591812133789e-03 2.461519651114940643e-02 -9.869421273469924927e-02 -1.255285441875457764e-01 -1.246359385550022125e-02 -2.254262119531631470e-01
-3.213322758674621582e-01 2.546924725174903870e-02 3.177165687084197998e-01 2.011470496654510498e-01 -1.047610267996788025e-01 -2.311156094074249268e-01 2.334797233343124390e-01 3.745997548103332520e-01 1.532426774501800537e-01 -1.406295895576477051e-01 3.046697750687599182e-02 1.929145865142345428e-02 1.098326407372951508e-03 -2.055045962333679199e-02 -4.469117522239685059e-02 1.230060160160064697e-01 -8.089561760425567627e-02 -2.549692988395690918e-02 1.654926687479019165e-02 2.697000205516815186e-01 3.666296228766441345e-02 1.288240998983383179e-01 3.190608918666839600e-01 -2.587978243827819824e-01 -9.963249415159225464e-02 -1.452952772378921509e-01 -3.009388446807861328e-01 -6.356322020292282104e-02 1.118192374706268311e-01 -1.098552197217941284e-01 1.197711378335952759e-01 -4.328216612339019775e-02
-1.383070200681686401e-01 -1.128284633159637451e-01 -1.700191646814346313e-01 1.910481154918670654e-01 1.713389754295349121e-01 1.254516243934631348e-01 5.305988341569900513e-02 -3.112395703792572021e-01 -1.821786016225814819e-01 -4.544522166252136230e-01 1.827526241540908813e-01 -6.715791672468185425e-02 -1.500134589150547981e-03 -1.041150242090225220e-01 -1.615357995033264160e-01 1.190456300973892212e-01 1.692507602274417877e-02 -2.256327867507934570e-01 2.327838540077209473e-01 1.458593010902404785e-01 -1.583920419216156006e-01 2.584179043769836426e-01 7.697879523038864136e-02 -9.846399724483489990e-02 -3.687621057033538818e-01 -7.699111849069595337e-02 -8.131731301546096802e-02 1.370385140180587769e-01 -4.800809081643819809e-03 -1.607405394315719604e-01 -3.553057089447975159e-02 -2.540322393178939819e-02
1.567078977823257446e-01 -8.754861354827880859e-02 1.976679712533950806e-01 -1.429695356637239456e-02 1.223777085542678833e-01 1.751565784215927124e-01 1.133603677153587341e-01 8.476203680038452148e-02 -2.932797670364379883e-01 -2.376446574926376343e-01 1.036468818783760071e-01 -5.702140182256698608e-02 1.964179277420043945e-01 -4.593666195869445801e-01 -6.136678159236907959e-03 -7.599349599331617355e-03 -7.593486923724412918e-03 2.376372925937175751e-02 -1.027853786945343018e-01 -8.839641697704792023e-03 1.137978285551071167e-01 -1.097368374466896057e-01 1.544152498245239258e-01 -2.121437937021255493e-01 -3.100790381431579590e-01 -2.814377844333648682e-01 -2.339733242988586426e-01 -2.512913942337036133e-01 -1.753552071750164032e-02 3.412916138768196106e-02 1.441651135683059692e-01 -1.898019164800643921e-01
3.109398856759071350e-02 -3.026500046253204346e-01 -6.596224755048751831e-02 -1.030093505978584290e-01 9.216292202472686768e-02 1.485426127910614014e-01 -5.424117296934127808e-02 8.077904582023620605e-02 -9.493564721196889877e-05 -2.977057695388793945e-01 2.544911801815032959e-01 -9.689026325941085815e-02 5.141010507941246033e-02 -3.307881951332092285e-02 -7.803898304700851440e-02 7.454735785722732544e-02 -2.443234920501708984e-01 -3.658560663461685181e-02 -1.414324901998043060e-02 1.805889904499053955e-01 1.812933683395385742e-01 9.238924086093902588e-02 2.825576961040496826e-01 -1.184764057397842407e-01 -3.226195275783538818e-01 -3.205396234989166260e-01 -2.915689647197723389e-01 -2.662107720971107483e-02 -1.536505371332168579e-01 -1.465741544961929321e-01 -2.132245451211929321e-01 -2.490991503000259399e-01
-2.347219288349151611e-01 -9.618728607892990112e-02 -1.292285174131393433e-01 -1.428492218255996704e-01 8.934714645147323608e-02 -4.297085702419281006e-01 -1.209237053990364075e-02 1.931866705417633057e-01 -3.688990473747253418e-01 -7.070460915565490723e-02 6.712659448385238647e-02 -9.942989796400070190e-02 -4.016875848174095154e-02 -2.205387204885482788e-01 2.152868174016475677e-02 -3.858003020286560059e-02 -1.698163896799087524e-01 -8.027515560388565063e-02 2.894981503486633301e-01 3.248260021209716797e-01 -1.010551825165748596e-01 -8.695539087057113647e-02 2.535439729690551758e-01 5.116006825119256973e-03 -9.085887670516967773e-02 -1.266789883375167847e-01 -1.974224299192428589e-01 1.358822286128997803e-01 1.829863786697387695e-01 -1.191687583923339844e-01 5.986972898244857788e-02 -1.451491415500640869e-01
-7.915426045656204224e-02 -2.375377574935555458e-03 -1.458846479654312134e-01 6.533905118703842163e-02 -9.476644545793533325e-02 3.907181695103645325e-02 1.191936992108821869e-02 2.746334075927734375e-01 -1.675031632184982300e-01 -2.761051058769226074e-01 6.810859590768814087e-02 -2.770551145076751709e-01 7.808125019073486328e-02 -2.129455059766769409e-01 6.960462033748626709e-02 1.843733787536621094e-01 7.432962208986282349e-02 -2.452681064605712891e-01 1.161511987447738647e-01 2.360456138849258423e-01 7.145824283361434937e-02 -4.250315204262733459e-02 8.682796359062194824e-02 1.518419682979583740e-01 1.301074307411909103e-02 -1.104075461626052856e-01 -3.787528574466705322e-01 -3.440262749791145325e-02 2.730666995048522949e-01 -4.004875123500823975e-01 -2.043051272630691528e-01 -6.612222176045179367e-03
-1.499868035316467285e-01 7.117491215467453003e-02 -3.900505974888801575e-02 1.174919456243515015e-01 1.154493987560272217e-01 -1.034959182143211365e-01 2.227141335606575012e-02 3.759728074073791504e-01 4.749761149287223816e-02 -3.416767120361328125e-01 1.604535877704620361e-01 -1.390240192413330078e-01 2.399741113185882568e-01 1.167849600315093994e-01 -3.179384395480155945e-02 -3.449940681457519531e-02 1.220390945672988892e-01 -2.954087555408477783e-01 1.198495402932167053e-01 4.139100909233093262e-01 1.416094005107879639e-01 8.697823435068130493e-02 2.005990594625473022e-01 4.445838928222656250e-02 -2.267382740974426270e-01 -1.604797989130020142e-01 -1.674067080020904541e-01 9.933266788721084595e-02 -6.696581840515136719e-02 2.476790845394134521e-01 -1.146490648388862610e-01 -4.484760388731956482e-02
-5.946077406406402588e-02 -9.265190362930297852e-02 -1.506684273481369019e-01 9.098567068576812744e-02 3.044613599777221680e-01 1.063865199685096741e-01 -2.163404598832130432e-02 -8.423870056867599487e-02 9.118469431996345520e-03 -4.286161661148071289e-01 1.452880799770355225e-01 -1.364378482103347778e-01 -1.771206110715866089e-01 -2.525468766689300537e-01 9.689371287822723389e-02 -1.022865027189254761e-01 6.572157889604568481e-02 1.177445873618125916e-01 1.327726431190967560e-02 3.147347867488861084e-01 -4.261314123868942261e-02 6.533393263816833496e-02 1.802891045808792114e-01 3.826569300144910812e-03 -2.221847325563430786e-01 -3.043640255928039551e-01 -2.151571512222290039e-01 -8.522687107324600220e-02 -2.711821496486663818e-01 -1.035558283329010010e-01 -8.726309984922409058e-03 -2.662335336208343506e-01
-1.035971119999885559e-01 1.942191831767559052e-02 -2.610643506050109863e-01 8.386952430009841919e-02 -2.606715857982635498e-01 4.325214400887489319e-02 -8.800107985734939575e-02 2.991137504577636719e-01 -5.445293337106704712e-02 -1.028765216469764709e-01 3.826957568526268005e-02 -1.900783479213714600e-01 -8.153061568737030029e-02 -7.560085505247116089e-02 1.463912427425384521e-01 3.148899972438812256e-01 5.847778171300888062e-02 -2.495537847280502319e-01 2.163769155740737915e-01 1.108858585357666016e-01 4.362925887107849121e-02 1.455519795417785645e-01 1.845429986715316772e-01 1.420709192752838135e-01 -1.443450152873992920e-01 -3.269202411174774170e-01 -3.167301714420318604e-01 -1.262939274311065674e-01 1.042019128799438477e-01 -2.678760588169097900e-01 -1.821611374616622925e-01 -2.563245035707950592e-02
-1.336547583341598511e-01 9.399233013391494751e-02 2.438274212181568146e-02 9.565520286560058594e-02 2.913915812969207764e-01 3.792180120944976807e-02 -1.127407923340797424e-01 1.770533621311187744e-01 -2.038883566856384277e-01 -9.907975792884826660e-02 1.009787395596504211e-01 -1.321394294500350952e-01 -4.045915231108665466e-02 -6.983406841754913330e-02 2.092379331588745117e-01 -1.060697287321090698e-01 -2.253144681453704834e-01 -3.116827607154846191e-01 3.650229424238204956e-02 2.531516365706920624e-03 -3.458799049258232117e-02 -1.512441039085388184e-02 6.055803894996643066e-01 -2.562689781188964844e-02 -3.677758574485778809e-02 -2.143742591142654419e-01 -2.292728871107101440e-01 9.050058573484420776e-02 7.892509456723928452e-04 3.402685001492500305e-02 2.432450950145721436e-01 7.816117256879806519e-02
-7.240841165184974670e-03 1.828099489212036133e-01 -1.928860992193222046e-01 1.709774509072303772e-02 1.347356438636779785e-01 9.402872622013092041e-02 1.048835366964340210e-01 1.545708328485488892e-01 -1.253681182861328125e-01 -4.139369428157806396e-01 -1.298881173133850098e-01 -5.342530608177185059e-01 2.167813852429389954e-02 -1.754897385835647583e-01 8.095265924930572510e-02 1.407147268764674664e-03 1.459394246339797974e-01 -1.780970096588134766e-01 -1.055747196078300476e-01 9.154141694307327271e-02 1.092290058732032776e-01 2.389570474624633789e-01 9.268707036972045898e-02 -5.391813069581985474e-02 2.971469657495617867e-03 -1.135875433683395386e-01 -5.852768942713737488e-02 -1.138897761702537537e-01 1.446290612220764160e-01 -1.415401548147201538e-01 -3.361050784587860107e-01 -6.054252758622169495e-02
-2.228371649980545044e-01 -5.107174813747406006e-02 -3.060945123434066772e-02 3.739495873451232910e-01 1.022404246032238007e-02 -3.656191006302833557e-02 -1.134521216154098511e-01 2.970369160175323486e-01 1.429736167192459106e-01 -4.226160347461700439e-01 7.367797940969467163e-02 -7.726810872554779053e-02 1.492463350296020508e-01 -3.428363800048828125e-02 -1.205358654260635376e-02 -2.027560723945498466e-03 -1.339730173349380493e-01 -1.286463737487792969e-01 3.006938397884368896e-01 2.759793996810913086e-01 -8.040256798267364502e-02 1.080510243773460388e-01 2.226034253835678101e-01 -3.676813468337059021e-02 -1.215619593858718872e-01 -5.526233837008476257e-02 -1.946087777614593506e-01 4.780218005180358887e-02 -3.070469796657562256e-01 7.014227658510208130e-02 6.655510514974594116e-02 1.965513229370117188e-01
-1.341196745634078979e-01 9.309578686952590942e-02 1.358838975429534912e-01 2.295729219913482666e-01 -2.480554953217506409e-02 -1.519352942705154419e-01 1.218052431941032410e-01 1.992512941360473633e-01 -1.622498221695423126e-02 -2.266183793544769287e-01 1.082613095641136169e-01 -5.746158212423324585e-02 2.280592918395996094e-01 -4.025336354970932007e-03 -3.335091173648834229e-01 2.079914510250091553e-01 -9.104867279529571533e-02 1.240943931043148041e-02 -9.607813321053981781e-03 5.296314135193824768e-02 -2.853470854461193085e-02 -3.731394186615943909e-03 3.307252526283264160e-01 -3.130334615707397461e-01 -7.575297355651855469e-02 -4.384424388408660889e-01 -2.157187014818191528e-01 -8.225128985941410065e-03 -6.915170233696699142e-03 8.040374517440795898e-02 2.831020057201385498e-01 3.442836226895451546e-03
-1.070709079504013062e-01 -1.849255859851837158e-01 -2.493207901716232300e-01 3.122091591358184814e-01 9.920305013656616211e-02 5.676061660051345825e-02 -2.839545533061027527e-02 1.557709723711013794e-01 -8.977985382080078125e-02 -2.142797559499740601e-01 -2.374529279768466949e-02 -3.047432601451873779e-01 1.556453257799148560e-01 -4.966122657060623169e-02 5.750529840588569641e-02 -1.890856772661209106e-01 -1.356836855411529541e-01 -5.550547689199447632e-02 2.948660254478454590e-01 -3.974983096122741699e-02 6.922836601734161377e-02 4.373972769826650620e-03 5.054677128791809082e-01 -7.550816982984542847e-02 -8.303320407867431641e-02 -1.343660503625869751e-01 -1.152871772646903992e-01 8.615242689847946167e-02 6.425846368074417114e-02 -3.908334672451019287e-02 2.698609232902526855e-01 -2.079355418682098389e-01
4.222173616290092468e-02 7.414248585700988770e-02 -2.700330018997192383e-01 8.555629104375839233e-02 1.696724295616149902e-01 1.005028039216995239e-01 -8.649323135614395142e-02 5.559921264648437500e-03 6.504633929580450058e-03 -4.156221151351928711e-01 2.439851164817810059e-01 -3.644529283046722412e-01 5.135614052414894104e-02 -2.129598408937454224e-01 -4.998735710978507996e-02 6.120708212256431580e-02 6.456930935382843018e-02 -1.170034110546112061e-01 4.920814186334609985e-03 2.619630992412567139e-01 -5.339445173740386963e-02 2.191826105117797852e-01 2.409975081682205200e-01 -2.132903337478637695e-01 -2.201062142848968506e-01 1.490712463855743408e-01 -6.387977302074432373e-02 2.470132410526275635e-01 -1.440659612417221069e-01 -9.219212085008621216e-02 1.076968461275100708e-01 1.706377416849136353e-01
9.483174234628677368e-02 -1.069927662611007690e-01 8.445099741220474243e-02 2.687518298625946045e-01 -5.249029770493507385e-02 2.377896010875701904e-01 1.420655250549316406e-01 3.767702877521514893e-01 4.893820360302925110e-02 -2.130499668419361115e-02 2.529606223106384277e-01 -4.341850280761718750e-01 1.275690048933029175e-01 -3.301468444988131523e-03 4.693428054451942444e-02 1.614448986947536469e-02 -4.419494885951280594e-03 -2.904572486877441406e-01 -4.321080818772315979e-02 -1.075507104396820068e-01 -5.321611464023590088e-02 2.262421697378158569e-01 1.917753666639328003e-01 -2.324483543634414673e-02 -9.867424517869949341e-02 -1.562348157167434692e-01 -3.844462931156158447e-01 4.143355041742324829e-02 -1.999495178461074829e-02 -1.088367775082588196e-01 3.251685947179794312e-02 -1.361631155014038086e-01
1.356381475925445557e-01 -9.955354034900665283e-02 -1.335102915763854980e-01 -1.705017872154712677e-02 8.039522916078567505e-02 7.750258781015872955e-03 1.227554231882095337e-01 -5.400292202830314636e-02 -5.841578170657157898e-02 -2.841503024101257324e-01 2.927640676498413086e-01 -8.977083116769790649e-02 -1.426071375608444214e-01 -2.661566436290740967e-01 -1.564933732151985168e-02 2.966253757476806641e-01 -4.422212019562721252e-02 2.232121080160140991e-01 -2.572633884847164154e-02 1.488655954599380493e-01 -9.290339052677154541e-02 2.964991703629493713e-02 2.292841970920562744e-01 5.716592932003550231e-05 -1.027086824178695679e-01 -3.265995979309082031e-01 -3.343006074428558350e-01 -3.690715730190277100e-01 -6.732717156410217285e-02 -2.490594238042831421e-01 2.459555678069591522e-02 -5.193219706416130066e-02
-3.031116127967834473e-01 3.826362639665603638e-02 -2.439033091068267822e-01 -9.343679994344711304e-04 -1.233180016279220581e-01 -1.044361740350723267e-01 8.398164808750152588e-02 1.517078280448913574e-01 -5.424509197473526001e-02 -9.336046874523162842e-02 -1.525732129812240601e-01 -3.810525834560394287e-01 -3.419446572661399841e-02 -5.225573852658271790e-02 -7.333398610353469849e-02 3.086887598037719727e-01 2.167306467890739441e-02 -2.447072267532348633e-01 1.374350041151046753e-01 3.330942988395690918e-01 -1.990763396024703979e-01 -3.854587674140930176e-02 1.523510813713073730e-01 3.174189943820238113e-03 -3.074275851249694824e-01 -2.484953999519348145e-01 3.950781002640724182e-02 -1.253964602947235107e-01 2.045847326517105103e-01 9.189552068710327148e-02 1.029830873012542725e-01 -1.315319985151290894e-01
-2.943075597286224365e-01 1.753278225660324097e-01 -1.490297168493270874e-02 3.416900634765625000e-01 -1.056792065501213074e-01 -1.614477336406707764e-01 4.873100295662879944e-02 3.409471735358238220e-02 2.710717916488647461e-01 -1.701974272727966309e-01 3.176652789115905762e-01 -1.536953151226043701e-01 2.377922832965850830e-01 -2.083188146352767944e-01 5.063053220510482788e-03 -4.511666484177112579e-03 6.113135814666748047e-02 -1.040941923856735229e-01 -2.309654653072357178e-02 1.542506366968154907e-01 -1.406392604112625122e-01 1.713747531175613403e-02 2.967417538166046143e-01 -2.242444306612014771e-01 -1.322770565748214722e-01 -3.254744410514831543e-01 5.593713372945785522e-02 2.588886618614196777e-01 -1.401448156684637070e-03 -8.328013867139816284e-02 5.414058919996023178e-03 8.159652352333068848e-03
-2.027698159217834473e-01 -3.258053585886955261e-02 -1.516671478748321533e-01 3.125073611736297607e-01 8.063565194606781006e-02 -4.344538226723670959e-02 2.799022793769836426e-01 2.386019974946975708e-01 -1.870887130498886108e-01 -1.444791704416275024e-01 5.187809467315673828e-02 -3.546574115753173828e-01 6.338156759738922119e-02 -7.719498127698898315e-03 1.142921671271324158e-01 -5.540657415986061096e-02 2.012791782617568970e-01 -1.439133435487747192e-01 1.239705681800842285e-01 8.304428309202194214e-02 2.661187015473842621e-02 -2.363343350589275360e-02 2.450271397829055786e-01 -8.841443806886672974e-02 1.254819799214601517e-02 -2.633509337902069092e-01 -1.581669747829437256e-01 1.328023225069046021e-01 1.166503801941871643e-01 -1.901055574417114258e-01 -3.462538123130798340e-01 -2.334931641817092896e-01
1.282646972686052322e-02 -6.375469267368316650e-03 -9.131356328725814819e-02 1.868999153375625610e-01 5.998296290636062622e-02 -1.146250497549772263e-02 4.925085231661796570e-02 1.320540755987167358e-01 1.712781786918640137e-01 -2.873364090919494629e-01 2.536624670028686523e-01 -4.400209784507751465e-01 9.590789675712585449e-02 -1.395372897386550903e-01 1.019151881337165833e-01 -9.601303935050964355e-02 1.329997926950454712e-01 -2.027322053909301758e-01 1.348100602626800537e-02 2.319265156984329224e-01 8.138221502304077148e-02 1.788137704133987427e-01 1.858297884464263916e-01 2.268744409084320068e-01 -1.392720788717269897e-01 -2.844928577542304993e-02 -3.196019232273101807e-01 2.606648206710815430e-01 -5.713145434856414795e-02 -2.380250766873359680e-02 -2.231132388114929199e-01 -1.830991804599761963e-01
-1.336900591850280762e-01 -1.915865838527679443e-01 -2.043945342302322388e-01 2.585707008838653564e-01 -1.380268186330795288e-01 -2.817299365997314453e-01 9.431144222617149353e-03 1.081195995211601257e-01 -1.651773750782012939e-01 -2.291967570781707764e-01 1.197000592947006226e-01 -3.878261446952819824e-01 -2.900715917348861694e-03 -1.360147893428802490e-01 -1.217620223760604858e-01 -2.185622751712799072e-01 1.841352134943008423e-01 -1.419725120067596436e-01 -5.163705348968505859e-02 1.508983969688415527e-01 -1.452972739934921265e-01 2.894917130470275879e-01 1.487033367156982422e-01 2.571337223052978516e-01 2.147606341168284416e-03 -1.886619925498962402e-01 -2.877568304538726807e-01 3.104277513921260834e-02 7.321680430322885513e-03 7.665707729756832123e-03 -6.284312158823013306e-02 6.967667490243911743e-02
-1.457322854548692703e-03 1.302158385515213013e-01 -5.309618711471557617e-01 8.873777091503143311e-02 1.522453129291534424e-01 -7.624091953039169312e-02 6.464459747076034546e-02 9.456972777843475342e-02 6.416720896959304810e-02 -1.610294133424758911e-01 1.427953410893678665e-02 -2.857962250709533691e-01 -1.154463589191436768e-01 -2.664754986763000488e-01 -2.987845800817012787e-02 -5.601496249437332153e-02 -2.582470178604125977e-01 -2.992510795593261719e-01 7.212817668914794922e-02 7.035682350397109985e-02 -6.130223721265792847e-02 -3.236025944352149963e-02 1.143267974257469177e-01 -4.303707927465438843e-02 -2.483469992876052856e-01 -1.565789431333541870e-01 -3.377021849155426025e-01 -8.617146313190460205e-02 -1.722641587257385254e-01 6.197866052389144897e-02 -3.857570514082908630e-02 -1.484763324260711670e-01
8.405804634094238281e-03 2.274730354547500610e-01 -1.791865527629852295e-01 -1.448160558938980103e-01 -5.044280737638473511e-02 -4.777055978775024414e-02 7.585207372903823853e-02 1.217782050371170044e-01 -6.019603461027145386e-02 -1.331443041563034058e-01 1.339392364025115967e-01 -3.537484109401702881e-01 1.433093845844268799e-01 -2.049661725759506226e-01 9.746656566858291626e-02 1.819968968629837036e-01 -7.539464533329010010e-02 -2.342788279056549072e-01 3.411653041839599609e-01 3.086311817169189453e-01 -1.424484550952911377e-01 9.888960421085357666e-02 2.645604908466339111e-01 -1.509513556957244873e-01 1.131213232874870300e-01 1.594873145222663879e-02 -1.875064969062805176e-01 -1.821971684694290161e-01 -2.813489139080047607e-01 1.861941441893577576e-02 -2.096345871686935425e-01 1.314758881926536560e-02
-1.060915552079677582e-02 6.788824498653411865e-02 6.843028217554092407e-02 2.964895367622375488e-01 -8.803189848549664021e-04 -5.055535584688186646e-03 -6.769606471061706543e-02 -5.898260278627276421e-04 -7.109364494681358337e-03 -3.692785203456878662e-01 -1.304798871278762817e-01 -2.423281669616699219e-01 1.339824199676513672e-01 2.524542808532714844e-02 3.585076332092285156e-02 -2.634279727935791016e-01 -1.503046303987503052e-01 -5.815481022000312805e-02 -4.789735376834869385e-02 9.093219786882400513e-02 -1.675810217857360840e-01 2.994223833084106445e-01 1.985025405883789062e-01 1.357820034027099609e-01 -2.313807457685470581e-01 -3.702017664909362793e-01 -1.942138522863388062e-01 -2.291551977396011353e-02 -3.355438113212585449e-01 -1.337578594684600830e-01 7.297474890947341919e-02 1.410569846630096436e-01
1.900376193225383759e-02 -1.125858500599861145e-01 1.213484443724155426e-02 1.035233885049819946e-01 2.411618828773498535e-03 2.133398354053497314e-01 1.903888396918773651e-02 9.073273837566375732e-02 2.486324682831764221e-02 -2.783029079437255859e-01 3.165353536605834961e-01 -4.698579758405685425e-02 -2.077932059764862061e-01 -1.480946540832519531e-01 -1.079954579472541809e-01 2.349739521741867065e-01 -1.329050809144973755e-01 1.333281695842742920e-01 -1.099423244595527649e-01 1.571759432554244995e-01 6.457806564867496490e-03 -3.503306955099105835e-02 1.279047727584838867e-01 6.429838389158248901e-02 -2.174746394157409668e-01 -4.214866757392883301e-01 -3.279812037944793701e-01 -9.141814708709716797e-02 -2.664907872676849365e-01 -3.112854361534118652e-01 4.186677280813455582e-03 -8.198869228363037109e-02
-2.191309630870819092e-01 6.719677150249481201e-02 2.978237569332122803e-01 8.241919428110122681e-02 -4.819216951727867126e-02 -1.866570711135864258e-01 1.597611904144287109e-01 -1.244527474045753479e-02 4.473664611577987671e-02 -2.948839366436004639e-01 2.652913145720958710e-02 -2.503687739372253418e-01 1.911993473768234253e-01 5.417862907052040100e-02 2.136867120862007141e-02 1.253453642129898071e-01 -2.718744277954101562e-01 7.521378993988037109e-02 9.775818884372711182e-02 2.179362326860427856e-01 1.013438589870929718e-02 -1.223965957760810852e-01 1.606489270925521851e-01 -3.514611423015594482e-01 1.637779548764228821e-02 -4.007331132888793945e-01 -2.201040387153625488e-01 1.538592278957366943e-01 4.224637895822525024e-02 -1.621196717023849487e-01 1.283598989248275757e-01 -5.065508931875228882e-02
-2.451474592089653015e-02 -2.401436716318130493e-01 -1.626218259334564209e-01 1.329509168863296509e-01 2.148423194885253906e-01 1.144136115908622742e-01 1.454275995492935181e-01 7.069555670022964478e-02 -2.880507707595825195e-02 -4.378539919853210449e-01 2.102753221988677979e-01 -1.009635850787162781e-01 -5.318363755941390991e-02 -1.095648556947708130e-01 -3.612898662686347961e-02 3.446435332298278809e-01 -8.620280772447586060e-02 1.450672298669815063e-01 -1.236023902893066406e-01 2.227326184511184692e-01 1.168280467391014099e-01 3.985041007399559021e-02 -1.882843859493732452e-02 -1.131687834858894348e-01 -1.258645951747894287e-01 -3.970808386802673340e-01 -2.275309115648269653e-01 -1.719432324171066284e-01 -6.639388203620910645e-02 -1.008778661489486694e-01 2.309381216764450073e-02 -1.964993178844451904e-01
-1.819557994604110718e-01 1.304306983947753906e-01 -2.143513709306716919e-01 -7.305315695703029633e-03 1.143475994467735291e-01 3.450090065598487854e-03 3.426322340965270996e-02 -6.645651161670684814e-02 -1.633762270212173462e-01 -3.193390071392059326e-01 4.417962580919265747e-02 -3.465751707553863525e-01 -8.061172068119049072e-02 -6.632143259048461914e-02 1.459965854883193970e-01 1.074937656521797180e-01 -1.753632095642387867e-03 -3.097564578056335449e-01 -1.313889585435390472e-02 -6.916381884366273880e-03 4.797929525375366211e-02 2.922684550285339355e-01 1.701451987028121948e-01 6.716698408126831055e-02 -1.970073878765106201e-01 -2.453647106885910034e-01 -2.297753095626831055e-01 1.900593191385269165e-02 1.508604139089584351e-01 -1.805991977453231812e-01 -4.071790575981140137e-01 8.315770537592470646e-04
-4.497541114687919617e-02 -1.885409653186798096e-01 2.354481816291809082e-01 1.504324823617935181e-01 6.343720853328704834e-02 -6.771244108676910400e-02 1.257655769586563110e-01 1.472992002964019775e-01 5.059029906988143921e-02 -3.545776903629302979e-01 -7.639256864786148071e-02 -2.414369434118270874e-01 -3.399081155657768250e-02 2.029003947973251343e-01 1.669274084270000458e-02 1.818550229072570801e-01 -1.365225315093994141e-01 1.676801592111587524e-01 1.329242438077926636e-01 2.146833539009094238e-01 -8.220372349023818970e-02 4.238714277744293213e-01 2.014434188604354858e-01 -9.762760996818542480e-02 -9.322620183229446411e-02 -1.767801493406295776e-01 -2.751418054103851318e-01 3.596970438957214355e-02 -1.156458514742553234e-03 -2.155807763338088989e-01 2.369429320096969604e-01 5.957334488630294800e-02
5.112069845199584961e-02 -1.443281918764114380e-01 -2.474426180124282837e-01 1.926216781139373779e-01 -2.103346735239028931e-01 4.228582978248596191e-02 3.069721348583698273e-02 1.838969439268112183e-01 -4.394498467445373535e-01 -2.435510754585266113e-01 2.126638079062104225e-03 -1.479033380746841431e-01 -1.355350315570831299e-01 -9.812317043542861938e-02 -8.802134543657302856e-02 2.571588158607482910e-01 -4.247557371854782104e-02 -4.328440129756927490e-02 -1.396139860153198242e-01 2.716534733772277832e-01 -1.887281537055969238e-01 1.439181715250015259e-01 1.764708608388900757e-01 3.375553339719772339e-02 3.730982169508934021e-02 8.501967042684555054e-02 -6.189971417188644409e-02 -9.586474299430847168e-02 -3.323309123516082764e-01 -1.570740342140197754e-01 -5.334834381937980652e-02 -2.757980823516845703e-01
5.538028478622436523e-02 1.539476495236158371e-02 1.613198779523372650e-02 9.622541069984436035e-02 2.127085179090499878e-01 2.312037944793701172e-01 1.897605359554290771e-01 -1.335938367992639542e-02 2.640144340693950653e-02 -3.800320625305175781e-01 7.441225647926330566e-02 -3.583845794200897217e-01 -1.533422023057937622e-01 -2.174973115324974060e-02 -3.957124054431915283e-02 2.365102767944335938e-01 -1.491676717996597290e-01 1.835988461971282959e-01 -9.873481839895248413e-02 1.421799510717391968e-01 1.014505326747894287e-01 -1.295627653598785400e-01 3.198992908000946045e-01 1.654254971072077751e-03 -1.561565399169921875e-01 -3.093899786472320557e-01 -1.855745464563369751e-01 -1.892785727977752686e-01 -1.291221827268600464e-01 -2.337411940097808838e-01 -9.299620240926742554e-02 -7.767577469348907471e-02
-5.096062272787094116e-02 -7.559729367494583130e-02 -2.014481425285339355e-01 2.447137534618377686e-01 -9.839366376399993896e-02 -3.793255612254142761e-02 2.351406812667846680e-01 2.763913869857788086e-01 -8.061467111110687256e-02 -1.927869319915771484e-01 9.100711345672607422e-02 -2.034299671649932861e-01 -9.667828679084777832e-03 -1.258727014064788818e-01 -1.008158624172210693e-01 2.546246647834777832e-01 1.602358371019363403e-01 2.928964048624038696e-02 3.483871519565582275e-01 2.522567510604858398e-01 1.361392736434936523e-01 9.709213674068450928e-02 1.102779433131217957e-01 6.276348233222961426e-02 -1.196940764784812927e-01 -2.126269936561584473e-01 -3.802705109119415283e-01 -8.222971856594085693e-02 1.324577331542968750e-01 -2.531429529190063477e-01 -1.265243738889694214e-01 3.304633544757962227e-03
-1.797439903020858765e-01 1.462358236312866211e-01 3.025559484958648682e-01 1.729992926120758057e-01 -2.675554715096950531e-02 -2.556915879249572754e-01 1.831520497798919678e-01 1.916506886482238770e-01 2.215055003762245178e-02 -2.599144876003265381e-01 1.611386388540267944e-01 -4.947738721966743469e-02 1.259337812662124634e-01 -1.034162938594818115e-01 -1.544901728630065918e-01 1.438963115215301514e-01 -1.565683484077453613e-01 1.095825880765914917e-01 2.275004051625728607e-02 2.725133299827575684e-01 1.446649339050054550e-02 6.030118465423583984e-02 3.042500615119934082e-01 -1.696489006280899048e-01 -3.467186391353607178e-01 -2.521538436412811279e-01 -2.386322766542434692e-01 -1.208254098892211914e-01 3.070291876792907715e-02 -7.219483703374862671e-02 1.191840991377830505e-01 9.319554269313812256e-02
5.415059998631477356e-02 -2.305983752012252808e-01 -9.467243403196334839e-02 1.291342526674270630e-01 5.803579837083816528e-02 -6.661263853311538696e-02 3.420699387788772583e-02 1.994535699486732483e-02 7.351250946521759033e-02 -3.005702793598175049e-01 2.038217522203922272e-02 -1.989380083978176117e-02 -1.741574890911579132e-02 -4.602622613310813904e-02 -5.954269319772720337e-02 2.364489436149597168e-02 -1.057558581233024597e-01 -1.427337556378915906e-04 -5.580783635377883911e-02 3.070808649063110352e-01 1.993182748556137085e-01 -2.712376974523067474e-02 1.644860655069351196e-01 -1.966902017593383789e-01 -4.956475198268890381e-01 -3.041665852069854736e-01 -3.775963485240936279e-01 -2.243412584066390991e-01 -6.950897164642810822e-03 -1.561797559261322021e-01 7.707875221967697144e-02 -1.718114912509918213e-01
-2.505394443869590759e-02 -1.748512387275695801e-01 -6.687838584184646606e-02 -4.894764721393585205e-02 1.760603785514831543e-01 9.383221715688705444e-02 -4.965532943606376648e-02 4.196575656533241272e-02 1.329004857689142227e-02 -2.978570759296417236e-01 2.982043325901031494e-01 -1.374832540750503540e-01 -2.400596626102924347e-02 -1.117100343108177185e-01 -1.373714487999677658e-02 -8.718153089284896851e-02 -5.111318826675415039e-02 2.538288384675979614e-02 -3.323727846145629883e-02 2.259238958358764648e-01 1.125050708651542664e-01 1.716636121273040771e-02 2.315418273210525513e-01 -2.291690409183502197e-01 -2.888019680976867676e-01 -4.784477949142456055e-01 -1.826712042093276978e-01 -1.484685093164443970e-01 -4.754497483372688293e-02 -1.906768679618835449e-01 -2.499774396419525146e-01 -2.387712746858596802e-01
-2.185094654560089111e-01 -1.708789765834808350e-01 -4.332852736115455627e-02 1.842928081750869751e-01 -3.365315124392509460e-02 1.348751946352422237e-03 5.473570781759917736e-04 3.761449158191680908e-01 -2.308344468474388123e-02 -3.920024335384368896e-01 1.049264296889305115e-01 -1.608472615480422974e-01 3.869940713047981262e-02 1.489088535308837891e-01 -4.368932545185089111e-02 5.354844033718109131e-02 -5.176179483532905579e-02 -2.394960671663284302e-01 2.102363258600234985e-01 2.388702481985092163e-01 7.421143352985382080e-02 6.715605407953262329e-02 8.076730370521545410e-02 1.260518431663513184e-01 -2.216116189956665039e-01 -1.018088459968566895e-01 -2.068342119455337524e-01 3.062692284584045410e-01 -1.771713346242904663e-01 9.311328083276748657e-02 -3.085511624813079834e-01 -4.232686012983322144e-03
-8.971709012985229492e-02 -2.943691015243530273e-01 2.024985291063785553e-02 -2.556552179157733917e-02 2.091773599386215210e-01 8.068051189184188843e-02 3.912218287587165833e-02 4.009891767054796219e-03 -1.171252653002738953e-01 -2.339799702167510986e-01 2.190759181976318359e-01 -9.871040284633636475e-02 6.449580937623977661e-02 -8.872409909963607788e-02 -4.600024595856666565e-02 -2.251652302220463753e-03 -1.167246177792549133e-01 -4.409462586045265198e-02 -2.733658067882061005e-02 3.674100339412689209e-01 1.567341387271881104e-01 -8.642498403787612915e-02 2.175279706716537476e-01 -2.844037711620330811e-01 -2.737486064434051514e-01 -3.961962759494781494e-01 -6.516052782535552979e-02 -6.011369451880455017e-02 -1.001731753349304199e-01 -2.752046585083007812e-01 -1.824792027473449707e-01 -2.041611522436141968e-01
-5.092441663146018982e-02 -8.941936306655406952e-03 1.649237275123596191e-01 5.028801038861274719e-03 -6.421042978763580322e-02 -7.938469946384429932e-02 3.699143230915069580e-02 7.765617221593856812e-02 -1.781755685806274414e-01 -2.085022479295730591e-01 -1.168586090207099915e-01 1.122845634818077087e-01 -1.056416705250740051e-01 -1.199664399027824402e-01 -1.203108057379722595e-01 3.080498576164245605e-01 1.279277801513671875e-01 -1.241660192608833313e-01 -5.757050216197967529e-02 2.058050036430358887e-01 1.265928335487842560e-02 1.768689006567001343e-01 1.883541494607925415e-01 -1.447436213493347168e-01 -1.339443624019622803e-01 -2.123909443616867065e-01 -2.775401473045349121e-01 5.235882997512817383e-01 -9.617935121059417725e-02 -2.793163061141967773e-02 2.927508652210235596e-01 -2.014725506305694580e-01
-1.172722727060317993e-01 -1.951315701007843018e-01 -9.161161631345748901e-02 -1.262754946947097778e-01 8.039706945419311523e-02 -1.699460446834564209e-01 -1.183671280741691589e-01 9.715395420789718628e-02 3.711317107081413269e-02 -2.879731953144073486e-01 -9.034959971904754639e-02 6.109078228473663330e-02 -1.689890213310718536e-02 -8.428306132555007935e-02 1.941934973001480103e-01 9.810210764408111572e-02 -9.275726228952407837e-02 -8.513564616441726685e-02 3.183065652847290039e-01 8.606342226266860962e-02 -1.824826598167419434e-01 9.105384349822998047e-02 2.735945284366607666e-01 -8.246247656643390656e-03 -1.670033112168312073e-02 -4.632440805435180664e-01 -2.426609992980957031e-01 -2.294910997152328491e-01 -1.656045019626617432e-01 -2.028894871473312378e-01 -6.266680359840393066e-02 -2.721785008907318115e-01
-4.448341205716133118e-02 -5.069543048739433289e-02 1.577670723199844360e-01 -6.688571721315383911e-02 -6.353098899126052856e-02 -4.110850021243095398e-02 1.290780007839202881e-01 3.036150038242340088e-01 -1.133216172456741333e-01 -1.707917451858520508e-01 9.185839444398880005e-02 -1.165430247783660889e-01 -2.068776339292526245e-01 -1.317159682512283325e-01 -1.100773811340332031e-01 1.203893404453992844e-02 -1.879293769598007202e-01 8.788397908210754395e-02 7.300423830747604370e-02 2.529129087924957275e-01 1.475279629230499268e-01 -7.943317294120788574e-02 3.159212470054626465e-01 -1.240719333291053772e-01 -4.152494072914123535e-01 -6.447751820087432861e-02 -3.109297454357147217e-01 -2.262810021638870239e-01 1.324552893638610840e-01 -2.010082751512527466e-01 -2.221425771713256836e-01 -1.664361059665679932e-01
1.306649744510650635e-01 1.125735491514205933e-01 -1.847672611474990845e-01 -1.074008196592330933e-01 1.255806684494018555e-01 1.646772176027297974e-01 8.077512681484222412e-02 -9.113524109125137329e-02 2.667133137583732605e-02 -3.389796614646911621e-01 1.560508161783218384e-01 -4.133112430572509766e-01 -2.878829464316368103e-02 1.830444857478141785e-02 -7.990066707134246826e-02 8.131716400384902954e-02 7.265278697013854980e-02 -5.014134049415588379e-01 1.466631740331649780e-01 2.567046284675598145e-01 -1.446533501148223877e-01 1.402491480112075806e-01 2.842391431331634521e-01 -5.514053255319595337e-02 -6.559972465038299561e-02 -5.415504053235054016e-02 -1.929011195898056030e-01 7.327295094728469849e-02 -7.506087422370910645e-02 -1.314803808927536011e-01 -1.076206378638744354e-02 2.286759577691555023e-02
1.464038807898759842e-02 6.216757372021675110e-02 -3.903408646583557129e-01 -2.128341794013977051e-02 -6.647142022848129272e-02 1.334360241889953613e-01 -1.862879544496536255e-01 9.963607043027877808e-02 2.170990258455276489e-01 -3.010776340961456299e-01 -1.304670423269271851e-01 -1.726008206605911255e-01 -1.184209361672401428e-01 6.853480637073516846e-02 -2.836718261241912842e-01 -1.503963768482208252e-02 -2.624120563268661499e-02 -2.419621199369430542e-01 -2.201997637748718262e-01 1.443056613206863403e-01 1.311543732881546021e-01 -9.010221809148788452e-02 1.712758690118789673e-01 -3.824846744537353516e-01 -1.311613917350769043e-01 -1.991057991981506348e-01 -2.450704425573348999e-01 -1.419403403997421265e-01 5.213167984038591385e-03 1.569625921547412872e-02 1.009916439652442932e-01 -1.233566850423812866e-01
-7.414071261882781982e-02 1.391638964414596558e-01 -2.188466861844062805e-02 8.109652996063232422e-02 1.941673308610916138e-01 -4.158438183367252350e-03 1.653312146663665771e-01 3.062503933906555176e-01 9.806078672409057617e-02 -3.994811475276947021e-01 -7.755677402019500732e-02 4.459854587912559509e-02 1.131290346384048462e-01 3.764738515019416809e-02 -1.317295525223016739e-02 -1.074278960004448891e-03 1.825277656316757202e-01 -2.317914813756942749e-01 -1.415269076824188232e-01 7.324430346488952637e-02 -2.453119903802871704e-01 1.600765734910964966e-01 4.331639409065246582e-01 -1.474880725145339966e-01 1.230145320296287537e-01 -1.715399026870727539e-01 -2.123888432979583740e-01 1.634528040885925293e-01 -8.956279605627059937e-02 3.744840249419212341e-02 2.177896648645401001e-01 -1.917777210474014282e-01
-1.161652207374572754e-01 -2.274547070264816284e-01 -9.335359930992126465e-02 1.345895081758499146e-01 1.007460355758666992e-01 9.157720953226089478e-02 1.448084861040115356e-01 -5.512689054012298584e-02 8.786153793334960938e-02 -4.192335903644561768e-01 2.366824597120285034e-01 -2.680490016937255859e-01 -1.541635990142822266e-01 -9.810016304254531860e-02 -1.367433071136474609e-01 1.133804321289062500e-01 -4.139041528105735779e-02 1.412712335586547852e-01 3.753899782896041870e-02 2.736643850803375244e-01 1.184543147683143616e-01 9.112200886011123657e-02 -1.159016322344541550e-02 -1.190318912267684937e-01 -3.297447264194488525e-01 -2.807249426841735840e-01 -1.925710290670394897e-01 -2.082411944866180420e-01 -4.516299441456794739e-02 -1.278843581676483154e-01 -2.260731458663940430e-01 -1.304141730070114136e-01
-1.013348996639251709e-02 1.810398548841476440e-01 -2.358376532793045044e-01 2.806982770562171936e-02 1.002134010195732117e-01 -4.050044715404510498e-02 2.226091176271438599e-01 7.965223491191864014e-02 -1.410681605339050293e-01 -2.116751074790954590e-01 1.235228702425956726e-01 -4.045828878879547119e-01 1.220381334424018860e-01 -2.216277569532394409e-01 7.352170348167419434e-02 -3.191526606678962708e-02 9.654682129621505737e-02 -2.830182015895843506e-01 1.404324732720851898e-02 5.292961373925209045e-02 7.595761865377426147e-02 2.253018170595169067e-01 2.701929509639739990e-01 -7.133726775646209717e-02 2.047924138605594635e-02 -1.597201526165008545e-01 -2.447315007448196411e-01 -1.275747418403625488e-01 2.132710367441177368e-01 2.178296074271202087e-02 -3.723908662796020508e-01 -1.235651969909667969e-01
-1.681757420301437378e-01 7.027371972799301147e-02 -5.471883714199066162e-02 -2.362964749336242676e-01 1.545657366514205933e-01 -3.424831926822662354e-01 8.241064846515655518e-02 4.373618364334106445e-01 -1.650551557540893555e-01 -8.497457951307296753e-02 -4.407503455877304077e-02 -3.011763794347643852e-03 2.636191062629222870e-02 -1.018576100468635559e-01 -3.527330458164215088e-01 3.435808420181274414e-02 4.215200990438461304e-02 1.085925195366144180e-02 5.906973499804735184e-03 2.462554275989532471e-01 -2.454784885048866272e-02 1.081955712288618088e-02 4.525285959243774414e-01 -4.480579122900962830e-02 1.755409836769104004e-01 -1.421760022640228271e-01 -1.310576051473617554e-01 7.081232964992523193e-02 -1.317466199398040771e-01 -1.837386637926101685e-01 -1.408936548978090286e-02 -3.137193247675895691e-02
-4.677996039390563965e-02 1.922950893640518188e-02 1.960761100053787231e-02 -1.894346922636032104e-01 -9.574344009160995483e-02 1.294625848531723022e-01 1.103596314787864685e-01 1.111079081892967224e-01 -2.027637511491775513e-02 -4.738862216472625732e-01 1.177961155772209167e-01 -2.755790054798126221e-01 3.287271857261657715e-01 -1.784872077405452728e-02 1.985915377736091614e-02 -7.161486428231000900e-03 -2.367174476385116577e-01 -1.955960094928741455e-01 -1.832178831100463867e-01 1.345747858285903931e-01 -6.587500870227813721e-02 -1.383087188005447388e-01 3.039125502109527588e-01 -1.220354735851287842e-01 -1.942322105169296265e-01 -1.301397979259490967e-01 3.039227798581123352e-02 9.047810919582843781e-03 1.655090898275375366e-01 -2.086359113454818726e-01 1.916682124137878418e-01 2.169609665870666504e-01
-8.921238780021667480e-02 -2.246025800704956055e-01 -1.433286517858505249e-01 1.886722259223461151e-02 1.588185578584671021e-01 1.463532000780105591e-01 9.629399329423904419e-02 -1.237205509096384048e-02 -3.992892429232597351e-02 -3.625436425209045410e-01 1.120111048221588135e-01 -2.507865130901336670e-01 -8.635703474283218384e-02 -1.544820815324783325e-01 -1.928469091653823853e-01 8.799655735492706299e-02 -1.700996793806552887e-02 6.898500025272369385e-02 -5.907373037189245224e-03 2.032981961965560913e-01 1.361360847949981689e-01 -1.390824932605028152e-02 2.631079256534576416e-01 5.190772563219070435e-02 -1.593614816665649414e-01 -4.839791655540466309e-01 -1.595165282487869263e-01 -3.257167935371398926e-01 -1.387090981006622314e-01 -9.965414553880691528e-02 -2.106261067092418671e-02 -1.485117971897125244e-01
-3.088691644370555878e-02 -1.392246186733245850e-01 1.798795759677886963e-01 1.441561281681060791e-01 -1.924488320946693420e-02 9.469202160835266113e-02 -1.701579093933105469e-01 1.273283064365386963e-01 -9.021498262882232666e-02 -1.888892948627471924e-01 -5.673970282077789307e-02 -3.784208595752716064e-01 8.015762269496917725e-02 -4.450934007763862610e-03 -7.465547323226928711e-02 -1.209937687963247299e-02 -6.718568038195371628e-03 -3.541994988918304443e-01 2.863000035285949707e-01 2.576051950454711914e-01 3.789638727903366089e-02 7.982592284679412842e-02 2.905139625072479248e-01 8.101157844066619873e-02 -5.845796316862106323e-02 4.696728289127349854e-02 -3.850667178630828857e-01 2.805027663707733154e-01 -1.528139263391494751e-01 -4.500310122966766357e-02 5.782058835029602051e-02 -1.889845579862594604e-01
-2.879941835999488831e-02 -1.788811683654785156e-01 -1.039810827933251858e-03 -1.463318523019552231e-02 1.592709869146347046e-01 -2.708498854190111160e-03 -2.777595631778240204e-02 5.832529813051223755e-02 3.686654195189476013e-02 -2.463261187076568604e-01 3.531917631626129150e-01 -9.994423389434814453e-02 1.371847689151763916e-01 -6.514006108045578003e-02 -2.421621046960353851e-02 -2.067257836461067200e-02 -1.053351312875747681e-01 -1.160604581236839294e-01 -4.434675723314285278e-02 1.367086023092269897e-01 1.767981052398681641e-01 1.036588400602340698e-01 3.177033066749572754e-01 -2.083887606859207153e-01 -3.415900468826293945e-01 -4.405946135520935059e-01 -6.221614405512809753e-02 -1.005613133311271667e-01 -3.470752760767936707e-02 -1.745058596134185791e-01 -2.945320308208465576e-01 -2.044041603803634644e-01
5.207531154155731201e-03 1.134503558278083801e-01 -4.022290930151939392e-02 -1.914575695991516113e-02 -3.497138619422912598e-02 5.325360689312219620e-03 7.569894939661026001e-02 1.946970224380493164e-01 6.635834276676177979e-02 -4.633798301219940186e-01 -3.334383070468902588e-01 -7.327895611524581909e-03 1.580912768840789795e-01 -1.626449525356292725e-01 2.314829081296920776e-02 -1.043739076703786850e-02 1.035395413637161255e-01 -1.288870275020599365e-01 -2.906082384288311005e-02 -5.771792680025100708e-02 -1.496585160493850708e-01 1.333493590354919434e-01 3.749384880065917969e-01 -2.911066412925720215e-01 -1.308826804161071777e-01 -1.998423188924789429e-01 -6.895989924669265747e-02 2.678308188915252686e-01 -1.979233026504516602e-01 -1.315597742795944214e-01 1.598839312791824341e-01 -2.125284522771835327e-01
2.142033167183399200e-02 -1.738248616456985474e-01 -2.306508645415306091e-02 2.045053541660308838e-01 2.650448679924011230e-01 1.194538921117782593e-01 1.277031898498535156e-01 3.572833375073969364e-04 -2.011550962924957275e-02 -2.553434371948242188e-01 2.315718531608581543e-01 -2.414403706789016724e-01 -3.006817586719989777e-02 -1.785129159688949585e-01 -2.328746318817138672e-01 9.975015372037887573e-02 -9.392090141773223877e-02 1.047486718744039536e-02 -1.275367438793182373e-01 2.231343239545822144e-01 -9.580637514591217041e-02 4.883247427642345428e-03 1.564022153615951538e-01 -3.821232914924621582e-02 -2.254105210304260254e-01 -3.321862816810607910e-01 -1.821471899747848511e-01 -2.629128396511077881e-01 -1.882321536540985107e-01 -1.978566497564315796e-01 -1.762898862361907959e-01 -2.691557109355926514e-01
-1.551645994186401367e-01 9.099211543798446655e-03 -1.100616529583930969e-01 6.359922885894775391e-02 -2.587706595659255981e-02 3.015290945768356323e-02 2.096787467598915100e-02 4.503856897354125977e-01 -1.808637231588363647e-01 -2.451087087392807007e-01 1.120789721608161926e-01 -3.851765096187591553e-01 8.662347681820392609e-03 -1.445079147815704346e-01 1.524696201086044312e-01 1.634370982646942139e-01 2.714363336563110352e-01 -1.314192712306976318e-01 2.272788137197494507e-01 2.826815247535705566e-01 6.218430772423744202e-02 1.125480700284242630e-02 6.849484145641326904e-02 6.845284998416900635e-02 6.641125679016113281e-02 -2.351758778095245361e-01 -2.721576094627380371e-01 -1.767081171274185181e-01 -3.358130529522895813e-02 -1.125167235732078552e-01 -8.383502066135406494e-02 9.205637127161026001e-02
6.684480607509613037e-02 -1.230900455266237259e-02 4.312680289149284363e-02 1.702466458082199097e-01 -1.263794600963592529e-01 -1.540439277887344360e-01 1.889018416404724121e-01 2.727010250091552734e-01 -8.918695896863937378e-02 -3.607091009616851807e-01 9.256706386804580688e-02 -4.785310849547386169e-02 2.089367061853408813e-01 -8.069661259651184082e-02 2.148882448673248291e-01 6.975383311510086060e-02 1.328750550746917725e-01 -3.437709510326385498e-01 1.115070953965187073e-01 2.302332818508148193e-01 -1.819724291563034058e-01 3.262091279029846191e-01 -4.074939340353012085e-02 -1.883215457201004028e-01 -1.761074662208557129e-01 1.202413514256477356e-01 -2.576032876968383789e-01 3.823654353618621826e-02 -1.734592318534851074e-01 -1.889597740955650806e-03 2.081762403249740601e-01 -1.605000579729676247e-03
1.454572081565856934e-01 -5.904871504753828049e-03 -3.511988818645477295e-01 1.436191946268081665e-01 -8.237536251544952393e-02 -2.315040081739425659e-01 9.493733197450637817e-02 1.699836701154708862e-01 -1.377355605363845825e-01 -7.346913963556289673e-02 1.392708718776702881e-01 -2.863724827766418457e-01 -8.584548532962799072e-02 -1.623358279466629028e-01 2.682570926845073700e-02 5.837472900748252869e-02 1.945973485708236694e-01 -3.325537741184234619e-01 9.199351817369461060e-02 8.660443872213363647e-02 -1.350850611925125122e-01 4.041299521923065186e-01 1.978966444730758667e-01 -1.896470636129379272e-01 -8.710832335054874420e-03 -6.786417961120605469e-02 -1.254105567932128906e-01 1.508225351572036743e-01 2.377716153860092163e-01 -1.355607761070132256e-03 -2.012801170349121094e-01 -1.077024266123771667e-01
7.961180061101913452e-02 -1.145682930946350098e-01 -2.933109104633331299e-01 8.965792506933212280e-02 -2.686937712132930756e-02 -1.175805106759071350e-01 -1.575612127780914307e-01 1.778886318206787109e-01 2.758966293185949326e-03 1.749156974256038666e-02 2.116761803627014160e-01 -3.319795131683349609e-01 1.020244285464286804e-01 -3.213455975055694580e-01 -2.567698061466217041e-01 2.952678501605987549e-01 -2.055528759956359863e-01 1.120245531201362610e-01 2.510863840579986572e-01 1.856680065393447876e-01 -3.002291917800903320e-01 1.005708426237106323e-01 -2.370387874543666840e-02 -1.758549511432647705e-01 -4.360068961977958679e-02 -9.026674181222915649e-02 -2.316953241825103760e-01 1.180464848875999451e-01 -1.254964023828506470e-01 9.667047858238220215e-02 1.816770620644092560e-02 7.863885909318923950e-02
-2.628961503505706787e-01 1.529215276241302490e-01 -2.206627875566482544e-01 9.803517907857894897e-02 3.559900820255279541e-01 -2.511260509490966797e-01 1.443318575620651245e-01 -3.929523006081581116e-02 -2.070357352495193481e-01 -3.274732232093811035e-01 1.581992208957672119e-01 -6.202843412756919861e-02 -1.398514807224273682e-01 -1.898936331272125244e-01 -4.517458751797676086e-02 1.909098029136657715e-01 1.249102428555488586e-01 -9.068702906370162964e-02 -2.891673240810632706e-03 9.547620266675949097e-02 -3.588990271091461182e-01 1.049096137285232544e-01 4.315721988677978516e-02 -1.391865164041519165e-01 -2.112132906913757324e-01 -1.334416419267654419e-01 -1.011465713381767273e-01 -1.333341449499130249e-01 -2.049906849861145020e-01 -1.317770630121231079e-01 -1.396288126707077026e-01 -2.522986754775047302e-02
-6.523695588111877441e-02 -1.337620466947555542e-01 -2.144168317317962646e-01 3.022937476634979248e-01 -3.265561163425445557e-02 -1.017316207289695740e-01 -1.973335742950439453e-01 3.170573115348815918e-01 -1.494967937469482422e-01 -3.727959990501403809e-01 8.519382774829864502e-02 -2.030303478240966797e-01 1.330595016479492188e-01 8.779820799827575684e-02 -7.086350768804550171e-02 1.502908021211624146e-01 3.270895481109619141e-01 -2.173248529434204102e-01 2.630524039268493652e-01 1.422565281391143799e-01 2.072234600782394409e-01 2.083406895399093628e-01 -8.816528320312500000e-02 -4.682469181716442108e-03 -1.576528549194335938e-01 -1.270884275436401367e-01 -8.731965720653533936e-02 -1.601593382656574249e-02 -3.244516998529434204e-02 -9.951248764991760254e-02 6.064340099692344666e-02 -1.596016287803649902e-01
1.010355055332183838e-01 -2.631718814373016357e-01 -4.961388558149337769e-02 -4.381009936332702637e-02 1.591230183839797974e-01 8.009530603885650635e-02 4.848234355449676514e-03 7.550238817930221558e-02 3.422845527529716492e-02 -3.196188509464263916e-01 2.841590642929077148e-01 -6.359264999628067017e-02 7.956636697053909302e-02 -2.186756208539009094e-02 -3.555648028850555420e-02 -2.128767035901546478e-02 -1.326876971870660782e-02 -6.006621289998292923e-03 -1.300621777772903442e-01 1.422958821058273315e-01 2.130905389785766602e-01 1.445801258087158203e-01 3.269940614700317383e-01 -1.841345578432083130e-01 -2.346536815166473389e-01 -3.749371767044067383e-01 -2.176738232374191284e-01 -1.246434748172760010e-01 -5.553482472896575928e-02 -8.073382079601287842e-02 -2.754040062427520752e-01 -3.058133721351623535e-01
2.533828616142272949e-01 3.747132793068885803e-02 -6.455641239881515503e-03 7.472404092550277710e-02 1.958968490362167358e-01 -4.142114520072937012e-01 1.852452307939529419e-01 1.365443021059036255e-01 1.204846426844596863e-01 -3.290990591049194336e-01 3.071710653603076935e-02 -1.151823997497558594e-01 -1.533105373382568359e-01 -3.886452913284301758e-01 6.084822118282318115e-02 4.145124554634094238e-01 -8.935167640447616577e-02 -3.495690599083900452e-02 3.658313676714897156e-02 1.314370185136795044e-01 1.601901799440383911e-01 -1.133812069892883301e-01 1.463129222393035889e-01 1.268019229173660278e-01 -4.910548776388168335e-02 -1.798886656761169434e-01 -1.216922774910926819e-01 -2.165957540273666382e-02 1.277351472526788712e-02 -1.468545794486999512e-01 -1.575283333659172058e-02 5.390776693820953369e-02
-9.477551281452178955e-02 3.418079018592834473e-02 3.553084135055541992e-01 9.814813733100891113e-02 -1.926916688680648804e-01 9.678709506988525391e-02 1.863454580307006836e-01 1.716066002845764160e-01 1.243216022849082947e-01 -3.191318213939666748e-01 4.479257017374038696e-02 1.062890663743019104e-01 -4.596490040421485901e-02 -6.450545042753219604e-02 -3.280223533511161804e-02 2.229095436632633209e-02 -2.016508281230926514e-01 4.298282787203788757e-02 1.241791546344757080e-01 1.426904052495956421e-01 -1.146726384758949280e-01 3.044350445270538330e-01 3.480696380138397217e-01 -1.891685277223587036e-01 -2.456971406936645508e-01 -3.282247483730316162e-01 -2.262821048498153687e-01 2.061047106981277466e-01 -3.275337070226669312e-02 6.597051862627267838e-03 1.903280429542064667e-02 -2.303314395248889923e-02
-7.770631462335586548e-02 -1.393754929304122925e-01 1.601590067148208618e-01 1.421580463647842407e-01 1.615301221609115601e-01 -4.309100210666656494e-01 8.639687299728393555e-02 -1.869390159845352173e-02 8.215526491403579712e-02 -2.220365554094314575e-01 -9.426138550043106079e-02 -1.198953762650489807e-01 1.165280640125274658e-01 -5.234898254275321960e-02 -2.260134667158126831e-01 8.679785579442977905e-02 9.737563878297805786e-02 -2.072604559361934662e-02 1.612246483564376831e-01 5.258511751890182495e-03 -9.924527257680892944e-02 1.696248501539230347e-01 1.002533659338951111e-01 -1.898324638605117798e-01 -2.102024704217910767e-01 -2.534772753715515137e-01 -5.174503922462463379e-01 6.153967231512069702e-02 -1.448648273944854736e-01 -1.689935773611068726e-01 -3.154684603214263916e-02 -6.068327277898788452e-02
-1.185710877180099487e-01 -7.317882776260375977e-02 5.485006049275398254e-02 2.230464480817317963e-02 1.360753029584884644e-01 1.951148062944412231e-01 2.418796867132186890e-01 3.350864648818969727e-01 -3.549496233463287354e-01 -1.872415244579315186e-01 8.679165691137313843e-02 -2.842502892017364502e-01 6.340572983026504517e-02 1.530125141143798828e-01 2.925590798258781433e-02 -1.547366678714752197e-01 1.801951825618743896e-01 -1.465777605772018433e-01 -5.974575877189636230e-02 1.188611239194869995e-01 3.156254766508936882e-03 3.412646055221557617e-02 1.591567099094390869e-01 -2.265741974115371704e-01 -2.741723954677581787e-01 -1.731745004653930664e-01 -2.926449179649353027e-01 2.014048248529434204e-01 -6.964258849620819092e-02 -1.830229461193084717e-01 -9.655051678419113159e-02 -1.398717612028121948e-01
-2.239060252904891968e-01 -2.828946411609649658e-01 2.238578498363494873e-01 1.330092251300811768e-01 2.145701646804809570e-01 -1.934491693973541260e-01 1.746958307921886444e-02 2.407136261463165283e-01 -6.463263183832168579e-02 -2.079332619905471802e-01 1.098594814538955688e-01 -7.684029638767242432e-02 2.268405072391033173e-02 -3.964290022850036621e-02 -1.132493931800127029e-02 3.626540005207061768e-01 2.537653744220733643e-01 -3.954193368554115295e-02 -1.847071796655654907e-01 3.281738236546516418e-02 -1.112851947546005249e-01 1.757408380508422852e-01 3.473867774009704590e-01 -1.180063746869564056e-02 2.050057053565979004e-02 -1.396188437938690186e-01 1.029895339161157608e-02 1.313537508249282837e-01 1.919583231210708618e-01 2.131053432822227478e-02 -2.188973724842071533e-01 -2.710541784763336182e-01
-4.058765247464179993e-02 1.339804977178573608e-01 8.499923348426818848e-02 4.292188882827758789e-01 -7.289683073759078979e-02 -1.227087005972862244e-01 8.753926306962966919e-02 -1.730216667056083679e-02 1.657475084066390991e-01 -1.570220440626144409e-01 1.171623840928077698e-01 -6.802579015493392944e-02 1.169362142682075500e-01 -1.983928233385086060e-01 -2.241514176130294800e-01 1.697468161582946777e-01 -1.448620110750198364e-01 -1.559598594903945923e-01 -9.038981050252914429e-02 1.672425866127014160e-01 4.917921125888824463e-02 -2.075474039884284139e-04 3.155910968780517578e-01 -1.966765224933624268e-01 4.475393146276473999e-02 -4.205440878868103027e-01 -1.931161582469940186e-01 2.686376869678497314e-01 1.975211650133132935e-01 -6.882031261920928955e-02 -5.098314583301544189e-02 3.496862202882766724e-02
-1.976901441812515259e-01 -6.838566064834594727e-02 1.041252911090850830e-01 -1.539028482511639595e-03 -1.269230544567108154e-01 -1.487257331609725952e-01 3.258334398269653320e-01 1.851470768451690674e-01 -1.162409968674182892e-02 -7.030350714921951294e-02 1.313653439283370972e-01 -4.464801251888275146e-01 -2.649291045963764191e-02 -1.452372670173645020e-01 -1.943266242742538452e-01 2.300919890403747559e-01 2.126575559377670288e-01 -3.127436339855194092e-01 2.865689061582088470e-02 2.368729859590530396e-01 -2.886130474507808685e-03 1.652345433831214905e-02 9.802366048097610474e-02 3.766933688893914223e-03 -2.755096554756164551e-01 -1.708343774080276489e-01 6.840892881155014038e-02 1.826083213090896606e-01 8.572456985712051392e-02 7.086675614118576050e-02 2.550347745418548584e-01 -4.633342102169990540e-02
-8.384851366281509399e-02 2.760728895664215088e-01 -2.183373421430587769e-01 8.087790012359619141e-02 1.476863473653793335e-01 4.023254662752151489e-02 2.947039306163787842e-01 3.406463265419006348e-01 -1.316613107919692993e-01 -1.985654979944229126e-01 6.383273005485534668e-02 -4.642657041549682617e-01 1.619849354028701782e-01 -3.976919129490852356e-02 6.929796934127807617e-02 -2.545785903930664062e-02 3.684168681502342224e-02 -1.330843865871429443e-01 -3.933006525039672852e-02 7.432354986667633057e-02 -9.098306298255920410e-02 2.245164066553115845e-01 1.687853634357452393e-01 -2.221245877444744110e-02 -1.850031614303588867e-01 -2.073552757501602173e-01 -2.511938810348510742e-01 -8.698612451553344727e-02 1.494592428207397461e-01 -1.844587177038192749e-02 2.030756175518035889e-01 -3.093368560075759888e-02
-3.303965628147125244e-01 1.769656240940093994e-01 9.784324467182159424e-02 2.017473578453063965e-01 -2.616763347759842873e-03 -3.153086304664611816e-01 9.660803526639938354e-02 2.786884903907775879e-01 1.368805617094039917e-01 -3.831832408905029297e-01 1.355933099985122681e-01 -1.770973801612854004e-01 -2.282712757587432861e-01 -1.495729088783264160e-01 -2.062980979681015015e-01 2.977219875901937485e-03 -1.391905993223190308e-01 3.682637214660644531e-02 -1.060784980654716492e-01 9.364917874336242676e-02 -7.908734679222106934e-02 1.638685315847396851e-01 8.962578326463699341e-02 -1.550486385822296143e-01 1.431114673614501953e-01 -3.227293193340301514e-01 -7.536758482456207275e-02 -8.682203292846679688e-02 1.181346401572227478e-01 1.597916483879089355e-01 7.993630319833755493e-02 2.812417037785053253e-02
-2.533342503011226654e-02 -1.350923329591751099e-01 1.446561962366104126e-01 2.026551961898803711e-01 5.976898595690727234e-02 -2.713518142700195312e-01 9.976421296596527100e-02 1.561592519283294678e-01 2.547293305397033691e-01 -4.991506338119506836e-01 -1.062355712056159973e-01 -1.680071353912353516e-01 -4.878291115164756775e-02 1.748597770929336548e-01 -3.723928704857826233e-02 4.147427156567573547e-02 -1.634143739938735962e-01 -5.410458520054817200e-02 -5.204143468290567398e-03 1.510159373283386230e-01 -5.243064090609550476e-02 2.890939414501190186e-01 4.639273881912231445e-01 -7.937188446521759033e-02 1.805532351136207581e-02 -1.514262109994888306e-01 -4.661028459668159485e-02 3.785174340009689331e-02 8.914614468812942505e-02 -6.039432436227798462e-02 1.219252496957778931e-01 6.571931391954421997e-02
-1.835412532091140747e-01 -1.573302000761032104e-01 8.156938850879669189e-02 1.184396669268608093e-01 -1.497800555080175400e-02 1.343645006418228149e-01 2.252535074949264526e-01 3.774370532482862473e-03 -2.542526125907897949e-01 -2.600188255310058594e-01 -2.723016440868377686e-01 4.711557552218437195e-02 -6.030800566077232361e-02 -1.089854463934898376e-01 5.128855258226394653e-02 2.206148207187652588e-02 -2.406695038080215454e-01 8.254517614841461182e-02 -4.801562055945396423e-02 2.812100350856781006e-01 2.197123877704143524e-02 4.028831794857978821e-02 3.570792376995086670e-01 8.649789961054921150e-04 -1.355189085006713867e-01 -3.460363149642944336e-01 -3.497616946697235107e-01 -7.049670815467834473e-02 5.938072130084037781e-02 2.555682137608528137e-02 -2.793598473072052002e-01 -3.506390750408172607e-02
6.635792553424835205e-02 -1.229065284132957458e-02 1.796669363975524902e-01 -7.506715506315231323e-02 1.135052368044853210e-01 -1.376177221536636353e-01 8.279544301331043243e-03 2.350938469171524048e-01 -1.704964488744735718e-01 -3.563668727874755859e-01 4.501856118440628052e-02 1.145114302635192871e-01 -3.809857368469238281e-02 -2.164771556854248047e-01 -5.832096934318542480e-02 2.112335264682769775e-01 -1.525681167840957642e-01 -3.809179877862334251e-03 2.444240152835845947e-01 1.431236118078231812e-01 -2.155799865722656250e-01 2.638531327247619629e-01 8.910638093948364258e-02 -9.972831606864929199e-02 1.733032241463661194e-02 -2.322119027376174927e-01 -6.017640978097915649e-02 -9.372857958078384399e-02 -1.421125680208206177e-01 -3.245429694652557373e-01 7.693902403116226196e-02 -4.089730978012084961e-01
-2.318842560052871704e-01 -1.675038039684295654e-01 4.053935781121253967e-02 -2.546834945678710938e-02 5.844699684530496597e-03 -2.547662854194641113e-01 1.173464730381965637e-01 1.483396440744400024e-01 5.871101841330528259e-02 -4.865949153900146484e-01 -4.304650798439979553e-02 -3.436177074909210205e-01 2.054539024829864502e-01 -3.588321506977081299e-01 -4.203272610902786255e-02 -6.906487792730331421e-02 -1.836060136556625366e-01 9.561208076775074005e-03 -2.464335709810256958e-01 -1.039985101670026779e-02 8.365067094564437866e-02 -3.948365524411201477e-02 4.973253980278968811e-02 -1.249224692583084106e-01 -1.445090323686599731e-01 -1.539517194032669067e-01 -1.169422641396522522e-01 -1.191465929150581360e-01 -3.468306735157966614e-02 -9.424895793199539185e-02 2.517481446266174316e-01 1.015633940696716309e-01
8.168287575244903564e-02 -2.867246866226196289e-01 -4.546828195452690125e-02 4.924286529421806335e-02 5.055919662117958069e-02 1.229877471923828125e-01 -2.430454827845096588e-03 -1.801969483494758606e-02 -4.850774258375167847e-02 -2.512378096580505371e-01 2.712157666683197021e-01 -8.845245093107223511e-02 3.276879142504185438e-04 -8.692523837089538574e-02 -1.547906696796417236e-01 1.165137998759746552e-02 -1.039478406310081482e-01 3.925717994570732117e-02 -7.802539505064487457e-03 2.175989449024200439e-01 5.131711065769195557e-02 8.158565312623977661e-02 3.052454888820648193e-01 -1.989099681377410889e-01 -3.489349782466888428e-01 -4.132021069526672363e-01 -1.365426480770111084e-01 -1.740311384201049805e-01 -4.390259087085723877e-02 -2.782274186611175537e-01 -1.602650135755538940e-01 -2.487436681985855103e-01
-1.644511818885803223e-01 -1.038471683859825134e-01 6.167698279023170471e-02 1.303741782903671265e-01 -3.590824007987976074e-01 9.506019204854965210e-02 3.226920217275619507e-02 9.347759187221527100e-02 -1.428654193878173828e-01 -3.038637042045593262e-01 4.189764335751533508e-02 -4.394126534461975098e-01 1.100967377424240112e-01 -1.526768058538436890e-01 -1.283910274505615234e-01 -2.693525142967700958e-02 -2.585463598370552063e-02 7.362687028944492340e-04 1.579196304082870483e-01 1.429066341370344162e-02 1.175417825579643250e-01 -1.830277778208255768e-02 1.939542740583419800e-01 -9.312726557254791260e-02 -1.420610025525093079e-02 1.195208728313446045e-01 -4.779516458511352539e-01 2.051666378974914551e-01 -5.524853244423866272e-02 2.232150882482528687e-01 9.563347697257995605e-02 9.750552475452423096e-03
-2.046364098787307739e-01 -1.191502138972282410e-01 -9.072563052177429199e-02 1.902162879705429077e-01 7.987212389707565308e-02 1.200110092759132385e-02 9.426802396774291992e-02 1.207634508609771729e-01 8.202096074819564819e-02 -4.203938543796539307e-01 2.266571968793869019e-01 -1.429842710494995117e-01 1.046074926853179932e-01 2.829088270664215088e-02 -2.267129570245742798e-01 2.059230804443359375e-01 1.155941560864448547e-01 -2.021222561597824097e-01 1.322174370288848877e-01 3.823672235012054443e-01 -8.031670749187469482e-02 2.655612826347351074e-01 1.324050128459930420e-01 2.168793976306915283e-02 3.960383683443069458e-02 1.657880842685699463e-01 -3.151015043258666992e-01 8.839197456836700439e-02 -2.242229431867599487e-01 6.837516278028488159e-02 6.826659291982650757e-02 -7.298787590116262436e-03
-5.769325792789459229e-02 -2.654131352901458740e-01 8.668019622564315796e-02 1.061997190117835999e-01 1.285350918769836426e-01 -2.781953513622283936e-01 1.899472251534461975e-02 -1.644928380846977234e-02 -3.324237093329429626e-02 -4.651704728603363037e-01 -1.738300770521163940e-01 -2.216069400310516357e-01 5.672530829906463623e-02 3.864844515919685364e-02 2.014436125755310059e-01 9.153444319963455200e-02 6.675690412521362305e-02 -7.507737725973129272e-02 1.339735537767410278e-01 2.335420101881027222e-01 -9.271179884672164917e-02 -7.561786472797393799e-02 3.306322097778320312e-01 1.718176305294036865e-01 -1.850423812866210938e-01 -1.627506911754608154e-01 -1.178802847862243652e-01 2.614430785179138184e-01 -1.201539635658264160e-01 1.959548294544219971e-01 -1.237237304449081421e-01 1.246985793113708496e-01
1.167319566011428833e-01 -2.872325479984283447e-01 -7.785362750291824341e-02 -6.517410278320312500e-02 1.076647117733955383e-01 1.020252611488103867e-02 3.883808106184005737e-02 -3.415456041693687439e-02 1.642124056816101074e-01 -2.510025203227996826e-01 5.111188814043998718e-02 -1.272905170917510986e-01 -1.727074682712554932e-01 -2.023902833461761475e-01 -2.825233936309814453e-01 6.461928039789199829e-02 -1.675270795822143555e-01 -1.043310090899467468e-01 -1.239437833428382874e-01 1.993947923183441162e-01 2.054064720869064331e-01 -1.005179882049560547e-01 2.679448723793029785e-01 -1.615584939718246460e-01 -1.926628202199935913e-01 -2.207235991954803467e-01 -4.119392335414886475e-01 -2.463279962539672852e-01 -8.402102440595626831e-02 -9.435953199863433838e-02 -1.238309293985366821e-01 -1.544504314661026001e-01
-2.409643679857254028e-01 -1.652681827545166016e-02 -1.328994631767272949e-01 -1.472137421369552612e-01 -2.085429579019546509e-01 -2.654752135276794434e-01 1.086864471435546875e-01 2.832687497138977051e-01 -4.867044389247894287e-01 -1.418700814247131348e-01 1.655410826206207275e-01 -2.149738222360610962e-01 7.734289020299911499e-02 -1.573678553104400635e-01 -1.744078099727630615e-02 8.458608388900756836e-02 2.009022086858749390e-01 -1.318211555480957031e-01 4.332906380295753479e-02 1.357328593730926514e-01 9.525772184133529663e-02 -3.312384784221649170e-01 2.477126419544219971e-01 1.759099774062633514e-02 -7.570935785770416260e-02 -9.569565951824188232e-02 -1.445762664079666138e-01 1.148460507392883301e-01 -1.305975914001464844e-01 3.939198330044746399e-03 2.281024307012557983e-02 -4.898756742477416992e-02
-5.624770745635032654e-02 4.518322646617889404e-02 -2.708520889282226562e-01 3.091072291135787964e-02 -3.851046413183212280e-02 1.668210923671722412e-01 -1.708091646432876587e-01 2.256093919277191162e-01 9.237203747034072876e-02 -2.148400992155075073e-01 1.919563412666320801e-01 -4.836567044258117676e-01 1.311512142419815063e-01 -2.797952592372894287e-01 1.922288388013839722e-01 8.852946013212203979e-02 5.577703192830085754e-02 5.227529443800449371e-03 3.110804855823516846e-01 1.701743304729461670e-01 -4.621583595871925354e-02 6.426782906055450439e-02 2.587330341339111328e-01 -8.966796100139617920e-02 -7.559477537870407104e-02 -1.532497256994247437e-01 -3.576367348432540894e-02 2.908360678702592850e-03 -1.348906010389328003e-01 6.350366026163101196e-02 -2.691588103771209717e-01 -1.003741249442100525e-01
-9.011377394199371338e-02 -5.558104813098907471e-02 3.929285332560539246e-02 1.739482432603836060e-01 -8.375453203916549683e-02 2.618202567100524902e-01 1.958887726068496704e-01 -3.209989145398139954e-02 -2.433643676340579987e-02 8.938572555780410767e-02 1.699861735105514526e-01 -2.980290949344635010e-01 1.575421243906021118e-01 -1.190738379955291748e-01 1.867768168449401855e-01 6.587148457765579224e-02 7.733958959579467773e-02 -3.914297223091125488e-01 -1.014941260218620300e-01 1.007085368037223816e-01 2.995101548731327057e-02 2.249166741967201233e-02 4.504078626632690430e-01 -2.172759175300598145e-02 -5.936682224273681641e-03 -2.717729508876800537e-01 -2.068767696619033813e-01 2.026309967041015625e-01 -8.589972555637359619e-02 -1.563133746385574341e-01 1.878495812416076660e-01 -1.681133061647415161e-01
-1.690388470888137817e-01 -3.168711811304092407e-02 2.470301464200019836e-02 2.280815690755844116e-01 -1.914941519498825073e-01 8.469884097576141357e-02 -6.480137258768081665e-02 -6.458285450935363770e-02 3.093603812158107758e-02 -4.006024003028869629e-01 2.991163432598114014e-01 -1.872056275606155396e-01 2.851662971079349518e-02 -1.266218423843383789e-01 -7.590588927268981934e-02 6.892219185829162598e-02 1.032324284315109253e-01 -1.965966522693634033e-01 8.679722994565963745e-02 2.969681322574615479e-01 -1.809868812561035156e-01 -3.785104304552078247e-02 2.595306038856506348e-01 -8.547724038362503052e-02 -1.979683339595794678e-01 1.702803075313568115e-01 -3.481656312942504883e-01 1.550120115280151367e-01 -1.799715608358383179e-01 3.662807494401931763e-02 2.238529473543167114e-01 3.321339562535285950e-02
-1.524435132741928101e-01 -1.986185833811759949e-02 -1.970567554235458374e-01 8.285758644342422485e-02 -2.369278967380523682e-01 -1.535606831312179565e-01 1.696592271327972412e-01 2.994427382946014404e-01 -1.995903067290782928e-02 -1.385308522731065750e-02 9.160139411687850952e-02 -3.368296325206756592e-01 7.496516406536102295e-02 -3.973390907049179077e-02 -1.496402621269226074e-01 2.616693377494812012e-01 1.395607441663742065e-01 -2.069129943847656250e-01 2.000160813331604004e-01 3.350131809711456299e-01 -4.004483819007873535e-01 3.160690143704414368e-02 5.443639308214187622e-02 -2.061601728200912476e-01 1.376077979803085327e-01 -3.355920687317848206e-02 -1.711338609457015991e-01 1.079878285527229309e-01 9.437385201454162598e-02 -5.048405379056930542e-02 -6.385339051485061646e-02 -1.187880337238311768e-01
-3.607577085494995117e-01 -5.170339345932006836e-02 -7.722721248865127563e-02 -1.696241497993469238e-01 1.719540357589721680e-02 -3.625338077545166016e-01 -8.049327880144119263e-02 3.326691687107086182e-01 -3.575813174247741699e-01 -1.418250650167465210e-01 1.400685757398605347e-01 -1.357094645500183105e-01 7.994132488965988159e-02 -1.352680325508117676e-01 -2.852235436439514160e-01 1.726626902818679810e-01 4.445713385939598083e-02 -8.073268085718154907e-02 -6.587968766689300537e-02 3.113445043563842773e-01 -2.853139676153659821e-02 -4.990601539611816406e-02 1.035767495632171631e-01 -4.132777079939842224e-02 -9.538722783327102661e-02 -5.832133442163467407e-02 -2.297546714544296265e-01 -3.243881464004516602e-02 1.798717528581619263e-01 1.396862138062715530e-02 1.572173535823822021e-01 1.121853962540626526e-01
1.909796148538589478e-02 -1.862150877714157104e-01 1.392896752804517746e-02 8.767150342464447021e-02 -1.748311519622802734e-01 3.557196259498596191e-02 2.324321866035461426e-01 1.205221861600875854e-01 -4.775848612189292908e-02 -2.431162744760513306e-01 -7.735490053892135620e-02 -3.438039124011993408e-01 -7.499670982360839844e-02 -6.824610754847526550e-03 6.942027062177658081e-02 4.936676099896430969e-02 3.455148935317993164e-01 -2.515784800052642822e-01 -9.918248653411865234e-02 -1.841342076659202576e-02 -3.352018892765045166e-01 -1.164469048380851746e-01 2.224782556295394897e-01 -2.300870120525360107e-01 -1.411605719476938248e-02 -7.452292740345001221e-02 -1.904319788081920706e-06 -2.859039604663848877e-01 -2.915618419647216797e-01 -1.828171014785766602e-01 -2.924110181629657745e-02 -1.738224029541015625e-01
-8.569592237472534180e-02 -1.805977672338485718e-01 2.205040864646434784e-02 6.025479361414909363e-02 2.038579061627388000e-02 8.486869186162948608e-02 2.323705703020095825e-01 1.566518843173980713e-01 8.920840173959732056e-02 -1.736950874328613281e-02 2.491135299205780029e-01 -5.096431374549865723e-01 1.260107457637786865e-01 -2.146872580051422119e-01 1.177264600992202759e-01 3.445664420723915100e-02 -1.217427551746368408e-01 -2.008559405803680420e-01 6.924238801002502441e-02 -1.456842869520187378e-01 -4.615207761526107788e-02 1.058528572320938110e-01 3.661521673202514648e-01 6.915111094713211060e-02 4.991185385733842850e-03 -9.560633450746536255e-02 -4.090287685394287109e-01 1.360563039779663086e-01 -1.157660633325576782e-01 -1.918465085327625275e-02 3.540017828345298767e-02 -1.390273272991180420e-01
-1.220004707574844360e-01 2.506131529808044434e-01 -1.007539406418800354e-01 2.245330810546875000e-02 -7.213795930147171021e-02 8.655103296041488647e-02 1.479296237230300903e-01 2.592418789863586426e-01 -1.472708731889724731e-01 -2.808455526828765869e-01 -1.968521624803543091e-02 -3.556678593158721924e-01 1.524042189121246338e-01 -1.288811862468719482e-01 -1.484002619981765747e-01 -8.758657425642013550e-02 -6.157293170690536499e-02 8.721723221242427826e-03 2.023896872997283936e-01 -6.079291179776191711e-02 -1.051378324627876282e-01 3.634584844112396240e-01 9.742363542318344116e-02 -7.339744362980127335e-03 -4.575459659099578857e-02 -3.978443443775177002e-01 -2.576434910297393799e-01 4.083894565701484680e-02 2.612999174743890762e-03 -5.242124572396278381e-02 2.630228996276855469e-01 1.063200235366821289e-01
-4.404670372605323792e-02 -3.076656162738800049e-01 8.725759387016296387e-02 3.991546854376792908e-02 -1.494506299495697021e-01 -6.653856486082077026e-02 4.324789345264434814e-02 2.601226866245269775e-01 -2.117048352956771851e-01 -1.619440764188766479e-01 -7.991660386323928833e-02 -2.072071433067321777e-01 -2.468527853488922119e-02 -6.872501224279403687e-02 -4.430289566516876221e-02 1.931848935782909393e-02 -1.996609270572662354e-01 3.107917308807373047e-01 1.089824661612510681e-01 6.954740732908248901e-02 1.416949629783630371e-01 -1.199829205870628357e-02 2.784344255924224854e-01 -1.761373728513717651e-01 -3.404801189899444580e-01 -1.673834621906280518e-01 -2.945394217967987061e-01 -1.883430182933807373e-01 4.419710859656333923e-02 -2.665052711963653564e-01 -1.828315705060958862e-01 -1.238746866583824158e-01
-1.965756714344024658e-01 1.387296896427869797e-02 -7.651556283235549927e-02 3.337821066379547119e-01 -1.897801756858825684e-01 -8.462360501289367676e-02 -1.601651124656200409e-02 8.362379670143127441e-02 6.729377061128616333e-02 -3.991965353488922119e-01 7.721072435379028320e-02 -3.222565725445747375e-02 1.503783911466598511e-01 -2.511884830892086029e-02 1.485817432403564453e-01 9.541124850511550903e-02 2.736857533454895020e-01 -4.002252519130706787e-01 2.025844901800155640e-01 7.894301414489746094e-02 -1.291513442993164062e-01 1.450112611055374146e-01 1.503037810325622559e-01 -1.266866177320480347e-01 -2.276664376258850098e-01 -1.156629472970962524e-01 -2.854987792670726776e-02 -2.899747900664806366e-02 -2.719185054302215576e-01 -1.889924854040145874e-01 1.465286612510681152e-01 -1.070636585354804993e-01
2.161947488784790039e-01 -2.247658371925354004e-01 1.684708148241043091e-02 3.316065296530723572e-02 -8.251810073852539062e-02 8.121851831674575806e-02 -5.098401382565498352e-02 -4.157354589551687241e-03 -7.746101170778274536e-02 -2.241979539394378662e-01 6.544985622167587280e-02 -1.176644712686538696e-01 1.508627645671367645e-02 -1.033487617969512939e-01 -7.221753150224685669e-02 1.034745499491691589e-01 -1.789446771144866943e-01 1.024663373827934265e-01 5.602726340293884277e-02 1.372477859258651733e-01 2.208210080862045288e-01 6.866535544395446777e-02 2.034652531147003174e-01 -2.660338878631591797e-01 -4.457395970821380615e-01 -3.174686729907989502e-01 -3.292341232299804688e-01 -7.033970206975936890e-02 5.498347803950309753e-02 -1.477074623107910156e-01 -2.150695621967315674e-01 -2.646801471710205078e-01
-1.793837845325469971e-01 -3.499305248260498047e-02 -1.134025976061820984e-01 5.341940000653266907e-02 8.158257603645324707e-02 1.253308951854705811e-01 3.634229898452758789e-01 8.558867126703262329e-02 -1.997314095497131348e-01 1.770743913948535919e-02 2.221246659755706787e-01 -4.700970649719238281e-01 -4.966168850660324097e-02 -4.363129660487174988e-02 -7.628269493579864502e-02 7.639565318822860718e-02 -4.554761573672294617e-02 -2.513592243194580078e-01 7.162068039178848267e-02 1.652222871780395508e-01 5.517417192459106445e-02 1.941729336977005005e-01 1.790694743394851685e-01 -1.358826365321874619e-02 -5.313789099454879761e-02 -3.133915662765502930e-01 -2.196046113967895508e-01 1.039622351527214050e-01 7.092723995447158813e-02 -3.391516804695129395e-01 -1.083407923579216003e-01 -3.063092473894357681e-03
-1.975813880562782288e-02 6.845124810934066772e-02 -1.670909821987152100e-01 4.539237916469573975e-01 4.825070127844810486e-02 -1.589991450309753418e-01 1.806808114051818848e-01 6.102310121059417725e-02 1.477987170219421387e-01 -1.140069663524627686e-01 2.402971871197223663e-02 -2.904786169528961182e-01 2.230955362319946289e-01 -2.581377625465393066e-01 -1.884567737579345703e-01 3.907747939229011536e-02 -9.753612428903579712e-02 1.127550750970840454e-01 -8.611970394849777222e-02 2.220392227172851562e-01 -4.586078599095344543e-02 1.898882240056991577e-01 3.138455748558044434e-01 -2.621527016162872314e-01 -7.135736197233200073e-02 -1.864785701036453247e-01 -1.491657691076397896e-03 3.084472417831420898e-01 -4.459613189101219177e-02 -7.801178842782974243e-03 3.974622488021850586e-02 -2.767748944461345673e-02
-8.455410599708557129e-02 7.394120842218399048e-02 9.746100008487701416e-02 1.741577684879302979e-01 3.432093188166618347e-02 -1.152991726994514465e-01 -1.723740845918655396e-01 2.752633206546306610e-02 6.572031974792480469e-02 -2.296975106000900269e-01 4.209617525339126587e-02 5.103203281760215759e-02 -2.012331504374742508e-03 1.894067376852035522e-01 -1.029982510954141617e-02 1.226270720362663269e-01 -2.548762559890747070e-01 -5.531497299671173096e-02 1.762809790670871735e-02 3.399844467639923096e-01 -7.043319940567016602e-02 2.618572115898132324e-01 2.073193043470382690e-01 -1.481236070394515991e-01 -2.628120183944702148e-01 -3.979996442794799805e-01 -4.038851559162139893e-01 7.689238339662551880e-02 1.941669285297393799e-01 -1.152116954326629639e-01 -1.074016690254211426e-01 9.348580241203308105e-02
-3.375537693500518799e-02 1.243335977196693420e-01 8.776623010635375977e-02 2.780957221984863281e-01 4.048632830381393433e-02 -3.524484038352966309e-01 1.087750867009162903e-01 -1.820147633552551270e-01 6.182759627699851990e-02 -2.362197488546371460e-01 1.862043142318725586e-01 -1.393477171659469604e-01 2.396102100610733032e-01 -1.503756940364837646e-01 -3.382764384150505066e-02 1.419007033109664917e-01 -2.216617017984390259e-01 -9.400127083063125610e-02 -1.614700108766555786e-01 2.493204474449157715e-01 -1.446107476949691772e-01 -7.017288822680711746e-03 2.298149615526199341e-01 -1.801991909742355347e-01 -1.433463692665100098e-01 -3.157972991466522217e-01 -2.621192634105682373e-01 1.134525015950202942e-01 1.189897395670413971e-02 1.188670098781585693e-02 2.260128855705261230e-01 -8.278008550405502319e-02
-1.128460168838500977e-01 5.997319519519805908e-02 1.475203484296798706e-01 1.655645221471786499e-01 -7.967244088649749756e-02 9.492217749357223511e-02 2.544739544391632080e-01 3.434497416019439697e-01 1.206487342715263367e-01 -1.292573213577270508e-01 5.079191178083419800e-02 -3.252725005149841309e-01 -1.503130942583084106e-01 -1.944187097251415253e-02 -5.281723663210868835e-02 -6.241054274141788483e-03 3.245210051536560059e-01 1.551032364368438721e-01 -2.100527882575988770e-01 2.518680691719055176e-01 -2.723889350891113281e-01 2.866199798882007599e-02 2.674646377563476562e-01 -2.280814647674560547e-01 2.311166822910308838e-01 -1.674068570137023926e-01 -1.619808673858642578e-01 4.649893194437026978e-02 -3.172022849321365356e-02 1.285029798746109009e-01 -8.207322657108306885e-02 3.708118945360183716e-02
-2.666674256324768066e-01 -2.484713867306709290e-02 -6.042233482003211975e-02 8.191028982400894165e-02 -3.422334194183349609e-01 -4.238997697830200195e-01 1.772913634777069092e-01 1.722428351640701294e-01 -2.019858062267303467e-01 -1.816955804824829102e-01 9.021668881177902222e-02 -2.380996048450469971e-01 -1.028294563293457031e-01 -5.581334698945283890e-03 1.817091107368469238e-01 -3.025343082845211029e-02 1.643839031457901001e-01 -1.727724373340606689e-01 -1.181142032146453857e-01 5.802405253052711487e-02 6.547798216342926025e-02 -1.688621006906032562e-03 7.871669530868530273e-02 -5.603190883994102478e-02 -2.206217646598815918e-01 -6.514187902212142944e-02 -3.026649355888366699e-01 1.362115740776062012e-01 -1.175300031900405884e-01 2.015349417924880981e-01 -4.229950159788131714e-02 -2.640144228935241699e-01
-1.902910917997360229e-01 4.868632182478904724e-02 1.877409517765045166e-01 2.460293173789978027e-01 3.817492397502064705e-03 -2.283398211002349854e-01 4.633784294128417969e-02 2.804380655288696289e-01 1.182329878211021423e-01 -5.478134155273437500e-01 6.299239397048950195e-02 -1.699104160070419312e-01 2.126199603080749512e-01 -4.471131414175033569e-02 -1.686208844184875488e-01 -8.494038134813308716e-02 -7.092269510030746460e-02 -1.269001364707946777e-01 7.358732819557189941e-02 9.728997945785522461e-02 -1.169232726097106934e-01 1.769549995660781860e-01 2.422268316149711609e-02 -1.126876771450042725e-01 4.046029224991798401e-02 -2.730889618396759033e-01 -1.510934531688690186e-01 4.946167394518852234e-02 1.888988018035888672e-01 3.778952732682228088e-02 2.489422112703323364e-01 -8.982585370540618896e-02
4.188865795731544495e-02 -3.101529181003570557e-01 5.035896226763725281e-02 -7.562497258186340332e-02 1.435027271509170532e-01 2.183660678565502167e-02 -1.813629455864429474e-02 -1.072875782847404480e-02 -1.444672141224145889e-02 -2.643177509307861328e-01 2.167474180459976196e-01 -2.054367810487747192e-01 7.484156638383865356e-02 -5.417727306485176086e-02 -1.324913203716278076e-01 -1.965598948299884796e-02 -4.577321186661720276e-02 -6.473957002162933350e-02 7.547037093900144100e-04 1.367251873016357422e-01 1.900708824396133423e-01 8.304867148399353027e-02 1.840560883283615112e-01 -2.611825764179229736e-01 -3.260538876056671143e-01 -3.238162994384765625e-01 -2.907646000385284424e-01 -1.642608344554901123e-01 -3.725972399115562439e-02 -1.712127178907394409e-01 -2.413412034511566162e-01 -3.237426578998565674e-01
4.006706550717353821e-02 -1.073821261525154114e-01 -1.112948358058929443e-01 1.982745677232742310e-01 -1.007008478045463562e-01 -1.702877730131149292e-01 1.221720054745674133e-01 3.724134862422943115e-01 -6.652816385030746460e-02 -3.175441920757293701e-01 5.377091094851493835e-02 -1.733576506376266479e-01 1.482988595962524414e-01 -7.183116674423217773e-02 1.320191621780395508e-01 9.904270619153976440e-02 2.392919361591339111e-01 -2.512844502925872803e-01 3.144356012344360352e-01 2.921846695244312286e-02 1.615892499685287476e-01 9.615179896354675293e-02 8.064375072717666626e-02 7.832399755716323853e-02 -1.695017218589782715e-01 -1.960204094648361206e-01 -3.106295764446258545e-01 -2.174442708492279053e-01 7.345121353864669800e-02 -2.219770997762680054e-01 -1.261437032371759415e-02 -1.262332350015640259e-01
3.587534651160240173e-02 -2.210314571857452393e-01 3.460643067955970764e-02 -9.385619312524795532e-02 6.701064109802246094e-02 1.278514415025711060e-01 -7.557138055562973022e-02 4.686840251088142395e-02 1.259522326290607452e-02 -3.110508620738983154e-01 2.790449559688568115e-01 -1.907174438238143921e-01 7.672218978404998779e-02 -1.083150207996368408e-01 -1.587357372045516968e-02 -1.455903425812721252e-02 -2.159910649061203003e-01 -5.728277936577796936e-02 -1.141161397099494934e-01 9.373910725116729736e-02 1.522371917963027954e-01 5.338260158896446228e-02 3.006045818328857422e-01 -2.170730978250503540e-01 -3.024109303951263428e-01 -3.857705891132354736e-01 -9.622677415609359741e-02 -1.518684029579162598e-01 -3.356923535466194153e-02 -2.489374279975891113e-01 -1.635155379772186279e-01 -2.901597321033477783e-01
-5.876507610082626343e-02 1.937601268291473389e-01 -2.959369122982025146e-02 2.283876296132802963e-03 5.510804802179336548e-02 3.475213423371315002e-03 -1.109444536268711090e-02 2.092815339565277100e-01 -1.247012540698051453e-01 -1.418685168027877808e-01 2.250420898199081421e-01 -4.966914355754852295e-01 -7.301778346300125122e-02 1.143784672021865845e-01 4.659525677561759949e-02 2.052771300077438354e-01 1.215373948216438293e-01 -2.179292030632495880e-02 2.345716953277587891e-01 4.628932476043701172e-01 1.132316365838050842e-01 -2.181521430611610413e-02 1.590519584715366364e-02 -1.947351843118667603e-01 -2.318585962057113647e-01 -2.422493100166320801e-01 -9.486913681030273438e-02 -1.512715518474578857e-01 1.153394728899002075e-01 1.911580003798007965e-02 1.458365321159362793e-01 -1.135858986526727676e-02
2.671251073479652405e-02 1.736972182989120483e-01 -1.479913890361785889e-01 4.757913947105407715e-02 -4.664893820881843567e-02 -6.498032808303833008e-02 1.757581233978271484e-01 2.261563390493392944e-01 -1.142006218433380127e-01 -1.719341874122619629e-01 -6.060069054365158081e-02 -4.989389479160308838e-01 -2.147464640438556671e-02 -2.617001533508300781e-01 1.121142879128456116e-01 8.237999677658081055e-02 -2.035001665353775024e-01 -2.767225205898284912e-01 4.868525266647338867e-02 2.517040446400642395e-02 1.111015826463699341e-01 2.826545834541320801e-01 1.243567317724227905e-01 4.778086394071578979e-02 -1.143230423331260681e-01 -1.668071895837783813e-01 -2.843824625015258789e-01 -3.058572672307491302e-02 1.286395639181137085e-01 -4.285940155386924744e-02 -3.141762614250183105e-01 -4.715012013912200928e-02
-1.328181326389312744e-01 -1.977695673704147339e-01 -1.163073480129241943e-01 1.340534240007400513e-01 -4.504397138953208923e-02 -1.996798515319824219e-01 -1.994407922029495239e-02 2.781890034675598145e-01 -2.071028575301170349e-02 -1.430402994155883789e-01 3.113395273685455322e-01 -3.416890799999237061e-01 1.252483390271663666e-02 3.891607001423835754e-02 -5.002667754888534546e-02 6.574480980634689331e-02 1.015509963035583496e-01 -2.363390326499938965e-01 2.872573137283325195e-01 5.015674605965614319e-02 1.595329046249389648e-01 -2.204659627750515938e-03 9.691512584686279297e-02 -5.657389387488365173e-02 -1.800965517759323120e-01 -1.619876623153686523e-01 -3.004127442836761475e-01 -5.058121308684349060e-02 -3.110199421644210815e-02 -4.270522594451904297e-01 -1.468150168657302856e-01 5.800689756870269775e-02
2.918822504580020905e-02 -1.751102805137634277e-01 -4.909077659249305725e-02 9.064285457134246826e-02 1.511035412549972534e-01 1.029209867119789124e-01 8.269656449556350708e-02 3.726287931203842163e-02 -2.348207123577594757e-02 -3.044013977050781250e-01 1.750517785549163818e-01 -1.305758804082870483e-01 -7.657681405544281006e-02 2.262441441416740417e-03 -2.628804743289947510e-01 4.789743945002555847e-02 -9.906192123889923096e-02 -3.476214781403541565e-02 -1.457307040691375732e-01 1.747816205024719238e-01 1.978795677423477173e-01 1.242774203419685364e-01 2.774966359138488770e-01 -1.937767416238784790e-01 -4.215626418590545654e-01 -2.993341386318206787e-01 -1.985196769237518311e-01 -2.363338619470596313e-01 -6.019826605916023254e-02 -9.159623086452484131e-02 -2.120984643697738647e-01 -2.156153321266174316e-01
1.933827102184295654e-01 1.965919286012649536e-01 3.498555123805999756e-01 -1.029389798641204834e-01 -7.789906114339828491e-02 -4.889964312314987183e-02 -6.134768947958946228e-02 1.427625715732574463e-01 -4.361756145954132080e-02 -3.176995217800140381e-01 -2.450337074697017670e-02 -2.365443408489227295e-01 -2.080636620521545410e-01 -1.219807043671607971e-01 -7.776048779487609863e-02 -4.313822370022535324e-03 1.198884025216102600e-01 -2.342119216918945312e-01 -8.442648500204086304e-02 4.288453757762908936e-01 -1.365535706281661987e-01 1.524696648120880127e-01 1.634334679692983627e-03 -5.916795507073402405e-02 1.793127357959747314e-01 -3.865142464637756348e-01 -1.892928779125213623e-01 -6.148903630673885345e-03 1.907163858413696289e-02 5.129725113511085510e-02 3.654645010828971863e-02 8.557178825139999390e-02
-1.686976552009582520e-01 -1.408541351556777954e-01 -3.638110458850860596e-01 2.480303794145584106e-01 2.070857584476470947e-01 -2.043298482894897461e-01 3.641945496201515198e-02 1.795426160097122192e-01 7.277788966894149780e-02 -2.552628219127655029e-01 1.391818076372146606e-01 -4.275438562035560608e-02 -1.567272990942001343e-01 -1.720493659377098083e-02 -2.956377565860748291e-01 9.554445743560791016e-02 -1.969362497329711914e-01 -1.332710981369018555e-01 -1.991657018661499023e-01 7.494763284921646118e-02 1.838139891624450684e-01 7.521884143352508545e-02 1.770769208669662476e-01 -3.169500529766082764e-01 -2.813367731869220734e-02 -4.809111356735229492e-02 -3.066001236438751221e-01 8.217940106987953186e-03 9.885249286890029907e-02 -1.129060164093971252e-01 1.530640199780464172e-02 -1.832042634487152100e-01
-4.234201461076736450e-02 1.966965347528457642e-01 -2.088747918605804443e-01 2.441782355308532715e-01 2.241495065391063690e-02 6.705899536609649658e-02 2.041037380695343018e-01 2.847352623939514160e-01 -2.191713750362396240e-01 -7.717381417751312256e-02 1.980580575764179230e-02 -6.044372916221618652e-01 3.230636566877365112e-02 -1.493922322988510132e-01 8.315142244100570679e-02 9.027879685163497925e-02 -2.056648433208465576e-01 -6.482985615730285645e-02 -6.258726119995117188e-03 1.240706071257591248e-01 -5.984387919306755066e-02 2.639235556125640869e-01 4.903890937566757202e-02 -3.017480019479990005e-03 -9.777356684207916260e-02 -2.112748771905899048e-01 -1.673126965761184692e-01 6.454364955425262451e-02 1.347801983356475830e-01 -1.090439409017562866e-01 6.174443289637565613e-02 1.121165901422500610e-01
-1.318194568157196045e-01 1.443113759160041809e-02 2.277799248695373535e-01 3.023816049098968506e-01 1.119699776172637939e-01 -3.011936545372009277e-01 1.469413191080093384e-01 1.664722710847854614e-01 7.543334364891052246e-02 -2.402359992265701294e-01 1.850895583629608154e-01 -2.148693799972534180e-01 2.153264284133911133e-01 1.231640502810478210e-01 -3.769640251994132996e-02 1.960394978523254395e-01 -2.122518569231033325e-01 4.233620315790176392e-02 -1.502660214900970459e-01 1.889575570821762085e-01 8.495225012302398682e-02 -6.261913478374481201e-02 2.985582053661346436e-01 -1.118340194225311279e-01 -2.804190218448638916e-01 -2.621422111988067627e-01 -2.046484500169754028e-01 7.810220122337341309e-03 7.261373847723007202e-02 -8.222110569477081299e-02 1.225895062088966370e-01 8.398219197988510132e-02
3.769002482295036316e-02 -2.161122262477874756e-01 -3.873007744550704956e-02 -1.591210439801216125e-02 6.317272037267684937e-02 1.153523921966552734e-01 -2.091812342405319214e-02 1.002597957849502563e-01 -4.991677030920982361e-02 -3.087584972381591797e-01 2.818403542041778564e-01 -5.171078443527221680e-02 1.098600924015045166e-01 -1.331946104764938354e-01 -8.012007176876068115e-02 -5.619109049439430237e-02 -1.201098784804344177e-01 -4.898374900221824646e-03 -9.245312213897705078e-02 8.219558745622634888e-02 2.184632569551467896e-01 1.389252394437789917e-01 3.443105220794677734e-01 -2.573242783546447754e-01 -2.902007699012756348e-01 -3.494558334350585938e-01 -2.179730534553527832e-01 -1.239289566874504089e-01 3.712568664923310280e-03 -1.543247550725936890e-01 -1.866513043642044067e-01 -3.059342205524444580e-01
-7.713888585567474365e-02 -4.465892165899276733e-02 4.910019412636756897e-02 4.663148894906044006e-02 -9.201327711343765259e-02 -8.948388695716857910e-02 6.567616760730743408e-02 1.273588538169860840e-01 4.300241172313690186e-02 -6.567437201738357544e-02 1.255000829696655273e-01 -5.355249643325805664e-01 -5.810651555657386780e-02 -5.419363453984260559e-02 -6.879246979951858521e-02 -3.427765797823667526e-03 3.782292827963829041e-02 -3.189274966716766357e-01 4.325359687209129333e-02 -9.869287023320794106e-04 2.512144446372985840e-01 1.383853703737258911e-01 1.564445197582244873e-01 -8.036506921052932739e-02 -2.862453926354646683e-03 1.184673607349395752e-01 -5.054398179054260254e-01 7.225707918405532837e-02 -1.095628440380096436e-01 -3.467230200767517090e-01 4.235316067934036255e-02 -6.121847033500671387e-02
-5.635989829897880554e-03 2.230678871273994446e-02 -3.156760931015014648e-01 8.397333323955535889e-02 1.995132267475128174e-01 6.712077558040618896e-02 2.347637116909027100e-01 -7.755956053733825684e-02 -1.525085978209972382e-02 -6.548799276351928711e-01 7.471133768558502197e-02 -1.185343489050865173e-01 -1.582686007022857666e-01 -2.728902697563171387e-01 -1.139472648501396179e-01 2.971975691616535187e-02 -3.168527036905288696e-02 -6.048053130507469177e-02 -7.021921873092651367e-02 -8.813249319791793823e-02 -1.818100512027740479e-01 1.155867800116539001e-01 8.943276852369308472e-02 -1.417091041803359985e-01 -1.740002185106277466e-01 -2.157121151685714722e-01 -1.030764430761337280e-01 1.246803328394889832e-01 -1.260177046060562134e-01 -1.095991730690002441e-01 -4.961054772138595581e-02 4.863356240093708038e-03
-2.499421387910842896e-01 -1.137857213616371155e-01 2.537108957767486572e-01 1.521687954664230347e-01 2.180770784616470337e-01 -1.944910734891891479e-01 8.206031471490859985e-02 1.309212595224380493e-01 -3.671702370047569275e-02 -3.957071006298065186e-01 -7.170093059539794922e-02 -2.898225188255310059e-01 6.733894348144531250e-02 3.604072332382202148e-02 -1.508901417255401611e-01 5.427408963441848755e-02 -4.096744582056999207e-03 -1.595961451530456543e-01 -6.430765241384506226e-02 1.351632475852966309e-01 -1.224411278963088989e-01 1.277805119752883911e-01 1.837063431739807129e-01 -2.106664180755615234e-01 4.205853119492530823e-02 -3.211030066013336182e-01 1.654172316193580627e-02 1.369755156338214874e-02 1.685066819190979004e-01 1.459216605871915817e-02 3.969243764877319336e-01 -1.863243803381919861e-02
1.532956808805465698e-01 -8.613210916519165039e-02 1.381009221076965332e-01 -3.687782585620880127e-02 -1.776974350214004517e-01 5.332854762673377991e-02 1.212366521358489990e-01 1.184331998229026794e-02 1.300054192543029785e-01 -2.624936401844024658e-01 1.987353563308715820e-01 -2.345446497201919556e-01 -4.223177209496498108e-02 -1.997132599353790283e-01 -1.230968534946441650e-01 6.336232274770736694e-02 -1.299144327640533447e-01 1.083076894283294678e-01 -8.454441279172897339e-02 5.562354251742362976e-02 2.220854759216308594e-01 -5.452624708414077759e-02 3.385767340660095215e-01 -1.544804275035858154e-01 -2.739820182323455811e-01 -8.485889434814453125e-02 -3.665726184844970703e-01 -2.195098847150802612e-01 -6.503646820783615112e-02 -1.625281572341918945e-01 -1.425340920686721802e-01 -3.358738124370574951e-01
-3.431995213031768799e-02 -1.061072573065757751e-01 8.567164652049541473e-03 2.035703957080841064e-01 -7.280033081769943237e-02 -7.112974673509597778e-02 3.437130153179168701e-02 3.264697194099426270e-01 -9.645272046327590942e-02 -1.720606386661529541e-01 1.964819431304931641e-01 -5.029381513595581055e-01 -5.798189435154199600e-03 -8.388315141201019287e-02 -2.862312458455562592e-02 -8.535666391253471375e-03 1.656473577022552490e-01 -2.575934529304504395e-01 3.154213130474090576e-01 -1.028959453105926514e-01 1.908774375915527344e-01 -1.383269876241683960e-01 1.750411540269851685e-01 5.950578954070806503e-03 -2.957306802272796631e-01 -9.891728311777114868e-02 -7.808533310890197754e-02 -6.326306611299514771e-03 -4.993252828717231750e-02 -2.862554490566253662e-01 6.790796294808387756e-03 -1.073716655373573303e-01
-1.449076086282730103e-01 -7.180570811033248901e-02 -3.689011931419372559e-02 3.109440207481384277e-01 -1.578967720270156860e-01 -2.545862831175327301e-02 -6.387076526880264282e-02 -2.696045674383640289e-02 1.033980101346969604e-01 -3.264895677566528320e-01 3.942995518445968628e-02 -2.176734805107116699e-01 2.303737401962280273e-02 -1.776278913021087646e-01 1.751965433359146118e-01 6.703812628984451294e-02 1.321340352296829224e-01 -1.844749152660369873e-01 2.190372645854949951e-01 4.076345562934875488e-01 -1.713786274194717407e-01 1.869740486145019531e-01 3.950452804565429688e-01 6.001647561788558960e-02 -7.232026010751724243e-02 1.769657135009765625e-01 -2.025593072175979614e-01 9.434901922941207886e-02 -5.269864574074745178e-02 -1.015764009207487106e-02 1.754316538572311401e-01 -4.645057767629623413e-02
-1.536163091659545898e-01 -1.091231405735015869e-01 -9.705033898353576660e-02 7.689949870109558105e-02 2.202650904655456543e-01 9.262026846408843994e-02 1.252074390649795532e-01 5.468357726931571960e-02 -2.536067552864551544e-02 -2.892715036869049072e-01 2.855050265789031982e-01 -1.565864682197570801e-01 -5.059612542390823364e-02 -1.261228770017623901e-01 -2.987666130065917969e-01 1.541524231433868408e-01 2.350729703903198242e-02 9.491471946239471436e-02 -7.778654992580413818e-02 3.191646337509155273e-01 1.189487800002098083e-01 8.797837793827056885e-02 1.373781114816665649e-01 -1.119328811764717102e-01 -2.892930209636688232e-01 -2.409561127424240112e-01 -1.451362073421478271e-01 -2.352257370948791504e-01 -3.838434070348739624e-02 -1.550293117761611938e-01 -5.691245570778846741e-02 -3.659138381481170654e-01
-9.796420484781265259e-02 -1.118702217936515808e-01 -5.045422539114952087e-02 5.091152340173721313e-02 1.112110018730163574e-01 -1.662233024835586548e-01 -5.579627677798271179e-02 1.186949089169502258e-01 -2.235457533970475197e-03 -5.000745058059692383e-01 5.457912757992744446e-02 -8.394353091716766357e-02 7.925745099782943726e-02 -2.018500417470932007e-01 2.961076498031616211e-01 -3.807111829519271851e-02 9.235353022813796997e-02 -1.597805768251419067e-01 1.931620948016643524e-02 -1.409674584865570068e-01 -4.120344519615173340e-01 -7.783737033605575562e-02 3.389745652675628662e-01 -1.308408677577972412e-01 -2.510995864868164062e-01 -1.525858975946903229e-02 -1.574477553367614746e-01 2.125431150197982788e-01 -1.126379445195198059e-01 -9.532636404037475586e-02 -3.334920853376388550e-02 3.160032629966735840e-02
-2.136324904859066010e-02 1.291290391236543655e-02 2.098563313484191895e-01 1.514153927564620972e-01 -1.990637779235839844e-01 -1.986696720123291016e-01 1.303261220455169678e-01 3.716888604685664177e-03 6.190826185047626495e-03 -1.300869733095169067e-01 -1.280527189373970032e-02 -5.734683573246002197e-02 1.030453294515609741e-01 -5.209916830062866211e-02 3.091001138091087341e-02 5.895791202783584595e-02 -1.108537092804908752e-01 1.705157309770584106e-01 1.853320598602294922e-01 2.413846403360366821e-01 9.590451419353485107e-02 1.999259591102600098e-01 3.008079528808593750e-01 -2.361084669828414917e-01 -4.538377523422241211e-01 -2.404210716485977173e-01 -2.965249121189117432e-01 1.776303201913833618e-01 2.212036401033401489e-01 -4.420633986592292786e-02 -6.341540813446044922e-02 -1.749325245618820190e-01
-4.062299057841300964e-02 -1.547540873289108276e-01 1.210482940077781677e-01 -4.842211678624153137e-02 2.162399515509605408e-02 -3.231235146522521973e-01 -4.824580997228622437e-02 1.072651520371437073e-02 2.088705077767372131e-02 -2.607866823673248291e-01 -1.925861239433288574e-01 -6.494157016277313232e-02 8.807445317506790161e-02 2.494294568896293640e-02 6.876262277364730835e-02 1.200450360774993896e-01 8.632769435644149780e-02 3.026501089334487915e-02 2.104586660861968994e-01 3.489981219172477722e-02 -2.480474561452865601e-01 -7.184156775474548340e-02 1.250429153442382812e-01 -4.223429560661315918e-01 -6.756498664617538452e-02 -2.817898690700531006e-01 -4.889421463012695312e-01 -2.075738459825515747e-01 4.925919696688652039e-03 -1.057973578572273254e-01 5.360902100801467896e-02 -1.342500001192092896e-01
-1.000295672565698624e-02 1.222582831978797913e-01 3.930411115288734436e-02 2.244671732187271118e-01 -1.994878351688385010e-01 -1.025886014103889465e-01 2.019470483064651489e-01 3.115129768848419189e-01 -1.801210641860961914e-01 -4.502704739570617676e-01 -4.193122964352369308e-03 -1.749257445335388184e-01 1.167507022619247437e-01 -5.220692977309226990e-02 7.976430654525756836e-02 4.555057361721992493e-02 9.941973723471164703e-03 -1.214816421270370483e-01 2.225331962108612061e-01 2.871524989604949951e-01 9.095242619514465332e-02 2.627047300338745117e-01 1.274385154247283936e-01 -6.274832785129547119e-02 -2.239626646041870117e-01 2.304562032222747803e-01 7.742522656917572021e-02 1.173753142356872559e-01 -1.858798414468765259e-01 -1.714202314615249634e-01 1.338156014680862427e-01 -7.141835242509841919e-02
-1.224088016897439957e-02 2.355596423149108887e-02 -2.361482679843902588e-01 9.560462832450866699e-02 -1.033665463328361511e-01 -5.298713967204093933e-02 8.355890214443206787e-02 3.256611526012420654e-01 -3.594104945659637451e-01 -1.977370977401733398e-01 1.447950154542922974e-01 -2.600243687629699707e-01 -2.925483584403991699e-01 -5.216757953166961670e-02 -4.741897061467170715e-02 4.564083740115165710e-02 -6.769411265850067139e-02 -8.946263045072555542e-02 -1.606422825716435909e-03 3.300677537918090820e-01 -1.813990920782089233e-01 6.818731874227523804e-02 1.184937059879302979e-01 -1.267796754837036133e-01 9.566194564104080200e-02 3.322404250502586365e-02 9.645941108465194702e-02 4.766286537051200867e-02 -2.575083076953887939e-01 -2.814155817031860352e-01 -2.752333581447601318e-01 -1.614792346954345703e-01
-2.133876681327819824e-01 -3.368157893419265747e-02 3.982988372445106506e-02 2.250555604696273804e-01 -3.945981711149215698e-02 -1.791276782751083374e-01 -4.759985208511352539e-02 1.026462391018867493e-02 -1.730222068727016449e-02 -5.031389594078063965e-01 -6.469311565160751343e-02 -1.481180936098098755e-01 -6.598207354545593262e-02 -1.173245161771774292e-01 -4.221147596836090088e-01 -1.128695383667945862e-01 -2.862851619720458984e-01 -5.302717164158821106e-02 2.550930529832839966e-02 -4.473507404327392578e-02 1.392829567193984985e-01 2.359321340918540955e-02 -8.580670505762100220e-02 -1.914546787738800049e-01 -1.285288184881210327e-01 -2.678414583206176758e-01 -2.151168882846832275e-01 5.972611159086227417e-02 1.531073898077011108e-01 -1.588197499513626099e-01 -1.598814874887466431e-01 -1.128829270601272583e-01
-1.536776870489120483e-01 3.017389215528964996e-02 -1.522368639707565308e-01 1.505713015794754028e-01 -7.347775995731353760e-02 -2.693497836589813232e-01 -1.838900893926620483e-01 -1.740160863846540451e-03 4.857711493968963623e-02 -4.566191136837005615e-01 -8.452543616294860840e-02 -2.817755937576293945e-01 4.543088003993034363e-02 3.133069351315498352e-02 -8.586491644382476807e-02 7.064372301101684570e-02 1.805449277162551880e-01 -3.159483373165130615e-01 -1.355557292699813843e-01 3.673896566033363342e-02 -1.278990954160690308e-01 3.045909106731414795e-01 3.497793972492218018e-01 -3.806713223457336426e-02 -2.070827782154083252e-01 5.898005142807960510e-02 5.876338481903076172e-02 1.286579966545104980e-01 3.941845893859863281e-02 8.243131637573242188e-02 1.493954360485076904e-01 -1.514503359794616699e-01
-1.233586892485618591e-01 7.665763795375823975e-02 -1.224233433604240417e-01 6.520183384418487549e-02 -1.335357315838336945e-02 1.578090190887451172e-01 1.190164219588041306e-02 4.901938512921333313e-02 8.758799731731414795e-02 -3.998652696609497070e-01 6.115116178989410400e-02 -3.357478678226470947e-01 -7.665289938449859619e-02 -2.174104750156402588e-01 1.766169071197509766e-01 -1.799850612878799438e-01 6.493145972490310669e-02 -3.175144493579864502e-01 1.144851297140121460e-01 2.177252024412155151e-01 -9.799546003341674805e-02 2.948207259178161621e-01 2.238798886537551880e-01 -2.026156522333621979e-02 8.818101882934570312e-02 -8.042319864034652710e-02 -3.376877307891845703e-01 8.181080967187881470e-02 -5.285373702645301819e-02 1.293611992150545120e-02 -2.837179899215698242e-01 1.598991081118583679e-02
-1.402639895677566528e-01 -3.436490520834922791e-02 4.593597352504730225e-02 1.179215833544731140e-01 1.948298662900924683e-01 -2.033808231353759766e-01 2.715501785278320312e-01 8.724085241556167603e-02 9.333541989326477051e-02 -5.435214042663574219e-01 1.137575730681419373e-01 1.984295845031738281e-01 -7.742140442132949829e-02 -2.434927672147750854e-01 -8.525765687227249146e-02 1.803384125232696533e-01 2.182700634002685547e-01 1.772823277860879898e-03 -1.356497965753078461e-02 8.839160203933715820e-02 -2.738074064254760742e-01 1.750322617590427399e-02 2.573390007019042969e-01 -1.453874558210372925e-01 -8.784912526607513428e-02 -2.351873926818370819e-02 -1.259206086397171021e-01 -3.991363942623138428e-02 -1.111836433410644531e-01 -2.150502651929855347e-01 8.327050507068634033e-02 -1.771974116563796997e-01
8.993761241436004639e-02 2.774948477745056152e-01 -1.773502677679061890e-02 7.096511870622634888e-02 -2.056402713060379028e-01 -9.643448144197463989e-02 2.125812917947769165e-01 1.407724618911743164e-01 4.250284284353256226e-02 -2.294703423976898193e-01 2.889103628695011139e-02 -2.432483881711959839e-01 1.391764581203460693e-01 6.612405925989151001e-02 -5.058463290333747864e-02 3.555554747581481934e-01 8.413806557655334473e-02 -1.498325169086456299e-01 -2.483914494514465332e-01 4.229325950145721436e-01 -8.154549449682235718e-02 -1.669237613677978516e-01 1.615465059876441956e-02 4.286792874336242676e-02 -1.889932304620742798e-01 -3.403353691101074219e-01 -7.122010737657546997e-02 6.919177621603012085e-02 -3.161482885479927063e-02 2.181173563003540039e-01 3.189934417605400085e-02 -8.979731798171997070e-02
9.442500025033950806e-02 1.427736569894477725e-04 -2.802041545510292053e-02 1.752034723758697510e-01 2.144762501120567322e-02 -1.070745289325714111e-01 1.058577299118041992e-01 3.081567585468292236e-01 1.979964599013328552e-02 -1.058904677629470825e-01 1.546347439289093018e-01 -4.472692310810089111e-01 1.068857032805681229e-02 -1.761966794729232788e-01 5.736242234706878662e-02 6.964140385389328003e-02 1.407219618558883667e-01 -2.764004766941070557e-01 2.105933427810668945e-01 8.388001471757888794e-02 1.666785776615142822e-01 9.499313309788703918e-03 2.015447914600372314e-01 -1.183736324310302734e-01 -1.909672319889068604e-01 3.177787363529205322e-02 -2.084031999111175537e-01 -1.012370884418487549e-01 9.445804357528686523e-02 -4.810306727886199951e-01 -6.150557473301887512e-02 -3.605533018708229065e-02
1.867591887712478638e-01 -4.575867578387260437e-02 6.268321722745895386e-02 -2.568049728870391846e-02 -2.717857956886291504e-01 -2.891128323972225189e-02 3.607231080532073975e-01 2.222755402326583862e-01 1.299582868814468384e-01 -2.741019725799560547e-01 -9.623629972338676453e-03 -2.621127367019653320e-01 -7.688698917627334595e-02 -2.086353003978729248e-01 -1.251518726348876953e-01 5.821310728788375854e-02 5.387988872826099396e-03 -2.846380472183227539e-01 -1.933256387710571289e-01 1.663680821657180786e-01 -2.732912898063659668e-01 1.853698790073394775e-01 9.707047045230865479e-02 -1.400868296623229980e-01 1.083902940154075623e-01 -1.088373735547065735e-01 -1.565870642662048340e-02 -6.913084536790847778e-02 1.571793407201766968e-01 1.514022946357727051e-01 7.302552461624145508e-02 -3.303357064723968506e-01
-6.717856228351593018e-02 1.465407311916351318e-01 -3.543470203876495361e-01 6.985009461641311646e-02 2.674894966185092926e-02 1.505600810050964355e-01 1.902916468679904938e-02 6.585690379142761230e-02 -1.758903115987777710e-01 -3.562905192375183105e-01 2.731390297412872314e-01 -4.039364159107208252e-01 -1.612407863140106201e-01 -6.300419569015502930e-02 -6.376414746046066284e-02 3.257622709497809410e-03 -1.486769132316112518e-02 -3.900528848171234131e-01 4.169484600424766541e-02 1.495945453643798828e-02 -3.353821486234664917e-02 3.347938060760498047e-01 2.319078594446182251e-01 -1.054138760082423687e-03 -3.303162520751357079e-04 -1.023744884878396988e-02 -2.221175879240036011e-01 -5.039906874299049377e-02 -1.349207665771245956e-02 -1.107296273112297058e-01 -8.584005990996956825e-04 7.119362708181142807e-03
1.844045966863632202e-01 -1.988767981529235840e-01 -1.654695160686969757e-02 3.070778027176856995e-02 2.690111100673675537e-02 -1.164784133434295654e-01 3.321827948093414307e-02 -4.527592286467552185e-02 -3.049550950527191162e-01 -2.959573864936828613e-01 9.508816897869110107e-02 -2.604548037052154541e-01 2.270086109638214111e-01 -2.195349484682083130e-01 -9.997855871915817261e-02 2.084390074014663696e-01 2.485327795147895813e-02 -1.652106344699859619e-01 -8.296718448400497437e-02 9.698680043220520020e-02 -9.594418108463287354e-02 2.010164707899093628e-01 1.410787254571914673e-01 -2.801553606986999512e-01 -1.622641682624816895e-01 1.263486687093973160e-02 -1.557452529668807983e-01 1.127557903528213501e-01 2.526789605617523193e-01 -1.783726811408996582e-01 -1.523267626762390137e-01 3.501601219177246094e-01
-4.371590167284011841e-02 -1.094673201441764832e-01 -1.620876044034957886e-01 4.763050004839897156e-02 -2.350056022405624390e-01 -2.835935950279235840e-01 -1.024954915046691895e-01 1.513489782810211182e-01 -8.590726554393768311e-02 -3.025071322917938232e-01 -2.149282991886138916e-01 -1.134686917066574097e-01 -2.467755526304244995e-01 -2.628299295902252197e-01 -1.715673804283142090e-01 1.822448223829269409e-01 9.361159801483154297e-02 2.227671891450881958e-01 -3.445328772068023682e-02 1.109045445919036865e-01 -4.334755241870880127e-01 1.573413610458374023e-01 1.141079291701316833e-01 6.328259408473968506e-02 1.447128225117921829e-02 -1.969337761402130127e-01 -8.556392043828964233e-03 -2.846523374319076538e-02 -1.840600557625293732e-02 -1.534239500761032104e-01 -1.542617529630661011e-01 -2.209204435348510742e-01
-5.193238612264394760e-03 -1.351666599512100220e-01 5.736919865012168884e-02 1.485344767570495605e-01 -2.115863747894763947e-02 -1.052577942609786987e-01 -3.692226484417915344e-02 1.646171510219573975e-01 -2.072567939758300781e-01 -8.204887062311172485e-02 2.739343345165252686e-01 -4.612721800804138184e-01 -3.265839070081710815e-02 8.316572755575180054e-02 2.147985100746154785e-01 7.495620846748352051e-02 2.417484372854232788e-01 -2.437183707952499390e-01 1.952667683362960815e-01 3.681595623493194580e-02 1.357001215219497681e-01 -4.563440009951591492e-02 1.446030139923095703e-01 -1.631089001893997192e-01 -1.013255491852760315e-01 -1.452250927686691284e-01 -3.809618055820465088e-01 -1.350969821214675903e-01 -4.591715708374977112e-02 -3.017094731330871582e-01 4.814600199460983276e-02 -5.990527197718620300e-02
-5.633177980780601501e-02 6.415695697069168091e-02 -3.209969401359558105e-01 8.190643042325973511e-02 1.156112626194953918e-01 8.276057243347167969e-02 -1.672795414924621582e-01 -8.236893266439437866e-02 -2.417668551206588745e-01 -2.902587950229644775e-01 1.753809452056884766e-01 -3.314964473247528076e-01 -2.804642915725708008e-02 8.493719249963760376e-02 1.095369681715965271e-01 1.035627722740173340e-01 1.195418238639831543e-01 -9.066412597894668579e-02 1.296185404062271118e-01 2.267257422208786011e-01 1.399906128644943237e-01 -5.940166488289833069e-02 1.000351458787918091e-01 -3.366788923740386963e-01 9.562908113002777100e-02 -2.168044000864028931e-01 -4.178366959095001221e-01 3.066277876496315002e-02 -2.262461557984352112e-02 1.229989826679229736e-01 1.215370818972587585e-01 -1.208968311548233032e-01
1.164285391569137573e-01 -5.876942351460456848e-02 2.251363173127174377e-02 7.422036677598953247e-02 1.080983132123947144e-01 -8.065198361873626709e-02 7.327673584222793579e-02 1.112221740186214447e-02 -2.306283116340637207e-01 -2.438240945339202881e-01 1.508708298206329346e-01 -9.815511107444763184e-02 6.128270179033279419e-02 4.463960602879524231e-02 4.091936722397804260e-02 -7.320068310946226120e-03 -1.799738407135009766e-01 -2.263950183987617493e-02 9.565982036292552948e-03 3.219763636589050293e-01 4.581805765628814697e-01 2.577693760395050049e-01 2.820263504981994629e-01 -1.913540214300155640e-01 -1.312036253511905670e-02 -3.184185028076171875e-01 -1.563201099634170532e-01 -6.798743456602096558e-02 -1.757770478725433350e-01 -3.106638491153717041e-01 -3.719429671764373779e-02 -1.103295236825942993e-01
-1.327772140502929688e-01 1.058168336749076843e-01 1.935475766658782959e-01 2.267783135175704956e-01 -2.988889254629611969e-02 -3.270519375801086426e-01 1.468923240900039673e-01 1.178476586937904358e-01 1.447837948799133301e-01 -2.270364314317703247e-01 1.175387203693389893e-02 -6.316685676574707031e-02 1.006431691348552704e-02 -1.034038662910461426e-01 -4.002896323800086975e-02 1.327971816062927246e-01 -6.761431694030761719e-02 1.270755380392074585e-01 -3.170972317457199097e-02 1.148756071925163269e-01 -1.128885149955749512e-02 3.244643658399581909e-02 3.305618166923522949e-01 -2.523033022880554199e-01 -3.294336497783660889e-01 -2.605522871017456055e-01 -4.701121449470520020e-01 3.619803581386804581e-03 3.734581405296921730e-03 -1.111564934253692627e-01 1.155843734741210938e-01 -1.014811545610427856e-02
-2.297472953796386719e-02 6.240022927522659302e-02 1.061454191803932190e-01 -2.598788216710090637e-02 4.115064442157745361e-02 -2.328873723745346069e-01 2.841937839984893799e-01 -2.795082628726959229e-01 -1.043825149536132812e-01 -3.576426208019256592e-01 6.486710160970687866e-02 2.541579678654670715e-02 -1.284422129392623901e-01 -3.826717138290405273e-01 5.623518303036689758e-02 2.155517637729644775e-01 -2.552350051701068878e-02 -2.525169551372528076e-01 -1.055938079953193665e-01 1.993275433778762817e-01 8.398577570915222168e-02 -4.973328486084938049e-02 1.698735207319259644e-01 -1.906443573534488678e-02 -1.016737967729568481e-01 -3.550270497798919678e-01 -1.409782767295837402e-01 -9.583870321512222290e-02 -3.028334975242614746e-01 -2.263449877500534058e-02 2.170283114537596703e-03 2.975831367075443268e-02
6.033727433532476425e-03 2.445698678493499756e-01 -1.291569173336029053e-01 4.350630193948745728e-02 -1.736845821142196655e-01 -1.341013312339782715e-01 -3.842453286051750183e-02 4.342475831508636475e-01 -3.800529986619949341e-02 -1.627682447433471680e-01 -8.068346232175827026e-02 -2.852658629417419434e-01 -4.910963773727416992e-02 -5.305097252130508423e-02 -1.799639463424682617e-01 2.607924342155456543e-01 9.807249158620834351e-02 -2.755177617073059082e-01 -4.624250903725624084e-02 2.266135215759277344e-01 -2.324813455343246460e-01 -3.830866515636444092e-02 1.920479834079742432e-01 3.994962945580482483e-02 -2.719199955463409424e-01 -1.914017796516418457e-01 -5.331927910447120667e-02 1.041489914059638977e-01 1.574068069458007812e-01 6.557870656251907349e-02 1.843716800212860107e-01 -2.039082646369934082e-01
1.410594880580902100e-01 -2.980948984622955322e-02 -6.168148294091224670e-02 5.886797234416007996e-02 -2.813073433935642242e-02 2.561465278267860413e-02 3.323716297745704651e-02 1.237803399562835693e-01 7.005151361227035522e-02 -3.831371068954467773e-01 -8.247060328722000122e-02 -1.503394097089767456e-01 1.858991682529449463e-01 -5.045832134783267975e-03 -1.431312114000320435e-01 4.077449068427085876e-02 -7.191128283739089966e-02 -5.581918731331825256e-02 1.880112588405609131e-01 -2.348719090223312378e-01 -1.381775800837203860e-04 -3.090339526534080505e-02 5.729222893714904785e-01 -4.081316664814949036e-02 -4.440267011523246765e-02 -1.957613378763198853e-01 -3.472356796264648438e-01 -1.550242900848388672e-01 -2.430217415094375610e-01 2.435463666915893555e-02 1.245169788599014282e-01 1.628344953060150146e-01
-1.476939767599105835e-01 9.679298847913742065e-02 1.921125687658786774e-02 3.791002929210662842e-01 -6.169689819216728210e-02 -2.601110935211181641e-01 2.314337342977523804e-02 -1.214191988110542297e-01 1.970833539962768555e-02 -2.220879346132278442e-01 1.291390955448150635e-01 -3.255856037139892578e-01 2.659291625022888184e-01 -1.714310348033905029e-01 -2.623019516468048096e-01 -5.205142498016357422e-02 -1.206451281905174255e-01 -2.924920320510864258e-01 -1.606668829917907715e-01 1.120700761675834656e-01 -1.260422617197036743e-01 1.117508560419082642e-01 1.371252089738845825e-01 -3.022903203964233398e-01 -1.158488988876342773e-01 -2.388868927955627441e-01 5.147844552993774414e-02 2.621306478977203369e-02 -5.890924483537673950e-02 -2.061687782406806946e-02 1.866955459117889404e-01 -6.604840606451034546e-02
6.206749752163887024e-02 1.074061691761016846e-01 4.272012785077095032e-02 7.826746255159378052e-02 -1.200045347213745117e-01 -1.484532505273818970e-01 -5.469273403286933899e-02 2.426593154668807983e-01 8.706858754158020020e-02 -4.106633365154266357e-01 -9.641735255718231201e-02 -2.789898514747619629e-01 1.588582545518875122e-01 6.453960388898849487e-02 -2.008119821548461914e-01 -1.436132285743951797e-02 -8.159588277339935303e-02 2.272149780765175819e-03 2.090398520231246948e-01 -3.896436654031276703e-03 -1.009265035390853882e-01 2.332719266414642334e-01 -1.208484545350074768e-02 -2.470321655273437500e-01 -3.195745348930358887e-01 -4.201416671276092529e-01 -1.699532568454742432e-01 4.734317958354949951e-02 2.027897536754608154e-01 -5.938480421900749207e-02 9.198611974716186523e-02 7.761280983686447144e-02
4.135099425911903381e-02 -3.882909417152404785e-01 -1.197585165500640869e-01 1.221444383263587952e-01 -1.772437989711761475e-01 2.072920501232147217e-01 1.128920316696166992e-01 2.853276729583740234e-01 -2.377062588930130005e-01 -9.611201286315917969e-02 3.008943498134613037e-01 -1.810360699892044067e-01 -6.907178461551666260e-02 -1.651800125837326050e-01 2.782081626355648041e-02 6.680591404438018799e-02 3.192571178078651428e-02 1.332284659147262573e-01 2.604104578495025635e-01 1.607317775487899780e-01 -2.927288711071014404e-01 7.508523017168045044e-02 2.036008536815643311e-01 -3.029507696628570557e-01 -1.615256257355213165e-02 -5.887163057923316956e-02 -8.244173973798751831e-02 1.255785208195447922e-02 -1.800927221775054932e-01 -5.929464846849441528e-02 -1.718302816152572632e-01 -1.011815220117568970e-01
1.003957539796829224e-01 -2.547038197517395020e-01 1.234269291162490845e-01 -2.360663749277591705e-02 6.844747811555862427e-02 -3.216522932052612305e-02 1.453061029314994812e-02 2.571503818035125732e-01 -5.169823765754699707e-02 -3.460176289081573486e-01 2.082136124372482300e-01 -3.241079300642013550e-02 7.567670196294784546e-02 -4.408265277743339539e-02 -2.788705006241798401e-02 -1.071676537394523621e-01 3.066238947212696075e-02 4.642587155103683472e-02 2.939371578395366669e-02 1.017098352313041687e-01 2.676535844802856445e-01 1.768778711557388306e-01 3.795234262943267822e-01 -2.619516551494598389e-01 -1.146840453147888184e-01 -3.681796789169311523e-01 -1.242622360587120056e-01 -1.066550463438034058e-01 -3.258434236049652100e-01 3.552588820457458496e-02 -1.475361585617065430e-01 -1.258876472711563110e-01
-1.226356700062751770e-01 -2.684404253959655762e-01 -1.039582192897796631e-01 1.093395352363586426e-01 2.110334485769271851e-02 -9.199327975511550903e-02 -1.462398767471313477e-01 1.749658584594726562e-01 5.825599655508995056e-02 -1.547690387815237045e-02 -8.318825066089630127e-02 -1.940897554159164429e-01 -1.770688891410827637e-01 -9.708679467439651489e-02 2.611700594425201416e-01 9.804456494748592377e-03 -1.812525093555450439e-01 -2.741303108632564545e-02 -2.040642499923706055e-01 2.541199028491973877e-01 -2.007463574409484863e-01 9.692221134901046753e-02 5.921386480331420898e-01 -1.076043248176574707e-01 6.727367173880338669e-03 -2.479016482830047607e-01 -1.082167923450469971e-01 1.053743734955787659e-01 -7.744012773036956787e-02 4.260331392288208008e-02 1.070216521620750427e-01 1.289084404706954956e-01
3.045342862606048584e-02 -9.892924129962921143e-02 -1.879258900880813599e-01 9.365450590848922729e-02 -2.505741417407989502e-01 -1.643788963556289673e-01 2.285460829734802246e-01 1.045613214373588562e-01 -1.202310249209403992e-01 -1.736538708209991455e-01 3.285431563854217529e-01 -4.482280015945434570e-01 1.803529113531112671e-01 -1.816518902778625488e-01 9.618296474218368530e-02 2.259780615568161011e-01 2.269719243049621582e-01 -3.668030202388763428e-01 7.840903848409652710e-02 1.079877465963363647e-01 1.635863259434700012e-02 5.808070674538612366e-02 -1.660445705056190491e-02 6.582177430391311646e-02 -1.173819825053215027e-01 -4.795723035931587219e-02 -2.093262374401092529e-01 -2.870999835431575775e-02 -8.869303017854690552e-02 -1.062770187854766846e-02 -1.198045015335083008e-01 -1.332309395074844360e-01
-2.567351758480072021e-01 -2.547804079949855804e-02 1.897462755441665649e-01 1.463248878717422485e-01 -5.592751130461692810e-02 -1.707361638545989990e-01 -1.037382632493972778e-01 2.008130252361297607e-01 2.049779705703258514e-02 -2.272807806730270386e-01 6.292160600423812866e-02 1.098825037479400635e-01 2.709616720676422119e-02 -2.885137684643268585e-02 9.757912158966064453e-02 1.643953770399093628e-01 -2.607540600001811981e-02 7.588370144367218018e-02 4.071255028247833252e-02 6.990916281938552856e-02 -1.195990368723869324e-01 2.437105029821395874e-01 2.103961408138275146e-01 -5.802608281373977661e-02 -2.968589365482330322e-01 -2.499060034751892090e-01 -3.316568732261657715e-01 -1.377129554748535156e-01 -1.967651546001434326e-01 -1.856185346841812134e-01 -1.601156145334243774e-01 -4.168577194213867188e-01
1.035652235150337219e-01 -4.304312914609909058e-02 -1.485413871705532074e-02 1.902766078710556030e-01 4.600608721375465393e-03 -2.551806867122650146e-01 9.915643930435180664e-02 2.440054714679718018e-02 2.923686206340789795e-01 -4.629290103912353516e-01 1.059531699866056442e-02 -1.457908749580383301e-01 -1.502241194248199463e-01 1.530529856681823730e-01 -2.100268937647342682e-02 1.947657763957977295e-02 5.710180848836898804e-03 -1.298288553953170776e-01 -6.416790932416915894e-02 6.488064676523208618e-02 -1.435968745499849319e-02 3.223696947097778320e-01 4.020127356052398682e-01 -1.596859097480773926e-01 -1.593914031982421875e-01 -7.852860540151596069e-02 -2.053916454315185547e-01 -3.174202889204025269e-02 1.178816184401512146e-01 -1.529723703861236572e-01 2.284159213304519653e-01 1.636271178722381592e-01
-4.389768466353416443e-02 1.509917825460433960e-01 -9.703316539525985718e-02 1.226984262466430664e-01 -8.147110790014266968e-02 1.193047538399696350e-01 3.507819175720214844e-01 1.975428164005279541e-01 -3.567506968975067139e-01 -1.132978945970535278e-01 1.604226678609848022e-01 -5.170944333076477051e-01 5.489641427993774414e-02 -1.185877472162246704e-01 -1.556772589683532715e-01 9.813029319047927856e-02 -1.844138205051422119e-01 -6.090604513883590698e-02 -4.070882126688957214e-02 -2.531269332394003868e-03 -3.971389308571815491e-02 2.657147049903869629e-01 5.112539604306221008e-02 3.021448850631713867e-03 3.231221064925193787e-02 -1.743966341018676758e-01 -2.889642417430877686e-01 -1.260964870452880859e-01 1.667790412902832031e-01 -9.430018812417984009e-02 -2.801295369863510132e-02 3.395875170826911926e-02
-6.348391622304916382e-02 1.674129813909530640e-01 9.910107590258121490e-03 -1.930164694786071777e-01 4.959548637270927429e-02 -1.760946661233901978e-01 7.897887378931045532e-02 2.217321991920471191e-01 1.842088066041469574e-02 -5.309188365936279297e-01 -3.309424594044685364e-02 1.364846378564834595e-01 -1.837532222270965576e-01 -3.436977565288543701e-01 -2.387938499450683594e-01 6.541018187999725342e-02 -2.262829095125198364e-01 9.001520276069641113e-02 -3.444600105285644531e-02 1.763959228992462158e-01 -1.020641475915908813e-01 1.695964932441711426e-01 6.677556037902832031e-02 -3.629260510206222534e-02 -1.969835013151168823e-01 -2.611795663833618164e-01 -1.893472373485565186e-01 -2.809458412230014801e-02 -1.202567741274833679e-01 -1.507107764482498169e-01 2.473348006606101990e-02 -9.259935468435287476e-02
-1.273240596055984497e-01 -1.883708089590072632e-01 5.683952569961547852e-02 3.953028097748756409e-02 -4.101624190807342529e-01 -9.525663219392299652e-03 -9.100556373596191406e-02 1.661413311958312988e-01 1.308124233037233353e-02 -9.891247749328613281e-02 4.933502897620201111e-02 -4.067490994930267334e-01 -1.530139595270156860e-01 -3.908454254269599915e-02 3.357747495174407959e-01 -1.088855564594268799e-01 6.788465380668640137e-02 -1.929099559783935547e-01 -5.321184173226356506e-02 2.913334369659423828e-01 -5.262906476855278015e-02 -1.322855427861213684e-02 3.999692797660827637e-01 -1.930990517139434814e-01 -9.076958894729614258e-02 -6.411705166101455688e-02 -1.059698220342397690e-02 1.081658676266670227e-01 6.363952159881591797e-02 -1.124907098710536957e-02 7.061542570590972900e-02 -2.210548967123031616e-01
2.669931575655937195e-02 -2.487557530403137207e-01 -5.853249132633209229e-02 -6.118572317063808441e-03 1.492220610380172729e-01 -4.722386598587036133e-02 -5.042080208659172058e-02 1.084226518869400024e-01 5.894875898957252502e-02 -2.832271754741668701e-01 -2.298386991024017334e-01 -1.953777521848678589e-01 1.386617571115493774e-01 -7.196209579706192017e-02 4.233032464981079102e-02 5.144634842872619629e-01 2.334257215261459351e-01 -1.241355389356613159e-01 -1.180606707930564880e-01 1.618106365203857422e-01 3.124125301837921143e-02 2.426468133926391602e-01 4.190319180488586426e-01 1.495866104960441589e-03 4.065122455358505249e-02 -2.152757346630096436e-01 1.244694367051124573e-01 3.248598799109458923e-02 6.687396764755249023e-02 -9.949588030576705933e-02 -7.019141316413879395e-02 -1.685239560902118683e-02
1.839860379695892334e-01 -1.181448921561241150e-01 2.066956162452697754e-01 2.127110213041305542e-01 -3.724423795938491821e-02 -2.498430907726287842e-01 1.777745336294174194e-01 1.188933551311492920e-01 -6.743181031197309494e-03 -1.656473577022552490e-01 2.810002863407135010e-02 3.035511821508407593e-03 -3.266722261905670166e-01 -8.661485463380813599e-02 1.089033391326665878e-02 2.019346356391906738e-01 -1.995504274964332581e-02 -5.035120248794555664e-02 1.090699285268783569e-01 2.565490305423736572e-01 2.011324316263198853e-01 2.191606760025024414e-01 8.751222491264343262e-02 -1.446325052529573441e-02 -3.245704574510455132e-03 -4.158808887004852295e-01 -3.777021467685699463e-01 2.017788738012313843e-01 5.936269089579582214e-02 1.658015996217727661e-01 -8.258499205112457275e-02 -1.008116547018289566e-02
-1.197424829006195068e-01 2.770248651504516602e-01 -7.152603566646575928e-02 3.625765144824981689e-01 -1.022072210907936096e-01 -6.895786523818969727e-02 1.584652215242385864e-01 1.474785357713699341e-01 2.206752598285675049e-01 -2.135724723339080811e-01 2.420974820852279663e-01 -2.700344026088714600e-01 6.525377929210662842e-02 -1.773007959127426147e-01 -2.017202079296112061e-01 9.374803863465785980e-03 -8.442276716232299805e-02 8.332750946283340454e-02 -8.278573304414749146e-02 2.904389798641204834e-01 -2.259090691804885864e-01 5.273617058992385864e-02 3.009223043918609619e-01 -2.249113917350769043e-01 -1.028961911797523499e-01 -1.175144538283348083e-01 2.789079211652278900e-02 1.776083707809448242e-01 2.200238406658172607e-01 2.069787308573722839e-02 4.416986554861068726e-02 -1.488308608531951904e-02
-1.463143229484558105e-01 -7.123427931219339371e-04 3.548918068408966064e-01 2.123915702104568481e-01 1.566554307937622070e-01 -2.495321035385131836e-01 -7.030484732240438461e-03 1.916852146387100220e-01 1.438944190740585327e-01 -1.445532888174057007e-01 9.324689954519271851e-02 -1.792079359292984009e-01 -1.659622937440872192e-01 9.744929522275924683e-02 -1.440946608781814575e-01 1.644751131534576416e-01 2.333091571927070618e-02 -5.021766200661659241e-02 1.227829456329345703e-01 9.535875171422958374e-02 6.587140262126922607e-03 1.230010315775871277e-01 2.436530292034149170e-01 -2.539738714694976807e-01 -4.872844517230987549e-01 -2.594692409038543701e-01 1.847208710387349129e-03 -8.522163989255204797e-05 -1.133055239915847778e-01 -1.363159269094467163e-01 8.732815831899642944e-02 -8.104955404996871948e-02
1.579715758562088013e-01 -1.052257195115089417e-01 -7.467256486415863037e-02 9.617014974355697632e-02 -1.911386549472808838e-01 -7.469103485345840454e-02 9.553064405918121338e-02 2.358367741107940674e-01 -1.308047324419021606e-01 -1.790451258420944214e-01 2.847898900508880615e-01 -3.368395864963531494e-01 1.780210137367248535e-01 1.776608522050082684e-03 7.016360759735107422e-02 5.287759006023406982e-02 1.162160187959671021e-02 -5.126047506928443909e-02 -3.661917150020599365e-01 3.556255996227264404e-01 -2.248896807432174683e-01 -9.542915970087051392e-02 -1.086647436022758484e-01 1.290264911949634552e-02 9.052181243896484375e-02 -2.095465213060379028e-01 -3.722871243953704834e-01 -9.935504943132400513e-02 5.383248254656791687e-02 -1.352466791868209839e-01 -3.805608674883842468e-02 -3.077371418476104736e-02
-1.788593530654907227e-01 -2.393399598076939583e-03 -1.995806694030761719e-01 -3.543569147586822510e-02 -6.234095618128776550e-02 -7.804592698812484741e-02 2.146109044551849365e-01 2.694829106330871582e-01 -3.623512759804725647e-02 -6.260796636343002319e-02 1.252626329660415649e-01 -5.439919829368591309e-01 -7.386059314012527466e-02 4.956920817494392395e-02 -1.061785742640495300e-01 4.219790548086166382e-02 -1.720295846462249756e-01 -3.636336326599121094e-01 1.471924185752868652e-01 8.074343949556350708e-02 2.032091282308101654e-02 1.583412140607833862e-01 1.637569665908813477e-01 -3.251241892576217651e-02 -2.203216776251792908e-02 -1.493540406227111816e-01 -2.096366882324218750e-01 -1.190654933452606201e-01 7.111256569623947144e-02 -3.457609713077545166e-01 -1.071881651878356934e-01 -7.811019662767648697e-03
2.221334278583526611e-01 -6.338974833488464355e-02 3.905324041843414307e-01 2.092634737491607666e-01 -2.088736593723297119e-01 -2.108690440654754639e-01 3.758059814572334290e-02 2.391653805971145630e-01 -1.370043121278285980e-02 -4.173514544963836670e-01 2.491830848157405853e-02 -2.476167529821395874e-01 -1.406744122505187988e-01 -3.594786673784255981e-02 -3.208153694868087769e-02 -9.106369316577911377e-02 4.681713506579399109e-02 4.069916531443595886e-02 2.944881841540336609e-02 1.996718794107437134e-01 2.136185020208358765e-02 2.098653614521026611e-01 8.500494807958602905e-02 -1.798808947205543518e-02 -2.392838336527347565e-02 -3.806782960891723633e-01 -5.222718045115470886e-02 2.952878922224044800e-02 1.494293957948684692e-01 1.911672949790954590e-01 1.796998828649520874e-01 -5.411117337644100189e-03
-4.108266159892082214e-02 1.273325681686401367e-01 3.371526720002293587e-03 -9.200679510831832886e-02 2.074210718274116516e-02 -2.873418033123016357e-01 1.750787198543548584e-01 1.352497041225433350e-01 1.198920011520385742e-01 -1.039435043931007385e-01 1.311315298080444336e-01 -9.578141570091247559e-02 -1.427137199789285660e-02 -1.965713500976562500e-01 -2.392029315233230591e-01 3.489065542817115784e-02 -3.633786141872406006e-01 1.362855881452560425e-01 4.247720912098884583e-02 2.442508637905120850e-01 -1.422596573829650879e-01 1.616970747709274292e-01 2.956007421016693115e-01 -4.001743197441101074e-01 -1.920393668115139008e-02 -2.643822729587554932e-01 -2.368578165769577026e-01 2.234743721783161163e-02 9.452922269701957703e-03 8.832175284624099731e-03 2.367419451475143433e-01 -6.155160441994667053e-02
-1.147606074810028076e-01 1.233756449073553085e-02 -1.882593035697937012e-01 2.302692532539367676e-01 5.743146315217018127e-02 3.562856698408722878e-03 -1.277435570955276489e-01 8.992368355393409729e-03 -2.085902690887451172e-01 -1.969844549894332886e-01 1.060197725892066956e-01 -5.529491901397705078e-01 1.071612443774938583e-02 5.712589249014854431e-02 1.282951980829238892e-01 6.738267838954925537e-02 -1.123590487986803055e-02 -1.961248517036437988e-01 -4.457365721464157104e-02 1.113282516598701477e-01 -1.844845563173294067e-01 -3.764147683978080750e-02 2.434425055980682373e-01 -1.579908430576324463e-01 -2.085845023393630981e-01 -2.838008478283882141e-02 -7.248177379369735718e-02 1.390511095523834229e-01 -3.529437780380249023e-01 1.533880680799484253e-01 -4.838157817721366882e-02 -2.506579160690307617e-01
1.092484071850776672e-01 8.222194761037826538e-02 -6.966809928417205811e-02 2.235075235366821289e-01 -1.498855799436569214e-01 -3.279208540916442871e-01 1.041558682918548584e-01 1.093002855777740479e-01 1.890251412987709045e-02 -2.949319779872894287e-01 -8.441179990768432617e-02 8.788988739252090454e-02 1.650261580944061279e-01 -1.383392959833145142e-01 -8.269737660884857178e-02 -1.976352035999298096e-01 3.194442987442016602e-01 -1.963922828435897827e-01 -1.809075176715850830e-01 4.093790650367736816e-01 -2.354948967695236206e-01 -1.903877407312393188e-02 1.060744822025299072e-01 -6.741154938936233521e-02 -1.661893129348754883e-01 -1.321718394756317139e-01 -1.167005673050880432e-01 -5.094987899065017700e-02 1.813912093639373779e-01 -1.170400604605674744e-01 7.468581944704055786e-02 -2.306692749261856079e-01
-1.183806061744689941e-01 2.661539986729621887e-02 -5.265557765960693359e-02 8.170255273580551147e-02 8.907916396856307983e-02 4.076984897255897522e-02 -4.904243722558021545e-02 2.027029171586036682e-02 1.717025600373744965e-02 -3.177877664566040039e-01 1.784383207559585571e-01 -2.797684371471405029e-01 -1.999459862709045410e-01 -1.552086472511291504e-01 7.090897858142852783e-02 -1.082125529646873474e-01 8.840948343276977539e-03 -3.759905099868774414e-01 7.408782094717025757e-02 2.884891629219055176e-01 -2.041316181421279907e-01 2.892270982265472412e-01 2.004088610410690308e-01 4.321019724011421204e-02 -1.062009185552597046e-01 1.093456745147705078e-01 -4.694675803184509277e-01 -4.444886371493339539e-02 5.619634757749736309e-04 -1.076200827956199646e-01 -7.796826958656311035e-02 1.021205782890319824e-01
-5.704212468117475510e-03 -5.547156929969787598e-02 1.239700764417648315e-01 -1.124305278062820435e-01 -7.797322422266006470e-02 -2.983775688335299492e-03 1.809649914503097534e-01 -1.510320901870727539e-01 -2.955123484134674072e-01 -2.483446747064590454e-01 -2.616335153579711914e-01 -2.078980952501296997e-01 4.091953113675117493e-02 -4.162545874714851379e-02 2.234661392867565155e-02 1.903409808874130249e-01 -3.656477332115173340e-01 4.031927138566970825e-02 5.576853081583976746e-02 1.649746149778366089e-01 -1.021225936710834503e-02 4.519539698958396912e-02 4.169424176216125488e-01 1.301173307001590729e-02 -3.107704818248748779e-01 -9.777304530143737793e-02 -3.200559914112091064e-01 2.982639148831367493e-02 -1.331299096345901489e-01 -7.960259169340133667e-02 -1.583764553070068359e-01 -7.750189304351806641e-02
3.648457229137420654e-01 -7.319977134466171265e-02 8.742510527372360229e-02 1.152536198496818542e-01 -3.381052613258361816e-02 -2.400132715702056885e-01 -1.269454061985015869e-01 1.755780875682830811e-01 1.147943735122680664e-01 -1.964469701051712036e-01 7.427666336297988892e-02 -3.034837543964385986e-01 -5.190362036228179932e-02 -2.001894265413284302e-01 1.377449333667755127e-01 -2.053877115249633789e-01 1.320564467459917068e-02 -1.444218307733535767e-01 -1.046321019530296326e-01 3.654735982418060303e-01 -9.010200947523117065e-02 1.294492483139038086e-01 -6.961458176374435425e-02 -4.921718314290046692e-02 -5.261677131056785583e-02 -3.810894489288330078e-01 -2.070768624544143677e-01 4.454687982797622681e-02 -3.774066641926765442e-02 7.196585088968276978e-02 2.902669906616210938e-01 1.334647461771965027e-02
-2.543104812502861023e-02 1.216332912445068359e-01 -2.508762106299400330e-02 6.721407920122146606e-02 -1.331787109375000000e-01 1.191380918025970459e-01 3.410349488258361816e-01 -1.402062475681304932e-01 9.467583149671554565e-02 -4.388710260391235352e-01 -1.507047116756439209e-01 -5.749583616852760315e-02 -1.461109966039657593e-01 -1.316863149404525757e-01 -8.680412918329238892e-02 1.854079663753509521e-01 -8.584793657064437866e-02 -1.641087681055068970e-01 5.085730552673339844e-02 2.552187442779541016e-01 2.738923579454421997e-02 1.088995039463043213e-01 4.164912402629852295e-01 -2.175880223512649536e-01 -3.229795694351196289e-01 4.161577206104993820e-03 2.563333883881568909e-02 1.170760467648506165e-01 1.113699525594711304e-01 -9.828148037195205688e-02 -1.558708846569061279e-01 5.319873243570327759e-02
2.264093011617660522e-01 1.840640231966972351e-02 3.318207859992980957e-01 1.803097426891326904e-01 -4.483833536505699158e-02 -2.610954344272613525e-01 9.127551317214965820e-02 1.024010777473449707e-01 6.899109482765197754e-02 -4.261412620544433594e-01 1.371205747127532959e-01 -2.773569226264953613e-01 -3.689279034733772278e-02 -1.782515048980712891e-01 -1.661415994167327881e-01 2.001109719276428223e-02 4.687755927443504333e-02 6.810395978391170502e-03 -5.309848487377166748e-02 2.046064436435699463e-01 9.630739688873291016e-03 2.650613188743591309e-01 -6.730691343545913696e-02 -1.430432945489883423e-01 1.020610630512237549e-01 -3.855446577072143555e-01 -1.974089443683624268e-02 1.849609166383743286e-01 -3.099811077117919922e-02 5.324710533022880554e-02 1.768665462732315063e-01 -5.052947998046875000e-02
3.162081539630889893e-02 -2.963628806173801422e-02 2.433125227689743042e-01 4.913170263171195984e-02 1.381180733442306519e-01 -1.838869303464889526e-01 -2.881157957017421722e-02 1.460013240575790405e-01 -7.455263286828994751e-02 -2.544886469841003418e-01 -3.414648026227951050e-02 -3.616853430867195129e-02 5.711393430829048157e-02 -9.414037317037582397e-02 -9.079352021217346191e-03 6.584378331899642944e-02 6.327014416456222534e-03 8.241859264671802521e-03 3.192827403545379639e-01 7.375059276819229126e-02 -1.228995174169540405e-01 8.718337863683700562e-02 2.789980769157409668e-01 -1.519249230623245239e-01 -9.313565492630004883e-02 -3.777953088283538818e-01 -1.061846166849136353e-01 -1.901152729988098145e-01 -9.131915122270584106e-02 -3.063026070594787598e-01 -5.749033764004707336e-02 -4.865461885929107666e-01
-2.841957807540893555e-01 -5.872628651559352875e-03 1.117339655756950378e-01 2.612458467483520508e-01 9.830141067504882812e-02 -2.616514265537261963e-01 8.233959227800369263e-02 8.487927168607711792e-02 8.293551951646804810e-02 -5.179429054260253906e-01 -1.290369480848312378e-01 -7.754835486412048340e-02 4.836830124258995056e-02 -4.346534982323646545e-02 -3.319877758622169495e-02 -5.611588060855865479e-02 -2.279667854309082031e-01 2.895214781165122986e-02 -6.855022162199020386e-02 2.828903123736381531e-02 -8.319227397441864014e-02 2.114322930574417114e-01 3.401702344417572021e-01 -1.536170840263366699e-01 -4.634459316730499268e-02 -1.519548147916793823e-01 -3.423579037189483643e-01 7.629815489053726196e-02 5.584385246038436890e-02 6.806236226111650467e-03 1.710818856954574585e-01 -1.006019487977027893e-01
-2.069701813161373138e-02 4.437417909502983093e-02 -1.064830645918846130e-01 1.166909858584403992e-01 -1.128371059894561768e-01 -2.645930945873260498e-01 -3.078079968690872192e-02 -7.522428873926401138e-03 1.093955487012863159e-01 -1.519844960421323776e-02 2.815936803817749023e-01 -3.304369747638702393e-01 1.659457921050488949e-04 -6.715321540832519531e-02 -2.658457756042480469e-01 1.371294856071472168e-01 -6.926453858613967896e-02 -6.705003976821899414e-02 7.085768878459930420e-02 3.177134990692138672e-01 4.931918531656265259e-02 -3.022337853908538818e-01 2.212877720594406128e-01 -2.048904299736022949e-01 3.580126538872718811e-02 -2.906873822212219238e-01 -1.025910079479217529e-01 1.732714474201202393e-01 -2.468952536582946777e-02 1.253225058317184448e-01 -3.490431308746337891e-01 -1.725522428750991821e-01
-1.590693891048431396e-01 5.833721905946731567e-02 1.444847583770751953e-01 -4.663603380322456360e-03 -3.346525430679321289e-01 -1.153563261032104492e-01 1.494678407907485962e-01 2.454931735992431641e-01 -3.245977163314819336e-01 -1.465988606214523315e-01 3.333504870533943176e-02 -2.203820347785949707e-01 -9.702952206134796143e-02 2.324210666120052338e-02 1.142302080988883972e-01 -6.553893443197011948e-03 1.459831744432449341e-01 -3.083421587944030762e-01 4.370417818427085876e-02 1.356635540723800659e-01 -8.365557342767715454e-02 1.804776675999164581e-02 1.025905981659889221e-01 2.551990188658237457e-02 -2.741029858589172363e-01 -4.386294260621070862e-02 -4.207304120063781738e-01 2.285709977149963379e-01 -8.096095919609069824e-02 2.974112704396247864e-02 -4.112558090128004551e-04 -2.719432711601257324e-01
8.996171504259109497e-02 -6.560533493757247925e-02 5.720070004463195801e-02 2.686740159988403320e-01 -2.030195742845535278e-01 1.122701633721590042e-02 -1.186003908514976501e-02 9.443587809801101685e-02 -1.050401553511619568e-01 -3.066787123680114746e-01 1.854200288653373718e-02 -2.451490908861160278e-01 1.450922638177871704e-01 -1.660668998956680298e-01 -2.397092133760452271e-01 -2.314226180315017700e-01 1.262634247541427612e-01 -1.928230524063110352e-01 4.777763783931732178e-02 2.243072241544723511e-01 -2.004684060811996460e-01 4.792170971632003784e-02 3.697528243064880371e-01 7.001876831054687500e-02 -8.038977533578872681e-02 1.654083132743835449e-01 -3.944597244262695312e-01 1.345813870429992676e-01 -1.100641712546348572e-01 -1.372804958373308182e-02 -3.855109587311744690e-02 1.594498008489608765e-01
-1.322239339351654053e-01 1.151648461818695068e-01 -1.753461062908172607e-01 9.102894365787506104e-02 1.489919871091842651e-01 8.958528190851211548e-02 -7.005438953638076782e-02 -1.309048235416412354e-01 -8.631639182567596436e-02 -4.119981825351715088e-01 1.832955926656723022e-01 -4.938658475875854492e-01 3.121226793155074120e-03 -9.556322544813156128e-02 1.361090689897537231e-01 3.082465752959251404e-02 5.244588479399681091e-02 -9.933765977621078491e-02 8.727162145078182220e-03 3.821530565619468689e-02 -2.646242082118988037e-01 7.761961966753005981e-02 3.534105718135833740e-01 -2.642604708671569824e-01 -8.921734243631362915e-02 1.268904376775026321e-02 6.850207597017288208e-02 2.691883146762847900e-01 -2.558537200093269348e-02 1.686767302453517914e-02 -8.649521507322788239e-03 -1.530161052942276001e-01
-1.350111812353134155e-01 1.244192346930503845e-01 -1.466972976922988892e-01 2.068535983562469482e-01 3.023319840431213379e-01 2.178156375885009766e-01 -9.373455494642257690e-02 1.583801060914993286e-01 -2.225623428821563721e-01 -2.891528010368347168e-01 -7.790868729352951050e-02 -1.970385462045669556e-01 8.503823727369308472e-02 -7.873031310737133026e-03 -4.480446223169565201e-03 2.331430464982986450e-01 7.830254733562469482e-02 -2.299024015665054321e-01 -1.623668670654296875e-01 -9.001342952251434326e-02 -2.606208920478820801e-01 -3.058149106800556183e-02 1.379870474338531494e-01 -9.144261479377746582e-02 -1.654139906167984009e-01 -2.391222119331359863e-02 -2.847774028778076172e-01 7.200997788459062576e-04 -2.766028046607971191e-02 -1.179503574967384338e-01 -5.020719021558761597e-02 -4.166715741157531738e-01
3.722003428265452385e-03 -7.866296172142028809e-02 -1.638248562812805176e-01 1.162137240171432495e-01 -2.079545855522155762e-01 4.176962748169898987e-02 5.156509950757026672e-02 1.963317096233367920e-01 -1.900867968797683716e-01 -3.181039988994598389e-01 1.433213353157043457e-01 -2.874048948287963867e-01 2.807985059916973114e-02 -1.170552149415016174e-01 2.086808672174811363e-03 -2.915521860122680664e-01 -4.935182258486747742e-02 -2.152341455221176147e-01 -1.380807626992464066e-02 1.796302199363708496e-01 -3.833367303013801575e-02 3.320835828781127930e-01 3.146203756332397461e-01 2.314444929361343384e-01 9.807429276406764984e-03 -2.350265234708786011e-01 -2.175170630216598511e-01 1.976417899131774902e-01 -7.169619202613830566e-02 5.534197762608528137e-02 -1.672363728284835815e-01 6.240984424948692322e-02
-1.079909652471542358e-01 -7.908542454242706299e-02 -1.737345755100250244e-01 4.193477630615234375e-01 1.178945694118738174e-02 -1.783190518617630005e-01 -2.030868530273437500e-01 2.555700242519378662e-01 -2.635332383215427399e-02 -3.533769547939300537e-01 1.943321079015731812e-01 7.988460361957550049e-02 7.327338308095932007e-02 -7.901778072118759155e-02 -7.717138528823852539e-02 1.268214583396911621e-01 1.864955872297286987e-01 -1.955094486474990845e-01 1.776937544345855713e-01 2.086707353591918945e-01 -1.765515357255935669e-01 1.251929849386215210e-01 2.229182422161102295e-01 -2.492371201515197754e-02 -2.374611794948577881e-01 2.248475104570388794e-01 -1.261582225561141968e-01 -1.138677261769771576e-02 -1.749586313962936401e-01 -1.848339289426803589e-01 -4.954989999532699585e-03 -3.336334973573684692e-02
7.073113322257995605e-02 -9.957814216613769531e-02 4.426195099949836731e-02 -3.328379243612289429e-02 1.935950368642807007e-01 1.476359087973833084e-02 4.788641631603240967e-02 1.827708780765533447e-01 1.247982904314994812e-01 -4.847865700721740723e-01 -9.510975331068038940e-03 -1.474366039037704468e-01 5.613726750016212463e-02 1.626947708427906036e-02 3.078958690166473389e-01 1.684482097625732422e-01 -9.018307924270629883e-02 -1.966750621795654297e-01 1.535807996988296509e-01 1.537964493036270142e-01 -2.742155827581882477e-02 -4.287600517272949219e-02 3.307314217090606689e-01 2.392511516809463501e-01 -2.073171734809875488e-01 -2.086450308561325073e-01 -1.783745288848876953e-01 2.401406168937683105e-01 1.044215187430381775e-01 1.447714418172836304e-01 1.395139098167419434e-01 -1.378901749849319458e-01
-1.578413546085357666e-01 -1.769926846027374268e-01 1.751932501792907715e-01 1.353039443492889404e-01 -2.363322377204895020e-01 -3.536399453878402710e-02 1.498983204364776611e-01 3.087807074189186096e-02 3.685723617672920227e-02 -2.209541648626327515e-01 -1.091669965535402298e-02 -7.364393770694732666e-02 -1.175693199038505554e-01 -2.372331172227859497e-01 2.213301658630371094e-01 -1.243572980165481567e-01 -5.966195091605186462e-02 -3.448027670383453369e-01 -2.087174504995346069e-01 2.481796741485595703e-01 1.137359663844108582e-01 -2.054423652589321136e-02 2.445494532585144043e-01 -1.171262934803962708e-01 1.248420495539903641e-02 -3.162332177162170410e-01 2.251048088073730469e-01 1.943471729755401611e-01 -9.121874719858169556e-02 7.765252143144607544e-02 -1.563260257244110107e-01 -2.864980399608612061e-01
1.093007065355777740e-02 -4.793357104063034058e-02 2.086156457662582397e-01 2.819765508174896240e-01 -4.160180687904357910e-02 6.892722845077514648e-02 1.345459222793579102e-01 2.621244192123413086e-01 -1.012621819972991943e-01 -4.307733178138732910e-01 1.940752193331718445e-02 -2.125654816627502441e-01 8.514494448900222778e-02 1.180035062134265900e-03 -9.891581535339355469e-02 7.059220969676971436e-02 -4.490541294217109680e-02 -2.146150618791580200e-01 1.909541636705398560e-01 4.549375474452972412e-01 4.123926162719726562e-02 -1.749848276376724243e-01 1.487140953540802002e-01 -6.526299566030502319e-02 -8.173271268606185913e-02 8.095476031303405762e-02 1.039505302906036377e-01 -1.999031454324722290e-01 1.411530822515487671e-01 1.061436310410499573e-01 -7.076120376586914062e-02 -2.597252428531646729e-01
-1.452790349721908569e-01 3.283491730690002441e-02 1.904109716415405273e-01 -2.731318119913339615e-03 -5.920772999525070190e-02 -8.681747317314147949e-02 -4.413151368498802185e-02 1.209520995616912842e-01 -1.586477756500244141e-01 -3.382143080234527588e-01 -2.888114936649799347e-02 -1.776089519262313843e-02 -1.259417533874511719e-01 -1.473042368888854980e-01 -4.841249808669090271e-02 -1.642606258392333984e-01 -2.113930433988571167e-01 9.080236405134201050e-02 -6.825148314237594604e-02 4.584062993526458740e-01 4.215962588787078857e-01 1.975562125444412231e-01 7.661815732717514038e-02 -2.280650138854980469e-01 -1.628788001835346222e-02 -2.317097932100296021e-01 -2.492733150720596313e-01 -9.026179462671279907e-02 -1.014058738946914673e-01 -1.582278311252593994e-01 4.928391426801681519e-02 -4.438179731369018555e-02
-1.888543218374252319e-01 -1.587662845849990845e-01 1.464271247386932373e-01 1.077040284872055054e-01 -2.235617674887180328e-02 1.214053630828857422e-01 1.910170614719390869e-01 2.323819100856781006e-01 -8.662816882133483887e-02 3.595787286758422852e-02 3.636633977293968201e-02 -5.400136113166809082e-01 2.017398774623870850e-01 -2.364405244588851929e-01 -5.990779027342796326e-02 -2.616904675960540771e-02 5.052037537097930908e-02 -1.731738299131393433e-01 1.676767505705356598e-02 5.116854608058929443e-02 -2.060883343219757080e-01 -5.167763307690620422e-02 2.114344835281372070e-01 2.869464270770549774e-02 -4.275654256343841553e-02 -3.092813789844512939e-01 -1.534769684076309204e-01 2.568866014480590820e-01 -4.166925325989723206e-02 7.075688987970352173e-02 2.787239551544189453e-01 -1.327316369861364365e-02
-9.299486130475997925e-02 2.272357232868671417e-02 -2.041509449481964111e-01 7.433931529521942139e-02 -9.936819225549697876e-02 -7.486971560865640640e-03 6.837248057126998901e-02 4.615454971790313721e-01 -6.452044844627380371e-02 -1.906471252441406250e-01 1.166621744632720947e-01 -4.210717976093292236e-01 3.127991780638694763e-02 -1.590122729539871216e-01 1.481546461582183838e-01 1.814293563365936279e-01 8.959902077913284302e-02 2.352045662701129913e-02 2.303780317306518555e-01 9.872727096080780029e-02 1.121225506067276001e-01 -5.824657157063484192e-02 1.629363745450973511e-01 5.730291828513145447e-02 -6.318738311529159546e-02 -3.099242746829986572e-01 -3.441949486732482910e-01 -1.381205618381500244e-01 4.113018140196800232e-02 -1.144298911094665527e-01 -1.339322328567504883e-01 1.262412369251251221e-01
9.805292636156082153e-02 -1.145883724093437195e-01 -1.145732626318931580e-01 1.723598688840866089e-01 -1.394616216421127319e-01 -1.734454333782196045e-01 -6.919959094375371933e-03 -1.952977776527404785e-01 -2.228878140449523926e-01 -1.873952448368072510e-01 -1.706649549305438995e-02 -3.393988311290740967e-01 1.778848022222518921e-01 -1.292128860950469971e-01 -1.794828325510025024e-01 -5.453051254153251648e-02 2.279957570135593414e-02 -1.545004397630691528e-01 1.878851465880870819e-02 2.835412621498107910e-01 -2.103972136974334717e-01 3.016115725040435791e-01 3.541615307331085205e-01 4.123219847679138184e-02 1.987535692751407623e-02 -6.439899653196334839e-02 -3.017235696315765381e-01 -6.170243024826049805e-02 1.581273823976516724e-01 -2.547718584537506104e-01 3.230539336800575256e-02 7.101789116859436035e-02
-1.123466789722442627e-01 1.103716939687728882e-01 1.748570986092090607e-02 2.974539399147033691e-01 -1.785805672407150269e-01 5.337560549378395081e-02 1.912619322538375854e-01 2.127949297428131104e-01 -2.026966661214828491e-01 -1.553819179534912109e-01 1.514040380716323853e-01 -3.484136164188385010e-01 2.487494982779026031e-02 3.516957908868789673e-02 1.397323310375213623e-01 7.562366779893636703e-03 2.482392638921737671e-01 -2.140472531318664551e-01 -2.117828465998172760e-02 2.629943192005157471e-01 -4.965975880622863770e-02 1.162230782210826874e-02 -8.157093077898025513e-02 -1.464498341083526611e-01 -3.631921708583831787e-01 -5.914622545242309570e-02 -2.603091597557067871e-01 1.676091402769088745e-01 -2.009066790342330933e-01 -1.166936755180358887e-01 6.112040206789970398e-02 -2.051657885313034058e-01
1.289180945605039597e-02 -5.933353677392005920e-03 2.288019359111785889e-01 -5.765013769268989563e-02 7.979260990396142006e-04 -2.742426395416259766e-01 -4.579406604170799255e-02 1.573655456304550171e-01 2.521104365587234497e-02 -5.862755179405212402e-01 -2.173239290714263916e-01 5.263733118772506714e-02 -1.739456057548522949e-01 -1.346485763788223267e-01 -1.217330470681190491e-01 1.317678689956665039e-01 -1.211661547422409058e-01 -9.601384401321411133e-02 1.989931613206863403e-02 3.469693660736083984e-01 -8.930161595344543457e-02 1.562362164258956909e-01 1.395363807678222656e-01 -1.279477681964635849e-02 1.225504651665687561e-02 -1.650195866823196411e-01 -1.161244604736566544e-02 -4.869892448186874390e-02 -8.731181919574737549e-02 -2.136415839195251465e-01 1.681078225374221802e-01 -2.429268807172775269e-01
-2.540156431496143341e-02 -1.947836428880691528e-01 -1.405722694471478462e-03 3.853286802768707275e-02 -2.651079893112182617e-01 8.118159323930740356e-02 1.260943859815597534e-01 2.057025134563446045e-01 -2.893145382404327393e-02 -6.532839685678482056e-02 3.635786473751068115e-02 -3.593592643737792969e-01 -3.302481770515441895e-01 9.100699424743652344e-02 1.441296935081481934e-01 1.306930333375930786e-01 -1.791235804557800293e-01 -2.080083787441253662e-01 -8.503527194261550903e-02 3.311397433280944824e-01 2.287629246711730957e-02 -1.034468486905097961e-01 4.543394744396209717e-01 -1.872990131378173828e-01 -1.235007941722869873e-01 -1.102706976234912872e-02 3.996333107352256775e-02 9.677241742610931396e-02 1.902371942996978760e-01 -2.543069049715995789e-02 1.166186407208442688e-01 -1.110648065805435181e-01
-1.680742204189300537e-01 -1.173817459493875504e-02 1.304114311933517456e-01 8.932059258222579956e-02 1.413719654083251953e-01 -2.361836433410644531e-01 1.574816554784774780e-01 3.120713233947753906e-01 1.463603079319000244e-01 -1.069373339414596558e-01 6.709035020321607590e-03 -1.576418578624725342e-01 4.792433232069015503e-02 6.611684709787368774e-02 7.452740520238876343e-02 1.723376214504241943e-01 -3.730648383498191833e-02 -2.206531539559364319e-02 8.718005567789077759e-02 2.118454426527023315e-01 5.711973458528518677e-02 2.394491583108901978e-01 2.195613980293273926e-01 -3.687978386878967285e-01 -4.033868610858917236e-01 -3.999229371547698975e-01 -1.016263663768768311e-01 -5.268591269850730896e-02 4.352211579680442810e-02 7.865735143423080444e-02 6.213926896452903748e-02 4.597645625472068787e-02
-1.262245140969753265e-02 1.139597892761230469e-01 2.243472933769226074e-01 1.530804485082626343e-01 4.318623337894678116e-03 -3.593487739562988281e-01 1.287539005279541016e-01 9.996725618839263916e-02 -1.761788129806518555e-02 -1.778302639722824097e-01 3.696080669760704041e-02 -1.129802092909812927e-01 1.060525849461555481e-01 -3.578152135014533997e-02 -1.106799393892288208e-01 -4.240601882338523865e-02 -6.066203117370605469e-02 1.097729131579399109e-01 1.049547716975212097e-01 2.336062490940093994e-01 3.886809106916189194e-03 1.313153207302093506e-01 2.240576446056365967e-01 -2.317125201225280762e-01 -3.586159646511077881e-01 -2.634427845478057861e-01 -5.176590085029602051e-01 1.643549278378486633e-02 -6.035413593053817749e-02 8.277628570795059204e-02 2.755562588572502136e-02 6.896169483661651611e-02
-1.985172778367996216e-01 -3.397902250289916992e-01 6.096269562840461731e-02 2.128529101610183716e-01 -2.238654792308807373e-01 -1.242513135075569153e-01 -1.267194151878356934e-01 5.644844099879264832e-02 -2.836726605892181396e-01 -1.920689046382904053e-01 1.254726648330688477e-01 -2.369646728038787842e-01 -4.313198104500770569e-02 -1.124496087431907654e-01 8.468645811080932617e-02 2.548799216747283936e-01 3.523247723933309317e-04 1.180891245603561401e-01 -6.384619325399398804e-02 1.183728128671646118e-01 -3.871894627809524536e-02 1.238067224621772766e-01 1.562540531158447266e-01 -8.863591402769088745e-02 7.236617058515548706e-02 -2.588845491409301758e-01 1.239986121654510498e-01 1.180144324898719788e-01 -3.160766661167144775e-01 -3.693898022174835205e-01 -1.661720313131809235e-02 -1.268550455570220947e-01
-5.229839310050010681e-02 -1.488415151834487915e-01 3.422691300511360168e-02 4.765730351209640503e-02 3.646230995655059814e-01 1.235511228442192078e-01 7.538174092769622803e-02 1.117955595254898071e-01 1.114447787404060364e-02 -4.180628061294555664e-01 2.182905673980712891e-01 -4.960425943136215210e-02 -2.141467481851577759e-01 -2.558963932096958160e-02 -1.294996240176260471e-03 7.130291312932968140e-02 1.143629774451255798e-01 4.453916847705841064e-02 -1.015782430768013000e-01 2.633493244647979736e-01 -6.796396523714065552e-02 -1.984457485377788544e-02 2.783884704113006592e-01 -3.291528671979904175e-02 -2.493803948163986206e-01 -3.624922931194305420e-01 -1.806714236736297607e-01 -2.078514844179153442e-01 -1.037687882781028748e-01 -2.163456976413726807e-01 -1.492106318473815918e-01 -3.253511339426040649e-02
-1.284961253404617310e-01 1.032548695802688599e-01 1.450759768486022949e-01 7.064138352870941162e-02 -9.779483824968338013e-02 -1.144817695021629333e-01 2.973918803036212921e-02 1.902336329221725464e-01 7.458095997571945190e-02 -2.458863407373428345e-01 1.190785765647888184e-01 -2.540591657161712646e-01 -2.184191532433032990e-02 1.326034544035792351e-03 -9.354307502508163452e-02 -5.068033188581466675e-02 -5.896011739969253540e-02 2.516411244869232178e-01 2.425437271595001221e-01 1.692222505807876587e-01 -1.086970642209053040e-01 3.021351695060729980e-01 4.618353247642517090e-01 2.343226075172424316e-01 -2.887711822986602783e-01 -1.880639940500259399e-01 -2.253109216690063477e-01 -1.396155506372451782e-01 -8.265968412160873413e-02 -6.835672259330749512e-02 1.662184484302997589e-02 6.435949355363845825e-02
6.303051114082336426e-02 -2.450232021510601044e-02 -3.500584065914154053e-01 1.891393810510635376e-01 -1.521483212709426880e-01 -6.488274037837982178e-02 -1.903822459280490875e-02 1.045775134116411209e-02 3.529870510101318359e-02 -3.681610822677612305e-01 1.098945885896682739e-01 -1.811651736497879028e-01 -8.416077494621276855e-02 4.978805035352706909e-02 -1.657324284315109253e-01 1.524631865322589874e-02 -2.663504481315612793e-01 -2.955610454082489014e-01 2.693269401788711548e-03 1.907936781644821167e-01 1.291994899511337280e-01 -7.810227572917938232e-02 -2.638751268386840820e-02 -1.178395003080368042e-01 -2.358956038951873779e-01 4.480559006333351135e-02 -4.850560724735260010e-01 1.776271462440490723e-01 -1.799374469555914402e-03 -8.314461261034011841e-02 1.065669506788253784e-01 -1.244696825742721558e-01
7.372564077377319336e-02 2.118714451789855957e-01 -1.445277631282806396e-01 -3.100157482549548149e-03 3.660043701529502869e-02 1.155620589852333069e-01 -3.325432538986206055e-02 7.961110025644302368e-02 -1.693433821201324463e-01 -1.565182507038116455e-01 2.012510746717453003e-01 -4.839818477630615234e-01 -1.731586456298828125e-02 -2.332668155431747437e-01 1.749035269021987915e-01 2.203803360462188721e-01 -6.974884122610092163e-02 -1.426427364349365234e-01 3.546923100948333740e-01 2.131619304418563843e-01 -8.555929362773895264e-02 1.041822806000709534e-01 9.030634537339210510e-03 -3.760126233100891113e-01 -6.317699700593948364e-02 -7.892192155122756958e-02 -1.608994603157043457e-01 -9.525460749864578247e-02 -5.746564269065856934e-02 1.527025084942579269e-02 1.381355822086334229e-01 -1.447573900222778320e-01
-2.336218357086181641e-01 2.644982933998107910e-02 3.395685926079750061e-02 3.444134071469306946e-02 -2.085286825895309448e-01 -1.262501180171966553e-01 2.539702951908111572e-01 2.883345186710357666e-01 -8.439200371503829956e-02 -7.827237248420715332e-02 1.202808916568756104e-01 -3.611480295658111572e-01 9.175772964954376221e-02 -1.285989135503768921e-01 -8.745727129280567169e-03 1.114965602755546570e-02 8.634178340435028076e-02 -3.582951426506042480e-01 4.330309107899665833e-02 3.960579335689544678e-01 -9.180495887994766235e-02 -1.087627708911895752e-01 1.492947638034820557e-01 8.741188049316406250e-02 -2.702256478369235992e-02 -3.698776662349700928e-01 1.379172969609498978e-02 1.623056083917617798e-01 8.563385158777236938e-02 -1.973029412329196930e-02 1.559716612100601196e-01 1.055551096796989441e-01
2.077246829867362976e-02 1.276592016220092773e-01 -1.161465048789978027e-01 1.244831681251525879e-01 3.675831854343414307e-02 -3.506014347076416016e-01 -7.703851908445358276e-02 7.646025717258453369e-02 2.146081067621707916e-02 -3.984836637973785400e-01 -1.455710269510746002e-02 -4.180016815662384033e-01 -5.046056583523750305e-02 -8.491336554288864136e-02 -2.128097116947174072e-01 -3.196863085031509399e-02 -2.432678937911987305e-01 6.870310753583908081e-02 -6.445638835430145264e-02 -1.142328456044197083e-01 -3.651890903711318970e-02 5.726491659879684448e-02 -1.529582887887954712e-01 -3.456000089645385742e-01 1.373790763318538666e-02 -4.849149659276008606e-02 -2.477852106094360352e-01 -1.196283921599388123e-01 4.083747789263725281e-02 -8.648039400577545166e-02 -5.247354134917259216e-02 -3.305721879005432129e-01
5.979727953672409058e-02 -3.661469221115112305e-01 2.208993211388587952e-02 -1.243349760770797729e-01 -3.971294760704040527e-01 -1.604133248329162598e-01 2.613508403301239014e-01 1.356356143951416016e-01 4.079471901059150696e-02 -3.079907298088073730e-01 -2.278654277324676514e-01 -2.221577167510986328e-01 -4.538991488516330719e-03 -1.445928514003753662e-01 -1.889348030090332031e-01 2.060457766056060791e-01 2.669194154441356659e-02 -1.677288562059402466e-01 -8.696971833705902100e-02 1.208345443010330200e-01 6.062356755137443542e-02 1.455938965082168579e-01 -1.361510008573532104e-01 -2.099891752004623413e-01 -1.490558683872222900e-01 -3.026957809925079346e-01 1.543442253023386002e-02 7.522831112146377563e-02 5.378580535762012005e-04 5.080466717481613159e-02 -5.553627386689186096e-02 -1.243734508752822876e-01
-7.637581974267959595e-02 -1.843684017658233643e-01 -4.753755033016204834e-02 2.462568134069442749e-01 -8.856182917952537537e-03 1.893139928579330444e-01 5.557120218873023987e-02 7.058461755514144897e-02 -5.689449608325958252e-02 8.046586066484451294e-02 -7.081945240497589111e-02 -4.008324146270751953e-01 6.284348666667938232e-02 -3.505500406026840210e-02 -1.093653216958045959e-01 3.647511824965476990e-02 1.423626095056533813e-01 -2.232422530651092529e-01 -1.210659965872764587e-01 9.990581311285495758e-03 -1.887056529521942139e-01 2.210941351950168610e-02 4.552799463272094727e-01 -1.384804099798202515e-01 -6.354785710573196411e-02 -1.999043971300125122e-01 -3.052421510219573975e-01 1.400710940361022949e-01 -8.933728933334350586e-02 -1.693499386310577393e-01 2.984824776649475098e-01 -1.716383695602416992e-01
-3.722203895449638367e-02 -2.221961505711078644e-02 3.227765485644340515e-02 -6.510178744792938232e-02 5.868304893374443054e-02 4.024791531264781952e-03 2.071348577737808228e-01 -1.115123368799686432e-02 -5.616195872426033020e-02 -4.438485503196716309e-01 -2.759095132350921631e-01 -7.742471992969512939e-02 -1.283844858407974243e-01 -2.493901997804641724e-01 -3.586923182010650635e-01 -8.001177012920379639e-02 -1.802166849374771118e-01 -7.065100967884063721e-02 -4.036478698253631592e-02 4.374986886978149414e-01 2.253021895885467529e-01 -1.250844355672597885e-02 1.073727011680603027e-01 -2.469135075807571411e-01 -1.186538264155387878e-01 -9.665051847696304321e-02 -7.611203938722610474e-02 -1.713039353489875793e-02 -6.366044282913208008e-02 -2.298361212015151978e-01 2.873601950705051422e-02 -9.596327692270278931e-02
1.204837784171104431e-01 2.359731346368789673e-01 -1.648637205362319946e-01 -1.860133856534957886e-01 -8.120552636682987213e-03 1.933745741844177246e-01 -1.495481282472610474e-01 1.930561810731887817e-01 -6.752640008926391602e-02 -2.079061865806579590e-01 2.451449632644653320e-01 -3.254559040069580078e-01 1.380499899387359619e-01 -2.467455416917800903e-01 -3.947447985410690308e-02 1.403578072786331177e-01 1.010587736964225769e-01 -6.405570358037948608e-02 2.200301438570022583e-01 2.545009851455688477e-01 2.093125879764556885e-02 1.462991088628768921e-01 3.588923513889312744e-01 1.358293443918228149e-01 7.264111936092376709e-02 -1.328201740980148315e-01 -2.231370657682418823e-01 1.049128174781799316e-01 -7.095035910606384277e-02 4.795540496706962585e-02 -1.814153045415878296e-01 -1.880622059106826782e-01
1.044276133179664612e-01 -1.148360148072242737e-01 -1.199454665184020996e-01 -3.341605514287948608e-02 -2.624981403350830078e-01 -1.602467447519302368e-01 4.051667824387550354e-02 1.150047034025192261e-02 -6.704849004745483398e-02 -3.250454068183898926e-01 2.931866422295570374e-02 -1.647564321756362915e-01 1.052440032362937927e-01 -2.115459591150283813e-01 3.369687590748071671e-03 -3.210769295692443848e-01 -2.328837662935256958e-01 -1.173256486654281616e-01 1.734828054904937744e-01 8.771906793117523193e-02 -1.418970078229904175e-01 -1.171510517597198486e-01 3.031200766563415527e-01 -1.737483441829681396e-01 -2.076302170753479004e-01 -2.956023216247558594e-01 -6.212431192398071289e-02 -2.456560581922531128e-01 1.905754655599594116e-01 -2.268988341093063354e-01 -1.755990833044052124e-02 1.497782617807388306e-01
-5.475671961903572083e-02 -1.431518942117691040e-01 -1.455216407775878906e-01 -4.790213704109191895e-02 -2.804690897464752197e-01 1.466540992259979248e-01 6.051013246178627014e-03 2.436368018388748169e-01 -3.784803748130798340e-01 -2.367775142192840576e-01 6.849429011344909668e-02 -3.503066897392272949e-01 -1.966961920261383057e-01 -1.051066592335700989e-01 -1.108766645193099976e-01 1.285117566585540771e-01 -1.776245608925819397e-02 3.676124848425388336e-03 1.369394361972808838e-01 2.566183209419250488e-01 -1.633398085832595825e-01 -4.682932421565055847e-02 1.908932030200958252e-01 -2.398349046707153320e-01 1.705038398504257202e-01 1.450737752020359039e-02 -9.274327009916305542e-02 8.110349066555500031e-03 -5.832574144005775452e-02 -1.173333153128623962e-01 -2.352119833230972290e-01 -2.645717561244964600e-01
-1.752452701330184937e-01 -2.499579042196273804e-01 4.577253386378288269e-02 -9.296125173568725586e-02 -2.312273830175399780e-01 -1.555455178022384644e-01 -5.239446461200714111e-02 1.025084331631660461e-01 -1.499890685081481934e-01 -4.162420332431793213e-01 3.830757737159729004e-02 -3.580588102340698242e-01 2.119126319885253906e-01 -1.413852870464324951e-01 -1.877151280641555786e-01 -2.043502479791641235e-01 -3.170789182186126709e-01 -2.035861611366271973e-01 -1.338185369968414307e-01 3.102138265967369080e-02 1.162998303771018982e-01 -8.764012157917022705e-02 2.122942805290222168e-01 -1.606475003063678741e-02 -2.976628020405769348e-02 -2.626779973506927490e-01 2.456486411392688751e-02 -9.802125394344329834e-02 6.526067107915878296e-02 -5.313853919506072998e-02 1.516758650541305542e-01 1.624865643680095673e-02
-1.403035819530487061e-01 6.135555729269981384e-02 -3.273099362850189209e-01 1.119160875678062439e-01 -7.321947813034057617e-02 -1.952530890703201294e-01 1.153634339570999146e-01 -6.083662435412406921e-02 1.565410047769546509e-01 -4.737670123577117920e-01 -6.612464785575866699e-02 -2.319362610578536987e-01 2.596920542418956757e-02 -4.055092576891183853e-03 -1.134198755025863647e-01 -4.755645524710416794e-03 -2.573209702968597412e-01 -1.366422325372695923e-01 -1.087077781558036804e-01 2.203504890203475952e-01 -6.861484050750732422e-02 -2.873560227453708649e-02 2.535113133490085602e-02 -2.888083755970001221e-01 3.914515301585197449e-02 8.081457763910293579e-02 -4.234935939311981201e-01 2.888111397624015808e-02 1.137488335371017456e-01 1.924816053360700607e-03 -1.471346616744995117e-01 -1.342211365699768066e-01
2.888356447219848633e-01 2.186919376254081726e-02 1.498006582260131836e-01 2.659604549407958984e-01 -5.612676590681076050e-02 -2.108381837606430054e-01 -2.902604080736637115e-02 8.128161728382110596e-02 -2.734502777457237244e-02 -4.703138172626495361e-01 1.814796403050422668e-02 -4.259388148784637451e-01 -6.415904313325881958e-02 -1.782975904643535614e-02 -1.461394596844911575e-02 1.670579612255096436e-01 1.808198392391204834e-01 -2.183304429054260254e-01 -1.270840317010879517e-01 6.382629275321960449e-02 1.694795042276382446e-01 1.293161809444427490e-01 -1.214874833822250366e-01 -2.271577268838882446e-01 6.803267449140548706e-02 -1.192518994212150574e-01 -1.660797446966171265e-01 1.187381222844123840e-01 3.772120177745819092e-02 9.474939107894897461e-02 -1.679070293903350830e-01 1.417686641216278076e-01
7.385472208261489868e-02 5.643047764897346497e-02 -1.331208348274230957e-01 1.245950609445571899e-01 6.275476515293121338e-02 7.202636450529098511e-03 1.839535087347030640e-01 1.715318858623504639e-01 -1.437432765960693359e-01 -3.218661844730377197e-01 -4.951100051403045654e-02 2.565674781799316406e-01 1.806701123714447021e-01 -7.003872189670801163e-03 1.572917699813842773e-01 1.910795867443084717e-01 1.679298877716064453e-01 -2.106438875198364258e-01 1.604226082563400269e-01 2.056743949651718140e-01 -1.460320353507995605e-01 2.328994870185852051e-01 3.317824304103851318e-01 -2.273775935173034668e-01 6.429411470890045166e-02 -2.297336459159851074e-01 -2.095366567373275757e-01 1.792978197336196899e-01 -1.290639638900756836e-01 -9.846800565719604492e-02 1.198366358876228333e-01 -2.296689301729202271e-01
1.082620173692703247e-01 -8.560691773891448975e-02 -1.472171247005462646e-01 -1.496748253703117371e-02 -1.288972496986389160e-01 1.716769337654113770e-01 4.137353971600532532e-02 4.541039466857910156e-03 -6.043011322617530823e-02 5.003909766674041748e-02 7.620367407798767090e-02 -3.032540678977966309e-01 -6.886479258537292480e-02 -1.160149127244949341e-01 6.644388288259506226e-02 3.333558440208435059e-01 3.269824385643005371e-02 1.698512956500053406e-02 2.095891386270523071e-01 2.547892034053802490e-01 -3.137508034706115723e-01 7.497768849134445190e-02 3.193482160568237305e-01 -1.513614058494567871e-01 -2.929442524909973145e-01 -1.742743551731109619e-01 -4.879722371697425842e-02 3.587028384208679199e-02 -9.416813403367996216e-02 9.570425003767013550e-02 -2.423690110445022583e-01 -3.711906373500823975e-01
-2.439256459474563599e-01 3.578582406044006348e-02 -1.880639791488647461e-02 2.906072512269020081e-02 5.314529687166213989e-02 -5.469226464629173279e-02 6.166539154946804047e-03 4.318857192993164062e-01 -2.542228698730468750e-01 -2.035024464130401611e-01 2.137892991304397583e-01 -1.590688526630401611e-01 -4.572441056370735168e-02 4.822757095098495483e-02 2.032378762960433960e-01 -9.169887751340866089e-02 2.229972183704376221e-01 -3.551484942436218262e-01 -2.042506635189056396e-02 -6.659812480211257935e-02 -1.112247258424758911e-01 7.402767241001129150e-02 1.453412324190139771e-01 -8.303333818912506104e-02 -3.134809136390686035e-01 -1.642848104238510132e-01 -1.685053408145904541e-01 1.056975498795509338e-01 -8.941085636615753174e-02 -2.258552312850952148e-01 -1.927557438611984253e-01 -1.639953404664993286e-01
-6.148353684693574905e-03 -1.899984776973724365e-01 -1.370301991701126099e-01 2.265706472098827362e-02 -9.583658725023269653e-02 -3.585362434387207031e-01 5.652616266161203384e-03 2.273058891296386719e-02 6.157344952225685120e-02 -6.705166399478912354e-02 2.490403950214385986e-01 -2.175544500350952148e-01 -9.078881144523620605e-02 -7.943983376026153564e-02 -4.740116745233535767e-02 1.193022802472114563e-01 -1.413214355707168579e-01 -5.660877749323844910e-02 1.493366509675979614e-01 4.256882071495056152e-01 -3.198824226856231689e-01 6.515523884445428848e-03 1.555882096290588379e-01 -1.807422935962677002e-01 1.408606320619583130e-01 -4.152652919292449951e-01 2.095929346978664398e-02 -8.892975002527236938e-02 3.563117608428001404e-02 1.837925165891647339e-01 -1.890715509653091431e-01 1.600188948214054108e-02
-1.567834466695785522e-01 -1.777811497449874878e-01 7.765033841133117676e-02 2.600341439247131348e-01 2.321401685476303101e-01 -5.899636819958686829e-02 -7.414432615041732788e-02 1.531506925821304321e-01 -3.745308890938758850e-02 -5.191384553909301758e-01 -2.706357650458812714e-02 -1.363597251474857330e-02 2.432065606117248535e-01 2.686483319848775864e-03 -2.792556397616863251e-02 2.440960519015789032e-02 -1.119831427931785583e-01 2.670009806752204895e-02 1.824216395616531372e-01 3.273364603519439697e-01 -5.475277453660964966e-02 1.531122028827667236e-01 1.993476301431655884e-01 -1.119960471987724304e-01 -9.942917525768280029e-02 -1.137863174080848694e-01 -3.000079095363616943e-01 1.999833732843399048e-01 -1.805564612150192261e-01 -4.529643431305885315e-02 1.777570545673370361e-01 1.415235019521787763e-04
-1.268769502639770508e-01 2.432918250560760498e-01 -1.947884708642959595e-01 1.868135333061218262e-01 6.687119603157043457e-02 2.129176855087280273e-01 -1.337079405784606934e-01 -5.181065574288368225e-02 -1.627515107393264771e-01 -2.724822461605072021e-01 1.061070114374160767e-01 -4.182781577110290527e-01 -6.948594003915786743e-02 -8.632026612758636475e-02 9.942132234573364258e-02 1.966181211173534393e-02 5.390402395278215408e-03 -1.041471883654594421e-01 -1.686285287141799927e-01 1.730448305606842041e-01 -3.356099426746368408e-01 -7.270175218582153320e-02 2.722687125205993652e-01 -1.655841022729873657e-01 -2.309126406908035278e-01 -5.358802154660224915e-02 -9.268564730882644653e-02 2.563118338584899902e-01 -1.354743391275405884e-01 1.229436043649911880e-02 -3.659717971459031105e-03 -1.851508617401123047e-01
1.589209288358688354e-01 -5.530295521020889282e-02 4.486576095223426819e-02 2.183608412742614746e-01 -1.762723624706268311e-01 6.108566746115684509e-02 4.907281324267387390e-02 3.406436741352081299e-01 1.523520201444625854e-01 -7.012174278497695923e-02 -8.037318289279937744e-02 -4.641571268439292908e-02 -4.228095710277557373e-02 -1.791357398033142090e-01 1.523104608058929443e-01 1.683387905359268188e-01 -1.462202519178390503e-01 -5.275352299213409424e-02 -9.930354356765747070e-02 3.963893651962280273e-01 -2.679986655712127686e-01 3.762873262166976929e-02 3.637245595455169678e-01 -2.599090039730072021e-01 -8.024333417415618896e-02 -3.156676888465881348e-01 1.367844194173812866e-01 6.757029891014099121e-02 -1.240620836615562439e-01 -7.428997661918401718e-03 -1.463886164128780365e-02 1.932027488946914673e-01
-1.537374258041381836e-01 -1.217525731772184372e-02 -3.690376132726669312e-02 2.292077690362930298e-01 2.883311919867992401e-02 4.578327015042304993e-02 7.509633898735046387e-02 3.679274320602416992e-01 -6.978636980056762695e-02 -4.705713316798210144e-02 1.912596225738525391e-01 -1.053695008158683777e-01 3.388812765479087830e-02 2.405320107936859131e-02 5.706857144832611084e-02 1.244226843118667603e-01 3.038487732410430908e-01 -3.384288251399993896e-01 4.229968041181564331e-02 1.142115965485572815e-01 -1.238269358873367310e-01 -1.426739096641540527e-01 1.590311676263809204e-01 -2.996083498001098633e-01 -1.680615842342376709e-01 -4.526896029710769653e-02 -4.398494660854339600e-01 -2.217312157154083252e-02 -1.466559022665023804e-01 -2.299124449491500854e-01 1.472438871860504150e-01 -1.020309478044509888e-01
-2.330090254545211792e-01 4.868488386273384094e-02 1.734075844287872314e-01 2.115120589733123779e-01 1.446371823549270630e-01 -9.530591964721679688e-02 1.493169665336608887e-01 4.852449297904968262e-01 -5.133984237909317017e-02 -2.314516603946685791e-01 -1.456602104008197784e-02 -2.956924140453338623e-01 8.552164770662784576e-03 1.046169325709342957e-01 -4.312756005674600601e-03 2.540980279445648193e-01 4.940152540802955627e-02 -2.202223539352416992e-01 -9.027447551488876343e-02 3.777464926242828369e-01 5.098588764667510986e-02 8.614365011453628540e-02 -3.544084355235099792e-02 3.240979835391044617e-02 8.429198525846004486e-03 -1.549521684646606445e-01 -1.560766845941543579e-01 1.877651512622833252e-01 1.448939442634582520e-01 3.130917623639106750e-02 2.019125819206237793e-01 2.769020386040210724e-02
-1.266154944896697998e-01 -3.363333642482757568e-01 -2.114800037816166878e-03 1.128117740154266357e-01 -1.209942065179347992e-02 -3.673722147941589355e-01 9.150560200214385986e-02 4.422610998153686523e-02 -3.329221159219741821e-02 -3.707841336727142334e-01 1.354737430810928345e-01 -2.700389325618743896e-01 2.343595921993255615e-01 -2.319671958684921265e-01 -1.586960256099700928e-02 -1.190737038850784302e-01 -1.357759982347488403e-01 4.715351015329360962e-02 -2.017107307910919189e-01 5.413093790411949158e-02 4.082829691469669342e-03 -1.513650119304656982e-01 1.589054763317108154e-01 -9.668903052806854248e-02 -1.519555896520614624e-01 -3.702091276645660400e-01 -1.369974911212921143e-01 -2.460280060768127441e-02 1.564502269029617310e-01 4.586678370833396912e-02 1.358685344457626343e-01 1.152780652046203613e-01
1.353169977664947510e-01 1.462611183524131775e-02 -1.688117235898971558e-01 1.615488827228546143e-01 -1.667848676443099976e-01 -1.988176703453063965e-01 -8.720538578927516937e-03 1.199064925312995911e-01 1.378156989812850952e-01 -2.917131483554840088e-01 2.726860046386718750e-01 -2.397024929523468018e-01 1.063829138875007629e-01 -7.284339517354965210e-03 -6.344335526227951050e-02 3.288163244724273682e-02 -2.107173204421997070e-01 1.004518568515777588e-01 5.751706287264823914e-02 3.153614401817321777e-01 -2.808511853218078613e-01 -6.793703883886337280e-02 2.022030204534530640e-01 -8.638407289981842041e-02 1.728308796882629395e-01 -3.481585383415222168e-01 -7.393226027488708496e-02 7.308376580476760864e-02 1.360595077276229858e-01 3.135356903076171875e-01 8.356551826000213623e-02 -1.338380724191665649e-01
2.709167599678039551e-01 1.224689483642578125e-01 1.624411046504974365e-01 1.489609181880950928e-01 -2.598212063312530518e-01 -7.552985846996307373e-02 2.962926328182220459e-01 -5.065448209643363953e-02 1.162590757012367249e-01 -3.045253157615661621e-01 -2.876954525709152222e-02 -3.922120928764343262e-01 -2.165437489748001099e-01 -1.361515223979949951e-01 -7.408539950847625732e-02 5.496382713317871094e-02 1.505910791456699371e-02 -2.633852362632751465e-01 -2.670151926577091217e-02 1.534337699413299561e-01 6.518384441733360291e-03 -1.260649412870407104e-01 -3.275694325566291809e-02 -1.715578883886337280e-01 -2.166042625904083252e-01 -1.717348396778106689e-01 2.320073731243610382e-02 5.989550426602363586e-02 -6.990569829940795898e-02 -3.344021141529083252e-01 1.636478602886199951e-01 -1.709518954157829285e-02
-1.716334521770477295e-01 -1.910305619239807129e-01 -1.313002556562423706e-01 -8.510148525238037109e-02 -2.966710031032562256e-01 5.516444146633148193e-02 -1.064690854400396347e-02 3.880807459354400635e-01 -2.301675975322723389e-01 -1.377265453338623047e-01 1.757580041885375977e-01 -2.234547138214111328e-01 -1.208608746528625488e-01 -5.687212198972702026e-02 -7.750874012708663940e-02 2.374523431062698364e-01 2.829278446733951569e-02 1.497273566201329231e-03 8.377189189195632935e-02 1.618738621473312378e-01 -1.840419918298721313e-01 -6.247599376365542412e-04 3.145095705986022949e-01 -1.895818859338760376e-01 1.572494357824325562e-01 3.403931111097335815e-02 -2.172922641038894653e-01 6.065924465656280518e-02 -1.887535452842712402e-01 -5.118256434798240662e-02 -2.024007886648178101e-01 -2.757548987865447998e-01
-6.162191554903984070e-02 -9.688459336757659912e-03 -1.662136167287826538e-01 -4.636885225772857666e-02 -3.673067390918731689e-01 -1.107344627380371094e-01 -1.122980341315269470e-01 -2.679375186562538147e-02 -8.401020616292953491e-02 -1.201530247926712036e-01 1.191562861204147339e-01 -2.124379128217697144e-01 -5.438507068902254105e-03 -1.474035382270812988e-01 -2.725422680377960205e-01 -1.143552735447883606e-01 -5.088367313146591187e-02 -2.697370350360870361e-01 -1.583396345376968384e-01 1.994669884443283081e-01 -1.602148860692977905e-01 3.331433832645416260e-01 3.992362916469573975e-01 2.132520079612731934e-01 1.337535306811332703e-02 -2.087520062923431396e-01 -2.311681658029556274e-01 -1.192165240645408630e-01 -2.402689307928085327e-02 -1.309520453214645386e-01 -2.615788392722606659e-02 6.593631953001022339e-02
-2.918046414852142334e-01 1.289627421647310257e-02 2.797426283359527588e-01 9.167027473449707031e-02 1.093561500310897827e-01 -2.196633219718933105e-01 1.629193127155303955e-01 1.402305811643600464e-01 -2.669702470302581787e-01 -1.831362992525100708e-01 -2.610084041953086853e-02 -2.382065057754516602e-01 -2.142652422189712524e-01 1.159215420484542847e-01 1.650103032588958740e-01 2.944096922874450684e-01 5.181252583861351013e-02 -3.248218595981597900e-01 -1.683071404695510864e-01 1.623962670564651489e-01 -1.847025901079177856e-01 -9.095056354999542236e-02 1.720044016838073730e-01 5.646401643753051758e-02 -1.292657703161239624e-01 -1.808551847934722900e-01 -1.773691624402999878e-01 9.717743098735809326e-02 1.291358172893524170e-01 1.998119428753852844e-02 2.389157749712467194e-02 -2.002392113208770752e-01
-1.276717931032180786e-01 -1.755158752202987671e-01 -1.369470506906509399e-01 4.136202037334442139e-01 4.032285138964653015e-02 -1.622970998287200928e-01 1.100357770919799805e-01 2.673080861568450928e-01 -1.543176323175430298e-01 -8.265648782253265381e-02 1.253492981195449829e-01 -4.797481596469879150e-01 -2.196939662098884583e-02 -1.417903602123260498e-01 1.752422600984573364e-01 -2.344739250838756561e-02 1.062990054488182068e-01 -1.845795065164566040e-01 1.755331009626388550e-01 5.612938851118087769e-02 1.667396128177642822e-01 2.024902403354644775e-02 4.265082255005836487e-02 -5.774253234267234802e-02 -2.247093617916107178e-01 -7.525949180126190186e-02 -2.553025484085083008e-01 -6.668797880411148071e-02 -1.378310769796371460e-01 -2.496253699064254761e-01 3.946684766560792923e-03 -5.795815214514732361e-02
-7.495666295289993286e-02 -1.809784770011901855e-01 -9.127856791019439697e-02 1.331868320703506470e-01 -4.178195074200630188e-02 1.619758456945419312e-01 -1.210916563868522644e-01 1.212196573615074158e-01 1.170990522950887680e-02 -2.214375883340835571e-01 1.250684708356857300e-01 -5.320386886596679688e-01 -1.437954455614089966e-01 1.744420966133475304e-03 -7.136058062314987183e-02 6.924043595790863037e-02 -1.847103238105773926e-01 -2.920747697353363037e-01 6.469368189573287964e-02 5.758307129144668579e-02 7.403866946697235107e-02 2.173411399126052856e-01 1.853269338607788086e-01 -2.425193227827548981e-02 -1.442362517118453979e-01 9.866720438003540039e-02 -3.774943351745605469e-01 4.436234012246131897e-02 -1.556081026792526245e-01 -2.211831361055374146e-01 -1.077964529395103455e-01 1.594612896442413330e-01
-2.185683883726596832e-02 5.900401249527931213e-02 -1.768286824226379395e-01 1.247352883219718933e-01 -1.300509423017501831e-01 -8.061529695987701416e-02 8.248957246541976929e-02 2.423852533102035522e-01 -8.208917081356048584e-02 -4.628021717071533203e-01 1.861458867788314819e-01 -2.614827752113342285e-01 2.768336236476898193e-01 2.022563712671399117e-03 -2.123423814773559570e-01 -8.492996543645858765e-02 -2.146841585636138916e-01 -1.268756836652755737e-01 1.128374338150024414e-01 -6.375702470541000366e-02 -2.296461611986160278e-01 1.378650963306427002e-01 -1.920993626117706299e-02 1.351252049207687378e-01 -5.342242494225502014e-02 -3.755602836608886719e-01 -1.789049059152603149e-01 6.096527911722660065e-03 1.826084405183792114e-01 -1.191886886954307556e-01 1.240938249975442886e-02 1.197906583547592163e-01
-9.008421003818511963e-02 7.679632864892482758e-03 -9.902930259704589844e-02 -8.550041168928146362e-02 -4.291225969791412354e-02 -3.000206351280212402e-01 4.184054955840110779e-02 -2.512425556778907776e-02 -2.242721021175384521e-01 -1.272132545709609985e-01 -5.499439686536788940e-02 -3.968284726142883301e-01 1.474869102239608765e-01 -7.135854661464691162e-02 -1.626166999340057373e-01 1.469979882240295410e-01 -4.195959866046905518e-02 -4.321588277816772461e-01 3.872715309262275696e-02 3.122241981327533722e-02 -8.824369311332702637e-02 6.708455830812454224e-02 1.959876120090484619e-01 -2.162673324346542358e-01 -1.167926266789436340e-01 -1.596931517124176025e-01 -1.137862820178270340e-02 3.872496783733367920e-01 -1.607671827077865601e-01 -3.783136978745460510e-02 4.054661095142364502e-02 2.682824134826660156e-01
-2.148710936307907104e-01 1.118268892168998718e-01 -1.380961835384368896e-01 6.699866801500320435e-02 -5.362685769796371460e-02 1.733537614345550537e-01 1.647478342056274414e-01 5.301669239997863770e-01 -1.480745524168014526e-01 -2.171394526958465576e-01 1.367833316326141357e-01 -2.308209985494613647e-01 -3.179020062088966370e-02 -1.657071262598037720e-01 8.839935064315795898e-02 -2.107476890087127686e-01 -2.390815131366252899e-02 -9.789249300956726074e-02 6.976483762264251709e-02 -6.746230646967887878e-03 1.204333156347274780e-01 1.097325831651687622e-01 2.118156105279922485e-01 -4.324311763048171997e-02 -3.134735226631164551e-01 -1.149087697267532349e-01 -2.573985457420349121e-01 1.936322748661041260e-01 -1.221325173974037170e-01 -1.654297113418579102e-01 -5.128465965390205383e-02 -7.986511290073394775e-02
-1.054704561829566956e-01 -1.792398244142532349e-01 9.984350949525833130e-02 3.135373117402195930e-04 6.106988992542028427e-03 -4.415955394506454468e-02 -2.428510785102844238e-02 2.622398138046264648e-01 -1.512744347564876080e-03 -2.858554720878601074e-01 2.593904435634613037e-01 2.782740443944931030e-02 2.337706508114933968e-03 1.358789205551147461e-01 -9.194468706846237183e-02 -4.799170419573783875e-02 1.760970242321491241e-02 -2.133371867239475250e-02 5.302813649177551270e-02 8.015937358140945435e-02 2.369577884674072266e-01 9.768269956111907959e-02 2.762462794780731201e-01 -3.482391238212585449e-01 -1.541917771100997925e-01 -3.209207057952880859e-01 -2.202738523483276367e-01 -1.158209741115570068e-01 -3.622390627861022949e-01 -1.583561599254608154e-01 -1.987471729516983032e-01 -1.966310590505599976e-01
-2.939960360527038574e-01 -1.027578935027122498e-01 1.460865586996078491e-01 2.075841724872589111e-01 3.804267570376396179e-02 -3.632136285305023193e-01 -2.776963450014591217e-02 -5.529582500457763672e-02 1.184611096978187561e-01 -3.291070461273193359e-01 1.561861336231231689e-01 -1.256276518106460571e-01 5.590306222438812256e-02 7.217966765165328979e-02 1.245360821485519409e-01 1.771297007799148560e-01 -2.534116208553314209e-01 1.167951617389917374e-02 -2.420609071850776672e-02 -7.063460350036621094e-02 1.244752705097198486e-01 -4.618234466761350632e-03 3.100918233394622803e-01 -3.376660495996475220e-02 -2.987079322338104248e-01 -3.100939989089965820e-01 -3.010044693946838379e-01 -2.306221984326839447e-02 -8.531880564987659454e-03 5.009097978472709656e-02 8.524183928966522217e-02 -1.205176711082458496e-01
5.560015887022018433e-02 -1.784334518015384674e-02 1.825560033321380615e-01 1.013841293752193451e-02 3.237113729119300842e-02 -4.750671982765197754e-02 1.511525660753250122e-01 2.817137837409973145e-01 -2.585715651512145996e-01 -3.339670002460479736e-01 4.243093356490135193e-02 -8.701277524232864380e-02 3.326783180236816406e-01 -5.459509417414665222e-02 -4.828134924173355103e-02 -1.342404074966907501e-02 -4.241126775741577148e-02 -1.478818655014038086e-01 2.193289250135421753e-01 2.931254208087921143e-01 -3.813718911260366440e-03 1.243757754564285278e-01 1.187744364142417908e-01 1.615233272314071655e-01 -4.203912019729614258e-01 -1.558332741260528564e-01 -1.401177514344453812e-02 1.326118111610412598e-01 -3.305014967918395996e-01 -5.497708916664123535e-03 5.318279936909675598e-02 -9.722882509231567383e-02
-9.076287038624286652e-03 -2.640056312084197998e-01 -1.071840617805719376e-02 1.631022691726684570e-01 3.484868258237838745e-02 -2.586344480514526367e-01 -9.393559396266937256e-02 2.678010463714599609e-01 -2.654115855693817139e-01 -4.551562964916229248e-01 -8.579330891370773315e-02 -3.599262237548828125e-01 -2.207486331462860107e-01 -1.550119277089834213e-02 7.903072983026504517e-02 1.901645213365554810e-01 9.527239203453063965e-02 -2.145187109708786011e-01 -2.170422077178955078e-01 -3.173017501831054688e-02 -1.690298765897750854e-01 2.086065262556076050e-01 6.709530204534530640e-02 2.328145503997802734e-02 -6.868097186088562012e-02 -6.275226175785064697e-02 1.472330540418624878e-01 5.620833858847618103e-02 1.204673349857330322e-01 1.283630579710006714e-01 4.237210005521774292e-02 -4.837298393249511719e-02
-1.623329669237136841e-01 -3.841868340969085693e-01 -1.249040663242340088e-01 1.293316930532455444e-01 -2.296577394008636475e-01 -2.538233995437622070e-01 2.965178191661834717e-01 5.434041097760200500e-02 1.618098616600036621e-01 -1.400788277387619019e-01 1.970628798007965088e-01 -2.076787352561950684e-01 -6.723011285066604614e-02 -2.253821343183517456e-01 -1.631638705730438232e-01 8.965397626161575317e-02 5.746711045503616333e-02 -6.227846816182136536e-02 -4.509230330586433411e-02 3.638661801815032959e-01 -1.091475039720535278e-01 -4.938020557165145874e-02 2.731993421912193298e-02 -1.674719899892807007e-01 -8.260776102542877197e-02 -5.862708762288093567e-02 8.589630946516990662e-03 1.344141811132431030e-01 -2.840143144130706787e-01 1.660279184579849243e-01 -1.434367150068283081e-01 -1.611412018537521362e-01
-1.000419333577156067e-01 4.205600544810295105e-02 2.187180519104003906e-02 4.513924419879913330e-01 3.513092873618006706e-03 -1.572786718606948853e-01 1.427540928125381470e-01 2.114252187311649323e-02 1.114981174468994141e-01 -3.106721937656402588e-01 6.591946631669998169e-02 -2.976550161838531494e-01 1.518425494432449341e-01 -1.632924526929855347e-01 -1.855874806642532349e-01 6.623343378305435181e-02 -1.126614585518836975e-01 -6.990637630224227905e-03 -4.203215241432189941e-02 8.077243715524673462e-02 -1.254940629005432129e-01 -2.440696582198143005e-02 2.590741813182830811e-01 -2.343678772449493408e-01 4.457903280854225159e-02 -3.921763300895690918e-01 -1.673404872417449951e-01 5.813432112336158752e-02 1.848682761192321777e-01 8.732970803976058960e-02 2.401561737060546875e-01 4.355877637863159180e-02
-1.925863511860370636e-02 6.550085544586181641e-02 1.414815187454223633e-01 2.727926895022392273e-02 3.295870125293731689e-01 -1.369652301073074341e-01 1.684480458498001099e-01 2.613038718700408936e-01 -6.779760867357254028e-02 -9.009318798780441284e-02 -4.162289947271347046e-02 -1.638642102479934692e-01 -3.303845226764678955e-02 -3.980104520451277494e-04 2.399615645408630371e-01 2.657964825630187988e-01 1.291522532701492310e-01 -7.108154147863388062e-02 -2.823666036128997803e-01 1.284754276275634766e-02 -1.414717137813568115e-01 5.738162249326705933e-02 4.060656130313873291e-01 1.835621595382690430e-01 -6.949686259031295776e-02 -3.843337297439575195e-01 -2.168829888105392456e-01 1.453097164630889893e-01 9.306294471025466919e-02 -6.948415935039520264e-02 3.130668029189109802e-02 -1.457164138555526733e-01
-5.381115153431892395e-02 2.220069617033004761e-01 -1.475773900747299194e-01 3.470389917492866516e-02 -4.456577822566032410e-03 5.987385660409927368e-02 1.797011792659759521e-01 3.537912964820861816e-01 -1.856528371572494507e-01 -1.685082167387008667e-01 -1.447727233171463013e-01 -4.256432354450225830e-01 -7.835330814123153687e-02 -8.299673907458782196e-03 -1.848181933164596558e-01 2.258602380752563477e-01 4.743251483887434006e-03 -1.797775775194168091e-01 -7.452610135078430176e-02 3.783654272556304932e-01 -8.736556768417358398e-02 5.143336206674575806e-02 1.856533586978912354e-01 -3.021604148671030998e-03 -1.706335842609405518e-01 -1.501970142126083374e-01 -1.168982461094856262e-01 1.062924787402153015e-01 1.322520673274993896e-01 1.822458058595657349e-01 2.266823351383209229e-01 -5.345724150538444519e-02
-2.962767183780670166e-01 -7.485517859458923340e-02 1.614432930946350098e-01 1.811388432979583740e-01 6.315283477306365967e-02 -4.124584607779979706e-03 1.294006109237670898e-01 2.532856762409210205e-01 -4.054202884435653687e-02 -1.402994543313980103e-01 3.383770883083343506e-01 -3.983413279056549072e-01 -2.086111456155776978e-01 -9.917142987251281738e-02 9.687615931034088135e-02 -6.022634729743003845e-02 8.846595138311386108e-02 -1.804571151733398438e-01 2.555482983589172363e-01 5.375372245907783508e-02 -1.634011566638946533e-01 -1.457541137933731079e-01 6.150574237108230591e-02 -5.544611066579818726e-02 -2.218394726514816284e-01 -1.088462248444557190e-01 -2.823193073272705078e-01 9.243515878915786743e-02 -9.493798017501831055e-02 -2.829809784889221191e-01 9.557212702929973602e-03 9.570672176778316498e-03
-5.288315936923027039e-02 -1.608706712722778320e-01 9.798724949359893799e-02 1.957527399063110352e-01 2.441912423819303513e-03 -2.840508520603179932e-01 -4.238546534907072783e-04 9.515325725078582764e-02 1.026685759425163269e-01 -5.093096494674682617e-01 -1.765516400337219238e-01 -1.723570376634597778e-01 -7.825105637311935425e-02 -1.421913225203752518e-02 9.272233583033084869e-03 -2.397573180496692657e-02 -7.032142579555511475e-02 -3.531061112880706787e-02 8.577913045883178711e-02 1.092177852988243103e-01 6.935463752597570419e-03 3.912479877471923828e-01 3.314076066017150879e-01 -2.110319212079048157e-02 5.819201841950416565e-02 -1.788519173860549927e-01 -2.351398766040802002e-01 -8.503462374210357666e-02 1.907044351100921631e-01 3.487542644143104553e-02 2.658900618553161621e-01 2.830878086388111115e-02
-4.253029078245162964e-02 2.034369260072708130e-01 -3.076996207237243652e-01 1.800291389226913452e-01 -3.430552780628204346e-02 1.831648796796798706e-01 1.363619267940521240e-01 2.021694779396057129e-01 -2.540243566036224365e-01 -1.988343894481658936e-01 -4.797811806201934814e-02 -5.169193148612976074e-01 7.378579676151275635e-02 -1.233712583780288696e-01 -1.184749156236648560e-01 8.778183907270431519e-02 -2.117559686303138733e-02 -1.746963709592819214e-01 6.395299732685089111e-02 9.144165366888046265e-02 -5.637233704328536987e-02 1.974496394395828247e-01 1.397818773984909058e-01 -1.520110107958316803e-02 -3.442772477865219116e-02 -2.048135548830032349e-01 -2.707435190677642822e-01 5.368520691990852356e-02 2.761264145374298096e-02 -5.562164261937141418e-02 2.706829011440277100e-01 1.332190781831741333e-01
-5.237933248281478882e-02 -3.001440167427062988e-01 -4.106779024004936218e-02 -4.775952920317649841e-02 1.188745722174644470e-02 1.426768675446510315e-02 -1.157556939870119095e-02 8.265443891286849976e-02 7.332644611597061157e-02 -2.777135670185089111e-01 3.112987875938415527e-01 -2.105734497308731079e-02 8.201919496059417725e-02 -2.018862813711166382e-01 -1.793400198221206665e-01 -5.649232491850852966e-02 -3.002453409135341644e-02 2.632594108581542969e-02 6.122799590229988098e-03 1.968247443437576294e-01 2.251317799091339111e-01 1.361697316169738770e-01 2.003246396780014038e-01 -2.621997892856597900e-01 -2.325637340545654297e-01 -3.578818142414093018e-01 -1.555187553167343140e-01 -7.875654846429824829e-02 -1.450707465410232544e-01 -5.202234908938407898e-02 -3.433080911636352539e-01 -2.460831254720687866e-01
5.573777854442596436e-02 -1.843174248933792114e-01 1.337717175483703613e-01 -3.137445822358131409e-02 -1.525861918926239014e-01 -8.048945665359497070e-02 1.191457137465476990e-01 3.353824019432067871e-01 -5.899865552783012390e-02 -1.817559003829956055e-01 -6.861431896686553955e-02 -1.236988306045532227e-01 -4.658403620123863220e-02 -1.440145969390869141e-01 7.004293799400329590e-02 5.055121611803770065e-03 -6.353701651096343994e-02 2.462382018566131592e-01 2.856280887499451637e-03 2.426037564873695374e-02 2.143390327692031860e-01 -4.553983360528945923e-02 3.068240284919738770e-01 -8.440674841403961182e-02 -3.779426515102386475e-01 -3.251501023769378662e-01 -4.386078417301177979e-01 -8.263978362083435059e-02 4.168688878417015076e-02 -1.656434834003448486e-01 -8.933851122856140137e-02 -6.133403256535530090e-02
-6.436835974454879761e-02 -1.167196780443191528e-01 4.602366685867309570e-02 1.084192767739295959e-01 -2.124161273241043091e-02 -1.235517188906669617e-01 3.011410534381866455e-01 -4.457776667550206184e-04 -3.226388096809387207e-01 -1.898443251848220825e-01 -2.652602791786193848e-01 -2.270897179841995239e-01 -7.912290096282958984e-02 -2.486798167228698730e-01 -1.576677523553371429e-02 1.381307244300842285e-01 -2.738245725631713867e-01 1.235555186867713928e-01 1.664030700922012329e-01 1.111172139644622803e-01 1.946938335895538330e-01 -8.754930645227432251e-02 4.383185803890228271e-01 -1.109275817871093750e-01 -1.720881015062332153e-01 -1.688601523637771606e-01 -8.531507849693298340e-02 5.054733715951442719e-03 -5.106189753860235214e-03 -2.204338610172271729e-01 -9.935974329710006714e-02 -9.085509181022644043e-02
-2.130091637372970581e-01 -4.542677104473114014e-02 2.291216850280761719e-01 1.242748349905014038e-01 8.489277213811874390e-02 -4.340372681617736816e-01 1.265215873718261719e-01 5.153474956750869751e-02 3.717982769012451172e-02 -1.823800802230834961e-01 2.465084008872509003e-02 -1.255481541156768799e-01 -7.737015374004840851e-03 -4.408678784966468811e-02 -1.097808703780174255e-01 1.822467893362045288e-01 -7.810375839471817017e-02 1.214130446314811707e-01 8.923529833555221558e-02 -9.473715722560882568e-02 -1.321448087692260742e-01 1.436063796281814575e-01 1.299754083156585693e-01 -2.465592622756958008e-01 -2.137435227632522583e-01 -1.622994989156723022e-01 -5.011256337165832520e-01 -3.900318220257759094e-02 -1.752102375030517578e-01 -2.477222084999084473e-01 -3.816089034080505371e-02 -1.826467365026473999e-02
1.549468338489532471e-01 4.560652654618024826e-03 -1.750552207231521606e-01 1.381027251482009888e-01 -6.497438997030258179e-02 -2.826350927352905273e-01 1.179388836026191711e-01 1.921962648630142212e-01 -8.610523305833339691e-03 -3.283629938960075378e-02 4.057155251502990723e-01 -1.422602087259292603e-01 -6.352426856756210327e-02 -9.935926645994186401e-02 -3.147263079881668091e-02 -4.065634217113256454e-03 -9.107879549264907837e-02 -1.390420645475387573e-01 -3.090464137494564056e-02 5.316215753555297852e-01 -2.456584572792053223e-01 -3.243242949247360229e-02 3.638955950736999512e-02 -2.488836944103240967e-01 3.110124170780181885e-02 -3.436065614223480225e-01 -1.268067061901092529e-01 4.491578042507171631e-02 9.169116616249084473e-02 4.050917550921440125e-02 2.752950601279735565e-02 8.113261312246322632e-02
-1.974991858005523682e-01 4.073217138648033142e-02 -1.516716629266738892e-01 7.680572569370269775e-02 -5.715930834412574768e-03 9.275700896978378296e-02 2.930462658405303955e-01 4.835995435714721680e-01 -1.853967159986495972e-01 -1.621170789003372192e-01 -6.618226319551467896e-02 -2.938668131828308105e-01 -2.969969809055328369e-02 6.719490885734558105e-02 3.899915143847465515e-02 -1.496216803789138794e-01 5.785650387406349182e-02 -1.585689187049865723e-01 -1.958335936069488525e-01 1.300673931837081909e-01 -9.224372915923595428e-04 1.405486166477203369e-01 1.432699263095855713e-01 -2.256780415773391724e-01 -1.884887814521789551e-01 -1.329060792922973633e-01 -2.503297626972198486e-01 1.779034435749053955e-01 -2.193285375833511353e-01 -1.697416156530380249e-01 -1.199608147144317627e-01 -8.699445426464080811e-02
-2.232588231563568115e-01 5.985601246356964111e-02 -2.262815833091735840e-01 9.731429070234298706e-02 -1.975668519735336304e-01 -1.343559324741363525e-01 -1.099229305982589722e-01 1.564844399690628052e-01 8.829567581415176392e-02 -2.629802227020263672e-01 4.495729878544807434e-02 -9.841246902942657471e-02 -3.782961070537567139e-01 -4.778411611914634705e-02 3.959389030933380127e-01 9.181687980890274048e-02 1.541554182767868042e-01 -6.475218385457992554e-02 4.169353470206260681e-02 2.425489872694015503e-01 -2.137103080749511719e-01 2.769086360931396484e-01 1.697261184453964233e-01 -8.640852570533752441e-02 -3.113982975482940674e-01 -2.178755402565002441e-02 -8.705762773752212524e-02 9.669923037290573120e-02 -1.003266423940658569e-01 -3.341098129749298096e-02 1.018731072545051575e-01 -9.956210106611251831e-02
1.053650006651878357e-01 1.288207173347473145e-01 -2.980409264564514160e-01 7.548079825937747955e-03 -2.042886465787887573e-01 -8.679398894309997559e-02 3.393586277961730957e-01 1.126606017351150513e-01 -7.896220684051513672e-02 -2.713940739631652832e-01 -1.663136482238769531e-01 4.258129373192787170e-02 -1.922632455825805664e-01 -3.338148891925811768e-01 -1.907846331596374512e-01 1.721577197313308716e-01 -3.873791173100471497e-02 -7.545661926269531250e-02 -6.560935825109481812e-02 3.305824100971221924e-01 -4.289294034242630005e-02 2.365813255310058594e-01 6.861237436532974243e-02 -2.151608765125274658e-01 1.129132136702537537e-01 -3.104487955570220947e-01 1.098175905644893646e-02 3.208209574222564697e-02 3.562644124031066895e-02 -2.687119180336594582e-03 1.166614592075347900e-01 -1.665423512458801270e-01
2.839737106114625931e-03 -5.292785912752151489e-02 9.558241814374923706e-02 -6.827587634325027466e-02 -2.576990723609924316e-01 -3.176639974117279053e-01 1.839182674884796143e-01 4.936122149229049683e-02 -2.183975093066692352e-02 -3.435204029083251953e-01 -1.322843432426452637e-01 2.434513904154300690e-02 -2.541676163673400879e-02 -4.114084243774414062e-01 -2.194386273622512817e-01 -7.348840683698654175e-02 -1.817408502101898193e-01 9.775924682617187500e-02 3.443034831434488297e-03 4.061930179595947266e-01 5.663910508155822754e-02 1.292291283607482910e-01 3.238790109753608704e-02 5.221610143780708313e-02 -1.557484120130538940e-01 -1.776607483625411987e-01 -2.015141993761062622e-01 -1.830228865146636963e-01 -7.072968874126672745e-03 1.005575731396675110e-01 -5.290418863296508789e-02 -2.135832309722900391e-01
1.973783075809478760e-01 2.277680039405822754e-01 1.796640008687973022e-01 1.004708581604063511e-03 -1.440424025058746338e-01 -5.190455168485641479e-02 1.559961307793855667e-02 6.025183573365211487e-02 1.200036332011222839e-01 -3.994359672069549561e-01 3.528697416186332703e-02 -2.589520215988159180e-01 -2.286429554224014282e-01 -4.059041291475296021e-02 -3.638892173767089844e-01 1.982511952519416809e-02 5.529812723398208618e-02 -9.513250738382339478e-02 8.188993483781814575e-02 2.338478267192840576e-01 1.482560764998197556e-02 5.334115773439407349e-02 -5.656250566244125366e-02 -2.636535167694091797e-01 -5.493879318237304688e-02 -3.923263847827911377e-01 -1.553302854299545288e-01 -3.873863816261291504e-02 4.427122324705123901e-02 5.550606176257133484e-02 2.888594269752502441e-01 1.609596051275730133e-02
-2.902179770171642303e-02 -3.160378038883209229e-01 6.004280596971511841e-02 8.766901679337024689e-03 8.598729223012924194e-02 5.771554633975028992e-02 -1.823477298021316528e-01 2.195099890232086182e-01 1.289966423064470291e-02 -2.925634384155273438e-01 -9.528484195470809937e-02 -1.466260999441146851e-01 1.935331225395202637e-01 -1.566702723503112793e-01 -1.001782901585102081e-02 5.202762484550476074e-01 2.161433920264244080e-02 -1.089883670210838318e-01 -2.045193314552307129e-01 -4.882277548313140869e-02 -3.580220043659210205e-02 8.796074986457824707e-02 4.221140444278717041e-01 9.698355197906494141e-02 -1.023820508271455765e-02 -2.171397507190704346e-01 3.343702480196952820e-02 1.292473822832107544e-01 1.013842374086380005e-01 1.092385873198509216e-01 -7.718612998723983765e-02 -8.888020366430282593e-02
-1.144789531826972961e-01 -5.742973461747169495e-02 -3.864056989550590515e-02 2.703338861465454102e-02 6.027115508913993835e-02 9.638155251741409302e-02 -1.302618086338043213e-01 2.416301704943180084e-02 -2.270914800465106964e-02 -3.762392401695251465e-01 9.949550777673721313e-02 -3.052187263965606689e-01 -1.085335090756416321e-01 -1.561654061079025269e-01 5.273287743330001831e-02 -9.448859095573425293e-02 -5.716928094625473022e-02 -4.086386859416961670e-01 6.755735725164413452e-02 2.408710569143295288e-01 2.369127422571182251e-02 2.703128159046173096e-01 2.344309091567993164e-01 6.947623193264007568e-02 -1.042000353336334229e-01 8.096081204712390900e-03 -4.580788612365722656e-01 1.894257962703704834e-01 5.474299192428588867e-03 -9.534642100334167480e-02 -1.227354854345321655e-01 1.039938181638717651e-01
-5.862319096922874451e-02 -2.173698320984840393e-02 -1.809858977794647217e-01 -9.206967800855636597e-02 -1.139967590570449829e-01 1.198444515466690063e-01 -1.340034604072570801e-01 5.133387073874473572e-02 -1.876681298017501831e-01 -1.237970441579818726e-01 2.506052255630493164e-01 -3.328277766704559326e-01 6.375298649072647095e-02 -3.011633455753326416e-01 -8.522056043148040771e-03 -3.476685658097267151e-02 -1.037150248885154724e-01 -7.558649778366088867e-02 3.706207573413848877e-01 2.423994690179824829e-01 -1.768391132354736328e-01 -1.491720881313085556e-02 1.176714673638343811e-01 -2.861182987689971924e-01 1.817737221717834473e-01 -1.444585472345352173e-01 -1.289330422878265381e-01 1.045872345566749573e-01 -2.918254733085632324e-01 -7.085502147674560547e-02 -8.308299630880355835e-02 -2.615166604518890381e-01
1.554929278790950775e-02 9.718840569257736206e-02 1.520157307386398315e-01 1.783104091882705688e-01 8.011046051979064941e-02 -1.693361997604370117e-01 1.343469321727752686e-01 2.379797548055648804e-01 -4.500813782215118408e-02 -3.746768832206726074e-01 -1.029016971588134766e-01 2.115575224161148071e-02 -2.807839512825012207e-01 -3.631636872887611389e-02 -5.693954974412918091e-02 1.124869287014007568e-01 1.296475380659103394e-01 -2.372953854501247406e-02 7.882785052061080933e-02 2.417148947715759277e-01 7.159898057579994202e-03 3.916827440261840820e-01 2.431337237358093262e-01 -1.004479900002479553e-01 -4.404683783650398254e-02 -3.232809007167816162e-01 -1.541552841663360596e-01 2.973686456680297852e-01 2.022021077573299408e-02 -2.335165813565254211e-02 2.247080355882644653e-01 -3.690809756517410278e-02
-9.713187813758850098e-02 1.121827587485313416e-01 -3.872483670711517334e-01 1.529596149921417236e-01 3.135805949568748474e-02 -1.162519156932830811e-01 1.407686024904251099e-01 3.799315914511680603e-02 -5.504923686385154724e-02 -2.951916754245758057e-01 5.136255640536546707e-03 1.933885738253593445e-02 -2.701069712638854980e-01 -8.386582881212234497e-02 -1.910701245069503784e-01 4.205558821558952332e-02 -2.681851983070373535e-01 -2.201803475618362427e-01 -2.002068012952804565e-01 1.591661870479583740e-01 8.469844609498977661e-02 -1.765768826007843018e-01 2.077849954366683960e-01 -2.737116217613220215e-01 -1.863963156938552856e-01 -1.639590263366699219e-01 -1.241863518953323364e-01 -2.037937045097351074e-01 1.575032435357570648e-02 -1.676806658506393433e-01 -1.376773566007614136e-01 -2.277354001998901367e-01
-1.891704052686691284e-01 -3.951225429773330688e-02 1.633681170642375946e-02 1.781797558069229126e-01 -2.393517345190048218e-01 -2.951315641403198242e-01 9.237240254878997803e-02 2.366667538881301880e-01 -3.557784557342529297e-01 -1.825392544269561768e-01 9.453338384628295898e-02 -1.512225717306137085e-01 -1.064430996775627136e-01 -1.471835933625698090e-02 1.039414107799530029e-01 -1.359447985887527466e-01 3.012797832489013672e-01 -2.424123138189315796e-01 -4.690936207771301270e-02 2.759062945842742920e-01 -2.190062776207923889e-02 -1.470442023128271103e-02 5.289958789944648743e-02 1.307836826890707016e-02 -2.447317391633987427e-01 -4.354024678468704224e-02 -2.962452471256256104e-01 1.466936916112899780e-01 -5.945222452282905579e-02 -7.683640718460083008e-02 -4.119164496660232544e-02 -2.746624350547790527e-01
-9.846988320350646973e-02 -3.996438160538673401e-02 6.353779137134552002e-02 1.395379602909088135e-01 -4.660037159919738770e-02 1.391631811857223511e-01 5.868587270379066467e-02 2.187822312116622925e-01 -1.227412298321723938e-01 4.540751874446868896e-02 -8.796082437038421631e-02 -4.440698921680450439e-01 1.681116372346878052e-01 -3.127079904079437256e-01 -1.053042709827423096e-01 -2.341529726982116699e-01 -1.112264096736907959e-01 -2.071361541748046875e-01 -4.169841855764389038e-02 -3.157136961817741394e-02 -1.495819836854934692e-01 1.576302759349346161e-02 2.950409948825836182e-01 -6.041865050792694092e-02 -2.576847560703754425e-02 -2.796798348426818848e-01 -2.898797988891601562e-01 1.833927184343338013e-01 -7.844366878271102905e-02 -7.201331853866577148e-02 3.076791763305664062e-01 6.659828126430511475e-02
-1.461170315742492676e-01 -8.564481139183044434e-02 -7.423556409776210785e-03 5.579764023423194885e-02 -1.736813336610794067e-01 -3.558908775448799133e-02 -1.862305402755737305e-02 -1.821911931037902832e-01 -3.748872578144073486e-01 -2.160337567329406738e-01 -8.405961096286773682e-02 -3.320557475090026855e-01 8.779336512088775635e-02 -1.068324819207191467e-01 -1.093580275774002075e-01 -1.229055300354957581e-01 6.882300972938537598e-02 -1.544946581125259399e-01 -8.463715016841888428e-02 2.447060197591781616e-01 -2.552816271781921387e-01 1.389079689979553223e-01 4.228173196315765381e-01 3.970473073422908783e-03 9.106590598821640015e-02 -1.321142613887786865e-01 -2.207912057638168335e-01 -5.152205005288124084e-02 1.958512067794799805e-01 -2.363104820251464844e-01 -1.277144551277160645e-01 7.670930773019790649e-02
-5.682079493999481201e-02 -5.551891401410102844e-02 4.716203734278678894e-02 1.022048369050025940e-01 -1.014831960201263428e-01 5.829368531703948975e-02 1.064150184392929077e-01 1.337152868509292603e-01 -2.330999672412872314e-01 -1.214467063546180725e-01 -1.006022021174430847e-01 -3.599621951580047607e-01 -1.370565444231033325e-01 3.873034939169883728e-02 3.182973563671112061e-01 1.232132986187934875e-01 -7.947220467031002045e-03 -1.565080136060714722e-01 -1.659096628427505493e-01 1.881246864795684814e-01 8.314161747694015503e-02 -8.303108811378479004e-02 4.765808284282684326e-01 -1.656436920166015625e-01 -9.663753956556320190e-02 -5.021217465400695801e-02 1.644741185009479523e-02 -1.947550773620605469e-01 1.099267005920410156e-01 8.567884564399719238e-02 1.566114127635955811e-01 -3.777561485767364502e-01
-7.719465345144271851e-02 2.923499606549739838e-02 -3.414069414138793945e-01 2.592264115810394287e-01 2.168279327452182770e-02 -7.873968780040740967e-02 1.497688144445419312e-01 4.856043495237827301e-03 3.077113069593906403e-02 -4.279395937919616699e-01 -2.043482214212417603e-01 -2.209698706865310669e-01 -8.548421785235404968e-03 1.662362366914749146e-01 -6.827602535486221313e-02 -2.181592024862766266e-02 -1.710497438907623291e-01 -1.775236278772354126e-01 -3.325028121471405029e-01 8.834715932607650757e-02 -1.371346693485975266e-02 -1.038095876574516296e-01 1.381248831748962402e-01 -2.086362689733505249e-01 -7.337974756956100464e-02 -1.186262294650077820e-01 -3.114501237869262695e-01 -1.527806073427200317e-01 7.213674485683441162e-02 -1.024370267987251282e-01 -4.896860569715499878e-02 -2.493831664323806763e-01
4.540711268782615662e-02 -5.509920045733451843e-02 -3.237146437168121338e-01 -1.266091912984848022e-01 -1.570386737585067749e-01 1.535844653844833374e-01 4.748700186610221863e-02 8.737834542989730835e-02 -2.286071032285690308e-01 -2.719615101814270020e-01 1.696724891662597656e-01 -3.478746712207794189e-01 6.694603711366653442e-02 -1.779114454984664917e-01 1.853491365909576416e-01 3.692543208599090576e-01 -7.806878536939620972e-03 -3.428065776824951172e-01 9.668254107236862183e-02 2.513920664787292480e-01 1.510740965604782104e-01 -4.158981144428253174e-02 -3.221723809838294983e-02 -2.464929223060607910e-02 -1.394760608673095703e-01 -1.529441326856613159e-01 -1.543202102184295654e-01 -9.073297679424285889e-02 3.124378994107246399e-02 -1.454380750656127930e-01 -7.900939136743545532e-02 -1.161456927657127380e-01
1.505264919251203537e-02 -9.966669976711273193e-02 2.181311137974262238e-03 1.512768492102622986e-02 -3.339474275708198547e-02 -5.247347429394721985e-02 2.568507008254528046e-02 1.661055237054824829e-01 4.835610464215278625e-02 -3.620438575744628906e-01 6.502802670001983643e-02 5.297025665640830994e-02 2.227957099676132202e-01 2.492534182965755463e-02 -5.705925449728965759e-02 5.735049024224281311e-02 5.981772392988204956e-02 1.408632844686508179e-02 5.863277241587638855e-02 8.640974014997482300e-02 1.510198116302490234e-01 2.589129507541656494e-01 3.619116842746734619e-01 -1.049352288246154785e-01 -1.337884962558746338e-01 -3.255774974822998047e-01 -2.059652954339981079e-01 -2.033496946096420288e-01 -3.292966783046722412e-01 -1.383172273635864258e-01 -2.850934267044067383e-01 -3.117688894271850586e-01
-1.685260832309722900e-01 1.589074432849884033e-01 1.436817646026611328e-01 3.890447318553924561e-01 9.390845149755477905e-02 -2.296234667301177979e-01 -5.614080280065536499e-02 4.399406164884567261e-02 1.214302927255630493e-01 -1.518291831016540527e-01 3.740696981549263000e-02 -2.980267107486724854e-01 -1.149032190442085266e-01 -1.389392763376235962e-01 -1.263950318098068237e-01 9.856705367565155029e-02 -1.787707805633544922e-01 -4.548157379031181335e-02 -6.999730318784713745e-02 2.160031199455261230e-01 -1.043035555630922318e-02 8.717486262321472168e-02 2.709663510322570801e-01 -3.196894824504852295e-01 6.187198683619499207e-02 -4.299219548702239990e-01 4.904463887214660645e-02 1.363842748105525970e-02 7.357976585626602173e-02 1.209943443536758423e-01 1.838831752538681030e-01 -8.639060705900192261e-02
5.741782486438751221e-02 -1.900124847888946533e-01 8.720778673887252808e-02 2.547522187232971191e-01 -1.975916624069213867e-01 -6.667126715183258057e-02 -9.888503700494766235e-02 3.738591820001602173e-02 -1.115458980202674866e-01 -2.766991257667541504e-01 2.774491012096405029e-01 -2.130787223577499390e-01 5.633753910660743713e-02 -2.277307361364364624e-01 2.387466579675674438e-01 1.717282682657241821e-01 2.378763109445571899e-01 -6.798133254051208496e-02 7.279194891452789307e-02 2.121919691562652588e-01 -3.189496695995330811e-01 -1.338272392749786377e-01 1.708843708038330078e-01 -3.293180465698242188e-02 4.601028282195329666e-03 -1.330315321683883667e-01 -4.423831030726432800e-02 -5.822169780731201172e-02 -1.793939918279647827e-01 1.425956934690475464e-01 -3.787893354892730713e-01 1.488796900957822800e-03
-1.566940099000930786e-01 -7.816507667303085327e-02 -1.350139677524566650e-01 1.675398647785186768e-01 2.018933743238449097e-02 1.025283187627792358e-01 2.991562150418758392e-02 2.894321084022521973e-01 5.137937143445014954e-02 4.213692247867584229e-02 1.399615556001663208e-01 -3.459875583648681641e-01 1.839296706020832062e-02 -3.324311077594757080e-01 1.080154161900281906e-02 1.182266101241111755e-01 -1.183858960866928101e-01 -3.688495159149169922e-01 1.546275168657302856e-01 1.200905442237854004e-01 1.179359182715415955e-01 2.044181972742080688e-01 1.479243189096450806e-01 1.310049891471862793e-01 7.097341865301132202e-02 -1.660881638526916504e-01 -3.612363636493682861e-01 2.258921228349208832e-02 -3.935988619923591614e-02 8.929898031055927277e-03 -4.189324006438255310e-02 -3.296269476413726807e-01
-1.607595235109329224e-01 -3.882947266101837158e-01 -2.216749265789985657e-02 -8.418826013803482056e-02 -2.653626203536987305e-01 -7.771998643875122070e-02 -9.086164832115173340e-02 2.861070930957794189e-01 -4.306804016232490540e-02 -1.453142166137695312e-01 1.876808702945709229e-01 -2.896361052989959717e-01 -1.466387808322906494e-01 -1.420605033636093140e-01 1.367142200469970703e-01 2.712422609329223633e-02 1.143628805875778198e-01 2.628770470619201660e-01 1.697597205638885498e-01 2.041521072387695312e-01 -1.725531965494155884e-01 6.139956880360841751e-03 2.833393812179565430e-01 -1.997497826814651489e-01 2.713185362517833710e-02 -1.671266704797744751e-01 -2.620270289480686188e-02 -2.663703262805938721e-02 -1.906266212463378906e-01 1.634606271982192993e-01 -1.435478627681732178e-01 -1.721572726964950562e-01
-1.845151372253894806e-02 -2.450765669345855713e-02 6.046068668365478516e-02 2.169476151466369629e-01 -1.131062880158424377e-01 -1.303074806928634644e-01 2.294219732284545898e-01 -1.111319959163665771e-01 -1.844570040702819824e-01 -7.145439833402633667e-02 -9.367766976356506348e-02 -2.750835008919239044e-02 -2.972283065319061279e-01 -3.345974385738372803e-01 3.499244898557662964e-02 5.640907958149909973e-02 1.046264078468084335e-02 -3.761249780654907227e-01 -1.784605532884597778e-01 2.993350625038146973e-01 -8.857340365648269653e-02 1.165453493595123291e-01 1.230489760637283325e-01 -1.520350575447082520e-01 -1.182894408702850342e-01 -3.123018145561218262e-01 -5.582950264215469360e-02 -1.945384889841079712e-01 -2.424227744340896606e-01 -2.378074377775192261e-01 9.477597475051879883e-02 2.658763527870178223e-02
1.849405020475387573e-01 -8.094102144241333008e-03 1.822730600833892822e-01 -1.373780798166990280e-02 -3.278134465217590332e-01 -4.031842574477195740e-02 9.648340754210948944e-03 1.664166599512100220e-01 4.644010215997695923e-02 -4.959247410297393799e-01 1.291501075029373169e-01 -8.161768317222595215e-02 -1.104160174727439880e-01 -4.760960489511489868e-02 7.377850264310836792e-02 -5.526020750403404236e-02 1.872951835393905640e-01 -3.029114305973052979e-01 4.992633685469627380e-02 2.014902383089065552e-01 4.894477315247058868e-03 -6.135607603937387466e-03 -2.927274070680141449e-02 -2.776449322700500488e-01 1.572949588298797607e-01 -2.839219272136688232e-01 -6.307145953178405762e-02 2.442293800413608551e-03 -1.249274238944053650e-01 -3.325048461556434631e-02 3.563719987869262695e-01 -8.254831656813621521e-03
-2.240313440561294556e-01 -2.174994796514511108e-01 7.079613208770751953e-02 2.463968396186828613e-01 -6.916973739862442017e-02 -9.383812546730041504e-02 1.072043776512145996e-01 7.505547255277633667e-02 1.353778392076492310e-01 -4.305937290191650391e-01 1.040037125349044800e-01 -2.345041334629058838e-01 1.883151680231094360e-01 -2.332384139299392700e-02 -2.090288251638412476e-01 1.031723394989967346e-01 -6.569553166627883911e-03 -1.991024911403656006e-01 2.929840087890625000e-01 2.320411950349807739e-01 1.979482620954513550e-01 1.470888555049896240e-01 2.373767942190170288e-01 8.311579376459121704e-02 3.287793695926666260e-02 4.692656919360160828e-02 -2.754728198051452637e-01 1.838209182024002075e-01 -1.369609404355287552e-02 1.495797932147979736e-01 -8.133419603109359741e-02 -2.439551427960395813e-02
-1.561475396156311035e-01 -1.254770457744598389e-01 -1.111017167568206787e-01 -2.185819856822490692e-02 -9.894189983606338501e-02 -1.766595393419265747e-01 1.556691527366638184e-01 5.022072419524192810e-02 -5.115272849798202515e-02 -4.641042649745941162e-01 1.718525774776935577e-02 -3.305818736553192139e-01 2.331011891365051270e-01 -2.343816906213760376e-01 2.221718057990074158e-02 -1.867061555385589600e-01 -1.829342097043991089e-01 -1.599736213684082031e-01 -1.944023519754409790e-01 1.290827542543411255e-01 -4.204353690147399902e-02 -2.185266762971878052e-01 1.989131122827529907e-01 -4.884319752454757690e-02 -1.045209467411041260e-01 -3.515675663948059082e-01 -2.325393259525299072e-03 -1.172476634383201599e-01 5.562031269073486328e-02 -7.346830517053604126e-02 -2.127843722701072693e-02 2.118507474660873413e-01
-2.262288033962249756e-01 -1.179430410265922546e-01 1.915533542633056641e-01 -8.967373520135879517e-02 -6.108770146965980530e-03 -1.834382712841033936e-01 -6.241097673773765564e-02 6.064321845769882202e-02 2.063935101032257080e-01 -3.916600048542022705e-01 -1.681736409664154053e-01 -1.421262621879577637e-01 2.089799493551254272e-01 -2.194455564022064209e-01 4.779008682817220688e-03 1.278183460235595703e-01 2.705082483589649200e-02 1.410902589559555054e-01 7.257788628339767456e-02 -5.412910506129264832e-02 -2.742789089679718018e-01 -2.536213584244251251e-02 1.356887668371200562e-01 -1.862130165100097656e-01 -5.503658205270767212e-02 -3.657320439815521240e-01 -3.613778054714202881e-01 7.760415971279144287e-02 3.242639452219009399e-02 -6.019536405801773071e-02 -5.801303312182426453e-02 -2.387642711400985718e-01
-9.700594097375869751e-02 3.168106079101562500e-02 1.426177471876144409e-01 1.201989501714706421e-01 3.952908888459205627e-02 -2.837274074554443359e-01 3.416963815689086914e-01 2.493695020675659180e-01 2.728835940361022949e-01 -1.845682859420776367e-01 1.050026118755340576e-01 -1.861823797225952148e-01 1.696572601795196533e-01 3.703927993774414062e-02 -8.126492053270339966e-02 1.029784791171550751e-02 -1.543575376272201538e-01 4.039046913385391235e-02 -6.197434663772583008e-02 3.048349916934967041e-01 -7.012881338596343994e-02 -1.043292731046676636e-01 2.203678786754608154e-01 -2.141806483268737793e-01 -2.387802004814147949e-01 -2.755482494831085205e-01 -3.517129719257354736e-01 7.562229782342910767e-02 -6.221189349889755249e-02 -4.679192230105400085e-02 -4.355534445494413376e-03 4.247500374913215637e-02
6.040777266025543213e-02 1.084431856870651245e-01 -2.439882606267929077e-01 1.548165827989578247e-01 -9.728989005088806152e-02 -1.577892452478408813e-01 -1.362973898649215698e-01 2.930777966976165771e-01 -1.515721082687377930e-01 -1.368928253650665283e-01 -1.361563503742218018e-01 -3.150974512100219727e-01 2.596029452979564667e-02 -1.729834079742431641e-02 -1.460617631673812866e-01 3.337634205818176270e-01 7.371731568127870560e-03 -1.527535170316696167e-01 -5.275039374828338623e-02 3.170612454414367676e-01 -7.672853022813796997e-02 -1.470964699983596802e-01 3.157134652137756348e-01 -6.672203540802001953e-02 -2.738463580608367920e-01 -1.607293039560317993e-01 1.191307604312896729e-01 2.124579697847366333e-01 8.467532694339752197e-02 -1.142951175570487976e-01 1.672488301992416382e-01 4.798600822687149048e-02
-8.663334697484970093e-02 1.091961786150932312e-01 6.358863413333892822e-02 1.694040447473526001e-01 -9.357033669948577881e-02 -9.592327475547790527e-02 6.943856179714202881e-02 1.419474333524703979e-01 -2.615790367126464844e-01 -2.922125756740570068e-01 3.259392082691192627e-01 -3.631638884544372559e-01 1.548946499824523926e-01 2.591164223849773407e-02 -2.119968384504318237e-01 1.013064682483673096e-01 -7.522817701101303101e-02 -2.974227070808410645e-02 1.953273415565490723e-01 4.087624549865722656e-01 -1.013682782649993896e-01 4.476216435432434082e-02 5.570525303483009338e-02 -1.417317092418670654e-01 -6.098025292158126831e-02 6.750080734491348267e-02 3.739223256707191467e-02 -7.267370820045471191e-02 -1.130203753709793091e-01 3.114422559738159180e-01 -1.578253060579299927e-01 -1.902889013290405273e-01
-9.640548378229141235e-03 -1.564394235610961914e-01 3.456912189722061157e-02 -2.680356204509735107e-01 5.960943177342414856e-02 7.375722378492355347e-02 2.623782455921173096e-01 1.497378796339035034e-01 2.044225670397281647e-02 -3.756345212459564209e-01 -1.033069938421249390e-01 -1.364932507276535034e-01 2.178997360169887543e-02 -4.007943868637084961e-01 -1.062657963484525681e-02 3.751435084268450737e-03 -1.082210764288902283e-01 2.333350421395152807e-04 -2.181522548198699951e-01 1.951549053192138672e-01 -1.867257058620452881e-02 1.476893872022628784e-01 1.371597945690155029e-01 -2.463939636945724487e-01 -1.510534733533859253e-01 -1.045612096786499023e-01 -2.370825260877609253e-01 -1.885759681463241577e-01 -2.158402465283870697e-02 -1.799958050251007080e-01 3.301664590835571289e-01 -6.011696532368659973e-02
-1.012607142329216003e-01 -1.054083779454231262e-01 8.011869341135025024e-02 2.870811894536018372e-02 -9.673836827278137207e-02 -1.623895317316055298e-01 -1.071309950202703476e-02 5.029475688934326172e-02 -6.153824552893638611e-02 -5.102024674415588379e-01 4.805203154683113098e-02 -2.545149624347686768e-01 2.515415549278259277e-01 -4.262498617172241211e-01 4.699200764298439026e-02 -2.256018519401550293e-01 -1.942761093378067017e-01 -3.905976191163063049e-02 -1.357972025871276855e-01 1.020634546875953674e-01 -1.100539565086364746e-01 -1.840619444847106934e-01 2.568968534469604492e-01 -6.869006901979446411e-02 -1.447041481733322144e-01 -1.720748096704483032e-01 -2.262018620967864990e-02 -2.402372509241104126e-01 8.193070068955421448e-03 -4.014063626527786255e-02 -1.599707524292171001e-03 9.211526811122894287e-02
-7.239320874214172363e-02 -1.587416827678680420e-01 -7.597935199737548828e-02 -7.633889466524124146e-02 9.061180055141448975e-02 1.222444027662277222e-01 7.714013569056987762e-03 1.078919544816017151e-01 -1.445220783352851868e-02 -3.374713063240051270e-01 2.091990560293197632e-01 -1.086918041110038757e-01 2.296981588006019592e-02 -1.491771917790174484e-02 -1.180270537734031677e-01 -1.744117774069309235e-02 -1.651376485824584961e-01 3.043394349515438080e-02 -1.212020292878150940e-01 1.058521792292594910e-01 1.501618176698684692e-01 7.205023895949125290e-03 2.782582044601440430e-01 -2.086250782012939453e-01 -2.119108885526657104e-01 -5.092359185218811035e-01 -7.677519321441650391e-02 -6.655128300189971924e-02 -1.228765025734901428e-02 -2.015824168920516968e-01 -2.455050796270370483e-01 -3.538258671760559082e-01
-1.461785659193992615e-02 -4.262383654713630676e-02 3.336785435676574707e-01 1.232309862971305847e-01 5.172384902834892273e-02 -3.498182445764541626e-02 5.775912106037139893e-02 1.154700666666030884e-01 -4.356505349278450012e-02 -3.321962058544158936e-01 -1.367009729146957397e-01 -2.561090588569641113e-01 -7.568833976984024048e-02 1.178804859519004822e-01 3.630584850907325745e-02 8.401446975767612457e-03 -4.941007494926452637e-02 1.124326661229133606e-01 1.193550303578376770e-01 1.667573899030685425e-01 1.515725106000900269e-01 3.598826229572296143e-01 4.110403358936309814e-01 2.277111262083053589e-02 -1.636489480733871460e-01 -2.138277441263198853e-01 -3.036745190620422363e-01 6.615183502435684204e-02 7.919389009475708008e-02 -1.547036767005920410e-01 2.339580804109573364e-01 -1.385353785008192062e-02
1.322811376303434372e-02 1.787537336349487305e-01 -1.119022220373153687e-01 -4.414493218064308167e-02 2.092128992080688477e-02 1.571849733591079712e-01 -4.209753125905990601e-02 2.356346547603607178e-01 -1.753783226013183594e-02 -3.255005776882171631e-01 3.308198750019073486e-01 -4.212827980518341064e-01 1.691020131111145020e-01 -2.260606884956359863e-01 1.956517398357391357e-01 1.680230051279067993e-01 2.170466333627700806e-01 1.165245566517114639e-02 2.865671515464782715e-01 1.355544924736022949e-01 -7.195109128952026367e-02 -2.167446725070476532e-02 1.977317184209823608e-01 -5.847020447254180908e-02 6.133408844470977783e-02 -1.239946857094764709e-01 -1.992494463920593262e-01 -8.513111621141433716e-03 -1.642000526189804077e-01 -1.463591009378433228e-01 -1.684086918830871582e-01 -3.636494977399706841e-03
2.977294148877263069e-03 1.450456231832504272e-01 2.943142354488372803e-01 1.943328678607940674e-01 1.651984155178070068e-01 -1.321887224912643433e-01 -6.218111887574195862e-02 1.901260167360305786e-01 -2.847338616847991943e-01 7.789216469973325729e-04 -8.431632071733474731e-02 -1.815373301506042480e-01 1.453990023583173752e-02 -2.077162563800811768e-01 1.078662574291229248e-01 2.896129488945007324e-01 6.057905405759811401e-02 -2.699774205684661865e-01 -1.779598146677017212e-01 6.052422896027565002e-02 -2.670272588729858398e-01 4.250855371356010437e-02 4.540408253669738770e-01 6.224182248115539551e-02 -2.355429083108901978e-01 -1.136248335242271423e-01 -1.453020870685577393e-01 9.516784548759460449e-02 2.164121717214584351e-02 6.616363674402236938e-02 5.300102755427360535e-02 -9.239479899406433105e-02
2.588256299495697021e-01 -1.224744245409965515e-01 -7.613348960876464844e-02 -8.263292163610458374e-02 -2.613267898559570312e-01 -3.159073889255523682e-01 7.514763623476028442e-02 1.930845677852630615e-01 1.611884236335754395e-01 -3.794154226779937744e-01 1.649108380079269409e-01 -6.227699108421802521e-03 1.665653474628925323e-02 -2.751623094081878662e-01 -6.205929070711135864e-02 3.698057532310485840e-01 8.188915252685546875e-02 -6.874955445528030396e-02 -4.848293215036392212e-02 2.849457785487174988e-03 5.558237433433532715e-02 -2.031176909804344177e-02 1.052791774272918701e-01 1.307988911867141724e-01 -1.139624044299125671e-01 -1.522648483514785767e-01 -1.272675096988677979e-01 2.702267467975616455e-01 -1.952129453420639038e-01 -2.164877653121948242e-01 -1.520745605230331421e-01 4.020974412560462952e-02
5.543803423643112183e-02 7.982195913791656494e-02 1.184572950005531311e-01 2.037190087139606476e-02 5.498734861612319946e-02 -1.603103280067443848e-01 1.109394952654838562e-01 1.643161773681640625e-01 -1.507710963487625122e-01 -4.218417704105377197e-01 -1.202178969979286194e-01 -2.509236633777618408e-01 2.213713228702545166e-01 8.231739699840545654e-02 1.420148313045501709e-01 -1.493337154388427734e-01 -9.691841155290603638e-02 -5.193231254816055298e-02 1.854413300752639771e-01 1.652304381132125854e-01 6.488102674484252930e-02 1.736904680728912354e-01 6.165872141718864441e-02 5.444807175081223249e-05 -2.581943273544311523e-01 -1.057406812906265259e-01 -3.222750872373580933e-02 2.819595038890838623e-01 -3.692098557949066162e-01 -2.108140736818313599e-01 -4.392687696963548660e-03 -2.839149236679077148e-01
-1.160339564085006714e-01 -8.902941644191741943e-02 -4.422850161790847778e-02 7.045871019363403320e-02 9.891257435083389282e-02 8.805577456951141357e-02 2.003288716077804565e-01 5.643021464347839355e-01 -1.462107449769973755e-01 -1.339141279458999634e-01 -4.165564104914665222e-02 -2.012389302253723145e-01 -1.540822684764862061e-01 -1.661516129970550537e-01 1.517183333635330200e-01 -5.055506527423858643e-02 2.978948689997196198e-02 -1.006442382931709290e-01 -7.468090951442718506e-02 1.510024517774581909e-01 -1.148380413651466370e-01 5.692608188837766647e-03 1.287687867879867554e-01 -2.038249522447586060e-01 -2.102229744195938110e-01 -1.097326725721359253e-01 -2.540512681007385254e-01 3.017069399356842041e-01 8.617008104920387268e-03 -1.367405056953430176e-01 -2.808977961540222168e-01 1.299871206283569336e-01
4.546528309583663940e-02 -2.729762494564056396e-01 1.174073889851570129e-01 1.930622756481170654e-01 -7.917287945747375488e-02 2.047663182020187378e-01 5.960782989859580994e-02 3.275260701775550842e-02 -1.116192638874053955e-01 3.112655505537986755e-02 5.255735595710575581e-04 -4.806669354438781738e-01 2.896207273006439209e-01 -1.318212002515792847e-01 -9.590101428329944611e-03 1.442523300647735596e-01 4.070142656564712524e-02 -3.136810958385467529e-01 4.437395930290222168e-02 5.729209631681442261e-02 3.015856072306632996e-02 1.829536817967891693e-02 3.317650854587554932e-01 -5.713507533073425293e-02 -3.861227538436651230e-03 -1.474533230066299438e-01 -2.829492092132568359e-01 2.608419954776763916e-01 1.156152114272117615e-01 -4.083500802516937256e-02 1.993006169795989990e-01 -9.174706786870956421e-02
-1.632859185338020325e-02 -3.590171411633491516e-02 -2.307056188583374023e-01 -1.544748991727828979e-01 -6.023127958178520203e-02 4.038595035672187805e-02 -7.403780519962310791e-02 5.725341662764549255e-02 -2.759824097156524658e-01 -2.878338694572448730e-01 2.747198343276977539e-01 -3.720210492610931396e-01 1.932408809661865234e-01 -1.716454178094863892e-01 1.624620109796524048e-01 1.979408711194992065e-01 -1.390863507986068726e-01 -2.601458132266998291e-01 4.783594980835914612e-02 1.963265836238861084e-01 -7.734816521406173706e-02 1.476900428533554077e-01 -1.614839136600494385e-01 5.280582234263420105e-02 -2.149735093116760254e-01 -9.755884855985641479e-02 -2.526029646396636963e-01 7.457360625267028809e-02 -1.236239634454250336e-02 -1.205704361200332642e-01 2.565923333168029785e-01 -1.092252731323242188e-01
-1.465766578912734985e-01 -1.155633851885795593e-01 -8.289580047130584717e-02 -1.207814589142799377e-01 -5.963028967380523682e-02 1.534816063940525055e-02 -1.253860890865325928e-01 6.503884494304656982e-02 -5.577131360769271851e-02 -4.951587617397308350e-01 1.540280282497406006e-01 -2.056105732917785645e-01 -4.698896780610084534e-02 -1.710665971040725708e-02 -7.772788405418395996e-02 1.587822139263153076e-01 7.255575805902481079e-02 -1.407052278518676758e-01 8.875026553869247437e-02 2.859398722648620605e-01 -5.166674405336380005e-02 -7.864680141210556030e-02 1.933394372463226318e-01 -1.443217694759368896e-01 -1.057561635971069336e-01 1.849954128265380859e-01 -4.829112887382507324e-01 7.169670611619949341e-02 1.961261220276355743e-02 2.513522207736968994e-01 1.421314030885696411e-01 1.504361629486083984e-01
-1.492233723402023315e-01 -2.151714861392974854e-01 -1.709649562835693359e-01 -1.214800216257572174e-02 -5.212295055389404297e-02 -6.412349175661802292e-03 1.767654344439506531e-02 -1.481966767460107803e-02 1.083843410015106201e-01 -3.853783309459686279e-01 -9.643444418907165527e-02 -2.480559349060058594e-01 9.970970451831817627e-02 7.079946994781494141e-02 -1.635371595621109009e-01 3.035246133804321289e-01 -1.412124633789062500e-01 -3.759586215019226074e-01 1.254532337188720703e-01 1.669877767562866211e-01 -2.951118350028991699e-02 -1.155292168259620667e-01 5.250738561153411865e-02 -2.754822671413421631e-01 4.195958003401756287e-02 9.072179347276687622e-02 -4.272133111953735352e-01 4.406093060970306396e-02 -1.650756895542144775e-01 -3.542953357100486755e-02 1.143803223967552185e-01 6.267184857279062271e-03
-3.685450879856944084e-03 -1.903201341629028320e-01 -3.646495565772056580e-02 2.763037756085395813e-02 1.402347683906555176e-01 2.401471138000488281e-02 6.398154050111770630e-02 2.393741160631179810e-01 -9.035026654601097107e-03 -2.921471185982227325e-02 1.819196194410324097e-01 -5.482286810874938965e-01 1.030407473444938660e-01 -5.188479274511337280e-02 -1.067762151360511780e-01 3.343979120254516602e-01 6.838959641754627228e-03 -3.093128204345703125e-01 2.445748746395111084e-01 -6.923724710941314697e-02 1.005973014980554581e-02 -6.193381175398826599e-02 2.057650685310363770e-01 2.258885186165571213e-03 3.986637666821479797e-02 -1.169042959809303284e-01 -3.648715615272521973e-01 -1.378237158060073853e-01 5.659609287977218628e-02 -1.116970777511596680e-01 -9.093106538057327271e-02 -1.047605127096176147e-01
-5.346309393644332886e-02 1.362264454364776611e-01 -2.036935687065124512e-01 -4.279748536646366119e-03 9.374359250068664551e-02 -3.480743989348411560e-02 2.967920899391174316e-01 8.354101330041885376e-02 -1.625487506389617920e-01 -1.417584270238876343e-01 6.611166894435882568e-02 -3.794525563716888428e-01 -2.928839065134525299e-02 -2.686832845211029053e-01 -1.395435258746147156e-02 5.722333863377571106e-02 -8.394918590784072876e-02 -2.472157329320907593e-01 -4.429528862237930298e-02 2.057194858789443970e-01 -9.876199811697006226e-02 3.566041588783264160e-01 2.357683479785919189e-01 8.083631098270416260e-02 -9.933289838954806328e-04 -2.256708443164825439e-01 -9.187606722116470337e-02 -2.922141253948211670e-01 8.079408854246139526e-02 -1.051809787750244141e-01 -2.857165336608886719e-01 7.176218926906585693e-02
1.950626522302627563e-01 -1.075048744678497314e-01 1.166051328182220459e-01 3.814196959137916565e-02 -3.908476531505584717e-01 -4.185020923614501953e-02 3.340541720390319824e-01 2.509441971778869629e-01 -1.104305870831012726e-02 -4.314044415950775146e-01 -2.127460837364196777e-01 -1.330594867467880249e-01 -9.765282273292541504e-02 -2.044913768768310547e-01 -5.297252535820007324e-02 1.973009295761585236e-02 5.760711058974266052e-02 -1.860050112009048462e-01 -1.971241235733032227e-01 1.780548244714736938e-01 -4.381311312317848206e-02 2.999022006988525391e-01 -1.247810795903205872e-01 -9.862716495990753174e-02 -9.857275336980819702e-02 -1.482584476470947266e-01 -4.375918954610824585e-02 7.732292264699935913e-02 1.044743731617927551e-01 7.902889698743820190e-02 -5.008724052459001541e-03 -1.417910307645797729e-01
2.058491706848144531e-01 9.918904304504394531e-02 1.191621571779251099e-01 -2.475878149271011353e-01 -7.665630895644426346e-03 1.188096925616264343e-01 1.851644963026046753e-01 1.623382419347763062e-01 -2.021834254264831543e-01 -1.869526505470275879e-01 -9.396219998598098755e-02 -4.636499881744384766e-01 8.108483999967575073e-02 -2.319424301385879517e-01 -9.436132013797760010e-02 4.704244434833526611e-02 4.022978618741035461e-02 -1.708663552999496460e-01 4.787175916135311127e-03 7.782902568578720093e-02 -2.580738663673400879e-01 6.912278383970260620e-02 1.099263951182365417e-01 -2.468251883983612061e-01 3.318101912736892700e-02 -9.506658464670181274e-02 -2.033179700374603271e-01 1.281610578298568726e-01 2.862923443317413330e-01 4.275446012616157532e-02 -2.671869993209838867e-01 1.482993066310882568e-01
5.502294003963470459e-02 5.816167965531349182e-02 2.528177797794342041e-01 3.906516730785369873e-01 -3.715801239013671875e-02 -2.966440916061401367e-01 4.154147207736968994e-02 2.383351773023605347e-01 -2.433664649724960327e-01 -1.541637778282165527e-01 -2.753955125808715820e-02 -1.548129171133041382e-01 -8.202908188104629517e-02 -1.838698238134384155e-01 -1.989608258008956909e-01 5.603451281785964966e-02 -4.264851808547973633e-01 7.444405555725097656e-02 5.149782076478004456e-02 3.403204306960105896e-02 1.284209936857223511e-01 2.163093537092208862e-01 1.603874862194061279e-01 -1.470792889595031738e-01 -1.728294938802719116e-01 -1.513328105211257935e-01 -2.208816260099411011e-01 -2.423957176506519318e-02 -4.311536997556686401e-02 2.556968480348587036e-02 -2.075935713946819305e-02 -1.766454130411148071e-01
-9.019812941551208496e-02 5.487633869051933289e-03 -2.240495085716247559e-01 5.925720930099487305e-02 -1.116994321346282959e-01 -1.344571113586425781e-01 1.157687455415725708e-01 1.179727539420127869e-01 -1.695010066032409668e-01 -1.603931784629821777e-01 2.717458605766296387e-01 -2.326854616403579712e-01 1.397030353546142578e-01 -3.285601735115051270e-01 1.013050749897956848e-01 1.540257930755615234e-01 2.727091610431671143e-01 -3.825056552886962891e-01 -2.481479942798614502e-02 3.506619483232498169e-02 -1.114298552274703979e-01 2.029976546764373779e-01 1.515700370073318481e-01 -2.548740245401859283e-02 -2.807487174868583679e-02 3.514412790536880493e-02 -1.683564484119415283e-02 1.314681768417358398e-01 -3.023628145456314087e-02 -9.338597953319549561e-02 -4.214902818202972412e-01 -1.723223924636840820e-01
-2.102337926626205444e-01 2.068947851657867432e-01 1.467518508434295654e-01 3.108607828617095947e-01 -1.465105712413787842e-01 -3.334803879261016846e-01 -3.517742455005645752e-02 1.683053523302078247e-01 -2.227750569581985474e-01 -3.054296672344207764e-01 1.078583225607872009e-01 -8.805768936872482300e-02 -2.197466492652893066e-01 -2.082412540912628174e-01 -3.474379479885101318e-01 2.108737826347351074e-02 -2.479761838912963867e-01 1.072989627718925476e-01 -2.934718690812587738e-02 1.043869405984878540e-01 -1.958109810948371887e-02 1.301703900098800659e-01 2.505862340331077576e-02 -2.309461236000061035e-01 -3.048050217330455780e-02 -1.907721161842346191e-01 -9.477904438972473145e-02 -9.551221132278442383e-02 7.649508118629455566e-02 1.022257730364799500e-01 2.806551940739154816e-02 -1.699995249509811401e-01
-2.043058723211288452e-02 4.377804696559906006e-03 -4.852036386728286743e-02 1.339673548936843872e-01 9.544430673122406006e-02 -2.676046192646026611e-01 -1.087287515401840210e-01 2.691840529441833496e-01 4.980139806866645813e-02 -9.782771766185760498e-02 7.343797385692596436e-02 -3.519874513149261475e-01 -1.279601454734802246e-01 -2.786859571933746338e-01 -2.782420516014099121e-01 -9.003262966871261597e-02 -5.642223358154296875e-02 7.363169640302658081e-02 8.078870922327041626e-02 2.460964620113372803e-01 -5.015154555439949036e-02 -2.740188539028167725e-01 1.203520521521568298e-01 -9.040351212024688721e-02 1.890696138143539429e-01 -3.313754200935363770e-01 -1.398829668760299683e-01 1.243788525462150574e-01 1.013065502047538757e-01 5.095767602324485779e-02 -2.660492062568664551e-01 -2.305747419595718384e-01
1.280887126922607422e-01 -9.604837000370025635e-02 1.816047728061676025e-02 5.546195432543754578e-02 -1.598962545394897461e-01 -7.207435369491577148e-02 6.674553453922271729e-02 -1.555504053831100464e-01 -3.201229274272918701e-01 -3.480873405933380127e-01 1.036001145839691162e-01 -3.409537672996520996e-01 2.015056610107421875e-01 -7.143593579530715942e-02 -1.824122369289398193e-01 -1.037118881940841675e-01 1.053096801042556763e-01 -1.675222218036651611e-01 4.962385282851755619e-04 2.054619193077087402e-01 -1.009131595492362976e-01 3.451510965824127197e-01 3.618294894695281982e-01 5.770707502961158752e-02 8.340419083833694458e-02 -1.468938887119293213e-01 -4.540700465440750122e-02 -1.516167521476745605e-01 9.762825816869735718e-02 -1.424325257539749146e-01 -1.300748288631439209e-01 1.610358208417892456e-01
1.135225743055343628e-01 8.646755665540695190e-02 -2.833415567874908447e-01 -6.357427686452865601e-02 -5.427797883749008179e-02 3.275525197386741638e-02 5.368568748235702515e-02 4.413902461528778076e-01 -9.112901985645294189e-02 -2.690312862396240234e-01 1.374331712722778320e-01 -2.888788580894470215e-01 8.265450596809387207e-02 -1.800709962844848633e-01 1.616595387458801270e-01 1.211703568696975708e-01 9.031782299280166626e-02 -4.844183474779129028e-02 1.851002126932144165e-01 1.760361343622207642e-01 1.756077706813812256e-01 -2.327498979866504669e-02 1.485400199890136719e-01 -4.594963416457176208e-02 9.458921849727630615e-03 -1.931232511997222900e-01 -3.698678612709045410e-01 -1.938538104295730591e-01 5.780708789825439453e-02 -1.515177488327026367e-01 -2.465164512395858765e-01 1.853407546877861023e-02
-1.705422699451446533e-01 4.176103509962558746e-03 9.860299527645111084e-02 -2.368150502443313599e-01 5.777599662542343140e-02 -4.324296712875366211e-01 2.427060008049011230e-01 3.228900730609893799e-01 -1.369803994894027710e-01 -4.178150296211242676e-01 7.187778502702713013e-02 4.698730260133743286e-02 -3.654696047306060791e-02 -2.739345133304595947e-01 4.530328512191772461e-02 1.355542987585067749e-01 8.852122724056243896e-02 1.339256614446640015e-01 1.947026513516902924e-02 -8.152870833873748779e-02 -3.124938160181045532e-02 2.000451236963272095e-01 2.157652527093887329e-01 -1.073965877294540405e-01 -1.133227944374084473e-01 -1.040427014231681824e-01 -1.494935303926467896e-01 6.725476682186126709e-02 -1.894468218088150024e-01 4.556208848953247070e-02 9.891174733638763428e-02 -1.546502113342285156e-01
-1.600015610456466675e-01 1.027456969022750854e-01 1.122985705733299255e-01 2.096065282821655273e-01 -2.117350324988365173e-02 -1.895809620618820190e-01 -1.113014593720436096e-01 3.095489740371704102e-01 -2.576416432857513428e-01 -1.851435005664825439e-01 4.488069564104080200e-02 -8.826980739831924438e-02 5.452907457947731018e-02 -6.024914234876632690e-02 -2.980787456035614014e-01 3.240579962730407715e-01 -3.676647543907165527e-01 8.423841744661331177e-02 -8.743524551391601562e-02 -1.396989915519952774e-02 8.298555761575698853e-02 -1.057673543691635132e-01 1.933199614286422729e-01 -1.569316685199737549e-01 -1.736983656883239746e-01 -3.064010441303253174e-01 -2.675291895866394043e-01 -1.076088622212409973e-01 -7.068852335214614868e-02 -1.591000938788056374e-03 9.276659041643142700e-02 -2.778018638491630554e-02
-1.152904480695724487e-01 -9.275332838296890259e-02 -4.748935624957084656e-02 2.640017271041870117e-01 -9.164872020483016968e-02 -1.429605931043624878e-01 -4.842816293239593506e-02 1.540367603302001953e-01 -1.263743489980697632e-01 -8.929067105054855347e-02 -3.680354729294776917e-02 -3.477902412414550781e-01 1.364573836326599121e-01 -1.535627394914627075e-01 2.269006818532943726e-01 2.861174046993255615e-01 2.927724123001098633e-01 -2.527388930320739746e-01 1.224782541394233704e-01 1.392280608415603638e-01 1.723934113979339600e-01 4.051814228296279907e-02 7.274249196052551270e-02 -2.578086452558636665e-03 -2.498219013214111328e-01 -9.842327237129211426e-02 -3.826659023761749268e-01 -7.334169745445251465e-02 1.672689616680145264e-01 -2.105190157890319824e-01 8.377952035516500473e-04 -1.122157648205757141e-01
7.533792406320571899e-02 1.355891823768615723e-01 2.450041286647319794e-02 -4.334076493978500366e-02 4.102342948317527771e-02 -1.529680937528610229e-01 2.591723799705505371e-01 5.153691396117210388e-02 2.774680778384208679e-02 -2.365415245294570923e-01 1.832527518272399902e-01 8.194851130247116089e-02 -3.420151770114898682e-01 -4.588178992271423340e-01 -7.941493391990661621e-02 2.537876665592193604e-01 5.421862937510013580e-03 -1.192201972007751465e-01 4.959551244974136353e-02 2.428503781557083130e-01 8.635578304529190063e-02 -1.226296881213784218e-03 2.647942304611206055e-01 -6.500937044620513916e-02 1.468337723053991795e-03 -2.538817822933197021e-01 -2.264362871646881104e-01 -5.851906165480613708e-02 -3.461753949522972107e-02 -1.987777650356292725e-01 -1.437856703996658325e-01 2.128600329160690308e-01
1.355439871549606323e-01 -1.224475428462028503e-01 -1.756698787212371826e-01 -1.096148160286247730e-03 1.219134107232093811e-01 1.162400934845209122e-02 7.033024914562702179e-03 4.231394082307815552e-02 5.381172988563776016e-03 -2.804346978664398193e-01 4.417346417903900146e-02 -1.290415227413177490e-01 2.991103008389472961e-02 -3.657139465212821960e-02 -1.779126822948455811e-01 -1.340049505233764648e-01 -2.582794725894927979e-01 -5.071569085121154785e-01 -1.158756613731384277e-01 2.005250453948974609e-01 -1.250982880592346191e-01 6.372812390327453613e-02 1.366819441318511963e-01 -8.678116649389266968e-02 -2.033409774303436279e-01 9.803146123886108398e-02 -4.124411344528198242e-01 2.138557434082031250e-01 3.395915403962135315e-02 -9.758542291820049286e-03 -1.824994385242462158e-01 -2.120977342128753662e-01
-1.035351455211639404e-01 9.240590035915374756e-02 -1.560174524784088135e-01 8.371314406394958496e-02 1.638850569725036621e-01 -7.273506373167037964e-02 5.046410858631134033e-02 2.138491570949554443e-01 3.403734415769577026e-02 -4.239024817943572998e-01 9.626863175071775913e-04 -2.469508349895477295e-01 3.510528802871704102e-02 -1.295366734266281128e-01 -1.541080027818679810e-01 -1.580109298229217529e-01 9.920118004083633423e-02 -9.667322039604187012e-02 3.909094259142875671e-02 2.721718512475490570e-02 -1.802906244993209839e-01 1.836421936750411987e-01 4.753231704235076904e-01 -1.213501989841461182e-01 -2.483535110950469971e-01 3.193306922912597656e-02 -2.051197886466979980e-01 1.966568976640701294e-01 -1.355472505092620850e-01 -1.084243971854448318e-02 -1.610400229692459106e-01 2.102019637823104858e-01
-6.666153669357299805e-02 -8.396942168474197388e-02 3.488031625747680664e-01 -2.410744875669479370e-01 -2.031357586383819580e-01 -3.191649019718170166e-01 -8.860546350479125977e-02 -1.013681888580322266e-01 1.214252691715955734e-02 -3.366515040397644043e-01 1.099757999181747437e-01 -1.128003820776939392e-01 4.966335371136665344e-02 -1.365687996149063110e-01 2.435185015201568604e-02 5.432319641113281250e-02 -1.217698156833648682e-01 -1.590196341276168823e-01 -1.416798867285251617e-02 3.678263127803802490e-01 1.536672115325927734e-01 -5.623449385166168213e-02 2.039202749729156494e-01 -1.180223003029823303e-01 8.132961392402648926e-02 -1.912629157304763794e-01 -2.991540729999542236e-01 -7.659453898668289185e-02 1.116639096289873123e-02 1.728637367486953735e-01 1.277925074100494385e-01 2.042354643344879150e-01
-1.581342369318008423e-01 -8.655507117509841919e-02 -5.701433494687080383e-02 3.377891778945922852e-01 -9.352654218673706055e-02 -2.354522794485092163e-02 -4.712623078376054764e-03 3.070394396781921387e-01 1.116735115647315979e-01 -4.954140186309814453e-01 -6.077543273568153381e-02 -1.946471333503723145e-01 1.749616563320159912e-01 -1.070587113499641418e-01 -9.569159150123596191e-02 2.265668064355850220e-01 -7.276678085327148438e-02 -1.041656658053398132e-01 1.579014062881469727e-01 3.914569616317749023e-01 6.384295970201492310e-02 1.096669882535934448e-01 4.664459452033042908e-02 1.204353943467140198e-01 -1.083087027072906494e-01 7.581707835197448730e-02 -5.715829133987426758e-02 -5.525030195713043213e-02 -2.005978077650070190e-01 1.592810750007629395e-01 -2.549448609352111816e-02 -1.653614938259124756e-01
-8.807290345430374146e-02 1.397365033626556396e-01 -2.630282342433929443e-01 7.814810425043106079e-02 -1.301180422306060791e-01 -9.730844944715499878e-02 1.449777185916900635e-01 -1.475298851728439331e-01 -2.312633693218231201e-01 -4.834776818752288818e-01 3.448506072163581848e-02 -1.681874096393585205e-01 -4.895128775388002396e-03 -1.216123327612876892e-01 1.785621047019958496e-01 6.146599724888801575e-02 6.935340911149978638e-02 -1.971028745174407959e-01 -1.394800692796707153e-01 4.320944100618362427e-02 -1.248742043972015381e-01 2.781566791236400604e-02 -8.402323722839355469e-02 -2.054808586835861206e-01 1.269345753826200962e-03 -2.243515104055404663e-01 -1.392683982849121094e-01 1.498410552740097046e-01 -3.843455016613006592e-01 -9.200977534055709839e-02 -2.096307873725891113e-01 -1.952197104692459106e-01
5.977967008948326111e-02 -1.474488675594329834e-01 3.070942461490631104e-01 1.877565681934356689e-01 8.161905221641063690e-03 1.959519088268280029e-02 -2.464346773922443390e-02 2.094807624816894531e-01 2.156435698270797729e-01 -1.750515848398208618e-01 2.331730723381042480e-02 -3.790037035942077637e-01 -2.235526889562606812e-01 -1.753303855657577515e-01 -5.519675835967063904e-02 3.027170300483703613e-01 2.827324271202087402e-01 -2.332799732685089111e-01 2.913787588477134705e-02 1.943428367376327515e-01 1.737473905086517334e-01 9.737299382686614990e-02 1.273690164089202881e-01 -1.370326727628707886e-01 9.056878276169300079e-03 -2.347563207149505615e-01 2.449792437255382538e-02 -7.681757956743240356e-02 -1.288473606109619141e-01 1.761694997549057007e-01 4.110143333673477173e-02 2.116276472806930542e-01
3.264776617288589478e-02 -2.769946157932281494e-01 9.861578233540058136e-03 -5.785892158746719360e-02 1.517659425735473633e-01 6.652972847223281860e-02 5.025829374790191650e-02 1.524860113859176636e-01 6.686386466026306152e-02 -2.786313891410827637e-01 2.928841412067413330e-01 -1.184268761426210403e-02 2.342123165726661682e-02 -1.296569854021072388e-01 -2.311569005250930786e-01 4.132711887359619141e-02 2.878639101982116699e-02 1.914957465487532318e-05 -7.070187479257583618e-02 1.546772867441177368e-01 1.512653082609176636e-01 1.144783291965723038e-02 2.938564121723175049e-01 -1.943877637386322021e-01 -2.346763014793395996e-01 -3.691497147083282471e-01 -1.889318078756332397e-01 -1.155362799763679504e-01 2.244039252400398254e-02 -8.746378123760223389e-02 -2.357137203216552734e-01 -3.794628083705902100e-01
-1.207251548767089844e-01 1.018514558672904968e-01 1.843896508216857910e-01 1.000253111124038696e-01 2.474352950230240822e-03 -4.420414865016937256e-01 2.175284922122955322e-01 1.593463718891143799e-01 -1.828870549798011780e-02 -2.549645006656646729e-01 5.540267750620841980e-02 -1.569699496030807495e-01 1.085394024848937988e-01 2.381673268973827362e-02 4.540598951280117035e-03 9.983251988887786865e-02 -2.381252050399780273e-01 1.453308761119842529e-01 3.038400597870349884e-02 3.772820532321929932e-01 -9.950577467679977417e-02 -3.807587176561355591e-02 3.022944033145904541e-01 -3.011726737022399902e-01 -5.056014657020568848e-02 -1.758258938789367676e-01 -2.455569952726364136e-01 1.112945843487977982e-02 -1.291118469089269638e-02 -1.635987162590026855e-01 9.330617636442184448e-02 5.904838442802429199e-02
-6.326580792665481567e-02 1.250393241643905640e-01 -4.124096035957336426e-02 1.455437764525413513e-02 -2.055438002571463585e-03 2.181160151958465576e-01 -9.921140223741531372e-02 2.094586193561553955e-01 -3.808786273002624512e-01 -2.478690445423126221e-01 -9.310302883386611938e-02 1.931265811435878277e-03 -8.435604721307754517e-02 -1.182700693607330322e-01 7.612039893865585327e-02 4.539971426129341125e-02 5.164695903658866882e-03 4.348548129200935364e-02 2.817863784730434418e-02 4.072480648756027222e-02 -1.629670709371566772e-01 2.586468160152435303e-01 4.312458336353302002e-01 -4.201298058032989502e-01 -2.294971495866775513e-01 -1.466528028249740601e-01 -1.569817960262298584e-01 -6.796983629465103149e-02 1.401292998343706131e-02 -1.805156767368316650e-01 6.940753757953643799e-02 1.779580861330032349e-01
-4.935014247894287109e-02 -2.235364913940429688e-01 -1.259667575359344482e-01 3.041908890008926392e-02 -2.549123167991638184e-01 -2.076372504234313965e-01 1.825936436653137207e-01 -9.843046963214874268e-02 -1.188224256038665771e-01 -2.243220061063766479e-01 6.845685094594955444e-02 -2.454311102628707886e-01 -2.468439787626266479e-01 -5.847953725606203079e-03 -2.191523313522338867e-01 1.681929081678390503e-01 -1.364618092775344849e-01 5.663099512457847595e-02 -1.007782667875289917e-01 1.876561343669891357e-01 -3.393672406673431396e-01 1.694086492061614990e-01 1.151756495237350464e-01 -6.733658164739608765e-02 -4.521121457219123840e-02 -1.762931793928146362e-01 6.748692691326141357e-02 5.927244201302528381e-02 -1.510437428951263428e-01 -4.062891602516174316e-01 -1.895635761320590973e-02 -2.339469343423843384e-01
-1.133495010435581207e-02 1.236083209514617920e-01 1.764486730098724365e-02 1.915619224309921265e-01 -7.219306379556655884e-02 -6.044412404298782349e-02 2.753213346004486084e-01 -9.301015734672546387e-02 -2.625536024570465088e-01 -2.615651488304138184e-01 -1.490575820207595825e-01 -3.693699836730957031e-02 -2.647604644298553467e-01 -3.481464385986328125e-01 -1.052392721176147461e-01 2.392126619815826416e-01 -4.062276799231767654e-03 -1.912094652652740479e-01 -3.016698360443115234e-01 2.703398764133453369e-01 -1.111150607466697693e-01 1.042581796646118164e-01 8.261732757091522217e-02 -9.534940868616104126e-02 -1.011028140783309937e-01 -3.266862630844116211e-01 -3.031765669584274292e-02 -8.541942387819290161e-02 1.528452429920434952e-02 -2.407070994377136230e-01 -1.043119560927152634e-02 1.024148389697074890e-01
2.389383316040039062e-01 2.681277133524417877e-02 5.679740384221076965e-02 1.986372321844100952e-01 1.114678084850311279e-01 -2.250004112720489502e-01 1.731666028499603271e-01 1.855087727308273315e-01 -1.078143483027815819e-03 -4.308344423770904541e-01 -1.183463856577873230e-01 1.107489131391048431e-02 5.066030425950884819e-04 -1.147844046354293823e-01 1.309866905212402344e-01 -9.728068485856056213e-03 2.777424752712249756e-01 -1.235663592815399170e-01 -5.070385709404945374e-02 4.258038848638534546e-02 -4.206734597682952881e-01 3.606792539358139038e-02 3.360451459884643555e-01 -1.411304473876953125e-01 -7.423292845487594604e-02 6.827859580516815186e-02 -2.158589959144592285e-01 1.351182758808135986e-01 -6.281159073114395142e-02 -1.204146519303321838e-01 8.782450109720230103e-03 -2.010706067085266113e-01
-6.403853744268417358e-02 1.409453153610229492e-01 -1.547018140554428101e-01 4.421169310808181763e-02 5.741622671484947205e-02 -6.192004680633544922e-02 2.738648951053619385e-01 5.647310614585876465e-02 -1.351990699768066406e-01 -6.777793169021606445e-02 -7.161292433738708496e-02 -4.840477406978607178e-01 1.628424972295761108e-01 -8.449047803878784180e-02 8.857589215040206909e-03 1.292424798011779785e-01 -8.795338124036788940e-02 -1.173993945121765137e-01 2.518143132328987122e-02 2.337941080331802368e-01 7.424738258123397827e-02 3.899010419845581055e-01 1.665241830050945282e-02 -1.189234945923089981e-02 -1.021618917584419250e-01 -3.244782388210296631e-01 -2.012826651334762573e-01 -2.009462714195251465e-01 5.612994357943534851e-02 -1.523803323507308960e-01 -2.850784659385681152e-01 -1.142752766609191895e-01
1.978747397661209106e-01 2.258845269680023193e-01 -1.730484217405319214e-01 8.417811244726181030e-02 6.453873962163925171e-02 -1.279433816671371460e-01 7.222397625446319580e-02 9.466259181499481201e-02 -2.767248153686523438e-01 -2.252312600612640381e-01 1.033170595765113831e-01 -4.272847175598144531e-01 2.324824780225753784e-01 -1.600853651762008667e-01 3.891025856137275696e-02 1.456703394651412964e-01 3.440846502780914307e-02 -2.281989902257919312e-01 -2.054361999034881592e-02 2.693805471062660217e-02 2.913028560578823090e-02 2.703891396522521973e-01 2.670138180255889893e-01 -1.173520907759666443e-01 7.547622919082641602e-02 -1.136960759758949280e-01 -9.810381382703781128e-02 6.418280303478240967e-02 1.649774760007858276e-01 -1.211793422698974609e-01 -3.564271926879882812e-01 1.932665891945362091e-02
-3.994218260049819946e-02 8.738781325519084930e-03 2.083391547203063965e-01 -1.402194052934646606e-02 -4.922452196478843689e-02 -1.646268218755722046e-01 -1.197986770421266556e-02 1.832623630762100220e-01 3.758253529667854309e-02 -4.738394021987915039e-01 -7.331123924814164639e-04 -2.468948811292648315e-01 3.522415459156036377e-01 -2.106709480285644531e-01 -1.115211173892021179e-01 -7.799325883388519287e-02 -2.959450185298919678e-01 -6.350139528512954712e-02 -2.030396163463592529e-01 6.734401732683181763e-02 1.023085135966539383e-02 3.894599899649620056e-02 2.374701201915740967e-01 -1.495181024074554443e-01 -2.844748273491859436e-02 -2.694359719753265381e-01 -1.680900603532791138e-01 -1.385021656751632690e-01 -9.528907015919685364e-03 -7.104730606079101562e-02 2.423458099365234375e-01 1.230656579136848450e-01
-1.505694389343261719e-01 -1.234999764710664749e-02 1.874356120824813843e-01 8.513352274894714355e-02 8.910255879163742065e-02 -3.350874483585357666e-01 2.423356026411056519e-01 1.713571399450302124e-01 1.896559149026870728e-01 -6.387189775705337524e-02 1.334418803453445435e-01 -2.729834616184234619e-01 4.799053817987442017e-02 9.429559111595153809e-02 -1.634326130151748657e-01 4.146749526262283325e-02 -1.041936948895454407e-01 -1.214905269443988800e-02 5.483054742217063904e-02 1.749277710914611816e-01 -1.001525744795799255e-01 -6.308086216449737549e-02 1.661389768123626709e-01 -2.217451184988021851e-01 -1.729112118482589722e-01 -3.467060029506683350e-01 -4.938359260559082031e-01 -2.472536079585552216e-02 8.857024461030960083e-02 -1.193679794669151306e-01 4.742148146033287048e-02 -1.264941412955522537e-02
-1.078372970223426819e-01 -5.398882552981376648e-02 -1.865632832050323486e-01 1.326106190681457520e-01 -2.412001192569732666e-01 -2.661105394363403320e-01 1.791923493146896362e-01 1.629337072372436523e-01 -4.140849411487579346e-01 -1.591289788484573364e-02 1.342025846242904663e-01 -2.484117597341537476e-01 2.096741460263729095e-02 -8.711018413305282593e-02 1.251544058322906494e-02 1.176620274782180786e-01 1.720314472913742065e-01 -2.012508958578109741e-01 1.316433027386665344e-02 1.375228613615036011e-01 -9.213774651288986206e-02 7.132370024919509888e-02 5.203037708997726440e-02 -9.281473606824874878e-02 -4.533577561378479004e-01 -1.423342972993850708e-01 -2.511761784553527832e-01 7.917522639036178589e-02 1.243784427642822266e-01 -2.130738459527492523e-03 -1.190128326416015625e-01 -1.818746477365493774e-01
-1.969799697399139404e-01 1.899122446775436401e-01 1.084331497550010681e-01 8.845797181129455566e-02 -1.072735562920570374e-01 -3.207463324069976807e-01 -2.356624417006969452e-02 2.937088906764984131e-01 -4.074246436357498169e-02 -2.087123394012451172e-01 -2.763862535357475281e-02 3.404274955391883850e-02 -4.438074678182601929e-02 1.398925185203552246e-01 2.315094470977783203e-01 2.252157330513000488e-01 3.593532741069793701e-02 -1.102457642555236816e-01 2.453047595918178558e-02 1.929097175598144531e-01 -1.572940498590469360e-01 3.759273514151573181e-02 2.867540121078491211e-01 -1.922904849052429199e-01 -1.772823780775070190e-01 -3.013728260993957520e-01 -3.239800631999969482e-01 1.160292625427246094e-01 7.958280295133590698e-02 -1.218320801854133606e-01 2.530524432659149170e-01 -9.396700561046600342e-02
-2.626601457595825195e-01 1.554173380136489868e-01 2.083164751529693604e-01 1.964256465435028076e-01 8.427870925515890121e-04 -2.447532415390014648e-01 2.116144597530364990e-01 3.020448088645935059e-01 1.122478544712066650e-01 -3.694329410791397095e-02 9.377471357583999634e-02 -1.414887011051177979e-01 4.234223440289497375e-02 -7.990382611751556396e-02 -1.973715610802173615e-03 1.044131889939308167e-01 -1.404115557670593262e-01 3.082956373691558838e-02 -3.039976395666599274e-02 2.877717614173889160e-01 1.018668711185455322e-01 2.432660199701786041e-02 4.020502269268035889e-01 -2.682728171348571777e-01 -2.513192296028137207e-01 -3.001804351806640625e-01 -1.661325395107269287e-01 -2.272272296249866486e-02 1.481607742607593536e-02 4.428034648299217224e-02 1.821985691785812378e-01 -3.675021603703498840e-02
-1.298896521329879761e-01 9.750231169164180756e-03 1.553693711757659912e-01 -1.534645706415176392e-01 1.790575236082077026e-01 -1.048268303275108337e-01 1.283486336469650269e-01 1.883603781461715698e-01 2.665745839476585388e-02 -3.341142237186431885e-01 3.500157326925545931e-04 -8.936548978090286255e-02 -9.259024634957313538e-03 8.649265021085739136e-02 -9.379358589649200439e-02 3.184045106172561646e-02 1.020622253417968750e-02 1.867027282714843750e-01 -6.161602213978767395e-02 1.125117763876914978e-01 -1.332956948317587376e-03 1.185700371861457825e-01 4.392949938774108887e-01 -2.528528273105621338e-01 -2.136605530977249146e-01 -2.272582501173019409e-01 -1.737745702266693115e-01 -1.399985700845718384e-01 -2.384088784456253052e-01 -2.562562823295593262e-01 1.268437481485307217e-03 -3.326219916343688965e-01
-2.169222235679626465e-01 1.731094270944595337e-01 4.313703253865242004e-02 3.920710384845733643e-01 1.025037392973899841e-01 -1.857223063707351685e-01 1.287965476512908936e-01 5.673113465309143066e-02 5.976421013474464417e-02 -2.910470366477966309e-01 1.002154722809791565e-01 -9.405305981636047363e-02 1.897474825382232666e-01 -1.341715902090072632e-01 -7.652556896209716797e-02 1.697899103164672852e-01 -7.232758402824401855e-02 -3.925023600459098816e-03 -5.130538344383239746e-02 1.155213713645935059e-01 -9.595381468534469604e-02 -5.619392544031143188e-02 3.292161524295806885e-01 -2.493853121995925903e-01 8.367214351892471313e-02 -1.631985902786254883e-01 -3.792618513107299805e-01 -1.911075711250305176e-01 2.414646446704864502e-01 6.548087298870086670e-02 1.240016818046569824e-01 1.029537692666053772e-01
2.403251826763153076e-01 -2.361027151346206665e-01 -5.995944142341613770e-02 2.265091836452484131e-01 4.338242113590240479e-02 -2.151908576488494873e-01 1.615472882986068726e-01 3.106224536895751953e-02 -7.271000742912292480e-02 -2.362936288118362427e-01 -9.603255987167358398e-02 -2.580993110314011574e-03 2.447463124990463257e-01 -2.483859956264495850e-01 1.346794608980417252e-02 4.027679190039634705e-02 3.589453101158142090e-01 -2.458284348249435425e-01 -1.827606260776519775e-01 2.155402153730392456e-01 -6.478671729564666748e-02 -7.812975347042083740e-02 2.151719778776168823e-01 4.958822205662727356e-02 -1.852407753467559814e-01 -1.907282471656799316e-01 -8.378471434116363525e-02 -3.089714050292968750e-02 3.042521774768829346e-01 -9.555390477180480957e-02 1.082997098565101624e-01 -2.056926935911178589e-01
-2.682776451110839844e-01 -8.430897444486618042e-02 -2.194773256778717041e-01 5.425277724862098694e-02 -2.705968320369720459e-01 2.294516712427139282e-01 -1.375481486320495605e-02 3.388921320438385010e-01 -2.604560852050781250e-01 -2.076242566108703613e-01 2.825905084609985352e-01 -2.071922123432159424e-01 -5.026204138994216919e-02 -3.136230707168579102e-01 -9.776649065315723419e-03 1.567213535308837891e-01 7.747975736856460571e-02 6.097207963466644287e-02 -6.248161196708679199e-03 1.173835247755050659e-01 -3.291729837656021118e-02 8.511457592248916626e-02 1.114643663167953491e-01 -3.507409691810607910e-01 -3.527530236169695854e-03 -1.113116964697837830e-01 4.390489310026168823e-02 -1.307707978412508965e-03 -1.980340927839279175e-01 1.117013320326805115e-01 -2.138554304838180542e-02 -1.892859339714050293e-01
-1.192607060074806213e-01 1.806387603282928467e-01 6.025613471865653992e-02 3.774110078811645508e-01 8.141423761844635010e-02 -2.829793691635131836e-01 8.408079296350479126e-02 -6.033404543995857239e-02 7.679273933172225952e-02 -2.029302120208740234e-01 2.046801298856735229e-01 -7.377852499485015869e-02 1.661249101161956787e-01 -2.426670789718627930e-01 -1.118833124637603760e-01 4.320843517780303955e-02 -7.114943116903305054e-02 2.877331525087356567e-02 -3.948131948709487915e-02 2.509304583072662354e-01 -7.413042336702346802e-02 1.930569410324096680e-01 2.327910512685775757e-01 -2.680908739566802979e-01 -7.511886209249496460e-02 -4.323187768459320068e-01 -7.585252076387405396e-02 1.921389549970626831e-01 1.763218492269515991e-01 4.240035265684127808e-02 4.751884192228317261e-02 -6.908176839351654053e-02
-1.714562922716140747e-01 -2.911250852048397064e-02 -1.110061928629875183e-01 2.461816817522048950e-01 -3.252704739570617676e-01 4.569686204195022583e-02 1.597561985254287720e-01 2.060897797346115112e-01 -2.443959563970565796e-01 -2.066218405961990356e-01 1.955163627862930298e-01 -2.190897017717361450e-01 1.645738631486892700e-01 -7.466293405741453171e-03 -1.526481360197067261e-01 1.424161344766616821e-01 1.531970873475074768e-02 -2.277152240276336670e-01 -1.290582269430160522e-01 3.247305154800415039e-01 3.758002445101737976e-02 -4.904183372855186462e-02 -2.549904026091098785e-02 -1.069391220808029175e-01 -1.541292816400527954e-01 -9.190312027931213379e-02 -9.688217192888259888e-02 2.398258894681930542e-01 2.667796909809112549e-01 1.838584430515766144e-02 8.007674477994441986e-03 -3.174802958965301514e-01
1.845751702785491943e-01 -1.467130482196807861e-01 1.146384403109550476e-01 9.439925849437713623e-02 6.497436761856079102e-02 4.729218408465385437e-02 5.869487300515174866e-03 1.791015416383743286e-01 5.015545990318059921e-03 -3.092753291130065918e-01 1.497519463300704956e-01 -9.603971987962722778e-02 1.214651241898536682e-01 4.094206914305686951e-02 -1.896734465844929218e-03 7.741305977106094360e-02 4.374280571937561035e-02 -3.685745224356651306e-02 2.756325900554656982e-02 1.349088400602340698e-01 2.942222356796264648e-01 2.440837472677230835e-01 3.495865762233734131e-01 -2.863771617412567139e-01 -2.468951791524887085e-01 -2.546081840991973877e-01 -3.547616675496101379e-02 -1.143872439861297607e-01 -3.442538380622863770e-01 -1.515708118677139282e-01 -1.586373150348663330e-01 -2.337903678417205811e-01
-2.550260722637176514e-01 2.449670583009719849e-01 -1.848853230476379395e-01 2.236464917659759521e-01 1.048421487212181091e-01 -2.105416059494018555e-01 1.133165955543518066e-01 3.646099865436553955e-01 -1.448394656181335449e-01 -3.103861808776855469e-01 8.419814519584178925e-03 -3.216843008995056152e-01 -4.200959578156471252e-02 5.944838374853134155e-02 -1.290490031242370605e-01 1.422520875930786133e-01 8.194262534379959106e-02 -3.576694056391716003e-03 1.337719708681106567e-02 1.127949804067611694e-01 -1.585736274719238281e-01 -1.651701480150222778e-01 1.689066439867019653e-01 -1.293238252401351929e-01 -2.740204632282257080e-01 -3.544279560446739197e-02 -4.416363313794136047e-02 2.873129248619079590e-01 8.131769299507141113e-02 3.932282701134681702e-02 -1.922320574522018433e-01 -5.770102143287658691e-02
4.448435828089714050e-02 1.713544726371765137e-01 3.315311372280120850e-01 7.596281822770833969e-03 -1.460165381431579590e-01 -2.182925641536712646e-01 1.321875303983688354e-01 7.715764641761779785e-02 4.373957403004169464e-03 -2.607913315296173096e-01 4.206397756934165955e-02 -5.232178568840026855e-01 -1.707741171121597290e-01 -2.329601347446441650e-01 -1.427817810326814651e-02 3.972245752811431885e-02 1.964236944913864136e-01 -2.846592366695404053e-01 -4.357019439339637756e-02 2.297857105731964111e-01 1.145994737744331360e-01 1.691326797008514404e-01 -1.252341270446777344e-01 1.382221188396215439e-02 1.471011191606521606e-01 -1.792700737714767456e-01 -3.879762440919876099e-02 -1.910035014152526855e-01 -5.665470659732818604e-02 -7.300682365894317627e-02 2.789585106074810028e-02 -6.713349372148513794e-02
9.193260967731475830e-02 2.369312196969985962e-01 1.506187319755554199e-01 1.933479905128479004e-01 5.499718710780143738e-02 -3.636728823184967041e-01 1.847167462110519409e-01 3.799460455775260925e-02 1.253316253423690796e-01 -1.639109104871749878e-01 5.629000440239906311e-02 -1.258324235677719116e-01 -2.332619279623031616e-01 -2.317165881395339966e-01 -1.401981562376022339e-01 -2.183815687894821167e-01 1.438299864530563354e-01 -2.974293231964111328e-01 3.785583004355430603e-02 3.455971777439117432e-01 6.174891255795955658e-03 -1.571118384599685669e-01 8.792398869991302490e-02 -1.391374319791793823e-01 4.502394050359725952e-02 -1.464901119470596313e-01 5.602868273854255676e-02 -1.794492304325103760e-01 -3.473406657576560974e-02 -3.114830851554870605e-01 -1.207394301891326904e-01 -1.183276697993278503e-01
-2.534838765859603882e-02 -5.295810475945472717e-02 1.679919511079788208e-01 1.562912762165069580e-01 8.718397468328475952e-02 -8.537512272596359253e-02 -2.171758711338043213e-01 9.988731145858764648e-02 1.642722934484481812e-01 -2.640079855918884277e-01 8.832862600684165955e-03 -3.407888114452362061e-01 -1.392213702201843262e-01 2.202251553535461426e-01 -1.115124300122261047e-02 1.165051460266113281e-01 -2.481652200222015381e-01 1.621147394180297852e-01 -2.524804323911666870e-02 8.774382621049880981e-02 -2.466101571917533875e-02 3.697703480720520020e-01 2.809281051158905029e-01 -1.258669942617416382e-01 -2.107855975627899170e-01 -1.834129542112350464e-01 -3.389615118503570557e-01 1.334452331066131592e-01 -1.308888848870992661e-02 -5.070939660072326660e-02 1.704935282468795776e-01 -8.063694089651107788e-02
6.293535232543945312e-02 1.080212220549583435e-01 3.976041972637176514e-01 1.230837553739547729e-01 -1.743510067462921143e-01 -9.384055435657501221e-02 2.259614020586013794e-01 -1.590253561735153198e-01 -1.603720784187316895e-01 -3.763442635536193848e-01 1.128036305308341980e-01 -3.410728275775909424e-01 -1.075193360447883606e-01 -8.783520013093948364e-02 3.446529060602188110e-02 2.319447249174118042e-01 -3.660268150269985199e-03 -9.438751637935638428e-02 2.075579203665256500e-02 7.900003343820571899e-02 -1.241701468825340271e-01 1.596136540174484253e-01 -2.007241360843181610e-02 -4.290535300970077515e-02 -8.447092957794666290e-03 -3.697242438793182373e-01 -1.726469844579696655e-01 -1.227860432118177414e-02 -1.761677712202072144e-01 2.081805616617202759e-01 -1.047307476401329041e-01 1.187772601842880249e-01
-2.097414284944534302e-01 1.517213135957717896e-01 1.324903815984725952e-01 -1.279634088277816772e-01 9.594905376434326172e-02 -2.901996970176696777e-01 -9.677601046860218048e-03 3.413770198822021484e-01 -1.841591745615005493e-01 -2.330568283796310425e-01 -6.434965133666992188e-02 -9.446763247251510620e-02 7.095806300640106201e-02 1.362469941377639771e-01 -2.534218728542327881e-01 1.105292141437530518e-01 5.077340826392173767e-02 -5.099263787269592285e-02 -1.768691465258598328e-03 2.160691618919372559e-01 -3.458467125892639160e-02 1.853738725185394287e-02 3.473008573055267334e-01 -1.337176654487848282e-02 -2.918340563774108887e-01 -2.791283726692199707e-01 -2.319367527961730957e-01 2.181991934776306152e-01 -4.173321276903152466e-02 -2.342570573091506958e-02 2.109044045209884644e-01 -4.705441370606422424e-02
-2.834408879280090332e-01 -1.115791946649551392e-01 -1.825119554996490479e-02 -6.864111870527267456e-02 5.082472041249275208e-02 -5.292962193489074707e-01 5.078235268592834473e-02 1.998157054185867310e-01 -2.491037398576736450e-01 -1.768356412649154663e-01 -2.632925100624561310e-02 1.119214072823524475e-01 -1.409911066293716431e-01 -3.462664186954498291e-01 -6.393531709909439087e-02 6.171811372041702271e-02 2.344732359051704407e-02 -2.635131217539310455e-02 3.150339238345623016e-03 1.945979595184326172e-01 -3.208293020725250244e-01 -1.050179637968540192e-02 3.038001954555511475e-01 -3.333813697099685669e-02 8.166564628481864929e-03 -1.251409798860549927e-01 -1.633777618408203125e-01 -4.725933074951171875e-02 -7.153236120939254761e-02 7.545019686222076416e-02 -1.898161508142948151e-02 -1.769524663686752319e-01
-3.709270805120468140e-02 -7.128809392452239990e-02 -1.764164119958877563e-01 1.797755360603332520e-01 -2.422148585319519043e-01 -1.816226840019226074e-01 -1.026267856359481812e-01 1.579591259360313416e-02 -1.354006379842758179e-01 -2.327634245157241821e-01 -8.576282113790512085e-02 -3.683281540870666504e-01 -1.819881200790405273e-01 -4.006609320640563965e-02 -2.165862023830413818e-01 -2.516659200191497803e-01 -2.384276501834392548e-02 -2.027652859687805176e-01 -7.346319407224655151e-02 2.561021447181701660e-01 7.169050723314285278e-02 3.243394196033477783e-01 3.331095278263092041e-01 2.077560871839523315e-01 -8.221226930618286133e-02 -2.240873873233795166e-01 -7.772581279277801514e-02 -7.671773433685302734e-02 3.974187001585960388e-02 1.652890443801879883e-02 -1.132608652114868164e-01 8.031852543354034424e-02
2.396018616855144501e-02 -9.970369189977645874e-02 2.397437840700149536e-01 -7.838783413171768188e-02 -2.505454933270812035e-03 -1.061587706208229065e-01 3.911644592881202698e-02 1.391559932380914688e-02 1.404080092906951904e-01 -3.730490207672119141e-01 -4.016033932566642761e-02 -2.610965967178344727e-01 2.067294716835021973e-01 -8.578491210937500000e-02 3.259766101837158203e-01 1.072887852787971497e-01 2.062543332576751709e-01 -2.408496290445327759e-01 2.391772717237472534e-01 6.454190611839294434e-02 8.942013606429100037e-03 7.321579009294509888e-02 3.467243611812591553e-01 1.519333273172378540e-01 -1.497272253036499023e-01 -2.009713351726531982e-01 -1.487068980932235718e-01 2.514734566211700439e-01 -1.543806195259094238e-01 1.252284497022628784e-01 -2.078801952302455902e-02 -1.325174570083618164e-01
-7.330497354269027710e-02 -1.556257456541061401e-01 -2.975269407033920288e-02 1.590810343623161316e-02 2.201154679059982300e-01 4.754534736275672913e-02 1.908725798130035400e-01 4.991487413644790649e-02 7.603781763464212418e-03 -4.196366071701049805e-01 1.015384569764137268e-01 -1.517129540443420410e-01 -1.216443479061126709e-01 -1.117412671446800232e-01 -2.312852740287780762e-01 -8.252510428428649902e-02 1.528484281152486801e-02 1.933962702751159668e-01 -6.353674829006195068e-02 8.957634866237640381e-02 -1.259977668523788452e-01 1.151652708649635315e-01 1.507093757390975952e-01 5.560846999287605286e-02 -1.482443809509277344e-01 -3.885781764984130859e-01 -1.775689125061035156e-01 -5.407575890421867371e-02 -4.528085514903068542e-02 -2.535663247108459473e-01 -1.727278679609298706e-01 -4.175178408622741699e-01
-2.178749591112136841e-01 5.202060565352439880e-02 -7.910818606615066528e-02 -3.034629300236701965e-02 2.907859086990356445e-01 4.361558333039283752e-02 2.382522523403167725e-01 -3.230735659599304199e-02 7.001302670687437057e-03 -4.860362112522125244e-01 3.060905933380126953e-01 -3.732356056571006775e-02 -2.094537466764450073e-01 -2.976251542568206787e-01 -2.330860197544097900e-01 1.513344049453735352e-01 7.424114644527435303e-02 -2.151792310178279877e-02 -6.715477257966995239e-02 1.467476487159729004e-01 -4.703344777226448059e-02 -1.186826452612876892e-01 9.950765967369079590e-02 -1.169868856668472290e-01 -1.517074257135391235e-01 -2.169188112020492554e-01 -2.250686138868331909e-01 -4.779554903507232666e-02 -1.271607428789138794e-01 -1.900280714035034180e-01 8.101790398359298706e-02 5.977155640721321106e-02
-1.917048990726470947e-01 8.199402689933776855e-02 -1.107143983244895935e-01 -2.795836925506591797e-01 4.970681294798851013e-02 4.839775711297988892e-02 3.003045916557312012e-01 1.850839555263519287e-01 -2.482691258192062378e-01 -2.301093935966491699e-01 6.071647256612777710e-02 -3.759513795375823975e-01 6.556837353855371475e-03 -4.468974843621253967e-02 -1.676594018936157227e-01 8.254887908697128296e-02 -2.212494611740112305e-01 -3.339740037918090820e-01 -1.578342914581298828e-02 1.894969046115875244e-01 -3.031820431351661682e-02 2.489895522594451904e-01 7.628195732831954956e-02 1.012637987732887268e-01 -1.028003245592117310e-01 -3.119795620441436768e-01 -7.464791089296340942e-02 1.572489440441131592e-01 2.325565926730632782e-02 1.267182230949401855e-01 -6.262264400720596313e-02 -7.691854983568191528e-02
-1.413687877357006073e-02 -1.736009716987609863e-01 -3.679542243480682373e-02 8.678125590085983276e-02 -7.891429215669631958e-02 2.592018246650695801e-01 -3.591557964682579041e-02 2.568389475345611572e-01 4.022251814603805542e-02 1.148407459259033203e-01 -3.910221625119447708e-03 -4.088443815708160400e-01 9.222775697708129883e-02 -2.293811440467834473e-01 -1.442562509328126907e-02 4.337609186768531799e-02 -6.898459792137145996e-02 -2.822512984275817871e-01 1.220886968076229095e-02 -2.953672409057617188e-02 -1.794800162315368652e-01 8.608357608318328857e-02 4.434024691581726074e-01 6.721254903823137283e-03 -1.602061390876770020e-01 -3.793989121913909912e-01 -1.572896689176559448e-01 9.355597943067550659e-02 -7.660735398530960083e-02 -1.700854301452636719e-02 1.994852274656295776e-01 6.439889967441558838e-02
5.582856014370918274e-02 -3.323806077241897583e-02 2.242373526096343994e-01 5.113411694765090942e-02 -3.280726447701454163e-02 -1.683128327131271362e-01 8.596309274435043335e-02 9.576881676912307739e-02 9.448336064815521240e-02 -3.269424140453338623e-01 -7.755316793918609619e-02 4.166808724403381348e-02 1.069452315568923950e-01 7.221579551696777344e-02 2.638749137986451387e-04 1.150821596384048462e-01 1.450374722480773926e-01 1.888497322797775269e-01 1.867344081401824951e-01 1.066207066178321838e-01 3.817765414714813232e-02 3.942789137363433838e-02 4.543102085590362549e-01 -2.357826828956604004e-01 -2.152029275894165039e-01 -2.674434185028076172e-01 -2.425926178693771362e-01 -6.052220240235328674e-02 -1.922555565834045410e-01 -1.178777888417243958e-01 -2.711901068687438965e-02 -3.788967132568359375e-01
-1.291489452123641968e-01 -1.375570744276046753e-01 -6.454878300428390503e-02 -1.586115807294845581e-01 -2.330808788537979126e-01 -2.544183135032653809e-01 5.701573193073272705e-02 3.180558681488037109e-01 -4.596145153045654297e-01 -3.605844825506210327e-02 1.046908497810363770e-01 -1.524889171123504639e-01 -9.780333936214447021e-02 -1.574781984090805054e-01 6.749244779348373413e-02 7.268205285072326660e-02 5.232373625040054321e-02 4.365732893347740173e-02 -4.947469569742679596e-03 3.237594664096832275e-01 -2.046392560005187988e-01 -1.552163064479827881e-01 2.733176052570343018e-01 -2.717619538307189941e-01 5.951279401779174805e-02 -2.211330272257328033e-02 -1.994810551404953003e-01 8.017224818468093872e-02 -1.093851476907730103e-01 -3.313362970948219299e-02 -1.200956851243972778e-01 -1.374609172344207764e-01
-4.541877657175064087e-02 4.788098111748695374e-02 -1.063008680939674377e-01 -2.274973243474960327e-01 1.548138260841369629e-01 -4.474547803401947021e-01 1.001260429620742798e-01 1.962577402591705322e-01 -3.556837737560272217e-01 -2.541968226432800293e-02 -7.683658599853515625e-02 -5.868282169103622437e-02 2.179248183965682983e-01 -1.861878186464309692e-01 -1.926914453506469727e-01 7.325042039155960083e-03 -3.457144275307655334e-02 7.804363500326871872e-03 1.817017495632171631e-01 3.587296903133392334e-01 -1.053831502795219421e-01 2.445485442876815796e-03 3.048866987228393555e-01 -9.141311049461364746e-02 -9.297268092632293701e-02 -1.933229565620422363e-01 -2.512252330780029297e-01 5.773670636699534953e-05 -1.766842417418956757e-02 -2.444054745137691498e-02 6.920342147350311279e-02 -1.174985170364379883e-01
5.891973897814750671e-02 -1.886852234601974487e-01 -1.242560520768165588e-01 -1.110596880316734314e-01 -4.831755533814430237e-02 -1.078821048140525818e-01 5.707340314984321594e-02 7.467865943908691406e-02 1.377774216234683990e-02 -3.018775284290313721e-01 1.169930174946784973e-01 -6.609302759170532227e-02 -1.864168345928192139e-01 -1.605447679758071899e-01 -1.152063161134719849e-01 -2.630656026303768158e-02 -1.627902537584304810e-01 -2.260235510766506195e-02 -2.164147645235061646e-01 1.524322479963302612e-01 3.035646080970764160e-01 7.365359365940093994e-02 1.784224957227706909e-01 -3.186298310756683350e-01 -3.324618935585021973e-01 -8.260194212198257446e-02 -3.689324259757995605e-01 -1.008878797292709351e-01 -9.299056231975555420e-02 -2.167808711528778076e-01 -7.138085365295410156e-02 -2.721783816814422607e-01
1.806753501296043396e-02 -1.174122169613838196e-01 2.849069833755493164e-01 1.839402168989181519e-01 9.708569385111331940e-03 -1.655614823102951050e-01 1.551090180873870850e-01 -1.656028032302856445e-01 -2.609883248805999756e-01 -2.236380875110626221e-01 8.092990517616271973e-02 -7.042655348777770996e-02 1.565740406513214111e-01 -1.721221581101417542e-02 -2.993384376168251038e-03 -2.341967225074768066e-01 1.454766541719436646e-01 3.609059378504753113e-02 7.702448405325412750e-03 2.258487194776535034e-01 -2.805943787097930908e-02 7.588330656290054321e-02 3.943507373332977295e-01 5.666781961917877197e-02 -2.543717026710510254e-01 -2.422771453857421875e-01 -3.006580770015716553e-01 6.185969337821006775e-02 1.409188807010650635e-01 -1.915268152952194214e-01 1.901000589132308960e-01 -1.829773783683776855e-01
-1.222238913178443909e-01 -5.367799103260040283e-02 4.965602979063987732e-02 3.052377700805664062e-01 1.331579834222793579e-01 1.244735345244407654e-01 1.313742250204086304e-01 1.008134707808494568e-01 -3.626909106969833374e-02 -9.547761082649230957e-02 2.404468134045600891e-02 -2.776162326335906982e-01 4.540256038308143616e-02 2.637773193418979645e-02 -1.398118138313293457e-01 -5.210290104150772095e-02 -1.148027628660202026e-01 -2.543331086635589600e-01 1.027622371912002563e-01 -3.915029391646385193e-02 -1.028835922479629517e-01 -1.487438846379518509e-02 5.013867616653442383e-01 -9.063876233994960785e-03 -6.000779569149017334e-02 -1.498395651578903198e-01 -2.041999101638793945e-01 2.040877044200897217e-01 -1.653759330511093140e-01 -2.256954908370971680e-01 2.879648506641387939e-01 -2.999143302440643311e-01
-9.151935577392578125e-02 -2.201543152332305908e-01 -1.670895218849182129e-01 8.093745261430740356e-02 -2.436123043298721313e-01 -2.660999596118927002e-01 9.826762601733207703e-03 1.867222227156162262e-02 -8.029348403215408325e-02 -3.321881592273712158e-01 1.921232342720031738e-01 -1.807418614625930786e-01 1.490570157766342163e-01 -3.151675164699554443e-01 3.054595738649368286e-02 -1.290440112352371216e-01 8.809307590126991272e-03 6.390749663114547729e-02 9.989401698112487793e-02 -9.222783264704048634e-04 -6.850831210613250732e-02 -2.707418799400329590e-01 2.948035597801208496e-01 -1.615222394466400146e-01 -1.846092194318771362e-01 -2.668626606464385986e-01 3.835977986454963684e-02 -1.702080368995666504e-01 6.276114284992218018e-02 -2.981289625167846680e-01 5.656811967492103577e-02 1.252328753471374512e-01
-1.210477724671363831e-01 6.836227327585220337e-02 2.902109548449516296e-02 1.349545717239379883e-01 -1.538203954696655273e-01 -8.607443422079086304e-02 2.258879095315933228e-01 4.118528962135314941e-01 -1.212437078356742859e-01 -1.671144962310791016e-01 4.896458610892295837e-02 -2.851081192493438721e-01 1.942393556237220764e-02 9.125999361276626587e-02 2.522123418748378754e-02 9.568320959806442261e-02 2.094182968139648438e-01 -4.336447417736053467e-01 7.656863331794738770e-02 1.846048086881637573e-01 -5.402603745460510254e-02 1.919699013233184814e-01 1.945418715476989746e-01 -2.451003789901733398e-01 -3.003608882427215576e-01 -8.050160109996795654e-02 1.910056360065937042e-02 9.856750816106796265e-02 -7.250733673572540283e-02 7.209453731775283813e-02 1.772993206977844238e-01 -8.299361914396286011e-02
-4.648752883076667786e-02 3.678257763385772705e-02 3.041467368602752686e-01 -1.308418214321136475e-01 8.601108193397521973e-02 -1.062903031706809998e-01 -2.228412479162216187e-01 1.171503886580467224e-01 6.403997540473937988e-02 -3.246916532516479492e-01 7.595246285200119019e-02 7.993345707654953003e-02 -5.634590238332748413e-02 -1.285141110420227051e-01 1.526180747896432877e-02 2.354608029127120972e-01 -1.732660382986068726e-01 -1.640554890036582947e-02 1.928506493568420410e-01 9.176447242498397827e-02 -1.371897906064987183e-01 6.517184525728225708e-02 3.918081223964691162e-01 -9.072405844926834106e-02 -1.047933623194694519e-01 -1.927114129066467285e-01 -3.175727128982543945e-01 -2.467226982116699219e-01 -9.077200666069984436e-03 -1.297080963850021362e-01 -2.315212488174438477e-01 -2.581973373889923096e-01
-1.946703046560287476e-01 -4.541421681642532349e-02 1.126464605331420898e-01 2.925469279289245605e-01 2.312271483242511749e-02 -1.252270955592393875e-02 4.040714353322982788e-02 2.230757176876068115e-01 -3.772436380386352539e-01 -1.996476799249649048e-01 2.851499617099761963e-01 -4.245219230651855469e-01 -1.550395637750625610e-01 1.722088269889354706e-02 7.291056960821151733e-02 -4.270259290933609009e-02 1.719976961612701416e-01 -1.326569914817810059e-01 9.731913357973098755e-02 2.623226679861545563e-02 -2.773250266909599304e-02 5.967746302485466003e-02 1.251332834362983704e-02 4.793437197804450989e-03 -3.600421845912933350e-01 -6.914240121841430664e-02 -1.833829730749130249e-01 1.636378169059753418e-01 -1.362926214933395386e-01 -2.217000126838684082e-01 -7.888055592775344849e-02 -6.236731633543968201e-02
-6.342891603708267212e-02 1.681974232196807861e-01 2.403279244899749756e-01 3.303458392620086670e-01 -1.467234641313552856e-01 -1.482292860746383667e-01 -5.465324595570564270e-02 2.129664123058319092e-01 -2.608230113983154297e-01 -1.461439579725265503e-01 -1.090704873204231262e-01 -5.346721783280372620e-02 -1.017560735344886780e-01 -1.554873436689376831e-01 -2.482523173093795776e-01 1.596868932247161865e-01 -3.627522587776184082e-01 1.310633718967437744e-01 9.984572231769561768e-02 4.677470400929450989e-02 1.571594327688217163e-01 2.038556635379791260e-01 2.402543574571609497e-01 -9.787621349096298218e-02 -1.540069133043289185e-01 -2.026238292455673218e-01 -2.071208059787750244e-01 -1.431941241025924683e-01 -1.002650782465934753e-01 -8.162631839513778687e-02 -1.632171124219894409e-01 -1.309267878532409668e-01
-1.750686913728713989e-01 7.991870492696762085e-02 9.283011406660079956e-02 -4.942295327782630920e-02 1.290537416934967041e-01 -2.447002977132797241e-01 2.300509251654148102e-02 3.224413394927978516e-01 -1.795410215854644775e-01 -2.226145714521408081e-01 -3.048289939761161804e-02 -5.427161697298288345e-03 -2.090783119201660156e-01 -3.831975907087326050e-02 1.808473616838455200e-01 1.817497164011001587e-01 -4.642794281244277954e-02 -3.333150148391723633e-01 -4.035372659564018250e-02 2.759319245815277100e-01 -2.515918314456939697e-01 8.976859599351882935e-02 1.383903920650482178e-01 -1.668797135353088379e-01 -1.972595006227493286e-01 -1.364024877548217773e-01 -3.107973337173461914e-01 9.701035916805267334e-02 -8.490385487675666809e-03 7.156673073768615723e-02 2.654832303524017334e-01 1.691868603229522705e-01
-7.647553924471139908e-03 -1.662365160882472992e-02 2.177560478448867798e-01 -6.041488051414489746e-02 1.271559298038482666e-01 -1.851273328065872192e-01 -2.054082229733467102e-03 1.620766967535018921e-01 -7.668123394250869751e-02 -3.599936068058013916e-01 -6.856061518192291260e-02 4.804129153490066528e-02 -1.099180504679679871e-01 -1.546966880559921265e-01 -7.496158033609390259e-02 2.378555834293365479e-01 -1.220386847853660583e-01 -4.325072839856147766e-02 2.648458480834960938e-01 8.668392896652221680e-02 -3.012970834970474243e-02 2.575134932994842529e-01 2.726354598999023438e-01 -1.325392872095108032e-01 3.871519863605499268e-02 -1.812764853239059448e-01 -9.895874559879302979e-02 -1.935155093669891357e-01 -1.663637161254882812e-02 -2.975920140743255615e-01 -5.948438122868537903e-02 -4.513042569160461426e-01
-7.654633373022079468e-02 -1.395261436700820923e-01 2.066410332918167114e-01 3.943912684917449951e-02 6.856557726860046387e-02 -2.227035462856292725e-01 -5.926890298724174500e-02 8.106098324060440063e-02 1.050260663032531738e-01 -2.914310395717620850e-01 -2.220792770385742188e-01 -3.578458130359649658e-01 -1.835227310657501221e-01 1.316265463829040527e-01 -1.821150481700897217e-01 3.129464015364646912e-02 -8.357176929712295532e-02 1.215431392192840576e-01 1.088646948337554932e-01 2.339444607496261597e-01 3.288222476840019226e-02 3.150704801082611084e-01 2.228206247091293335e-01 -1.618474423885345459e-01 -1.150690019130706787e-01 -2.105967849493026733e-01 -3.965813815593719482e-01 6.765989959239959717e-02 -5.018764734268188477e-02 -1.122255474328994751e-01 8.197604864835739136e-02 4.166286438703536987e-02
-2.445952147245407104e-01 2.090566307306289673e-01 -9.836892783641815186e-02 1.952020078897476196e-01 -5.767832323908805847e-02 9.174021333456039429e-02 5.630121752619743347e-02 1.676509827375411987e-01 -1.018842831254005432e-01 -1.289901882410049438e-01 3.114249408245086670e-01 -3.004711270332336426e-01 -4.652419686317443848e-02 -2.796896696090698242e-01 -4.906844347715377808e-02 6.088901683688163757e-02 1.523541063070297241e-01 -2.511000931262969971e-01 -4.174081236124038696e-02 2.110189497470855713e-01 2.260016053915023804e-01 2.127233743667602539e-01 1.798479706048965454e-01 3.764419117942452431e-03 1.414554715156555176e-01 -4.234534129500389099e-02 -3.775427639484405518e-01 -9.709888696670532227e-02 -1.479931175708770752e-01 7.328286767005920410e-03 -1.927693933248519897e-01 -1.037696525454521179e-01
4.228470847010612488e-02 -3.366483151912689209e-01 -5.260598659515380859e-02 -1.983489468693733215e-02 6.422821432352066040e-02 3.669482842087745667e-02 -5.287670064717531204e-03 1.657790988683700562e-01 1.142817810177803040e-01 -2.135006338357925415e-01 2.727117836475372314e-01 1.396466279402375221e-03 1.334516257047653198e-01 -3.349585086107254028e-02 -2.378665655851364136e-01 8.485034108161926270e-02 -6.490603834390640259e-02 -9.868260473012924194e-02 -6.332550197839736938e-02 6.739757210016250610e-02 1.581984013319015503e-01 3.601707890629768372e-02 3.589840531349182129e-01 -1.614744365215301514e-01 -1.627104133367538452e-01 -3.642872273921966553e-01 -2.509435415267944336e-01 -2.067866921424865723e-01 -1.463032215833663940e-01 -1.174658015370368958e-01 -2.836669981479644775e-01 -2.205777466297149658e-01
1.024190485477447510e-01 -2.744168229401111603e-02 -1.818381249904632568e-01 9.751782566308975220e-02 9.289246983826160431e-03 5.494624748826026917e-02 2.989281667396426201e-03 1.403556615114212036e-01 -2.453950494527816772e-01 -4.825763404369354248e-01 2.098928838968276978e-01 -1.579362750053405762e-01 1.889004744589328766e-02 -1.762771457433700562e-01 2.401805296540260315e-02 8.388914167881011963e-02 1.385788023471832275e-01 -3.791984021663665771e-01 2.381072342395782471e-01 1.620834171772003174e-01 -2.660107612609863281e-01 6.388385593891143799e-02 -1.355177536606788635e-02 1.057127397507429123e-02 -2.553598284721374512e-01 1.254862919449806213e-02 -1.879229396581649780e-01 3.812634572386741638e-02 -2.098121494054794312e-01 1.070431433618068695e-02 2.340371459722518921e-01 -9.090537205338478088e-03
2.166705951094627380e-02 -1.674650758504867554e-01 1.055561006069183350e-01 1.160880923271179199e-01 -9.727475699037313461e-04 -2.444370239973068237e-01 -8.347715251147747040e-03 -9.660558402538299561e-02 -1.275065988302230835e-01 -3.512984216213226318e-01 1.638683825731277466e-01 -7.388579100370407104e-02 1.560352742671966553e-01 2.286109030246734619e-01 -1.238022595643997192e-01 -2.670828104019165039e-01 6.676466763019561768e-02 4.737471044063568115e-02 1.328351795673370361e-01 1.779287904500961304e-01 -1.139084026217460632e-01 -3.473506122827529907e-02 5.578460097312927246e-01 4.881029948592185974e-02 -1.754976212978363037e-01 -1.260834634304046631e-01 -1.212272495031356812e-01 1.267489790916442871e-01 -6.593389902263879776e-03 -2.700994312763214111e-01 4.639044031500816345e-02 -7.807103544473648071e-02
9.077202528715133667e-02 -2.676047086715698242e-01 8.178254216909408569e-02 -2.133075892925262451e-01 -3.784913104027509689e-03 1.244066655635833740e-01 6.930904090404510498e-02 9.548880159854888916e-02 -9.360548853874206543e-02 -4.095836877822875977e-01 -4.076468199491500854e-02 -6.072850525379180908e-02 -1.625986099243164062e-01 -3.011059165000915527e-01 2.695827931165695190e-02 -1.620729826390743256e-02 -1.487610191106796265e-01 -6.966298818588256836e-02 -3.330207467079162598e-01 1.742991991341114044e-02 3.588121756911277771e-02 -1.575477421283721924e-01 2.680187523365020752e-01 -1.796398609876632690e-01 -1.856905370950698853e-01 -1.003032922744750977e-01 -3.886924982070922852e-01 -1.823934614658355713e-01 -3.133071586489677429e-02 -1.485857367515563965e-01 8.425640314817428589e-02 -1.055049002170562744e-01
1.423109024763107300e-01 -2.666358053684234619e-01 -1.263587474822998047e-01 -2.981520257890224457e-02 1.012585982680320740e-01 -7.323111593723297119e-02 -5.567629262804985046e-02 2.845357060432434082e-01 1.398895531892776489e-01 -3.500853478908538818e-01 -2.122991532087326050e-01 -1.660841852426528931e-01 4.580067843198776245e-02 -8.184290677309036255e-02 -3.103001974523067474e-02 3.113715648651123047e-01 3.153914213180541992e-01 5.567832291126251221e-02 -2.636355161666870117e-01 4.272826190572232008e-04 -9.586614370346069336e-02 1.112786158919334412e-01 4.666946828365325928e-01 -4.814225062727928162e-02 6.252551078796386719e-02 -1.406902670860290527e-01 -2.221420779824256897e-02 7.821904122829437256e-02 6.628184765577316284e-02 -5.384853854775428772e-02 -6.310963630676269531e-02 -1.235517635941505432e-01
-8.033695071935653687e-02 -8.351798355579376221e-02 -1.995532959699630737e-01 1.221389248967170715e-01 2.573449313640594482e-01 -1.679422110319137573e-01 -4.301938693970441818e-03 5.772348120808601379e-02 1.750181945681106299e-05 -3.319872915744781494e-01 -1.403675675392150879e-01 -8.005260489881038666e-03 -8.562482148408889771e-02 2.662361599504947662e-02 -2.260230034589767456e-01 -2.525119483470916748e-02 -1.377773433923721313e-01 1.854664385318756104e-01 -3.218884468078613281e-01 2.432966679334640503e-01 7.237078994512557983e-02 -2.840840315911918879e-04 2.761516869068145752e-01 -2.143994718790054321e-01 -1.259759962558746338e-01 -2.716684341430664062e-01 -4.032327532768249512e-01 8.216229081153869629e-02 7.250775396823883057e-02 -4.448230192065238953e-02 -6.028413027524948120e-02 -1.753886938095092773e-01
-5.057210568338632584e-03 1.756997257471084595e-01 9.160565584897994995e-02 2.772447168827056885e-01 -1.381532251834869385e-01 -2.285010665655136108e-01 -9.965402074158191681e-03 3.342958390712738037e-01 -2.772223055362701416e-01 -1.525113731622695923e-01 -1.264226436614990234e-01 -1.192599162459373474e-01 -6.397655606269836426e-02 -6.434101611375808716e-02 -1.873205602169036865e-01 1.812662184238433838e-01 -3.612602949142456055e-01 1.401433944702148438e-01 -1.277323346585035324e-02 5.115563049912452698e-02 8.139873296022415161e-02 1.485560834407806396e-01 1.917286515235900879e-01 -3.393888846039772034e-02 -4.169628396630287170e-02 -3.612889349460601807e-01 -2.117643654346466064e-01 -1.551130712032318115e-01 -5.408591777086257935e-02 1.084945872426033020e-01 -5.042392387986183167e-02 -2.371747642755508423e-01
-7.495977729558944702e-02 1.172920912504196167e-01 2.323313616216182709e-02 -1.519719660282135010e-01 1.088500842452049255e-01 7.505830377340316772e-03 1.939301192760467529e-01 5.517941899597644806e-04 -7.755906134843826294e-02 -3.515634238719940186e-01 -1.339783221483230591e-01 3.790523484349250793e-02 -2.960205972194671631e-01 -2.493477016687393188e-01 -6.329276412725448608e-02 9.514476358890533447e-02 -2.114193886518478394e-01 -3.588300943374633789e-01 -1.344550400972366333e-01 -6.236286088824272156e-02 -8.825843781232833862e-02 -4.178888630121946335e-03 2.995886504650115967e-01 -1.527845710515975952e-01 -1.691594421863555908e-01 -3.504553139209747314e-01 -1.897810250520706177e-01 -1.720644384622573853e-01 -1.146633550524711609e-01 -1.938091814517974854e-01 8.281277865171432495e-02 -6.827784329652786255e-02
-2.772494852542877197e-01 -1.093172468245029449e-02 -1.665036827325820923e-01 2.973765134811401367e-01 -2.005128562450408936e-01 9.911888092756271362e-02 -1.761878840625286102e-02 2.762620747089385986e-01 -1.067508086562156677e-01 -2.916786968708038330e-01 2.925404608249664307e-01 -1.509704589843750000e-01 2.178906202316284180e-01 -3.602895513176918030e-02 -4.859656840562820435e-02 4.951547831296920776e-02 -5.974145978689193726e-02 -2.894986569881439209e-01 -1.862447410821914673e-01 2.592357695102691650e-01 -9.607809036970138550e-02 -3.203348815441131592e-02 3.768878430128097534e-02 8.757544308900833130e-02 -1.464188564568758011e-02 -2.535529136657714844e-01 -4.757381975650787354e-02 2.308151572942733765e-01 1.851048171520233154e-01 1.070916131138801575e-01 -7.549951225519180298e-02 -2.041400969028472900e-01
7.546535134315490723e-02 -1.234123855829238892e-01 -2.444923669099807739e-02 -2.847348712384700775e-02 1.216631289571523666e-02 7.526838034391403198e-02 -7.259156554937362671e-02 1.020647492259740829e-02 7.182174175977706909e-02 -2.775004506111145020e-01 3.434070348739624023e-01 -1.232071295380592346e-01 1.525985449552536011e-01 -7.902473956346511841e-02 -9.788981080055236816e-02 -4.629214480519294739e-02 -1.210540831089019775e-01 -1.055956110358238220e-01 -1.253336966037750244e-01 2.028864622116088867e-02 1.467481553554534912e-01 6.660722196102142334e-02 1.482185274362564087e-01 -2.201980054378509521e-01 -2.088740766048431396e-01 -4.546528458595275879e-01 -2.716113030910491943e-01 -4.289507120847702026e-02 -1.272212266921997070e-01 5.691506434231996536e-03 -2.583834230899810791e-01 -4.033200740814208984e-01
1.222293451428413391e-02 -7.879508286714553833e-02 -1.778449863195419312e-01 1.099117174744606018e-01 -2.887519299983978271e-01 -3.747898042201995850e-01 4.149086400866508484e-02 2.418575286865234375e-01 -2.748281657695770264e-01 8.500076830387115479e-02 9.827081859111785889e-02 -1.779190599918365479e-01 3.450471162796020508e-02 8.536369539797306061e-03 7.907410711050033569e-02 7.836811244487762451e-02 1.619434058666229248e-01 -1.645716130733489990e-01 -1.250495910644531250e-01 3.023979067802429199e-01 -1.596142798662185669e-01 6.184934452176094055e-02 1.118790283799171448e-01 -1.482550203800201416e-01 -3.657937049865722656e-01 -7.265789806842803955e-02 -2.664850354194641113e-01 2.140534669160842896e-01 -1.517261192202568054e-02 -9.663562476634979248e-02 -8.361261337995529175e-02 -1.774208992719650269e-01
1.145977824926376343e-01 -7.691042870283126831e-02 3.770465031266212463e-03 -8.676687628030776978e-02 5.606348160654306412e-03 -6.706954445689916611e-03 -5.254877731204032898e-02 1.008320897817611694e-01 1.046525547280907631e-03 -2.665434181690216064e-01 2.259289175271987915e-01 -1.963252127170562744e-01 6.693058460950851440e-02 1.069193854928016663e-01 -8.710071444511413574e-02 1.259769946336746216e-01 1.057993248105049133e-02 -1.341992150992155075e-02 6.507863849401473999e-02 8.657525479793548584e-02 3.337542414665222168e-01 1.954995095729827881e-01 4.352517127990722656e-01 -2.332542091608047485e-01 -1.269669532775878906e-01 -3.058558404445648193e-01 -1.024313792586326599e-01 -1.512787491083145142e-01 -3.121525645256042480e-01 -1.555285453796386719e-01 -2.106214761734008789e-01 -2.141982167959213257e-01
1.118411943316459656e-01 -9.549210965633392334e-02 7.775398343801498413e-02 2.559173405170440674e-01 1.062924265861511230e-01 -1.693810522556304932e-01 7.417973130941390991e-02 -2.473544515669345856e-02 1.577464640140533447e-01 -5.862689614295959473e-01 -8.390738815069198608e-02 -1.153255328536033630e-01 -1.187005937099456787e-01 2.834046073257923126e-02 -1.279902160167694092e-01 1.086123585700988770e-01 -8.595610409975051880e-02 -8.556842058897018433e-02 5.500155687332153320e-02 7.990551739931106567e-02 -7.231012731790542603e-02 2.590742111206054688e-01 4.526474475860595703e-01 -1.137360855937004089e-01 -6.992658972740173340e-02 -1.216337531805038452e-01 -1.141259297728538513e-01 5.413128435611724854e-02 1.702971458435058594e-01 -9.878437966108322144e-02 1.798024326562881470e-01 8.776147663593292236e-02
-4.572485759854316711e-02 9.765357524156570435e-02 -5.359158664941787720e-02 1.044432222843170166e-01 -5.058740079402923584e-02 -1.816983669996261597e-01 5.240932106971740723e-02 5.404520407319068909e-02 -2.369962632656097412e-01 -3.376335203647613525e-01 -2.261913120746612549e-01 7.514043152332305908e-02 -3.022497296333312988e-01 -3.232188820838928223e-01 -8.244379609823226929e-02 6.499032676219940186e-02 -3.155124187469482422e-01 -9.211662411689758301e-02 -2.157847285270690918e-01 2.534926533699035645e-01 -1.455233246088027954e-01 1.099364459514617920e-01 -7.928700186312198639e-03 -1.449252516031265259e-01 -2.715416625142097473e-02 -4.320741891860961914e-01 -4.826739057898521423e-02 2.871669083833694458e-02 5.717074126005172729e-02 -6.840763986110687256e-02 9.179583191871643066e-02 -1.392643302679061890e-01
-1.148499771952629089e-01 -6.308670341968536377e-02 1.769582182168960571e-02 1.794655062258243561e-02 -3.178332448005676270e-01 -2.875391840934753418e-01 1.727560758590698242e-01 7.677607238292694092e-02 -3.788540363311767578e-01 -2.346799708902835846e-02 -1.671866476535797119e-01 -2.712823152542114258e-01 -2.541530504822731018e-02 -1.506594419479370117e-01 6.181391328573226929e-02 1.759639382362365723e-01 2.118105292320251465e-01 -3.263982236385345459e-01 5.742316693067550659e-02 2.951709739863872528e-02 4.558894317597150803e-03 -4.091225564479827881e-03 1.534779090434312820e-03 -5.443452298641204834e-02 -1.322268098592758179e-01 -1.673868149518966675e-01 -3.938115239143371582e-01 2.355966717004776001e-01 -2.145045623183250427e-02 -8.270925283432006836e-02 -8.182152360677719116e-02 -1.741864830255508423e-01
-1.574537754058837891e-01 2.354644834995269775e-01 1.170531809329986572e-01 2.520848214626312256e-01 1.613034158945083618e-01 -3.203669488430023193e-01 6.383778899908065796e-02 3.547986596822738647e-02 3.085918491706252098e-03 -3.035434782505035400e-01 4.750602878630161285e-03 -1.943427920341491699e-01 3.135686218738555908e-01 -1.517841964960098267e-01 -1.148408725857734680e-01 1.693270951509475708e-01 -1.832930594682693481e-01 -1.349816918373107910e-01 -7.215165346860885620e-02 -7.936924695968627930e-02 -5.025717616081237793e-02 4.668504372239112854e-02 3.738368451595306396e-01 -1.694115400314331055e-01 5.288091674447059631e-02 -2.147447019815444946e-01 -3.035069406032562256e-01 -7.537620514631271362e-02 9.352684766054153442e-02 8.890298008918762207e-02 1.015020534396171570e-01 -7.225155085325241089e-02
-1.712954938411712646e-01 6.564465910196304321e-02 1.117010414600372314e-01 1.719279438257217407e-01 2.820209972560405731e-02 -2.281673252582550049e-01 5.262815952301025391e-02 2.151971608400344849e-01 1.621205210685729980e-01 -4.410514831542968750e-01 1.560636907815933228e-01 -2.669085264205932617e-01 -1.225325241684913635e-01 -1.666414588689804077e-01 -2.521680891513824463e-01 -9.644054621458053589e-02 -9.938500076532363892e-02 -6.762777268886566162e-02 -1.044231653213500977e-02 9.840116649866104126e-02 -1.994396448135375977e-01 1.502132415771484375e-01 7.955583184957504272e-02 -2.501329779624938965e-01 1.283148974180221558e-01 -3.031717240810394287e-01 5.413872748613357544e-02 -4.195257276296615601e-02 1.512697637081146240e-01 1.126712262630462646e-01 2.859966754913330078e-01 -6.617826223373413086e-02
1.190348416566848755e-01 -2.863347828388214111e-01 -7.402805984020233154e-02 5.297432094812393188e-02 -2.389144301414489746e-01 -8.112798631191253662e-02 3.366106748580932617e-01 1.301257312297821045e-01 -3.502753330394625664e-03 -8.095091581344604492e-02 -6.876086443662643433e-02 -3.049419522285461426e-01 -1.365774124860763550e-01 -3.526770174503326416e-01 -2.320354431867599487e-01 3.330092877149581909e-02 6.722436845302581787e-02 -3.539419472217559814e-01 5.074897408485412598e-02 1.326645612716674805e-01 4.260904714465141296e-02 1.094984114170074463e-01 -1.242592260241508484e-01 -3.011396825313568115e-01 -1.081591323018074036e-01 1.777177862823009491e-02 -1.784118562936782837e-01 5.850089713931083679e-02 -3.405724093317985535e-02 7.748524844646453857e-02 -3.663068637251853943e-02 -2.715054452419281006e-01
-1.667913794517517090e-01 9.982429444789886475e-02 -1.821161955595016479e-01 1.341424882411956787e-01 7.609352469444274902e-02 -1.115405783057212830e-01 -9.594569355249404907e-02 3.275997936725616455e-01 1.428551822900772095e-01 -1.281993836164474487e-01 1.888137459754943848e-01 -2.244746983051300049e-01 -1.136969849467277527e-01 -1.633959412574768066e-01 1.104183346033096313e-01 5.868268013000488281e-02 3.051820956170558929e-02 -2.902286052703857422e-01 -7.144248485565185547e-02 4.007487297058105469e-01 2.136745601892471313e-01 -1.532907783985137939e-02 1.218339577317237854e-01 1.879450283013284206e-03 -4.167937487363815308e-02 -1.063788160681724548e-01 -3.946992456912994385e-01 1.448668073862791061e-02 1.917119622230529785e-01 2.293563634157180786e-01 1.038026288151741028e-01 -1.317684054374694824e-01
5.695160105824470520e-02 -3.320805728435516357e-02 2.118718624114990234e-01 -5.941053852438926697e-02 6.388401240110397339e-02 -2.781231999397277832e-01 4.734880477190017700e-02 1.277466416358947754e-01 -2.536390535533428192e-02 -4.238223135471343994e-01 -2.107955515384674072e-01 9.882223606109619141e-02 -1.695625483989715576e-01 -1.610587537288665771e-01 -1.210297867655754089e-01 1.108331009745597839e-01 -1.267445385456085205e-01 -4.470440372824668884e-02 2.091026008129119873e-01 3.119218647480010986e-01 -7.246050983667373657e-02 1.517711430788040161e-01 2.692156136035919189e-01 1.681510917842388153e-02 3.981434553861618042e-02 -2.246993482112884521e-01 -7.657961547374725342e-02 -1.123561263084411621e-01 -9.093160182237625122e-02 -2.524893879890441895e-01 1.522174924612045288e-01 -3.244490325450897217e-01
4.260834306478500366e-02 -4.464746266603469849e-02 -1.254684180021286011e-01 5.949680879712104797e-02 1.551681607961654663e-01 -2.536229789257049561e-01 -5.811163783073425293e-02 6.925245374441146851e-02 1.431850045919418335e-01 -3.922534286975860596e-01 -1.773886531591415405e-01 -1.458940505981445312e-01 -1.348585039377212524e-01 -6.456974893808364868e-02 -1.314473599195480347e-01 -2.022104896605014801e-02 -6.967999786138534546e-02 -2.143793851137161255e-01 -4.190015606582164764e-03 3.559385538101196289e-01 1.046543121337890625e-01 -5.058458447456359863e-02 1.782913878560066223e-02 -1.183743923902511597e-01 -3.842664062976837158e-01 1.582549661397933960e-01 -2.542494237422943115e-01 -7.810336351394653320e-02 8.631446957588195801e-02 -3.807340189814567566e-02 -2.122906744480133057e-01 -3.322559595108032227e-01
-1.341379433870315552e-02 5.936140939593315125e-02 2.320652455091476440e-01 1.753198951482772827e-01 1.459360122680664062e-01 -1.781222224235534668e-01 7.080073654651641846e-02 1.317675262689590454e-01 -2.881840430200099945e-02 -3.043649196624755859e-01 -9.629312902688980103e-02 -7.035683840513229370e-02 2.320833690464496613e-02 -1.064367964863777161e-01 -1.768943369388580322e-01 -1.777089573442935944e-02 -1.196473166346549988e-01 3.753086179494857788e-02 1.759384572505950928e-01 7.033814489841461182e-02 -1.237445250153541565e-01 1.788483411073684692e-01 1.100808829069137573e-01 -2.617733776569366455e-01 -2.142231911420822144e-01 -1.666912287473678589e-01 -6.117877960205078125e-01 1.122489292174577713e-02 -1.486141979694366455e-01 -1.011986806988716125e-01 -1.402709186077117920e-01 7.402093708515167236e-02
-1.418669074773788452e-01 -1.954697631299495697e-02 1.181194931268692017e-01 1.689272373914718628e-01 1.890658140182495117e-01 -2.986496686935424805e-01 -5.469477921724319458e-02 1.672672778367996216e-01 6.640547513961791992e-02 -2.736218869686126709e-01 -1.685830648057162762e-03 -1.710943430662155151e-01 -4.411391913890838623e-02 1.019940823316574097e-01 -1.508893966674804688e-01 1.822943389415740967e-01 -2.787485485896468163e-03 1.657325178384780884e-01 9.676516801118850708e-02 1.580556780099868774e-01 -5.628583952784538269e-02 1.885465830564498901e-01 1.280076056718826294e-01 -1.559302657842636108e-01 -3.986031413078308105e-01 -1.593139022588729858e-01 -5.193422436714172363e-01 4.657471925020217896e-02 -7.021102309226989746e-02 1.140115410089492798e-02 -1.058779563754796982e-02 4.040731489658355713e-02
-1.416631741449236870e-03 -1.322014182806015015e-01 1.795745640993118286e-01 -1.269584242254495621e-02 2.013300657272338867e-01 -2.645526826381683350e-02 1.497513502836227417e-01 2.414330840110778809e-01 -3.373470529913902283e-02 -6.262514591217041016e-01 -1.126648262143135071e-01 -1.726222485303878784e-01 -1.648604311048984528e-02 2.074856311082839966e-01 -1.183063536882400513e-02 -1.689979881048202515e-01 2.588517032563686371e-02 -1.063240692019462585e-01 1.641410738229751587e-01 1.213780120015144348e-01 3.548886254429817200e-02 5.963191017508506775e-02 1.210786849260330200e-01 1.259192973375320435e-01 -2.713124155998229980e-01 -2.024053931236267090e-01 -4.351481422781944275e-02 7.719013839960098267e-02 -2.887606322765350342e-01 -8.900334686040878296e-02 -3.987767733633518219e-03 -1.326241642236709595e-01
8.049248158931732178e-02 -5.331065133213996887e-02 5.079212039709091187e-02 4.942266643047332764e-02 -1.413546800613403320e-01 -2.047088891267776489e-01 1.784403920173645020e-01 -1.906477659940719604e-02 1.815104782581329346e-01 -9.819439798593521118e-02 -7.844755798578262329e-02 -1.065571084618568420e-01 4.846592620015144348e-02 -2.522726356983184814e-01 -2.799155712127685547e-01 1.491598039865493774e-01 3.096291124820709229e-01 -4.585454463958740234e-01 -1.853282898664474487e-01 2.907172441482543945e-01 3.537233546376228333e-02 -5.736453086137771606e-02 1.025700643658638000e-01 -5.996626615524291992e-02 -1.088172420859336853e-01 -1.033906042575836182e-01 -1.575353890657424927e-01 3.063488285988569260e-03 -3.360499441623687744e-01 -2.299103587865829468e-01 -6.752853095531463623e-02 -5.928865820169448853e-02
-3.537103831768035889e-01 -1.265885084867477417e-01 -6.814493238925933838e-02 3.343266844749450684e-01 6.673779804259538651e-03 -9.199295938014984131e-02 -4.487445577979087830e-02 1.487332582473754883e-01 1.415130198001861572e-01 -1.325951367616653442e-01 3.273293003439903259e-02 -2.261000275611877441e-01 -3.177835941314697266e-01 -1.821749359369277954e-01 5.145013798028230667e-03 1.775100231170654297e-01 -4.608226474374532700e-03 -2.158485054969787598e-01 -1.153825819492340088e-01 3.210016787052154541e-01 1.138934791088104248e-01 2.262172102928161621e-01 -1.703847050666809082e-01 -1.675843447446823120e-01 2.454824894666671753e-01 -1.718611717224121094e-01 -2.175510376691818237e-01 -1.754787005484104156e-02 4.498222842812538147e-02 6.180859729647636414e-02 1.558569967746734619e-01 -4.995485395193099976e-02
-9.170217812061309814e-02 -1.113639324903488159e-01 1.849563270807266235e-01 -1.366797238588333130e-01 -1.569756120443344116e-02 -1.154683008790016174e-01 -5.907709524035453796e-02 2.282703369855880737e-01 4.207229241728782654e-02 -3.487538397312164307e-01 1.532569080591201782e-01 4.020734876394271851e-02 -5.706592928618192673e-03 2.857447788119316101e-02 6.517816334962844849e-02 3.179425373673439026e-02 -4.403311759233474731e-02 -1.027478873729705811e-01 6.135211139917373657e-02 3.443731693550944328e-03 2.013029754161834717e-01 1.553110480308532715e-01 3.213250339031219482e-01 -1.218405291438102722e-01 -1.754745543003082275e-01 -4.253568947315216064e-01 -2.198192328214645386e-01 -2.281634956598281860e-01 -2.152584493160247803e-01 -1.428114920854568481e-01 -1.598204970359802246e-01 -3.148428797721862793e-01
3.558590412139892578e-01 2.611684240400791168e-02 -8.411170542240142822e-02 1.631358861923217773e-01 -1.428698897361755371e-01 -2.549783699214458466e-02 1.088928664103150368e-03 2.374144047498703003e-01 5.086040869355201721e-02 -2.140904590487480164e-02 3.525971472263336182e-01 -2.384057790040969849e-01 -3.910709172487258911e-02 -1.266001015901565552e-01 9.826046973466873169e-02 -2.360528893768787384e-02 2.238357067108154297e-01 -1.352656632661819458e-01 -1.358615607023239136e-01 4.525896012783050537e-01 -2.538703680038452148e-01 1.333740353584289551e-01 1.679570600390434265e-02 -2.080880105495452881e-01 -2.595442235469818115e-01 -7.514184713363647461e-02 -1.887227147817611694e-01 -4.221956431865692139e-02 7.356067001819610596e-02 8.030487596988677979e-02 3.631668537855148315e-02 -9.211531281471252441e-02
-1.170410513877868652e-01 -8.066231012344360352e-02 7.410229742527008057e-02 3.900940716266632080e-02 2.133164405822753906e-01 -1.231443360447883606e-01 -1.219938620924949646e-01 2.233065962791442871e-01 -1.771000027656555176e-01 1.271794829517602921e-02 1.614724658429622650e-02 2.573901601135730743e-02 -1.038138717412948608e-01 -3.799583315849304199e-01 -2.121148444712162018e-02 3.378048241138458252e-01 8.289715647697448730e-02 -4.519359022378921509e-02 -1.845743805170059204e-01 2.491706013679504395e-01 -1.933986991643905640e-01 2.887793779373168945e-01 3.914174139499664307e-01 -1.530694365501403809e-01 -8.320924639701843262e-02 -2.735162377357482910e-01 -9.406619518995285034e-02 1.715624779462814331e-01 1.163656935095787048e-01 2.965805120766162872e-02 9.093014150857925415e-02 8.853420877130702138e-05
1.819061301648616791e-02 -9.488591551780700684e-02 8.562288433313369751e-02 -5.780250206589698792e-02 -1.432705521583557129e-01 7.426601648330688477e-02 -1.189748011529445648e-02 1.117824465036392212e-01 -1.179566681385040283e-01 -3.026797249913215637e-02 2.663531154394149780e-02 -2.892034649848937988e-01 -2.320982702076435089e-02 1.154143363237380981e-03 -2.223466150462627411e-02 1.213771849870681763e-01 -1.110116764903068542e-01 1.486541610211133957e-02 -1.566075384616851807e-01 3.207719326019287109e-01 -1.699403114616870880e-02 3.205954432487487793e-01 2.862009108066558838e-01 -1.714597642421722412e-01 2.860421687364578247e-02 -2.638075649738311768e-01 -7.227021455764770508e-02 2.372922301292419434e-01 -1.464796215295791626e-01 3.272651433944702148e-01 -9.011182934045791626e-03 -4.598279893398284912e-01
2.245856970548629761e-01 8.601196855306625366e-02 1.519515365362167358e-01 1.318330466747283936e-01 -1.562588661909103394e-01 -9.742893278598785400e-02 -5.970913171768188477e-02 3.065836131572723389e-01 -1.027426589280366898e-02 -1.497829109430313110e-01 2.136804908514022827e-01 -1.607229560613632202e-01 1.836410909891128540e-01 -1.657282561063766479e-01 1.252731680870056152e-01 -1.641217023134231567e-01 -4.180483520030975342e-02 -3.069346249103546143e-01 -4.847196396440267563e-03 4.790939092636108398e-01 -9.902806580066680908e-02 2.422301471233367920e-01 -3.429307416081428528e-02 -1.886114031076431274e-01 1.523428782820701599e-02 -2.223096489906311035e-01 -9.593587368726730347e-02 -5.143751855939626694e-03 -7.231201231479644775e-02 1.037222519516944885e-01 1.892448365688323975e-01 -1.759181022644042969e-01
-9.700749069452285767e-02 1.536648720502853394e-01 -7.447730749845504761e-02 4.990490972995758057e-01 6.152633205056190491e-02 -2.457168847322463989e-01 -6.181922182440757751e-02 -1.012817025184631348e-01 2.150057107210159302e-01 -1.640353947877883911e-01 4.522404447197914124e-02 -2.707990407943725586e-01 1.648393869400024414e-01 -2.387495785951614380e-01 -9.375309199094772339e-02 6.258772313594818115e-02 7.340572774410247803e-02 -1.675148494541645050e-02 -1.526760309934616089e-01 1.818874627351760864e-01 3.497871756553649902e-02 1.672076880931854248e-01 2.893334031105041504e-01 -2.989846765995025635e-01 -4.476026818156242371e-02 -2.389544695615768433e-01 -1.630510985851287842e-01 1.197460591793060303e-01 8.210410922765731812e-02 -8.818864822387695312e-02 8.997816592454910278e-02 -4.187830537557601929e-02
3.222381696105003357e-02 -1.872924566268920898e-01 -8.294288069009780884e-02 2.111153304576873779e-02 1.047068908810615540e-01 -2.805358497425913811e-03 -7.985454052686691284e-02 2.677102684974670410e-01 -8.139544725418090820e-02 -3.315415680408477783e-01 1.160578355193138123e-01 -1.188542544841766357e-01 1.114570125937461853e-01 1.757692098617553711e-01 -1.380639672279357910e-01 4.637030512094497681e-02 -3.918938711285591125e-02 -9.232837706804275513e-03 5.983674898743629456e-02 -6.637536454945802689e-03 3.714742660522460938e-01 2.114066183567047119e-01 3.270054459571838379e-01 -2.951318621635437012e-01 -1.726413667201995850e-01 -3.337289094924926758e-01 -7.789166271686553955e-02 -1.645177006721496582e-01 -2.258520573377609253e-01 -1.225928068161010742e-01 -1.554547101259231567e-01 -1.112945452332496643e-01
-4.580691829323768616e-02 -1.369916498661041260e-01 8.047760464251041412e-03 5.835860222578048706e-02 -7.061602175235748291e-02 1.272812485694885254e-01 -1.030604019761085510e-01 1.776049286127090454e-01 -1.214114949107170105e-01 -3.916834592819213867e-01 1.694993227720260620e-01 -1.448879763484001160e-02 5.869572982192039490e-02 1.090324819087982178e-01 -5.804243683815002441e-02 -1.481380220502614975e-02 -6.094184145331382751e-02 -3.319796547293663025e-02 1.180581524968147278e-01 7.242982089519500732e-02 2.561545968055725098e-01 2.216949909925460815e-01 3.227604329586029053e-01 -3.872484564781188965e-01 -8.185347914695739746e-02 -3.353456854820251465e-01 -7.544832304120063782e-03 -1.788242161273956299e-01 -1.830447465181350708e-01 -2.182740904390811920e-02 -2.013083547353744507e-01 -2.787403464317321777e-01
-8.876617997884750366e-02 2.147798985242843628e-01 -1.023500561714172363e-01 5.388360843062400818e-02 -2.542367279529571533e-01 -2.086439579725265503e-01 -1.820022910833358765e-01 -5.656344816088676453e-02 -1.067297980189323425e-01 -3.719166815280914307e-01 -1.960162818431854248e-01 -3.916933536529541016e-01 1.062810570001602173e-01 -3.640998899936676025e-02 1.211254820227622986e-01 4.887665510177612305e-01 -3.859093040227890015e-02 -1.424442529678344727e-01 -1.186021715402603149e-01 9.911486506462097168e-02 -4.030314832925796509e-02 -2.961840294301509857e-02 7.092284411191940308e-02 -1.142275854945182800e-01 -8.170652389526367188e-02 -1.236919164657592773e-01 -1.631451100111007690e-01 1.362997740507125854e-01 -9.061197750270366669e-03 2.015607655048370361e-01 7.851773500442504883e-02 -8.974650874733924866e-03
-5.582749843597412109e-02 9.447004646062850952e-03 1.708198636770248413e-01 2.415182590484619141e-01 -1.128423288464546204e-01 -2.131879180669784546e-01 2.175722420215606689e-01 2.027804851531982422e-01 1.137170242145657539e-03 -1.149395406246185303e-01 5.306423455476760864e-02 -1.216173619031906128e-01 3.037386834621429443e-01 8.031086623668670654e-02 -4.151651635766029358e-02 2.242746055126190186e-01 -2.724421620368957520e-01 -1.766752079129219055e-02 -7.782648503780364990e-02 2.189835906028747559e-01 6.797354668378829956e-02 -3.749946504831314087e-02 3.587720394134521484e-01 -1.697681695222854614e-01 -3.274640738964080811e-01 -3.462683558464050293e-01 -1.912983357906341553e-01 -2.795506268739700317e-02 -1.663338765501976013e-02 -7.148713804781436920e-03 1.139520183205604553e-01 1.056317761540412903e-01
-2.653326690196990967e-01 -2.412197440862655640e-01 -9.493219107389450073e-02 8.047123253345489502e-02 3.380227461457252502e-02 1.654106378555297852e-01 -5.069158971309661865e-02 2.284398972988128662e-01 -1.113401055335998535e-01 -2.492698468267917633e-02 4.269754514098167419e-02 -2.715478241443634033e-01 1.234512552618980408e-01 -2.020284384489059448e-01 -6.345722079277038574e-02 2.628137767314910889e-01 -6.035482138395309448e-02 -3.005025684833526611e-01 -4.154396802186965942e-02 1.626613587141036987e-01 3.899525105953216553e-01 2.114160656929016113e-01 2.126814574003219604e-01 1.198521405458450317e-01 2.554540149867534637e-02 -1.537708193063735962e-01 -2.120173275470733643e-01 1.973957866430282593e-01 -1.142657101154327393e-01 -1.303088217973709106e-01 -5.993193015456199646e-03 -1.953435987234115601e-01
-1.272561121731996536e-02 2.680110335350036621e-01 -1.159843802452087402e-01 6.695330142974853516e-02 -3.879280760884284973e-02 -1.485212296247482300e-01 -4.102584347128868103e-02 2.225206792354583740e-01 -1.768462061882019043e-01 -2.387822121381759644e-01 -3.135070949792861938e-02 -2.608832344412803650e-02 6.843827664852142334e-02 -1.017443761229515076e-01 1.118744909763336182e-01 3.607059419155120850e-01 -2.094969004392623901e-01 -2.182321995496749878e-01 1.571593880653381348e-01 2.773285806179046631e-01 -2.085469365119934082e-01 1.563306152820587158e-01 3.501637876033782959e-01 -1.701590269804000854e-01 -8.153813891112804413e-03 -4.579744488000869751e-02 -6.637403368949890137e-02 7.237845659255981445e-02 1.464825421571731567e-01 -3.774121031165122986e-02 3.704220652580261230e-01 -5.629671737551689148e-02
-2.265011817216873169e-01 -8.000914752483367920e-02 -4.306494295597076416e-01 5.303035676479339600e-02 -3.280730918049812317e-02 -2.972856462001800537e-01 -1.312288194894790649e-01 8.088763803243637085e-02 8.046376705169677734e-02 -3.444155156612396240e-01 6.467743963003158569e-02 -2.134410850703716278e-02 -9.009246528148651123e-02 2.543248794972896576e-02 -9.009430557489395142e-02 1.023979708552360535e-01 -1.286582797765731812e-01 -3.194885253906250000e-01 -6.128983944654464722e-02 2.592616975307464600e-01 -9.335116483271121979e-03 9.225115180015563965e-03 3.929680213332176208e-02 -3.012256622314453125e-01 -1.729099005460739136e-01 8.938128501176834106e-02 -2.928711473941802979e-01 -1.057225912809371948e-01 -5.818495526909828186e-02 -1.072411164641380310e-01 5.715782567858695984e-02 -2.205945253372192383e-01
4.514334723353385925e-03 1.058589145541191101e-01 -7.824564725160598755e-02 7.638827711343765259e-02 -1.257598120719194412e-02 2.028040774166584015e-02 2.780888974666595459e-01 -6.825263053178787231e-02 -1.395892500877380371e-01 -9.431175887584686279e-02 -2.947003953158855438e-02 -4.730483293533325195e-01 9.677457809448242188e-02 -2.861812114715576172e-01 -5.298162251710891724e-02 2.460386604070663452e-02 -1.176979169249534607e-01 -1.491493731737136841e-01 -2.641405463218688965e-01 1.465584784746170044e-01 -1.733455806970596313e-01 3.573337793350219727e-01 1.638335436582565308e-01 3.610567376017570496e-02 1.887891627848148346e-02 -2.353515848517417908e-02 -3.421754837036132812e-01 -2.372595816850662231e-01 7.776919007301330566e-02 -8.191630989313125610e-02 -2.117036730051040649e-01 -3.823486343026161194e-02
3.472532611340284348e-03 1.442389786243438721e-01 -4.763227701187133789e-02 2.676108777523040771e-01 -1.637789160013198853e-01 9.025840461254119873e-02 1.651623994112014771e-01 -1.269386261701583862e-01 1.953459233045578003e-01 -4.169683456420898438e-01 -1.706865280866622925e-01 -2.744294703006744385e-01 -1.032672673463821411e-01 -2.176384925842285156e-01 -8.409966714680194855e-03 2.336032092571258545e-01 6.585961580276489258e-02 -1.223790720105171204e-01 -2.003500163555145264e-01 -7.142796181142330170e-03 -3.714061379432678223e-01 -1.805937476456165314e-02 1.830503940582275391e-01 -2.706941068172454834e-01 6.843069195747375488e-02 -2.419766634702682495e-01 -5.677434056997299194e-02 -6.519804149866104126e-02 3.553841030225157738e-03 6.458944082260131836e-02 1.907516643404960632e-02 -1.340972334146499634e-01
3.186225518584251404e-02 -1.132157221436500549e-01 3.646205365657806396e-02 -1.204835548996925354e-01 -3.031443059444427490e-02 1.660297997295856476e-02 1.750101894140243530e-01 3.185827136039733887e-01 1.779628545045852661e-01 -1.465664058923721313e-01 -2.902672439813613892e-02 -3.232420086860656738e-01 8.056105114519596100e-03 -4.029814302921295166e-01 -1.086612418293952942e-01 -8.705412596464157104e-02 -2.355847209692001343e-01 5.722299683839082718e-03 -3.507676422595977783e-01 2.922087907791137695e-01 -2.109495401382446289e-01 1.642787307500839233e-01 -1.104139387607574463e-01 -1.762382984161376953e-01 -3.653068095445632935e-02 -1.940721869468688965e-01 -1.644619554281234741e-01 1.337983459234237671e-01 -9.454378485679626465e-02 -4.917545989155769348e-02 8.365662395954132080e-02 1.252172887325286865e-01
-2.123518474400043488e-02 1.130229756236076355e-01 2.063624374568462372e-02 2.074552774429321289e-01 -3.997740522027015686e-02 -6.694757845252752304e-03 1.365179121494293213e-01 3.192986845970153809e-01 -2.140122838318347931e-02 -5.830351114273071289e-01 1.033790484070777893e-01 -1.445925384759902954e-01 3.168288469314575195e-01 -2.954712696373462677e-02 5.157061386853456497e-03 -4.828388616442680359e-02 -8.799557387828826904e-02 -1.462779492139816284e-01 1.710335463285446167e-01 3.288905322551727295e-01 -1.253735423088073730e-01 6.008152291178703308e-02 -1.289908140897750854e-01 1.555235087871551514e-01 1.822804287075996399e-02 -2.056028246879577637e-01 -8.272840827703475952e-02 2.260532695800065994e-03 -4.750864580273628235e-02 1.253045052289962769e-01 -1.151255741715431213e-01 -1.952008306980133057e-01
5.870449542999267578e-02 -4.047323390841484070e-02 1.320099085569381714e-01 -3.332114219665527344e-02 3.003255128860473633e-01 -1.401746124029159546e-01 4.118686541914939880e-03 3.909099102020263672e-01 -2.709667757153511047e-02 -2.624307274818420410e-01 -4.333814606070518494e-02 -1.232696771621704102e-01 -1.488547772169113159e-01 7.913452386856079102e-02 -1.750792115926742554e-01 2.937513887882232666e-01 4.842475429177284241e-02 -3.480635881423950195e-01 -3.004286885261535645e-01 1.850429475307464600e-01 -1.870142072439193726e-01 1.041586473584175110e-01 2.648426592350006104e-01 -2.090555578470230103e-01 -2.719854004681110382e-02 2.499023266136646271e-02 9.266752004623413086e-02 4.055287688970565796e-02 1.179813370108604431e-01 -2.003884166479110718e-01 8.164561539888381958e-02 -4.084971919655799866e-02
1.736674904823303223e-01 -2.885554134845733643e-01 5.001681298017501831e-02 3.784618526697158813e-02 -1.489333109930157661e-03 -7.839233428239822388e-02 1.550418883562088013e-01 1.609111577272415161e-01 -6.711542606353759766e-02 -2.104003280401229858e-01 1.969650238752365112e-01 -3.318693041801452637e-01 -9.010955691337585449e-02 -3.863129615783691406e-01 -7.336358726024627686e-02 2.312709689140319824e-01 -1.293888241052627563e-01 -2.005496353376656771e-04 -1.232112757861614227e-02 2.441412359476089478e-01 -1.996395438909530640e-01 -2.328167706727981567e-01 -6.042288988828659058e-02 -2.784568369388580322e-01 -4.959048703312873840e-02 -1.297618448734283447e-01 -1.044269725680351257e-01 -1.585052013397216797e-01 4.440764337778091431e-02 1.605792641639709473e-01 -2.415925115346908569e-01 1.394066512584686279e-01
1.354782432317733765e-01 7.720728218555450439e-02 -3.904623687267303467e-01 2.779698669910430908e-01 -1.847772672772407532e-02 -8.595342934131622314e-02 1.305314302444458008e-01 -5.398893728852272034e-03 5.769620835781097412e-02 -2.829934358596801758e-01 1.350201815366744995e-01 -1.883890777826309204e-01 -3.615782130509614944e-03 -1.696918010711669922e-01 -1.398506015539169312e-01 -1.335159875452518463e-02 -1.728714704513549805e-01 -1.817630082368850708e-01 -1.516253203153610229e-01 1.737519949674606323e-01 5.900905281305313110e-02 -1.430225223302841187e-01 5.542284809052944183e-03 -4.218595921993255615e-01 -1.984545290470123291e-01 -1.034094765782356262e-01 -1.818642616271972656e-01 -9.013690799474716187e-02 1.080769971013069153e-01 -3.219191133975982666e-01 -6.691846251487731934e-02 -7.984963059425354004e-02
8.211316168308258057e-02 -2.191571146249771118e-01 -4.330901801586151123e-02 -5.668421462178230286e-02 -1.196447685360908508e-01 -1.618888974189758301e-01 -6.182274967432022095e-02 3.004188090562820435e-02 -1.732170432806015015e-01 -1.602317243814468384e-01 -4.163753241300582886e-02 -3.323876857757568359e-01 1.087428629398345947e-01 -9.896796196699142456e-02 1.593068987131118774e-01 1.539103686809539795e-01 -1.558061502873897552e-02 -7.655724883079528809e-02 5.157263949513435364e-02 3.102047443389892578e-01 -2.391892820596694946e-01 -1.678850501775741577e-01 2.344471365213394165e-01 -2.585285902023315430e-01 3.069358505308628082e-02 -7.670569419860839844e-02 -1.942761987447738647e-01 -5.460601672530174255e-02 -1.176758259534835815e-01 2.247880697250366211e-01 -4.596308767795562744e-01 1.446806788444519043e-01
-6.854734569787979126e-02 6.158177740871906281e-03 -8.312660455703735352e-02 -1.810897737741470337e-01 -4.292202368378639221e-02 1.840608008205890656e-02 -1.415028143674135208e-02 1.976905949413776398e-02 -1.503340601921081543e-01 -1.563581377267837524e-01 2.534378468990325928e-01 -3.995100557804107666e-01 2.064291089773178101e-01 -2.312606722116470337e-01 1.165505498647689819e-01 2.710013091564178467e-01 1.627947390079498291e-01 -2.469541430473327637e-01 2.219224423170089722e-01 1.248748078942298889e-01 -3.739002346992492676e-02 8.157705515623092651e-02 2.858101725578308105e-01 -4.063950479030609131e-01 9.425875544548034668e-02 7.924879342317581177e-02 -4.025413841009140015e-02 -6.703798472881317139e-02 -1.274759918451309204e-01 6.395146995782852173e-02 -2.232418358325958252e-01 9.745280258357524872e-03
-1.543857008218765259e-01 9.084530919790267944e-02 -2.810514271259307861e-01 -4.481000453233718872e-02 2.011514604091644287e-01 -1.268593035638332367e-02 1.206372166052460670e-03 -1.515687257051467896e-01 3.673260658979415894e-02 -2.386201769113540649e-01 6.124205142259597778e-02 -2.014793157577514648e-01 -1.345625985413789749e-02 -1.564284116029739380e-01 5.094680190086364746e-02 -1.945535838603973389e-02 -1.331575307995080948e-02 -3.138480782508850098e-01 -1.861418783664703369e-02 1.650030314922332764e-01 1.276122778654098511e-01 1.622333228588104248e-01 9.658804163336753845e-03 -3.744140565395355225e-01 8.254816383123397827e-02 -5.859633535146713257e-02 -4.431324005126953125e-01 3.013681061565876007e-02 -3.205502778291702271e-02 -2.508918941020965576e-02 9.731001406908035278e-02 -4.065414071083068848e-01
1.103260740637779236e-01 -1.655306071043014526e-01 8.582673966884613037e-02 -1.592253101989626884e-03 -9.104954451322555542e-02 -9.944676421582698822e-03 3.002327494323253632e-02 2.090648412704467773e-01 -1.047509908676147461e-01 -2.480879575014114380e-01 -8.936132490634918213e-02 9.300634264945983887e-03 -2.425693208351731300e-03 -1.215738505125045776e-01 1.119529455900192261e-01 1.074454486370086670e-01 -1.641636490821838379e-01 2.108832448720932007e-01 6.553375720977783203e-02 2.207700610160827637e-01 1.596540212631225586e-01 -1.529138255864381790e-02 2.871650457382202148e-01 -1.978602409362792969e-01 -3.941642343997955322e-01 -2.916622459888458252e-01 -4.040315449237823486e-01 -8.220720291137695312e-02 9.544595330953598022e-02 -2.703327536582946777e-01 -1.121224537491798401e-01 -6.016562134027481079e-02
-1.989013254642486572e-01 -5.276392400264739990e-02 3.608742654323577881e-01 8.960588276386260986e-02 1.151162832975387573e-01 -3.836990147829055786e-02 9.068899601697921753e-02 1.478591263294219971e-01 -9.494841843843460083e-02 8.886286988854408264e-03 1.290887445211410522e-01 -1.999315023422241211e-01 -1.386998742818832397e-01 -3.368090838193893433e-02 -6.092473864555358887e-02 2.471450716257095337e-01 -1.351852267980575562e-01 -3.107449971139431000e-02 -1.281203329563140869e-01 -1.598044484853744507e-01 -1.352025419473648071e-01 1.470818966627120972e-01 5.078073143959045410e-01 -2.255766689777374268e-01 5.086637660861015320e-02 -2.045339792966842651e-01 -1.923482269048690796e-01 1.405179500579833984e-01 -1.007583439350128174e-01 -2.754887640476226807e-01 -1.240822672843933105e-01 -1.059354245662689209e-01
-4.496370255947113037e-02 -1.122471019625663757e-01 1.083230823278427124e-01 1.337913125753402710e-01 -3.489725887775421143e-01 5.714411661028862000e-02 1.367156207561492920e-01 1.549313366413116455e-01 -1.253440827131271362e-01 -5.392974615097045898e-02 -2.476253174245357513e-02 -4.161352217197418213e-01 -6.992135941982269287e-02 -1.680897362530231476e-02 3.647945821285247803e-01 1.845017820596694946e-02 3.775001317262649536e-02 -7.156768441200256348e-02 -1.410685759037733078e-02 1.581462919712066650e-01 8.265461027622222900e-02 -1.592543423175811768e-01 5.385015010833740234e-01 -8.171022683382034302e-02 -5.170847475528717041e-02 -9.048036485910415649e-02 -2.578029967844486237e-02 9.009329974651336670e-02 6.076826900243759155e-02 8.443651720881462097e-03 2.377771586179733276e-02 -2.691329419612884521e-01
1.143867969512939453e-01 -8.282089233398437500e-02 -1.744396984577178955e-02 1.913245618343353271e-01 -8.474071323871612549e-02 1.207256615161895752e-01 -1.007773540914058685e-02 3.242489695549011230e-02 3.218783140182495117e-01 -3.466575592756271362e-02 1.561708003282546997e-01 -4.099316000938415527e-01 -1.558550298213958740e-01 6.187626719474792480e-02 -8.052393794059753418e-02 1.541732549667358398e-01 2.252328246831893921e-01 -4.791867360472679138e-02 -2.215367183089256287e-02 3.057611882686614990e-01 -1.559807658195495605e-01 -1.239633336663246155e-01 2.791685760021209717e-01 -1.577483117580413818e-01 1.095288693904876709e-01 -4.514333903789520264e-01 -1.093857809901237488e-01 9.853505343198776245e-02 -1.371696591377258301e-01 -9.661644697189331055e-02 -6.300130486488342285e-02 7.429023087024688721e-02
-2.234545722603797913e-02 -7.607483863830566406e-02 2.658823505043983459e-02 6.516331923194229603e-04 -4.325923696160316467e-02 -9.417305886745452881e-02 1.109580397605895996e-01 3.236823678016662598e-01 6.364618241786956787e-02 -2.598830163478851318e-01 -7.329140603542327881e-02 -3.419364243745803833e-02 1.047459766268730164e-01 -3.775951266288757324e-01 1.533969677984714508e-02 -1.438683122396469116e-01 1.775684952735900879e-01 -2.580990195274353027e-01 -4.922731220722198486e-01 2.345676571130752563e-01 1.071636974811553955e-01 -1.025082617998123169e-01 2.449369877576828003e-01 -6.328602135181427002e-02 -5.323679372668266296e-02 -8.517986163496971130e-03 -1.330639272928237915e-01 -1.873720884323120117e-01 9.503121674060821533e-02 -2.140744775533676147e-01 8.174041658639907837e-02 -1.175448149442672729e-01
-2.320161163806915283e-01 9.882935322821140289e-03 9.772460162639617920e-02 -5.538106709718704224e-02 -7.682593166828155518e-02 -3.773052617907524109e-02 5.060988292098045349e-02 5.179791525006294250e-02 -1.057382002472877502e-01 -4.867562651634216309e-01 1.116178706288337708e-01 -3.448568880558013916e-01 3.134850561618804932e-01 -2.903320193290710449e-01 -2.448673844337463379e-01 -6.429992616176605225e-02 -2.274581193923950195e-01 7.776155322790145874e-02 7.255408167839050293e-02 1.080151274800300598e-01 2.199616283178329468e-04 6.798609159886837006e-03 7.920736074447631836e-02 -3.016137480735778809e-01 -3.758314624428749084e-02 -1.813029497861862183e-01 1.663348525762557983e-01 -7.500434666872024536e-02 1.622755527496337891e-01 -1.511101126670837402e-01 -7.723987847566604614e-02 3.184094093739986420e-03
-1.705826967954635620e-01 8.866521716117858887e-02 1.402782201766967773e-01 1.185062061995267868e-02 -4.068176448345184326e-02 -3.526906967163085938e-01 1.685138493776321411e-01 1.652308553457260132e-01 -4.900634661316871643e-02 -7.613540440797805786e-02 1.606341749429702759e-01 -7.569730281829833984e-02 6.367015093564987183e-02 5.665891245007514954e-02 -1.218783669173717499e-02 7.422626018524169922e-02 -1.364006698131561279e-01 5.909064039587974548e-02 5.007869750261306763e-02 2.672781348228454590e-01 -1.180662401020526886e-02 6.197462603449821472e-02 3.656207919120788574e-01 -3.071979284286499023e-01 -3.454313874244689941e-01 -3.201892673969268799e-01 -3.910718560218811035e-01 2.134121581912040710e-02 3.977770730853080750e-02 -1.602858118712902069e-02 6.044594943523406982e-02 -4.762768279761075974e-03
-1.738447248935699463e-01 5.002547800540924072e-02 -2.331062778830528259e-02 3.523148223757743835e-02 8.444668352603912354e-02 -2.703409194946289062e-01 2.088952511548995972e-01 1.804014444351196289e-01 -1.074186898767948151e-02 -2.879531979560852051e-01 3.994126338511705399e-03 -8.917694911360740662e-03 2.016886621713638306e-01 4.147711396217346191e-02 -8.026342093944549561e-02 2.867827415466308594e-01 -2.650084793567657471e-01 -7.062190771102905273e-02 1.880330145359039307e-01 5.148725956678390503e-02 3.185803070664405823e-02 2.370186895132064819e-01 2.817136943340301514e-01 -1.672907918691635132e-01 -4.497927129268646240e-01 -2.172886431217193604e-01 -1.505237668752670288e-01 -9.965895861387252808e-02 -1.620156019926071167e-01 8.016391843557357788e-02 3.773067891597747803e-02 -2.997560426592826843e-02
5.189096555113792419e-04 -1.532514691352844238e-01 1.632341742515563965e-01 2.581059932708740234e-01 1.093399524688720703e-02 -1.493213027715682983e-01 -1.118459179997444153e-01 1.787349730730056763e-01 7.125419378280639648e-02 -4.479095041751861572e-01 -1.212704479694366455e-01 4.360811784863471985e-02 1.111097708344459534e-01 -1.533296555280685425e-01 1.507039666175842285e-01 -2.067464590072631836e-02 1.730499416589736938e-01 2.151989610865712166e-03 2.213884443044662476e-01 4.329377710819244385e-01 -1.779206246137619019e-01 1.047488972544670105e-01 2.306840866804122925e-01 4.723494872450828552e-02 -1.169053688645362854e-01 -2.094632536172866821e-01 -1.746364831924438477e-01 1.085164248943328857e-01 -1.914988271892070770e-02 -4.327805712819099426e-02 2.618114650249481201e-01 1.087805489078164101e-03
1.479285806417465210e-01 -1.952023804187774658e-01 -1.826972365379333496e-01 -2.819059230387210846e-02 2.719109952449798584e-01 -2.491542547941207886e-01 -2.179283052682876587e-01 1.344395130872726440e-01 -9.257577359676361084e-02 -1.393734067678451538e-01 -1.696387529373168945e-01 -2.202778756618499756e-01 -1.073231026530265808e-01 -2.199004888534545898e-01 -8.179386705160140991e-02 2.495218664407730103e-01 1.178958043456077576e-01 -1.193730756640434265e-01 -2.881125546991825104e-03 1.515401899814605713e-01 8.848955482244491577e-02 2.381841093301773071e-01 3.457561731338500977e-01 -3.196674212813377380e-02 -7.076483219861984253e-03 -1.190230026841163635e-01 -6.413077563047409058e-02 3.344634771347045898e-01 1.011783853173255920e-01 -1.540609300136566162e-01 9.857519716024398804e-02 -2.449529170989990234e-01
-1.084158197045326233e-01 -1.277417391538619995e-01 8.590394631028175354e-03 3.862929344177246094e-01 -4.883848130702972412e-02 -2.951505780220031738e-01 3.509662300348281860e-02 -5.101341381669044495e-02 1.103349551558494568e-01 -2.285114824771881104e-01 1.304789632558822632e-01 -1.474447101354598999e-01 2.990686893463134766e-01 -2.136382907629013062e-01 -3.761329935514368117e-05 2.419877797365188599e-03 -1.842685937881469727e-01 2.166049554944038391e-02 -1.626479625701904297e-01 1.209040209650993347e-01 -2.373010963201522827e-01 -1.671194434165954590e-01 3.033414483070373535e-01 -2.710577547550201416e-01 -5.641233175992965698e-02 -3.718805909156799316e-01 -5.569701641798019409e-02 2.320190146565437317e-02 3.780990839004516602e-02 -6.105216220021247864e-02 -9.900347143411636353e-02 7.584004104137420654e-02
-1.065793260931968689e-01 1.381890028715133667e-01 9.319004416465759277e-02 1.092749461531639099e-01 -1.406306028366088867e-01 -2.367895543575286865e-01 -1.030125841498374939e-01 1.834387183189392090e-01 -7.638687640428543091e-02 -1.027088388800621033e-01 -4.800261184573173523e-02 -1.976207643747329712e-01 1.606124490499496460e-01 1.254242751747369766e-02 7.747544348239898682e-02 4.867365956306457520e-01 -2.140815854072570801e-01 -1.239223703742027283e-01 1.355877518653869629e-01 3.986375927925109863e-01 -1.905071437358856201e-01 -3.901406377553939819e-02 1.194184049963951111e-01 -6.584914773702621460e-02 -2.588565051555633545e-01 -1.840350478887557983e-01 -1.006694287061691284e-01 1.341180950403213501e-01 9.693241864442825317e-02 -1.167375817894935608e-01 2.348411083221435547e-01 -1.156333833932876587e-02
-6.761336326599121094e-02 -3.446136415004730225e-02 -4.588173329830169678e-01 -4.242943227291107178e-02 -8.221919834613800049e-02 3.553315997123718262e-02 5.466060712933540344e-02 6.955158710479736328e-02 -2.052597403526306152e-01 -2.906027138233184814e-01 2.626714706420898438e-01 -3.841790556907653809e-01 -5.980839021503925323e-03 -2.812783122062683105e-01 -2.057902887463569641e-02 2.919039130210876465e-01 -5.463063716888427734e-02 -2.433062046766281128e-01 1.160700172185897827e-01 1.861364245414733887e-01 -6.476764380931854248e-02 -1.357903331518173218e-01 -9.987617284059524536e-02 -1.145528350025415421e-02 -1.595438271760940552e-01 -6.260783225297927856e-02 -2.323998361825942993e-01 1.709553226828575134e-02 -3.773685544729232788e-02 -6.326971948146820068e-02 -3.768661618232727051e-02 -1.567115783691406250e-01
-1.130021438002586365e-01 1.969831138849258423e-01 -2.263865321874618530e-01 -3.510402143001556396e-02 1.433988660573959351e-01 -1.970794945955276489e-01 7.460301369428634644e-02 1.564823687076568604e-01 -5.447331815958023071e-02 -2.586252987384796143e-01 3.843557555228471756e-03 -2.053252607583999634e-01 -6.768369674682617188e-02 4.755766689777374268e-02 -2.263290137052536011e-01 1.054334267973899841e-01 -1.636120863258838654e-02 -1.948035359382629395e-01 -1.156583875417709351e-01 1.772636920213699341e-01 2.020884454250335693e-01 -9.101890772581100464e-02 7.299955468624830246e-03 -1.277136355638504028e-01 -3.069453835487365723e-01 2.483181469142436981e-02 -2.929988205432891846e-01 -1.624207757413387299e-02 1.983150243759155273e-01 -1.652702689170837402e-01 -1.187907997518777847e-03 -4.787328839302062988e-01
2.490776241756975651e-04 -2.186143547296524048e-01 -1.511037815362215042e-02 3.158928826451301575e-02 -8.083970844745635986e-02 9.030322730541229248e-02 -2.592151612043380737e-02 1.586958020925521851e-01 7.022216171026229858e-02 -5.064810514450073242e-01 1.664935499429702759e-01 3.552799299359321594e-02 1.452217698097229004e-01 -2.682367712259292603e-02 -1.662928909063339233e-01 -9.957089275121688843e-02 -9.457177482545375824e-03 1.908068805932998657e-01 2.501430455595254898e-03 2.520507574081420898e-02 1.057266592979431152e-01 1.716999560594558716e-01 4.365770816802978516e-01 -6.936692446470260620e-02 -2.426953464746475220e-01 -2.473026514053344727e-01 -8.721311390399932861e-02 -5.477184057235717773e-02 -3.529059588909149170e-01 -1.151247024536132812e-01 -5.598192289471626282e-02 -1.257688403129577637e-01
8.796942234039306641e-02 -1.771509647369384766e-01 5.219021346420049667e-03 1.649549044668674469e-02 -5.118091404438018799e-02 -1.061555594205856323e-01 -3.174767270684242249e-02 7.845687121152877808e-02 6.484357267618179321e-02 -3.859342634677886963e-01 3.359852731227874756e-01 -1.286893934011459351e-01 1.288358718156814575e-01 1.205559168010950089e-02 -7.472265511751174927e-02 -2.134164609014987946e-02 2.211086975876241922e-04 8.891165256500244141e-02 9.746194630861282349e-02 3.784663230180740356e-02 1.888550966978073120e-01 1.280760616064071655e-01 4.216768741607666016e-01 -2.355215400457382202e-01 -2.312306761741638184e-01 -1.964610517024993896e-01 -9.883667528629302979e-02 -1.291091442108154297e-01 -3.655988872051239014e-01 -1.335513144731521606e-01 -1.544243395328521729e-01 -1.900312304496765137e-01
-1.549486666917800903e-01 1.015085801482200623e-01 2.237295359373092651e-02 1.231882348656654358e-01 1.844117790460586548e-01 -6.125553697347640991e-02 -3.619942441582679749e-02 3.552981913089752197e-01 -5.810452252626419067e-02 -2.274267524480819702e-01 1.352301537990570068e-01 -2.266954034566879272e-01 -1.815403103828430176e-01 1.968511641025543213e-01 1.334138810634613037e-01 2.214962393045425415e-01 2.501771152019500732e-01 -2.813301086425781250e-01 8.143942058086395264e-02 1.929934471845626831e-01 -5.115935206413269043e-02 -1.083858534693717957e-01 1.515430361032485962e-01 -2.336243242025375366e-01 -1.330971866846084595e-01 -1.450901329517364502e-01 -1.512637436389923096e-01 9.157940000295639038e-02 5.970790609717369080e-02 -1.983098685741424561e-01 2.323769330978393555e-01 -2.773279249668121338e-01
-2.500743865966796875e-01 -4.050636664032936096e-02 5.516260862350463867e-02 1.195563301444053650e-01 -1.322175264358520508e-01 1.914545893669128418e-01 -5.860779900103807449e-03 3.460330069065093994e-01 3.435463830828666687e-02 -3.678861632943153381e-02 1.467141360044479370e-01 -4.436128139495849609e-01 -1.258430443704128265e-02 -2.279677800834178925e-02 -1.781740039587020874e-02 9.868430346250534058e-02 1.243440359830856323e-01 -3.120774626731872559e-01 -6.368185393512248993e-03 1.446526646614074707e-01 2.617408335208892822e-01 2.170513123273849487e-01 2.844516932964324951e-01 -9.509318321943283081e-02 -4.778762534260749817e-02 -7.264096289873123169e-03 -2.877619862556457520e-01 -1.533174365758895874e-01 -1.511917859315872192e-01 -1.880503147840499878e-01 -7.967957854270935059e-02 1.940910331904888153e-02
-1.139572486281394958e-01 5.214082077145576477e-02 -3.876259028911590576e-01 9.205688536167144775e-02 2.719459831714630127e-01 -8.867429941892623901e-02 -5.283474922180175781e-02 -1.426576822996139526e-01 -3.511792048811912537e-02 -4.525080919265747070e-01 8.125295490026473999e-02 -2.133250534534454346e-01 -2.659116387367248535e-01 -1.997907161712646484e-01 2.664609551429748535e-01 1.774899661540985107e-01 9.133204817771911621e-02 -1.075906381011009216e-01 -5.963146314024925232e-02 1.897298693656921387e-01 1.083629205822944641e-02 1.623157709836959839e-01 3.834629431366920471e-02 -1.627646088600158691e-01 -2.144614048302173615e-02 -1.751202940940856934e-01 -1.965785473585128784e-01 5.028666928410530090e-02 2.620711922645568848e-02 1.569285392761230469e-01 2.865373715758323669e-02 -1.924575716257095337e-01
-5.311809107661247253e-02 -3.494607284665107727e-02 3.385527431964874268e-02 9.959597885608673096e-02 -1.345652043819427490e-01 -7.074498385190963745e-02 -9.879319369792938232e-02 1.338315010070800781e-01 -2.919504046440124512e-01 -5.100780352950096130e-02 -7.098394632339477539e-02 -3.214364945888519287e-01 2.999074198305606842e-02 -1.148943305015563965e-01 3.706138581037521362e-02 2.130080014467239380e-02 1.175480633974075317e-01 1.143884956836700439e-01 -1.644836813211441040e-01 1.789995133876800537e-01 -3.440153598785400391e-01 2.938849627971649170e-01 3.895176351070404053e-01 -1.619265079498291016e-01 3.608958562836050987e-03 -3.097940385341644287e-01 2.144691497087478638e-01 -3.311864286661148071e-02 -2.883200645446777344e-01 -1.427604854106903076e-01 -2.680020593106746674e-02 -7.758905738592147827e-02
-1.645243912935256958e-01 5.193077400326728821e-02 -9.171070158481597900e-02 1.195221096277236938e-01 8.222401887178421021e-02 -1.149358414113521576e-02 2.203332185745239258e-01 7.592618465423583984e-02 -1.292306631803512573e-01 -2.034973725676536560e-02 1.964184790849685669e-01 -4.993020892143249512e-01 -1.441592276096343994e-01 6.914845854043960571e-02 -3.278684243559837341e-02 -7.219121605157852173e-02 2.154295295476913452e-01 -1.979749202728271484e-01 1.147565990686416626e-01 8.707357570528984070e-03 5.572715029120445251e-02 2.685267627239227295e-01 1.761036664247512817e-01 -8.598278462886810303e-02 -8.992624282836914062e-02 -2.349955588579177856e-01 -3.564084470272064209e-01 9.379237145185470581e-02 -2.349662631750106812e-01 -1.543783396482467651e-01 -2.406014651060104370e-01 -3.091485798358917236e-02
-1.668359339237213135e-02 -1.399027276784181595e-02 2.254527360200881958e-01 -1.389874219894409180e-01 6.508731096982955933e-02 -2.765513062477111816e-01 -3.693300858139991760e-02 1.994465440511703491e-01 -7.990717142820358276e-02 -4.951097071170806885e-01 -1.794321686029434204e-01 1.715150848031044006e-02 -1.375704705715179443e-01 -5.350251868367195129e-02 -7.535982877016067505e-02 2.463081628084182739e-01 -7.651935517787933350e-02 -2.663842588663101196e-02 3.680449724197387695e-02 1.354961246252059937e-01 -2.148460596799850464e-01 1.275389641523361206e-01 2.177903801202774048e-01 5.691955238580703735e-02 7.504320889711380005e-02 -2.171563655138015747e-01 -1.324445605278015137e-01 -1.234370470046997070e-01 3.162855515256524086e-03 -2.778605520725250244e-01 1.288112252950668335e-01 -3.415026664733886719e-01
-1.918621419463306665e-04 -7.390011101961135864e-02 2.261013239622116089e-01 1.887330561876296997e-01 -9.379447251558303833e-02 -1.115267425775527954e-01 -9.215380251407623291e-02 2.608705163002014160e-01 1.065696850419044495e-01 -3.731653690338134766e-01 -2.450685799121856689e-01 -5.184132605791091919e-02 -3.021959587931632996e-02 1.138653010129928589e-01 -2.727319113910198212e-02 5.675841588526964188e-03 9.192607249133288860e-04 1.356468200683593750e-01 1.248152554035186768e-01 2.457756996154785156e-01 -1.554689463227987289e-02 2.861170470714569092e-01 4.351006746292114258e-01 -2.387492507696151733e-01 -1.352274715900421143e-01 -1.482408195734024048e-01 -2.972810864448547363e-01 9.787373244762420654e-02 9.533947706222534180e-02 -5.682059377431869507e-02 8.307412266731262207e-02 -4.200861230492591858e-02
-7.378257811069488525e-02 7.632770389318466187e-02 -1.393747478723526001e-01 4.720029979944229126e-02 1.396587640047073364e-01 -1.767731010913848877e-01 9.102337062358856201e-02 3.177582323551177979e-01 1.380962040275335312e-02 -4.719083905220031738e-01 -1.787340641021728516e-01 -9.642850607633590698e-02 4.531341418623924255e-02 -9.112474322319030762e-02 1.587890684604644775e-01 3.038682974874973297e-03 1.631342619657516479e-01 -2.548626251518726349e-02 3.018248081207275391e-02 -8.101304620504379272e-02 -2.418698519468307495e-01 6.521940231323242188e-03 5.273263454437255859e-01 -2.844077348709106445e-01 -3.640625998377799988e-02 -9.539771825075149536e-02 -2.902410551905632019e-02 1.332193017005920410e-01 -1.331799179315567017e-01 -1.924446783959865570e-02 1.536424085497856140e-02 -8.806411176919937134e-02
1.388039141893386841e-01 2.093568742275238037e-01 -2.127859741449356079e-01 -1.012152247130870819e-02 5.784999951720237732e-02 1.384694278240203857e-01 -6.155992671847343445e-02 8.928541839122772217e-02 -2.589164650999009609e-04 -2.958479821681976318e-01 2.519420385360717773e-01 -4.379002451896667480e-01 1.271883845329284668e-01 -1.531255394220352173e-01 2.673102021217346191e-01 1.537767201662063599e-01 8.211084455251693726e-02 -9.758246690034866333e-02 2.848273515701293945e-01 1.578835099935531616e-01 1.285026520490646362e-01 -9.334349632263183594e-02 3.067624866962432861e-01 -2.074957042932510376e-01 2.612696029245853424e-02 -8.111368864774703979e-02 -2.042865157127380371e-01 -7.926075160503387451e-02 -3.789991512894630432e-02 -6.841830164194107056e-02 -1.404526829719543457e-01 -1.180395931005477905e-01
-2.590304017066955566e-01 -8.314193040132522583e-02 -2.445469945669174194e-01 -1.836896501481533051e-02 9.894876927137374878e-02 7.749504595994949341e-02 6.167090684175491333e-02 2.542596161365509033e-01 1.704176217317581177e-01 -1.282125562429428101e-01 2.024147957563400269e-01 -2.769038975238800049e-01 -1.696946285665035248e-02 -1.646403372287750244e-01 -2.244088500738143921e-01 1.383729726076126099e-01 -1.337069422006607056e-01 -3.815606236457824707e-01 2.309888601303100586e-02 1.678803563117980957e-01 -2.808636613190174103e-02 2.453342527151107788e-01 4.727598279714584351e-02 1.902272999286651611e-01 8.072862401604652405e-03 -2.590036392211914062e-01 -2.125355601310729980e-01 7.066758722066879272e-02 -9.145438671112060547e-02 3.662774711847305298e-02 -2.891370356082916260e-01 -1.391830742359161377e-01
1.763387769460678101e-01 -1.349596679210662842e-01 -1.298203319311141968e-01 -5.931852385401725769e-03 -2.222845107316970825e-01 9.697255678474903107e-03 -1.987874358892440796e-01 1.668149083852767944e-01 -6.578415632247924805e-02 -2.418216764926910400e-01 2.583535760641098022e-02 -3.427116274833679199e-01 -2.362744510173797607e-02 2.735439501702785492e-02 -5.470052827149629593e-03 9.346004575490951538e-02 7.656661327928304672e-03 -2.154802978038787842e-01 -7.100715488195419312e-02 1.622737944126129150e-01 -1.787817925214767456e-01 1.047383695840835571e-01 1.565961390733718872e-01 -3.139229416847229004e-01 -1.951522529125213623e-01 -3.420740664005279541e-01 9.652693569660186768e-02 2.974315881729125977e-01 1.500299125909805298e-01 -3.608570620417594910e-02 4.216806590557098389e-02 3.218990862369537354e-01
-1.372651606798171997e-01 -2.234741151332855225e-01 1.075737029314041138e-01 3.103187382221221924e-01 -1.462036818265914917e-01 -2.244011610746383667e-01 1.969106495380401611e-01 -6.612298637628555298e-02 -7.506025582551956177e-02 -3.497279286384582520e-01 8.331246674060821533e-02 6.706659495830535889e-02 -2.775882780551910400e-01 -3.992081582546234131e-01 -4.974917694926261902e-02 6.933926790952682495e-02 1.156255155801773071e-01 -2.486808784306049347e-02 -1.340817511081695557e-01 -2.958794124424457550e-02 4.055321216583251953e-02 -3.970413282513618469e-02 2.209103107452392578e-01 -1.916145384311676025e-01 -2.457902133464813232e-01 -1.875246642157435417e-03 -2.724478840827941895e-01 -9.620808064937591553e-02 -9.754447638988494873e-02 -2.192058265209197998e-01 3.137939050793647766e-02 3.676829859614372253e-02
-2.462190203368663788e-02 -1.541904807090759277e-01 -9.332683682441711426e-02 -4.897756502032279968e-02 -2.552513591945171356e-02 -6.902672350406646729e-02 -8.275579661130905151e-03 2.184348553419113159e-01 -2.499355003237724304e-02 -4.227326214313507080e-01 1.887291520833969116e-01 -2.208289690315723419e-02 1.198846995830535889e-01 7.571144402027130127e-02 -1.241272035986185074e-02 -2.083615213632583618e-02 -1.205070242285728455e-01 7.173650711774826050e-02 3.955459222197532654e-02 -5.654135718941688538e-02 1.053239107131958008e-01 2.190901488065719604e-01 3.876365423202514648e-01 -1.654137670993804932e-01 -2.121530026197433472e-01 -2.977279126644134521e-01 -1.822244673967361450e-01 -1.149234622716903687e-01 -3.356193900108337402e-01 -1.619943827390670776e-01 -2.089213579893112183e-01 -2.268113344907760620e-01
-6.190003454685211182e-02 -6.047606840729713440e-02 -1.442595422267913818e-01 8.755198121070861816e-02 -3.609951213002204895e-02 -2.450219839811325073e-01 -1.485964953899383545e-01 3.222900032997131348e-01 4.215562343597412109e-02 -1.805387586355209351e-01 1.895566284656524658e-01 -4.561936557292938232e-01 1.438471674919128418e-02 8.786402642726898193e-02 1.972441077232360840e-01 -3.979862667620182037e-03 1.921216845512390137e-01 -1.385708302259445190e-01 2.246393263339996338e-01 8.266936242580413818e-02 8.432982861995697021e-02 -1.176878586411476135e-01 1.611653119325637817e-01 -2.543618977069854736e-01 -1.421989034861326218e-02 -1.243072748184204102e-01 -2.888342440128326416e-01 -2.070822119712829590e-01 8.539209142327308655e-03 -2.831670343875885010e-01 -1.118245348334312439e-02 6.395518034696578979e-02
-7.066233456134796143e-02 -2.971571087837219238e-01 -4.657347127795219421e-02 -5.252415314316749573e-02 4.636456817388534546e-02 -8.505270630121231079e-02 6.247824430465698242e-02 -5.574284493923187256e-02 8.813270926475524902e-02 -2.756671607494354248e-01 2.646616697311401367e-01 -1.282600462436676025e-01 1.847566664218902588e-02 -8.958932012319564819e-02 -1.832995563745498657e-01 -3.315823525190353394e-02 -1.111133098602294922e-01 4.371779970824718475e-03 7.294396311044692993e-02 2.504476606845855713e-01 2.779976129531860352e-01 1.895039528608322144e-01 2.686553597450256348e-01 -2.631796896457672119e-01 -2.811835110187530518e-01 -2.279071062803268433e-01 -1.171352341771125793e-01 -9.700020402669906616e-02 -1.084874048829078674e-01 -4.780723899602890015e-02 -2.407569736242294312e-01 -3.329593241214752197e-01
-2.092732936143875122e-01 1.548359692096710205e-01 2.663114368915557861e-01 -1.277948617935180664e-01 -2.894063852727413177e-02 -9.258222579956054688e-02 -3.223825991153717041e-02 2.096573635935783386e-02 8.521789312362670898e-02 -3.580165207386016846e-01 3.231639415025711060e-02 -1.160850524902343750e-01 -1.414765715599060059e-01 -1.006045341491699219e-01 1.843392997980117798e-01 2.420711219310760498e-01 -2.589738555252552032e-02 1.929520163685083389e-03 4.649480432271957397e-02 -9.751877933740615845e-02 -4.844575747847557068e-02 2.255046516656875610e-01 2.387297898530960083e-01 4.903302341699600220e-02 -1.961324810981750488e-01 -1.865158975124359131e-01 -2.035802900791168213e-01 -1.852199286222457886e-01 -1.023258175700902939e-02 -1.962108910083770752e-01 -1.873997747898101807e-01 -4.623245298862457275e-01
1.298870891332626343e-01 1.211255416274070740e-02 -1.353783607482910156e-01 -1.700085029006004333e-02 3.087629079818725586e-01 5.680421739816665649e-02 -6.725158542394638062e-03 5.063785705715417862e-03 9.750767797231674194e-02 -4.391839802265167236e-01 1.207528486847877502e-01 -9.411446005105972290e-02 -8.868180215358734131e-02 -1.103513985872268677e-01 6.420893222093582153e-02 -1.117002889513969421e-01 7.373726367950439453e-02 -3.899036347866058350e-01 8.031105995178222656e-02 6.857303529977798462e-02 -3.059954643249511719e-01 4.620555415749549866e-02 2.076198160648345947e-01 -1.321221441030502319e-01 -1.836096197366714478e-01 -1.437631398439407349e-01 -3.327597081661224365e-01 2.803145349025726318e-01 -1.993536204099655151e-02 -9.051504731178283691e-02 -1.610795408487319946e-01 -9.805870242416858673e-03
5.284503102302551270e-02 7.231841981410980225e-02 -2.093356549739837646e-01 1.661865711212158203e-01 1.184667274355888367e-01 6.074051558971405029e-02 -2.059719115495681763e-01 1.774969846010208130e-01 -1.491944491863250732e-01 -4.280039295554161072e-02 3.475400432944297791e-02 -4.342142939567565918e-01 -2.635470218956470490e-02 1.876953244209289551e-02 1.550808399915695190e-01 2.035844326019287109e-02 -1.638267561793327332e-02 -9.402288496494293213e-02 -1.860223338007926941e-02 3.867417573928833008e-01 -1.485442221164703369e-01 1.382315456867218018e-01 2.256588935852050781e-01 -2.142771035432815552e-01 2.738974057137966156e-03 3.430297970771789551e-02 -1.780508607625961304e-01 2.350126057863235474e-01 -3.062256574630737305e-01 3.547136485576629639e-02 -6.019380316138267517e-02 -3.251551687717437744e-01
-2.123223803937435150e-02 1.149978712201118469e-01 -2.003121078014373779e-01 2.006988674402236938e-01 -5.069810524582862854e-02 1.590058505535125732e-01 6.544101983308792114e-02 1.611187309026718140e-01 1.120932050980627537e-03 -2.046081721782684326e-01 7.378351688385009766e-02 -8.006212860345840454e-02 -6.715939193964004517e-02 3.692637383937835693e-02 5.942197889089584351e-02 3.167829215526580811e-01 6.169585138559341431e-02 -2.110761851072311401e-01 4.040968790650367737e-02 2.535107433795928955e-01 1.606195047497749329e-02 -1.475274115800857544e-01 1.413656324148178101e-01 -3.681977391242980957e-01 1.960965164471417665e-04 -1.241433545947074890e-01 -2.533274292945861816e-01 4.042195975780487061e-01 -2.940271794795989990e-01 1.213017851114273071e-01 -1.939368844032287598e-01 -1.037055179476737976e-01
-1.876109838485717773e-01 7.896924018859863281e-02 1.880781352519989014e-01 1.795683503150939941e-01 -6.295005232095718384e-02 -3.043819069862365723e-01 1.620205789804458618e-01 2.289469391107559204e-01 1.534705311059951782e-01 -1.500420868396759033e-01 -9.251551702618598938e-03 -2.365237474441528320e-01 1.306310594081878662e-01 7.979438640177249908e-03 1.051381453871726990e-01 1.154001504182815552e-01 -7.425187528133392334e-02 1.639617383480072021e-01 -8.236156776547431946e-03 2.614352703094482422e-01 1.308493316173553467e-01 1.061013340950012207e-01 1.845641732215881348e-01 -3.700573146343231201e-01 2.411372587084770203e-02 -3.039118051528930664e-01 -2.199284583330154419e-01 6.551541388034820557e-02 1.207903921604156494e-01 -3.301489949226379395e-01 4.802234098315238953e-02 1.942015439271926880e-02
3.309269621968269348e-02 -1.838068217039108276e-01 -7.030576467514038086e-02 1.069321110844612122e-01 -5.819899961352348328e-02 -2.732727825641632080e-01 -8.624299429357051849e-03 3.283646404743194580e-01 -4.904821980744600296e-03 3.611990436911582947e-02 -5.433171615004539490e-02 -1.615362167358398438e-01 -1.483097076416015625e-01 3.634871169924736023e-02 -1.104667112231254578e-01 1.303599029779434204e-01 -1.382984966039657593e-01 -1.392943710088729858e-01 -6.862567365169525146e-02 1.148776784539222717e-01 -4.350944980978965759e-02 -1.732324436306953430e-02 5.104451775550842285e-01 -3.926085829734802246e-01 -9.462181478738784790e-02 -1.028536558151245117e-01 2.042679786682128906e-01 -2.483705580234527588e-01 -1.182727813720703125e-01 -8.698215708136558533e-03 -2.332509756088256836e-01 -1.230911165475845337e-01
1.214193850755691528e-01 2.176243066787719727e-02 -2.838082984089851379e-02 2.066738754510879517e-01 -1.802298277616500854e-01 -8.468031883239746094e-03 2.020076066255569458e-01 6.705708056688308716e-02 -2.873372435569763184e-01 -1.991457343101501465e-01 8.176443725824356079e-02 6.911829696036875248e-04 -4.645785689353942871e-02 -8.190021663904190063e-02 9.852948784828186035e-02 2.192890495061874390e-01 -2.132274239556863904e-04 -8.092117309570312500e-02 -1.811582893133163452e-01 2.356280833482742310e-01 -3.000248670578002930e-01 -1.333958506584167480e-01 1.254942119121551514e-01 -1.893763989210128784e-01 5.122130736708641052e-02 -2.940305471420288086e-01 9.983175247907638550e-02 -1.727594882249832153e-01 1.151505038142204285e-01 -3.792210221290588379e-01 -2.797484099864959717e-01 -2.220602482557296753e-01
-3.049851953983306885e-02 1.668009608983993530e-01 -2.054368108510971069e-01 6.052315700799226761e-03 4.557105153799057007e-02 -8.045203238725662231e-02 2.256457954645156860e-01 1.921598985791206360e-02 -2.625535130500793457e-01 -3.076145350933074951e-01 8.643496781587600708e-02 -4.922549426555633545e-01 1.455035805702209473e-01 -1.676820367574691772e-01 -1.945354230701923370e-02 9.659076482057571411e-02 -9.322217851877212524e-02 -1.838727444410324097e-01 1.142133213579654694e-02 2.120592743158340454e-01 6.571964174509048462e-02 2.858574092388153076e-01 3.013266623020172119e-02 1.585913598537445068e-01 -6.013173609972000122e-02 -3.069511950016021729e-01 -1.198314279317855835e-01 4.857184365391731262e-02 1.613445878028869629e-01 -8.298330008983612061e-02 -2.142378091812133789e-01 6.137112900614738464e-02
-1.231472417712211609e-01 3.901037201285362244e-02 1.911846101284027100e-01 1.724534332752227783e-01 1.758098006248474121e-01 -2.205524146556854248e-01 -8.074757456779479980e-02 6.354833394289016724e-02 6.631181389093399048e-02 -3.423211872577667236e-01 -6.606403738260269165e-02 -6.735333800315856934e-02 1.005317270755767822e-01 -8.185637742280960083e-02 -1.583831459283828735e-01 1.308009177446365356e-01 -3.039271757006645203e-02 1.196306347846984863e-01 1.103606075048446655e-01 1.389135867357254028e-01 -1.360443681478500366e-01 2.065672129392623901e-01 1.168241724371910095e-01 -1.965750306844711304e-01 -2.787618935108184814e-01 -1.894205361604690552e-01 -5.167790055274963379e-01 -2.666134387254714966e-02 -3.041125237941741943e-01 -6.763768848031759262e-03 -5.676491558551788330e-02 -1.164626702666282654e-02
-2.167518064379692078e-02 -3.395119309425354004e-01 -1.784826442599296570e-02 -3.002427332103252411e-02 -2.447878271341323853e-01 -9.522585570812225342e-02 2.913445532321929932e-01 1.722931563854217529e-01 1.566386222839355469e-02 -4.841342568397521973e-02 6.085752323269844055e-02 -2.784478664398193359e-01 -1.989864930510520935e-02 -2.798112034797668457e-01 -2.047340720891952515e-01 1.654834300279617310e-01 -2.288157939910888672e-01 -2.044813632965087891e-01 -2.162640243768692017e-01 -6.059849634766578674e-02 3.171996027231216431e-02 3.012197650969028473e-02 2.638269364833831787e-01 -1.844298541545867920e-01 -1.536141037940979004e-01 -4.404801875352859497e-03 -4.373743664473295212e-03 8.872613310813903809e-02 -3.389364182949066162e-01 1.603536456823348999e-01 -7.660040631890296936e-03 -2.129952013492584229e-01
-2.904053926467895508e-01 -1.570749878883361816e-01 1.914186328649520874e-01 6.953875720500946045e-02 -2.532700300216674805e-01 -9.147364646196365356e-02 4.623783007264137268e-02 1.603495925664901733e-01 -1.563129276037216187e-01 -3.488199412822723389e-01 -1.130174249410629272e-01 -1.794379055500030518e-01 -1.131108701229095459e-01 3.841062262654304504e-02 -5.657354369759559631e-02 8.987505733966827393e-02 -9.792006574571132660e-03 -3.723149299621582031e-01 2.991824969649314880e-02 3.103001415729522705e-01 -1.321000456809997559e-01 -1.731281876564025879e-01 1.182573474943637848e-02 9.382212162017822266e-02 -3.392753601074218750e-01 1.066933944821357727e-01 -2.446561008691787720e-01 6.190213561058044434e-02 -6.671880185604095459e-02 3.854296356439590454e-02 -6.875613331794738770e-02 -1.985424309968948364e-01
-1.709645390510559082e-01 6.518275290727615356e-02 -1.288984417915344238e-01 1.754182204604148865e-02 -2.802615985274314880e-02 8.623675256967544556e-02 4.287567734718322754e-02 2.138424068689346313e-01 5.008176341652870178e-02 -2.277814149856567383e-01 1.251139491796493530e-01 -5.480090379714965820e-01 -1.889536855742335320e-03 -2.181265652179718018e-01 -1.792560368776321411e-01 2.081805616617202759e-01 -1.470205485820770264e-01 -1.120841130614280701e-01 -1.632316857576370239e-01 -1.100214645266532898e-01 9.665554016828536987e-02 2.145861387252807617e-01 -1.175200752913951874e-02 2.342646569013595581e-01 -1.437162607908248901e-01 -3.081567883491516113e-01 -2.073459327220916748e-01 4.572261497378349304e-02 -1.485734283924102783e-01 1.450329869985580444e-01 -1.096614152193069458e-01 -3.506146371364593506e-02
-1.122497171163558960e-01 7.929083704948425293e-02 1.629077196121215820e-01 1.894284486770629883e-01 -3.052016347646713257e-02 -2.426086366176605225e-01 -6.928902864456176758e-02 7.650540769100189209e-02 8.079416304826736450e-02 -1.652206629514694214e-01 1.993543505668640137e-01 -1.391358375549316406e-01 5.608437117189168930e-03 6.749443709850311279e-02 -2.540674991905689240e-02 5.304797366261482239e-02 -3.830047845840454102e-01 3.177154436707496643e-02 -1.627095509320497513e-03 3.297154605388641357e-01 4.198946771793998778e-05 2.445066273212432861e-01 2.001616805791854858e-01 -2.149381935596466064e-01 -3.158572316169738770e-01 -2.136305868625640869e-01 -3.225516080856323242e-01 1.818416863679885864e-01 9.899031370878219604e-02 -2.063318490982055664e-01 4.694321751594543457e-02 8.788824081420898438e-02
-2.465609163045883179e-01 -1.972466856241226196e-01 1.852861791849136353e-01 1.450347453355789185e-01 1.300357133150100708e-01 -2.230368405580520630e-01 7.655109278857707977e-03 1.661954522132873535e-01 1.427931711077690125e-02 -2.824309170246124268e-01 1.014392897486686707e-01 -4.501775372773408890e-03 1.331814676523208618e-01 3.432477265596389771e-02 -8.980620652437210083e-02 9.743542410433292389e-03 -1.746164858341217041e-01 -1.207822039723396301e-01 4.258627593517303467e-01 3.142599761486053467e-01 1.265219748020172119e-01 1.407822370529174805e-01 2.119528651237487793e-01 -2.128479070961475372e-02 -1.770081222057342529e-01 -1.958795040845870972e-01 -2.079043984413146973e-01 -6.783906370401382446e-02 -1.438248902559280396e-01 5.427309498190879822e-02 -9.074703603982925415e-02 -2.782965004444122314e-01
-6.045396253466606140e-02 -2.258891426026821136e-02 -1.092326417565345764e-01 1.793587580323219299e-02 -2.646395862102508545e-01 1.806212663650512695e-01 1.597598493099212646e-01 1.779197156429290771e-01 -2.573512792587280273e-01 -8.346787095069885254e-02 3.292692601680755615e-01 -3.966523110866546631e-01 4.400747641921043396e-02 -9.084628522396087646e-02 1.159987449645996094e-01 1.109209731221199036e-01 -6.605971604585647583e-02 -1.606524437665939331e-01 1.066532060503959656e-01 2.895255982875823975e-01 -2.639891207218170166e-01 -2.496560662984848022e-02 -1.161833330988883972e-01 -1.760275065898895264e-01 1.099927648901939392e-01 -2.824425399303436279e-01 -2.717560231685638428e-01 -6.479777395725250244e-02 -7.574985921382904053e-02 -1.590479463338851929e-01 -1.316366251558065414e-02 -8.687617629766464233e-02
-7.152704894542694092e-02 -1.600949615240097046e-01 5.826272815465927124e-02 3.597286045551300049e-01 -9.389184415340423584e-02 -1.125148758292198181e-01 -1.308508068323135376e-01 2.173154056072235107e-01 -2.199864536523818970e-01 -2.096842974424362183e-01 4.443529248237609863e-02 -1.087050139904022217e-01 4.377008974552154541e-02 -1.751463711261749268e-01 -3.784710541367530823e-03 1.757569909095764160e-01 5.675377324223518372e-03 8.176565170288085938e-02 -1.358532011508941650e-01 3.051656186580657959e-01 -1.619136631488800049e-01 1.578745245933532715e-01 2.758730053901672363e-01 5.026667937636375427e-02 3.120044432580471039e-02 -2.221792787313461304e-01 3.402080237865447998e-01 1.776328980922698975e-01 -1.371248364448547363e-01 -3.284912407398223877e-01 -2.814315259456634521e-02 -8.817468583583831787e-02
-1.368139684200286865e-01 -1.156638786196708679e-01 5.585713312029838562e-02 -2.492977119982242584e-02 2.616122663021087646e-01 -4.883514717221260071e-02 -6.297742575407028198e-02 4.457091689109802246e-01 -1.791298240423202515e-01 -1.660026609897613525e-01 4.788957536220550537e-02 -1.812906749546527863e-02 -9.688279032707214355e-02 -1.860220879316329956e-01 -1.616466641426086426e-01 2.199553251266479492e-01 6.347721070051193237e-02 -1.283011049963533878e-03 -2.684938013553619385e-01 2.321161180734634399e-01 7.438919693231582642e-02 1.362922489643096924e-01 3.045486509799957275e-01 -7.844461500644683838e-02 -1.230596750974655151e-01 -1.406381428241729736e-01 -1.145622506737709045e-02 3.659394681453704834e-01 7.888654619455337524e-02 -9.200183302164077759e-02 1.604165583848953247e-01 -2.180586457252502441e-01
-7.401527464389801025e-02 -2.639628052711486816e-01 -9.671889990568161011e-02 5.088121443986892700e-02 1.558047384023666382e-01 1.078579723834991455e-01 7.550393790006637573e-02 2.485036998987197876e-01 -3.832144662737846375e-02 -1.564000993967056274e-01 9.091823548078536987e-02 -4.494852125644683838e-01 2.444989979267120361e-01 2.144398912787437439e-02 8.378785848617553711e-02 2.216498106718063354e-01 -3.895303700119256973e-03 -3.378632366657257080e-01 1.877576261758804321e-01 1.982972770929336548e-02 4.431566223502159119e-02 -2.035435661673545837e-02 1.155318617820739746e-01 -1.354800313711166382e-01 1.391655057668685913e-01 -1.919500231742858887e-01 -4.271130263805389404e-01 -6.281279027462005615e-02 -1.550888922065496445e-02 -1.221532821655273438e-01 -5.124360695481300354e-02 -1.124853566288948059e-01
-1.445466652512550354e-02 -3.257450088858604431e-02 -6.292874366044998169e-02 -7.349649071693420410e-02 -3.522518277168273926e-01 -7.562822848558425903e-02 1.054481789469718933e-01 2.413841187953948975e-01 -1.897882223129272461e-01 -2.074098885059356689e-01 -1.195263788104057312e-01 -3.406434953212738037e-01 1.212339252233505249e-01 1.651761680841445923e-01 3.296919539570808411e-02 2.020049691200256348e-01 1.090592294931411743e-01 -6.159200146794319153e-02 -2.025582045316696167e-01 4.280109107494354248e-01 -2.424579113721847534e-03 1.108510978519916534e-02 -1.500340253114700317e-01 -2.838854119181632996e-02 -2.056685984134674072e-01 -3.700113296508789062e-01 -1.385873556137084961e-01 6.413571536540985107e-02 1.482336074113845825e-01 1.861444488167762756e-02 8.840070664882659912e-02 -3.045033849775791168e-02
-1.149923726916313171e-01 1.454413384199142456e-01 -1.083848178386688232e-01 1.892778128385543823e-01 2.139887772500514984e-03 -1.969475150108337402e-01 5.727160722017288208e-02 2.704959809780120850e-01 -3.341941833496093750e-01 -2.651762217283248901e-02 5.284860730171203613e-02 -2.948904633522033691e-01 2.385325357317924500e-02 -1.459522992372512817e-01 -3.948891907930374146e-02 1.024073138833045959e-01 1.230430975556373596e-01 -8.748006820678710938e-02 -5.048017203807830811e-02 2.146028429269790649e-01 -1.259906142950057983e-01 -1.461401581764221191e-01 1.195078566670417786e-01 -1.098908334970474243e-01 -3.957453668117523193e-01 8.380828052759170532e-02 -4.058834612369537354e-01 2.011238187551498413e-01 -1.310089230537414551e-01 -1.017936989665031433e-01 -1.182899177074432373e-01 -1.463464498519897461e-01
[truncated: 3,281,738 more chars]
