# Supplementary material for: The Language of Innovation
Source: PLoS One. 2020 Apr 30;15(4):e0230107. doi: 10.1371/journal.pone.0230107 (PMC7194493; doi:10.1371/journal.pone.0230107)
Supplement: S17 File — (GZ) [file pone.0230107.s017.tar.gz › 1995-1999/V2Run_13_VS_4500_embeddings1995-1999ED32.txt]

-3.475180268287658691e-01 1.363390833139419556e-01 -2.308154553174972534e-01 9.270875900983810425e-02 1.110736131668090820e-01 8.230543881654739380e-02 2.234260290861129761e-01 7.563742250204086304e-02 -5.119857192039489746e-02 5.630213394761085510e-02 7.091791182756423950e-02 2.103102207183837891e-01 -1.011536493897438049e-01 -2.636342942714691162e-01 -1.719468683004379272e-01 -1.541479378938674927e-01 -2.860649302601814270e-02 -1.538394689559936523e-01 -1.415087580680847168e-01 -2.563516795635223389e-01 -2.183311134576797485e-01 -1.232093721628189087e-01 1.649551242589950562e-01 -1.651961058378219604e-01 -3.791459202766418457e-01 5.924597755074501038e-02 -1.658881604671478271e-01 2.939778380095958710e-03 -9.694087505340576172e-02 1.969859600067138672e-01 5.945779383182525635e-02 2.860189378261566162e-01
5.092199146747589111e-02 1.644397377967834473e-01 -1.049707233905792236e-01 -1.222316324710845947e-01 -2.442538142204284668e-01 1.436668038368225098e-01 3.333954215049743652e-01 1.095214113593101501e-01 -1.095115989446640015e-01 -2.076300047338008881e-02 4.799761623144149780e-02 8.200366050004959106e-03 1.508559733629226685e-01 -1.132647618651390076e-01 -2.538389861583709717e-01 -2.779937386512756348e-01 4.858059063553810120e-02 -1.771113723516464233e-01 -1.394103765487670898e-01 -8.029297739267349243e-02 1.733256280422210693e-01 1.464870423078536987e-01 3.754623532295227051e-01 -5.417350307106971741e-02 -1.223161816596984863e-01 4.483626782894134521e-02 6.111573748057708144e-05 -1.430290043354034424e-01 -3.486224710941314697e-01 -1.341569572687149048e-01 3.866821900010108948e-02 3.396851122379302979e-01
-1.552466899156570435e-01 -2.395149916410446167e-01 7.994318753480911255e-02 -1.488724499940872192e-01 -7.039426267147064209e-02 2.229109853506088257e-01 2.127850949764251709e-01 -2.010761648416519165e-01 -1.138435229659080505e-01 -1.752910166978836060e-01 2.103585898876190186e-01 4.459082335233688354e-02 -2.211376465857028961e-02 -1.207167748361825943e-03 -1.163922026753425598e-01 -1.514753103256225586e-01 1.002234593033790588e-01 -5.045093595981597900e-02 -2.684209048748016357e-01 -6.311855465173721313e-02 7.709726691246032715e-02 -4.475857689976692200e-02 3.543103039264678955e-01 1.508223563432693481e-01 1.654525995254516602e-01 2.731694877147674561e-01 -2.966761589050292969e-01 -1.239410266280174255e-01 -3.242568075656890869e-01 -5.830840021371841431e-02 2.211467623710632324e-01 -1.226284280419349670e-01
-2.480060905218124390e-01 -3.816643496975302696e-03 2.324822843074798584e-01 -1.126575767993927002e-01 -5.982615984976291656e-03 3.548644483089447021e-02 7.656311243772506714e-02 4.258764535188674927e-02 1.108990088105201721e-01 3.400714695453643799e-01 2.268260717391967773e-01 -1.874819248914718628e-01 -1.016852930188179016e-01 -2.900589443743228912e-02 -8.401679992675781250e-02 -1.047777980566024780e-01 7.221002876758575439e-02 1.183305308222770691e-02 2.487382665276527405e-02 -2.269649207592010498e-01 3.340521082282066345e-02 1.338535696268081665e-01 1.284014135599136353e-01 -1.406733244657516479e-01 -1.039044037461280823e-01 4.373085498809814453e-01 -2.605182230472564697e-01 1.003169044852256775e-01 -4.997678566724061966e-03 8.210963010787963867e-02 4.051860868930816650e-01 2.351537346839904785e-01
-4.415147751569747925e-02 -2.030691653490066528e-01 -1.361554116010665894e-01 -2.432621121406555176e-01 -1.237555593252182007e-01 2.681245505809783936e-01 2.190313786268234253e-01 -1.036776229739189148e-01 3.584320098161697388e-02 3.021502122282981873e-02 4.108335077762603760e-01 1.177376881241798401e-01 -8.958619087934494019e-02 -1.022743433713912964e-01 -3.633429706096649170e-01 -9.893821179866790771e-02 -3.955768793821334839e-02 -2.635361850261688232e-01 -2.750839591026306152e-01 -2.311455011367797852e-01 -1.763731539249420166e-01 4.698643833398818970e-02 8.185873180627822876e-02 -3.869074583053588867e-02 6.950213760137557983e-02 2.154141366481781006e-01 -1.112282350659370422e-01 -1.295609474182128906e-01 4.688644036650657654e-02 -4.021095484495162964e-02 2.234137356281280518e-01 1.108286604285240173e-01
-3.272157609462738037e-01 -1.919689625501632690e-01 -7.318214327096939087e-02 -2.659997642040252686e-01 -1.227013915777206421e-01 -7.911311835050582886e-02 2.388107925653457642e-01 -6.505009531974792480e-02 -5.829055327922105789e-03 -5.056352913379669189e-02 1.268707662820816040e-01 1.864963769912719727e-01 -2.422204986214637756e-02 -1.484306752681732178e-01 -1.455269604921340942e-01 -6.727065145969390869e-02 -1.633743941783905029e-02 -1.317329257726669312e-01 -4.252780079841613770e-01 -3.382153213024139404e-01 6.341759860515594482e-02 -2.893599569797515869e-01 3.319899439811706543e-01 2.222529053688049316e-02 9.863857179880142212e-02 1.937341541051864624e-01 -6.460520625114440918e-02 -8.106677234172821045e-02 -4.234926030039787292e-02 8.011083304882049561e-02 5.125755444169044495e-02 1.241769939661026001e-01
-2.022378891706466675e-01 -1.586849801242351532e-02 -1.406375765800476074e-01 3.601018711924552917e-02 7.636890560388565063e-02 1.096725314855575562e-01 4.175977706909179688e-01 1.657320559024810791e-01 -2.172164767980575562e-01 -6.651412695646286011e-02 7.140765339136123657e-02 1.005714386701583862e-01 -9.693525731563568115e-02 -3.916307538747787476e-02 -3.110706210136413574e-01 -2.997775375843048096e-01 3.735303878784179688e-02 -3.547790646553039551e-01 -1.617458164691925049e-01 8.446431159973144531e-02 7.364530116319656372e-02 2.133030258119106293e-02 -1.082850769162178040e-01 1.338372528553009033e-01 1.432545855641365051e-02 2.511162161827087402e-01 -2.494973540306091309e-01 5.936672911047935486e-02 -1.411439925432205200e-01 -2.684428393840789795e-01 1.912093162536621094e-01 -4.053116776049137115e-03
-3.559133410453796387e-01 -9.286025911569595337e-02 -4.747947305440902710e-02 5.062481388449668884e-02 -8.691807091236114502e-02 1.112684905529022217e-01 2.457728087902069092e-01 -6.032107770442962646e-02 -1.041799187660217285e-01 -9.080601856112480164e-03 5.582382902503013611e-02 -2.068021744489669800e-01 6.718026101589202881e-02 -1.765046119689941406e-01 -5.248156785964965820e-01 1.790082454681396484e-02 -3.343345597386360168e-02 -1.032780930399894714e-01 -5.132854580879211426e-01 -8.594016544520854950e-03 -5.260689184069633484e-02 -1.348928511142730713e-01 9.827733039855957031e-02 -3.175292164087295532e-02 -6.540139764547348022e-02 1.189137101173400879e-01 -9.351947158575057983e-02 -2.751284465193748474e-02 -1.931273341178894043e-01 1.011527180671691895e-01 1.503359973430633545e-01 5.164040997624397278e-02
1.273270696401596069e-01 7.879218459129333496e-02 7.114226371049880981e-02 -1.763871610164642334e-01 -1.827699095010757446e-01 1.519925743341445923e-01 4.213292896747589111e-01 -2.345292083919048309e-02 1.683522760868072510e-01 -5.739744380116462708e-02 2.221748530864715576e-01 1.545163691043853760e-01 -3.692502528429031372e-02 -3.596219047904014587e-02 -1.818830370903015137e-01 -1.748148947954177856e-01 1.539875715970993042e-01 -1.668462529778480530e-02 -2.072783857583999634e-01 2.116660922765731812e-01 -1.120225861668586731e-01 -2.217962145805358887e-01 2.927079200744628906e-01 1.022963821887969971e-01 9.602907299995422363e-02 1.899094283580780029e-01 4.569412022829055786e-02 -1.003176271915435791e-01 1.086430028080940247e-01 -1.427372246980667114e-01 4.173738956451416016e-01 -4.689757153391838074e-02
-1.162373796105384827e-01 -1.876896470785140991e-01 -1.187857147306203842e-02 1.572888158261775970e-02 1.979025602340698242e-01 -9.518744796514511108e-02 5.001967549324035645e-01 1.190499886870384216e-01 2.699721790850162506e-02 -1.368468999862670898e-01 -6.746341288089752197e-02 -3.512149304151535034e-02 8.090304583311080933e-02 -9.820492565631866455e-02 -1.966303288936614990e-01 -3.180813491344451904e-01 -1.466356869786977768e-02 -1.540801972150802612e-01 -3.893215581774711609e-02 -3.227741420269012451e-01 7.920650392770767212e-02 8.272618986666202545e-03 1.972696632146835327e-01 -4.894009232521057129e-02 -4.242394492030143738e-02 -1.419854909181594849e-01 -2.946381270885467529e-01 -5.444999411702156067e-02 -3.165004551410675049e-01 1.863985881209373474e-02 2.446911036968231201e-01 8.701014518737792969e-02
-2.005608230829238892e-01 -5.726068466901779175e-02 -1.192873194813728333e-01 2.761666104197502136e-02 1.204259395599365234e-01 -3.582521528005599976e-02 4.029812216758728027e-01 4.019060358405113220e-02 -2.147423475980758667e-02 -9.482957422733306885e-02 1.591865867376327515e-01 -2.007720768451690674e-01 -1.340687870979309082e-01 -1.560067832469940186e-01 -9.551720321178436279e-02 -2.462819814682006836e-01 -1.181597262620925903e-02 -1.323553454130887985e-02 -5.338783860206604004e-01 -3.751274049282073975e-01 1.317787319421768188e-01 -8.245347440242767334e-02 1.345974206924438477e-01 7.315244525671005249e-02 7.333736121654510498e-02 1.669945716857910156e-01 -7.703009247779846191e-02 1.462537050247192383e-01 1.200316995382308960e-01 -1.683410257101058960e-02 1.218463331460952759e-01 1.034159064292907715e-01
-4.721458256244659424e-01 -3.947160243988037109e-01 -1.191089078783988953e-01 1.758995503187179565e-01 -4.698598384857177734e-02 3.562878370285034180e-01 1.597180962562561035e-01 1.201841514557600021e-02 7.723338901996612549e-02 3.373466804623603821e-02 2.309021055698394775e-01 9.826193004846572876e-02 -1.580988429486751556e-02 -1.265111714601516724e-01 -2.459613680839538574e-01 -1.586930900812149048e-01 -9.444095194339752197e-02 -5.182125419378280640e-02 -1.560258865356445312e-01 -1.035001501441001892e-01 1.524548628367483616e-03 -6.185385957360267639e-02 3.333983719348907471e-01 1.014994829893112183e-01 9.509800374507904053e-02 7.715298980474472046e-02 1.025101318955421448e-01 -1.822253689169883728e-02 -1.656084060668945312e-01 7.775351405143737793e-02 1.324731409549713135e-01 2.311198413372039795e-02
2.411548607051372528e-02 -7.180843502283096313e-02 -2.111054025590419769e-02 -1.590198874473571777e-01 7.516155019402503967e-03 -1.900023072957992554e-01 4.834721982479095459e-01 5.721302703022956848e-03 -9.514036774635314941e-02 -2.745786495506763458e-02 -1.055912524461746216e-01 -1.215719729661941528e-01 -1.379093825817108154e-01 -3.097892552614212036e-02 -3.409306108951568604e-01 -3.777575790882110596e-01 1.027819514274597168e-01 4.813146311789751053e-03 -1.201884746551513672e-01 -1.213653385639190674e-01 2.090559303760528564e-01 1.167807653546333313e-01 8.280376344919204712e-02 -1.015597954392433167e-01 1.608039587736129761e-01 1.788184940814971924e-01 7.531656324863433838e-02 1.479616910219192505e-01 -1.114827990531921387e-01 -6.101431697607040405e-02 2.808389365673065186e-01 2.987468242645263672e-01
-2.099227309226989746e-01 -3.073695115745067596e-02 8.013585954904556274e-02 -5.529696494340896606e-02 -2.326838076114654541e-01 2.002314776182174683e-01 1.907278895378112793e-01 3.112612962722778320e-01 1.109060943126678467e-01 2.072803080081939697e-01 1.744242012500762939e-01 -1.243790797889232635e-02 -7.538902759552001953e-02 -1.739035695791244507e-01 -1.684831529855728149e-01 3.895938023924827576e-02 1.474387012422084808e-02 5.175698176026344299e-02 -5.965321511030197144e-02 -1.095654740929603577e-01 2.217225581407546997e-01 -1.409256905317306519e-01 9.299145638942718506e-02 9.493680298328399658e-02 -3.319902122020721436e-01 1.586377620697021484e-02 -2.897680699825286865e-01 1.583048701286315918e-01 5.175864696502685547e-02 3.051437139511108398e-01 3.638187646865844727e-01 1.163932308554649353e-01
-2.555645704269409180e-01 -2.770005958154797554e-03 -1.236497014760971069e-01 -1.114926785230636597e-01 2.283207699656486511e-02 1.995465308427810669e-01 2.865327596664428711e-01 -1.050480529665946960e-01 1.287475787103176117e-02 -1.526249647140502930e-01 2.670287191867828369e-01 -7.509665936231613159e-02 4.324545711278915405e-02 -1.058898214250802994e-02 -2.996557652950286865e-01 -1.916864067316055298e-01 -1.644901037216186523e-01 -2.250738628208637238e-02 -3.977245092391967773e-01 -2.796847522258758545e-01 -1.648937352001667023e-03 -1.293506920337677002e-01 3.289032876491546631e-01 -1.679931879043579102e-01 2.031074911355972290e-01 -2.553488314151763916e-02 -1.143093854188919067e-01 1.754915714263916016e-02 -1.927481144666671753e-01 1.003449708223342896e-01 1.500421017408370972e-01 4.940802231431007385e-02
9.133941680192947388e-02 1.600806266069412231e-01 3.445794433355331421e-02 -2.066553384065628052e-01 5.359263718128204346e-02 3.762176260352134705e-02 2.828740179538726807e-01 1.077365651726722717e-01 -1.335490792989730835e-01 -2.710073590278625488e-01 7.513845711946487427e-02 -1.121835131198167801e-02 -8.901261724531650543e-03 -1.734946817159652710e-01 -1.596426814794540405e-01 -3.069305121898651123e-01 -1.427792478352785110e-02 -1.510481834411621094e-01 -2.294770330190658569e-01 -4.417476058006286621e-02 2.819096744060516357e-01 -1.513756625354290009e-02 1.262522786855697632e-01 -3.685479238629341125e-02 3.056785278022289276e-02 2.159320712089538574e-01 1.491354703903198242e-01 1.862569302320480347e-01 -3.377003073692321777e-01 1.702801436185836792e-01 3.103370368480682373e-01 2.466387897729873657e-01
-6.743645295500755310e-03 -8.955280482769012451e-02 -1.906502395868301392e-01 -1.621516048908233643e-01 4.956963658332824707e-02 8.432756364345550537e-02 8.575626462697982788e-02 -4.907605051994323730e-02 -3.346453979611396790e-02 -4.852018505334854126e-02 -1.237415447831153870e-01 -7.370246201753616333e-02 -6.884551048278808594e-02 2.292327582836151123e-02 5.584295839071273804e-03 -3.222674429416656494e-01 8.510671555995941162e-03 -2.632657289505004883e-01 -1.339814215898513794e-01 -3.304663300514221191e-01 2.648836970329284668e-01 -1.837639063596725464e-01 2.237300574779510498e-01 -6.750252842903137207e-02 -5.953625589609146118e-02 8.483000844717025757e-02 -3.713344633579254150e-01 -7.617530971765518188e-02 -3.307307660579681396e-01 1.972847804427146912e-02 2.725417017936706543e-01 2.881392836570739746e-01
-5.146813020110130310e-02 -7.424250245094299316e-02 -1.432466953992843628e-01 1.209666728973388672e-01 4.678120464086532593e-02 2.160535007715225220e-01 1.207486093044281006e-01 3.463577330112457275e-01 2.313415855169296265e-01 1.960924454033374786e-02 3.021941184997558594e-01 -1.393980085849761963e-01 7.099831849336624146e-02 -1.642957776784896851e-01 -1.038846522569656372e-01 -1.206105723977088928e-01 -3.813249990344047546e-02 1.410204321146011353e-01 -1.410175114870071411e-01 -1.704907417297363281e-01 2.099044620990753174e-01 -9.231716394424438477e-02 3.214026689529418945e-01 9.106671810150146484e-02 -4.013671278953552246e-01 1.639497280120849609e-01 -2.520211227238178253e-02 1.337972730398178101e-01 -6.414195057004690170e-03 -8.990782499313354492e-02 3.154957890510559082e-01 5.101424083113670349e-02
-1.786216199398040771e-01 -4.683996364474296570e-02 -8.675947040319442749e-02 -1.719464063644409180e-01 -1.263631321489810944e-02 4.764027521014213562e-02 2.769601643085479736e-01 1.162797287106513977e-01 1.427827626466751099e-01 -2.555871903896331787e-01 3.168818652629852295e-01 1.001006737351417542e-01 -3.195896744728088379e-01 4.386113956570625305e-02 -4.086461961269378662e-01 -2.550263106822967529e-01 1.652004867792129517e-01 -1.692634522914886475e-01 -3.441333025693893433e-02 -9.580305963754653931e-02 -8.075521886348724365e-02 -3.058868050575256348e-01 1.185349375009536743e-01 -1.755444258451461792e-01 -5.809937044978141785e-02 1.794286072254180908e-01 6.198745593428611755e-02 -1.026303619146347046e-01 -1.078798621892929077e-01 -4.087252169847488403e-02 1.640193723142147064e-02 1.706788837909698486e-01
-2.018355876207351685e-01 2.049996852874755859e-01 1.098130270838737488e-01 -1.800830215215682983e-01 -1.023790240287780762e-01 8.933638781309127808e-02 -3.143762424588203430e-02 1.329693645238876343e-01 7.853306829929351807e-02 1.560234874486923218e-01 6.482826173305511475e-02 -2.024903446435928345e-01 -2.132985144853591919e-01 -7.292272150516510010e-02 -1.456762999296188354e-01 -8.675175160169601440e-02 -4.939618054777383804e-03 5.888841673731803894e-02 -2.929818257689476013e-02 -1.937408894300460815e-01 1.382507234811782837e-01 1.977288350462913513e-02 2.159534394741058350e-01 1.092990785837173462e-01 -3.551506698131561279e-01 1.605769693851470947e-01 -2.164010703563690186e-01 3.136439621448516846e-01 -4.631858784705400467e-03 -4.096867889165878296e-02 4.057870507240295410e-01 3.112641274929046631e-01
-2.079176157712936401e-01 -1.505715586245059967e-02 1.027510762214660645e-01 -3.733469918370246887e-02 -2.178933322429656982e-01 2.648772858083248138e-02 1.740150712430477142e-02 2.068279236555099487e-01 -4.995949938893318176e-02 2.461844384670257568e-01 -2.622123993933200836e-02 -1.673401743173599243e-01 -1.005620956420898438e-01 -2.054426372051239014e-01 -3.879014253616333008e-01 -2.030166797339916229e-02 -9.613052755594253540e-02 1.015416681766510010e-01 -5.836853012442588806e-02 -1.551698297262191772e-01 8.042699843645095825e-02 -1.505077481269836426e-01 1.665764153003692627e-01 -1.894153654575347900e-02 -2.200839072465896606e-01 2.909263968467712402e-01 -3.046330809593200684e-01 1.206986382603645325e-01 1.771548986434936523e-01 -3.453498706221580505e-02 3.962743580341339111e-01 1.549899429082870483e-01
-2.649562954902648926e-01 -2.239236608147621155e-02 1.020123139023780823e-01 -2.642976120114326477e-02 -3.069821596145629883e-01 -9.838482365012168884e-03 2.394329160451889038e-01 1.730501949787139893e-01 2.236731350421905518e-01 1.665831208229064941e-01 -2.125845663249492645e-02 3.451281413435935974e-02 8.543623238801956177e-02 9.739842265844345093e-02 -1.921563148498535156e-01 -5.121606588363647461e-02 -2.074779421091079712e-01 -2.039282470941543579e-01 1.446675360202789307e-01 -1.095800399780273438e-01 1.290002763271331787e-01 2.361974120140075684e-01 3.297141790390014648e-01 3.891303017735481262e-02 -1.408463418483734131e-01 2.885094881057739258e-01 -6.694677472114562988e-02 2.567752301692962646e-01 -3.624791651964187622e-02 -9.590068832039833069e-03 1.867119520902633667e-01 3.014010787010192871e-01
3.558884188532829285e-02 -2.588621154427528381e-02 9.136366099119186401e-02 -1.038757488131523132e-01 -1.964162141084671021e-01 1.977714477106928825e-03 1.530616134405136108e-01 1.867785304784774780e-02 9.044284373521804810e-02 -2.042955309152603149e-01 -4.146710410714149475e-02 8.489579707384109497e-02 -2.988294959068298340e-01 -2.526832818984985352e-01 -2.102997303009033203e-01 -4.783890843391418457e-01 -1.594858020544052124e-01 -1.690840125083923340e-01 -1.964226216077804565e-01 -4.476086795330047607e-02 2.096287906169891357e-01 -1.090094596147537231e-01 -8.193238824605941772e-02 1.736851967871189117e-02 -4.434869438409805298e-02 3.318520486354827881e-01 -2.018752098083496094e-01 -1.485429704189300537e-01 -1.352906972169876099e-01 -1.376286298036575317e-01 2.320836484432220459e-01 8.955934643745422363e-02
-2.422440946102142334e-01 -2.054465264081954956e-01 -1.684801429510116577e-01 -1.794105768203735352e-02 -1.239387840032577515e-01 8.842909336090087891e-02 2.002131491899490356e-01 1.672970801591873169e-01 1.128245145082473755e-01 -2.665648460388183594e-01 2.124219089746475220e-01 8.711699396371841431e-02 -2.103591114282608032e-01 -2.116631418466567993e-01 -7.967896014451980591e-02 -2.970962226390838623e-01 -1.154557764530181885e-01 -3.474446386098861694e-02 -3.467863202095031738e-01 -2.857515811920166016e-01 -2.195592075586318970e-01 -3.854098543524742126e-02 2.877966761589050293e-01 1.601636558771133423e-01 -6.650689244270324707e-02 5.592213571071624756e-02 -1.273588240146636963e-01 1.021701470017433167e-02 -1.909594088792800903e-01 -1.194896697998046875e-01 8.338327705860137939e-02 -5.280378833413124084e-02
-4.096518456935882568e-01 -1.583945602178573608e-01 -3.697651252150535583e-02 -7.546614110469818115e-02 1.806605160236358643e-01 6.330811977386474609e-02 1.818761378526687622e-01 -1.536576300859451294e-01 -5.624203756451606750e-02 -9.174782037734985352e-02 1.504454202950000763e-02 -2.122379839420318604e-01 -2.164412736892700195e-01 -8.625389635562896729e-02 -3.799850046634674072e-01 -1.235334426164627075e-01 4.131087567657232285e-03 -1.446643322706222534e-01 -1.666176319122314453e-01 -1.823291368782520294e-02 1.819400191307067871e-01 1.767330318689346313e-01 1.230542361736297607e-01 1.708273775875568390e-02 2.396287173032760620e-01 3.019804358482360840e-01 -1.835304051637649536e-01 -7.818011194467544556e-02 6.495401263236999512e-02 2.362331300973892212e-01 2.421864420175552368e-01 -3.452724078670144081e-03
-2.113894671201705933e-01 1.785527169704437256e-01 -2.197915501892566681e-02 -2.475181072950363159e-01 -1.263070404529571533e-01 -2.108543813228607178e-01 7.549538463354110718e-02 -2.988959476351737976e-02 -7.830586284399032593e-02 -1.885180473327636719e-01 1.306664049625396729e-01 2.974311411380767822e-01 -1.973922103643417358e-01 1.839617341756820679e-01 -1.863645762205123901e-01 -2.491758018732070923e-01 1.371337920427322388e-01 4.922670871019363403e-02 -5.257766321301460266e-02 -1.146071106195449829e-01 -3.202830627560615540e-02 4.953729920089244843e-03 -1.135569717735052109e-02 -1.617633253335952759e-01 -2.035141885280609131e-01 2.642154693603515625e-01 -1.187056452035903931e-01 2.598736882209777832e-01 -2.580366730690002441e-01 -1.118485350161790848e-02 3.921691477298736572e-01 3.258087206631898880e-03
-3.009977042675018311e-01 -1.599774509668350220e-01 -1.444259285926818848e-01 5.252331122756004333e-02 -2.609802484512329102e-01 2.449293434619903564e-02 2.614916265010833740e-01 -4.433738067746162415e-03 1.156737133860588074e-01 -3.380122780799865723e-02 1.908226907253265381e-01 -3.210060894489288330e-01 4.803914576768875122e-02 9.043118357658386230e-02 1.763219088315963745e-01 -1.756696403026580811e-01 2.135304175317287445e-02 1.493263989686965942e-01 -2.283574938774108887e-01 -1.224628388881683350e-01 2.270182520151138306e-01 2.993248403072357178e-01 -3.326170891523361206e-02 -2.775866091251373291e-01 -1.918096095323562622e-01 9.625182300806045532e-02 -1.795015297830104828e-02 1.112800836563110352e-01 -1.510755624622106552e-02 5.518437828868627548e-03 3.465759456157684326e-01 9.132228046655654907e-02
-3.528278470039367676e-01 -1.723368465900421143e-01 1.164165884256362915e-01 -2.706166207790374756e-01 -1.791065931320190430e-01 -1.927296258509159088e-02 2.309168577194213867e-01 1.770106256008148193e-01 -1.855446994304656982e-01 3.369319066405296326e-02 7.330276072025299072e-02 1.353220343589782715e-01 -3.066014498472213745e-02 1.924505382776260376e-01 -1.208621039986610413e-01 1.476218998432159424e-01 1.040859594941139221e-01 1.406939774751663208e-01 -3.733249381184577942e-02 3.306365013122558594e-02 -1.268517971038818359e-01 1.196729838848114014e-01 2.887081801891326904e-01 -2.270785868167877197e-01 -2.412043809890747070e-01 -1.882441528141498566e-02 2.479829788208007812e-01 2.032172381877899170e-01 -2.548370659351348877e-01 7.072629034519195557e-02 2.800990939140319824e-01 1.112543046474456787e-02
-7.416362315416336060e-02 -1.535073667764663696e-01 1.685670018196105957e-02 -1.343424469232559204e-01 -8.194167166948318481e-02 1.886687427759170532e-01 3.332507908344268799e-01 -9.274258464574813843e-02 1.825425028800964355e-01 -4.080874100327491760e-02 3.988169506192207336e-02 5.132256820797920227e-02 -1.538278460502624512e-01 -1.327015608549118042e-01 -4.564280807971954346e-01 -3.882135450839996338e-02 -1.321162432432174683e-01 9.446907788515090942e-03 -2.608982026576995850e-01 -2.696684896945953369e-01 6.474641710519790649e-02 -1.017808616161346436e-01 3.190693557262420654e-01 -2.697127312421798706e-02 1.447663009166717529e-01 5.448898673057556152e-02 -3.302976489067077637e-01 6.565759330987930298e-02 -1.510722488164901733e-01 1.979754418134689331e-01 5.173107236623764038e-02 1.512396633625030518e-01
-2.838271260261535645e-01 4.002168029546737671e-02 6.522643566131591797e-02 -9.482236206531524658e-02 -2.053967416286468506e-01 -2.401708513498306274e-01 3.311299979686737061e-01 1.930714957416057587e-02 3.950046002864837646e-02 -5.304447375237941742e-03 2.726173959672451019e-02 1.070837154984474182e-01 1.742180809378623962e-02 -4.520981013774871826e-02 -2.081411182880401611e-01 -2.625540494918823242e-01 5.431110039353370667e-02 -5.358627811074256897e-02 -3.314629197120666504e-02 -3.589523583650588989e-02 2.023620307445526123e-01 9.780077636241912842e-02 1.278485506772994995e-01 6.382030248641967773e-02 -3.005263209342956543e-01 3.630120158195495605e-01 2.968077734112739563e-02 2.295781075954437256e-01 -1.468094736337661743e-01 -7.443220913410186768e-02 3.664506971836090088e-01 -2.238293588161468506e-01
-5.712850093841552734e-01 -8.275836706161499023e-02 -1.425706744194030762e-01 -9.434095025062561035e-02 -2.827056311070919037e-02 1.271721422672271729e-01 2.016765475273132324e-01 -1.055945381522178650e-01 -6.187220290303230286e-02 -5.967751611024141312e-03 2.660116739571094513e-02 -2.044733315706253052e-01 -4.996347054839134216e-02 -1.361729055643081665e-01 -2.737247347831726074e-01 -2.560460269451141357e-01 9.838811308145523071e-02 -9.031197428703308105e-02 -2.794244289398193359e-01 -1.729352325201034546e-01 5.039869621396064758e-02 1.888712197542190552e-01 1.696136146783828735e-01 2.035237103700637817e-02 4.689184948801994324e-03 4.354691505432128906e-02 -2.631232440471649170e-01 7.548004388809204102e-02 2.694249898195266724e-02 1.627551764249801636e-01 4.160307347774505615e-02 -2.486879229545593262e-01
-1.298509687185287476e-01 2.523284405469894409e-02 -9.055813401937484741e-02 -3.082677423954010010e-01 4.350229864940047264e-04 -2.530972659587860107e-01 3.616512119770050049e-01 -1.068384274840354919e-01 -1.485632061958312988e-01 -4.356141760945320129e-02 -1.930182240903377533e-02 4.047192633152008057e-02 -3.097004815936088562e-02 -1.139653995633125305e-01 -2.470774501562118530e-01 -5.040497183799743652e-01 3.690433502197265625e-02 -1.110600158572196960e-01 -1.162459999322891235e-01 1.132575124502182007e-01 8.012064790818840265e-05 -2.286207675933837891e-02 2.100164741277694702e-01 -1.854481548070907593e-01 6.600990146398544312e-02 2.255795001983642578e-01 1.012344751507043839e-02 -6.185532361268997192e-02 -1.978242546319961548e-01 1.928841769695281982e-01 1.951819360256195068e-01 1.590724587440490723e-01
-3.365620374679565430e-01 -3.082804195582866669e-02 -1.001845970749855042e-01 -2.149367779493331909e-01 -1.042460799217224121e-01 6.789050996303558350e-02 -4.953711107373237610e-02 1.598017662763595581e-01 1.175730302929878235e-01 -1.305917501449584961e-01 1.067571118474006653e-01 -2.359427064657211304e-01 -3.645593672990798950e-02 7.817016541957855225e-02 -3.386563956737518311e-01 -1.155734956264495850e-01 -8.058113045990467072e-03 -2.121335715055465698e-01 -2.441356778144836426e-01 4.116160795092582703e-02 9.277613461017608643e-02 -9.107585996389389038e-02 2.611883580684661865e-01 -1.422499120235443115e-01 1.886633783578872681e-01 2.185871750116348267e-01 -1.785238087177276611e-01 2.066559344530105591e-01 -2.609907090663909912e-01 3.119864165782928467e-01 1.035313829779624939e-01 -8.248975872993469238e-02
-8.729933947324752808e-02 -1.660530641674995422e-02 -2.034609168767929077e-01 -1.849925220012664795e-01 1.107575595378875732e-01 7.176975160837173462e-02 3.524768352508544922e-01 -3.427099585533142090e-01 -6.176533643156290054e-03 -9.770572185516357422e-02 3.206219896674156189e-02 -1.275110840797424316e-01 -1.433380097150802612e-01 -1.004154309630393982e-01 -3.135305047035217285e-01 -1.270267963409423828e-01 -1.549418121576309204e-01 -1.073886081576347351e-01 -1.253506392240524292e-01 -2.720252051949501038e-02 -3.755929693579673767e-02 -1.467161476612091064e-01 2.206761240959167480e-01 -4.067988693714141846e-02 2.949269413948059082e-01 1.285099685192108154e-01 -2.313497811555862427e-01 7.392214983701705933e-02 -2.766175866127014160e-01 2.746510505676269531e-01 1.985939294099807739e-01 7.926744222640991211e-02
-2.058738470077514648e-02 9.048842638731002808e-02 -2.032581865787506104e-01 -1.116575524210929871e-01 -2.117270082235336304e-01 7.558567821979522705e-02 5.012065768241882324e-01 3.377096354961395264e-02 1.641828417778015137e-01 -6.595280766487121582e-02 3.526639938354492188e-01 1.578288525342941284e-01 -1.683387011289596558e-01 -5.792463663965463638e-03 -2.928805351257324219e-01 -2.529723756015300751e-02 1.128276661038398743e-01 -2.158212214708328247e-01 -2.602395415306091309e-01 9.363456815481185913e-02 -2.199078351259231567e-01 6.639676168560981750e-03 2.381312400102615356e-01 -4.517023637890815735e-02 -6.799376755952835083e-02 7.577231526374816895e-02 1.597557775676250458e-02 -3.163056075572967529e-02 -1.426412165164947510e-01 1.202062070369720459e-01 2.036677598953247070e-01 -9.214404970407485962e-02
-1.670191995799541473e-02 1.534964442253112793e-01 1.353833377361297607e-01 1.666071265935897827e-01 -2.408006489276885986e-01 5.014174431562423706e-02 1.838661283254623413e-01 -8.988457918167114258e-02 1.840489357709884644e-01 1.874506920576095581e-01 2.068874686956405640e-01 4.268686100840568542e-02 -4.294495284557342529e-02 -7.124017924070358276e-02 -1.692917644977569580e-01 -1.777642071247100830e-01 -5.795816704630851746e-02 6.625634431838989258e-02 1.268481183797121048e-02 -5.036358907818794250e-02 -9.421608597040176392e-02 -3.530180826783180237e-02 3.138399124145507812e-01 1.143475845456123352e-01 -2.026563584804534912e-01 3.122388422489166260e-01 -3.178474605083465576e-01 1.496079862117767334e-01 2.607198245823383331e-02 9.426803141832351685e-02 3.688149452209472656e-01 3.273674845695495605e-01
-2.453180029988288879e-02 -7.446044683456420898e-02 -2.762941718101501465e-01 -2.043685168027877808e-01 -2.503816485404968262e-01 -1.923225261270999908e-02 1.666858196258544922e-01 3.339378163218498230e-02 -7.589860260486602783e-02 -3.586200997233390808e-02 6.418298184871673584e-02 -1.862684190273284912e-01 3.017476946115493774e-02 -4.006927311420440674e-01 -1.712813079357147217e-01 -2.219727933406829834e-01 -2.659755013883113861e-02 -6.571421027183532715e-02 -1.441798359155654907e-01 -1.062500253319740295e-01 1.576992720365524292e-01 1.571373827755451202e-02 3.379908800125122070e-01 -6.901296228170394897e-02 1.166434660553932190e-01 -4.412060230970382690e-02 -3.758251965045928955e-01 -8.125881105661392212e-02 -2.785355746746063232e-01 1.779468357563018799e-01 2.097247987985610962e-01 -1.283968449570238590e-03
-2.177072614431381226e-01 -7.437950465828180313e-03 -1.715436130762100220e-01 -9.253355115652084351e-02 -1.127769723534584045e-01 9.109219163656234741e-02 1.591719239950180054e-01 -1.684585772454738617e-02 1.819175779819488525e-01 7.324285060167312622e-02 1.238379031419754028e-01 -3.668174147605895996e-02 -5.481308326125144958e-02 -1.404707580804824829e-01 -3.802757561206817627e-01 -1.171479150652885437e-01 3.470684587955474854e-02 3.016616590321063995e-02 -4.094759523868560791e-01 -4.454019367694854736e-01 1.957249641418457031e-02 -1.967072784900665283e-01 2.779393792152404785e-01 9.679859876632690430e-02 1.123590692877769470e-01 6.191645935177803040e-02 -1.368363499641418457e-01 7.791852205991744995e-02 -7.303806394338607788e-02 1.464648097753524780e-01 1.776559054851531982e-01 1.955660432577133179e-01
-1.834365129470825195e-01 4.438208416104316711e-02 -2.770661711692810059e-01 9.877992421388626099e-02 -8.076797425746917725e-02 2.058269381523132324e-01 4.550069570541381836e-01 -3.537281602621078491e-02 -6.083324551582336426e-02 4.998825117945671082e-02 -2.725425735116004944e-02 5.335220694541931152e-02 -4.381924495100975037e-02 -1.492019742727279663e-01 -3.503124117851257324e-01 -8.361299335956573486e-02 -1.580155193805694580e-01 -5.973635986447334290e-02 -4.336822032928466797e-01 -2.742638587951660156e-01 -2.526463940739631653e-02 -1.079826653003692627e-01 3.054131269454956055e-01 -9.131436049938201904e-02 1.151773333549499512e-01 3.511356562376022339e-02 -1.048497632145881653e-01 1.242125406861305237e-01 9.334979113191366196e-04 4.740874096751213074e-02 1.949594542384147644e-02 8.778084814548492432e-02
-6.436005234718322754e-02 2.459446899592876434e-02 -1.107587516307830811e-01 7.528232783079147339e-02 -9.053341299295425415e-02 4.498307704925537109e-01 1.027757376432418823e-01 1.700527817010879517e-01 -2.762695252895355225e-01 -4.128771275281906128e-02 -6.052793934941291809e-02 6.016557663679122925e-02 -9.950794279575347900e-02 4.713993053883314133e-03 -2.865233421325683594e-01 -5.028680562973022461e-01 1.102352663874626160e-01 -1.181244552135467529e-01 -5.566980317234992981e-02 8.065946400165557861e-02 7.072624564170837402e-02 -2.787322402000427246e-01 9.613268077373504639e-02 3.309269621968269348e-02 8.466681092977523804e-02 1.797557175159454346e-01 -2.047111652791500092e-02 4.188486374914646149e-03 -3.166062831878662109e-01 2.897301129996776581e-02 1.652589440345764160e-01 -6.059889215975999832e-03
-3.097864389419555664e-01 -8.928009122610092163e-02 -1.964917182922363281e-01 -7.244794070720672607e-02 -2.752957679331302643e-02 2.589813470840454102e-01 1.943120658397674561e-01 -7.971279323101043701e-02 4.310671240091323853e-03 4.415056109428405762e-02 3.744828328490257263e-02 -5.172282084822654724e-02 -6.932641565799713135e-02 -9.674757719039916992e-02 -3.673397898674011230e-01 -3.930506762117147446e-03 1.059360057115554810e-01 3.098284453153610229e-02 -4.266492724418640137e-01 -2.658455967903137207e-01 -7.927020639181137085e-02 -1.119156777858734131e-01 2.460907846689224243e-01 -1.271015107631683350e-01 9.660851210355758667e-03 1.124205440282821655e-01 -1.077887192368507385e-01 -6.516753137111663818e-02 -1.751829683780670166e-01 3.963974118232727051e-01 7.007182389497756958e-02 -5.796678736805915833e-02
-2.579566836357116699e-01 -1.413480341434478760e-01 -3.585305213928222656e-01 1.413124650716781616e-01 -1.156384274363517761e-01 1.317919492721557617e-01 2.297330275177955627e-02 1.693190447986125946e-02 -2.753674052655696869e-02 -9.644929319620132446e-02 1.747934520244598389e-02 -2.068405300378799438e-01 3.738821670413017273e-02 7.320420444011688232e-02 -3.500540554523468018e-01 -2.722875177860260010e-01 -3.986853174865245819e-03 8.482296019792556763e-03 2.471284195780754089e-02 -8.968965709209442139e-02 -1.321972012519836426e-01 1.939367800951004028e-01 -2.517645806074142456e-02 -4.328736066818237305e-01 -3.187727034091949463e-01 -2.411178871989250183e-02 -1.733510941267013550e-01 -5.307376757264137268e-02 -9.502615779638290405e-02 1.150848045945167542e-01 2.368913888931274414e-01 1.073544472455978394e-01
-2.231530845165252686e-01 5.554744601249694824e-02 -3.862372040748596191e-02 -1.139918193221092224e-01 -5.691641941666603088e-02 -1.971010863780975342e-01 4.268598556518554688e-01 -9.683147072792053223e-02 7.456557452678680420e-02 -4.439809918403625488e-02 -1.432212591171264648e-01 2.261439114809036255e-01 -5.387783050537109375e-03 -2.295391112565994263e-01 -2.194994240999221802e-01 -2.991730868816375732e-01 -3.155471524223685265e-03 3.912986814975738525e-02 2.943798340857028961e-02 3.593742847442626953e-02 -3.845712915062904358e-02 5.544754490256309509e-02 1.895611435174942017e-01 9.405043721199035645e-02 -4.322296977043151855e-01 2.115710377693176270e-01 9.770072065293788910e-04 1.829791367053985596e-01 -2.618910670280456543e-01 7.320303469896316528e-02 1.868371218442916870e-01 -4.917967319488525391e-02
-5.788398534059524536e-02 -1.687005758285522461e-01 -1.320547759532928467e-01 -1.478443969972431660e-03 -3.663578256964683533e-02 2.855908684432506561e-02 2.316665202379226685e-01 2.562932670116424561e-01 -3.946970403194427490e-02 1.062181498855352402e-02 1.930168420076370239e-01 -1.726196557283401489e-01 -2.934696376323699951e-01 -3.414778709411621094e-01 -2.385528683662414551e-01 -1.871416568756103516e-01 9.933549910783767700e-02 1.708082407712936401e-01 4.094668850302696228e-02 -3.259468376636505127e-01 -9.278132766485214233e-02 1.761168539524078369e-01 4.512270539999008179e-02 2.360744327306747437e-01 -1.223580911755561829e-01 1.418370604515075684e-01 1.198572944849729538e-02 -1.813981086015701294e-01 -2.010488212108612061e-01 -1.856487430632114410e-02 3.291724622249603271e-01 6.510699540376663208e-02
-2.907609343528747559e-01 1.629755198955535889e-01 8.577321469783782959e-02 1.273185014724731445e-01 -2.280976176261901855e-01 1.758127510547637939e-01 1.897517144680023193e-01 -2.048124000430107117e-02 3.078803420066833496e-01 1.626774817705154419e-01 3.146568685770034790e-02 -3.076308965682983398e-02 -1.805603951215744019e-01 -3.509532893076539040e-03 -3.444734811782836914e-01 -1.337994588539004326e-03 -1.310933381319046021e-01 1.774097084999084473e-01 2.404793053865432739e-01 -2.609556019306182861e-01 1.944509893655776978e-01 -1.338820308446884155e-01 1.008286476135253906e-01 -6.781455874443054199e-02 -1.545673906803131104e-01 2.011196501553058624e-02 -1.751579493284225464e-01 8.573935180902481079e-02 -2.844024300575256348e-01 1.555069088935852051e-01 1.191835552453994751e-01 2.116828262805938721e-01
-3.173287212848663330e-01 8.857073634862899780e-02 2.042059302330017090e-01 6.966179609298706055e-02 2.387282624840736389e-02 1.070660725235939026e-01 6.743643432855606079e-02 1.522622909396886826e-02 2.190682888031005859e-01 3.375869393348693848e-01 9.373278915882110596e-02 -1.631968915462493896e-01 -8.592583984136581421e-02 -5.525358021259307861e-03 -7.123345136642456055e-02 -8.728535473346710205e-02 6.305345147848129272e-02 6.708770245313644409e-02 -1.655489951372146606e-02 -3.740621730685234070e-02 2.857200205326080322e-01 8.383385092020034790e-02 3.900998532772064209e-01 2.227932959794998169e-02 -2.077780961990356445e-01 3.831122517585754395e-01 -2.176334112882614136e-01 9.202258288860321045e-02 -4.367920756340026855e-02 1.215193700045347214e-02 2.982861697673797607e-01 1.493759453296661377e-01
-5.961992591619491577e-02 6.849003583192825317e-02 -2.198743075132369995e-01 -2.134090363979339600e-01 3.575773537158966064e-02 5.221527442336082458e-02 -6.479262374341487885e-03 -1.020926162600517273e-01 2.089619189500808716e-01 2.196092903614044189e-01 -1.665263473987579346e-01 9.859493374824523926e-02 1.268574744462966919e-01 -2.795296907424926758e-01 -2.785272896289825439e-01 -9.697867184877395630e-02 2.612778842449188232e-01 -4.079492390155792236e-02 -8.445771038532257080e-02 -7.692725956439971924e-02 -9.960543364286422729e-02 2.922720015048980713e-01 4.173566102981567383e-01 -1.169046461582183838e-01 -5.220463871955871582e-02 2.928988635540008545e-01 1.184220016002655029e-01 -7.046803832054138184e-02 -1.168047934770584106e-01 1.065236851572990417e-01 2.519452571868896484e-01 1.033869385719299316e-01
-5.079688429832458496e-01 -1.464991122484207153e-01 -4.845373332500457764e-02 -3.185804560780525208e-02 -7.945850491523742676e-02 1.469251066446304321e-01 2.620936632156372070e-01 2.835654094815254211e-02 -4.574795067310333252e-02 -5.657400470227003098e-03 9.471211582422256470e-02 -1.186455264687538147e-01 3.985733538866043091e-02 -1.354507654905319214e-01 -1.878270953893661499e-01 5.017349869012832642e-02 4.099134728312492371e-02 7.278961857082322240e-05 -3.883284330368041992e-01 -9.737405180931091309e-02 -1.308906674385070801e-01 -1.718018800020217896e-01 1.965662837028503418e-01 1.046690344810485840e-01 2.136272937059402466e-01 1.244081184267997742e-01 -1.697214245796203613e-01 3.270274400711059570e-02 -2.319386927410960197e-03 2.303353399038314819e-01 3.375113010406494141e-01 -1.437901407480239868e-01
-2.343835085630416870e-01 -1.483284682035446167e-01 -8.206068724393844604e-02 -1.460273265838623047e-01 1.320360898971557617e-01 -6.136526167392730713e-02 1.634060740470886230e-01 -8.120709098875522614e-03 -2.795976996421813965e-01 -4.280690569430589676e-03 1.999515593051910400e-01 8.512899279594421387e-02 1.261252444237470627e-02 -1.200268417596817017e-01 -3.150520622730255127e-01 -4.110913574695587158e-01 5.282729864120483398e-02 -1.077624112367630005e-01 2.784895524382591248e-02 -2.908321321010589600e-01 8.318890631198883057e-02 -1.037695184350013733e-01 2.545402944087982178e-01 -1.966381072998046875e-02 1.270204484462738037e-01 2.525109052658081055e-01 -1.859377622604370117e-01 1.386804431676864624e-01 -2.019916176795959473e-01 -1.330832839012145996e-01 2.187579125165939331e-01 -1.268933713436126709e-01
-6.840695440769195557e-02 -8.173538744449615479e-02 -5.062584578990936279e-02 1.357940956950187683e-02 -5.616295710206031799e-02 1.282456219196319580e-01 1.148452535271644592e-01 4.344072043895721436e-01 2.086134105920791626e-01 3.338696360588073730e-01 3.358710557222366333e-02 -1.453305184841156006e-01 -2.904137074947357178e-01 -5.581337586045265198e-02 -2.324118167161941528e-01 -2.056707888841629028e-01 -2.062859684228897095e-01 6.645314395427703857e-02 -1.156548261642456055e-01 -9.491195529699325562e-02 1.373530477285385132e-01 7.739566266536712646e-02 1.513418257236480713e-01 8.449406176805496216e-02 -2.120131254196166992e-01 1.690170019865036011e-01 -9.273940324783325195e-02 2.340183109045028687e-01 -5.978637188673019409e-02 1.374905556440353394e-01 3.339373171329498291e-01 9.086333960294723511e-02
-3.277044594287872314e-01 9.953619539737701416e-02 -1.380591094493865967e-01 -2.298538237810134888e-01 -3.863103687763214111e-02 3.281728327274322510e-01 2.362130135297775269e-01 7.396318018436431885e-02 -6.750416010618209839e-02 -2.786565013229846954e-02 -5.099348723888397217e-02 -2.159411311149597168e-01 6.711044162511825562e-02 -9.860967844724655151e-02 -2.611255347728729248e-01 7.445890922099351883e-03 7.789720594882965088e-02 -1.830139607191085815e-01 -4.725494384765625000e-01 -2.122982591390609741e-01 1.156011074781417847e-01 2.288699150085449219e-03 1.381558030843734741e-01 -7.398930937051773071e-02 1.810932308435440063e-01 2.618989050388336182e-01 -1.931450143456459045e-02 1.355687081813812256e-01 -3.589856624603271484e-02 1.225168481469154358e-01 1.446545869112014771e-01 9.530090726912021637e-03
-1.212243512272834778e-01 -6.867916882038116455e-02 -7.953014969825744629e-02 2.123756110668182373e-01 -6.943061202764511108e-02 2.069443017244338989e-01 4.419467747211456299e-01 6.453505903482437134e-02 8.444667607545852661e-02 -1.353296041488647461e-01 3.217522054910659790e-02 3.325992524623870850e-01 -2.521440982818603516e-01 1.035490259528160095e-01 -1.070417910814285278e-01 -2.785032987594604492e-01 7.550838589668273926e-02 -1.589567810297012329e-01 -2.042721807956695557e-01 1.723188012838363647e-01 2.620643973350524902e-01 2.153334617614746094e-01 8.788926154375076294e-02 -1.322659403085708618e-01 1.358301341533660889e-01 7.276748865842819214e-02 2.911096625030040741e-02 1.365521252155303955e-01 -1.464387476444244385e-01 9.584805369377136230e-02 8.567356504499912262e-03 2.549684643745422363e-01
-2.537839412689208984e-01 2.989824116230010986e-02 -1.866270005702972412e-01 9.698755107820034027e-03 -1.592524647712707520e-01 1.393731981515884399e-01 2.801916599273681641e-01 5.125977471470832825e-02 -2.153618186712265015e-01 6.009142845869064331e-03 1.791231632232666016e-01 -1.078682020306587219e-01 -1.730642765760421753e-01 9.791093319654464722e-02 -1.753753572702407837e-01 -5.885748565196990967e-02 -1.981925517320632935e-01 2.013890296220779419e-01 -3.421313464641571045e-01 -2.709148526191711426e-01 4.028936848044395447e-02 -2.225102931261062622e-01 2.866270840167999268e-01 1.574954837560653687e-01 -1.389577239751815796e-01 1.698160469532012939e-01 -2.570766583085060120e-02 1.983253844082355499e-02 -1.588009148836135864e-01 3.036896586418151855e-01 -2.771555259823799133e-02 1.190133094787597656e-01
-2.607099115848541260e-01 -6.115116924047470093e-02 7.827138528227806091e-03 4.638218134641647339e-02 -8.300704509019851685e-02 1.387949287891387939e-01 1.504648327827453613e-01 7.823505252599716187e-02 -1.465352326631546021e-01 2.005263864994049072e-01 2.193490266799926758e-01 2.625953555107116699e-01 -3.467353060841560364e-02 5.072351917624473572e-02 -2.347984462976455688e-01 -4.206722676753997803e-01 1.357693970203399658e-01 -1.775041222572326660e-01 -1.708825230598449707e-01 -1.760907769203186035e-01 6.099150329828262329e-02 -4.219001531600952148e-02 5.267160758376121521e-02 1.140153780579566956e-01 -3.493098542094230652e-02 2.080493420362472534e-01 1.050189211964607239e-01 -7.908767461776733398e-02 -3.732336759567260742e-01 -1.064521074295043945e-01 3.205227255821228027e-01 -9.978445619344711304e-02
-2.039922922849655151e-01 2.512386441230773926e-01 7.343465834856033325e-02 -5.559916794300079346e-02 -2.037945985794067383e-01 -2.010215073823928833e-02 1.779798269271850586e-01 -6.881025433540344238e-02 -2.864116244018077850e-02 -1.048652380704879761e-01 -2.047332525253295898e-01 2.262462973594665527e-01 -9.830639511346817017e-02 -5.621547251939773560e-02 -2.712255716323852539e-01 -3.620770871639251709e-01 1.237679198384284973e-01 1.679319143295288086e-01 -1.257149130105972290e-01 -3.081654664129018784e-03 1.292118132114410400e-01 1.846877485513687134e-01 5.888785049319267273e-02 -1.146182417869567871e-02 -2.203603088855743408e-01 3.535588979721069336e-01 -6.612398475408554077e-02 1.582102179527282715e-01 -2.730141282081604004e-01 4.058861732482910156e-02 2.946065068244934082e-01 -7.966586947441101074e-02
-1.353565305471420288e-01 2.842061594128608704e-02 1.426418870687484741e-02 1.333457976579666138e-01 9.427186846733093262e-02 6.232921034097671509e-02 1.515499651432037354e-01 -3.093166742473840714e-03 1.530210524797439575e-01 -8.274181932210922241e-02 1.615623235702514648e-01 3.368604183197021484e-01 -2.328592240810394287e-01 2.319910675287246704e-01 -2.781765162944793701e-01 -2.868441045284271240e-01 8.234944194555282593e-02 -1.602122634649276733e-01 -3.902522325515747070e-01 -5.647090263664722443e-03 3.453891575336456299e-01 -5.546018481254577637e-02 1.373928189277648926e-01 7.587132602930068970e-02 -6.627240031957626343e-02 2.516508698463439941e-01 6.510613020509481430e-03 -6.469159573316574097e-02 -1.884448081254959106e-01 6.404520571231842041e-02 5.635610222816467285e-02 2.075465023517608643e-01
-6.736030429601669312e-02 -2.509743720293045044e-02 -1.205404549837112427e-01 -7.257965952157974243e-02 -8.779895491898059845e-03 1.910694390535354614e-01 3.437004983425140381e-01 3.404293358325958252e-01 -1.357657909393310547e-01 4.119748994708061218e-02 2.024469524621963501e-01 6.495107710361480713e-02 -2.083617895841598511e-01 4.224453121423721313e-02 -3.930961713194847107e-02 -2.855309545993804932e-01 -9.196949005126953125e-02 4.474115371704101562e-02 -2.295290678739547729e-01 -2.665304839611053467e-01 1.738440543413162231e-01 1.659132689237594604e-01 2.340282350778579712e-01 2.793157994747161865e-01 1.136545985937118530e-01 1.775369048118591309e-01 -1.058091744780540466e-01 -2.370467782020568848e-01 -4.362871125340461731e-02 -9.368429891765117645e-03 2.511334717273712158e-01 -9.603337943553924561e-02
-2.598530948162078857e-01 -1.994852907955646515e-02 1.116951629519462585e-01 1.810304224491119385e-01 2.612006664276123047e-02 8.838448673486709595e-02 2.396213710308074951e-01 -1.282723546028137207e-01 2.036268077790737152e-02 -3.771983832120895386e-02 2.903149425983428955e-01 1.169738247990608215e-01 -2.475052773952484131e-01 -1.584551632404327393e-01 -2.865200638771057129e-01 -8.982376009225845337e-02 2.138432711362838745e-01 -1.108889654278755188e-01 -3.038385808467864990e-01 -2.512853443622589111e-01 1.338685601949691772e-01 2.700507044792175293e-01 2.150069475173950195e-01 -2.365459501743316650e-02 8.464177697896957397e-02 -9.553714841604232788e-02 -2.379276305437088013e-01 8.285526931285858154e-02 -1.987648010253906250e-01 1.997680217027664185e-01 1.040686592459678650e-01 8.365446329116821289e-02
-3.437492549419403076e-01 -3.490119799971580505e-02 2.282199561595916748e-01 6.503441184759140015e-02 -2.006589621305465698e-01 2.496595233678817749e-01 1.711149066686630249e-01 3.117755651473999023e-01 1.063813176006078720e-02 1.358376890420913696e-01 2.796874344348907471e-01 -1.054593026638031006e-01 -2.784636914730072021e-01 6.735988706350326538e-02 -6.837937235832214355e-02 -1.722331345081329346e-01 -1.748637109994888306e-01 1.600138992071151733e-01 -5.186105147004127502e-02 -1.080839559435844421e-01 2.568953786976635456e-04 -1.077143996953964233e-01 1.089458726346492767e-02 1.714886538684368134e-02 -3.775615394115447998e-01 5.575434863567352295e-02 -1.769364774227142334e-01 7.574720680713653564e-02 1.491347849369049072e-01 -6.900597363710403442e-02 2.765661776065826416e-01 4.614344239234924316e-02
-1.511604934930801392e-01 -2.075709030032157898e-02 -1.547254174947738647e-01 -1.345133185386657715e-01 -8.895434439182281494e-02 -8.849026262760162354e-02 3.857047483325004578e-02 9.690636396408081055e-02 -2.422479838132858276e-01 -5.431992188096046448e-02 1.493503451347351074e-01 -3.918748348951339722e-02 -2.988799661397933960e-02 -7.481245696544647217e-02 -2.603353857994079590e-01 -3.085870742797851562e-01 -1.924768537282943726e-01 -1.462147682905197144e-01 -7.804416120052337646e-02 1.753935217857360840e-01 -1.202298402786254883e-01 -1.019485592842102051e-01 2.008406072854995728e-01 1.313208322972059250e-02 1.841225475072860718e-01 1.610392145812511444e-02 2.045923378318548203e-03 1.212799772620201111e-01 -1.220038831233978271e-01 3.415654897689819336e-01 4.253702163696289062e-01 3.620690107345581055e-01
-1.122614964842796326e-01 1.303524225950241089e-01 -1.505678296089172363e-01 1.911606937646865845e-01 -6.585677713155746460e-02 -1.318079531192779541e-01 3.286633193492889404e-01 -1.734778434038162231e-01 -2.701747417449951172e-01 -7.747342437505722046e-02 -8.411284536123275757e-02 3.851074874401092529e-01 -1.522024422883987427e-01 -2.078318409621715546e-02 -1.356201320886611938e-01 -4.210251569747924805e-01 -1.841772645711898804e-01 1.828484088182449341e-01 1.163642015308141708e-02 -6.656543910503387451e-02 4.571372643113136292e-02 -4.170927777886390686e-02 2.952174246311187744e-01 5.094697326421737671e-02 -4.461395367980003357e-02 5.821613967418670654e-02 -1.243921145796775818e-01 7.742781937122344971e-02 -1.109293326735496521e-01 1.452173143625259399e-01 2.603200972080230713e-01 -6.502662599086761475e-02
-1.484755575656890869e-01 -1.164447888731956482e-01 -2.892149984836578369e-01 -1.546306759119033813e-01 1.150882542133331299e-01 1.181592419743537903e-01 2.289104759693145752e-01 -1.755934208631515503e-01 1.120764240622520447e-01 -2.145993262529373169e-01 5.819308105856180191e-03 -6.011964753270149231e-02 -6.568600237369537354e-02 -1.243150532245635986e-01 -3.830597400665283203e-01 -1.909378767013549805e-01 5.586439371109008789e-02 -1.282675378024578094e-02 -4.602736532688140869e-01 -1.911941170692443848e-01 -1.837483420968055725e-02 -9.265629947185516357e-02 2.843240201473236084e-01 2.826419193297624588e-03 -1.277566105127334595e-01 -8.372192829847335815e-02 -1.690216660499572754e-01 1.243933960795402527e-01 -6.074389815330505371e-02 1.159710288047790527e-01 7.843436300754547119e-02 2.214700430631637573e-01
-1.537959128618240356e-01 -1.631706953048706055e-01 -1.143698841333389282e-01 5.286278203129768372e-02 5.548187345266342163e-02 2.696411870419979095e-02 3.168843090534210205e-01 -3.059477545320987701e-02 -7.312668953090906143e-03 -8.954233676195144653e-02 3.342230319976806641e-01 2.495023235678672791e-02 9.912788867950439453e-02 -1.047341227531433105e-01 -1.788577437400817871e-01 -8.396033942699432373e-02 -2.663522660732269287e-01 -2.008677124977111816e-01 -2.215973883867263794e-01 -3.209766745567321777e-01 -6.858177483081817627e-02 -2.491685897111892700e-01 3.341881930828094482e-01 1.056026816368103027e-01 -6.449295580387115479e-02 2.048225700855255127e-01 -1.963343918323516846e-01 4.637130349874496460e-02 -1.700062751770019531e-01 7.326206564903259277e-02 2.638088762760162354e-01 -6.883239746093750000e-02
-9.221822768449783325e-02 1.252092570066452026e-01 -1.083827987313270569e-01 -1.729384511709213257e-01 -6.677510589361190796e-02 1.033759489655494690e-01 3.380268514156341553e-01 1.885915547609329224e-01 9.162785857915878296e-02 1.424095220863819122e-02 3.955635130405426025e-01 1.221549659967422485e-01 -1.636385917663574219e-01 1.374955568462610245e-02 -3.931941390037536621e-01 -1.204764191061258316e-02 9.999506175518035889e-02 -5.895341560244560242e-02 -3.280556499958038330e-01 -1.033136248588562012e-01 -1.543894708156585693e-01 -2.331516146659851074e-01 9.652139246463775635e-02 3.241370245814323425e-02 1.207813322544097900e-01 1.510800272226333618e-01 -2.024468481540679932e-01 1.341494172811508179e-01 6.531485170125961304e-02 1.205039396882057190e-01 2.368322461843490601e-01 1.260272413492202759e-01
8.708892762660980225e-02 -3.472054898738861084e-01 2.379494905471801758e-02 -5.120157822966575623e-02 -2.283266335725784302e-01 2.849109768867492676e-01 1.484619081020355225e-01 1.728340685367584229e-01 -4.101919382810592651e-02 -1.027516126632690430e-01 2.878267876803874969e-02 -7.063556462526321411e-02 -1.454034298658370972e-01 -1.471080332994461060e-01 -1.536105643026530743e-03 -1.352134197950363159e-01 8.218872360885143280e-03 5.797449126839637756e-02 -2.221752703189849854e-01 1.537372916936874390e-02 1.518109347671270370e-03 4.522715136408805847e-02 4.111714661121368408e-01 2.305662631988525391e-01 8.804934471845626831e-02 2.521636188030242920e-01 -2.861838936805725098e-01 2.975766360759735107e-01 -1.001106668263673782e-02 -2.415088936686515808e-02 2.321993559598922729e-01 1.750440150499343872e-01
-3.450631499290466309e-01 -1.719258725643157959e-02 1.664733141660690308e-01 3.782105445861816406e-02 -1.389610469341278076e-01 3.297629207372665405e-02 -1.768562570214271545e-02 1.086722388863563538e-01 5.652331560850143433e-02 -7.376419007778167725e-02 2.146247960627079010e-02 -2.410323917865753174e-01 -1.082496643066406250e-01 2.495181746780872345e-03 -2.164004594087600708e-01 -1.632602810859680176e-01 -3.345921635627746582e-01 -2.384722083806991577e-01 -2.834621965885162354e-01 -2.366666942834854126e-01 7.424876838922500610e-02 -6.589807569980621338e-02 3.800387680530548096e-01 3.320482075214385986e-01 3.081437200307846069e-02 -9.162367321550846100e-03 -1.475273165851831436e-02 -7.393880933523178101e-02 -1.804996728897094727e-01 5.082226358354091644e-03 2.384475022554397583e-01 2.581345662474632263e-02
-3.328272104263305664e-01 2.959794551134109497e-02 2.189818024635314941e-01 -1.121742501854896545e-01 -2.554051876068115234e-01 -6.809091567993164062e-02 3.163995444774627686e-01 8.454677462577819824e-02 2.164332866668701172e-01 9.096466004848480225e-02 1.532871574163436890e-01 2.178314477205276489e-01 -2.070868909358978271e-01 -9.078361093997955322e-02 -1.910889148712158203e-01 -2.728308439254760742e-01 1.644800752401351929e-01 -1.327273845672607422e-01 -1.781459897756576538e-01 -3.428585529327392578e-01 -1.557307988405227661e-01 1.355729401111602783e-01 -1.574444025754928589e-01 5.226475372910499573e-02 5.184127762913703918e-02 8.853466063737869263e-02 9.754785150289535522e-02 2.339990623295307159e-02 -8.276847749948501587e-02 -1.003268286585807800e-01 2.211955487728118896e-01 1.095535233616828918e-01
-3.511553704738616943e-01 -7.650240510702133179e-02 2.919658645987510681e-02 -1.190415769815444946e-01 -2.093794047832489014e-01 2.380535155534744263e-01 -1.007000682875514030e-03 1.551676243543624878e-01 9.802660346031188965e-02 2.703551054000854492e-01 1.451060920953750610e-01 -1.120027154684066772e-01 -2.553320229053497314e-01 4.939254373311996460e-02 -1.021436005830764771e-01 -2.103809565305709839e-01 -6.579611450433731079e-02 2.679183706641197205e-02 3.011557832360267639e-02 -2.117875665426254272e-01 2.210381329059600830e-01 -1.356021910905838013e-01 2.397354505956172943e-02 -9.891112148761749268e-02 -3.271138370037078857e-01 1.048332378268241882e-01 -2.662734687328338623e-01 1.557519137859344482e-01 2.150646597146987915e-01 -1.477266568690538406e-02 3.223904073238372803e-01 -2.501429058611392975e-02
-2.110871225595474243e-01 1.492415517568588257e-01 -2.332665026187896729e-01 -3.525701910257339478e-02 -1.502149999141693115e-01 -6.562915444374084473e-02 1.549494266510009766e-01 -1.087083891034126282e-01 1.444155573844909668e-01 7.592890411615371704e-02 -6.970356404781341553e-02 1.060952916741371155e-01 -1.191292107105255127e-01 1.909423805773258209e-02 -2.561184167861938477e-01 -3.489939272403717041e-01 1.401029974222183228e-01 1.325003206729888916e-01 -6.370528042316436768e-02 -6.241032853722572327e-02 -6.929287314414978027e-02 -2.274074405431747437e-02 2.915611267089843750e-01 -1.748178526759147644e-02 -2.281268537044525146e-01 3.006445169448852539e-01 3.185435235500335693e-01 2.096549123525619507e-01 -1.744665950536727905e-01 -4.444255493581295013e-03 3.357320129871368408e-01 -5.770165473222732544e-02
-1.930709779262542725e-01 -5.380432307720184326e-02 1.034916937351226807e-01 -6.468594074249267578e-02 -1.674400418996810913e-01 1.550102531909942627e-01 2.019192427396774292e-01 1.347732096910476685e-01 -5.357258394360542297e-02 3.644038736820220947e-01 1.246438771486282349e-01 -5.396887660026550293e-02 -1.783841103315353394e-01 -2.176187932491302490e-01 -1.767419278621673584e-01 -1.341873854398727417e-01 -6.750374287366867065e-02 2.626503705978393555e-01 -7.514288648962974548e-03 -7.521696388721466064e-02 1.984624117612838745e-01 9.444277733564376831e-03 1.110864877700805664e-01 1.828119307756423950e-01 -1.926417797803878784e-01 7.535709440708160400e-02 -1.005059853196144104e-01 2.457024455070495605e-01 1.874667108058929443e-01 2.869205316528677940e-03 4.744844436645507812e-01 1.155919358134269714e-01
-2.672902941703796387e-01 -8.034878224134445190e-02 -2.017845958471298218e-02 -2.844825200736522675e-02 -2.299177944660186768e-01 4.233287647366523743e-02 3.144772052764892578e-01 9.642936289310455322e-02 -1.252640783786773682e-01 -9.191204607486724854e-02 3.064864873886108398e-01 -7.271897047758102417e-02 -4.920183122158050537e-02 -1.634901762008666992e-01 -2.658903300762176514e-01 -1.188591048121452332e-01 1.548601780086755753e-02 2.326370328664779663e-01 -3.700445592403411865e-01 -3.413363099098205566e-01 9.444651752710342407e-02 1.607331074774265289e-02 3.741844594478607178e-01 3.735695034265518188e-02 -1.065416410565376282e-01 4.858274012804031372e-02 -1.305410712957382202e-01 1.172763779759407043e-01 8.837550878524780273e-02 6.673321127891540527e-02 -5.028547719120979309e-02 5.485595762729644775e-02
-2.734464704990386963e-01 -1.712616831064224243e-01 -3.125405684113502502e-02 -1.588604003190994263e-01 -1.216797158122062683e-01 -1.672978699207305908e-01 4.793391376733779907e-02 -2.420607395470142365e-02 1.444769352674484253e-01 1.047343611717224121e-01 1.061019375920295715e-01 2.310791760683059692e-01 -1.577535122632980347e-01 -1.078935638070106506e-01 -4.726913198828697205e-02 -3.379828631877899170e-01 5.921641364693641663e-02 -1.177955493330955505e-01 -1.230516806244850159e-01 -1.534652803093194962e-02 6.429915130138397217e-02 2.491447329521179199e-01 -5.399028584361076355e-02 -1.381652057170867920e-01 -2.310970425605773926e-01 2.285138219594955444e-01 9.712917357683181763e-02 1.440670788288116455e-01 -2.917006909847259521e-01 2.076414376497268677e-01 4.312264621257781982e-01 5.972417071461677551e-02
-1.631381213665008545e-01 8.962972462177276611e-02 -1.553244292736053467e-01 3.182789310812950134e-02 -1.926958709955215454e-01 5.354740843176841736e-02 2.211835980415344238e-01 1.528895497322082520e-01 1.856290996074676514e-01 -1.647635400295257568e-01 -1.004521362483501434e-02 -1.896464675664901733e-01 -1.533607691526412964e-01 5.396849289536476135e-02 -9.033502638339996338e-02 4.980995133519172668e-02 -6.499490141868591309e-02 -2.833440899848937988e-01 -3.589742779731750488e-01 1.493449360132217407e-01 -4.785900004208087921e-03 -3.382062166929244995e-02 2.781283855438232422e-01 -8.501432090997695923e-02 -2.595267593860626221e-01 -2.088495939970016479e-01 -2.189559340476989746e-01 -1.607921570539474487e-01 8.480335585772991180e-03 1.900308132171630859e-01 2.325273454189300537e-01 3.110092878341674805e-01
-4.415432810783386230e-01 9.783522039651870728e-02 -6.578164547681808472e-02 4.084388166666030884e-02 -9.493301063776016235e-02 6.410197168588638306e-02 1.218224465847015381e-01 2.899356186389923096e-01 1.120630353689193726e-01 1.603759676218032837e-01 2.327769547700881958e-01 2.359297312796115875e-02 -1.908865123987197876e-01 -5.999239534139633179e-02 -2.065061628818511963e-01 -1.428398340940475464e-01 -8.806908130645751953e-02 9.645900130271911621e-02 1.392748486250638962e-02 -1.520387828350067139e-01 2.205032408237457275e-01 1.118589192628860474e-02 5.625549331307411194e-02 9.853737056255340576e-02 -1.649737805128097534e-01 2.263419181108474731e-01 -3.107447028160095215e-01 1.939762979745864868e-01 2.898105084896087646e-01 2.486222796142101288e-02 2.860485315322875977e-01 1.682374998927116394e-02
-3.127625882625579834e-01 -1.267105787992477417e-01 5.609174259006977081e-03 -7.816897332668304443e-02 -1.628508120775222778e-01 2.305198013782501221e-01 2.055620253086090088e-01 7.257945835590362549e-02 -4.296058043837547302e-02 1.215389817953109741e-01 1.172677502036094666e-01 -2.247714698314666748e-01 -5.765163898468017578e-02 1.892008259892463684e-02 -2.703216373920440674e-01 -1.668293327093124390e-01 1.502168476581573486e-01 -1.488299667835235596e-01 -3.738160133361816406e-01 -2.320927381515502930e-01 -3.687024489045143127e-02 -5.092571303248405457e-02 5.322583764791488647e-02 -2.685414254665374756e-01 2.202485501766204834e-01 -3.858598694205284119e-02 -2.134061008691787720e-01 -4.046763479709625244e-02 -3.338503465056419373e-02 2.791286706924438477e-01 2.659904658794403076e-01 5.605768412351608276e-02
-3.192059993743896484e-01 6.752132624387741089e-02 -8.356455713510513306e-02 2.414633147418498993e-02 -7.921053469181060791e-02 -1.554818600416183472e-01 2.373611330986022949e-01 1.096430718898773193e-01 6.216554716229438782e-02 -2.490318194031715393e-02 -1.460481341928243637e-02 2.432125955820083618e-01 -9.411384910345077515e-02 -1.387767940759658813e-01 -1.212306991219520569e-01 -3.797258138656616211e-01 9.930408559739589691e-04 1.550217866897583008e-01 7.512361556291580200e-02 -5.389509722590446472e-02 -6.048387661576271057e-02 4.730002954602241516e-02 7.009715586900711060e-02 -4.177368804812431335e-02 -3.663301467895507812e-01 3.786828815937042236e-01 -8.086528629064559937e-02 2.617790997028350830e-01 -2.140359431505203247e-01 3.451138362288475037e-02 2.903422117233276367e-01 -8.493488281965255737e-02
-1.198630630970001221e-01 2.586970105767250061e-02 2.204310446977615356e-01 3.624077886343002319e-02 -1.760263741016387939e-01 -1.860730163753032684e-02 1.814676821231842041e-01 1.229270473122596741e-01 8.228237181901931763e-02 1.886231303215026855e-01 -4.740643873810768127e-02 -8.592590689659118652e-02 -1.452040374279022217e-01 -3.681127727031707764e-02 5.208174698054790497e-03 -1.297134160995483398e-01 -1.380382627248764038e-01 1.796321757137775421e-02 9.915133565664291382e-02 -1.032542213797569275e-01 2.332529723644256592e-01 -1.685365438461303711e-01 3.139856159687042236e-01 -8.506131172180175781e-02 -2.883685231208801270e-01 3.859428167343139648e-01 -2.190754115581512451e-01 3.773348331451416016e-01 -2.376323752105236053e-02 6.366205960512161255e-02 2.823897004127502441e-01 1.704896092414855957e-01
-2.405802607536315918e-01 -1.268483698368072510e-01 2.107550203800201416e-01 9.887634217739105225e-02 2.754783444106578827e-02 8.022376894950866699e-02 8.872582018375396729e-02 2.655759453773498535e-02 8.440617471933364868e-02 2.349393963813781738e-01 9.821971505880355835e-02 -1.743772327899932861e-01 -1.785657405853271484e-01 -5.216369405388832092e-03 -2.243515849113464355e-01 -6.652399897575378418e-02 -1.230355650186538696e-01 -2.043019747361540794e-03 -1.224406659603118896e-01 -1.668270826339721680e-01 2.682473659515380859e-01 8.180691301822662354e-02 1.747189462184906006e-01 1.359443180263042450e-02 -3.113464713096618652e-01 2.271945625543594360e-01 -3.323229253292083740e-01 1.962235271930694580e-01 2.895145677030086517e-02 6.826125085353851318e-02 3.859240114688873291e-01 2.185403704643249512e-01
-3.153300583362579346e-01 1.670160330832004547e-02 2.673844574019312859e-03 -1.224249079823493958e-01 3.174912333488464355e-01 4.385608807206153870e-02 2.205818295478820801e-01 -9.066420048475265503e-02 -5.560145527124404907e-02 1.430926471948623657e-02 3.033640980720520020e-01 -1.169562861323356628e-01 -6.569385994225740433e-03 -1.338874697685241699e-01 -2.334916293621063232e-01 -2.458734512329101562e-01 5.256654694676399231e-02 -1.809679865837097168e-01 -5.356394127011299133e-02 -3.456307053565979004e-01 1.733402907848358154e-01 -7.898247987031936646e-02 2.864935696125030518e-01 7.363406941294670105e-03 1.400386840105056763e-01 1.075949147343635559e-01 -6.721134483814239502e-02 -2.034150436520576477e-02 -2.891112864017486572e-01 -2.115964740514755249e-01 2.061797529458999634e-01 -2.234551683068275452e-02
-2.325897365808486938e-01 2.257755026221275330e-02 1.480190157890319824e-01 1.111658737063407898e-01 -2.754011563956737518e-02 1.257715225219726562e-01 7.990158349275588989e-02 3.096111118793487549e-02 2.069823630154132843e-02 2.246395349502563477e-01 1.610072851181030273e-01 -2.645672857761383057e-01 -1.726795881986618042e-01 4.682045429944992065e-02 -2.611339688301086426e-01 4.441947862505912781e-02 -1.004636958241462708e-01 -3.438224317505955696e-03 -1.119935214519500732e-01 2.593964338302612305e-02 2.969525456428527832e-01 9.941715747117996216e-02 1.410424113273620605e-01 -4.659778624773025513e-02 -2.477963566780090332e-01 3.121660649776458740e-01 -3.271722495555877686e-01 2.497123628854751587e-01 -9.703214466571807861e-02 1.010073572397232056e-01 3.665280044078826904e-01 1.120801791548728943e-01
-3.482111264020204544e-03 -7.519393414258956909e-02 -1.642180830240249634e-01 -2.869276404380798340e-01 2.784668207168579102e-01 -4.920882359147071838e-02 1.594250649213790894e-01 6.885354220867156982e-02 -3.787741437554359436e-02 -5.828420817852020264e-02 8.734982460737228394e-03 8.355312794446945190e-02 7.668080925941467285e-02 1.266062855720520020e-01 2.276464737951755524e-02 -3.120125234127044678e-01 -1.230523437261581421e-01 -5.410968139767646790e-02 2.193218842148780823e-02 7.775320857763290405e-02 6.926837563514709473e-02 2.579803466796875000e-01 1.192022413015365601e-01 -1.071311086416244507e-01 -5.582780838012695312e-01 7.907819002866744995e-02 -2.344722449779510498e-01 5.458769574761390686e-02 -1.666316241025924683e-01 -3.501661494374275208e-02 3.078721463680267334e-01 1.481597274541854858e-01
-1.184087842702865601e-01 -1.605480611324310303e-01 2.346179932355880737e-01 5.427343770861625671e-02 -1.435679495334625244e-01 -4.504011943936347961e-02 2.159656286239624023e-01 1.055951975286006927e-02 1.372524201869964600e-01 2.187990993261337280e-01 -4.649537429213523865e-02 -3.047794401645660400e-01 -5.662440322339534760e-03 1.473712474107742310e-01 -2.842529416084289551e-01 -3.498387932777404785e-01 -1.062202267348766327e-02 -1.602130681276321411e-01 -1.511710882186889648e-01 -1.064076796174049377e-01 9.338379651308059692e-02 8.232282847166061401e-02 1.437582969665527344e-01 -2.004246115684509277e-01 -2.026895880699157715e-01 2.747912704944610596e-01 -1.402927488088607788e-01 -8.995259553194046021e-02 1.625532843172550201e-02 7.595113664865493774e-02 3.797105848789215088e-01 -1.234845295548439026e-01
-2.672050595283508301e-01 6.371492147445678711e-02 6.799562275409698486e-02 -3.887294977903366089e-02 -5.757043510675430298e-02 2.383883297443389893e-01 1.820833683013916016e-01 -1.056501939892768860e-01 2.678831517696380615e-01 4.090974852442741394e-02 1.061520949006080627e-01 1.009881845675408840e-03 7.441314309835433960e-02 -1.002706512808799744e-01 -2.811577618122100830e-01 -1.785086691379547119e-01 -2.146847695112228394e-01 -1.318147033452987671e-01 2.077895402908325195e-01 -7.743995636701583862e-02 2.165207862854003906e-01 1.270797401666641235e-01 3.099657595157623291e-01 -9.648226946592330933e-02 -2.284742444753646851e-01 3.242102861404418945e-01 -1.933823227882385254e-01 2.559588551521301270e-01 -1.659584604203701019e-02 -5.256953462958335876e-02 8.975026756525039673e-02 2.244153171777725220e-01
-7.940013706684112549e-02 -3.367733359336853027e-01 -1.439857631921768188e-01 -1.307936906814575195e-01 -1.363617330789566040e-01 1.316282898187637329e-01 2.616183459758758545e-01 1.608426272869110107e-01 2.908074855804443359e-02 -3.016263544559478760e-01 7.790643721818923950e-02 9.185838513076305389e-03 -1.080796867609024048e-01 -2.042134404182434082e-01 -2.430337816476821899e-01 -1.635753065347671509e-01 -2.230495065450668335e-01 4.827809985727071762e-03 -2.094539850950241089e-01 -3.262914121150970459e-01 -4.414310678839683533e-03 4.518154263496398926e-02 2.086462378501892090e-01 2.027923613786697388e-01 -4.636671394109725952e-02 2.503065466880798340e-01 -9.724828414618968964e-03 -1.175008043646812439e-01 -2.273270040750503540e-01 2.956361509859561920e-02 2.379677444696426392e-01 -1.749256253242492676e-02
4.543658345937728882e-02 -1.336663067340850830e-01 8.429198525846004486e-03 5.771194025874137878e-02 -9.466335922479629517e-02 2.441668063402175903e-01 -3.211565315723419189e-02 2.156233489513397217e-01 -1.434440314769744873e-01 1.266943663358688354e-02 1.742388159036636353e-01 3.230216801166534424e-01 -8.923482149839401245e-02 2.176313847303390503e-01 9.925906546413898468e-03 -2.208238281309604645e-02 -3.936550766229629517e-02 9.254439920186996460e-02 1.673885388299822807e-03 -1.068201288580894470e-01 1.550692617893218994e-01 -1.577253937721252441e-01 3.922754824161529541e-01 4.077375307679176331e-02 -6.674803048372268677e-02 2.964839339256286621e-01 -1.886644810438156128e-01 1.643843948841094971e-01 -9.061358124017715454e-02 7.180280238389968872e-02 4.249554872512817383e-01 2.725629210472106934e-01
1.472971215844154358e-02 -1.125723421573638916e-01 -2.958085574209690094e-02 -2.108135670423507690e-01 -2.110048979520797729e-01 2.396544441580772400e-03 3.040871918201446533e-01 -1.871299296617507935e-01 -1.121397912502288818e-01 -2.242135815322399139e-02 -3.993718326091766357e-02 1.896067708730697632e-01 -1.442623436450958252e-01 -1.298569440841674805e-01 -8.553668856620788574e-03 -3.437578976154327393e-01 3.024013042449951172e-01 7.239036262035369873e-02 2.405543252825737000e-02 -1.120364516973495483e-01 2.284981608390808105e-01 5.349263921380043030e-02 1.579805016517639160e-01 -3.684131428599357605e-02 -2.095452249050140381e-01 -2.032705023884773254e-02 -3.107962608337402344e-01 -1.011075302958488464e-01 -3.327083587646484375e-01 -9.568588435649871826e-02 3.175423741340637207e-01 -1.440954301506280899e-02
-1.683937013149261475e-01 1.202393881976604462e-02 3.998832777142524719e-03 -1.328995227813720703e-01 -4.421931877732276917e-02 1.019452363252639771e-01 5.970933660864830017e-02 1.565458029508590698e-01 1.156632974743843079e-01 2.000143826007843018e-01 1.222846657037734985e-01 -1.349420379847288132e-02 -3.107244670391082764e-01 -1.230110451579093933e-01 -2.121561020612716675e-01 3.968821093440055847e-02 -4.928949847817420959e-02 1.573872417211532593e-01 -1.592007875442504883e-01 2.172671072185039520e-02 1.179563030600547791e-01 -5.394566431641578674e-02 1.370090246200561523e-01 -5.914597213268280029e-02 -2.608352303504943848e-01 3.002495169639587402e-01 -3.516145646572113037e-01 2.758045792579650879e-01 1.790713220834732056e-01 7.383878529071807861e-02 3.352378904819488525e-01 2.944741845130920410e-01
-2.676696777343750000e-01 -5.881809070706367493e-02 1.186587475240230560e-02 -1.619889885187149048e-01 -7.730573415756225586e-02 2.737778425216674805e-01 4.352044761180877686e-01 -3.607868775725364685e-02 -8.014047890901565552e-02 -1.389408763498067856e-02 1.316609680652618408e-01 -1.297825574874877930e-01 -7.012736797332763672e-02 -4.147912561893463135e-02 -1.564740240573883057e-01 -8.139344304800033569e-02 -1.726374924182891846e-01 1.523488312959671021e-01 -3.609307110309600830e-01 -2.773219943046569824e-01 -8.676144480705261230e-02 -1.378808319568634033e-01 2.959402203559875488e-01 2.287000566720962524e-01 -8.084642887115478516e-02 -5.297770351171493530e-02 -7.493673358112573624e-03 1.656276732683181763e-01 -6.169284135103225708e-02 2.270319163799285889e-01 5.542293563485145569e-02 1.626901626586914062e-01
2.315427921712398529e-02 1.374671757221221924e-01 -6.631771475076675415e-02 -2.547416090965270996e-01 -6.486798822879791260e-02 1.787707060575485229e-01 1.819427907466888428e-01 6.392516195774078369e-02 6.730572879314422607e-02 7.364738732576370239e-02 8.473569899797439575e-02 -1.452259533107280731e-02 2.512949705123901367e-01 -7.125530391931533813e-02 4.964738711714744568e-02 9.538573794998228550e-04 2.840871810913085938e-01 -4.866219684481620789e-02 -1.910746097564697266e-01 -3.162406757473945618e-02 1.675498783588409424e-01 2.752992510795593262e-01 2.413771748542785645e-01 -3.844248056411743164e-01 -9.246268868446350098e-02 3.159442543983459473e-01 -1.195223033428192139e-01 8.775530755519866943e-02 -1.441925615072250366e-01 2.419626414775848389e-01 3.143396079540252686e-01 -1.043407395482063293e-01
-3.310478925704956055e-01 2.192239165306091309e-01 8.571168035268783569e-02 -2.322119027376174927e-01 -8.548984676599502563e-02 -3.204286396503448486e-01 1.901912689208984375e-01 3.359594568610191345e-02 1.270690411329269409e-01 -1.803184151649475098e-01 1.447880715131759644e-01 -9.507399797439575195e-02 -2.127344161272048950e-01 1.371027082204818726e-01 3.113891556859016418e-02 -2.980160713195800781e-01 3.863671422004699707e-02 2.506081759929656982e-01 6.861048191785812378e-02 -1.002711430191993713e-01 -8.869498036801815033e-03 -1.002200916409492493e-01 1.920792460441589355e-01 -5.666076764464378357e-02 1.144047230482101440e-01 1.102944910526275635e-01 -2.880601882934570312e-01 5.348299071192741394e-02 -2.970004975795745850e-01 9.657922387123107910e-02 2.399059087038040161e-01 -7.631560415029525757e-02
-2.049556076526641846e-01 7.882819324731826782e-02 4.138397052884101868e-02 2.749735489487648010e-02 -1.173294186592102051e-01 -5.764092877507209778e-02 1.064536944031715393e-01 3.559994399547576904e-01 1.606028974056243896e-01 1.647763699293136597e-01 9.125327318906784058e-02 -1.550539303570985794e-02 -2.786100804805755615e-01 -6.363525241613388062e-02 -2.349757552146911621e-01 2.570778876543045044e-02 -1.121353954076766968e-01 8.480872958898544312e-02 -6.030645966529846191e-02 -1.724784672260284424e-01 8.600433170795440674e-02 -5.554389581084251404e-02 6.855957210063934326e-02 -2.668212726712226868e-02 -2.447818666696548462e-01 1.130249053239822388e-01 -3.337327837944030762e-01 1.929885149002075195e-01 1.529386490583419800e-01 4.478468745946884155e-02 4.981468021869659424e-01 1.765969842672348022e-01
-2.866408526897430420e-01 -2.682992815971374512e-01 -8.615991473197937012e-02 -5.599563941359519958e-02 1.713224351406097412e-01 1.609688103199005127e-01 2.313689291477203369e-01 -1.108697056770324707e-01 5.576588585972785950e-02 -1.612898558378219604e-01 2.815270125865936279e-01 1.607283949851989746e-01 -7.285832613706588745e-02 2.346359752118587494e-02 -1.257470697164535522e-01 -2.202212251722812653e-02 1.474147140979766846e-01 -1.387856602668762207e-01 -6.663975119590759277e-02 -3.059001564979553223e-01 1.140039637684822083e-01 -8.909798413515090942e-02 1.932249218225479126e-01 1.143642365932464600e-01 -9.669777937233448029e-03 2.830318510532379150e-01 -1.522973477840423584e-01 -1.448679119348526001e-01 -3.697376251220703125e-01 -5.038491636514663696e-02 2.796552479267120361e-01 7.512623816728591919e-02
-4.268676638603210449e-01 -1.891839876770973206e-02 1.673634946346282959e-01 1.860135644674301147e-01 2.947742678225040436e-02 1.205390542745590210e-01 5.907457321882247925e-02 -3.004793077707290649e-02 1.291822493076324463e-01 2.124448716640472412e-01 1.806966960430145264e-02 -2.411450892686843872e-01 -1.597753763198852539e-01 3.008685074746608734e-02 -1.062712967395782471e-01 -7.120636850595474243e-02 9.958196431398391724e-02 1.562344562262296677e-02 -1.926510185003280640e-01 -2.400762140750885010e-01 2.024690359830856323e-01 1.022826209664344788e-01 1.547581702470779419e-01 -2.835232391953468323e-02 -1.950712054967880249e-01 2.402329295873641968e-01 -2.646115720272064209e-01 2.204878479242324829e-01 -5.424636229872703552e-02 7.508905977010726929e-02 3.318753838539123535e-01 2.401775717735290527e-01
1.546700894832611084e-01 2.403426915407180786e-02 -8.291725069284439087e-02 -1.756313890218734741e-01 -1.792272329330444336e-01 -7.725961506366729736e-02 2.572736442089080811e-01 -2.442997321486473083e-02 -9.969321079552173615e-03 1.110667064785957336e-01 5.284354463219642639e-02 5.670403316617012024e-02 -1.167069673538208008e-01 1.496989578008651733e-01 -1.295104622840881348e-01 -3.953882157802581787e-01 1.310150176286697388e-01 4.337473213672637939e-02 6.072069052606821060e-03 -1.088300868868827820e-01 1.619328558444976807e-01 -8.822943083941936493e-03 1.772840023040771484e-01 -1.515320688486099243e-01 -2.881135046482086182e-01 -1.563148498535156250e-01 -2.921265363693237305e-01 -1.187340319156646729e-01 -3.797976970672607422e-01 -2.155144326388835907e-02 3.707475662231445312e-01 6.825710833072662354e-02
-2.012139558792114258e-01 -7.121564447879791260e-02 1.654215753078460693e-01 -7.223855704069137573e-02 -8.799836784601211548e-02 1.006053164601325989e-01 4.951953142881393433e-02 2.321452945470809937e-01 -1.123501360416412354e-02 2.015331685543060303e-01 7.968208938837051392e-02 -1.859559416770935059e-01 -1.839733123779296875e-01 -5.483358353376388550e-02 -2.189759314060211182e-01 -1.631081551313400269e-01 2.495319768786430359e-02 1.487117260694503784e-01 2.904864959418773651e-02 -1.072144210338592529e-01 3.581235557794570923e-02 3.529001399874687195e-02 2.665269374847412109e-01 4.114474635571241379e-03 -2.993361055850982666e-01 1.010790914297103882e-01 -4.282400906085968018e-01 2.119279950857162476e-01 1.558985263109207153e-01 1.333005726337432861e-01 4.095577001571655273e-01 8.933243155479431152e-02
-4.009471833705902100e-01 -2.110049277544021606e-01 -9.407877177000045776e-02 -2.129312157630920410e-01 -1.507655531167984009e-01 2.095909267663955688e-01 1.008163020014762878e-01 -1.712949126958847046e-01 -1.081400215625762939e-01 -1.452062577009201050e-01 6.984079722315073013e-03 -2.256189137697219849e-01 -2.965958230197429657e-02 -1.149923056364059448e-01 -2.918724715709686279e-01 -2.524559199810028076e-01 -1.660797372460365295e-02 -1.501664221286773682e-01 -1.934738904237747192e-01 -7.401097565889358521e-02 -4.466087371110916138e-02 -1.652516573667526245e-01 2.792698442935943604e-01 -7.891632616519927979e-02 1.307938843965530396e-01 2.937776446342468262e-01 -1.019519940018653870e-01 -5.146026983857154846e-02 1.280399621464312077e-03 2.753399014472961426e-01 1.030227765440940857e-01 -7.392900437116622925e-02
-1.833021491765975952e-01 -2.686345875263214111e-01 -3.523224890232086182e-01 -9.854158014059066772e-02 -1.978473551571369171e-02 -9.984435886144638062e-02 3.182599842548370361e-01 6.449960917234420776e-02 -1.582373231649398804e-01 1.800373941659927368e-01 -1.303848028182983398e-01 1.086021307855844498e-02 -1.124111786484718323e-01 1.984718814492225647e-02 -1.037144809961318970e-01 -2.742888033390045166e-01 2.445753812789916992e-01 -1.727600246667861938e-01 -1.906648576259613037e-01 -2.048819661140441895e-01 -1.268488168716430664e-01 1.018568649888038635e-01 1.513871401548385620e-01 -1.242520473897457123e-02 -6.134209036827087402e-02 -2.732762321829795837e-02 -1.477106511592864990e-01 -6.068478897213935852e-02 -4.403208196163177490e-01 -6.939646787941455841e-03 1.718103438615798950e-01 -1.194854732602834702e-03
-1.837543398141860962e-01 -6.307020783424377441e-02 -6.821612268686294556e-02 -2.650839388370513916e-01 2.957236766815185547e-02 4.445579275488853455e-02 1.846977919340133667e-01 -3.398524364456534386e-03 -9.811338782310485840e-02 5.787086859345436096e-02 1.748550236225128174e-01 -3.910781815648078918e-04 -1.891886442899703979e-01 -1.020257398486137390e-01 -1.718387454748153687e-01 -6.484804302453994751e-02 -1.530690640211105347e-01 2.368383854627609253e-01 -5.726827979087829590e-01 -1.115798503160476685e-01 2.119454890489578247e-01 -1.666981428861618042e-01 2.300347089767456055e-01 -1.389552839100360870e-03 7.602575421333312988e-02 -1.422170102596282959e-01 -1.503367274999618530e-01 -1.369348615407943726e-01 -1.271248757839202881e-01 -9.175909310579299927e-02 1.603081077337265015e-01 2.523301839828491211e-01
-3.143284469842910767e-02 -5.909033864736557007e-02 -1.471630781888961792e-01 9.297642856836318970e-02 2.519979141652584076e-02 2.733677625656127930e-01 -1.842435821890830994e-02 6.475100293755531311e-03 -2.238689810037612915e-01 -2.066733241081237793e-01 -2.207918465137481689e-01 1.495811939239501953e-01 -5.987463891506195068e-02 6.655450910329818726e-02 -3.961155116558074951e-01 -1.568624377250671387e-01 -1.271300613880157471e-01 -1.956090182065963745e-01 -3.697440028190612793e-01 -1.273146420717239380e-01 -1.606587320566177368e-02 2.859038114547729492e-01 2.571799755096435547e-01 5.314693599939346313e-02 -7.819799333810806274e-02 1.553222090005874634e-01 1.240886077284812927e-01 6.524917483329772949e-02 1.096552312374114990e-01 -1.916577219963073730e-01 2.759489715099334717e-01 5.366331711411476135e-02
-6.465239450335502625e-03 -2.453322708606719971e-01 -4.443320333957672119e-01 -2.346407324075698853e-01 -1.637724936008453369e-01 3.749327734112739563e-02 1.048057526350021362e-01 2.075969576835632324e-01 4.653888568282127380e-02 -5.913615226745605469e-02 7.319838553667068481e-02 -1.353637576103210449e-01 -1.753738820552825928e-01 -2.563543617725372314e-01 -2.908619344234466553e-01 -8.862538635730743408e-02 1.485460102558135986e-01 8.588077127933502197e-02 -1.025745123624801636e-01 -1.182945370674133301e-01 1.566997617483139038e-01 1.477634906768798828e-01 1.857531070709228516e-01 8.865571022033691406e-02 -2.956561446189880371e-01 1.165380403399467468e-01 -2.688452005386352539e-01 5.003410205245018005e-02 6.663277745246887207e-02 -8.242065459489822388e-02 2.165578156709671021e-01 1.004365012049674988e-01
-2.512213289737701416e-01 -1.229246109724044800e-01 -4.617177322506904602e-02 -2.230063080787658691e-01 2.642953097820281982e-01 3.521887958049774170e-01 7.270496338605880737e-02 -6.584614049643278122e-03 -1.594838052988052368e-01 3.704408556222915649e-02 1.384190469980239868e-01 -7.205753773450851440e-02 8.638140861876308918e-04 1.184678301215171814e-01 -4.362026154994964600e-01 -2.898495793342590332e-01 2.321798056364059448e-01 -1.455683540552854538e-02 -2.462652772665023804e-01 -1.413464695215225220e-01 2.039293758571147919e-02 -9.487648308277130127e-02 8.628333359956741333e-02 2.172510921955108643e-01 -7.400451600551605225e-02 1.819253782741725445e-03 -1.098494902253150940e-01 -1.231356933712959290e-01 -1.228416562080383301e-01 1.621676981449127197e-01 2.413621693849563599e-01 -7.527270819991827011e-03
-3.128251731395721436e-01 6.998950988054275513e-02 2.203378081321716309e-01 1.805692762136459351e-01 3.753650933504104614e-02 1.498731970787048340e-01 1.179195940494537354e-01 2.892851084470748901e-02 1.725033819675445557e-01 2.749921381473541260e-01 6.223200261592864990e-02 -1.853386759757995605e-01 -1.682121753692626953e-01 -1.546471118927001953e-01 -1.042076870799064636e-01 -7.054495066404342651e-02 4.471434652805328369e-02 -2.733724564313888550e-02 -8.737281709909439087e-02 -2.810558974742889404e-01 1.741218715906143188e-01 6.005264446139335632e-02 2.371510565280914307e-01 -8.390209078788757324e-02 -1.700619459152221680e-01 2.109240144491195679e-01 -2.487822920083999634e-01 1.181280314922332764e-01 8.036619983613491058e-03 -4.798094555735588074e-02 4.369038641452789307e-01 1.916773021221160889e-01
-6.964382529258728027e-02 -5.289483815431594849e-03 3.971719741821289062e-02 6.569319963455200195e-02 -6.072232127189636230e-02 2.768533527851104736e-01 2.766131758689880371e-01 4.533567279577255249e-02 6.069038808345794678e-02 9.819200634956359863e-02 2.610091306269168854e-02 6.873199343681335449e-02 5.213169753551483154e-02 8.710952103137969971e-02 -1.440111696720123291e-01 -2.675682306289672852e-01 -2.715275883674621582e-01 3.529278934001922607e-01 -2.547847032546997070e-01 -2.205315791070461273e-02 -1.211232468485832214e-01 1.759052276611328125e-02 -1.497715413570404053e-01 -3.715238869190216064e-01 -1.150344014167785645e-01 8.529834449291229248e-02 -2.985252141952514648e-01 1.389875262975692749e-01 -4.977698996663093567e-02 1.454488933086395264e-01 3.380449712276458740e-01 -5.455107986927032471e-02
-3.301779925823211670e-01 -2.380069345235824585e-02 -1.483878004364669323e-03 -8.434844762086868286e-02 -2.798357903957366943e-01 5.366929993033409119e-02 3.634144365787506104e-01 4.142272472381591797e-02 3.433477133512496948e-02 9.106109291315078735e-02 -1.540927737951278687e-01 1.789005100727081299e-01 -2.621068619191646576e-02 5.399456620216369629e-02 1.258704662322998047e-01 -4.013367891311645508e-01 5.839509516954421997e-02 -3.866541758179664612e-02 8.375747501850128174e-02 4.317850619554519653e-02 2.404111474752426147e-01 1.512998789548873901e-01 -1.390767842531204224e-01 -1.109048165380954742e-02 -1.816460788249969482e-01 1.605981141328811646e-01 -1.673118919134140015e-01 2.528547942638397217e-01 -2.454888373613357544e-01 8.411247283220291138e-02 2.857821583747863770e-01 9.444959461688995361e-02
-8.313452452421188354e-02 -9.471517056226730347e-02 -1.356412470340728760e-01 -4.483884572982788086e-02 -3.199750781059265137e-01 -3.041603043675422668e-02 1.650330573320388794e-01 -2.278416790068149567e-02 -1.083059236407279968e-01 1.704234182834625244e-01 -4.614729806780815125e-02 7.916736602783203125e-02 -2.187610715627670288e-01 -8.866085857152938843e-02 -2.852006852626800537e-01 -3.150881826877593994e-01 3.808422014117240906e-02 -2.201511859893798828e-01 -4.281906411051750183e-02 -3.161067664623260498e-01 1.339458278380334377e-03 6.298339366912841797e-02 8.365281671285629272e-02 -1.176116541028022766e-01 -4.446998536586761475e-01 3.495838642120361328e-01 -3.663324564695358276e-02 1.536169797182083130e-01 -7.117920368909835815e-02 -8.966413140296936035e-02 1.108452081680297852e-01 -1.905433833599090576e-02
-1.934331655502319336e-02 -9.199797362089157104e-02 -1.395948231220245361e-01 1.713383048772811890e-01 6.126597151160240173e-02 -1.695996820926666260e-01 4.214151203632354736e-01 -3.454668521881103516e-01 4.111596196889877319e-02 -6.267525255680084229e-02 5.017506703734397888e-02 -2.693276107311248779e-02 -6.023334711790084839e-02 -3.780817985534667969e-02 -2.920143902301788330e-01 -2.091171443462371826e-01 9.535995125770568848e-02 -9.525530040264129639e-02 -1.811747401952743530e-01 -2.637853622436523438e-01 1.110863909125328064e-01 5.528556928038597107e-02 2.759054303169250488e-01 -3.616480156779289246e-02 -5.320430174469947815e-02 8.150701224803924561e-02 -3.027716577053070068e-01 -7.788506895303726196e-02 1.401727832853794098e-02 9.254737198352813721e-02 2.194032222032546997e-01 3.040212988853454590e-01
-2.751326262950897217e-01 1.028373539447784424e-01 7.381717115640640259e-02 -3.730147331953048706e-02 2.903518974781036377e-01 2.193307727575302124e-01 4.357165992259979248e-01 1.000169515609741211e-01 -3.601823002099990845e-02 -7.270396500825881958e-02 1.282573044300079346e-01 1.279601603746414185e-01 -7.667603343725204468e-02 -1.964481472969055176e-01 1.291287094354629517e-01 -1.389815509319305420e-01 2.116042971611022949e-01 6.223881989717483521e-02 8.531451225280761719e-02 2.003776431083679199e-01 2.246536165475845337e-01 7.400798797607421875e-02 8.233808726072311401e-02 -3.536145016551017761e-02 -2.367220222949981689e-01 -7.780582644045352936e-03 -9.286557883024215698e-02 -1.273740082979202271e-01 -1.572142988443374634e-01 2.722300291061401367e-01 3.041630387306213379e-01 1.497087180614471436e-01
-2.884723246097564697e-01 1.343481093645095825e-01 -6.919082254171371460e-02 1.706438064575195312e-01 -5.276105180382728577e-02 -2.095728181302547455e-02 3.703323900699615479e-01 -4.700598493218421936e-02 -3.142963051795959473e-01 -2.349286340177059174e-02 1.008127555251121521e-01 3.533875644207000732e-01 2.336619421839714050e-02 4.281576350331306458e-02 -1.507280915975570679e-01 -2.108025848865509033e-01 -6.485961377620697021e-02 2.855361104011535645e-01 -2.324376106262207031e-01 -1.888177171349525452e-02 -2.265622839331626892e-02 7.727754116058349609e-02 1.730877757072448730e-01 -1.082101762294769287e-01 -2.826228737831115723e-01 1.631659567356109619e-01 8.484111167490482330e-03 -4.860659688711166382e-02 -7.828850299119949341e-02 -1.220538467168807983e-01 2.999231219291687012e-01 -1.007181629538536072e-01
-1.876263320446014404e-01 -7.876371964812278748e-03 -7.012933492660522461e-02 -1.443934887647628784e-01 4.451098665595054626e-02 -2.864821851253509521e-01 3.649240434169769287e-01 1.828783750534057617e-01 -1.770869195461273193e-01 -6.026938930153846741e-02 -1.620977371931076050e-01 7.372715324163436890e-02 1.757117956876754761e-01 5.575465038418769836e-02 -2.430904805660247803e-01 -1.177254691720008850e-01 -1.515327394008636475e-01 -4.761865735054016113e-02 -1.699014455080032349e-01 2.782649174332618713e-02 -1.002177372574806213e-01 -3.472920134663581848e-02 2.365619540214538574e-01 -9.318957477807998657e-02 2.335518002510070801e-01 -5.528271663933992386e-03 -5.207517743110656738e-02 9.588967077434062958e-03 -2.791328132152557373e-01 2.772867083549499512e-01 3.656429052352905273e-01 1.949763596057891846e-01
-2.760558426380157471e-01 2.372395992279052734e-02 -6.661729514598846436e-02 -1.143855452537536621e-01 -2.357441335916519165e-01 -3.411434963345527649e-02 3.445153832435607910e-01 -1.883093118667602539e-01 -6.940370053052902222e-02 -1.717643886804580688e-01 1.339691579341888428e-01 7.599640637636184692e-02 -1.107172220945358276e-01 -5.690602213144302368e-02 -1.560219526290893555e-01 -4.685245156288146973e-01 -6.516306847333908081e-02 5.827521532773971558e-02 -2.034024596214294434e-01 6.393595784902572632e-02 5.703016743063926697e-02 4.795612022280693054e-02 2.606118023395538330e-01 3.092980682849884033e-01 1.542818695306777954e-01 2.341556251049041748e-01 -3.483533114194869995e-02 3.691183403134346008e-02 -6.380039453506469727e-02 2.536144554615020752e-01 4.637801274657249451e-02 5.858417600393295288e-02
-3.822814524173736572e-01 2.316842786967754364e-02 -2.865040116012096405e-02 -9.193050116300582886e-02 -4.994126781821250916e-02 8.430388569831848145e-02 1.620382666587829590e-01 -1.244593858718872070e-01 -2.396705299615859985e-01 -3.802907764911651611e-01 -3.659022226929664612e-02 3.193124234676361084e-01 -2.967203594744205475e-02 7.344736903905868530e-02 -1.360167842358350754e-02 -2.367209494113922119e-01 1.542396396398544312e-01 2.102038860321044922e-01 1.310152467340230942e-02 -1.504104286432266235e-01 -1.460165977478027344e-01 1.541374921798706055e-01 -3.443486243486404419e-02 -1.304573863744735718e-01 -1.380065083503723145e-01 2.664810717105865479e-01 -1.008012797683477402e-02 1.576339453458786011e-01 -1.040955334901809692e-01 -6.334543973207473755e-02 3.556630909442901611e-01 1.201568841934204102e-01
-1.733985394239425659e-01 -7.108021527528762817e-03 -4.683659225702285767e-02 -4.777485970407724380e-03 -2.159241437911987305e-01 5.114840343594551086e-02 1.925572454929351807e-01 -8.871141076087951660e-02 -9.839594364166259766e-02 -1.419403553009033203e-01 2.709960043430328369e-01 2.111724913120269775e-01 -2.164858728647232056e-01 -8.986742049455642700e-02 -2.696929872035980225e-02 -3.144314289093017578e-01 1.179036200046539307e-01 -1.421229690313339233e-01 -3.044529817998409271e-02 -5.820621922612190247e-02 1.148138567805290222e-01 1.415553987026214600e-01 -1.277839243412017822e-01 -4.457374513149261475e-01 -7.562654465436935425e-02 1.550827175378799438e-01 2.529052644968032837e-02 5.319827422499656677e-02 -2.848559319972991943e-01 1.114147901535034180e-01 3.904176652431488037e-01 7.219804823398590088e-02
-2.563657462596893311e-01 1.333872824907302856e-01 1.157266870141029358e-01 -2.570921368896961212e-02 -3.309193551540374756e-01 1.644502580165863037e-01 6.534385681152343750e-02 1.548209786415100098e-01 1.730938851833343506e-01 3.061975538730621338e-02 4.167012497782707214e-02 -2.526810467243194580e-01 6.954027712345123291e-02 -2.084678858518600464e-01 -7.423085719347000122e-02 -4.952925145626068115e-01 -2.450140565633773804e-01 -1.256268322467803955e-01 1.090883761644363403e-01 1.474058330059051514e-01 1.401005983352661133e-01 5.547634884715080261e-02 6.944510340690612793e-02 -9.351906180381774902e-02 -3.311430290341377258e-02 2.444899380207061768e-01 -3.853455185890197754e-02 1.051379293203353882e-01 -8.104132860898971558e-02 2.188985608518123627e-02 3.059893846511840820e-01 1.491077393293380737e-01
-1.463634818792343140e-01 -2.515432611107826233e-02 9.929315000772476196e-02 -1.239734962582588196e-01 -1.335986703634262085e-01 1.728295534849166870e-01 3.658204078674316406e-01 -2.943548560142517090e-02 1.007285937666893005e-01 1.242041811347007751e-01 -1.388055682182312012e-01 -1.064056605100631714e-01 -1.494363415986299515e-02 1.800224930047988892e-01 -3.028498888015747070e-01 -1.951865851879119873e-01 1.309710144996643066e-01 -1.246548071503639221e-01 9.451561421155929565e-02 -4.988843202590942383e-02 -1.100722700357437134e-01 3.328312337398529053e-01 -5.010140687227249146e-02 -1.313676685094833374e-01 -2.441039681434631348e-01 1.367993354797363281e-01 -3.045408129692077637e-01 -2.126107662916183472e-01 6.949586421251296997e-02 -4.740805178880691528e-02 3.706000149250030518e-01 6.520844250917434692e-02
-2.558239996433258057e-01 2.415908575057983398e-01 -6.561757624149322510e-02 4.070544242858886719e-02 -3.368002772331237793e-01 -1.178907752037048340e-01 3.114403486251831055e-01 -1.985250599682331085e-02 -4.877836629748344421e-02 -5.207272991538047791e-02 2.077578157186508179e-01 1.900907373055815697e-03 -1.306701004505157471e-01 1.631545573472976685e-01 -2.014329135417938232e-01 -2.199580706655979156e-02 1.264214068651199341e-01 1.348350197076797485e-01 1.771373301744461060e-01 -2.202868163585662842e-01 -8.028398454189300537e-02 -5.928375199437141418e-02 2.835388183593750000e-01 -1.413632780313491821e-01 -3.249860182404518127e-02 2.717318534851074219e-01 -5.464830249547958374e-02 7.978408783674240112e-02 -2.790792584419250488e-01 -2.092016339302062988e-01 2.866876423358917236e-01 -1.039135735481977463e-03
-3.077103495597839355e-01 9.512936696410179138e-03 1.477881371974945068e-01 5.304743535816669464e-03 -2.114608697593212128e-02 5.313274264335632324e-02 1.352711766958236694e-01 1.086530387401580811e-01 5.435617640614509583e-02 2.590827941894531250e-01 2.131051719188690186e-01 -1.750548481941223145e-01 -1.495813280344009399e-01 3.704899922013282776e-02 -4.768309369683265686e-02 -9.510592557489871979e-03 -6.358826160430908203e-02 -3.129788115620613098e-02 2.232248149812221527e-02 -1.649100929498672485e-01 2.362804412841796875e-01 1.086862757802009583e-01 2.477542310953140259e-01 -3.316734731197357178e-02 -2.268484532833099365e-01 2.684704959392547607e-01 -3.829391598701477051e-01 1.724496334791183472e-01 1.034336537122726440e-01 9.166669100522994995e-03 4.031210541725158691e-01 2.041703313589096069e-01
-1.982401460409164429e-01 -2.352938652038574219e-01 3.439429914578795433e-03 -2.903452813625335693e-01 2.162803523242473602e-02 7.437019795179367065e-02 8.644427359104156494e-02 1.220283359289169312e-01 1.231039315462112427e-01 1.267882138490676880e-01 2.773205339908599854e-01 2.838835120201110840e-01 -5.289301276206970215e-02 5.334179848432540894e-02 -1.277838200330734253e-01 5.123737454414367676e-02 -1.496000587940216064e-01 -8.199676126241683960e-02 3.004599921405315399e-02 -8.097288012504577637e-02 3.029112704098224640e-02 5.160126835107803345e-02 3.289471566677093506e-01 8.601100742816925049e-02 1.466308683156967163e-01 3.314048051834106445e-01 -1.546387821435928345e-01 -1.167871057987213135e-01 -3.440896868705749512e-01 2.065037339925765991e-01 3.044329881668090820e-01 -3.145531192421913147e-02
-2.690905630588531494e-01 -2.052471935749053955e-01 -2.969172969460487366e-02 1.913553476333618164e-02 1.795482486486434937e-01 2.068001329898834229e-01 2.160572260618209839e-01 1.377035826444625854e-01 -2.349814325571060181e-01 -1.227335259318351746e-02 2.430831938982009888e-01 2.745409309864044189e-01 -7.456946372985839844e-02 1.367713510990142822e-01 -1.582028120756149292e-01 -3.339476883411407471e-01 -1.441356688737869263e-01 -1.093977391719818115e-01 -1.310576200485229492e-01 -3.073932230472564697e-01 8.261088281869888306e-02 -2.056701034307479858e-01 6.866730749607086182e-02 8.429816365242004395e-02 -8.986970782279968262e-02 1.557341367006301880e-01 -9.265843778848648071e-02 -1.485480368137359619e-01 -2.813673019409179688e-01 -1.009790450334548950e-01 1.416453421115875244e-01 -1.231213510036468506e-01
-1.624919623136520386e-01 -4.667698219418525696e-02 -1.024965345859527588e-01 -9.131092578172683716e-02 1.315563470125198364e-01 1.807134151458740234e-01 2.139707207679748535e-01 1.230395510792732239e-01 4.905198514461517334e-02 -8.123329281806945801e-02 2.414169609546661377e-01 4.255618527531623840e-02 6.498536467552185059e-02 -2.840662300586700439e-01 -2.362362444400787354e-01 -2.119514346122741699e-01 -1.071163173764944077e-02 -1.076010316610336304e-01 -1.178923025727272034e-01 -5.902590230107307434e-02 4.316046535968780518e-01 -5.049566552042961121e-02 -2.271999139338731766e-03 -1.002071127295494080e-01 -1.154673472046852112e-01 1.813545525074005127e-01 7.205884903669357300e-02 -4.577393457293510437e-02 -3.544591069221496582e-01 -2.794694006443023682e-01 3.138014078140258789e-01 5.711324885487556458e-02
-1.727123260498046875e-01 1.447035968303680420e-01 9.867221117019653320e-02 -7.811081409454345703e-02 -2.252244949340820312e-01 1.707570999860763550e-01 7.326148450374603271e-02 3.818910196423530579e-02 4.263136163353919983e-02 3.301617205142974854e-01 1.364172846078872681e-01 -5.147902667522430420e-02 -9.343833476305007935e-02 -6.910417228937149048e-02 2.580325864255428314e-02 -1.039312481880187988e-01 -1.562225967645645142e-01 1.217945963144302368e-01 8.752890676259994507e-02 -2.328405529260635376e-01 1.566790416836738586e-02 -6.576780974864959717e-02 3.287057876586914062e-01 1.832475326955318451e-02 -3.595845401287078857e-01 3.196833729743957520e-01 -2.698354721069335938e-01 2.425023764371871948e-01 4.253101348876953125e-02 1.173669248819351196e-01 2.962751388549804688e-01 9.527265280485153198e-02
-7.977408170700073242e-02 8.261333405971527100e-02 -1.843116432428359985e-01 -2.795920670032501221e-01 4.837403818964958191e-02 1.656866073608398438e-01 2.383050471544265747e-01 5.645849555730819702e-02 -4.639958031475543976e-03 -7.291159778833389282e-02 -2.553264051675796509e-02 -2.364076673984527588e-03 2.256348282098770142e-01 -8.212870359420776367e-02 -1.600724011659622192e-01 -1.686192490160465240e-02 1.638119071722030640e-01 -2.774876952171325684e-01 -1.767465621232986450e-01 -5.534826312214136124e-03 -2.895395755767822266e-01 1.952694654464721680e-01 4.271723628044128418e-01 1.278533041477203369e-01 1.433341205120086670e-02 -1.262064557522535324e-02 -2.124024033546447754e-01 5.740095674991607666e-02 -2.450881712138652802e-02 2.624180018901824951e-01 3.478848934173583984e-01 1.374758034944534302e-02
-2.600568830966949463e-01 -5.809699743986129761e-02 -1.028465665876865387e-02 -1.956248190253973007e-03 -9.305960685014724731e-02 1.959953010082244873e-01 2.048094123601913452e-01 -9.060218185186386108e-02 -2.205086350440979004e-01 -5.963401496410369873e-02 1.255349814891815186e-01 -1.536635011434555054e-01 -1.198896765708923340e-01 6.680579483509063721e-02 -1.349376738071441650e-01 -6.060090661048889160e-02 -1.113315373659133911e-01 -3.705997467041015625e-01 -1.915309131145477295e-01 -3.363291323184967041e-01 -1.158952936530113220e-01 -9.772031754255294800e-02 4.338702857494354248e-01 2.139472812414169312e-01 -2.533830702304840088e-01 1.071824580430984497e-01 -4.989398270845413208e-02 -1.586418300867080688e-01 3.737412020564079285e-02 8.005053550004959106e-02 8.998023718595504761e-02 -1.536207497119903564e-01
-2.393354922533035278e-01 -9.649693965911865234e-02 -1.684248000383377075e-01 1.330438554286956787e-01 5.833514034748077393e-02 6.036505848169326782e-02 3.288883566856384277e-01 -1.050121709704399109e-01 1.367804408073425293e-01 5.361209064722061157e-02 1.412568092346191406e-01 3.324762582778930664e-01 -3.390382528305053711e-01 8.424256928265094757e-03 -8.321638405323028564e-02 -6.826559454202651978e-02 -6.010796129703521729e-02 -2.438370324671268463e-02 -3.089866042137145996e-01 1.076073646545410156e-01 9.632556885480880737e-02 4.106859210878610611e-03 1.265995204448699951e-01 1.923487037420272827e-01 6.299849599599838257e-02 -1.485525965690612793e-01 -2.664555311203002930e-01 2.137011140584945679e-01 -1.467456966638565063e-01 2.321980595588684082e-01 2.716281116008758545e-01 -1.300045847892761230e-01
-1.802555471658706665e-01 -2.049901485443115234e-01 -2.963853627443313599e-02 -7.883125543594360352e-02 -1.080433279275894165e-01 1.863279789686203003e-01 3.455485403537750244e-01 2.724721431732177734e-01 -2.295964360237121582e-01 5.373884737491607666e-02 1.895722895860671997e-01 3.131846785545349121e-01 -1.916088610887527466e-01 8.262267336249351501e-03 -9.379249066114425659e-02 -1.589441001415252686e-01 -1.792672276496887207e-02 -2.294244021177291870e-01 1.199107058346271515e-02 -4.411470890045166016e-02 -1.889960318803787231e-01 1.050586029887199402e-01 1.545636951923370361e-01 1.282638311386108398e-01 1.185939367860555649e-02 2.992614172399044037e-02 -1.250502616167068481e-01 -2.221587449312210083e-01 -3.354779779911041260e-01 1.150816604495048523e-01 2.884918451309204102e-01 -2.646317146718502045e-02
-1.243992894887924194e-01 1.508448924869298935e-02 -3.652640283107757568e-01 -1.868007779121398926e-01 -1.457041501998901367e-01 6.025936454534530640e-02 -8.183766156435012817e-02 -4.240446537733078003e-02 -1.390430331230163574e-01 -1.298687160015106201e-01 -1.677820831537246704e-01 2.917787060141563416e-02 -1.498737782239913940e-01 3.054673038423061371e-02 -2.659593820571899414e-01 -1.699675023555755615e-01 8.801946789026260376e-02 -8.931489288806915283e-02 -4.065858721733093262e-01 -5.654402077198028564e-02 7.898225635290145874e-02 -7.008740678429603577e-03 2.297542095184326172e-01 8.159332722425460815e-02 1.996276229619979858e-01 -9.001945704221725464e-02 -9.510704874992370605e-02 1.604095250368118286e-01 -1.081004738807678223e-01 1.396972835063934326e-01 4.800095856189727783e-01 1.009547710418701172e-02
-1.623520255088806152e-01 2.329038530588150024e-01 -1.723602861166000366e-01 -1.422790884971618652e-01 -2.938692271709442139e-01 -1.432816404849290848e-02 2.013711482286453247e-01 -8.144073188304901123e-02 -1.331253796815872192e-01 -1.238226518034934998e-02 -6.639154255390167236e-02 1.713465303182601929e-01 1.260429024696350098e-01 -2.855093181133270264e-01 -1.440431773662567139e-01 -9.335549175739288330e-02 2.723395526409149170e-01 -7.172987610101699829e-02 2.775654010474681854e-02 -4.770264402031898499e-02 -2.018090188503265381e-01 3.712896704673767090e-01 3.054470717906951904e-01 -2.973308786749839783e-02 9.506574273109436035e-02 1.342712342739105225e-01 -1.048223897814750671e-01 8.201423287391662598e-02 -1.076346933841705322e-01 2.379733771085739136e-01 2.931853234767913818e-01 5.577051639556884766e-02
-1.923897713422775269e-01 -1.186525635421276093e-02 -2.068675607442855835e-01 5.569829046726226807e-02 -1.117272749543190002e-01 3.307375311851501465e-01 1.341310143470764160e-01 -2.447403222322463989e-02 -3.914494067430496216e-02 -2.398868352174758911e-01 2.712502144277095795e-02 -4.783139377832412720e-02 -3.324220776557922363e-01 7.047872245311737061e-02 1.422274857759475708e-01 -1.737021207809448242e-01 -8.395883440971374512e-02 7.168178260326385498e-02 -1.318442076444625854e-01 3.321534395217895508e-01 6.786071509122848511e-02 -1.627819389104843140e-01 2.686214745044708252e-01 -1.999869197607040405e-02 -2.142209745943546295e-02 2.451238967478275299e-02 -3.096913099288940430e-01 -1.951456069946289062e-01 1.114886254072189331e-01 5.746665876358747482e-03 3.827525079250335693e-01 1.046188473701477051e-01
-2.192395031452178955e-01 -1.956277340650558472e-01 1.264085918664932251e-01 1.592407822608947754e-01 -1.070136949419975281e-01 1.430385410785675049e-01 1.808418929576873779e-01 -8.223830163478851318e-02 6.520412117242813110e-02 2.416157396510243416e-03 1.837992221117019653e-01 1.897405833005905151e-01 -3.186632990837097168e-01 6.616456061601638794e-02 -1.083850190043449402e-01 -1.039524301886558533e-01 -3.344831988215446472e-02 -2.171300649642944336e-01 -2.620962560176849365e-01 -1.710908710956573486e-01 1.602771133184432983e-02 1.188435219228267670e-02 2.937655448913574219e-01 -8.735275827348232269e-03 1.387826055288314819e-01 -3.215498290956020355e-04 -3.449023365974426270e-01 1.137769967317581177e-01 -3.620077371597290039e-01 2.423061430454254150e-01 1.206728816032409668e-01 9.969338774681091309e-02
-2.171205878257751465e-01 -1.114929169416427612e-01 5.340143665671348572e-02 -3.741249144077301025e-01 -3.868727982044219971e-01 -1.123955007642507553e-02 2.661491930484771729e-01 -2.504619956016540527e-02 -1.380531340837478638e-01 -9.245837479829788208e-02 1.111989095807075500e-01 1.163517832756042480e-01 -2.629458308219909668e-01 1.847429573535919189e-01 -1.977030634880065918e-01 -1.932511627674102783e-01 1.041284799575805664e-01 7.690054178237915039e-02 -1.595344990491867065e-01 -9.232012927532196045e-02 5.560359451919794083e-03 -1.122655048966407776e-01 5.916909500956535339e-02 1.760104596614837646e-01 9.751875884830951691e-03 3.129841387271881104e-01 -4.519622772932052612e-02 1.458632498979568481e-01 -2.070544809103012085e-01 2.661015093326568604e-01 -2.503385767340660095e-03 1.011308878660202026e-01
-2.415491491556167603e-01 4.168763011693954468e-02 1.516904681921005249e-01 -3.096181899309158325e-02 -2.078277021646499634e-01 3.015843927860260010e-01 2.179619818925857544e-01 7.394153624773025513e-02 2.189843058586120605e-01 4.686815291643142700e-02 -8.730393834412097931e-03 1.117557585239410400e-01 -1.184440553188323975e-01 -2.139679044485092163e-01 -2.518665790557861328e-01 -1.729001849889755249e-01 4.500871524214744568e-02 -1.015376746654510498e-01 2.545914649963378906e-01 -2.331322617828845978e-02 1.114066466689109802e-01 1.782552897930145264e-01 1.756911426782608032e-01 -5.270335823297500610e-02 7.026702910661697388e-02 3.630830943584442139e-01 -1.931632012128829956e-01 3.008871078491210938e-01 4.888257384300231934e-02 -7.711273431777954102e-02 2.095752209424972534e-01 2.014234513044357300e-01
-6.560060381889343262e-02 -1.452818699181079865e-02 5.713917315006256104e-03 -9.197601675987243652e-02 -5.834800750017166138e-02 1.428562849760055542e-01 2.514914274215698242e-01 5.051048099994659424e-02 -2.497229129076004028e-01 -4.915919154882431030e-02 -2.239155350252985954e-03 3.401142358779907227e-02 -1.016949489712715149e-01 1.576440595090389252e-02 -2.150368392467498779e-01 -3.618588149547576904e-01 4.076030254364013672e-01 -9.879621118307113647e-02 -1.452632546424865723e-01 -2.343583106994628906e-01 -2.134379446506500244e-01 -8.593685925006866455e-02 1.518774591386318207e-02 7.158464938402175903e-02 -5.449621379375457764e-02 -3.668716177344322205e-02 -3.924586474895477295e-01 -2.279796004295349121e-01 -2.068164050579071045e-01 1.960049755871295929e-02 2.722353935241699219e-01 7.656908780336380005e-02
-2.983218133449554443e-01 2.411715500056743622e-02 1.973361819982528687e-01 -5.272867530584335327e-02 -1.094390526413917542e-01 1.589420735836029053e-01 1.932826638221740723e-01 -2.042075246572494507e-02 2.591287195682525635e-01 2.333357781171798706e-01 -1.192983891814947128e-02 -6.720847636461257935e-02 -5.178621411323547363e-02 -1.320224069058895111e-02 -9.442684799432754517e-02 -1.005929633975028992e-01 3.874488547444343567e-02 9.561803191900253296e-02 1.023774817585945129e-01 -8.817452937364578247e-03 2.318114191293716431e-01 7.957736402750015259e-02 2.284294664859771729e-01 -1.744557917118072510e-02 -3.674012422561645508e-02 3.508094847202301025e-01 -3.235239088535308838e-01 2.413184642791748047e-01 2.848507277667522430e-02 1.525115314871072769e-02 3.535550534725189209e-01 3.137208819389343262e-01
-1.878619343042373657e-01 -2.131724804639816284e-01 8.588265627622604370e-02 -5.310188280418515205e-04 -1.190373003482818604e-01 7.757733017206192017e-02 2.322394400835037231e-01 -1.557622700929641724e-01 2.045099809765815735e-02 -9.407307952642440796e-02 -2.883429825305938721e-02 9.613707661628723145e-02 -2.132618054747581482e-02 3.401092812418937683e-02 -4.015491306781768799e-01 -2.928708493709564209e-01 -1.094011440873146057e-01 1.715625226497650146e-01 -4.384659826755523682e-01 -2.552247941493988037e-01 -9.959488362073898315e-02 -5.097824335098266602e-02 3.174943923950195312e-01 -3.782492130994796753e-02 1.578259319067001343e-01 7.911296933889389038e-02 -1.547724008560180664e-01 9.172832220792770386e-02 -4.794650897383689880e-02 1.306272894144058228e-01 1.363263875246047974e-01 1.746603995561599731e-01
-7.752177119255065918e-02 1.733776181936264038e-01 -6.792412698268890381e-02 -3.486355766654014587e-02 -2.050313167273998260e-02 -8.603773266077041626e-02 2.683339715003967285e-01 -2.510028183460235596e-01 -3.590153157711029053e-01 1.028489619493484497e-01 4.487774893641471863e-02 3.416258692741394043e-01 -1.207685172557830811e-01 1.913668401539325714e-02 -2.356086820363998413e-01 -2.047805339097976685e-01 -1.200854778289794922e-01 1.449408978223800659e-01 -1.129187345504760742e-01 -1.280913967639207840e-02 2.757823467254638672e-01 1.885366141796112061e-01 1.945314854383468628e-01 6.743436306715011597e-02 -1.059263125061988831e-01 2.615582346916198730e-01 -1.762689650058746338e-01 3.529952093958854675e-02 1.047613993287086487e-01 -2.209897786378860474e-01 2.653908431529998779e-01 -1.243257243186235428e-02
-2.119348794221878052e-01 -9.286912530660629272e-02 4.118540138006210327e-02 1.720792800188064575e-01 -1.131197735667228699e-01 -2.272042036056518555e-01 1.226918026804924011e-01 -1.359708756208419800e-01 4.175741598010063171e-02 -2.591289021074771881e-02 1.182278692722320557e-01 1.431617587804794312e-01 9.781246632337570190e-02 -1.204864233732223511e-01 -1.870273798704147339e-01 -3.727342188358306885e-01 5.740595981478691101e-02 -8.185398578643798828e-02 -2.871459722518920898e-01 -9.619545191526412964e-02 -2.213647067546844482e-01 2.497986145317554474e-02 4.837475251406431198e-03 -1.610464304685592651e-01 -3.515380024909973145e-01 3.597041666507720947e-01 -5.390235036611557007e-02 2.557410299777984619e-02 -1.185338851064443588e-02 -1.039986014366149902e-01 3.148850798606872559e-01 1.959279030561447144e-01
-1.603185534477233887e-01 1.603578925132751465e-01 -7.752093672752380371e-02 1.086638048291206360e-01 -1.754283756017684937e-01 -1.904987171292304993e-02 2.039740383625030518e-01 -1.176455542445182800e-01 -2.396055608987808228e-01 4.274672642350196838e-02 1.310068517923355103e-01 2.641450166702270508e-01 -2.325602471828460693e-01 6.147732026875019073e-03 -3.726370632648468018e-01 -2.661344110965728760e-01 1.008408237248659134e-02 3.181958198547363281e-01 -1.066276282072067261e-01 1.444684062153100967e-02 -2.988876961171627045e-02 1.634071022272109985e-01 2.631912827491760254e-01 -2.268115580081939697e-01 -2.827985584735870361e-01 1.316560208797454834e-01 1.104323491454124451e-01 7.321514934301376343e-02 -1.566655933856964111e-01 -1.677790097892284393e-02 1.823484152555465698e-01 -4.825432784855365753e-03
-3.803224265575408936e-01 1.266720890998840332e-01 -1.438198834657669067e-01 6.634297780692577362e-03 2.361865900456905365e-02 -2.007659673690795898e-01 2.750879228115081787e-01 1.015904098749160767e-01 -5.762570351362228394e-02 -2.537187337875366211e-01 -1.695840954780578613e-01 2.812961339950561523e-01 -1.029555052518844604e-01 -2.387912124395370483e-01 1.643201522529125214e-02 6.459152698516845703e-02 1.882224828004837036e-01 -9.137847274541854858e-02 -2.991624772548675537e-01 -2.405359447002410889e-01 1.125861629843711853e-01 2.407516911625862122e-02 2.025534510612487793e-01 -1.334341168403625488e-01 -1.525637507438659668e-01 -1.930499076843261719e-01 -2.683943696320056915e-02 1.247898712754249573e-01 -1.640858650207519531e-01 1.390549391508102417e-01 2.308856397867202759e-01 -6.672401726245880127e-02
-2.501493096351623535e-01 6.394751369953155518e-02 -9.167586266994476318e-02 -4.157275259494781494e-01 1.720231398940086365e-02 -2.900852821767330170e-02 2.960906326770782471e-01 -1.365207731723785400e-01 -2.382094680797308683e-04 1.689824275672435760e-02 2.656770348548889160e-01 -2.048916369676589966e-01 3.690658509731292725e-02 1.048069596290588379e-01 -6.820990890264511108e-02 -1.928257048130035400e-01 2.179041504859924316e-01 -1.449260264635086060e-01 6.300900876522064209e-02 4.029058909509330988e-04 9.288797527551651001e-02 -3.036197740584611893e-03 3.524062335491180420e-01 1.383872330188751221e-01 7.632400095462799072e-02 -1.920147240161895752e-01 -1.053972020745277405e-01 -6.751510500907897949e-02 -5.238630995154380798e-02 9.950414299964904785e-02 4.144371449947357178e-01 1.021062806248664856e-01
-3.784740567207336426e-01 1.590459942817687988e-01 -9.929652512073516846e-02 -1.778077185153961182e-01 -7.788835465908050537e-02 8.592545986175537109e-02 1.169282943010330200e-01 -1.041240096092224121e-01 -1.348076760768890381e-01 -1.963599473237991333e-01 1.798934638500213623e-01 2.443691939115524292e-01 -6.295433640480041504e-02 1.943815685808658600e-02 -6.884352117776870728e-02 -3.656674623489379883e-01 2.604597806930541992e-01 7.343345880508422852e-02 -2.976025640964508057e-02 -1.019427999854087830e-01 -2.598659507930278778e-02 9.478940069675445557e-02 -5.265811830759048462e-02 2.716799639165401459e-02 -8.944797515869140625e-02 2.635760009288787842e-01 -6.960064172744750977e-02 1.709593534469604492e-01 -4.028461575508117676e-01 -4.380679130554199219e-02 2.868147194385528564e-01 6.876439601182937622e-02
-3.028563261032104492e-01 8.517023175954818726e-02 1.965781599283218384e-01 8.959630876779556274e-02 5.753254517912864685e-02 1.920817494392395020e-01 1.572396308183670044e-01 1.555344369262456894e-02 8.762773871421813965e-02 2.895567715167999268e-01 2.788023324683308601e-03 -2.004759162664413452e-01 -1.383054852485656738e-01 -1.770044863224029541e-02 -1.640987396240234375e-01 -1.629746407270431519e-01 -1.676986366510391235e-02 5.367507040500640869e-02 7.731655985116958618e-02 -2.170220017433166504e-01 7.227205485105514526e-02 4.448082298040390015e-02 1.364884972572326660e-01 -3.027060441672801971e-02 -1.228300556540489197e-01 3.511925339698791504e-01 -3.702383339405059814e-01 1.969601511955261230e-01 -8.886323310434818268e-03 4.085581377148628235e-02 3.790960907936096191e-01 2.044263482093811035e-01
-3.966858386993408203e-01 -6.256385892629623413e-02 -1.231594309210777283e-01 -1.150283887982368469e-01 5.590208992362022400e-02 3.394446074962615967e-01 6.965159624814987183e-02 -1.069981139153242111e-02 -7.486602663993835449e-02 1.254651546478271484e-01 1.607277393341064453e-01 -1.901459544897079468e-01 -6.243263836950063705e-03 -3.538938239216804504e-02 -1.719958782196044922e-01 -3.104507923126220703e-01 9.206677228212356567e-02 -4.985198006033897400e-02 -3.849548399448394775e-01 -1.528002321720123291e-01 -1.448659896850585938e-01 -1.323261559009552002e-01 -6.389299035072326660e-02 -1.474567353725433350e-01 1.041637361049652100e-01 1.974333524703979492e-01 -2.717686593532562256e-01 -8.281736075878143311e-02 -1.059699654579162598e-01 2.316854298114776611e-01 1.669933348894119263e-01 7.912467420101165771e-02
-3.664843440055847168e-01 4.471491277217864990e-02 2.007774710655212402e-01 8.643645048141479492e-02 -1.114399880170822144e-01 3.553397208452224731e-02 1.166790649294853210e-01 -8.202534168958663940e-02 1.870119571685791016e-01 3.635291755199432373e-01 1.408627331256866455e-01 -2.733480632305145264e-01 -1.857897937297821045e-01 -5.360155925154685974e-02 -9.213618934154510498e-02 -1.641545742750167847e-01 4.002587124705314636e-02 -3.788657858967781067e-02 -7.690399140119552612e-02 -1.572278589010238647e-01 9.477476775646209717e-02 -2.349520102143287659e-02 2.879382967948913574e-01 -5.854643881320953369e-02 -1.783779114484786987e-01 1.721358001232147217e-01 -2.672211825847625732e-01 1.941106319427490234e-01 -1.500282087363302708e-03 1.002957522869110107e-01 3.137658834457397461e-01 1.969243139028549194e-01
-4.314444661140441895e-01 -1.269079595804214478e-01 1.555447429418563843e-01 -3.183849453926086426e-01 2.922181272879242897e-03 9.963115677237510681e-03 2.032984942197799683e-01 3.613974526524543762e-02 -2.340415120124816895e-01 -1.398493349552154541e-01 -1.813014596700668335e-01 -6.674134731292724609e-02 2.301322296261787415e-02 -1.130520626902580261e-01 -2.850507497787475586e-01 -2.835543155670166016e-01 1.478719413280487061e-01 -4.649537429213523865e-02 -2.196307331323623657e-01 4.687093198299407959e-02 -9.548033587634563446e-03 2.721498310565948486e-01 3.535510003566741943e-01 1.490437239408493042e-01 -1.277714781463146210e-02 1.630613207817077637e-01 -1.129393279552459717e-02 -4.515780881047248840e-02 5.550203099846839905e-02 8.465035259723663330e-02 7.227952033281326294e-02 -5.095637217164039612e-02
-3.526267707347869873e-01 -3.129128366708755493e-02 9.856108576059341431e-02 -9.266164153814315796e-02 -2.279222905635833740e-01 1.716123223304748535e-01 2.786513566970825195e-01 4.901617020368576050e-02 4.549099132418632507e-02 8.601722866296768188e-02 1.902613937854766846e-01 5.166277661919593811e-02 -7.081584632396697998e-02 -1.570174470543861389e-02 -2.869825661182403564e-01 1.338397152721881866e-02 -2.517056465148925781e-01 1.312557905912399292e-01 -5.084089636802673340e-01 -1.639767140150070190e-01 6.607405841350555420e-02 -2.692734077572822571e-02 3.335650861263275146e-01 7.713764905929565430e-02 -1.677300781011581421e-02 1.195014044642448425e-01 -7.151472568511962891e-02 1.392189264297485352e-01 -8.023204654455184937e-02 1.521811336278915405e-01 -4.294326528906822205e-02 -5.712014157325029373e-03
-2.998323142528533936e-01 1.245494093745946884e-02 3.437533276155591011e-03 1.186701506376266479e-01 1.520870178937911987e-01 2.674205303192138672e-01 9.055185317993164062e-02 -2.810922916978597641e-03 -5.898664519190788269e-02 -1.795910298824310303e-02 2.076760381460189819e-01 -6.311994791030883789e-02 5.073751136660575867e-02 -1.496525853872299194e-02 -3.092234134674072266e-01 -1.209361776709556580e-01 1.278832256793975830e-01 -1.831489503383636475e-01 -5.235130190849304199e-01 -7.980916649103164673e-02 -6.379684060811996460e-02 2.297054789960384369e-02 1.453252732753753662e-01 -2.016729414463043213e-01 -1.923363097012042999e-02 1.014084294438362122e-01 -3.114526867866516113e-01 -1.869405359029769897e-01 2.509983489289879799e-03 2.435274571180343628e-01 1.698743700981140137e-01 3.932582587003707886e-02
-2.698185145854949951e-01 -7.651001680642366409e-03 9.279261529445648193e-02 4.048464074730873108e-02 -6.572346389293670654e-02 5.120209604501724243e-02 8.878263086080551147e-02 6.658546626567840576e-02 5.880616605281829834e-02 1.705237179994583130e-01 5.704912543296813965e-02 -1.852381974458694458e-01 -8.916362375020980835e-02 -1.570834070444107056e-01 -1.485988348722457886e-01 -9.442093968391418457e-02 -2.537129633128643036e-02 8.404682576656341553e-02 4.582011699676513672e-02 -1.892839074134826660e-01 1.477273553609848022e-01 -2.566784806549549103e-02 2.534631788730621338e-01 9.747173637151718140e-02 -3.034071624279022217e-01 3.063150048255920410e-01 -4.140964746475219727e-01 2.195011526346206665e-01 -8.776012808084487915e-02 4.908158257603645325e-02 3.417299985885620117e-01 2.993532717227935791e-01
-4.952945113182067871e-01 -5.194233357906341553e-02 1.898231357336044312e-02 -2.328374683856964111e-01 -3.031655214726924896e-02 2.653205953538417816e-02 2.023373395204544067e-01 1.196187883615493774e-01 -2.584933340549468994e-01 -3.960973024368286133e-02 5.301976576447486877e-02 8.817309141159057617e-02 2.820086851716041565e-02 8.040424436330795288e-02 7.654610276222229004e-02 1.102532539516687393e-02 -1.573485285043716431e-01 -1.083276346325874329e-01 -2.432480454444885254e-01 -3.350700438022613525e-02 -8.637676388025283813e-02 -7.585061341524124146e-02 2.038213610649108887e-01 -4.516903758049011230e-01 -1.822640188038349152e-02 -1.139361504465341568e-02 7.956347614526748657e-02 1.590749621391296387e-01 -2.798825502395629883e-01 -1.140409633517265320e-01 2.542660236358642578e-01 -6.833680719137191772e-02
7.994378916919231415e-03 -5.557180382311344147e-03 -6.109076086431741714e-03 1.499386131763458252e-01 -9.189420938491821289e-02 2.277922481298446655e-01 -1.332494914531707764e-01 4.415839537978172302e-02 -3.109459877014160156e-01 1.167523115873336792e-02 1.301223039627075195e-01 2.442550063133239746e-01 1.121514849364757538e-02 -2.067090868949890137e-01 -1.777991205453872681e-01 -1.795041747391223907e-02 4.482389241456985474e-02 1.841460913419723511e-01 -1.406255960464477539e-01 -1.450521945953369141e-01 1.564999818801879883e-01 1.582403294742107391e-02 2.854734361171722412e-01 -5.644703656435012817e-02 -2.628592252731323242e-01 2.749470472335815430e-01 -2.224490046501159668e-01 2.002750933170318604e-01 -1.974019855260848999e-01 -5.384719744324684143e-02 3.099935948848724365e-01 3.012234568595886230e-01
-3.033768236637115479e-01 -6.817437708377838135e-02 -6.407218426465988159e-02 -2.545714974403381348e-01 -9.948479384183883667e-02 1.083075255155563354e-01 2.927778661251068115e-01 -8.386541157960891724e-02 9.290383011102676392e-02 -1.285540461540222168e-01 1.259649544954299927e-01 8.690904825925827026e-02 -8.816237002611160278e-02 3.936698287725448608e-02 -3.264957070350646973e-01 -3.140555024147033691e-01 -1.667479425668716431e-01 1.253004670143127441e-01 -2.951049506664276123e-01 6.631967425346374512e-02 4.361193627119064331e-02 1.184474676847457886e-01 3.032308518886566162e-01 2.607910931110382080e-01 1.358631700277328491e-01 6.113933399319648743e-02 -5.807615816593170166e-02 2.159762084484100342e-01 -9.026287496089935303e-02 2.538083195686340332e-01 -5.760111380368471146e-03 3.456593304872512817e-02
-2.737085223197937012e-01 -1.559058949351310730e-02 4.528230428695678711e-02 1.265390962362289429e-01 -1.695589870214462280e-01 -1.717905551195144653e-01 2.599111795425415039e-01 7.128521054983139038e-02 8.077815175056457520e-02 -5.184561386704444885e-02 -1.001777201890945435e-01 3.212313950061798096e-01 -1.336551010608673096e-01 -4.359513521194458008e-02 -1.952284127473831177e-01 -3.015020489692687988e-01 2.571890354156494141e-01 1.279582977294921875e-01 -1.051042750477790833e-01 6.892114132642745972e-02 8.702410012483596802e-02 -1.885877698659896851e-01 1.573061347007751465e-01 -8.979964256286621094e-02 -2.525106668472290039e-01 3.663077950477600098e-01 2.815623208880424500e-02 1.663122028112411499e-01 -9.274063259363174438e-02 1.728198304772377014e-02 3.083031177520751953e-01 7.075214758515357971e-03
-3.494397103786468506e-01 8.156315423548221588e-03 1.860353201627731323e-01 3.553494811058044434e-02 2.931804023683071136e-02 7.049629092216491699e-02 7.715573906898498535e-02 -3.768663480877876282e-02 1.815528869628906250e-01 3.267468512058258057e-01 7.075730711221694946e-02 -1.043445169925689697e-01 -1.312071681022644043e-01 3.567400202155113220e-02 -3.755117207765579224e-02 -1.544584929943084717e-01 -2.737350761890411377e-02 3.398420661687850952e-02 -2.626167610287666321e-02 -1.306800991296768188e-01 1.112661808729171753e-01 5.120160803198814392e-02 2.809402048587799072e-01 -4.921961203217506409e-02 -2.390705794095993042e-01 2.445616424083709717e-01 -3.799274563789367676e-01 1.401428431272506714e-01 -7.264337688684463501e-02 -6.971959769725799561e-02 2.769371271133422852e-01 3.815377652645111084e-01
-3.446125388145446777e-01 -4.904651641845703125e-02 -4.509698227047920227e-02 7.801820337772369385e-02 -4.815611988306045532e-02 2.784949839115142822e-01 1.786541938781738281e-01 6.287475675344467163e-02 2.574073076248168945e-01 -3.493799567222595215e-01 7.399101555347442627e-02 -3.673702850937843323e-02 6.412333343178033829e-03 -1.546566784381866455e-01 -2.433693856000900269e-01 -2.760155685245990753e-02 7.401289045810699463e-02 -1.886890530586242676e-01 -2.522275745868682861e-01 -3.090628683567047119e-01 2.810419723391532898e-02 8.759754896163940430e-02 1.281642764806747437e-01 8.519615978002548218e-02 3.262645006179809570e-02 1.672445982694625854e-01 -3.148116767406463623e-01 3.305850923061370850e-02 -2.853775620460510254e-01 6.786885857582092285e-02 1.298611909151077271e-01 1.065600737929344177e-01
1.278912872076034546e-01 -1.523746997117996216e-01 -2.836680412292480469e-01 7.969848066568374634e-02 -1.743143647909164429e-01 1.250941157341003418e-01 3.560638129711151123e-01 3.043652176856994629e-01 -4.950600117444992065e-02 -3.369665145874023438e-02 9.135373681783676147e-02 -6.284534186124801636e-02 -2.723349928855895996e-01 -2.046174854040145874e-01 -1.031698286533355713e-01 -1.333901751786470413e-02 1.060188282281160355e-02 1.840019822120666504e-01 -2.232944220304489136e-01 -2.222147136926651001e-01 1.832375973463058472e-01 1.222747638821601868e-01 1.814813613891601562e-01 2.686588279902935028e-02 -2.926685810089111328e-01 1.539328396320343018e-01 -2.341767549514770508e-01 6.784495711326599121e-02 -1.441102921962738037e-01 -2.466373331844806671e-02 2.377341985702514648e-01 -5.776128917932510376e-02
-2.998565435409545898e-01 9.554521739482879639e-02 -7.623362354934215546e-03 -1.576076596975326538e-01 2.047752588987350464e-02 -2.430400550365447998e-01 2.905246317386627197e-01 1.699397899210453033e-02 -1.687367856502532959e-01 -9.168075025081634521e-02 -1.091326866298913956e-02 2.261655032634735107e-01 -1.172971352934837341e-01 -1.574503928422927856e-01 -5.500489845871925354e-02 -2.221741825342178345e-01 3.501716256141662598e-01 4.117288812994956970e-02 9.213573485612869263e-02 -8.778990805149078369e-02 1.283714920282363892e-01 9.084690362215042114e-02 5.959901213645935059e-02 -2.182616293430328369e-01 4.808950796723365784e-02 1.225516051054000854e-01 4.917726665735244751e-02 7.022672891616821289e-02 -1.993731558322906494e-01 -8.299114555120468140e-02 4.499585032463073730e-01 2.501574158668518066e-01
-1.879768520593643188e-01 1.037122681736946106e-01 1.166619434952735901e-01 -8.750966191291809082e-02 -2.479081898927688599e-01 2.143312692642211914e-01 2.471288293600082397e-01 5.080259218811988831e-02 1.792340725660324097e-01 2.639293968677520752e-01 1.044279113411903381e-01 -1.115848422050476074e-01 -1.398155242204666138e-01 -4.960428178310394287e-02 -1.429799944162368774e-01 1.413430180400609970e-02 -7.109987735748291016e-02 -6.086043268442153931e-02 2.933518290519714355e-01 -5.353125557303428650e-02 -1.054512802511453629e-02 -4.501793906092643738e-02 3.147206902503967285e-01 -1.451322287321090698e-01 -1.965700089931488037e-01 2.996840775012969971e-01 -1.150460839271545410e-01 1.589741259813308716e-01 2.356824278831481934e-02 9.704659879207611084e-02 2.479433864355087280e-01 3.680492341518402100e-01
-4.814406633377075195e-01 9.467684663832187653e-03 -1.209829226136207581e-01 5.545654147863388062e-02 2.655210159718990326e-02 2.541880309581756592e-01 1.035401970148086548e-01 4.409866232890635729e-04 1.666467338800430298e-01 4.159227013587951660e-03 9.623759984970092773e-02 1.742621324956417084e-02 4.035566002130508423e-02 -1.674018055200576782e-02 -3.290842473506927490e-01 -2.127281874418258667e-01 1.528937518596649170e-01 2.809864282608032227e-02 -3.193607330322265625e-01 -1.557830162346363068e-02 -3.112114779651165009e-02 8.649800717830657959e-02 2.048340588808059692e-01 6.658699363470077515e-03 1.434626877307891846e-01 2.594839036464691162e-01 -3.173769116401672363e-01 -1.832377165555953979e-01 -1.362276226282119751e-01 1.531849056482315063e-01 2.457685954868793488e-02 1.996656358242034912e-01
-1.804724037647247314e-01 -2.987393550574779510e-02 -1.375577300786972046e-01 4.772345349192619324e-02 -6.755790114402770996e-02 1.356623973697423935e-02 2.095579952001571655e-01 3.290923833847045898e-01 -5.812170729041099548e-02 -7.589238695800304413e-03 1.719553768634796143e-01 3.907068669795989990e-01 -5.452495813369750977e-02 -1.656273566186428070e-02 -1.175907850265502930e-01 -2.248768657445907593e-01 -4.572398960590362549e-02 -2.322662621736526489e-01 -1.706242710351943970e-01 -6.624705344438552856e-02 -5.822998657822608948e-02 -2.552564442157745361e-01 4.090706259012222290e-02 2.115902751684188843e-01 -4.045175388455390930e-02 1.183444112539291382e-01 -2.271353751420974731e-01 -3.051223158836364746e-01 -2.033447027206420898e-01 7.882148772478103638e-02 3.492875397205352783e-01 -2.543592825531959534e-02
-1.952324062585830688e-01 4.847390949726104736e-02 1.489250659942626953e-01 7.287999242544174194e-02 -1.441517174243927002e-01 3.706417232751846313e-02 6.037235725671052933e-03 1.307630687952041626e-01 -6.098948884755373001e-03 2.282410115003585815e-01 1.858367770910263062e-01 -8.864702284336090088e-02 -2.915346622467041016e-01 -2.289270162582397461e-01 -1.448923796415328979e-01 -1.110842898488044739e-01 -8.562806760892271996e-04 1.018750667572021484e-01 -6.111909076571464539e-02 1.597753912210464478e-02 1.597450673580169678e-01 -2.894192375242710114e-02 1.614087969064712524e-01 -8.076839148998260498e-02 -1.855106800794601440e-01 1.075635924935340881e-01 -3.831266760826110840e-01 2.986644208431243896e-01 5.556215532124042511e-03 4.447992425411939621e-03 5.119168758392333984e-01 1.005707606673240662e-01
-1.188113316893577576e-01 -6.400474905967712402e-02 -1.799494475126266479e-01 -1.065327450633049011e-01 -1.257111877202987671e-01 -3.445464745163917542e-02 1.618322432041168213e-01 3.001091480255126953e-01 4.791646450757980347e-02 -4.813042283058166504e-02 2.110321521759033203e-01 -9.759807586669921875e-02 -2.507899701595306396e-01 -8.329707384109497070e-02 -1.928669810295104980e-01 -2.224928289651870728e-01 2.552124261856079102e-01 7.356014568358659744e-03 -2.303779125213623047e-01 -1.709103584289550781e-01 4.106255173683166504e-01 5.795446038246154785e-02 1.447779089212417603e-01 -1.723241358995437622e-01 -8.104574680328369141e-02 -1.226628050208091736e-01 -2.596725337207317352e-02 -1.322370469570159912e-01 -3.299981951713562012e-01 -1.021474078297615051e-01 2.415246069431304932e-01 4.539358243346214294e-02
-1.995553970336914062e-01 8.908793330192565918e-02 -1.163929924368858337e-01 -3.797629848122596741e-02 -1.419136375188827515e-01 -6.901666522026062012e-02 3.994698524475097656e-01 -7.051564753055572510e-02 5.051839351654052734e-02 7.463134080171585083e-02 1.214158087968826294e-01 9.379383921623229980e-02 1.811035126447677612e-01 -9.668052941560745239e-02 -3.370060622692108154e-01 -2.273778170347213745e-01 7.803148031234741211e-02 -3.471525013446807861e-02 1.324570477008819580e-01 8.133868128061294556e-02 1.923859715461730957e-01 5.515237897634506226e-02 1.335748434066772461e-01 -1.070400923490524292e-01 -1.134570538997650146e-01 5.164876580238342285e-01 -1.189031172543764114e-02 1.901726722717285156e-01 -7.792878150939941406e-02 1.790909469127655029e-02 2.065939307212829590e-01 2.071163058280944824e-01
-4.157601669430732727e-02 1.578601151704788208e-01 -1.785391122102737427e-01 -3.267375379800796509e-02 -1.125848069787025452e-01 -5.702221393585205078e-02 1.166557744145393372e-01 -3.552550077438354492e-02 -1.091937497258186340e-01 5.767543986439704895e-02 -1.515753716230392456e-01 -8.212586492300033569e-02 -1.695715636014938354e-01 1.090800240635871887e-01 -4.303959310054779053e-01 -1.070436164736747742e-01 -5.481969937682151794e-02 -2.718152403831481934e-01 1.841403543949127197e-02 -2.404400408267974854e-01 5.957949906587600708e-02 -9.872882813215255737e-02 -6.652660202234983444e-03 -2.535850405693054199e-01 -2.948474287986755371e-01 3.063785731792449951e-01 -6.909840158186852932e-04 2.609484791755676270e-01 -1.174533516168594360e-01 2.534540742635726929e-02 3.295030295848846436e-01 -2.066285461187362671e-01
-1.075895726680755615e-01 -1.286511272192001343e-01 -8.598644286394119263e-02 -1.194244399666786194e-01 -7.632333040237426758e-02 5.456963554024696350e-02 4.045577645301818848e-01 1.945789754390716553e-01 -8.670317381620407104e-02 7.368844002485275269e-02 -2.633851766586303711e-01 1.183432638645172119e-01 1.171250343322753906e-01 1.445471644401550293e-01 -2.137265503406524658e-01 -2.983783185482025146e-01 6.440695375204086304e-02 -2.890630960464477539e-01 -1.099537909030914307e-01 -2.052765637636184692e-01 1.045942604541778564e-01 -2.787987887859344482e-01 -4.121346399188041687e-02 7.684792578220367432e-02 3.395217005163431168e-03 4.788126423954963684e-02 -1.890837401151657104e-01 -6.982763856649398804e-02 -1.908937692642211914e-01 -1.436281111091375351e-02 3.911833465099334717e-01 5.856934189796447754e-02
-2.196420580148696899e-01 5.048076808452606201e-02 -3.043638169765472412e-01 -1.330214738845825195e-01 -1.084873974323272705e-01 -1.907778345048427582e-02 1.941309124231338501e-01 2.607792913913726807e-01 8.157566189765930176e-02 -1.558563858270645142e-01 -6.460901349782943726e-02 -1.097439900040626526e-01 -1.198441982269287109e-01 4.039531201124191284e-02 -2.558123767375946045e-01 1.437195111066102982e-02 -1.988980919122695923e-01 -1.462197452783584595e-01 -2.153131514787673950e-01 -4.900480154901742935e-03 -1.146637722849845886e-01 -1.659145504236221313e-01 3.237328529357910156e-01 -1.088797487318515778e-02 -1.983855366706848145e-01 -1.526899188756942749e-01 -2.880245745182037354e-01 -2.616866827011108398e-01 7.314160466194152832e-02 -7.362768054008483887e-03 2.873284220695495605e-01 1.930133402347564697e-01
-1.613986045122146606e-01 1.797660291194915771e-01 5.331132188439369202e-02 5.668714642524719238e-02 -1.835972070693969727e-01 2.645191252231597900e-01 4.729348421096801758e-02 1.055793613195419312e-01 -1.520843803882598877e-01 -2.256486415863037109e-01 -1.172976940870285034e-02 1.212976723909378052e-01 -4.535451531410217285e-02 -1.590000092983245850e-01 -8.349825441837310791e-02 -3.989527001976966858e-02 1.030591055750846863e-01 7.011802494525909424e-02 -5.821431986987590790e-03 -2.658939361572265625e-01 -2.430264651775360107e-01 1.295246779918670654e-01 5.049347504973411560e-02 5.223713815212249756e-02 -1.788588762283325195e-01 4.510186910629272461e-01 -8.802774548530578613e-02 2.512285709381103516e-01 1.434191223233938217e-02 -1.651903092861175537e-01 3.352507948875427246e-01 2.831435799598693848e-01
-2.149454131722450256e-02 -2.053889632225036621e-02 -1.704320758581161499e-01 -2.233405262231826782e-01 2.885145833715796471e-03 8.210713416337966919e-02 3.145699799060821533e-01 -2.457349374890327454e-02 -3.392809331417083740e-01 -1.519706472754478455e-02 8.298631012439727783e-02 2.826610803604125977e-01 -2.814279496669769287e-01 -1.811966598033905029e-01 3.108751587569713593e-02 -2.403364479541778564e-01 1.250689029693603516e-01 -5.410974472761154175e-02 -1.365095525979995728e-01 -2.735478058457374573e-02 4.174170643091201782e-02 -1.808808445930480957e-01 3.886018320918083191e-02 2.069446444511413574e-01 -1.500019282102584839e-01 1.730171144008636475e-01 -6.449893116950988770e-02 -2.129480391740798950e-01 -1.228774189949035645e-01 2.182070352137088776e-02 3.266852200031280518e-01 3.162295520305633545e-01
-1.086780354380607605e-01 -1.648221760988235474e-01 -3.318787738680839539e-02 -1.356927026063203812e-02 -1.134414598345756531e-01 1.334081590175628662e-01 2.866900563240051270e-01 6.621541082859039307e-02 -4.264817014336585999e-02 -1.260362863540649414e-01 1.339633911848068237e-01 4.235091060400009155e-02 -2.301032990217208862e-01 -8.050805330276489258e-02 -2.309174984693527222e-01 -2.299513854086399078e-02 -1.514342725276947021e-01 -1.505088359117507935e-01 -3.396401703357696533e-01 -4.799089729785919189e-01 -9.580937027931213379e-02 -2.782588899135589600e-01 3.057882487773895264e-01 8.839221298694610596e-02 -6.494618952274322510e-02 1.796208918094635010e-01 -1.595195382833480835e-01 2.012997120618820190e-02 -7.968159765005111694e-02 -1.397432237863540649e-01 1.501865386962890625e-01 -4.269932955503463745e-02
1.172504946589469910e-01 -1.565797030925750732e-01 -8.080182224512100220e-02 -5.315111204981803894e-02 -3.016406893730163574e-01 8.592185378074645996e-02 2.998402416706085205e-01 1.709810197353363037e-01 2.720827423036098480e-02 7.931454479694366455e-02 -7.731485180556774139e-03 -1.149281561374664307e-01 -2.072979509830474854e-01 3.103173896670341492e-02 -3.211093246936798096e-01 -2.703180015087127686e-01 3.119255416095256805e-02 6.649164110422134399e-02 1.518077217042446136e-02 -1.285006850957870483e-01 1.077770739793777466e-01 1.216695234179496765e-01 -3.358567878603935242e-02 -2.643634080886840820e-01 -3.676168918609619141e-01 7.676480710506439209e-02 -2.408968508243560791e-01 -1.372306793928146362e-01 -1.042551770806312561e-01 -1.375488638877868652e-01 3.565497994422912598e-01 8.206918835639953613e-03
-2.533141374588012695e-01 4.766057804226875305e-02 -3.494876027107238770e-01 -2.333242446184158325e-01 9.899557335302233696e-04 -3.039932064712047577e-02 -3.781124250963330269e-03 1.473004668951034546e-01 -2.678688764572143555e-01 2.878075093030929565e-02 3.166311979293823242e-02 3.307490795850753784e-02 -2.423582226037979126e-01 -1.311163455247879028e-01 -4.255294203758239746e-01 -1.583163589239120483e-01 -5.195243656635284424e-02 2.000941149890422821e-02 2.780725806951522827e-02 9.537713229656219482e-02 -3.007500767707824707e-01 3.428338095545768738e-02 1.492416113615036011e-01 -1.982901990413665771e-01 5.715827271342277527e-02 -1.566921919584274292e-01 -3.172460570931434631e-02 2.332379370927810669e-01 -8.197826892137527466e-02 1.041989922523498535e-01 3.153791725635528564e-01 1.055443584918975830e-01
-4.212028086185455322e-01 6.992923561483621597e-03 3.927027806639671326e-03 9.808800369501113892e-02 1.465394161641597748e-02 4.011173844337463379e-01 2.179599702358245850e-01 -3.839883953332901001e-02 5.594082549214363098e-02 -1.112021412700414658e-02 9.604616090655326843e-03 -5.210250988602638245e-02 1.401392221450805664e-01 -2.028635591268539429e-01 -1.888917237520217896e-01 -1.253365129232406616e-01 8.648002892732620239e-02 -1.252938359975814819e-01 -4.701409637928009033e-01 4.805488139390945435e-02 2.309823222458362579e-02 6.802491098642349243e-02 3.060543537139892578e-01 -1.636438770219683647e-03 2.651407383382320404e-02 7.302362471818923950e-02 -2.888530492782592773e-01 -1.236143931746482849e-01 7.783615496009588242e-03 1.271980255842208862e-01 9.985736757516860962e-02 9.085383266210556030e-02
-3.026815354824066162e-01 -2.299687266349792480e-02 -2.947510480880737305e-01 1.561880707740783691e-01 -1.202279105782508850e-01 3.264116942882537842e-01 3.310203552246093750e-01 -6.050300598144531250e-02 -3.312675952911376953e-01 -9.311642497777938843e-02 -1.261208904907107353e-03 6.525784730911254883e-02 1.068512350320816040e-02 6.348450481891632080e-02 -1.884448081254959106e-01 1.074534952640533447e-01 6.636032462120056152e-02 7.461987435817718506e-02 1.984778195619583130e-01 3.161538019776344299e-02 -1.036249399185180664e-01 6.692838668823242188e-02 3.538918793201446533e-01 -6.258475035429000854e-02 -1.008120924234390259e-01 -1.390137076377868652e-01 -6.051594391465187073e-04 1.911794692277908325e-01 -4.773500561714172363e-02 -2.663010265678167343e-03 3.532364368438720703e-01 -2.526390179991722107e-02
-1.711686402559280396e-01 -1.114860177040100098e-01 -1.080712005496025085e-01 2.645765058696269989e-02 -2.713882029056549072e-01 1.767248958349227905e-01 2.981826961040496826e-01 2.540800869464874268e-01 2.339031733572483063e-02 -1.801073402166366577e-01 3.032910227775573730e-01 -3.588189929723739624e-02 -2.081753462553024292e-01 4.425990954041481018e-02 -2.996284663677215576e-01 -1.549925357103347778e-01 -1.832482405006885529e-02 -7.743761688470840454e-02 -2.123730033636093140e-01 -2.952206432819366455e-01 -1.629687100648880005e-01 2.213981002569198608e-02 3.867576718330383301e-01 1.878736764192581177e-01 3.069319203495979309e-02 1.035953313112258911e-01 -5.557329207658767700e-02 -1.645446522161364555e-03 -1.371129155158996582e-01 5.628455430269241333e-02 1.546764187514781952e-02 1.212279126048088074e-01
-6.631441414356231689e-02 3.287909924983978271e-01 8.340164273977279663e-02 -2.323939949274063110e-01 1.012986153364181519e-01 -7.205495983362197876e-02 3.209567964076995850e-01 8.057053387165069580e-02 -1.778507046401500702e-02 -1.636615395545959473e-01 2.903892993927001953e-01 -2.423990368843078613e-01 -9.080783277750015259e-02 -1.262117028236389160e-01 -2.111952155828475952e-01 -4.667694121599197388e-02 -3.611092269420623779e-01 1.009728312492370605e-01 -8.271595835685729980e-02 -1.079593896865844727e-01 3.128864243626594543e-02 2.277116626501083374e-01 2.303254753351211548e-01 5.420439690351486206e-02 -1.447023004293441772e-01 5.880320072174072266e-02 -4.209545999765396118e-02 -1.454097330570220947e-01 -2.797280848026275635e-01 -2.902165427803993225e-02 2.322307527065277100e-01 1.104072481393814087e-01
-1.841912120580673218e-01 -6.231295689940452576e-02 -2.228829264640808105e-01 -1.527221500873565674e-01 -4.508841782808303833e-02 3.658157959580421448e-02 2.530432343482971191e-01 4.508329555392265320e-02 1.799467206001281738e-01 -1.454230695962905884e-01 -6.607966870069503784e-02 -5.309175327420234680e-02 2.483255788683891296e-02 3.063756227493286133e-01 -2.541649937629699707e-01 -2.555339932441711426e-01 4.699739441275596619e-02 -1.464847289025783539e-02 -9.934973716735839844e-02 -1.459941118955612183e-01 -4.509091377258300781e-02 9.328704327344894409e-03 8.170492947101593018e-02 -1.989568173885345459e-01 -3.771390616893768311e-01 -3.336509764194488525e-01 -1.629780605435371399e-02 3.107559867203235626e-02 1.654646694660186768e-01 -3.543476015329360962e-02 4.071361720561981201e-01 5.908692255616188049e-02
-5.196110606193542480e-01 -5.338692665100097656e-02 -1.686321757733821869e-02 2.337095700204372406e-02 2.099824398756027222e-01 2.934301495552062988e-01 5.229466408491134644e-02 -1.145836487412452698e-01 -4.259052500128746033e-02 -2.534329593181610107e-01 2.142998725175857544e-01 -1.874558180570602417e-01 9.682403877377510071e-03 -1.348763555288314819e-01 -2.998510301113128662e-01 -2.478512078523635864e-01 -1.661291718482971191e-02 -9.813753515481948853e-02 -1.588681191205978394e-01 -5.208518728613853455e-02 8.770173043012619019e-02 1.644188910722732544e-01 1.377983093261718750e-01 -1.041817441582679749e-01 -1.461754582123830914e-04 -4.910356947220861912e-04 -3.306257426738739014e-01 -1.055676415562629700e-01 -7.393333315849304199e-02 9.748447686433792114e-02 4.338880255818367004e-02 1.542618870735168457e-01
-3.985776305198669434e-01 -3.921159505844116211e-01 1.069055497646331787e-02 -8.961381390690803528e-03 6.964487582445144653e-02 1.846556216478347778e-01 8.232074975967407227e-02 1.617669761180877686e-01 -7.844521105289459229e-02 -3.102071881294250488e-01 1.793859899044036865e-02 -1.991186439990997314e-01 -1.860335469245910645e-01 1.863672584295272827e-01 -1.472606509923934937e-01 -2.745274603366851807e-01 -6.692940741777420044e-02 -9.863882511854171753e-02 -1.383017152547836304e-01 -2.608495205640792847e-02 9.152039140462875366e-02 1.718953717499971390e-03 2.590406239032745361e-01 1.737391501665115356e-01 -1.391041576862335205e-01 1.776951104402542114e-01 -5.565955862402915955e-02 -2.353259176015853882e-01 4.495147615671157837e-02 -1.329368352890014648e-01 1.279822140932083130e-01 1.462574154138565063e-01
-4.642823040485382080e-01 -2.237426787614822388e-01 1.654008328914642334e-01 1.341779828071594238e-01 -4.013522993773221970e-03 1.732973307371139526e-01 8.475810289382934570e-02 -8.936440944671630859e-02 3.461514785885810852e-02 1.030837446451187134e-01 2.242372184991836548e-01 -1.100355088710784912e-01 -2.618614137172698975e-01 -2.779695950448513031e-02 -8.220942318439483643e-02 -1.181247550994157791e-02 9.422146528959274292e-02 -6.726412475109100342e-02 9.413865208625793457e-02 1.264491528272628784e-01 1.621750369668006897e-02 1.748493313789367676e-01 -3.913269564509391785e-02 4.601453989744186401e-02 -2.471949011087417603e-01 3.461346030235290527e-01 -2.850711904466152191e-02 1.388931423425674438e-01 -1.134788393974304199e-01 5.097853951156139374e-03 4.387470781803131104e-01 1.191086173057556152e-01
-8.040720969438552856e-02 7.989001274108886719e-02 -3.877143561840057373e-02 -1.254429481923580170e-02 -2.312866896390914917e-01 -9.448540210723876953e-02 3.409679234027862549e-01 -6.861460208892822266e-02 3.499594703316688538e-02 -1.245656609535217285e-01 5.047544091939926147e-02 2.238679677248001099e-01 -1.116893291473388672e-01 -4.121346771717071533e-02 -2.319678366184234619e-01 -2.756122648715972900e-01 -6.424378603696823120e-02 8.558448404073715210e-02 -1.126955300569534302e-01 -1.007418055087327957e-02 1.106745451688766479e-01 -1.173667609691619873e-02 6.348566710948944092e-02 -1.261419057846069336e-01 -4.912371337413787842e-01 4.036098718643188477e-01 9.704345837235450745e-03 2.504938542842864990e-01 -4.359720274806022644e-02 5.543247237801551819e-02 2.351577281951904297e-01 6.958509981632232666e-02
-3.818997144699096680e-01 1.214797981083393097e-02 -3.027831315994262695e-01 2.537517063319683075e-02 -1.323030740022659302e-01 1.512227505445480347e-01 1.917095780372619629e-01 7.528574019670486450e-02 2.229806482791900635e-01 1.293226033449172974e-01 9.371875226497650146e-02 -5.022404715418815613e-02 -5.904002487659454346e-02 -4.317138344049453735e-02 1.100301742553710938e-01 -1.970919519662857056e-01 -2.546436190605163574e-01 3.479317724704742432e-01 -9.469542652368545532e-02 -4.875458404421806335e-02 1.098748110234737396e-02 3.410970866680145264e-01 -3.850404173135757446e-02 -1.043198332190513611e-01 -2.483111321926116943e-01 9.273786097764968872e-02 -1.857682019472122192e-01 -6.353112310171127319e-02 4.793261177837848663e-03 4.094979725778102875e-03 3.281483054161071777e-01 4.728402942419052124e-02
-8.794489502906799316e-02 -1.818560063838958740e-02 -1.715110242366790771e-01 -2.452492117881774902e-01 -4.312446713447570801e-02 5.792876705527305603e-02 1.371748745441436768e-01 6.996197998523712158e-02 -3.170982599258422852e-01 2.747757546603679657e-02 5.416561849415302277e-03 -7.378832902759313583e-03 6.578880548477172852e-02 -2.560582458972930908e-01 -2.686867415904998779e-01 -3.497793376445770264e-01 -1.694801896810531616e-01 -2.293597161769866943e-02 -1.663986295461654663e-01 2.870086729526519775e-01 3.465451300144195557e-02 -6.025619432330131531e-02 1.432798951864242554e-01 -3.480994701385498047e-02 4.967762902379035950e-02 1.908586174249649048e-02 -6.509051891043782234e-04 1.654163300991058350e-01 -9.563653916120529175e-02 2.635021209716796875e-01 4.812318086624145508e-01 3.713213652372360229e-02
-2.397545576095581055e-01 -2.712099626660346985e-02 4.852810502052307129e-02 -4.055805038660764694e-03 -1.795098930597305298e-01 2.049530595541000366e-01 1.133701428771018982e-01 4.946227744221687317e-02 2.698531150817871094e-01 1.692540794610977173e-01 1.511581540107727051e-01 2.889392077922821045e-01 -1.252021193504333496e-01 1.475648880004882812e-01 6.484607607126235962e-02 -1.939515173435211182e-01 1.420831084251403809e-01 2.349022030830383301e-02 -2.915721833705902100e-01 -2.126670479774475098e-01 1.809548586606979370e-01 5.234125256538391113e-02 -1.121342834085226059e-02 -1.219716295599937439e-01 5.412196367979049683e-02 4.879148006439208984e-01 -2.962566912174224854e-02 -1.030249819159507751e-01 -1.872798353433609009e-01 -8.556877076625823975e-02 2.309827655553817749e-01 -1.144889444112777710e-01
-2.364502251148223877e-01 3.395783007144927979e-01 -2.143924236297607422e-01 8.562693744897842407e-02 -8.407734334468841553e-02 -1.273940131068229675e-02 3.366913497447967529e-01 1.585335731506347656e-01 -3.150889277458190918e-01 1.338120270520448685e-02 1.049220338463783264e-01 3.050778508186340332e-01 -1.993162930011749268e-01 1.696594506502151489e-01 -2.195507884025573730e-01 -1.075945124030113220e-01 1.073862388730049133e-01 2.515670955181121826e-01 -3.733837604522705078e-02 -7.310025393962860107e-02 -2.864608541131019592e-02 1.530928909778594971e-01 1.396921426057815552e-01 3.696387633681297302e-02 -3.936515375971794128e-02 1.890160888433456421e-01 -2.930832654237747192e-02 2.097431756556034088e-02 -1.547230929136276245e-01 3.973198309540748596e-02 2.750424444675445557e-01 1.774523407220840454e-01
-3.221909701824188232e-01 1.771944165229797363e-01 6.322698295116424561e-02 -2.673325538635253906e-01 -2.443740665912628174e-01 3.903061524033546448e-02 2.466381639242172241e-01 -2.200513891875743866e-02 -3.101424872875213623e-01 -1.621528118848800659e-01 5.661898851394653320e-02 2.193294279277324677e-02 -4.604477807879447937e-02 -1.574724316596984863e-01 -4.511828348040580750e-02 -3.412783145904541016e-01 2.180226743221282959e-01 7.070831954479217529e-03 -1.682565361261367798e-01 -1.507372111082077026e-01 4.605391994118690491e-02 9.540577977895736694e-02 -1.479560136795043945e-01 8.912280201911926270e-02 -1.452977806329727173e-01 2.252275645732879639e-01 -9.823250025510787964e-02 3.227827250957489014e-01 -1.219222471117973328e-01 -5.634967610239982605e-02 2.129561454057693481e-01 8.025190234184265137e-02
-3.237896859645843506e-01 1.748085021972656250e-01 -2.202946841716766357e-01 -3.998789191246032715e-02 6.405823677778244019e-02 1.535869091749191284e-01 1.782657653093338013e-01 4.821729287505149841e-02 7.942365109920501709e-02 -1.721892952919006348e-01 -1.348818838596343994e-01 3.898097202181816101e-02 -1.095581427216529846e-01 1.223015785217285156e-02 3.673377260565757751e-02 3.475673496723175049e-02 -9.085904061794281006e-02 -5.714223906397819519e-02 -2.824540138244628906e-01 -2.062516212463378906e-01 -6.164892017841339111e-02 3.715172782540321350e-02 2.302666902542114258e-01 3.000315427780151367e-01 -3.018735051155090332e-01 -5.193023383617401123e-02 -2.370767593383789062e-01 -1.881066560745239258e-01 1.110124140977859497e-01 -4.825454950332641602e-02 4.360840022563934326e-01 -9.999504685401916504e-02
-3.366617262363433838e-01 1.334836333990097046e-01 5.355351045727729797e-02 1.420123875141143799e-01 7.321652770042419434e-02 1.328996196389198303e-02 1.315564960241317749e-01 3.915131092071533203e-02 1.101356521248817444e-01 2.973655164241790771e-01 2.765470556914806366e-02 -1.901926249265670776e-01 -2.803099751472473145e-01 -1.657365076243877411e-02 -1.261321157217025757e-01 6.510618329048156738e-02 8.605593442916870117e-02 -2.639171183109283447e-01 -4.604919999837875366e-02 -3.027382493019104004e-02 -1.066028997302055359e-01 4.763560369610786438e-02 8.361607044935226440e-02 3.035124391317367554e-02 -1.590068787336349487e-01 3.532119691371917725e-01 -2.833614349365234375e-01 6.437323987483978271e-02 -2.382469773292541504e-01 -3.165087476372718811e-02 3.948570191860198975e-01 1.874610632658004761e-01
-8.267188072204589844e-02 -3.880408406257629395e-02 -5.534339696168899536e-02 -7.173892110586166382e-02 -1.284940242767333984e-01 9.187244623899459839e-02 3.555583059787750244e-01 -5.409699399024248123e-03 1.134608387947082520e-01 -7.892723381519317627e-02 -2.595145702362060547e-01 4.751199185848236084e-01 -2.392119616270065308e-01 -4.926254972815513611e-02 9.026356786489486694e-02 -1.676675677299499512e-01 -5.509851500391960144e-02 -1.493125557899475098e-01 -3.787042945623397827e-02 4.960200935602188110e-02 2.530987262725830078e-01 -3.302000835537910461e-02 3.102067112922668457e-01 -1.657108813524246216e-01 2.750050276517868042e-02 9.655474871397018433e-02 3.174363076686859131e-02 -1.475630551576614380e-01 3.776164725422859192e-02 1.635691225528717041e-01 3.715043365955352783e-01 -8.263960480690002441e-02
-4.172753691673278809e-01 -5.620849877595901489e-02 -3.484909534454345703e-01 4.100654646754264832e-02 -5.964883789420127869e-02 1.692721843719482422e-01 1.294830441474914551e-01 -4.028259962797164917e-02 -2.558044493198394775e-01 1.550229787826538086e-01 1.658958345651626587e-01 -1.037543192505836487e-01 -1.803488731384277344e-01 -1.391780283302068710e-02 -1.470507234334945679e-01 -7.119684014469385147e-03 -1.349271982908248901e-01 -2.180510908365249634e-01 -3.322677314281463623e-01 2.062555029988288879e-02 -1.126615256071090698e-01 -5.657650157809257507e-02 3.195620179176330566e-01 7.517970167100429535e-03 1.418987065553665161e-01 -4.272148013114929199e-03 -9.627135097980499268e-02 -4.089659824967384338e-02 -1.986663639545440674e-01 2.079154551029205322e-01 1.582590490579605103e-01 1.826480031013488770e-01
-3.060504794120788574e-01 7.401608675718307495e-02 5.067777819931507111e-03 2.041696161031723022e-01 -6.175019219517707825e-02 -4.062284249812364578e-03 1.865646690130233765e-01 -9.009540826082229614e-02 1.026039570569992065e-01 2.566151320934295654e-01 9.499181807041168213e-02 -2.737420983612537384e-02 -1.040830612182617188e-01 -1.462477147579193115e-01 -2.657675147056579590e-01 -4.428800940513610840e-01 1.186854466795921326e-01 -2.895507812500000000e-01 2.273547798395156860e-01 -1.102187111973762512e-01 -7.164543960243463516e-03 3.525763377547264099e-02 1.418448090553283691e-01 -9.421108663082122803e-02 -1.942817568778991699e-01 1.021485626697540283e-01 -1.127276942133903503e-01 2.707928419113159180e-02 4.111455008387565613e-02 2.153302431106567383e-01 3.355748653411865234e-01 -1.135740876197814941e-01
-9.721080213785171509e-02 8.784707635641098022e-02 3.112834133207798004e-02 -8.274367451667785645e-02 -1.561045050621032715e-01 -1.403147727251052856e-01 1.016421020030975342e-01 3.345446661114692688e-02 -2.697797715663909912e-01 -1.257765889167785645e-01 3.654417693614959717e-01 1.390272825956344604e-01 -2.899917066097259521e-01 -1.075765937566757202e-01 -2.103937603533267975e-02 -2.503737807273864746e-01 -1.300674397498369217e-02 -1.693940311670303345e-01 6.698925979435443878e-03 -1.693945825099945068e-01 5.791464447975158691e-02 2.543079257011413574e-01 -5.979877710342407227e-02 -3.595648705959320068e-01 -2.224991470575332642e-01 1.714850962162017822e-01 -1.594187915325164795e-01 -3.943987563252449036e-02 -2.059057801961898804e-01 5.606547743082046509e-02 3.275761008262634277e-01 4.487514495849609375e-02
-2.003544867038726807e-01 -1.736107654869556427e-02 -1.216987334191799164e-02 -2.678153216838836670e-01 -2.334364354610443115e-01 9.707573056221008301e-02 3.038511574268341064e-01 -1.468718796968460083e-01 3.735546767711639404e-02 -6.260250508785247803e-02 2.139348089694976807e-01 3.973523154854774475e-02 -1.007644236087799072e-01 2.409221976995468140e-01 -4.102552235126495361e-01 -7.120157033205032349e-02 -1.181399226188659668e-01 9.998150914907455444e-02 -2.634393870830535889e-01 -1.891357153654098511e-01 7.361625880002975464e-02 2.423229962587356567e-01 2.439545094966888428e-01 1.422136276960372925e-01 1.541182994842529297e-01 1.291442811489105225e-01 -1.440376602113246918e-02 1.518039852380752563e-01 -2.261355891823768616e-02 2.484667152166366577e-01 1.096976101398468018e-01 6.830415874719619751e-02
-6.365893036127090454e-02 -1.072894781827926636e-01 -4.282596707344055176e-02 -6.431525945663452148e-02 -3.294530510902404785e-01 2.030394673347473145e-01 2.097200155258178711e-01 8.868272416293621063e-03 2.831225991249084473e-01 -6.791914999485015869e-02 3.184080496430397034e-02 2.275042468681931496e-03 9.326463937759399414e-02 1.162151396274566650e-01 -2.098353952169418335e-01 -2.716712355613708496e-01 2.116426229476928711e-01 1.473677754402160645e-01 -6.577000766992568970e-02 -2.023964971303939819e-01 -2.206272035837173462e-01 2.121426016092300415e-01 7.566136121749877930e-02 -1.590378284454345703e-01 -3.717872202396392822e-01 2.327386848628520966e-02 -1.223312839865684509e-01 2.671661078929901123e-01 2.654088102281093597e-02 -8.113341778516769409e-02 2.834338247776031494e-01 9.787399321794509888e-02
-2.796985208988189697e-01 3.498986735939979553e-02 -1.523339301347732544e-01 -1.971769481897354126e-01 -1.514658145606517792e-02 1.908812858164310455e-02 1.208776906132698059e-01 -2.207844704389572144e-02 1.221211925148963928e-01 -5.146102234721183777e-02 1.254413276910781860e-01 2.923449277877807617e-01 -8.453085273504257202e-02 2.853567525744438171e-02 1.674882322549819946e-01 -1.774331033229827881e-01 -2.676185965538024902e-01 -2.710095643997192383e-01 -1.075934618711471558e-01 5.228338297456502914e-03 -2.959502115845680237e-02 -1.342812646180391312e-02 4.262740612030029297e-01 -1.329572200775146484e-01 7.850984111428260803e-03 -1.166823059320449829e-01 -4.849024489521980286e-02 -1.215920969843864441e-01 -1.153090074658393860e-01 3.215100765228271484e-01 3.834975957870483398e-01 -6.963815540075302124e-02
-8.270779997110366821e-02 2.867754176259040833e-02 1.314586549997329712e-01 -6.898260116577148438e-02 3.045027554035186768e-01 2.237686067819595337e-01 3.337962329387664795e-01 -2.382475286722183228e-01 7.164809852838516235e-02 -2.183045633137226105e-02 2.260927557945251465e-01 1.697713732719421387e-01 -2.276347130537033081e-01 -1.808636337518692017e-01 -6.713289022445678711e-02 -1.926771551370620728e-01 3.388481587171554565e-02 1.129336953163146973e-01 1.633969545364379883e-01 -6.509976089000701904e-02 9.985009580850601196e-02 -1.090285181999206543e-01 1.955606788396835327e-01 -8.215642720460891724e-02 -3.107413947582244873e-01 -1.446339488029479980e-01 3.654220700263977051e-02 -1.293167322874069214e-01 -1.327610760927200317e-01 2.962438762187957764e-02 3.630836606025695801e-01 2.237189114093780518e-01
-2.448298484086990356e-01 -2.501854002475738525e-01 1.995570026338100433e-02 -1.519341170787811279e-01 6.639508157968521118e-02 7.416336238384246826e-02 1.559089571237564087e-01 1.666700989007949829e-01 -1.181834787130355835e-01 1.294928640127182007e-01 1.014994531869888306e-01 2.144522517919540405e-01 2.152620851993560791e-01 -9.139340370893478394e-02 -4.876545816659927368e-02 -2.237452566623687744e-01 -2.923905253410339355e-01 -6.010420247912406921e-02 -1.429608017206192017e-01 -9.718035161495208740e-02 -1.253843903541564941e-01 2.603047788143157959e-01 1.827810406684875488e-01 -3.434114456176757812e-01 -4.094847440719604492e-01 6.104231253266334534e-02 3.601938113570213318e-02 1.711226403713226318e-01 -1.139663085341453552e-01 -2.250286524940747768e-05 1.648488491773605347e-01 4.330936819314956665e-02
-2.377681434154510498e-01 1.334072649478912354e-01 -1.384621113538742065e-01 -2.239649929106235504e-02 -2.733430080115795135e-02 -3.149812519550323486e-01 1.173214614391326904e-01 -1.415329873561859131e-01 -3.673846125602722168e-01 -1.251920759677886963e-01 -1.522719860076904297e-02 2.220653593540191650e-01 -1.167746260762214661e-01 1.685146540403366089e-01 -1.738010644912719727e-01 -2.455773055553436279e-01 -2.111704498529434204e-01 2.305359989404678345e-01 -2.288506329059600830e-01 -4.782123863697052002e-02 1.229309365153312683e-01 -3.079419210553169250e-02 8.928469568490982056e-02 -8.839678019285202026e-02 -9.968742728233337402e-02 1.745602041482925415e-01 -1.083482503890991211e-01 -7.618973031640052795e-03 -3.581764549016952515e-02 -9.111870080232620239e-03 4.488231837749481201e-01 -1.554646808654069901e-02
-1.801433563232421875e-01 4.793311934918165207e-03 1.149074211716651917e-01 6.778919696807861328e-02 -2.042032331228256226e-01 -1.534838080406188965e-01 3.551466464996337891e-01 4.028061870485544205e-03 -2.327014803886413574e-01 -8.693709969520568848e-02 -1.009802073240280151e-01 -4.010200500488281250e-02 1.878442475572228432e-03 -1.668343096971511841e-01 4.890368878841400146e-02 -3.606729805469512939e-01 7.458938658237457275e-02 -2.394748032093048096e-01 -1.428515911102294922e-01 8.269304409623146057e-03 6.036173552274703979e-02 1.458193659782409668e-01 6.343623250722885132e-02 -9.680792689323425293e-03 -2.182625979185104370e-01 4.459627568721771240e-01 1.075649708509445190e-01 3.821787238121032715e-02 -1.984226256608963013e-01 9.216105937957763672e-02 3.203181624412536621e-01 4.544309154152870178e-02
-4.195688068866729736e-01 9.428813308477401733e-02 1.071860864758491516e-01 1.016389392316341400e-02 -2.187221199274063110e-01 -8.229443430900573730e-02 1.307673305273056030e-01 -1.530853360891342163e-01 -1.255589574575424194e-01 1.172140613198280334e-01 -2.261757999658584595e-01 2.306071110069751740e-03 -3.205833137035369873e-01 5.972765386104583740e-02 -3.345010578632354736e-01 -3.305967524647712708e-02 -1.396163702011108398e-01 -4.269165918231010437e-02 -3.340317904949188232e-01 1.350608319044113159e-01 -2.815516293048858643e-01 1.661968603730201721e-02 3.051459491252899170e-01 3.626645728945732117e-02 5.895879864692687988e-02 2.548340521752834320e-02 -2.248145639896392822e-02 -1.104852259159088135e-01 -1.173111051321029663e-01 8.401008695363998413e-02 2.088591605424880981e-01 4.418395087122917175e-02
-2.530214786529541016e-01 -1.370178908109664917e-01 -3.313930239528417587e-03 1.494452506303787231e-01 -4.332773759961128235e-02 1.545665115118026733e-01 3.451885282993316650e-01 -1.122835874557495117e-01 1.306104212999343872e-01 -4.714789614081382751e-02 -3.496412653475999832e-03 -2.563651464879512787e-02 1.360755600035190582e-02 1.081242859363555908e-01 -3.427335023880004883e-01 -1.866845339536666870e-01 -6.853200495243072510e-02 4.099492728710174561e-02 -4.764584898948669434e-01 -9.871681779623031616e-02 -8.491554111242294312e-02 8.365875482559204102e-02 2.971923947334289551e-01 -1.725460775196552277e-02 7.181229442358016968e-02 1.959022134542465210e-01 4.515523463487625122e-02 -1.386454608291387558e-02 -1.590926796197891235e-01 3.446828126907348633e-01 1.058143228292465210e-01 7.836320251226425171e-02
-3.255933821201324463e-01 -8.144208043813705444e-02 -5.507662892341613770e-02 -3.358284533023834229e-01 -8.729097992181777954e-02 6.201695650815963745e-02 1.426833271980285645e-01 6.019812077283859253e-02 -4.781510680913925171e-02 9.826043248176574707e-02 2.337311394512653351e-02 3.057597279548645020e-01 -5.449375882744789124e-02 -8.269530721008777618e-03 -1.622713520191609859e-03 -2.347056940197944641e-02 4.968341439962387085e-02 -5.491507239639759064e-03 -2.018824368715286255e-01 -6.466083228588104248e-02 -4.794188216328620911e-02 3.228106498718261719e-01 4.211181029677391052e-02 -2.530013620853424072e-01 -5.440492928028106689e-02 1.193629503250122070e-01 1.009334921836853027e-01 2.531194686889648438e-01 -3.145161271095275879e-01 -2.958001494407653809e-01 3.449487686157226562e-01 9.964451193809509277e-02
-9.768224507570266724e-02 1.129281222820281982e-01 -7.608903199434280396e-02 9.863143414258956909e-02 -2.132591009140014648e-01 -1.848553121089935303e-02 2.198228240013122559e-01 -1.900437623262405396e-01 9.911090880632400513e-02 -1.381764262914657593e-01 -2.058141529560089111e-01 2.003598511219024658e-01 1.029338985681533813e-01 2.363021951168775558e-03 -1.750696301460266113e-01 -1.184311434626579285e-01 -8.256998658180236816e-02 1.567921191453933716e-01 -2.131626307964324951e-01 -2.882257848978042603e-02 1.488204486668109894e-02 1.429669857025146484e-01 -2.968909032642841339e-02 -8.224131166934967041e-02 -2.335013896226882935e-01 2.972863018512725830e-01 -1.421602517366409302e-01 3.491875529289245605e-01 -1.500792503356933594e-01 3.788586705923080444e-02 4.995045661926269531e-01 -2.735024690628051758e-02
-1.573320031166076660e-01 -1.031339690089225769e-01 -8.895699679851531982e-02 -1.035074964165687561e-01 6.708481907844543457e-02 9.634159505367279053e-02 1.598013788461685181e-01 1.565102040767669678e-01 1.643087901175022125e-02 -2.513862848281860352e-01 2.011977881193161011e-02 5.522983148694038391e-02 -3.858932256698608398e-01 -1.404210627079010010e-01 -1.275115013122558594e-01 -2.279219925403594971e-01 1.245530620217323303e-01 -1.811710894107818604e-01 -6.504995375871658325e-02 -2.149047702550888062e-02 1.309634745121002197e-01 -6.623305380344390869e-02 5.535043478012084961e-01 1.724252998828887939e-01 -7.521687075495719910e-03 -2.060026377439498901e-01 -1.663146466016769409e-01 -7.962343841791152954e-02 -9.199658036231994629e-02 -1.160507425665855408e-01 2.588692307472229004e-01 -4.801356047391891479e-02
-1.933740526437759399e-01 -2.182738333940505981e-01 -5.511133074760437012e-01 -1.637197136878967285e-01 -1.814673771150410175e-03 -1.848004311323165894e-01 2.183861881494522095e-01 -6.710151582956314087e-02 -6.741514801979064941e-02 -1.112900376319885254e-01 1.236671283841133118e-01 1.432091295719146729e-01 1.973211765289306641e-02 -1.655626669526100159e-02 -1.795085817575454712e-01 -4.063430428504943848e-02 -1.108361314982175827e-02 2.628904581069946289e-01 1.232789382338523865e-01 -1.724501103162765503e-01 -1.037874538451433182e-02 -1.415424048900604248e-01 1.218078434467315674e-01 -6.779197603464126587e-02 -1.112782508134841919e-01 1.612415164709091187e-01 -1.079491823911666870e-01 -8.222781121730804443e-03 -1.550651043653488159e-01 4.418571013957262039e-03 3.351883888244628906e-01 2.656098008155822754e-01
-3.117208480834960938e-01 -1.456693857908248901e-01 -1.149693578481674194e-01 6.062185019254684448e-02 -2.029660046100616455e-01 5.166474357247352600e-02 3.376237154006958008e-01 2.653232514858245850e-01 1.260599792003631592e-01 -1.479922831058502197e-01 2.484041154384613037e-01 1.499907374382019043e-01 -1.299817711114883423e-01 -2.753289341926574707e-01 -5.493545904755592346e-02 -6.335909664630889893e-02 -2.901634015142917633e-02 -1.286427080631256104e-01 -2.250192165374755859e-01 -3.192511796951293945e-01 -4.463928565382957458e-02 -1.109191700816154480e-01 1.653701066970825195e-01 1.625552624464035034e-01 5.047509446740150452e-02 2.361308932304382324e-01 -2.056071162223815918e-01 -9.858415275812149048e-02 -5.833316594362258911e-02 -1.366941630840301514e-01 2.001740783452987671e-01 6.533991545438766479e-02
-2.747149765491485596e-01 1.792493611574172974e-01 -1.132827848196029663e-01 5.576977133750915527e-02 -1.926859170198440552e-01 2.533852159976959229e-01 2.450573444366455078e-01 9.548377990722656250e-02 2.074510157108306885e-01 1.066264063119888306e-01 1.627899855375289917e-01 -5.823846906423568726e-02 1.711936593055725098e-01 -1.797660253942012787e-02 -1.913726478815078735e-01 -4.239979386329650879e-01 -1.445335596799850464e-01 -1.373996436595916748e-01 9.622275829315185547e-02 2.261497313156723976e-03 1.577734053134918213e-01 7.552669942378997803e-02 -2.117676660418510437e-02 -9.038886427879333496e-02 1.051996573805809021e-01 1.539385020732879639e-01 -1.250344812870025635e-01 2.709060311317443848e-01 1.709575802087783813e-01 -5.251307040452957153e-02 3.330771327018737793e-01 1.437716931104660034e-01
-3.813080191612243652e-01 -4.860359430313110352e-02 -5.816823989152908325e-02 -2.994489669799804688e-01 -1.722154170274734497e-01 1.648663282394409180e-01 5.284779146313667297e-02 -2.126787602901458740e-01 -1.860363632440567017e-01 1.759490668773651123e-01 1.880450546741485596e-02 1.969655603170394897e-01 -1.545991301536560059e-01 2.260901927947998047e-01 -1.315612941980361938e-01 -2.859074436128139496e-02 9.703511744737625122e-02 1.220681592822074890e-01 -3.422275781631469727e-01 2.077409029006958008e-01 -5.668089538812637329e-02 1.315716058015823364e-01 2.347292304039001465e-01 -1.794837266206741333e-01 -8.861821144819259644e-02 1.381748020648956299e-01 3.944447264075279236e-03 2.254257164895534515e-02 -2.770660519599914551e-01 -1.891138702630996704e-01 1.361421495676040649e-01 -7.417794317007064819e-02
-1.556432396173477173e-01 1.210671290755271912e-01 -2.364236116409301758e-01 -1.576316505670547485e-01 -1.983276009559631348e-01 1.894417107105255127e-01 2.452424913644790649e-01 4.630488157272338867e-02 -1.721526235342025757e-01 -1.229156851768493652e-01 2.505813539028167725e-01 -1.203619986772537231e-01 -1.472222954034805298e-01 -1.273668184876441956e-02 2.834454365074634552e-02 -4.469870626926422119e-01 -2.920449674129486084e-01 -2.098791114985942841e-02 5.278024077415466309e-02 -1.607047766447067261e-01 2.375555783510208130e-01 1.790445297956466675e-01 -7.893285155296325684e-02 -1.550145745277404785e-01 2.379921078681945801e-02 2.264783950522542000e-03 -2.712847590446472168e-01 2.422453090548515320e-02 -1.501966565847396851e-01 -7.139585167169570923e-02 1.463384926319122314e-01 2.036828100681304932e-01
-2.070800065994262695e-01 -2.053891122341156006e-01 3.949822485446929932e-02 -2.746177315711975098e-01 -9.442545473575592041e-02 2.233722805976867676e-01 2.957261502742767334e-01 -6.721923500299453735e-02 -2.219377607107162476e-01 -5.491892620921134949e-02 -8.224003762006759644e-02 2.377393096685409546e-01 -9.243240207433700562e-02 -4.321907646954059601e-03 -1.064870879054069519e-01 7.081266492605209351e-02 6.615099310874938965e-02 6.756076961755752563e-02 -2.219248563051223755e-01 -3.860749537125229836e-03 -1.640227437019348145e-01 1.674728989601135254e-01 -4.484333470463752747e-02 -3.298328220844268799e-01 -1.254027485847473145e-01 1.146059185266494751e-01 1.872919313609600067e-02 1.582465618848800659e-01 -2.648521661758422852e-01 -2.470862865447998047e-01 3.696959316730499268e-01 -2.487165667116641998e-02
-1.600410938262939453e-01 2.414980530738830566e-02 1.569605171680450439e-01 -6.203946657478809357e-03 -9.340089745819568634e-03 1.441034078598022461e-01 3.363313376903533936e-01 -6.152942404150962830e-02 1.578415185213088989e-01 1.235666498541831970e-01 -1.762329190969467163e-01 -1.141392141580581665e-01 -5.264543741941452026e-02 2.421594783663749695e-02 -3.722744584083557129e-01 -2.588946223258972168e-01 1.799715459346771240e-01 -2.196775227785110474e-01 3.882146626710891724e-02 -1.272071003913879395e-01 2.960526011884212494e-02 1.648221164941787720e-01 2.950529009103775024e-02 -3.059559874236583710e-02 -3.475461602210998535e-01 2.306755036115646362e-01 -5.421772226691246033e-02 -3.034175559878349304e-02 -8.866081014275550842e-03 -2.291085012257099152e-02 4.334027469158172607e-01 -1.537614613771438599e-01
-8.983716368675231934e-02 1.055432185530662537e-01 -8.801766484975814819e-02 6.832516938447952271e-02 -2.347801178693771362e-01 1.906148903071880341e-02 1.457259207963943481e-01 -7.317654788494110107e-02 2.900600060820579529e-02 -1.256298422813415527e-01 1.707524508237838745e-01 2.742518782615661621e-01 -1.195172592997550964e-01 2.175844274461269379e-02 -1.981875300407409668e-01 -3.787339329719543457e-01 2.682667374610900879e-01 3.963585942983627319e-02 -7.117505371570587158e-02 -1.545292288064956665e-01 4.871257022023200989e-02 1.684099435806274414e-01 -4.105078801512718201e-02 -1.660751551389694214e-01 -2.794615328311920166e-01 2.460139393806457520e-01 -3.389225900173187256e-02 1.161843091249465942e-01 -2.563242614269256592e-01 -9.057550132274627686e-02 4.060502052307128906e-01 1.152917966246604919e-01
-1.980537474155426025e-01 -1.021849662065505981e-01 -2.465955764055252075e-01 3.456606995314359665e-03 8.931253850460052490e-02 -9.464061260223388672e-02 -4.348309338092803955e-02 -1.151942014694213867e-01 -1.262186318635940552e-01 -5.624664574861526489e-02 -2.711578309535980225e-01 2.513794898986816406e-01 -3.331432342529296875e-01 1.620328724384307861e-01 -1.828834265470504761e-01 3.484652563929557800e-02 -2.714573740959167480e-01 -2.328894287347793579e-02 1.466927467845380306e-03 -3.006305992603302002e-01 3.745045140385627747e-02 7.243973016738891602e-02 4.223799407482147217e-01 2.045493014156818390e-02 -1.377263367176055908e-01 2.603119313716888428e-01 9.598757140338420868e-03 4.279538616538047791e-02 -1.042308136820793152e-01 1.047616302967071533e-01 2.483481168746948242e-01 8.630510419607162476e-02
-2.059423178434371948e-01 -1.689201146364212036e-01 -2.178142517805099487e-01 -3.491111993789672852e-01 1.319593042135238647e-01 -3.878069296479225159e-02 4.059925675392150879e-01 -1.065684631466865540e-01 9.247495979070663452e-02 6.749006360769271851e-02 1.331814825534820557e-01 -9.676408953964710236e-03 7.850185781717300415e-02 -1.550975721329450607e-02 -2.387268543243408203e-01 -1.474332064390182495e-01 -7.859768718481063843e-02 -1.912835091352462769e-01 2.574359253048896790e-02 -2.374000847339630127e-02 6.149942427873611450e-02 4.622371494770050049e-02 2.965281009674072266e-01 2.277082763612270355e-02 1.434958428144454956e-01 4.880565684288740158e-03 -2.858363389968872070e-01 -2.626941204071044922e-01 -6.637563556432723999e-02 3.930677846074104309e-02 3.449812233448028564e-01 1.179519966244697571e-01
-1.654934585094451904e-01 -3.558550402522087097e-02 -1.056641712784767151e-01 -2.293574661016464233e-01 6.442763656377792358e-02 1.081638336181640625e-01 2.799094915390014648e-01 2.491575032472610474e-01 2.060744464397430420e-01 -4.606234654784202576e-02 2.334335744380950928e-01 2.757136523723602295e-01 -1.009854227304458618e-01 6.921497732400894165e-02 -2.730459868907928467e-01 -1.488372534513473511e-01 -1.338860578835010529e-02 -3.837073221802711487e-02 -1.143536791205406189e-01 -2.984541952610015869e-01 -1.194739807397127151e-02 -4.002908244729042053e-02 9.035603702068328857e-02 -5.879599228501319885e-02 2.170627415180206299e-01 2.568258643150329590e-01 -3.556456789374351501e-02 -2.365613728761672974e-01 -2.825715839862823486e-01 -9.841332584619522095e-02 2.954026758670806885e-01 -1.541826128959655762e-02
-9.202498197555541992e-02 -9.633176028728485107e-02 2.217192761600017548e-02 -1.642288714647293091e-01 -1.655652374029159546e-01 1.546319872140884399e-01 2.412372380495071411e-01 3.549677431583404541e-01 -4.144847393035888672e-02 -5.787509307265281677e-02 -7.739765103906393051e-03 8.610197156667709351e-02 -4.236906170845031738e-01 -1.888119429349899292e-01 -1.330446153879165649e-01 -1.808608323335647583e-01 1.601078733801841736e-02 -4.684795439243316650e-02 -2.384489960968494415e-02 -2.473126053810119629e-01 3.096697926521301270e-01 9.941980242729187012e-04 3.442479372024536133e-01 1.954196244478225708e-01 -2.870948612689971924e-02 -6.403575837612152100e-02 -3.595704585313796997e-02 -2.281552702188491821e-01 -4.549396783113479614e-02 2.165862917900085449e-02 2.511769831180572510e-01 2.182117104530334473e-02
1.388229895383119583e-02 -2.223952561616897583e-01 1.773494184017181396e-01 1.645892858505249023e-01 8.299942314624786377e-02 -2.475938796997070312e-01 1.685162782669067383e-01 7.842739671468734741e-02 -5.175558477640151978e-02 -1.937776356935501099e-01 2.035722285509109497e-01 -7.185572385787963867e-02 -2.258831411600112915e-01 -1.196710020303726196e-01 -1.680094152688980103e-01 -2.457794547080993652e-01 2.094618976116180420e-01 1.465946137905120850e-01 -1.404763907194137573e-01 -7.475287187844514847e-03 4.621870443224906921e-02 1.307348757982254028e-01 4.886451363563537598e-01 3.690756857395172119e-02 -1.517343074083328247e-01 1.686757197603583336e-03 -2.368484884500503540e-01 -7.491314411163330078e-02 -4.070494323968887329e-02 1.882528662681579590e-01 2.610128223896026611e-01 1.173697188496589661e-01
-2.053605616092681885e-01 2.640895731747150421e-02 5.581852421164512634e-02 -1.233838200569152832e-01 -6.237295642495155334e-02 1.286243796348571777e-01 5.527793765068054199e-01 -6.343401968479156494e-02 4.262306541204452515e-02 -1.047891229391098022e-01 3.097756803035736084e-01 7.362404465675354004e-02 -1.467013657093048096e-01 -1.136420518159866333e-01 -3.697536885738372803e-01 -5.887350067496299744e-02 -6.507404148578643799e-02 -9.455823153257369995e-02 -1.574193090200424194e-01 -3.555432558059692383e-01 -1.557093858718872070e-01 -2.004269361495971680e-01 8.218679577112197876e-02 1.297900676727294922e-01 4.219640046358108521e-02 -3.398236632347106934e-02 -1.099362820386886597e-01 1.006216332316398621e-01 -2.909835800528526306e-02 -3.039421513676643372e-02 2.014653384685516357e-01 -8.892478421330451965e-03
-1.467144042253494263e-01 -1.447359472513198853e-01 -7.651692628860473633e-02 2.725171670317649841e-02 -5.874144285917282104e-02 1.495342105627059937e-01 9.955582022666931152e-02 2.897367179393768311e-01 -2.350241839885711670e-01 1.855539828538894653e-01 4.366144910454750061e-02 6.252366304397583008e-02 -1.113382652401924133e-01 9.047862258739769459e-04 -3.336395323276519775e-01 -3.384587466716766357e-01 1.443326622247695923e-01 -8.673533052206039429e-02 4.851134121417999268e-02 -1.387399286031723022e-01 1.067541614174842834e-01 -3.101791143417358398e-01 1.544304774142801762e-03 6.993493996560573578e-03 2.558751590549945831e-02 1.784027814865112305e-01 -1.326432675123214722e-01 -3.220848143100738525e-01 -2.191475480794906616e-01 2.220897823572158813e-01 2.607332766056060791e-01 1.440412402153015137e-01
-2.192160487174987793e-01 -2.382644265890121460e-01 1.901775412261486053e-02 1.474635861814022064e-02 2.152324616909027100e-01 1.123693361878395081e-01 3.219515085220336914e-01 -5.039149895310401917e-02 9.755065548233687878e-04 4.710789769887924194e-02 2.893089652061462402e-01 1.532952114939689636e-02 -1.129399687051773071e-01 -1.959221661090850830e-01 -2.431287802755832672e-02 -3.538099825382232666e-01 -1.115751564502716064e-01 -1.333293020725250244e-01 -6.253364682197570801e-02 1.621837168931961060e-01 2.552416026592254639e-01 -1.032222360372543335e-01 1.433693915605545044e-01 -1.906027644872665405e-01 6.867419928312301636e-02 1.281920969486236572e-01 1.655410509556531906e-03 5.521206557750701904e-02 -3.204994797706604004e-01 -2.523459792137145996e-01 2.628495395183563232e-01 1.164781823754310608e-01
-3.484217822551727295e-01 7.532001286745071411e-02 -3.610771596431732178e-01 7.520937919616699219e-02 -2.232700735330581665e-01 1.696133315563201904e-01 2.124918848276138306e-01 8.894373476505279541e-02 2.797165885567665100e-02 3.242102451622486115e-03 -2.118120640516281128e-01 7.616261392831802368e-02 -1.954729482531547546e-02 -1.284191161394119263e-01 5.850761663168668747e-03 -6.868203729391098022e-02 -9.125399589538574219e-02 5.305123515427112579e-03 2.329693138599395752e-01 -1.395274884998798370e-02 1.644071489572525024e-01 -2.310671359300613403e-01 1.764259934425354004e-01 -2.261075228452682495e-01 1.218866184353828430e-01 -8.143000304698944092e-02 -4.022675007581710815e-02 -1.243097409605979919e-01 -1.855398863554000854e-01 2.270370721817016602e-01 4.112534821033477783e-01 -1.139074191451072693e-01
-3.731896281242370605e-01 3.805634006857872009e-02 -3.663543984293937683e-02 -3.463329970836639404e-01 2.878791280090808868e-02 1.578496396541595459e-01 -8.251864463090896606e-02 -5.352665111422538757e-02 -1.149116978049278259e-01 2.295599877834320068e-01 -2.682662382721900940e-02 5.848950147628784180e-02 -6.013058125972747803e-02 3.105709701776504517e-02 -3.855146765708923340e-01 -2.883788943290710449e-01 -1.997425109148025513e-01 -2.488307803869247437e-01 -9.538564831018447876e-02 -1.948201283812522888e-02 4.252675920724868774e-02 2.105167321860790253e-02 7.965017110109329224e-02 7.254398614168167114e-02 -1.043654046952724457e-02 -1.150924265384674072e-01 -1.739403456449508667e-01 2.458526343107223511e-01 -1.296577155590057373e-01 -3.145668208599090576e-01 2.195364236831665039e-01 5.478908494114875793e-02
-3.678256273269653320e-01 -7.193956524133682251e-02 -8.935695514082908630e-03 -6.145136803388595581e-02 -1.978034228086471558e-01 8.869355916976928711e-02 1.669916361570358276e-01 -8.543837815523147583e-02 5.740744993090629578e-02 -1.199658215045928955e-01 1.410655975341796875e-01 4.806671291589736938e-02 -7.488123327493667603e-02 -7.490753382444381714e-02 -8.384866267442703247e-02 -4.861877486109733582e-02 -7.708901911973953247e-02 -1.016668900847434998e-01 2.673879563808441162e-01 1.813243478536605835e-01 -7.935622334480285645e-02 1.223417669534683228e-01 4.847025498747825623e-03 -1.018577739596366882e-01 -3.899236917495727539e-01 2.865539193153381348e-01 -2.287021279335021973e-01 3.207105100154876709e-01 -1.486336886882781982e-01 -4.945405945181846619e-02 3.792017400264739990e-01 5.497323721647262573e-02
-2.210735976696014404e-01 -4.193638637661933899e-02 3.971841558814048767e-02 -1.409566551446914673e-01 -1.150998026132583618e-01 -2.044027447700500488e-01 1.575977504253387451e-01 -8.511576801538467407e-02 3.065142314881086349e-03 -7.232075929641723633e-02 4.333999380469322205e-02 3.091799616813659668e-01 -2.792532444000244141e-01 -8.214271068572998047e-02 -2.710289061069488525e-01 9.689836949110031128e-02 9.872654080390930176e-02 -4.290734976530075073e-02 -2.437131479382514954e-02 6.235718261450529099e-03 1.504481881856918335e-01 1.631221175193786621e-02 3.994741737842559814e-01 5.580259487032890320e-02 1.813494563102722168e-01 5.970527976751327515e-02 -2.809601724147796631e-01 1.266192644834518433e-01 -4.123678803443908691e-01 1.924259066581726074e-01 1.805984377861022949e-01 3.995041921734809875e-02
-3.799610435962677002e-01 -8.074830472469329834e-02 5.911009013652801514e-02 -2.441364824771881104e-01 -2.125664651393890381e-01 2.156848013401031494e-01 1.646406501531600952e-01 -1.647606492042541504e-01 -1.658842712640762329e-01 4.611668642610311508e-03 -1.627705991268157959e-02 -2.941709756851196289e-01 -6.870758719742298126e-03 -1.453528404235839844e-01 -2.910943329334259033e-01 -1.602848917245864868e-01 8.819800615310668945e-02 -1.562434434890747070e-01 -2.650091052055358887e-01 -1.203096210956573486e-01 1.181267760694026947e-02 -2.416225522756576538e-02 3.243997395038604736e-01 -1.228367313742637634e-01 1.465923786163330078e-01 1.424654871225357056e-01 -1.481533646583557129e-01 3.625236824154853821e-02 -9.950613975524902344e-02 2.210477143526077271e-01 8.310613781213760376e-02 -1.595351248979568481e-01
-8.290807902812957764e-02 1.900844573974609375e-01 7.428893446922302246e-02 -1.793891489505767822e-01 -8.532802015542984009e-02 1.542547643184661865e-01 4.326369166374206543e-01 2.387668192386627197e-01 1.355241686105728149e-01 -2.414776235818862915e-01 2.220984399318695068e-01 2.443020641803741455e-01 -6.024036556482315063e-02 -2.740635275840759277e-01 -3.625129461288452148e-01 -9.134472906589508057e-02 -1.507414132356643677e-01 2.774664759635925293e-02 -1.301114559173583984e-01 -3.589641675353050232e-02 -1.809964925050735474e-01 5.917316302657127380e-02 9.088142216205596924e-02 -3.838366642594337463e-02 -3.821261227130889893e-02 2.116908878087997437e-01 2.142256125807762146e-02 -1.631796807050704956e-01 8.382256329059600830e-02 1.220238953828811646e-01 2.382082343101501465e-01 1.110498514026403427e-02
-1.780776232481002808e-01 -1.678526401519775391e-01 -1.587266921997070312e-01 -7.612087577581405640e-02 -1.464255154132843018e-01 -4.344576597213745117e-02 1.865971982479095459e-01 1.832269504666328430e-02 -6.964053958654403687e-02 -4.506575642153620720e-04 2.043495476245880127e-01 -8.361705392599105835e-02 7.748904079198837280e-02 1.699856966733932495e-01 -4.014988541603088379e-01 -2.772634625434875488e-01 -1.708130538463592529e-02 -1.672780513763427734e-01 -8.632214367389678955e-02 7.038797484710812569e-04 1.999113708734512329e-01 -2.354324981570243835e-02 3.651702702045440674e-01 8.658893406391143799e-02 1.768747866153717041e-01 -7.119725644588470459e-02 -3.401903510093688965e-01 -2.150603085756301880e-01 -9.271965920925140381e-02 6.249566748738288879e-02 2.658811509609222412e-01 1.595159322023391724e-01
-2.209613472223281860e-01 -2.001519203186035156e-01 -7.258200645446777344e-02 -1.013628169894218445e-01 -3.425039649009704590e-01 6.134196370840072632e-02 2.420727163553237915e-01 2.047138288617134094e-02 4.715354368090629578e-02 3.502047061920166016e-02 -1.184511259198188782e-01 -8.231069892644882202e-02 -1.977680996060371399e-02 1.264565736055374146e-01 -1.913888454437255859e-01 -3.465221524238586426e-01 1.199482902884483337e-01 -1.490153074264526367e-01 2.205956429243087769e-01 -1.868344470858573914e-02 -1.886850595474243164e-01 1.700471788644790649e-01 -5.400256440043449402e-02 -2.468405812978744507e-01 -3.083079159259796143e-01 8.481939323246479034e-03 -4.018947482109069824e-02 -1.670741587877273560e-01 -1.829461008310317993e-01 -4.217157140374183655e-02 3.770608901977539062e-01 4.572518914937973022e-02
-2.999316155910491943e-01 5.023195222020149231e-02 -1.294146776199340820e-01 -1.919918358325958252e-01 -1.710821539163589478e-01 7.050422579050064087e-02 1.224574148654937744e-01 -8.332744240760803223e-02 6.748511921614408493e-03 -1.324677020311355591e-01 5.296109989285469055e-02 2.405374944210052490e-01 -1.681444644927978516e-01 -1.003989279270172119e-01 1.180075630545616150e-01 -2.865139842033386230e-01 -3.699785470962524414e-02 -2.122005224227905273e-01 9.793138504028320312e-02 1.305525600910186768e-01 4.509731382131576538e-02 -1.973101496696472168e-01 4.006525278091430664e-01 -1.725787073373794556e-01 2.153053693473339081e-02 -1.391159445047378540e-01 -1.474089622497558594e-01 -1.914378441870212555e-02 -1.300501674413681030e-01 3.332905769348144531e-01 3.058947920799255371e-01 -1.316101402044296265e-01
-1.890212297439575195e-01 4.329124465584754944e-02 6.408504396677017212e-02 -9.659843146800994873e-02 -7.641348987817764282e-02 -3.506248295307159424e-01 2.472348660230636597e-01 7.493153214454650879e-02 -1.840584427118301392e-01 -7.061488926410675049e-02 -1.214450821280479431e-01 6.401191349141299725e-04 -7.107081264257431030e-02 -6.514124106615781784e-04 -1.271559000015258789e-01 -3.013291954994201660e-01 -5.478174611926078796e-02 -1.149943992495536804e-01 -1.346176117658615112e-01 9.018197655677795410e-02 8.271791040897369385e-02 -5.804944783449172974e-02 1.528919488191604614e-01 -8.936046808958053589e-02 -4.286094903945922852e-01 3.863956928253173828e-01 7.775736600160598755e-02 1.178530827164649963e-01 -3.020875155925750732e-01 6.632481515407562256e-02 2.067301869392395020e-01 1.114453896880149841e-01
-3.167635202407836914e-01 -1.406311430037021637e-02 -2.516965866088867188e-01 -5.721307359635829926e-03 -2.392950206995010376e-01 -3.415572643280029297e-02 2.043981254100799561e-01 3.339233249425888062e-02 3.658396750688552856e-02 1.425186824053525925e-02 1.626995624974370003e-03 2.022555172443389893e-01 -1.786911860108375549e-02 -2.038768976926803589e-01 -1.809400022029876709e-01 -2.969770431518554688e-01 5.388489738106727600e-02 -8.617489039897918701e-02 -6.910314410924911499e-02 -1.183046996593475342e-01 1.804284155368804932e-01 4.554749000817537308e-03 1.325420290231704712e-01 -4.379501938819885254e-02 -2.629474997520446777e-01 4.373502731323242188e-01 4.967358335852622986e-02 3.413304090499877930e-01 -1.708206236362457275e-01 -2.142200246453285217e-02 1.975168436765670776e-01 1.679768785834312439e-02
-3.459697961807250977e-01 8.941818028688430786e-02 -1.334500610828399658e-01 -2.124168872833251953e-01 -1.647268086671829224e-01 1.343115717172622681e-01 1.553020626306533813e-01 -7.949696853756904602e-03 1.303656101226806641e-01 -7.696066051721572876e-02 1.281087100505828857e-01 1.196740865707397461e-01 -1.123488023877143860e-01 -1.161990389227867126e-01 -1.558772474527359009e-01 1.691641360521316528e-01 1.156230270862579346e-02 -2.518198192119598389e-01 -4.629246518015861511e-02 7.510666549205780029e-02 9.264020621776580811e-02 -1.707489043474197388e-01 2.399522215127944946e-01 -2.350056171417236328e-01 -1.549515575170516968e-01 -9.297499805688858032e-02 -1.655948013067245483e-01 -1.169207319617271423e-01 3.320139646530151367e-01 -7.922856509685516357e-02 4.004963040351867676e-01 1.865615993738174438e-01
-1.376014202833175659e-01 -9.409756958484649658e-02 7.180418074131011963e-02 6.927371770143508911e-02 3.241788595914840698e-02 1.898757070302963257e-01 1.045500710606575012e-01 1.658123284578323364e-01 1.336543560028076172e-01 6.836625933647155762e-02 1.057320535182952881e-01 -1.513754129409790039e-01 -2.857297360897064209e-01 -2.627398073673248291e-01 -3.367953300476074219e-01 -2.063006460666656494e-01 -1.247842758893966675e-01 6.908741197548806667e-04 -3.430359065532684326e-02 -1.271224617958068848e-01 2.281938046216964722e-01 -6.431125849485397339e-02 5.219080299139022827e-02 -1.068197470158338547e-02 -3.548577427864074707e-01 1.371337175369262695e-01 -2.890426218509674072e-01 7.889428734779357910e-02 1.573473811149597168e-01 1.788727641105651855e-01 3.273124098777770996e-01 1.819096356630325317e-01
-2.289221286773681641e-01 -2.488398551940917969e-02 8.699613809585571289e-02 -1.249122917652130127e-01 -1.030161753296852112e-01 -4.668545350432395935e-02 3.219190835952758789e-01 1.795518696308135986e-01 2.279189825057983398e-01 1.205056440085172653e-02 1.975836753845214844e-01 3.009212017059326172e-01 -5.977398902177810669e-02 -1.908174715936183929e-03 -6.058898195624351501e-02 -3.259988129138946533e-01 -6.587720662355422974e-02 -2.934745848178863525e-01 -1.132022440433502197e-01 -8.593723922967910767e-02 6.364820152521133423e-02 -1.105610057711601257e-01 -1.549067199230194092e-01 6.720043718814849854e-02 -1.385926753282546997e-01 3.466859161853790283e-01 -5.395504459738731384e-02 9.413410723209381104e-02 -1.669991062954068184e-03 2.708284258842468262e-01 2.983126938343048096e-01 1.047223061323165894e-01
-1.001606062054634094e-01 -1.259610354900360107e-01 1.251053065061569214e-01 1.453015506267547607e-01 -6.088323518633842468e-02 1.535327732563018799e-01 -2.773525379598140717e-02 3.474540710449218750e-01 -1.646173447370529175e-01 -1.532518508611246943e-04 2.482539862394332886e-01 9.396501630544662476e-02 -6.371612101793289185e-02 -1.279893890023231506e-02 -7.494303584098815918e-02 -5.722895264625549316e-02 -4.681560024619102478e-02 4.307996109127998352e-02 -2.646878361701965332e-01 4.118392243981361389e-02 -6.269005686044692993e-02 6.775420159101486206e-02 2.916201651096343994e-01 1.349005699157714844e-01 -5.823446810245513916e-02 1.793122589588165283e-01 -1.969141215085983276e-01 4.622835665941238403e-02 -4.587515294551849365e-01 2.957354485988616943e-02 3.162032365798950195e-01 3.202480375766754150e-01
-4.242907166481018066e-01 -1.588487327098846436e-01 -6.404753774404525757e-02 8.260113000869750977e-02 -9.602017700672149658e-02 -2.681164070963859558e-03 2.173824459314346313e-01 1.963089406490325928e-01 -1.131507083773612976e-01 -5.230402108281850815e-03 4.452184215188026428e-02 -6.057030707597732544e-02 -1.034064814448356628e-01 1.097798720002174377e-01 -2.934803962707519531e-01 -1.145739555358886719e-01 -1.587601155042648315e-01 -1.455684304237365723e-01 -1.790710836648941040e-01 -1.876284331083297729e-01 1.333868503570556641e-01 2.602526247501373291e-01 3.657199740409851074e-01 2.420838177204132080e-01 -2.078855633735656738e-01 8.796108514070510864e-02 -7.861150801181793213e-02 -2.283364534378051758e-01 7.593771815299987793e-02 1.986020356416702271e-01 4.031612724065780640e-02 -2.579936198890209198e-02
-2.426612079143524170e-01 4.860941320657730103e-03 -1.215785220265388489e-01 -2.217923700809478760e-01 2.986280806362628937e-02 -1.718920320272445679e-01 3.456588983535766602e-01 -7.161630317568778992e-03 -2.599895596504211426e-01 -2.062007039785385132e-01 -6.984960287809371948e-02 8.502177149057388306e-02 -2.128460910171270370e-03 6.131304427981376648e-02 -3.409582078456878662e-01 -1.193047091364860535e-01 -9.805066138505935669e-02 -1.576849967241287231e-01 -1.025975272059440613e-01 7.574632018804550171e-02 -1.141550913453102112e-01 -7.420433685183525085e-03 2.953462004661560059e-01 -1.694134622812271118e-01 2.985800206661224365e-01 1.606210172176361084e-01 -8.683450520038604736e-02 2.186295390129089355e-02 -2.172125428915023804e-01 2.269097417593002319e-01 2.620391845703125000e-01 2.485455572605133057e-02
-2.511672675609588623e-01 -9.152974933385848999e-03 1.880930215120315552e-01 1.019374132156372070e-01 -1.138318479061126709e-01 5.510123074054718018e-02 1.800921857357025146e-01 8.003620803356170654e-02 -1.202265024185180664e-01 -1.228921264410018921e-01 2.034788727760314941e-01 2.375325858592987061e-01 1.175340786576271057e-01 -8.676242828369140625e-02 1.675122380256652832e-01 -7.544235885143280029e-02 -2.942818216979503632e-03 2.231034934520721436e-01 -4.551406577229499817e-02 -1.659056842327117920e-01 -2.216616123914718628e-01 1.474360078573226929e-01 2.212612181901931763e-01 1.981491297483444214e-01 -6.380029767751693726e-02 2.400331795215606689e-01 -3.845451865345239639e-03 1.676419377326965332e-01 8.957578241825103760e-02 1.050648391246795654e-01 5.086863040924072266e-01 2.182928621768951416e-01
-1.519053429365158081e-01 -1.517148502171039581e-02 -1.782841794192790985e-02 1.151113361120223999e-01 -1.049323007464408875e-01 1.777881197631359100e-02 2.386576980352401733e-01 1.836658120155334473e-01 -2.224801629781723022e-01 -3.493987023830413818e-02 6.775673478841781616e-02 -1.513247489929199219e-01 1.204653009772300720e-01 2.443711310625076294e-01 -1.445999592542648315e-01 8.982700109481811523e-02 -1.808063536882400513e-01 5.515111237764358521e-02 -1.134436726570129395e-01 1.065085455775260925e-01 -1.119545921683311462e-01 5.193879827857017517e-02 1.271292716264724731e-01 -1.891915351152420044e-01 -8.071619272232055664e-02 -1.639683842658996582e-01 -1.664627790451049805e-01 4.292122274637222290e-02 -2.907639443874359131e-01 7.983903586864471436e-02 6.269601583480834961e-01 7.490223646163940430e-02
-8.137202262878417969e-02 -1.124249771237373352e-01 7.631982862949371338e-02 -1.723802983760833740e-01 -1.714276708662509918e-02 1.002182438969612122e-01 1.748048663139343262e-01 -1.394500285387039185e-01 3.273715451359748840e-02 -1.218579709529876709e-01 1.094833165407180786e-01 4.223407804965972900e-01 -4.114745259284973145e-01 -3.048872342333197594e-03 -1.909742653369903564e-01 -1.156798079609870911e-01 1.081226915121078491e-01 1.543500553816556931e-02 -3.334301412105560303e-01 -4.886862356215715408e-03 1.103793010115623474e-01 1.635632961988449097e-01 2.081750184297561646e-01 3.980633616447448730e-02 4.215185344219207764e-02 -8.066176623106002808e-02 -3.993800282478332520e-01 -4.990973696112632751e-02 -1.148298457264900208e-01 6.736231595277786255e-02 2.236487716436386108e-01 1.199955567717552185e-01
-2.300291061401367188e-01 -1.740666627883911133e-01 -5.972190201282501221e-02 1.518563479185104370e-01 -3.947823345661163330e-01 1.707746833562850952e-01 1.509732455015182495e-01 4.064783826470375061e-02 -4.615938756614923477e-03 -8.496741950511932373e-02 1.986562758684158325e-01 -4.948204383254051208e-03 3.834680095314979553e-02 -7.252518553286790848e-03 -1.158323884010314941e-01 -1.959995329380035400e-01 3.009804710745811462e-02 2.121607810258865356e-01 1.356353312730789185e-01 -3.261460363864898682e-02 2.595710195600986481e-02 1.482735127210617065e-01 1.499029695987701416e-01 -4.988575726747512817e-02 -1.888194978237152100e-01 9.714879095554351807e-02 -3.540643751621246338e-01 1.616046428680419922e-01 -2.049260437488555908e-01 -3.298158645629882812e-01 2.755894660949707031e-01 2.105335742235183716e-01
-2.656165957450866699e-01 -1.579221487045288086e-01 -5.882009491324424744e-02 -3.901486098766326904e-02 -1.050764694809913635e-01 2.026098519563674927e-01 2.485446184873580933e-01 -9.908334165811538696e-02 -3.746769623830914497e-03 4.091232642531394958e-02 5.904142744839191437e-03 -4.640482738614082336e-02 -1.465360820293426514e-01 4.623362794518470764e-02 -7.050940394401550293e-02 -2.123465687036514282e-01 -3.426688909530639648e-01 -2.840225100517272949e-01 -1.081851050257682800e-01 -4.828996360301971436e-01 4.680638201534748077e-03 -8.277443051338195801e-02 4.090688824653625488e-01 1.026670932769775391e-01 4.486833512783050537e-02 1.341905444860458374e-01 -7.511222362518310547e-02 5.458994209766387939e-02 4.650612547993659973e-02 4.193767160177230835e-02 6.147661060094833374e-02 -1.849657595157623291e-01
-2.770516574382781982e-01 2.337010651826858521e-01 -1.826225519180297852e-01 1.145484484732151031e-02 -3.455974161624908447e-01 3.741296753287315369e-02 2.951326966285705566e-01 1.446638405323028564e-01 -6.413056701421737671e-02 -3.018373548984527588e-01 1.255662441253662109e-01 3.217770904302597046e-02 -1.631048470735549927e-01 -1.654446721076965332e-01 -4.623301699757575989e-02 7.464636117219924927e-02 -5.165337771177291870e-02 7.222177088260650635e-02 2.459790408611297607e-01 -2.377038747072219849e-01 -6.174460053443908691e-02 6.069918721914291382e-02 2.418528944253921509e-01 -1.509083509445190430e-01 1.029934138059616089e-01 3.607725799083709717e-01 -2.197261452674865723e-01 1.141116488724946976e-02 1.190705690532922745e-02 -7.171563804149627686e-02 1.321617066860198975e-01 8.359853178262710571e-02
-3.285552561283111572e-01 -1.613280028104782104e-01 -2.369857728481292725e-01 -2.394161522388458252e-01 -1.412853300571441650e-01 -1.628621481359004974e-02 4.224228486418724060e-02 -2.639472112059593201e-02 6.993960589170455933e-02 -1.063609421253204346e-01 -7.568848133087158203e-02 -5.715199559926986694e-02 -4.945062845945358276e-02 1.022800430655479431e-01 -4.173284396529197693e-02 -3.174576535820960999e-02 -2.168205082416534424e-01 -2.330992817878723145e-01 -2.258457243442535400e-01 -1.325425207614898682e-01 -3.120172210037708282e-02 1.236719116568565369e-01 2.998775243759155273e-01 4.064059257507324219e-02 -2.837862968444824219e-01 -2.277269661426544189e-01 -2.421495169401168823e-01 -1.119015663862228394e-01 1.386544853448867798e-01 7.664492726325988770e-02 4.263461828231811523e-01 2.809556201100349426e-02
-2.575289905071258545e-01 4.020035266876220703e-01 8.207596093416213989e-02 -2.182441204786300659e-01 -2.816370129585266113e-01 7.090004533529281616e-02 3.863698840141296387e-01 -1.732390075922012329e-01 9.416482597589492798e-02 -9.855832159519195557e-02 3.169028833508491516e-02 1.255820095539093018e-01 -1.589741706848144531e-01 8.254303783178329468e-02 3.520378842949867249e-02 -1.195446997880935669e-01 7.953062653541564941e-02 1.147853061556816101e-01 1.319910585880279541e-01 -1.161265075206756592e-01 -1.731978952884674072e-01 -4.511535912752151489e-02 2.427676618099212646e-01 2.277353964745998383e-02 1.658347249031066895e-01 8.849900960922241211e-02 -2.434493303298950195e-01 1.034266203641891479e-01 -2.244884967803955078e-01 2.234980836510658264e-02 2.663850188255310059e-01 4.521349072456359863e-02
-3.159074112772941589e-02 -1.792990416288375854e-01 1.551904082298278809e-01 -6.250396836549043655e-04 -3.153289258480072021e-01 6.795760989189147949e-02 -8.676464110612869263e-02 1.055408865213394165e-01 -1.918070614337921143e-01 -1.065546497702598572e-01 2.472909688949584961e-01 1.499622762203216553e-01 -1.220387741923332214e-01 -1.577195078134536743e-01 -3.703925386071205139e-02 -6.710265576839447021e-02 -4.467429965734481812e-02 1.681353151798248291e-01 -1.161666065454483032e-01 1.508639776147902012e-03 -6.823877245187759399e-02 -3.521233797073364258e-02 4.843103289604187012e-01 1.349302381277084351e-01 -8.330522477626800537e-02 2.577427327632904053e-01 -1.658336073160171509e-01 1.180727183818817139e-01 -2.112901210784912109e-01 -1.812703311443328857e-01 3.388566672801971436e-01 1.818304061889648438e-01
-3.233369290828704834e-01 -2.144439145922660828e-02 3.525226935744285583e-02 -2.347183823585510254e-01 -1.087763607501983643e-01 2.176686972379684448e-01 2.651557624340057373e-01 3.876801729202270508e-01 -3.122855424880981445e-01 -1.633029431104660034e-01 9.878079593181610107e-02 1.001695767045021057e-01 -9.238740056753158569e-02 -1.584857553243637085e-01 -1.191703006625175476e-01 1.588772833347320557e-01 -1.322355866432189941e-01 -5.735800415277481079e-02 -6.686925888061523438e-02 1.154007315635681152e-01 -2.533978782594203949e-02 2.561027407646179199e-01 2.707766294479370117e-01 -2.018578499555587769e-01 -8.394027501344680786e-02 1.472993493080139160e-01 5.889941006898880005e-03 1.244750022888183594e-01 -1.694646924734115601e-01 -1.907020807266235352e-01 6.249558925628662109e-02 -9.817624092102050781e-02
9.773807227611541748e-02 -4.644333943724632263e-02 6.858258973807096481e-03 -2.481275498867034912e-01 1.004109084606170654e-01 1.327866762876510620e-01 1.274960190057754517e-01 -3.099883720278739929e-02 -8.002397418022155762e-02 -6.035244464874267578e-02 -3.644710779190063477e-02 -1.320560276508331299e-01 -1.499464064836502075e-01 2.234474569559097290e-01 -1.976043581962585449e-01 -3.747056722640991211e-01 2.994451522827148438e-01 -3.942570462822914124e-02 -1.943220794200897217e-01 -2.453803420066833496e-01 2.860804796218872070e-01 6.354407221078872681e-02 1.721234768629074097e-01 -1.263299137353897095e-01 -3.330194056034088135e-01 -2.360624726861715317e-03 -2.106803208589553833e-01 7.432679831981658936e-02 -2.770660817623138428e-01 4.400321096181869507e-02 1.840161234140396118e-01 8.381613343954086304e-02
-1.166489645838737488e-01 1.402613371610641479e-01 -1.545042842626571655e-01 -1.284693181514739990e-01 2.236560173332691193e-02 1.859451681375503540e-01 -1.424823999404907227e-01 -1.159085184335708618e-01 3.831323701888322830e-03 -1.668788492679595947e-01 4.488469660282135010e-02 -1.130729988217353821e-01 -2.612716853618621826e-01 -1.154183521866798401e-01 9.396555274724960327e-02 -2.101882696151733398e-01 -1.371995806694030762e-01 -2.942925095558166504e-01 -2.070387601852416992e-01 -1.045792028307914734e-01 2.147419154644012451e-01 -3.673962317407131195e-03 4.269872009754180908e-01 1.108344271779060364e-01 -8.349946886301040649e-02 -4.372405260801315308e-02 -7.307213544845581055e-02 8.640107512474060059e-02 2.028383612632751465e-01 -1.777845621109008789e-02 4.651970863342285156e-01 2.748953364789485931e-02
-2.034072279930114746e-01 -1.113476604223251343e-02 -2.593372762203216553e-01 7.916703820228576660e-02 1.009939536452293396e-01 1.446811109781265259e-01 2.810642421245574951e-01 -1.616194397211074829e-01 -4.488608986139297485e-02 -5.620223656296730042e-02 -3.474466130137443542e-02 -7.896661013364791870e-02 -4.830398038029670715e-02 3.830524161458015442e-03 -2.993824183940887451e-01 -3.561728894710540771e-01 1.079589724540710449e-01 4.205713421106338501e-02 -4.089561849832534790e-02 -1.131899133324623108e-01 1.560351848602294922e-01 -1.889543533325195312e-01 3.063668012619018555e-01 1.237000674009323120e-01 4.734531790018081665e-02 -7.631500810384750366e-02 -4.206220805644989014e-01 1.497124973684549332e-02 -1.110001951456069946e-01 1.284836083650588989e-01 1.333410590887069702e-01 2.972065508365631104e-01
-3.632763028144836426e-01 1.226306557655334473e-01 -2.237389385700225830e-01 4.369658417999744415e-03 3.999999538064002991e-02 2.016387693583965302e-02 -2.066106796264648438e-01 -5.638246238231658936e-02 -1.407751142978668213e-01 -2.032994925975799561e-01 -8.406482636928558350e-02 1.270912438631057739e-01 -3.354527056217193604e-01 1.889968067407608032e-01 -3.022536635398864746e-01 -4.693123325705528259e-02 -1.339998096227645874e-01 -1.058776229619979858e-01 -1.248377189040184021e-01 -7.062903791666030884e-02 1.640376448631286621e-01 2.244181334972381592e-01 1.610109061002731323e-01 -1.517847925424575806e-01 -5.250743776559829712e-02 6.351116299629211426e-02 2.034091651439666748e-01 -1.113127842545509338e-01 -1.390608102083206177e-01 5.192756652832031250e-02 3.830130696296691895e-01 1.536258459091186523e-01
-1.272093504667282104e-01 -8.469255268573760986e-02 -1.351805329322814941e-01 1.198772266507148743e-01 -6.167788431048393250e-02 1.259119659662246704e-01 4.573621228337287903e-02 6.705521792173385620e-02 -1.484510451555252075e-01 1.228365581482648849e-02 5.284457653760910034e-02 3.206548392772674561e-01 -9.683723747730255127e-02 8.252453804016113281e-02 -3.595546483993530273e-01 -2.772056758403778076e-01 1.891324520111083984e-01 -1.746425926685333252e-01 -3.888437151908874512e-02 -6.299182027578353882e-02 1.813766062259674072e-01 5.402039363980293274e-02 -5.681462958455085754e-02 -2.957398258149623871e-02 -1.808291673660278320e-01 3.704445958137512207e-01 -1.425982415676116943e-01 -1.610039733350276947e-03 -3.690042793750762939e-01 -1.307492554187774658e-01 3.312020003795623779e-01 5.248513817787170410e-02
-1.815246976912021637e-02 -7.281949371099472046e-02 -1.172570809721946716e-01 1.518386509269475937e-02 -6.843897700309753418e-02 5.452505499124526978e-02 2.756099402904510498e-01 3.043904602527618408e-01 -5.499786511063575745e-02 -1.651519984006881714e-01 9.731739759445190430e-02 8.314936608076095581e-02 -3.677767515182495117e-01 -1.131231039762496948e-01 -1.343777924776077271e-01 -2.788230776786804199e-01 -4.343742132186889648e-02 -9.034819900989532471e-02 -6.904021650552749634e-02 -6.280543655157089233e-02 2.658136487007141113e-01 1.214732509106397629e-02 4.977308511734008789e-01 8.708208054304122925e-02 7.638517767190933228e-02 -4.190246388316154480e-02 -1.053279936313629150e-01 -1.588441580533981323e-01 1.690547764301300049e-01 1.127662733197212219e-01 2.668925523757934570e-01 1.106718257069587708e-01
-3.182260096073150635e-01 2.477871328592300415e-01 -1.745514422655105591e-01 -1.840726658701896667e-02 -9.960161894559860229e-02 -4.041615128517150879e-02 2.312065958976745605e-01 4.175065085291862488e-02 1.552724093198776245e-02 -6.786327064037322998e-02 -2.732750177383422852e-01 8.811210840940475464e-02 -2.107302695512771606e-01 -6.251381337642669678e-02 8.516632765531539917e-02 -2.915776968002319336e-01 4.860879480838775635e-02 3.487055003643035889e-02 4.112191032618284225e-03 6.385380774736404419e-02 2.831280231475830078e-01 1.320272237062454224e-01 3.169804811477661133e-01 -2.845641039311885834e-02 -5.872505903244018555e-02 -1.504426747560501099e-01 1.770104765892028809e-01 6.855751574039459229e-02 4.518352821469306946e-02 -1.305452436208724976e-01 4.726466238498687744e-01 -2.743338793516159058e-02
-3.471243083477020264e-01 -2.149036526679992676e-01 -5.449428781867027283e-02 1.248811632394790649e-01 2.239494398236274719e-02 3.908091038465499878e-02 1.647113859653472900e-01 -4.768016561865806580e-02 -1.764352023601531982e-01 -9.098786860704421997e-02 1.618873700499534607e-02 -3.266737237572669983e-02 6.843795627355575562e-02 -6.589073687791824341e-03 -1.911005973815917969e-01 -3.143393695354461670e-01 1.609824895858764648e-01 -1.148403957486152649e-01 -4.406074061989784241e-02 -1.836313009262084961e-01 3.121595680713653564e-01 1.000029370188713074e-01 2.417517155408859253e-01 4.115600883960723877e-02 1.915411651134490967e-01 7.969986647367477417e-02 -3.401143848896026611e-01 -2.077813297510147095e-01 -5.958576872944831848e-02 1.551739871501922607e-01 2.771186530590057373e-01 2.320956140756607056e-01
-3.593951463699340820e-01 -4.001592844724655151e-02 -2.094438523054122925e-01 -1.743579357862472534e-01 1.247044280171394348e-01 -4.257064685225486755e-02 2.545149624347686768e-01 9.333734214305877686e-02 -3.077092170715332031e-01 -2.625643610954284668e-01 1.054591163992881775e-01 1.072770282626152039e-01 6.973833590745925903e-02 -6.587869673967361450e-02 -1.634602397680282593e-01 -3.300100862979888916e-01 1.622915267944335938e-01 -7.288584113121032715e-02 -2.328545972704887390e-02 2.056387811899185181e-01 7.222527265548706055e-02 1.018769815564155579e-01 2.766501903533935547e-01 -2.075883001089096069e-01 1.359204947948455811e-01 2.184459567070007324e-01 -8.912789076566696167e-02 1.663071364164352417e-01 -2.210163921117782593e-01 8.229905739426612854e-03 9.247888624668121338e-02 6.373124569654464722e-02
-2.341149449348449707e-01 2.464216798543930054e-01 1.439155489206314087e-01 7.275750488042831421e-02 -2.571957409381866455e-01 -1.738588511943817139e-01 2.825248241424560547e-01 -8.849833160638809204e-02 5.151150375604629517e-02 -6.167045608162879944e-02 -9.392024576663970947e-02 1.775016337633132935e-01 -1.905055791139602661e-01 -8.875130861997604370e-02 -7.901980727910995483e-02 -1.578185707330703735e-01 4.261681437492370605e-02 1.858460903167724609e-01 5.845859274268150330e-02 -2.890620231628417969e-01 1.199172139167785645e-01 -8.047466725111007690e-02 3.157856762409210205e-01 -1.647514104843139648e-01 9.846308827400207520e-02 1.627505421638488770e-01 -8.767971396446228027e-02 -2.106318995356559753e-02 -2.264743298292160034e-01 -3.083336651325225830e-01 3.006142079830169678e-01 -1.534425280988216400e-02
-3.876953423023223877e-01 1.357193440198898315e-01 -8.147466927766799927e-02 -1.242301911115646362e-01 -1.695556342601776123e-01 3.332062065601348877e-02 -4.791454598307609558e-02 -1.021513715386390686e-01 -3.568654656410217285e-01 -8.952933549880981445e-02 -1.570195406675338745e-01 2.095591872930526733e-01 -1.105207428336143494e-01 7.394657284021377563e-02 -3.604779541492462158e-01 -8.906921744346618652e-02 4.249103739857673645e-02 2.335770055651664734e-02 -5.716592818498611450e-02 -1.476986706256866455e-01 6.057938188314437866e-02 4.490016400814056396e-02 8.395119756460189819e-02 -2.961252443492412567e-02 4.622794315218925476e-02 1.895903050899505615e-01 3.001009821891784668e-01 -1.075102761387825012e-02 -1.569251865148544312e-01 -8.213846012949943542e-03 4.602756202220916748e-01 -3.553963452577590942e-02
-3.069142699241638184e-01 1.474525779485702515e-01 -3.610931336879730225e-01 -1.547211967408657074e-02 -1.206568628549575806e-01 2.412251085042953491e-01 2.723048627376556396e-01 -1.598967462778091431e-01 -2.314735651016235352e-01 -1.223676931113004684e-02 1.592391431331634521e-01 -3.423729166388511658e-02 -2.041584104299545288e-01 1.902375183999538422e-02 2.123794704675674438e-01 -1.692741215229034424e-01 -1.680746376514434814e-01 1.834401488304138184e-01 -1.375503689050674438e-01 1.020289883017539978e-01 -1.735897511243820190e-01 3.106588870286941528e-02 1.370342224836349487e-01 -1.568846404552459717e-02 -1.461048871278762817e-01 -8.404876291751861572e-02 -2.504183351993560791e-01 1.938732117414474487e-01 -1.313631832599639893e-01 -1.988261193037033081e-01 2.402738332748413086e-01 -1.816237345337867737e-02
-2.078453302383422852e-01 -3.758443892002105713e-02 -2.279824465513229370e-01 -1.739891618490219116e-01 -1.072371602058410645e-01 4.886892437934875488e-02 3.548882156610488892e-02 -6.039699167013168335e-02 9.638382494449615479e-02 -1.037430316209793091e-01 -4.666732624173164368e-03 -1.909178448840975761e-03 -4.684386402368545532e-02 4.888351261615753174e-02 -6.121512502431869507e-02 6.560528278350830078e-02 -1.280169188976287842e-01 -2.747845053672790527e-01 -3.558544814586639404e-01 -1.620906144380569458e-01 1.237262859940528870e-01 1.762272268533706665e-01 2.202135920524597168e-01 1.648881137371063232e-01 -2.988829910755157471e-01 -1.123108342289924622e-01 -1.929254233837127686e-01 -1.182898133993148804e-01 1.345458328723907471e-01 1.637940406799316406e-01 5.063026547431945801e-01 1.879656128585338593e-02
-6.674235314130783081e-02 6.798181682825088501e-02 1.236350759863853455e-01 -2.514136135578155518e-01 9.338730946183204651e-03 5.289871245622634888e-02 3.704408407211303711e-01 7.759464904665946960e-03 1.590569466352462769e-01 -1.601134240627288818e-01 3.753784894943237305e-01 8.068889379501342773e-02 -2.229880094528198242e-01 -1.575246751308441162e-01 -1.654691994190216064e-01 -3.853975236415863037e-02 -6.640713661909103394e-02 5.889262259006500244e-02 -1.396495401859283447e-01 -1.830368340015411377e-01 -3.884140849113464355e-01 -7.991915196180343628e-02 1.080656051635742188e-01 -8.363325148820877075e-02 -2.426200546324253082e-02 1.783449798822402954e-01 -2.733562514185905457e-02 -4.347052425146102905e-02 6.191775947809219360e-02 2.131022065877914429e-01 3.855634927749633789e-01 2.744383364915847778e-02
-2.365058958530426025e-01 -1.684649884700775146e-01 -1.247993037104606628e-01 -1.980908513069152832e-01 -7.904896512627601624e-03 -1.213475912809371948e-01 3.306511938571929932e-01 -1.191226467490196228e-01 -7.497758418321609497e-02 -1.661699563264846802e-01 1.473253518342971802e-01 5.907192826271057129e-02 8.417113684117794037e-03 -1.661566495895385742e-01 -3.250437229871749878e-02 -2.819701731204986572e-01 1.079967096447944641e-01 -1.703773140907287598e-01 -2.635125219821929932e-01 4.280189871788024902e-01 1.314453631639480591e-01 1.410364210605621338e-01 2.536430358886718750e-01 -4.514244198799133301e-02 1.491874363273382187e-02 2.847043052315711975e-02 -9.903283417224884033e-02 -2.415558882057666779e-02 7.507455348968505859e-02 -8.088079839944839478e-02 3.465844988822937012e-01 1.236733719706535339e-01
-3.757541179656982422e-01 -1.202674880623817444e-01 -2.123181372880935669e-01 8.614651858806610107e-02 -4.541070386767387390e-02 2.482904493808746338e-01 4.705629870295524597e-02 -6.988298147916793823e-02 7.010361552238464355e-02 -9.342164546251296997e-02 1.014907062053680420e-01 -4.488275200128555298e-02 -4.262700211256742477e-03 -8.823978155851364136e-02 -4.515476822853088379e-01 -1.916325390338897705e-01 3.210487589240074158e-02 -2.383693009614944458e-01 -2.552786469459533691e-01 -1.493400335311889648e-02 8.881597965955734253e-02 -2.424878301098942757e-03 1.646550893783569336e-01 3.242272138595581055e-02 8.915074169635772705e-02 7.401084899902343750e-02 -4.279762208461761475e-01 -7.908584177494049072e-02 3.989453986287117004e-02 8.236294239759445190e-02 1.482611596584320068e-01 2.327201962471008301e-01
-3.243702352046966553e-01 -8.251737058162689209e-02 -2.071410976350307465e-02 1.279249340295791626e-01 -8.637220412492752075e-02 2.449747622013092041e-01 2.469044774770736694e-01 2.429366484284400940e-02 -3.025258705019950867e-02 -3.829350769519805908e-01 2.214157134294509888e-01 2.942501567304134369e-02 -1.240848377346992493e-01 -2.300835698843002319e-01 -9.859827160835266113e-02 -2.907293103635311127e-02 4.754150286316871643e-02 -9.326664358377456665e-02 -2.770265936851501465e-01 -2.856389284133911133e-01 -1.799228787422180176e-01 5.733973160386085510e-02 1.954711675643920898e-01 1.098372265696525574e-01 1.361647695302963257e-01 1.616492122411727905e-01 -1.248527541756629944e-01 -9.660930186510086060e-02 -1.524775475263595581e-01 -6.293487548828125000e-02 2.793962657451629639e-01 1.889913380146026611e-01
-3.596394956111907959e-01 1.990855932235717773e-01 -4.453403875231742859e-02 -1.922227591276168823e-01 -1.883394122123718262e-01 -1.633317917585372925e-01 2.330016195774078369e-01 1.062049344182014465e-01 -7.048943638801574707e-02 -3.108143061399459839e-02 2.877279520034790039e-01 8.749192953109741211e-02 -2.856714427471160889e-01 2.176602929830551147e-01 -1.143058687448501587e-01 -2.244237363338470459e-01 -1.951167359948158264e-02 9.743554145097732544e-02 -1.336895525455474854e-01 -1.039092764258384705e-01 -1.878449320793151855e-01 -1.260992884635925293e-01 1.207435801625251770e-01 1.654802858829498291e-01 8.847302943468093872e-02 2.361498624086380005e-01 4.621654748916625977e-02 2.715031504631042480e-01 -2.085329592227935791e-01 7.846806943416595459e-02 2.237533926963806152e-01 6.879974901676177979e-02
1.391293760389089584e-02 2.447223812341690063e-01 -1.399383842945098877e-01 -3.048038780689239502e-01 -6.769974529743194580e-02 9.601668268442153931e-02 3.136569857597351074e-01 8.419937640428543091e-02 -1.315264701843261719e-01 -2.020243704319000244e-01 1.107858568429946899e-01 2.057458274066448212e-02 -1.851747184991836548e-01 -3.936055600643157959e-01 -1.136509999632835388e-01 -2.764514982700347900e-01 -1.246894672513008118e-01 8.781306445598602295e-02 -4.087402671575546265e-02 1.896656677126884460e-02 -9.621197357773780823e-03 8.248461782932281494e-02 2.983730435371398926e-01 2.015898823738098145e-01 1.259737461805343628e-01 8.560566604137420654e-02 -9.008320420980453491e-02 5.837063118815422058e-02 -2.700337767601013184e-01 -7.936973869800567627e-02 1.957688033580780029e-01 2.113678157329559326e-01
-2.073392122983932495e-01 -4.286678880453109741e-02 -1.566668301820755005e-01 -8.179791271686553955e-02 4.104433953762054443e-02 9.341251850128173828e-02 3.840657174587249756e-01 -2.884559929370880127e-01 2.404772639274597168e-01 -1.201307028532028198e-01 -3.096904978156089783e-02 -2.980274520814418793e-02 -8.217868208885192871e-02 -5.830311402678489685e-02 -3.488002717494964600e-01 -3.128671348094940186e-01 -3.480892255902290344e-02 -7.940770685672760010e-02 -9.608292579650878906e-02 -2.223353236913681030e-01 -3.054379858076572418e-02 8.566822856664657593e-02 1.863782256841659546e-01 7.444938272237777710e-02 9.372784197330474854e-02 7.269462198019027710e-02 -3.683163523674011230e-01 5.360558256506919861e-02 -1.570826023817062378e-01 -4.683393612504005432e-02 5.326386913657188416e-02 2.862979769706726074e-01
-2.940952181816101074e-01 -1.468805130571126938e-02 1.539402753114700317e-01 1.549928355962038040e-02 1.339572370052337646e-01 1.615192443132400513e-01 7.382273674011230469e-02 -1.376484483480453491e-01 1.456921100616455078e-01 2.310994118452072144e-01 -4.281486198306083679e-02 -1.072258278727531433e-01 -2.421759963035583496e-01 -1.422965377569198608e-01 -8.672925084829330444e-02 -7.140035927295684814e-02 7.252290844917297363e-02 -2.178685516119003296e-01 3.282813355326652527e-02 -2.074083313345909119e-02 1.138740452006459236e-03 1.978427171707153320e-02 1.455550491809844971e-01 2.515297196805477142e-02 -2.954614758491516113e-01 3.567545711994171143e-01 -2.656781077384948730e-01 5.790680646896362305e-03 -2.458404153585433960e-01 -3.652163967490196228e-02 4.139620959758758545e-01 2.160372287034988403e-01
-2.612566351890563965e-01 1.235235258936882019e-01 1.896371245384216309e-01 2.643070220947265625e-01 -1.527355909347534180e-01 -1.538062989711761475e-01 1.374147832393646240e-01 -5.512671917676925659e-02 5.630019307136535645e-02 -2.809727936983108521e-02 4.164830595254898071e-02 2.703860402107238770e-01 -4.914431646466255188e-02 7.232828438282012939e-02 -1.424240767955780029e-01 -4.359540641307830811e-01 1.617319881916046143e-01 3.222298249602317810e-02 -1.262942254543304443e-01 -2.073073945939540863e-02 7.845950126647949219e-02 -4.375540837645530701e-02 1.577686518430709839e-01 -2.370867133140563965e-01 -3.339258134365081787e-01 2.751697897911071777e-01 -2.052486836910247803e-01 2.273055464029312134e-01 -1.058126986026763916e-01 1.727095618844032288e-02 1.328203827142715454e-01 4.547476768493652344e-02
-7.817292958498001099e-02 -8.018857240676879883e-02 -1.534471958875656128e-01 -1.172313541173934937e-01 -5.293401330709457397e-02 2.960254810750484467e-02 2.974971830844879150e-01 8.162460476160049438e-02 -1.462761405855417252e-02 3.127057850360870361e-01 1.027964279055595398e-01 -2.655625529587268829e-02 1.402106732130050659e-01 1.152414456009864807e-01 -1.888483166694641113e-01 -1.252415031194686890e-01 1.184773892164230347e-01 -2.659384310245513916e-01 -2.231243103742599487e-01 -8.187120407819747925e-02 1.594872027635574341e-01 -1.070696935057640076e-01 7.164742052555084229e-02 -5.905244499444961548e-02 4.469729959964752197e-02 2.517741024494171143e-01 -2.511509954929351807e-01 1.874243170022964478e-01 -3.936891257762908936e-01 -1.878006011247634888e-01 3.422488570213317871e-01 2.976229647174477577e-03
-1.473375707864761353e-01 -3.899346664547920227e-02 -2.311379760503768921e-01 -2.066082656383514404e-01 -3.860364481806755066e-02 2.652697265148162842e-01 3.250947892665863037e-01 1.466077193617820740e-02 -2.537930011749267578e-01 5.011001601815223694e-02 1.003324612975120544e-01 2.248018383979797363e-01 -1.719810217618942261e-01 -3.332883119583129883e-01 -9.252411127090454102e-02 1.495199948549270630e-01 1.399108171463012695e-01 -9.687993675470352173e-03 1.992946676909923553e-02 9.715978801250457764e-02 1.835550069808959961e-01 -1.232753098011016846e-01 1.926423907279968262e-01 2.430736459791660309e-02 -1.169754564762115479e-01 8.858874934958294034e-05 1.199278905987739563e-01 -3.901682049036026001e-02 -2.128984332084655762e-01 1.250355541706085205e-01 2.611353993415832520e-01 3.591138124465942383e-01
-2.010737359523773193e-01 -8.639638125896453857e-02 -1.548791825771331787e-01 2.351553291082382202e-01 -6.692851334810256958e-02 -8.094877004623413086e-03 6.101400405168533325e-02 -1.962220668792724609e-02 -1.303799897432327271e-01 -2.507095932960510254e-01 -1.214786991477012634e-01 -1.000680625438690186e-01 1.845935359597206116e-02 7.683286070823669434e-02 -1.635458171367645264e-01 -9.369002282619476318e-02 -1.532493233680725098e-01 3.104296326637268066e-02 -1.853919774293899536e-01 -2.753940783441066742e-02 -8.636986464262008667e-02 -6.377626210451126099e-02 1.589630842208862305e-01 -1.285604089498519897e-01 9.104943275451660156e-02 -1.288074851036071777e-01 1.064970623701810837e-02 -2.172746509313583374e-01 -1.800221055746078491e-01 7.690309733152389526e-02 6.741128563880920410e-01 1.997940838336944580e-01
-3.042630851268768311e-01 2.274471968412399292e-01 -1.604687049984931946e-02 1.954497210681438446e-02 -9.244127199053764343e-03 -6.483928114175796509e-02 1.673297584056854248e-01 -1.539972424507141113e-01 -1.474693268537521362e-01 -1.189014390110969543e-01 8.169726282358169556e-02 3.168549537658691406e-01 -1.736717969179153442e-01 3.233155235648155212e-02 -2.914601564407348633e-01 -3.149353563785552979e-01 8.955615013837814331e-02 3.408784270286560059e-01 -2.431880384683609009e-01 -9.302752465009689331e-02 7.310122996568679810e-02 4.033426567912101746e-02 6.739242374897003174e-02 -2.049290239810943604e-01 -3.193301334977149963e-02 1.944296211004257202e-01 3.097563423216342926e-02 1.211314350366592407e-01 -4.162357747554779053e-02 -1.599715054035186768e-01 3.060773909091949463e-01 1.406014859676361084e-01
-1.930388510227203369e-01 -2.953793108463287354e-01 1.234041824936866760e-01 -8.417432010173797607e-02 1.210453733801841736e-02 7.123266905546188354e-02 3.982683122158050537e-01 -1.177650168538093567e-01 1.314626634120941162e-01 2.520600892603397369e-02 3.817476704716682434e-02 2.034632861614227295e-01 -1.707062870264053345e-01 -2.022282332181930542e-01 -3.862670063972473145e-02 -3.175818622112274170e-01 1.628949344158172607e-01 3.756176307797431946e-02 -1.497899442911148071e-01 3.403089046478271484e-01 2.296400815248489380e-01 1.246359348297119141e-01 2.665002346038818359e-01 -2.178852558135986328e-01 -1.009307429194450378e-01 1.517874598503112793e-01 1.404185686260461807e-02 -5.620092153549194336e-02 -1.334675699472427368e-01 1.605965495109558105e-01 9.189350903034210205e-02 2.678707428276538849e-02
-1.867612004280090332e-01 -3.579930216073989868e-02 -6.422263383865356445e-02 -1.737508028745651245e-01 -1.174538396298885345e-02 4.878184758126735687e-03 1.560365259647369385e-01 7.526746392250061035e-02 -1.979266405105590820e-01 -1.859710216522216797e-01 2.251657657325267792e-02 2.986321598291397095e-02 4.142419248819351196e-02 -2.818400263786315918e-01 -3.773920834064483643e-01 -4.070520102977752686e-01 -1.658930480480194092e-01 6.594769656658172607e-02 -8.161986619234085083e-02 1.639563739299774170e-01 5.001426860690116882e-02 -4.328861832618713379e-02 1.729144304990768433e-01 6.076228804886341095e-03 2.545285224914550781e-01 1.113164424896240234e-01 5.238299444317817688e-02 4.088824242353439331e-02 -1.261590607464313507e-02 1.741663366556167603e-01 4.007453620433807373e-01 2.500382959842681885e-01
-2.855430841445922852e-01 -1.099677160382270813e-01 -1.382995247840881348e-01 6.000008806586265564e-02 1.804957091808319092e-01 7.920289039611816406e-02 1.288488507270812988e-01 -8.716344088315963745e-02 9.964331984519958496e-02 -6.465440243482589722e-02 -3.526392206549644470e-02 5.527221038937568665e-02 -2.122159861028194427e-02 9.562232531607151031e-03 -3.293900489807128906e-01 -2.579073309898376465e-01 -5.778620764613151550e-02 -2.212039381265640259e-01 -1.721713840961456299e-01 -6.357786059379577637e-02 -4.461354762315750122e-02 8.612932264804840088e-02 2.108952552080154419e-01 -9.931093454360961914e-02 6.795703619718551636e-02 1.913729161024093628e-01 -6.308557987213134766e-01 -1.257269829511642456e-01 -1.882800273597240448e-02 4.026158899068832397e-02 1.522745843976736069e-02 1.403274238109588623e-01
-2.917297184467315674e-01 -4.827547445893287659e-02 -5.413389950990676880e-02 -1.491221189498901367e-01 -1.978973448276519775e-01 -2.216006815433502197e-02 1.520937979221343994e-01 -1.908969506621360779e-02 -2.234156802296638489e-02 -6.907539814710617065e-02 3.624873459339141846e-01 3.397824466228485107e-01 -1.359940022230148315e-01 -5.696093291044235229e-02 -2.517408318817615509e-02 -2.461326122283935547e-01 1.888774484395980835e-01 -6.737817078828811646e-02 2.343545109033584595e-02 -1.178668811917304993e-01 1.314152479171752930e-01 7.252318412065505981e-02 -1.865665614604949951e-01 -3.403144478797912598e-01 -7.933794707059860229e-02 1.530589908361434937e-01 -7.394059747457504272e-02 8.100131154060363770e-02 -1.608141213655471802e-01 3.218856453895568848e-02 4.206322729587554932e-01 1.256386041641235352e-01
-1.922359466552734375e-01 -2.091431021690368652e-01 -5.863985791802406311e-02 -2.955660820007324219e-01 -1.820345669984817505e-01 1.106228977441787720e-01 3.511050343513488770e-01 1.424300670623779297e-02 -4.835749790072441101e-02 -1.434436738491058350e-01 5.572761595249176025e-02 3.207397460937500000e-02 -2.839581966400146484e-01 -2.891964977607131004e-03 -3.254335224628448486e-01 -3.119243681430816650e-01 -5.995747819542884827e-02 3.689788281917572021e-02 -1.299672275781631470e-01 5.878389999270439148e-02 -2.930537797510623932e-02 -4.297906532883644104e-02 2.927584946155548096e-01 3.034528195858001709e-01 1.396689116954803467e-01 1.496739089488983154e-01 -1.192585229873657227e-01 4.994253814220428467e-02 -8.696230500936508179e-02 2.755077183246612549e-01 2.614885382354259491e-02 -1.356246415525674820e-02
-2.485238015651702881e-01 7.968527823686599731e-02 2.419999837875366211e-01 3.200380876660346985e-02 4.379758238792419434e-02 1.156405732035636902e-01 1.159981414675712585e-01 -7.129241526126861572e-02 1.467865556478500366e-01 2.956174910068511963e-01 2.958306297659873962e-02 -1.810521334409713745e-01 -1.241358965635299683e-01 2.398966625332832336e-02 -1.010991111397743225e-01 -7.344698160886764526e-02 7.834927178919315338e-03 3.416515514254570007e-02 -1.302461326122283936e-01 -1.956435739994049072e-01 1.538475304841995239e-01 6.042503938078880310e-02 2.764237225055694580e-01 -8.488421142101287842e-02 -2.029706388711929321e-01 3.141169250011444092e-01 -3.087205886840820312e-01 1.910168379545211792e-01 -2.969197742640972137e-02 -4.428322985768318176e-02 3.959225416183471680e-01 2.561497092247009277e-01
-1.586806923151016235e-01 1.148043647408485413e-01 1.419280618429183960e-01 -8.446817100048065186e-02 -2.567196190357208252e-01 2.796649336814880371e-01 3.628661036491394043e-01 6.169000267982482910e-02 1.769414544105529785e-01 1.745671033859252930e-01 1.336989998817443848e-01 7.009351998567581177e-02 4.025825113058090210e-02 -1.339959353208541870e-01 -2.618212699890136719e-01 -1.780129373073577881e-01 -3.648940101265907288e-02 -6.250496953725814819e-02 2.220066040754318237e-01 -5.337925255298614502e-02 1.494287997484207153e-01 1.835302561521530151e-01 1.953592002391815186e-01 1.370874792337417603e-02 -9.089983254671096802e-02 4.127347469329833984e-01 8.210472762584686279e-03 2.176546454429626465e-01 -7.901193946599960327e-02 1.061992198228836060e-01 1.701209098100662231e-01 1.616349667310714722e-01
-3.390314280986785889e-01 2.645616233348846436e-01 -1.606819033622741699e-02 1.929840072989463806e-03 -3.503946363925933838e-01 1.897139400243759155e-01 1.762325465679168701e-01 1.737422049045562744e-01 1.290300637483596802e-01 5.534912925213575363e-03 1.628235280513763428e-01 8.897783118300139904e-04 -4.247452318668365479e-02 -6.033248454332351685e-02 -1.719111576676368713e-02 -3.685234189033508301e-01 -9.139984101057052612e-02 -1.748764514923095703e-01 1.283104419708251953e-01 1.905675232410430908e-01 1.671441495418548584e-01 2.565519213676452637e-01 9.204465150833129883e-02 -7.302088290452957153e-02 6.453901529312133789e-02 4.214676842093467712e-02 -2.667258977890014648e-01 2.796880304813385010e-01 -5.870519205927848816e-02 -6.469319760799407959e-02 1.667581945657730103e-01 1.415098905563354492e-01
-2.356768846511840820e-01 4.485177621245384216e-02 -2.569391727447509766e-01 -8.127246052026748657e-02 -3.402972221374511719e-01 -3.050650097429752350e-02 1.962643265724182129e-01 -6.712857633829116821e-02 -1.182358339428901672e-01 9.805347770452499390e-02 -1.301230043172836304e-01 4.904858395457267761e-02 -1.645405739545822144e-01 2.585631236433982849e-02 -1.971792578697204590e-01 -3.055806457996368408e-01 8.775605261325836182e-02 -1.825376003980636597e-01 -7.758060097694396973e-02 -1.787083745002746582e-01 3.846727311611175537e-02 6.862200796604156494e-02 -5.075141787528991699e-02 -3.430301696062088013e-02 -4.075756072998046875e-01 3.899011611938476562e-01 -5.849989131093025208e-03 2.115370780229568481e-01 9.332471340894699097e-02 4.270442586857825518e-04 2.158077508211135864e-01 -2.539601409807801247e-03
-2.728352546691894531e-01 9.222971647977828979e-02 -6.794480979442596436e-02 -6.123939156532287598e-02 -4.931016266345977783e-02 -7.589421421289443970e-02 -7.597477734088897705e-02 -1.346226781606674194e-01 -2.438616603612899780e-01 -7.693735510110855103e-02 -1.537005305290222168e-01 1.005912125110626221e-01 -2.486981004476547241e-01 3.066228032112121582e-01 -2.462123781442642212e-01 -1.602202355861663818e-01 -1.180453225970268250e-03 3.414439409971237183e-02 -3.641729652881622314e-01 -5.209499038755893707e-03 -7.876351475715637207e-02 1.203473582863807678e-01 3.830726742744445801e-01 -8.404832333326339722e-02 -9.830811619758605957e-02 8.707875758409500122e-02 1.668964624404907227e-01 -1.246058270335197449e-01 -1.640454232692718506e-01 1.291003525257110596e-01 3.365503549575805664e-01 9.760593622922897339e-02
-1.342040598392486572e-01 -9.770444035530090332e-02 -2.241510152816772461e-01 3.532332554459571838e-02 -1.758786737918853760e-01 -6.137437745928764343e-02 3.976623713970184326e-01 -2.939543724060058594e-01 5.390939489006996155e-02 -1.153454333543777466e-01 -1.300680637359619141e-02 -1.467814017087221146e-02 -1.789256185293197632e-01 -3.169338777661323547e-02 -3.141039609909057617e-01 -3.344477117061614990e-01 1.273821592330932617e-01 -4.112507030367851257e-02 -2.705964259803295135e-02 -2.886514365673065186e-01 2.518777549266815186e-02 -8.028489351272583008e-02 2.902175784111022949e-01 -2.339825220406055450e-02 3.511795029044151306e-02 -1.639074683189392090e-01 -1.664779037237167358e-01 8.442009799182415009e-03 -1.760712079703807831e-02 -7.114884909242391586e-03 1.284924298524856567e-01 3.391119241714477539e-01
5.189394578337669373e-02 -1.961277127265930176e-01 -1.877204626798629761e-01 -3.759074211120605469e-01 -1.370155811309814453e-02 1.088379696011543274e-01 2.084070891141891479e-01 1.366344541311264038e-01 -1.611902415752410889e-01 -2.216908037662506104e-01 1.539653837680816650e-01 2.777852416038513184e-01 3.496102616190910339e-02 1.908322274684906006e-01 1.225463449954986572e-01 -1.891774386167526245e-01 1.387465093284845352e-02 -2.771026194095611572e-01 -1.975886821746826172e-01 -9.493214637041091919e-02 1.101702004671096802e-01 -4.664756730198860168e-02 1.968870609998703003e-01 -7.645933330059051514e-02 -1.167027577757835388e-01 3.247503936290740967e-02 -3.201434016227722168e-01 -3.254445269703865051e-02 1.207975521683692932e-01 9.100564569234848022e-02 2.145566940307617188e-01 2.694921791553497314e-01
-2.558068037033081055e-01 3.708550706505775452e-02 -2.076078504323959351e-01 8.233162760734558105e-02 -2.846095860004425049e-01 2.431385517120361328e-01 2.127630710601806641e-01 5.527997389435768127e-02 -9.883095324039459229e-02 -2.637237608432769775e-01 2.029846794903278351e-02 -6.629993021488189697e-02 9.160181134939193726e-02 1.298370808362960815e-01 -2.727710604667663574e-01 -1.499561071395874023e-01 -4.285569489002227783e-02 2.399370670318603516e-01 5.054835230112075806e-02 1.140612214803695679e-01 -5.619557574391365051e-03 1.603693813085556030e-01 1.126326546072959900e-01 -2.362794429063796997e-01 -1.738832592964172363e-01 -2.251221835613250732e-01 -4.151072725653648376e-02 -1.043425202369689941e-01 -1.493095308542251587e-01 2.713179290294647217e-01 2.701589465141296387e-01 2.386339753866195679e-01
-2.229942232370376587e-01 -8.526054769754409790e-02 -4.047922790050506592e-02 -2.597963996231555939e-02 -3.729696869850158691e-01 1.130566969513893127e-01 2.315908670425415039e-01 1.085922047495841980e-01 -6.474755704402923584e-02 -3.156190738081932068e-02 2.221695482730865479e-01 -1.648492068052291870e-01 2.294462472200393677e-01 1.304761916399002075e-01 -2.003244906663894653e-01 -1.710850745439529419e-01 2.539529278874397278e-02 2.988307923078536987e-02 3.049015402793884277e-01 -6.829708814620971680e-02 -2.595990300178527832e-01 9.236675500869750977e-02 1.087070852518081665e-01 -2.070431262254714966e-01 -1.660567671060562134e-01 4.710314422845840454e-02 -2.065310925245285034e-01 2.058014869689941406e-01 -8.588396012783050537e-02 -6.626638025045394897e-02 3.433483839035034180e-01 1.683753430843353271e-01
-2.579496502876281738e-01 -1.280301213264465332e-01 -6.743895262479782104e-02 -2.943928241729736328e-01 -3.044448196887969971e-01 1.670299768447875977e-01 2.086340785026550293e-01 1.216529160737991333e-01 -1.921100318431854248e-01 -1.115500852465629578e-01 -1.423509269952774048e-01 2.626145482063293457e-01 5.631435289978981018e-02 -3.253901610150933266e-03 -4.486857913434505463e-03 1.675663292407989502e-01 2.600739151239395142e-02 9.052401781082153320e-02 -2.388815432786941528e-01 -1.052003651857376099e-01 -1.265925467014312744e-01 -7.177999615669250488e-02 -1.446906849741935730e-02 -1.720485836267471313e-01 -4.080973193049430847e-02 1.323873549699783325e-01 5.971198529005050659e-02 1.881001293659210205e-01 -2.582516670227050781e-01 -1.408601701259613037e-01 4.503685235977172852e-01 3.980892896652221680e-02
-2.451181411743164062e-01 -1.680339802987873554e-03 -3.833110630512237549e-02 -1.495192106813192368e-02 2.802824378013610840e-01 2.441684752702713013e-01 2.581911683082580566e-01 -1.851126998662948608e-01 -1.040127277374267578e-01 -5.750356987118721008e-02 2.318691760301589966e-01 2.688781321048736572e-01 -2.685259580612182617e-01 -2.878403663635253906e-01 -1.320688705891370773e-02 -1.572774350643157959e-01 2.046305388212203979e-01 1.193976998329162598e-01 2.011544555425643921e-01 -3.119738213717937469e-02 1.691513061523437500e-01 -5.530535429716110229e-02 3.009919226169586182e-01 -2.225297391414642334e-01 -1.980822831392288208e-01 -1.533469185233116150e-02 -8.774688094854354858e-02 3.368377685546875000e-02 -1.836947537958621979e-02 2.019435912370681763e-01 1.357544213533401489e-01 4.308636114001274109e-02
-2.099619209766387939e-01 -2.159872949123382568e-01 6.255124509334564209e-02 -1.062298472970724106e-02 -5.620057228952646255e-03 3.487269207835197449e-02 4.440003633499145508e-01 1.796654015779495239e-01 6.855565309524536133e-02 -1.491740494966506958e-01 2.655279338359832764e-01 1.149783656001091003e-02 -1.773632615804672241e-01 -1.526787579059600830e-01 -1.979907006025314331e-01 -3.025668859481811523e-02 -3.522800281643867493e-02 -1.398568749427795410e-01 -2.400275170803070068e-01 -3.600595295429229736e-01 -1.356528103351593018e-01 -3.862218558788299561e-02 2.666247189044952393e-01 7.678683102130889893e-02 5.980164185166358948e-02 2.605412304401397705e-01 -1.610564887523651123e-01 -3.372518345713615417e-02 -9.659948199987411499e-02 -1.563736349344253540e-01 2.086554169654846191e-01 3.620493039488792419e-02
-2.735969424247741699e-01 -2.312240563333034515e-02 -1.297435462474822998e-01 1.372012961655855179e-02 -1.563503593206405640e-01 1.747741401195526123e-01 -8.290120959281921387e-02 4.703583940863609314e-02 3.914052993059158325e-02 -2.621769011020660400e-01 7.232977449893951416e-02 -8.236629515886306763e-02 -1.161896586418151855e-01 9.391396492719650269e-02 -1.200556308031082153e-01 -2.052512317895889282e-01 -1.921424865722656250e-01 -1.842276304960250854e-01 -1.531957536935806274e-01 -3.159992992877960205e-01 -4.534194990992546082e-02 9.371151030063629150e-02 2.438091784715652466e-01 3.128576278686523438e-01 -4.428268224000930786e-02 6.400273740291595459e-02 -1.330828815698623657e-01 -2.374750673770904541e-01 1.324033290147781372e-01 5.616845097392797470e-03 4.702571332454681396e-01 3.399886563420295715e-02
-1.758130788803100586e-01 -2.715858221054077148e-01 -9.388139843940734863e-02 -3.432522714138031006e-01 -8.873514086008071899e-02 -2.208601683378219604e-03 2.376668155193328857e-01 3.318981081247329712e-02 -1.491016447544097900e-01 -8.522804826498031616e-02 -8.347244560718536377e-02 2.233709990978240967e-01 9.970437735319137573e-02 6.999131292104721069e-02 8.494277298450469971e-02 -3.217511177062988281e-01 -6.404809653759002686e-02 -2.313135378062725067e-02 6.803397834300994873e-02 -4.821896925568580627e-02 1.519674360752105713e-01 1.342882961034774780e-01 -8.977505378425121307e-03 -2.537949085235595703e-01 -3.482979536056518555e-01 7.453551143407821655e-02 -1.627802997827529907e-01 1.111694350838661194e-01 -2.236029654741287231e-01 -8.226386457681655884e-02 3.249872326850891113e-01 2.144220471382141113e-01
-2.729159593582153320e-02 8.130386471748352051e-02 -3.754097968339920044e-02 3.455270528793334961e-01 -2.539214491844177246e-01 1.283101290464401245e-01 -7.660406082868576050e-02 1.079374477267265320e-01 -5.234517157077789307e-02 1.018222328275442123e-02 3.529985249042510986e-02 -6.211791560053825378e-02 -5.762110650539398193e-02 -8.750701695680618286e-02 1.741653829813003540e-01 -1.981721669435501099e-01 -4.694378003478050232e-02 3.126949965953826904e-01 -1.345324218273162842e-01 -9.254185855388641357e-02 -3.679155372083187103e-03 1.147774308919906616e-01 3.718865215778350830e-01 -5.687032267451286316e-02 -1.324529796838760376e-01 2.235471159219741821e-01 -6.793794780969619751e-02 6.293489038944244385e-02 -1.813949793577194214e-01 1.875692903995513916e-01 4.503432810306549072e-01 2.377006262540817261e-01
-2.628992795944213867e-01 -3.827731683850288391e-02 -3.803049325942993164e-01 -3.431097865104675293e-01 1.269539147615432739e-01 -7.229985296726226807e-02 3.757611215114593506e-01 -3.470593318343162537e-02 1.487168371677398682e-01 1.127639114856719971e-01 1.456828415393829346e-01 -6.531917303800582886e-02 8.004306256771087646e-02 1.976166106760501862e-02 -2.490343153476715088e-01 -1.101200208067893982e-01 1.113308146595954895e-01 -5.959467217326164246e-02 -2.162603102624416351e-02 -1.378962844610214233e-01 1.361276358366012573e-01 3.628081828355789185e-02 3.344681560993194580e-01 6.782375276088714600e-02 1.403883099555969238e-01 -8.701657503843307495e-02 -2.752271890640258789e-01 -5.779206752777099609e-02 -3.010641969740390778e-02 3.102903813123703003e-02 2.805290520191192627e-01 5.806206911802291870e-02
-1.165233403444290161e-01 8.536149561405181885e-02 1.809820532798767090e-01 -1.889081299304962158e-01 -2.576088607311248779e-01 2.699781395494937897e-02 3.318734169006347656e-01 -2.115601450204849243e-01 -2.818398922681808472e-02 -3.029654547572135925e-02 9.911910444498062134e-02 3.801613152027130127e-01 -2.534084022045135498e-01 7.411258667707443237e-02 -2.998129427433013916e-01 2.684671431779861450e-02 6.223582196980714798e-03 -4.151745140552520752e-02 -2.073810249567031860e-01 1.135436072945594788e-02 1.612817645072937012e-01 1.062109880149364471e-02 2.234159260988235474e-01 -1.005669217556715012e-02 8.314065635204315186e-02 7.144729048013687134e-02 -3.248066008090972900e-01 9.334835410118103027e-02 -3.363215923309326172e-01 -3.257522732019424438e-02 -3.638590872287750244e-02 9.779176115989685059e-02
-8.818811923265457153e-02 1.431030184030532837e-01 5.795619264245033264e-02 -3.657790422439575195e-01 -2.005863934755325317e-01 1.006845682859420776e-01 4.738027751445770264e-01 6.649706512689590454e-02 1.025923788547515869e-01 -3.355232775211334229e-01 2.122328281402587891e-01 6.717030704021453857e-02 -1.657757908105850220e-01 -2.636895179748535156e-01 -3.264208137989044189e-01 1.189521774649620056e-01 9.519410133361816406e-02 1.180166080594062805e-01 -4.032411798834800720e-02 -8.759515732526779175e-02 -1.577676273882389069e-02 -1.273736357688903809e-02 1.383225172758102417e-01 2.807214856147766113e-02 -6.639727205038070679e-02 1.484199017286300659e-01 -3.865482658147811890e-02 -1.061062812805175781e-01 -9.026162326335906982e-02 1.284657567739486694e-01 2.072229236364364624e-01 7.440068572759628296e-02
-2.199025005102157593e-01 -2.747152373194694519e-02 -8.828169107437133789e-02 -2.610511146485805511e-02 5.496016144752502441e-02 1.790608465671539307e-01 -2.427175827324390411e-02 -9.405132383108139038e-02 3.030163347721099854e-01 1.350118126720190048e-02 1.107344850897789001e-01 2.819423973560333252e-01 -3.626689687371253967e-02 -6.886096298694610596e-02 6.089527159929275513e-02 -3.313255906105041504e-01 -8.821626007556915283e-02 -9.738060832023620605e-02 -1.271572858095169067e-01 2.223900556564331055e-01 -2.242807857692241669e-02 -2.121074646711349487e-01 4.370321333408355713e-01 -1.186444014310836792e-01 -1.887072175741195679e-01 -1.668702661991119385e-01 -1.336656659841537476e-01 -1.198282930999994278e-03 -2.480064183473587036e-01 1.286833882331848145e-01 3.167317211627960205e-01 3.782743960618972778e-02
-1.087766699492931366e-02 -1.250171214342117310e-01 1.159837096929550171e-01 1.501095741987228394e-01 -2.319086492061614990e-01 1.091899797320365906e-01 -4.238242655992507935e-02 1.352220624685287476e-01 -2.896169424057006836e-01 -6.780627369880676270e-02 2.002606689929962158e-01 1.079123243689537048e-01 -1.790591701865196228e-02 1.026453971862792969e-01 1.135921552777290344e-01 -1.673972457647323608e-01 1.243337243795394897e-01 2.591735124588012695e-01 -1.702239215373992920e-01 -5.833644419908523560e-02 9.676899760961532593e-02 2.454711683094501495e-02 4.145908951759338379e-01 -5.722041055560112000e-02 -1.359953880310058594e-01 2.718434035778045654e-01 -2.616399824619293213e-01 7.730250060558319092e-02 -1.860916465520858765e-01 1.587212830781936646e-01 3.790671229362487793e-01 -5.225729546509683132e-04
-4.248183071613311768e-01 -1.212970092892646790e-01 -2.042608559131622314e-01 -8.898269385099411011e-02 -1.637063175439834595e-01 8.639477938413619995e-02 4.420044645667076111e-02 -6.093807518482208252e-03 -1.976091563701629639e-01 1.458304375410079956e-01 1.514122635126113892e-01 -3.813238441944122314e-01 -3.720991313457489014e-02 -6.815615296363830566e-02 -1.975360661745071411e-01 -4.617147520184516907e-02 -1.160435751080513000e-01 -4.306197166442871094e-03 -2.623590528964996338e-01 -6.597118824720382690e-02 -1.538984030485153198e-01 1.361247599124908447e-01 4.398221373558044434e-01 9.719047695398330688e-02 1.091583743691444397e-01 1.589013934135437012e-01 6.536585278809070587e-03 -1.825590804219245911e-02 -1.081946268677711487e-01 -1.320018898695707321e-02 2.447948604822158813e-01 4.438951984047889709e-02
-4.140239357948303223e-01 -6.773144006729125977e-02 7.936512678861618042e-02 1.638600528240203857e-01 1.240236535668373108e-01 1.639061421155929565e-02 2.758067548274993896e-01 -1.280559040606021881e-02 1.158988848328590393e-01 3.407659530639648438e-01 3.448106721043586731e-02 -1.232158169150352478e-01 -1.153617650270462036e-01 -6.192457303404808044e-02 -3.615984693169593811e-02 -8.775254338979721069e-02 1.169969961047172546e-01 -2.550413608551025391e-01 -3.832149086520075798e-03 -1.723218709230422974e-01 -3.218401223421096802e-02 3.718999773263931274e-02 1.753865033388137817e-01 -2.154113352298736572e-02 -3.293677568435668945e-01 2.344372421503067017e-01 -2.210713773965835571e-01 6.600654125213623047e-02 -1.442552804946899414e-01 -6.184212118387222290e-02 3.786035776138305664e-01 1.235052570700645447e-02
-3.076956570148468018e-01 1.518691629171371460e-01 1.152803972363471985e-01 -1.542510651051998138e-02 8.585969358682632446e-02 -8.793806284666061401e-02 2.012348771095275879e-01 -2.947047539055347443e-02 -3.211833238601684570e-01 -1.389209032058715820e-01 -2.496528811752796173e-02 2.981132864952087402e-01 -5.783640220761299133e-02 4.426373168826103210e-02 -1.385001391172409058e-01 -2.910313904285430908e-01 -7.480239123106002808e-02 3.197484314441680908e-01 -7.419084012508392334e-02 1.032895818352699280e-01 -3.603509068489074707e-02 6.679354608058929443e-02 1.246809586882591248e-01 -1.369249224662780762e-01 -1.045801118016242981e-01 2.602366209030151367e-01 4.257131740450859070e-02 -1.960994675755500793e-02 -7.679097354412078857e-02 -2.566353976726531982e-02 4.851624965667724609e-01 6.533046811819076538e-02
-4.353450834751129150e-01 -2.981287799775600433e-02 4.306668043136596680e-02 -1.134335771203041077e-01 -1.387312659062445164e-03 2.695156931877136230e-01 1.183804869651794434e-02 -6.312198191881179810e-02 -2.124651223421096802e-01 -1.930301636457443237e-01 -1.163835972547531128e-01 -9.584833681583404541e-02 -2.973306775093078613e-01 -2.861879765987396240e-01 -1.192478314042091370e-01 1.147214174270629883e-01 -1.355093270540237427e-01 5.335772037506103516e-02 -1.111515164375305176e-01 -2.982103079557418823e-02 3.149098902940750122e-02 1.580155640840530396e-01 2.246059626340866089e-01 -2.139227464795112610e-02 2.875211276113986969e-02 -8.177153766155242920e-02 -7.388844341039657593e-02 -2.835576534271240234e-01 4.166069254279136658e-02 -1.375226210802793503e-02 4.562434554100036621e-01 -2.222708798944950104e-02
-3.424951136112213135e-01 -2.765374183654785156e-01 7.267631590366363525e-02 -1.320117563009262085e-01 -4.666178300976753235e-02 2.132646292448043823e-01 1.105058789253234863e-01 -8.558288216590881348e-02 -1.328839808702468872e-01 -3.410436213016510010e-02 2.186813019216060638e-02 4.694615676999092102e-02 -2.685885727405548096e-01 3.093099594116210938e-02 -2.305463254451751709e-01 7.841011136770248413e-02 1.930306553840637207e-01 -2.557720839977264404e-01 -3.246521353721618652e-01 -3.246873915195465088e-01 7.047085464000701904e-02 -3.252109978348016739e-03 2.466932535171508789e-01 6.887704599648714066e-03 3.800437226891517639e-02 5.973839387297630310e-02 -1.683909446001052856e-01 2.695268690586090088e-01 -1.549457758665084839e-01 7.440605014562606812e-02 1.000680308789014816e-02 2.176686227321624756e-01
-2.448112368583679199e-01 1.992487907409667969e-01 -1.235542818903923035e-02 -2.560205459594726562e-01 -2.170660346746444702e-01 3.310924395918846130e-02 5.818189308047294617e-02 -5.268277600407600403e-02 1.213057339191436768e-01 2.243087999522686005e-02 -9.172981232404708862e-02 1.803514361381530762e-01 -1.158549040555953979e-01 -9.163187444210052490e-02 2.295305766165256500e-02 1.970537602901458740e-01 -9.441182017326354980e-02 -1.884322017431259155e-01 -2.391431182622909546e-01 -2.363778203725814819e-01 1.041622385382652283e-01 1.947061270475387573e-01 2.464769035577774048e-01 6.112651154398918152e-02 -2.369981110095977783e-01 -9.007304161787033081e-02 -5.968236178159713745e-02 -2.074923664331436157e-01 -3.854602947831153870e-02 1.103769242763519287e-01 5.104297995567321777e-01 -8.439843356609344482e-02
-3.477366268634796143e-01 6.269562244415283203e-02 -2.940875291824340820e-01 6.339928507804870605e-02 -3.437639772891998291e-01 2.312894612550735474e-01 1.733472943305969238e-01 -1.129500493407249451e-01 1.390708982944488525e-01 -5.477784201502799988e-02 -4.937805607914924622e-02 1.797254569828510284e-02 -3.038375265896320343e-02 6.299778819084167480e-02 2.201558351516723633e-01 -5.823353305459022522e-02 -3.756142780184745789e-02 3.467511236667633057e-01 -2.111079692840576172e-01 -1.241500899195671082e-01 1.175624355673789978e-01 9.401068091392517090e-02 1.004505902528762817e-01 -4.284447804093360901e-02 -1.879630535840988159e-01 2.231989614665508270e-02 -3.412105143070220947e-02 -1.304718106985092163e-01 2.335158176720142365e-02 -5.562916398048400879e-02 3.859829604625701904e-01 2.558547258377075195e-01
-3.480809032917022705e-01 3.329568356275558472e-02 -2.398301213979721069e-01 -2.595549523830413818e-01 -2.284869737923145294e-02 3.032216131687164307e-01 2.009747028350830078e-01 2.213347852230072021e-01 -9.257434308528900146e-02 1.274432893842458725e-02 -2.046156674623489380e-01 -7.631992921233177185e-03 2.130963467061519623e-02 2.438827604055404663e-01 -4.756336286664009094e-02 -1.247927695512771606e-01 1.252832263708114624e-01 1.029697954654693604e-01 3.117409534752368927e-02 -1.673583239316940308e-01 -1.221462488174438477e-01 8.771314471960067749e-02 1.310529261827468872e-01 -1.799177676439285278e-01 4.568122327327728271e-02 3.155869990587234497e-02 7.101893424987792969e-02 4.874318465590476990e-02 -4.181119203567504883e-01 -4.294365644454956055e-02 2.824778556823730469e-01 -2.194907218217849731e-01
-3.446355462074279785e-01 -7.097512716427445412e-04 -8.591446280479431152e-02 -5.056079104542732239e-02 2.219057530164718628e-01 1.506295800209045410e-01 6.375226378440856934e-02 5.705750733613967896e-02 -2.973644621670246124e-02 9.248914569616317749e-02 2.809158563613891602e-01 2.881470918655395508e-01 -1.112163439393043518e-01 -5.111709982156753540e-02 -3.117329776287078857e-01 -1.851678788661956787e-01 -1.413321644067764282e-01 -1.844031363725662231e-01 -1.636061966419219971e-01 -1.801137477159500122e-01 -2.722487598657608032e-02 -1.344428062438964844e-01 1.211684346199035645e-01 1.655059307813644409e-02 -6.431252509355545044e-02 2.470434904098510742e-01 -1.582399904727935791e-01 -8.140989392995834351e-02 -4.193981587886810303e-01 -1.785967946052551270e-01 1.410041749477386475e-01 -5.236794427037239075e-02
-2.354592978954315186e-01 2.961823940277099609e-01 3.280727937817573547e-02 -8.835273981094360352e-02 -2.730407416820526123e-01 -9.932898730039596558e-02 2.687337994575500488e-01 -4.862756282091140747e-02 4.762274399399757385e-02 -1.685381233692169189e-01 -5.949372053146362305e-02 1.081909388303756714e-01 -3.014121055603027344e-01 8.401720970869064331e-02 -8.299762010574340820e-02 -1.626804023981094360e-01 -7.645019143819808960e-02 1.508406400680541992e-01 1.134891286492347717e-01 -2.574578523635864258e-01 -8.243748545646667480e-02 -9.875240176916122437e-02 3.296938538551330566e-01 -1.410875618457794189e-01 1.336763054132461548e-01 2.852452993392944336e-01 -2.855172157287597656e-01 7.458156347274780273e-02 -1.660682708024978638e-01 -1.260111480951309204e-01 1.658628582954406738e-01 -3.968392685055732727e-02
2.882787957787513733e-02 1.226726621389389038e-01 -5.544938612729310989e-03 7.756910473108291626e-02 -5.849051848053932190e-02 1.149595752358436584e-01 3.290627002716064453e-01 -3.146311044692993164e-01 1.366986483335494995e-01 1.932614296674728394e-02 -2.585417330265045166e-01 4.623063653707504272e-02 -2.142946422100067139e-01 -2.130061620846390724e-03 -2.557938098907470703e-01 -2.084671854972839355e-01 -5.088026076555252075e-02 -2.040654569864273071e-01 7.059013843536376953e-02 -2.862739264965057373e-01 1.104716584086418152e-01 -1.328036338090896606e-01 1.839290559291839600e-01 -2.776412963867187500e-01 -3.298503458499908447e-01 1.478355079889297485e-01 -2.921351790428161621e-02 1.564162522554397583e-01 -1.619267761707305908e-01 1.727851107716560364e-02 1.946778893470764160e-01 -1.377938985824584961e-01
-2.783422470092773438e-01 1.159370988607406616e-01 -1.989458501338958740e-01 1.026681275106966496e-03 -2.201183289289474487e-01 -2.098019719123840332e-01 3.185325562953948975e-01 -1.016004104167222977e-02 6.422306597232818604e-02 6.834527105093002319e-02 -1.226689666509628296e-01 1.524871587753295898e-01 2.364429831504821777e-02 -2.285821437835693359e-01 -3.238757252693176270e-01 -1.995264887809753418e-01 6.424456834793090820e-02 1.503407489508390427e-02 -8.980914205312728882e-02 -9.836877137422561646e-02 8.822421729564666748e-02 -5.269937217235565186e-02 2.126846760511398315e-01 -1.235207989811897278e-01 -2.423763722181320190e-01 3.209223449230194092e-01 1.417156308889389038e-01 2.619605660438537598e-01 -8.584509789943695068e-02 -1.282655745744705200e-01 2.411591708660125732e-01 -7.270506769418716431e-02
-1.942355185747146606e-01 2.533131241798400879e-01 -1.735269576311111450e-01 -2.722356319427490234e-01 3.883550176396965981e-03 1.050395518541336060e-01 4.149235412478446960e-02 2.555741071701049805e-01 -1.764045953750610352e-01 6.729005370289087296e-03 -4.931014031171798706e-02 2.851595543324947357e-02 -9.355462342500686646e-02 -2.404602766036987305e-01 -1.350563764572143555e-01 -4.473355114459991455e-01 6.603138893842697144e-02 8.396848291158676147e-02 -1.427517682313919067e-01 2.333635538816452026e-01 7.909177988767623901e-02 -9.222505241632461548e-02 2.195755243301391602e-01 1.052098572254180908e-01 1.342325359582901001e-01 6.051344797015190125e-02 1.104736700654029846e-01 5.726656317710876465e-02 -4.175794497132301331e-02 1.860833168029785156e-01 3.350946307182312012e-01 2.243826240301132202e-01
-3.130050003528594971e-01 -1.039972826838493347e-01 -6.761480867862701416e-02 -2.137380652129650116e-02 2.805037237703800201e-02 2.028162181377410889e-01 -1.335991173982620239e-01 -1.531777530908584595e-01 -1.054009571671485901e-01 -4.386945441365242004e-02 -1.783408410847187042e-02 6.916498392820358276e-02 -2.540836343541741371e-03 1.196464821696281433e-01 -1.712182164192199707e-01 -3.359088003635406494e-01 -2.813629508018493652e-01 -2.756121456623077393e-01 -2.198541462421417236e-01 -2.370604081079363823e-03 1.288683861494064331e-01 -6.858644541352987289e-03 2.226355224847793579e-01 2.434441745281219482e-01 7.537998259067535400e-02 1.225208770483732224e-02 4.604895412921905518e-02 1.282761394977569580e-01 -7.625930011272430420e-02 -1.494870781898498535e-01 4.832752346992492676e-01 1.151683032512664795e-01
-2.473625689744949341e-01 6.009310483932495117e-02 2.703079488128423691e-03 1.371157914400100708e-01 -3.466210961341857910e-01 -1.474261879920959473e-01 2.596381902694702148e-01 -1.152119711041450500e-01 1.881940066814422607e-01 1.872050575911998749e-02 1.940795928239822388e-01 -3.389787077903747559e-01 -9.416832774877548218e-02 1.090392991900444031e-01 -2.801863551139831543e-01 -8.419464528560638428e-02 -9.522789716720581055e-02 1.580702960491180420e-01 1.871388703584671021e-01 2.111980225890874863e-03 -3.874662145972251892e-02 -9.248988330364227295e-02 1.516565829515457153e-01 -6.156953796744346619e-02 -1.854558885097503662e-01 1.363165825605392456e-01 -1.075457260012626648e-01 1.284666266292333603e-02 -2.342276126146316528e-01 1.754539273679256439e-02 3.741563260555267334e-01 1.825870126485824585e-01
-3.206088244915008545e-01 3.764941990375518799e-01 -6.715535372495651245e-02 -1.956828869879245758e-02 -3.337605893611907959e-01 -3.269287571310997009e-02 2.154256105422973633e-01 -1.060493662953376770e-01 6.575819849967956543e-02 -7.332780212163925171e-02 9.404486417770385742e-02 5.439344793558120728e-02 -1.576685160398483276e-01 9.296078234910964966e-03 -4.813644662499427795e-02 -1.217222437262535095e-01 1.212168261408805847e-01 1.558020263910293579e-01 1.131438761949539185e-01 -2.011345922946929932e-01 -7.767102867364883423e-02 -2.032351195812225342e-01 2.848138809204101562e-01 -9.683658927679061890e-02 8.368375897407531738e-02 2.807356417179107666e-01 -1.654374748468399048e-01 -6.579305231571197510e-02 -2.951127588748931885e-01 -1.335287839174270630e-01 2.537160515785217285e-01 -1.164969988167285919e-03
-2.918504476547241211e-01 -9.425439685583114624e-02 1.499278694391250610e-01 1.222447007894515991e-01 1.461673621088266373e-02 5.314985662698745728e-02 -3.380548581480979919e-02 5.377411097288131714e-02 4.462350159883499146e-02 3.437528312206268311e-01 7.540286332368850708e-02 -1.818731874227523804e-01 -1.775548011064529419e-01 7.657376676797866821e-02 -2.054149359464645386e-01 -7.284976541996002197e-02 8.908254653215408325e-02 -3.598369075916707516e-04 -8.723096549510955811e-02 -1.613733470439910889e-01 1.463887393474578857e-01 9.926416724920272827e-02 2.792618274688720703e-01 -1.693464219570159912e-01 -3.151703178882598877e-01 1.466018259525299072e-01 -2.383609861135482788e-01 2.636160254478454590e-01 -6.558694690465927124e-02 5.773108825087547302e-02 3.352643549442291260e-01 2.663208246231079102e-01
-3.551977276802062988e-01 -2.136937677860260010e-01 6.770271807909011841e-02 -5.362691357731819153e-02 -1.558370590209960938e-01 -6.904926151037216187e-02 2.590285539627075195e-01 -1.650081016123294830e-02 1.628368794918060303e-01 -2.083495445549488068e-02 2.531218230724334717e-01 2.060141563415527344e-01 -4.618273675441741943e-02 -1.246122345328330994e-01 -1.249737739562988281e-01 -3.084403872489929199e-01 6.763603538274765015e-02 -1.989986151456832886e-01 -8.923542499542236328e-02 -6.318505108356475830e-02 1.321800202131271362e-01 2.372557073831558228e-01 -9.950884431600570679e-02 -1.411370038986206055e-01 -3.039833009243011475e-01 2.314732521772384644e-01 6.242275610566139221e-02 8.748750388622283936e-02 -2.329310923814773560e-01 1.231979876756668091e-01 2.061366289854049683e-01 1.823030114173889160e-01
-4.052350223064422607e-01 -6.872176378965377808e-02 1.064860261976718903e-02 8.854491263628005981e-02 9.808204323053359985e-02 1.606435626745223999e-01 2.105196863412857056e-01 3.098359704017639160e-02 -1.601285040378570557e-01 -2.409147284924983978e-02 -5.054577067494392395e-02 -2.654943168163299561e-01 -1.189478784799575806e-01 -6.787012796849012375e-03 -6.659425795078277588e-02 -2.494841367006301880e-01 -3.588060736656188965e-01 -2.303940206766128540e-01 -1.988578587770462036e-01 -2.530899345874786377e-01 -1.119975596666336060e-01 -5.104370787739753723e-02 3.677297532558441162e-01 7.990595698356628418e-02 -6.457415223121643066e-02 1.592089533805847168e-01 -1.571210473775863647e-01 -1.440412998199462891e-01 3.311563283205032349e-03 1.550264656543731689e-01 2.668084390461444855e-02 -1.427530348300933838e-01
-7.025812566280364990e-02 -8.238736540079116821e-02 3.552618436515331268e-03 -1.208947300910949707e-01 5.996603518724441528e-02 -4.903917387127876282e-02 3.768889307975769043e-01 -3.031427413225173950e-02 -1.629717880859971046e-03 -1.990625411272048950e-01 2.752398848533630371e-01 1.914694756269454956e-01 -1.160756945610046387e-01 -1.646463274955749512e-01 -7.740825414657592773e-02 -3.778292536735534668e-01 8.276508003473281860e-02 5.358283221721649170e-02 -2.085813283920288086e-01 3.669440448284149170e-01 1.612727195024490356e-01 9.386710077524185181e-02 3.347195684909820557e-01 -1.472602784633636475e-01 -1.826555281877517700e-01 -6.255482882261276245e-02 -1.397084146738052368e-01 -7.386074960231781006e-02 -1.737208068370819092e-01 4.586394876241683960e-02 1.184877231717109680e-01 1.353447288274765015e-01
-2.214684784412384033e-01 -1.430080384016036987e-01 -1.273818016052246094e-01 4.242536425590515137e-02 -7.016340643167495728e-02 3.839046359062194824e-01 3.333914279937744141e-01 -2.830866910517215729e-02 -1.773090958595275879e-01 2.243119776248931885e-01 5.413718894124031067e-02 5.551116168498992920e-02 1.928978785872459412e-02 -3.673199797049164772e-03 -1.978097707033157349e-01 -7.368656992912292480e-02 -4.727086052298545837e-02 1.737086623907089233e-01 -9.216273576021194458e-02 -1.534861475229263306e-01 -2.449916005134582520e-01 -1.855808645486831665e-01 -5.406421422958374023e-02 -2.739413380622863770e-01 -3.294716775417327881e-01 -5.142276361584663391e-02 -2.669550478458404541e-01 -2.095011323690414429e-01 -8.323539048433303833e-02 1.194040849804878235e-01 1.289026886224746704e-01 1.202700212597846985e-01
-6.023234128952026367e-02 -3.897241875529289246e-02 -4.595680162310600281e-02 2.499572187662124634e-02 1.875710673630237579e-02 -2.055232226848602295e-02 3.642975687980651855e-01 1.826034635305404663e-01 3.656444698572158813e-02 1.752358078956604004e-01 3.140094876289367676e-02 -3.191616013646125793e-02 1.369189471006393433e-01 1.734096854925155640e-01 -1.361320260912179947e-02 -2.654094994068145752e-01 2.830849587917327881e-01 -1.916364580392837524e-01 -2.342122346162796021e-01 -4.342140257358551025e-02 1.785663217306137085e-01 -1.329037249088287354e-01 1.188173145055770874e-01 7.364372257143259048e-03 1.026962921023368835e-01 3.021860718727111816e-01 -2.490807175636291504e-01 1.179965808987617493e-01 -1.479721218347549438e-01 -2.279113978147506714e-01 4.273693859577178955e-01 -1.248659379780292511e-02
-2.005763724446296692e-02 1.217814013361930847e-01 -2.501444518566131592e-01 3.158570453524589539e-02 -4.209790378808975220e-02 6.597779691219329834e-02 4.435580372810363770e-01 -1.890445649623870850e-01 1.274431198835372925e-01 -9.343575686216354370e-02 -1.838698983192443848e-01 3.503247350454330444e-02 -1.386753022670745850e-01 -2.188895940780639648e-01 -1.258189231157302856e-01 -2.263796478509902954e-01 3.708323463797569275e-02 -1.576192677021026611e-01 -1.741775274276733398e-01 -2.272820174694061279e-01 2.047698013484477997e-02 -3.634347766637802124e-02 2.749502360820770264e-01 7.127496600151062012e-02 1.637943536043167114e-01 2.245452255010604858e-02 -2.878948748111724854e-01 1.254267692565917969e-01 -1.164106768555939198e-03 -8.752482943236827850e-03 1.950212270021438599e-01 3.656090199947357178e-01
-3.110002875328063965e-01 -1.645071357488632202e-01 2.881270647048950195e-02 -1.046453788876533508e-01 1.694468855857849121e-01 -1.186964139342308044e-01 2.062055766582489014e-01 -1.922050267457962036e-01 2.928481996059417725e-02 -9.842070192098617554e-02 2.832632958889007568e-01 3.099488019943237305e-01 -2.651096582412719727e-01 -1.139903590083122253e-01 -3.188005089759826660e-02 -2.474098093807697296e-02 -7.623704522848129272e-02 -1.040933653712272644e-01 -3.729928731918334961e-01 -3.509376943111419678e-02 4.619899019598960876e-02 1.133268624544143677e-01 2.588242590427398682e-01 6.357109546661376953e-02 8.299445733428001404e-03 1.792763359844684601e-02 -3.068200051784515381e-01 9.449893981218338013e-02 -2.313368767499923706e-01 1.680257916450500488e-01 2.052953690290451050e-01 7.006777916103601456e-03
-3.311187028884887695e-01 -1.175135821104049683e-01 -1.662527471780776978e-01 -1.011148244142532349e-01 -1.710679829120635986e-01 4.324731603264808655e-02 1.972023099660873413e-01 1.213613376021385193e-01 -1.452590227127075195e-01 7.628314942121505737e-02 8.054933696985244751e-02 -1.505378335714340210e-01 -1.269108802080154419e-01 -1.953896833583712578e-03 -2.322500646114349365e-01 -1.192963421344757080e-01 -1.819667071104049683e-01 -3.970764204859733582e-02 -2.214372158050537109e-01 7.056911289691925049e-02 -2.196629494428634644e-01 3.316520750522613525e-01 2.985724508762359619e-01 3.168854713439941406e-01 2.049762904644012451e-01 1.965206563472747803e-01 -1.419674903154373169e-01 -4.906959459185600281e-02 -1.680143177509307861e-01 -2.224206924438476562e-03 1.765257120132446289e-01 1.203351095318794250e-01
-3.055450320243835449e-01 -2.159189879894256592e-01 -7.770912256091833115e-03 -1.617455333471298218e-01 7.263536751270294189e-02 3.788331449031829834e-01 1.263264268636703491e-01 1.523466259241104126e-01 -2.520170435309410095e-02 -5.514424666762351990e-02 1.802555173635482788e-01 2.335398197174072266e-01 -1.458006501197814941e-01 9.206223487854003906e-02 1.602081581950187683e-02 -2.864212989807128906e-01 -2.268204689025878906e-01 -4.298454150557518005e-02 -6.521864794194698334e-03 -3.554897010326385498e-02 -1.450350433588027954e-01 1.310981065034866333e-01 1.495928615331649780e-01 1.316952556371688843e-01 -3.524404764175415039e-02 1.688628941774368286e-01 -2.187252342700958252e-01 -2.526029348373413086e-01 -3.193172812461853027e-01 8.840727806091308594e-02 1.132126227021217346e-01 2.157728821039199829e-01
-8.935441076755523682e-02 -2.596177756786346436e-01 -1.277525257319211960e-02 2.249315381050109863e-02 7.904504239559173584e-02 2.538448274135589600e-01 4.641615226864814758e-02 1.468827575445175171e-01 -2.892188727855682373e-01 -7.054849714040756226e-02 1.490454375743865967e-01 2.292649149894714355e-01 -4.355728253722190857e-02 -4.124184325337409973e-02 -2.633152008056640625e-01 -1.776443719863891602e-01 -9.088812768459320068e-02 1.457875221967697144e-01 -4.556971043348312378e-02 8.294085972011089325e-03 -9.192794561386108398e-02 1.089706569910049438e-01 3.531460464000701904e-01 1.172329112887382507e-01 4.051997512578964233e-02 3.672583103179931641e-01 -2.832947075366973877e-01 -1.907710582017898560e-01 -2.253911495208740234e-01 -5.159544199705123901e-02 2.530927360057830811e-01 2.255152724683284760e-02
-4.954993426799774170e-01 -2.241694182157516479e-01 -2.141748741269111633e-02 5.347250401973724365e-02 -1.283508259803056717e-02 1.981146931648254395e-01 1.412382274866104126e-01 -1.433506906032562256e-01 -8.084952831268310547e-02 7.852782495319843292e-03 1.005120649933815002e-01 3.959967568516731262e-02 4.504943266510963440e-02 -4.055758565664291382e-02 -2.052733600139617920e-01 1.228106324560940266e-03 -6.573758274316787720e-02 -9.351107478141784668e-02 -3.174875080585479736e-01 -3.373376131057739258e-01 9.921711683273315430e-02 1.072589829564094543e-01 2.363030910491943359e-01 1.982199028134346008e-02 -7.757300138473510742e-02 1.868477016687393188e-01 -2.822902500629425049e-01 -5.460261180996894836e-02 -2.183126211166381836e-01 2.465027421712875366e-01 5.485673621296882629e-02 -1.290074735879898071e-01
-1.767592877149581909e-01 4.480716772377490997e-03 2.055816585198044777e-03 -9.151390939950942993e-02 -1.948460936546325684e-01 1.436986923217773438e-01 3.499605655670166016e-01 6.720028817653656006e-02 1.209892407059669495e-01 -1.289861202239990234e-01 1.347824633121490479e-01 2.628432214260101318e-02 5.138019844889640808e-02 -5.581839010119438171e-02 -2.084599286317825317e-01 -1.194928660988807678e-01 -3.237180411815643311e-01 2.081407010555267334e-01 -3.922871947288513184e-01 -2.527335286140441895e-01 -1.621099375188350677e-02 -6.018767505884170532e-02 2.163005918264389038e-01 5.252858623862266541e-02 1.405957620590925217e-02 1.495689004659652710e-01 -6.515193264931440353e-03 2.207726240158081055e-01 9.605711698532104492e-02 3.626060783863067627e-01 1.497645229101181030e-01 8.562019467353820801e-02
-2.609772682189941406e-01 -7.344689965248107910e-02 -3.473884761333465576e-01 3.211780637502670288e-02 -1.094688773155212402e-01 8.882290124893188477e-02 2.267179787158966064e-01 1.005855128169059753e-01 -2.581816613674163818e-01 -7.728383690118789673e-02 9.514891356229782104e-02 -4.660164937376976013e-02 2.326206117868423462e-01 2.234039008617401123e-01 -1.688779890537261963e-01 -4.225718602538108826e-02 -4.219195991754531860e-02 1.264752894639968872e-01 -5.363330245018005371e-02 -8.888519555330276489e-02 6.464635021984577179e-03 1.369321346282958984e-01 1.090055182576179504e-01 -1.699570864439010620e-01 -1.120559871196746826e-01 -2.411427646875381470e-01 -2.675623595714569092e-01 1.274128109216690063e-01 -2.572455704212188721e-01 -6.247162818908691406e-02 3.949204385280609131e-01 -1.803574562072753906e-01
-1.548762917518615723e-01 1.127090007066726685e-01 6.579914689064025879e-02 -3.510342538356781006e-01 -8.111476153135299683e-02 -1.497260294854640961e-02 2.913925647735595703e-01 -8.387395739555358887e-02 -2.467401772737503052e-01 -2.759875655174255371e-01 1.016519591212272644e-01 -1.757474988698959351e-01 -2.713653445243835449e-01 7.640459388494491577e-02 -1.176744922995567322e-01 2.367798797786235809e-02 -2.194958776235580444e-01 1.635348796844482422e-01 -2.914378345012664795e-01 -1.121253147721290588e-01 -4.957956448197364807e-02 1.138014495372772217e-01 2.045323550701141357e-01 1.378469169139862061e-01 -1.082517802715301514e-01 -4.598599299788475037e-02 -3.664002716541290283e-01 1.932290755212306976e-02 -2.448301166296005249e-01 6.678058952093124390e-02 5.317035317420959473e-02 2.222147583961486816e-02
-3.355652093887329102e-01 1.967453807592391968e-01 1.056439727544784546e-01 -8.582427352666854858e-02 -1.727817803621292114e-01 9.321875870227813721e-02 1.351124607026576996e-02 1.316877305507659912e-01 -8.937257342040538788e-03 -2.223675251007080078e-01 -4.928295686841011047e-02 1.956904977560043335e-01 8.492632955312728882e-02 -1.837998628616333008e-01 -2.857176065444946289e-01 -2.569127082824707031e-01 6.103207170963287354e-02 -1.922491639852523804e-01 1.644556075334548950e-01 2.899271436035633087e-02 -1.030514687299728394e-01 9.369611740112304688e-02 1.304742880165576935e-02 -5.050037428736686707e-02 -3.256757855415344238e-01 3.024406433105468750e-01 -2.295088022947311401e-02 4.086874797940254211e-02 3.069173172116279602e-02 -1.625696867704391479e-01 3.457561433315277100e-01 2.405592352151870728e-01
-2.475330829620361328e-01 1.053167879581451416e-02 -3.769577741622924805e-01 -4.810997098684310913e-02 4.312453791499137878e-02 1.316680610179901123e-01 2.739813029766082764e-01 -6.801307201385498047e-02 -9.165883064270019531e-02 2.781943883746862411e-03 1.883500218391418457e-01 -2.094982564449310303e-01 -2.231815755367279053e-01 -1.871885210275650024e-01 -2.432922571897506714e-01 7.748632133007049561e-02 -1.221052110195159912e-01 8.711329102516174316e-02 -3.789412379264831543e-01 -1.986773163080215454e-01 4.229399561882019043e-02 -1.669150739908218384e-01 2.965196073055267334e-01 1.301102936267852783e-01 2.823719289153814316e-03 -1.623587608337402344e-01 -1.575382351875305176e-01 -3.716490790247917175e-02 -1.012718826532363892e-01 6.046735215932130814e-03 2.194713354110717773e-01 8.000264316797256470e-02
-3.681910037994384766e-01 1.625743657350540161e-01 2.177830785512924194e-02 -7.860564440488815308e-02 -5.725864693522453308e-02 2.522030770778656006e-01 -3.145515546202659607e-02 1.455214153975248337e-02 -1.851270720362663269e-02 -3.494284152984619141e-01 -8.402168750762939453e-02 2.768125832080841064e-01 1.776652485132217407e-01 9.584413468837738037e-02 -1.358780115842819214e-01 -2.340511232614517212e-01 6.990686804056167603e-02 1.566436290740966797e-01 -1.223094481974840164e-02 -7.903365790843963623e-02 -3.801600262522697449e-02 1.726372987031936646e-01 -6.202283501625061035e-02 -1.609269231557846069e-01 -2.153372615575790405e-01 2.745101153850555420e-01 -1.415246427059173584e-01 1.498893350362777710e-01 -5.588671658188104630e-03 1.187326833605766296e-01 3.775541484355926514e-01 1.594773679971694946e-01
-1.139928102493286133e-01 -8.647692948579788208e-02 -2.229824429377913475e-03 -8.696313202381134033e-02 -4.345775395631790161e-02 -5.191164836287498474e-02 1.472782194614410400e-01 -1.726677864789962769e-01 -2.477831542491912842e-01 -1.821041405200958252e-01 -3.250809013843536377e-01 1.617528796195983887e-01 -1.211682483553886414e-01 1.121664419770240784e-01 -2.193929255008697510e-01 -2.846687100827693939e-03 -3.874853849411010742e-01 -6.127458531409502029e-03 -7.494211196899414062e-02 -3.379228115081787109e-01 -1.165134906768798828e-01 -3.155299648642539978e-02 1.419364809989929199e-01 -1.229313537478446960e-01 -2.704673819243907928e-02 2.034012079238891602e-01 -1.579131931066513062e-01 1.766061633825302124e-01 1.574297547340393066e-01 3.964349627494812012e-02 3.878818154335021973e-01 1.385983526706695557e-01
-4.184172302484512329e-02 2.304280847311019897e-01 -1.258360594511032104e-01 -3.342751860618591309e-01 -1.770110279321670532e-01 3.123421669006347656e-01 2.843819558620452881e-01 1.884672939777374268e-01 7.441715151071548462e-02 -3.348059654235839844e-01 2.654654085636138916e-01 4.904335364699363708e-02 -1.107150316238403320e-01 -6.476954370737075806e-02 -2.859935462474822998e-01 7.756946235895156860e-02 -1.269573271274566650e-01 6.918524950742721558e-02 -1.361785084009170532e-01 -9.543737769126892090e-02 -8.636023849248886108e-02 -4.807043820619583130e-02 -1.068136189132928848e-03 -7.441209256649017334e-02 -3.146976232528686523e-02 2.729692459106445312e-01 5.944779887795448303e-02 -7.508519291877746582e-02 -9.619375318288803101e-02 2.088181972503662109e-01 2.662999927997589111e-01 7.217042148113250732e-02
-3.292323052883148193e-01 -9.234799444675445557e-02 8.741861581802368164e-02 -1.107205301523208618e-01 -2.136590033769607544e-01 2.752186655998229980e-01 2.334180325269699097e-01 -6.122287735342979431e-02 -1.187293455004692078e-01 7.906832545995712280e-02 1.256984006613492966e-02 -2.278216630220413208e-01 -7.550323009490966797e-02 -1.336608976125717163e-01 -1.575603783130645752e-01 -9.582621604204177856e-02 -1.603564321994781494e-01 -2.603761851787567139e-01 -4.400315582752227783e-01 -5.743246152997016907e-02 -1.025166362524032593e-01 -2.006459422409534454e-02 2.345845103263854980e-01 -1.110472250729799271e-02 -6.059354543685913086e-02 1.050041615962982178e-01 -1.413351148366928101e-01 5.405790731310844421e-02 6.774245202541351318e-02 3.091751933097839355e-01 1.268985420465469360e-01 -2.078160792589187622e-01
-6.464371830224990845e-02 -1.480344831943511963e-01 -2.880424261093139648e-01 -9.369204938411712646e-02 -1.215467005968093872e-01 1.136346086859703064e-01 3.088085651397705078e-01 1.365947304293513298e-03 1.795225217938423157e-02 -4.334813356399536133e-02 -9.840539656579494476e-03 1.705200374126434326e-01 1.346399039030075073e-01 -1.011707782745361328e-01 -7.437586039304733276e-02 -2.591384351253509521e-01 1.960085630416870117e-01 -3.760476037859916687e-02 -4.917500913143157959e-02 -1.077597290277481079e-01 -9.367248043417930603e-03 3.192042708396911621e-01 -1.041617617011070251e-02 -2.159564495086669922e-01 -3.560115396976470947e-01 1.887463480234146118e-01 -4.606929719448089600e-01 2.054981328547000885e-02 3.129385586362332106e-04 9.844296425580978394e-02 1.939290612936019897e-01 4.204965755343437195e-02
-1.231503039598464966e-01 2.321317344903945923e-01 2.340683043003082275e-01 3.068987280130386353e-02 -1.891643702983856201e-01 1.815986037254333496e-01 4.813859239220619202e-02 1.688262522220611572e-01 1.735841296613216400e-02 -2.383605390787124634e-01 -2.588686645030975342e-01 2.232544720172882080e-01 1.858299411833286285e-02 -2.577207610011100769e-02 -3.066895008087158203e-01 -1.252835541963577271e-01 1.891813576221466064e-01 -1.780916005373001099e-02 5.747265368700027466e-02 6.403687875717878342e-03 -9.417252987623214722e-02 -1.973967440426349640e-02 1.806174367666244507e-01 -7.486523687839508057e-02 -4.173505902290344238e-01 2.888113558292388916e-01 -6.457773596048355103e-02 9.564989805221557617e-02 -1.539517790079116821e-01 1.480952501296997070e-01 2.825964391231536865e-01 8.693884313106536865e-02
-4.602759480476379395e-01 -1.654964536428451538e-01 -2.000070959329605103e-01 -1.189673319458961487e-01 9.174300730228424072e-02 1.816809773445129395e-01 9.283008426427841187e-02 -4.832483455538749695e-02 -2.495781332254409790e-01 -1.585310399532318115e-01 1.925861090421676636e-01 -1.717254221439361572e-01 -1.249896083027124405e-02 -2.630122900009155273e-01 -1.972297430038452148e-01 -9.582761675119400024e-02 2.157599776983261108e-01 -7.859260588884353638e-02 -3.590154349803924561e-01 3.988815099000930786e-02 7.840583473443984985e-02 -5.629248544573783875e-02 1.197187528014183044e-01 8.453151211142539978e-03 1.030209288001060486e-01 2.895321324467658997e-02 -2.213550209999084473e-01 -1.159968506544828415e-02 2.864523790776729584e-02 1.238692030310630798e-01 2.688269019126892090e-01 1.638900637626647949e-01
-3.073961734771728516e-01 -1.504442840814590454e-01 -8.381328731775283813e-02 1.076116412878036499e-01 -1.881746798753738403e-01 3.255148828029632568e-01 3.588116168975830078e-01 -4.588145762681961060e-02 9.673123061656951904e-02 8.843490481376647949e-02 2.159134149551391602e-01 -1.037523150444030762e-01 5.651707202196121216e-02 -1.547673158347606659e-02 5.445476621389389038e-02 -2.549147605895996094e-01 -4.184012711048126221e-01 1.822409927845001221e-01 -5.140323564410209656e-02 -6.217891350388526917e-03 -1.890328479930758476e-03 1.135706081986427307e-01 -6.022601202130317688e-02 -1.629907935857772827e-01 -2.647717297077178955e-01 9.343143552541732788e-02 -1.791203208267688751e-02 -1.209876835346221924e-01 -8.884076774120330811e-02 1.206184998154640198e-01 2.453845888376235962e-01 -1.249492391943931580e-01
-5.259348824620246887e-02 -3.329603374004364014e-01 1.309519261121749878e-01 1.007310226559638977e-01 -3.646116331219673157e-02 -1.182221546769142151e-01 2.764099836349487305e-01 2.693093419075012207e-01 -5.830590054392814636e-02 5.650915671139955521e-03 2.604165971279144287e-01 -9.261615574359893799e-03 -8.839476853609085083e-02 -1.206299588084220886e-01 6.145996972918510437e-03 -5.419064685702323914e-02 -6.396629661321640015e-02 4.891737177968025208e-02 -1.908403038978576660e-01 -2.545060813426971436e-01 -4.486067965626716614e-02 -2.341206371784210205e-02 3.278804421424865723e-01 -9.211611002683639526e-02 1.700003296136856079e-01 1.334335207939147949e-01 -4.252449423074722290e-02 2.075847052037715912e-02 -2.390598356723785400e-01 -1.209620311856269836e-01 4.051292836666107178e-01 2.950963079929351807e-01
-6.106481328606605530e-02 -1.063504666090011597e-01 -1.683807671070098877e-01 -1.938126832246780396e-01 -2.639564275741577148e-01 4.743881151080131531e-02 2.113258093595504761e-01 2.460228800773620605e-01 8.038167655467987061e-02 -1.734793335199356079e-01 7.842991501092910767e-02 1.397804915904998779e-01 -2.675270140171051025e-01 -8.468301035463809967e-03 -1.211063042283058167e-01 -4.309791326522827148e-01 -4.587682336568832397e-02 -2.002215012907981873e-03 -2.104910463094711304e-01 -4.079306423664093018e-01 1.733016520738601685e-01 -1.775871813297271729e-01 1.318130940198898315e-01 -7.897828519344329834e-02 -4.022284701932221651e-04 6.652373820543289185e-02 1.474983990192413330e-02 5.393902212381362915e-02 -2.786888778209686279e-01 -8.304984122514724731e-02 1.002649739384651184e-01 8.638060837984085083e-02
-4.226364493370056152e-01 -9.249231964349746704e-02 -5.836056172847747803e-02 -9.949864447116851807e-02 -1.528390049934387207e-01 1.127537563443183899e-01 1.434096544981002808e-01 -8.433694392442703247e-02 1.242522522807121277e-01 -2.908917367458343506e-01 -8.793973177671432495e-02 1.403930932283401489e-01 -2.975628972053527832e-01 -1.676072180271148682e-01 -1.150037907063961029e-02 -1.774550527334213257e-01 -1.220764443278312683e-01 1.306459009647369385e-01 9.765490889549255371e-02 -1.889348030090332031e-01 -1.699707359075546265e-01 -1.333801448345184326e-01 7.495757937431335449e-02 -2.998319454491138458e-02 -1.680602282285690308e-01 6.591640412807464600e-02 8.968322724103927612e-02 1.975268572568893433e-01 -2.031444907188415527e-01 -1.345656216144561768e-01 3.334167301654815674e-01 -2.818040251731872559e-01
-2.559558749198913574e-01 -2.739916788414120674e-03 -3.464922308921813965e-02 -1.455232650041580200e-01 1.352394521236419678e-01 6.316453218460083008e-02 1.750616356730461121e-02 6.894885748624801636e-02 -1.576157212257385254e-01 1.887677311897277832e-01 3.632043302059173584e-02 1.258760541677474976e-01 1.970875263214111328e-02 2.106215246021747589e-02 -3.338155746459960938e-01 -2.169403433799743652e-01 -2.900652028620243073e-02 -4.814491420984268188e-02 -2.266407757997512817e-02 -2.416186779737472534e-01 -1.194102913141250610e-01 -3.576292097568511963e-01 1.604856736958026886e-02 2.098390460014343262e-01 -1.074181944131851196e-01 6.553626805543899536e-02 -1.779595911502838135e-01 -2.237720042467117310e-02 -3.898382782936096191e-01 -4.100215062499046326e-02 4.414361715316772461e-01 -5.261962488293647766e-02
-1.545690298080444336e-01 -2.436980046331882477e-02 -4.473029971122741699e-01 8.958061039447784424e-02 -7.429280132055282593e-02 5.700534582138061523e-02 1.261144429445266724e-01 1.936358064413070679e-01 -1.926836906932294369e-03 -1.745734810829162598e-01 2.144432067871093750e-02 -2.707253396511077881e-01 -3.848189115524291992e-01 -5.478810146450996399e-02 -1.081325188279151917e-01 -1.997199654579162598e-01 1.693793535232543945e-01 4.477250389754772186e-03 -2.102602869272232056e-01 -7.118130475282669067e-02 -1.156980097293853760e-01 -1.003775596618652344e-01 2.902385294437408447e-01 -6.124486401677131653e-02 -2.683132290840148926e-01 8.686798810958862305e-02 -2.993319928646087646e-01 -5.814728140830993652e-02 -1.217576563358306885e-01 -1.622372493147850037e-02 1.361152082681655884e-01 -5.263757705688476562e-02
-4.661495089530944824e-01 -3.588458523154258728e-02 -1.000387817621231079e-01 -2.446421980857849121e-01 -9.777496010065078735e-02 9.993864595890045166e-02 2.805791199207305908e-01 8.521365374326705933e-02 -1.453731656074523926e-01 -1.366741657257080078e-01 6.356687098741531372e-02 2.460456341505050659e-01 -5.863298475742340088e-02 5.216018110513687134e-02 -3.277406096458435059e-02 1.911715418100357056e-01 3.114255703985691071e-02 -1.669439822435379028e-01 -2.539423704147338867e-01 1.502748876810073853e-01 1.160498782992362976e-01 1.560672074556350708e-01 2.585580348968505859e-01 -6.200599297881126404e-02 -2.897611856460571289e-01 -2.256551384925842285e-02 5.695277452468872070e-02 2.371655851602554321e-01 -1.329224705696105957e-01 -9.366423636674880981e-02 1.557439565658569336e-01 -1.968855559825897217e-01
-2.832558453083038330e-01 -7.900351285934448242e-02 2.619417309761047363e-01 5.673557147383689880e-02 7.035081833600997925e-02 1.084328144788742065e-01 5.142965540289878845e-02 -4.261376336216926575e-02 1.224132776260375977e-01 3.240881860256195068e-01 1.301545836031436920e-02 -1.513963490724563599e-01 -1.087575778365135193e-01 2.495034411549568176e-02 -8.812885731458663940e-02 -1.113035082817077637e-01 3.384133055806159973e-02 6.240422278642654419e-02 -2.450743503868579865e-02 -2.941808104515075684e-01 1.189741492271423340e-01 3.951779007911682129e-02 3.126664161682128906e-01 -1.079687476158142090e-01 -2.581247091293334961e-01 1.805618107318878174e-01 -3.049331605434417725e-01 1.739794611930847168e-01 -6.698407232761383057e-02 -1.297852955758571625e-02 3.335137665271759033e-01 2.985342144966125488e-01
-1.357356905937194824e-01 8.102829754352569580e-02 -1.730251163244247437e-01 -7.815400511026382446e-02 -2.799573242664337158e-01 -1.601242274045944214e-01 2.995779514312744141e-01 -9.451470524072647095e-02 1.124042719602584839e-01 -2.660506777465343475e-02 -6.972637772560119629e-02 1.315300017595291138e-01 -1.421934813261032104e-01 -1.787486374378204346e-01 -2.756519615650177002e-01 -2.184926271438598633e-01 9.986912459135055542e-02 7.560548931360244751e-02 -8.280555903911590576e-02 1.701645702123641968e-01 -5.323782935738563538e-02 6.993793696165084839e-02 8.999063819646835327e-02 -7.339037954807281494e-02 -3.024302721023559570e-01 2.243764698505401611e-01 1.645503342151641846e-01 2.283444851636886597e-01 -1.410386711359024048e-01 1.525927931070327759e-01 4.330350756645202637e-01 2.087221480906009674e-02
-1.812575608491897583e-01 1.356749683618545532e-01 9.016869962215423584e-02 -1.334573030471801758e-01 -1.225420311093330383e-01 -5.456108972430229187e-02 8.782983571290969849e-02 6.978694349527359009e-03 1.873843371868133545e-01 3.723871335387229919e-02 -9.589318931102752686e-02 -9.121423214673995972e-02 -1.984151452779769897e-01 9.565052390098571777e-02 4.041454941034317017e-02 -5.332575440406799316e-01 -5.824908241629600525e-02 5.178431421518325806e-02 -3.161236941814422607e-01 -9.583790600299835205e-02 2.156713455915451050e-01 5.906035378575325012e-02 2.512101270258426666e-02 9.836997091770172119e-02 -1.998176127672195435e-01 -1.773873865604400635e-01 3.949440643191337585e-02 -6.263487040996551514e-02 -2.913979589939117432e-01 1.506179012358188629e-02 2.913185954093933105e-01 2.934705317020416260e-01
-1.007569581270217896e-01 7.177645713090896606e-02 -1.351077854633331299e-01 -1.811303794384002686e-01 -1.735216379165649414e-01 6.738615036010742188e-02 1.103569865226745605e-01 1.204064488410949707e-01 -7.627423852682113647e-03 -1.642306149005889893e-01 -3.534854203462600708e-02 -1.469065546989440918e-01 -1.549000740051269531e-01 2.106181383132934570e-01 -1.284264177083969116e-01 -1.542865112423896790e-02 1.403108388185501099e-01 -2.935225144028663635e-02 -3.255453109741210938e-01 2.186959423124790192e-02 -3.069165349006652832e-02 8.075551129877567291e-03 1.493451744318008423e-01 -3.072721362113952637e-01 -2.134991735219955444e-01 -1.760413199663162231e-01 -4.079608619213104248e-02 -1.308308988809585571e-01 3.032033443450927734e-01 -1.031015068292617798e-01 4.671236276626586914e-01 2.765977382659912109e-01
-2.923628389835357666e-01 1.123808473348617554e-01 -1.282961964607238770e-01 -8.214275538921356201e-02 -2.791463732719421387e-01 2.937397658824920654e-01 8.731999248266220093e-02 -8.541674166917800903e-02 1.186863332986831665e-02 -6.047172471880912781e-02 8.687396347522735596e-02 -1.498798578977584839e-01 1.089232638478279114e-01 6.657809764146804810e-02 3.897609934210777283e-02 -2.711851522326469421e-02 -2.049664407968521118e-01 3.583250641822814941e-01 -1.529760807752609253e-01 -8.698505163192749023e-02 1.418476402759552002e-01 1.350820958614349365e-01 -3.321233671158552170e-03 -2.134479880332946777e-01 -2.144924700260162354e-01 1.045760959386825562e-01 8.258800208568572998e-02 -2.093956023454666138e-01 -4.169523715972900391e-02 -8.747634291648864746e-02 4.555541872978210449e-01 1.932730227708816528e-01
-9.574235975742340088e-02 -1.617535352706909180e-01 -2.529606521129608154e-01 -4.912269860506057739e-02 -2.725342214107513428e-01 2.614824473857879639e-02 3.034624457359313965e-01 4.712644964456558228e-02 -2.394113093614578247e-01 1.221342682838439941e-01 2.963469922542572021e-02 -1.091216038912534714e-02 -1.985817998647689819e-01 4.791964218020439148e-02 -1.731405407190322876e-01 -1.881776005029678345e-01 1.260785758495330811e-01 -5.592481419444084167e-02 -1.087802574038505554e-01 1.124792993068695068e-01 4.436221122741699219e-01 1.087335273623466492e-01 -6.949438713490962982e-03 -5.779493600130081177e-02 -2.873334884643554688e-01 4.916372243314981461e-03 -2.095908671617507935e-01 -2.615559697151184082e-01 -1.996316164731979370e-01 -3.130520461127161980e-03 2.397359311580657959e-01 2.942868880927562714e-02
-3.974705040454864502e-01 -7.761720102280378342e-03 3.830993548035621643e-02 -6.592210382223129272e-02 -1.010894998908042908e-01 2.332466244697570801e-01 3.817104697227478027e-01 -2.141398005187511444e-02 6.543534994125366211e-02 -1.689131855964660645e-01 8.416998386383056641e-02 -1.552509218454360962e-01 -9.443244338035583496e-02 1.189297437667846680e-01 -2.803010344505310059e-01 -3.527018800377845764e-02 -1.536494940519332886e-01 2.068759053945541382e-01 -3.709981441497802734e-01 -1.471005529165267944e-01 -1.296999491751194000e-02 7.545297592878341675e-02 1.836268156766891479e-01 3.876318782567977905e-02 2.527363039553165436e-02 1.567894667387008667e-01 -1.567879877984523773e-02 1.829412877559661865e-01 1.661748588085174561e-01 2.944264411926269531e-01 -2.067269198596477509e-02 1.343636959791183472e-01
-2.737413942813873291e-01 1.341044306755065918e-01 -1.148985698819160461e-01 -2.983880043029785156e-01 -3.427433967590332031e-02 6.228772923350334167e-02 2.884539067745208740e-01 -8.063060045242309570e-02 -1.655752658843994141e-01 -1.672517880797386169e-02 6.796155124902725220e-02 -1.295955479145050049e-01 -1.420529037714004517e-01 -1.386680006980895996e-01 -1.640289425849914551e-01 -3.674919158220291138e-02 -3.346292674541473389e-01 2.164112329483032227e-01 -4.002442359924316406e-01 -3.951506912708282471e-01 -3.183548524975776672e-02 3.521974012255668640e-02 1.741382926702499390e-01 1.574827432632446289e-01 -1.663317531347274780e-01 4.553731065243482590e-03 -4.891062527894973755e-02 4.361987486481666565e-02 -1.537700276821851730e-02 1.085137799382209778e-01 2.332154475152492523e-02 1.274519860744476318e-01
-3.277860283851623535e-01 3.042473196983337402e-01 6.122493371367454529e-02 -1.686428189277648926e-01 -2.337249219417572021e-01 -1.940713450312614441e-02 1.785199493169784546e-01 -1.501087695360183716e-01 1.552116572856903076e-01 -3.817097097635269165e-02 1.563638895750045776e-01 1.347307115793228149e-01 -8.327987045049667358e-02 1.025186106562614441e-01 -1.485920101404190063e-01 -1.323052495718002319e-01 1.422485411167144775e-01 2.399145960807800293e-01 8.364503085613250732e-02 -1.802003681659698486e-01 1.804039627313613892e-02 -1.179419308900833130e-01 1.283560693264007568e-01 -1.320378929376602173e-01 -8.264983445405960083e-02 2.402714192867279053e-01 8.034604787826538086e-02 1.270120590925216675e-01 -3.994764983654022217e-01 -1.057552918791770935e-01 3.312045335769653320e-01 1.403570361435413361e-02
-2.817405164241790771e-01 -2.309019863605499268e-02 -1.757555305957794189e-01 -4.397332668304443359e-02 -3.222201466560363770e-01 -3.005574643611907959e-02 2.208459228277206421e-01 -7.261810451745986938e-02 3.956356551498174667e-03 -2.319561317563056946e-03 -2.063877135515213013e-01 2.385105341672897339e-01 -9.470921009778976440e-02 -1.303575932979583740e-01 -2.762075662612915039e-01 -1.418268680572509766e-01 2.160225808620452881e-01 -3.774143382906913757e-02 -1.331641525030136108e-01 3.597445785999298096e-02 1.505931168794631958e-01 -3.831944987177848816e-02 1.718416661024093628e-01 -7.076525688171386719e-02 -2.644647359848022461e-01 3.926282525062561035e-01 1.554420590400695801e-02 3.578325808048248291e-01 -6.107095628976821899e-02 5.708074942231178284e-02 1.251759976148605347e-01 -7.599534839391708374e-02
-1.971020996570587158e-01 9.640830010175704956e-02 -2.769722044467926025e-01 -9.188645333051681519e-02 1.307411342859268188e-01 -9.069912880659103394e-02 2.716772556304931641e-01 2.322562411427497864e-02 -2.209365181624889374e-02 1.911787539720535278e-01 2.385970801115036011e-01 -1.945415884256362915e-01 8.995603024959564209e-02 -9.380473941564559937e-02 -1.659313291311264038e-01 -1.770176887512207031e-01 1.568507999181747437e-01 -1.086204648017883301e-01 -2.510356307029724121e-01 2.189768850803375244e-02 7.482482492923736572e-02 -1.757398992776870728e-02 4.350043535232543945e-01 -9.129993617534637451e-02 1.741030067205429077e-01 -6.537748128175735474e-02 -1.746930181980133057e-01 -1.534347701817750931e-02 -7.049058098345994949e-03 9.288096427917480469e-02 4.088112413883209229e-01 1.222549229860305786e-01
-8.858415484428405762e-02 -1.924164295196533203e-01 -2.427772618830204010e-02 -3.062660992145538330e-01 -1.911014765501022339e-01 -1.508798450231552124e-01 1.392794847488403320e-01 -3.893151134252548218e-02 -1.013792958110570908e-02 -2.172649204730987549e-01 -1.272307038307189941e-01 1.275062263011932373e-01 2.067079767584800720e-02 -9.216444939374923706e-02 -2.678301632404327393e-01 -4.574425816535949707e-01 2.009739875793457031e-01 -4.876641556620597839e-02 -1.035483703017234802e-01 2.071197032928466797e-01 1.298770010471343994e-01 -6.160936504602432251e-02 1.449248641729354858e-01 -1.340383738279342651e-01 -2.321664839982986450e-01 2.017054557800292969e-01 -2.318023890256881714e-01 2.018991410732269287e-01 -2.124500647187232971e-02 -1.142187342047691345e-01 2.283214777708053589e-01 1.216787938028573990e-02
-1.846646964550018311e-01 9.718155860900878906e-02 1.121707409620285034e-01 -1.461417227983474731e-01 -1.238391101360321045e-01 -1.854167133569717407e-01 3.323389291763305664e-01 3.016873635351657867e-02 1.649054512381553650e-02 -9.308636188507080078e-02 -5.498521029949188232e-02 1.728404164314270020e-01 5.947109684348106384e-02 1.246079057455062866e-02 -2.557192146778106689e-01 -3.094711601734161377e-01 5.262861400842666626e-02 6.523606926202774048e-02 -1.201008856296539307e-01 1.754909306764602661e-01 1.220074594020843506e-01 4.773669317364692688e-02 2.924522757530212402e-01 -4.714287444949150085e-02 -3.677645325660705566e-01 2.996323406696319580e-01 5.425648018717765808e-02 1.339460313320159912e-01 -2.643789947032928467e-01 2.493410604074597359e-03 2.661751806735992432e-01 -1.044964641332626343e-01
-1.232835873961448669e-01 1.161599252372980118e-02 8.158344030380249023e-02 4.156272858381271362e-02 -2.351626008749008179e-02 -5.134143680334091187e-02 2.864955663681030273e-01 -5.669436976313591003e-02 1.624537706375122070e-01 3.046463131904602051e-01 -1.148303151130676270e-01 -1.503640562295913696e-01 -2.778802514076232910e-01 -1.418010145425796509e-01 -1.586343944072723389e-01 -2.335520088672637939e-01 3.896043449640274048e-02 -8.003754168748855591e-02 1.920018228702247143e-03 -5.518569797277450562e-02 6.011455133557319641e-02 -1.918195001780986786e-02 1.178140640258789062e-01 -5.524214357137680054e-03 -3.665437102317810059e-01 3.202531039714813232e-01 -2.760793268680572510e-01 2.502543330192565918e-01 -1.326865255832672119e-01 3.974373266100883484e-02 3.428981304168701172e-01 1.198934838175773621e-01
-3.209536150097846985e-02 1.460833996534347534e-01 1.408123522996902466e-01 -3.427192196249961853e-02 -5.467654764652252197e-02 3.700310364365577698e-02 1.430154144763946533e-01 -1.231017634272575378e-01 1.994799124076962471e-03 -8.075486868619918823e-02 -2.424656599760055542e-02 3.149979412555694580e-01 -8.398693799972534180e-02 1.399677395820617676e-01 -2.350877225399017334e-01 -3.219392001628875732e-01 1.363179236650466919e-01 3.219052553176879883e-01 -3.419944047927856445e-01 -1.905559599399566650e-01 7.381075620651245117e-02 -3.777570277452468872e-02 1.009596213698387146e-01 -1.779577285051345825e-01 -2.493322193622589111e-01 2.167850732803344727e-01 -5.703554023057222366e-03 1.138743236660957336e-01 -1.797469705343246460e-01 -5.512667819857597351e-03 3.046016991138458252e-01 -2.308026403188705444e-01
-2.678321897983551025e-01 -1.427104920148849487e-01 -3.449891507625579834e-01 -1.340752243995666504e-01 9.375172853469848633e-02 -1.538954228162765503e-01 4.745097458362579346e-01 -5.072523280978202820e-02 -1.870702765882015228e-02 -6.177790928632020950e-03 1.756995469331741333e-01 1.373394131660461426e-01 -5.609382316470146179e-02 9.990690648555755615e-02 -2.082903385162353516e-01 1.237155571579933167e-01 -1.317752245813608170e-02 2.367963492870330811e-01 1.562576442956924438e-01 5.781224463135004044e-03 2.127915620803833008e-01 -1.998839378356933594e-01 1.728861182928085327e-01 -7.800541073083877563e-02 -1.912938058376312256e-01 1.184239536523818970e-01 -1.584643274545669556e-01 -1.107148230075836182e-01 -1.992421299219131470e-01 9.007044881582260132e-02 1.619852334260940552e-01 1.575481295585632324e-01
-2.926006317138671875e-01 2.516859024763107300e-02 -1.042152196168899536e-01 1.949080824851989746e-02 -2.221339493989944458e-01 -4.782081022858619690e-02 -8.544315351173281670e-04 -1.141079589724540710e-01 -2.055766433477401733e-02 -1.628760099411010742e-01 -4.223233833909034729e-02 1.261877268552780151e-01 -1.049066334962844849e-01 4.484334029257297516e-03 -2.306835800409317017e-01 1.469347812235355377e-02 -1.002353951334953308e-01 -1.020954474806785583e-01 -3.436201214790344238e-01 -9.983439743518829346e-02 1.061467528343200684e-01 1.080361157655715942e-01 2.050152420997619629e-01 2.961961030960083008e-01 -2.787221968173980713e-01 -4.489570111036300659e-02 -3.702000975608825684e-01 -1.731094121932983398e-01 4.491065070033073425e-02 -5.982366949319839478e-02 4.100483357906341553e-01 8.412959426641464233e-02
-2.213682234287261963e-01 1.603031456470489502e-01 3.465417539700865746e-03 4.224110767245292664e-02 -3.058977611362934113e-02 -2.196106873452663422e-02 3.233322203159332275e-01 -1.061595603823661804e-01 -2.813112437725067139e-01 -9.978477656841278076e-02 -3.046319819986820221e-02 4.591313004493713379e-01 -5.159398540854454041e-02 4.656443372368812561e-03 -1.721061021089553833e-01 -3.673012256622314453e-01 -9.210674464702606201e-02 2.189971208572387695e-01 -1.199794560670852661e-01 -6.347665935754776001e-02 -2.193666808307170868e-02 2.222332954406738281e-01 1.459323018789291382e-01 -6.184729188680648804e-02 -1.848135590553283691e-01 2.221284508705139160e-01 -1.172845996916294098e-02 1.033466607332229614e-01 -1.181320324540138245e-01 -1.081106066703796387e-01 2.593633532524108887e-01 3.389068692922592163e-02
-1.326182782649993896e-01 -4.461359605193138123e-02 -9.684779495000839233e-02 -8.046609908342361450e-02 1.387402229011058807e-02 -9.501402825117111206e-02 8.966869115829467773e-02 2.018752507865428925e-02 -1.574243456125259399e-01 1.193324178457260132e-01 1.514130979776382446e-01 4.082982242107391357e-02 -7.731111254543066025e-03 -1.045259311795234680e-01 -4.356414377689361572e-01 -5.063167959451675415e-02 -6.356678903102874756e-02 -1.121089681982994080e-01 -2.375229746103286743e-01 1.261201649904251099e-01 2.607351243495941162e-01 -1.434244811534881592e-01 4.785649776458740234e-01 -9.027817845344543457e-02 1.934512704610824585e-01 7.516054064035415649e-02 2.995257824659347534e-02 1.199180856347084045e-01 2.619201317429542542e-02 -3.552820906043052673e-02 4.527342617511749268e-01 -4.929122049361467361e-03
-3.786461055278778076e-01 -2.643396705389022827e-02 7.787112146615982056e-02 9.175503253936767578e-02 8.229056745767593384e-02 1.823455989360809326e-01 8.077931404113769531e-02 -1.272359788417816162e-01 1.786102205514907837e-01 3.370810151100158691e-01 2.729153493419289589e-03 -1.756754331290721893e-02 -1.402185261249542236e-01 3.829948371276259422e-03 -1.711298339068889618e-02 -1.216336712241172791e-02 -6.647627800703048706e-02 -2.427977919578552246e-01 -5.338773131370544434e-02 -1.206722855567932129e-01 7.626025378704071045e-02 -9.304723143577575684e-02 4.258416593074798584e-02 -4.165157675743103027e-02 -2.232800573110580444e-01 3.385276794433593750e-01 -1.789355576038360596e-01 -4.040478542447090149e-02 -1.172938644886016846e-01 -1.318227052688598633e-01 4.861660301685333252e-01 2.198866009712219238e-01
-2.142630284652113914e-03 1.448278874158859253e-01 -1.404416710138320923e-01 -2.262242585420608521e-01 -1.218387633562088013e-01 -1.001053750514984131e-01 1.467145383358001709e-01 1.117158383131027222e-01 -6.103550270199775696e-02 -6.245079264044761658e-02 -5.103838071227073669e-02 -2.899929583072662354e-01 -1.035024374723434448e-01 -4.279912412166595459e-01 -2.614636421203613281e-01 -3.846729695796966553e-01 1.043183431029319763e-01 -1.070453450083732605e-01 -7.699260860681533813e-02 -1.387522090226411819e-03 1.720620244741439819e-01 -1.734155118465423584e-01 2.285415381193161011e-01 1.474525928497314453e-01 2.507264353334903717e-02 1.683373935520648956e-02 -1.622300297021865845e-01 -3.094791993498802185e-02 -8.092916011810302734e-02 2.048671804368495941e-02 3.739671111106872559e-01 8.811480551958084106e-02
-4.021249711513519287e-01 -1.502457261085510254e-01 -1.375470459461212158e-01 -9.958157688379287720e-02 -3.068981170654296875e-01 2.275920212268829346e-01 2.312916666269302368e-01 6.445571780204772949e-02 -2.513778209686279297e-01 -2.477349899709224701e-02 -2.232330106198787689e-02 9.449481219053268433e-02 -2.090184949338436127e-02 -1.847784221172332764e-02 1.392958164215087891e-01 1.184148043394088745e-01 -1.245577353984117508e-02 2.239111997187137604e-02 -2.714422643184661865e-01 -1.215421184897422791e-01 -6.286115944385528564e-02 -5.028817802667617798e-02 3.120762705802917480e-01 -2.537368834018707275e-01 9.088695049285888672e-02 5.979580432176589966e-02 -3.679120540618896484e-02 2.781617939472198486e-01 -1.990053504705429077e-01 -1.234460845589637756e-01 2.055591642856597900e-01 -1.754726767539978027e-01
-2.385351359844207764e-01 -6.128555908799171448e-02 -1.486810892820358276e-01 -2.408414930105209351e-01 -3.332350850105285645e-01 2.293350845575332642e-01 7.940068095922470093e-02 -2.157703340053558350e-01 -2.966766655445098877e-01 1.140814833343029022e-02 -1.330047752708196640e-02 -1.400401741266250610e-01 -6.563133746385574341e-02 1.749688982963562012e-01 2.433551400899887085e-01 -1.005544215440750122e-01 -9.492955356836318970e-02 2.164033949375152588e-01 -9.771727770566940308e-02 -1.388451308012008667e-01 -1.535231471061706543e-01 1.096796616911888123e-01 2.199831008911132812e-01 -8.272551745176315308e-02 -1.660022437572479248e-01 2.666560113430023193e-01 2.822955138981342316e-03 -7.168734073638916016e-02 -1.379727125167846680e-01 -2.092279344797134399e-01 2.796941399574279785e-01 1.009372845292091370e-01
-2.597112059593200684e-01 -9.025298058986663818e-02 1.157536432147026062e-01 1.156259328126907349e-01 -1.278353035449981689e-01 -9.800180047750473022e-02 1.457468718290328979e-01 4.943903186358511448e-04 -5.021554883569478989e-03 1.495438069105148315e-02 1.707137525081634521e-01 3.411763310432434082e-01 6.073848158121109009e-02 -8.141305297613143921e-02 -1.046919748187065125e-01 -1.546819955110549927e-01 1.366520375013351440e-01 -2.194408327341079712e-01 -2.884318828582763672e-01 -8.995062857866287231e-02 7.951339334249496460e-02 1.828922927379608154e-01 -9.401332587003707886e-02 -1.061498597264289856e-01 -2.924704849720001221e-01 1.750667989253997803e-01 9.696692228317260742e-03 1.323163360357284546e-01 -2.179103791713714600e-01 2.359944432973861694e-01 4.456533193588256836e-01 7.671727985143661499e-02
-4.958148896694183350e-01 -1.079601868987083435e-01 -9.437364339828491211e-02 -5.193036049604415894e-02 7.582711428403854370e-02 2.421687096357345581e-01 2.902308106422424316e-01 1.551026254892349243e-01 -1.941980235278606415e-02 1.004225984215736389e-01 -1.280606538057327271e-01 6.407599896192550659e-02 -2.908575832843780518e-01 1.033809483051300049e-01 -8.486163802444934845e-03 9.645548649132251740e-03 -3.394616842269897461e-01 1.589648127555847168e-01 1.383110601454973221e-02 7.298819720745086670e-02 -1.153514534235000610e-01 1.288130581378936768e-01 -3.711455687880516052e-02 -1.147693619132041931e-01 4.911993816494941711e-02 7.319361716508865356e-02 5.352627858519554138e-02 1.072842180728912354e-01 -3.301532566547393799e-01 8.282210677862167358e-02 2.891134917736053467e-01 -1.405054181814193726e-01
7.074901461601257324e-02 -1.695634610950946808e-02 -1.504654735326766968e-01 -2.651800811290740967e-01 -3.277804702520370483e-02 -7.016610354185104370e-02 2.737854421138763428e-01 4.702961072325706482e-02 -1.551716625690460205e-01 -9.970233589410781860e-02 9.985112398862838745e-02 -1.651386357843875885e-02 1.391426473855972290e-01 -2.271238863468170166e-01 -2.115628421306610107e-01 -3.369610309600830078e-01 1.862537413835525513e-01 -1.076841428875923157e-01 -1.377995871007442474e-02 1.193644180893898010e-01 6.290701776742935181e-02 1.802985519170761108e-01 1.132204756140708923e-01 -2.293532937765121460e-01 -1.463830769062042236e-01 3.142472505569458008e-01 -5.989392474293708801e-02 1.971925795078277588e-01 -2.221341729164123535e-01 5.680242180824279785e-02 4.066995978355407715e-01 4.280830919742584229e-02
5.381711572408676147e-02 -1.237255409359931946e-01 -3.368766307830810547e-01 -9.650115668773651123e-02 -1.626483947038650513e-01 -4.989811405539512634e-02 2.098351866006851196e-01 1.647567935287952423e-02 9.038128703832626343e-02 1.511204093694686890e-01 -3.112933635711669922e-01 1.208153888583183289e-01 2.435258403420448303e-02 6.647815555334091187e-02 -1.721382141113281250e-01 -7.798456400632858276e-02 2.099787294864654541e-01 -1.410193834453821182e-02 -1.855827569961547852e-01 -1.456527411937713623e-01 -4.607450217008590698e-02 3.355171084403991699e-01 2.708213031291961670e-01 -2.534977495670318604e-01 -1.758312135934829712e-01 9.590696543455123901e-02 -1.772229745984077454e-02 -3.232024610042572021e-02 3.916944563388824463e-02 1.727889031171798706e-01 4.156545400619506836e-01 6.812785565853118896e-02
-3.731746599078178406e-02 1.935016810894012451e-01 1.818214803934097290e-01 -2.436238676309585571e-01 -5.727251619100570679e-02 7.538522034883499146e-02 3.950861990451812744e-01 1.747986674308776855e-01 1.000274345278739929e-01 -8.893275260925292969e-02 3.045142889022827148e-01 2.421372979879379272e-01 -2.013396471738815308e-01 7.560747861862182617e-02 -3.149456381797790527e-01 -3.417054563760757446e-02 -6.193947419524192810e-02 -1.155904494225978851e-02 -3.423589169979095459e-01 -2.714251279830932617e-01 -1.137691661715507507e-01 -1.843988746404647827e-01 2.822931297123432159e-02 -1.038392558693885803e-01 -7.413442432880401611e-02 2.050726674497127533e-02 -3.507525473833084106e-02 -4.873855784535408020e-02 2.464775927364826202e-02 1.456562429666519165e-01 2.533571720123291016e-01 9.134249389171600342e-02
-2.226396054029464722e-01 -2.769749462604522705e-01 1.052746623754501343e-01 -1.093706265091896057e-01 1.656417399644851685e-01 8.469814807176589966e-02 1.649030297994613647e-01 9.822437912225723267e-02 -9.450054168701171875e-02 -1.417306363582611084e-01 1.471930295228958130e-01 -4.682679101824760437e-02 -1.124660223722457886e-01 -1.768006086349487305e-01 7.987108081579208374e-03 -1.523054689168930054e-01 -7.737940549850463867e-02 -2.056108415126800537e-01 -2.020956724882125854e-01 1.049838736653327942e-01 2.907048165798187256e-01 -2.185483574867248535e-01 6.688652187585830688e-02 -1.436276584863662720e-01 -1.689648926258087158e-01 2.400382906198501587e-01 -2.220668643712997437e-01 2.383869327604770660e-02 -3.469860255718231201e-01 -2.305207699537277222e-01 1.850257664918899536e-01 2.405187338590621948e-01
-1.399237364530563354e-01 2.448617666959762573e-02 1.069778501987457275e-01 -5.867998674511909485e-02 -8.503673598170280457e-03 9.932297468185424805e-02 2.406637966632843018e-01 2.263582646846771240e-01 1.000104621052742004e-01 2.602063715457916260e-01 8.468861132860183716e-02 -1.317093223333358765e-01 -8.614188432693481445e-02 5.803775973618030548e-03 -4.065775871276855469e-01 -2.634610608220100403e-02 3.629722073674201965e-02 1.021458208560943604e-01 -1.042879968881607056e-01 -1.209406405687332153e-01 1.202205643057823181e-01 9.874903410673141479e-02 1.654603779315948486e-01 -7.515797019004821777e-02 -4.851267337799072266e-01 4.757664725184440613e-02 -2.470081299543380737e-01 3.208892047405242920e-01 1.118804886937141418e-01 -3.541626408696174622e-02 2.389765828847885132e-01 5.654634907841682434e-02
-1.508216857910156250e-01 -8.062803000211715698e-02 -7.320861518383026123e-02 -7.299897074699401855e-02 -3.461548089981079102e-01 2.338393218815326691e-02 1.364956200122833252e-01 3.559018075466156006e-01 6.215054541826248169e-02 1.401883512735366821e-01 2.367794215679168701e-01 -1.189173106104135513e-02 -1.270687878131866455e-01 -6.936654448509216309e-02 -1.599006503820419312e-01 -1.236055195331573486e-01 -8.848319947719573975e-02 3.857551217079162598e-01 -5.034692957997322083e-02 -2.364853620529174805e-01 1.006984040141105652e-01 6.037294864654541016e-02 1.174606829881668091e-01 -4.799680318683385849e-03 -4.035727679729461670e-01 6.627503037452697754e-02 -2.083540409803390503e-01 -4.421732202172279358e-02 -9.328369051218032837e-02 1.386993378400802612e-02 2.557138204574584961e-01 -1.524961590766906738e-01
-1.757750809192657471e-01 -7.318016141653060913e-02 5.573578551411628723e-02 -7.344660162925720215e-02 -4.162956029176712036e-02 1.334391236305236816e-01 2.150237113237380981e-01 -2.466992735862731934e-01 -9.643924422562122345e-03 -2.031987756490707397e-01 2.219297736883163452e-01 -1.404194682836532593e-01 -1.542655676603317261e-01 -1.050741448998451233e-01 -3.079068064689636230e-01 -2.567901313304901123e-01 -1.919574886560440063e-01 1.856072098016738892e-01 -4.492145031690597534e-02 -9.285261854529380798e-03 -4.816406592726707458e-02 7.817602157592773438e-02 3.862391412258148193e-01 -8.394626528024673462e-02 1.790525019168853760e-01 9.123399853706359863e-02 2.195214778184890747e-01 1.573020666837692261e-01 -2.215708345174789429e-01 1.071842089295387268e-01 7.599101960659027100e-02 3.239420056343078613e-01
-1.954682767391204834e-01 7.107997685670852661e-02 1.537404805421829224e-01 -7.749362289905548096e-02 -3.212035819888114929e-02 -2.335345931351184845e-02 3.236200809478759766e-01 -1.276953220367431641e-01 1.084963455796241760e-01 -1.008939966559410095e-01 9.516791254281997681e-02 3.271242380142211914e-01 -3.143602609634399414e-01 -8.516025543212890625e-02 -1.427561342716217041e-01 3.383703157305717468e-02 -6.838686764240264893e-02 -5.918289534747600555e-03 -2.009238153696060181e-01 4.101213812828063965e-02 2.807517945766448975e-01 6.480667740106582642e-02 3.703677952289581299e-01 1.225348040461540222e-01 2.198124080896377563e-01 6.462517380714416504e-02 -2.638391554355621338e-01 7.884736359119415283e-02 -1.855136752128601074e-01 1.730787903070449829e-01 2.382071465253829956e-01 -8.636606484651565552e-02
-7.162607461214065552e-02 2.735280990600585938e-02 6.481445580720901489e-02 -1.973906718194484711e-02 1.415375620126724243e-03 8.915488421916961670e-02 2.956407070159912109e-01 -1.584895849227905273e-01 5.634299293160438538e-02 1.990433782339096069e-01 -5.977584794163703918e-02 -2.322176843881607056e-01 -7.581911981105804443e-02 -7.341525703668594360e-02 -3.503734171390533447e-01 -2.817550301551818848e-01 1.258561015129089355e-01 -2.051477581262588501e-01 1.582798063755035400e-01 -9.819317609071731567e-02 9.636972099542617798e-03 2.363758906722068787e-02 5.239065364003181458e-02 -3.231458365917205811e-02 -3.574249744415283203e-01 3.041546046733856201e-01 -1.095385197550058365e-02 1.089765504002571106e-01 -1.663542687892913818e-01 -2.144950479269027710e-01 3.597646653652191162e-01 1.518212258815765381e-01
-1.875456273555755615e-01 6.412843614816665649e-02 -1.757293343544006348e-01 -3.419903218746185303e-01 -4.688527062535285950e-02 -3.265698626637458801e-02 6.534866988658905029e-02 5.118982866406440735e-03 1.287568062543869019e-01 -3.940688446164131165e-02 -1.707379519939422607e-01 -7.476727664470672607e-02 7.187702506780624390e-02 -1.133162528276443481e-01 -1.632276773452758789e-01 7.066760212182998657e-03 1.725055743008852005e-03 -2.412315011024475098e-01 -2.142967879772186279e-01 -5.298673734068870544e-02 -9.133751504123210907e-03 3.042120635509490967e-01 2.678729295730590820e-01 1.466025225818157196e-02 -2.282732538878917694e-02 -1.104696691036224365e-01 -2.377221435308456421e-01 -1.563986241817474365e-01 3.128557279706001282e-02 1.570639014244079590e-01 5.622397065162658691e-01 -2.753102779388427734e-02
1.306166313588619232e-02 1.475139260292053223e-01 -2.556327283382415771e-01 -1.979413181543350220e-01 9.454259276390075684e-02 -1.682290248572826385e-02 1.130857840180397034e-01 8.498980104923248291e-02 1.183468475937843323e-01 9.333744645118713379e-02 -1.463066041469573975e-01 1.342010945081710815e-01 9.737338870763778687e-02 -1.459322571754455566e-01 -1.613521128892898560e-01 -2.287149131298065186e-01 1.069437190890312195e-01 -7.696472853422164917e-02 -9.815239161252975464e-02 -1.296847611665725708e-01 -5.900327116250991821e-02 3.429754376411437988e-01 1.952604502439498901e-01 -2.191134393215179443e-01 1.222053542733192444e-02 3.867720067501068115e-01 -2.225244343280792236e-01 2.261659204959869385e-01 -6.010178849101066589e-02 2.513074278831481934e-01 3.230698704719543457e-01 2.087312564253807068e-02
-1.757485121488571167e-01 -3.623120114207267761e-02 1.976305693387985229e-01 4.702784493565559387e-02 -2.777565717697143555e-01 1.660343855619430542e-01 1.256025731563568115e-01 -5.734255909919738770e-02 5.106522142887115479e-02 2.429073899984359741e-01 1.463916152715682983e-01 -8.932988345623016357e-02 -1.199473962187767029e-01 -1.085042133927345276e-01 -4.721620120108127594e-03 -4.924984276294708252e-02 -9.696017205715179443e-02 1.874828897416591644e-02 1.587944477796554565e-01 -4.582019895315170288e-02 1.507293153554201126e-02 -3.721535205841064453e-02 3.617343902587890625e-01 -3.106619045138359070e-02 -2.398994117975234985e-01 3.392151296138763428e-01 -2.498795688152313232e-01 1.331134140491485596e-01 -1.132032871246337891e-01 4.325618222355842590e-02 2.591253519058227539e-01 4.219158887863159180e-01
-1.051300913095474243e-01 1.033286526799201965e-01 -1.636908799409866333e-01 -1.490394324064254761e-01 -1.726098507642745972e-01 -4.332096129655838013e-02 2.639480531215667725e-01 1.495740711688995361e-01 2.858711183071136475e-01 7.320480793714523315e-02 1.663208305835723877e-01 1.327565312385559082e-01 -2.463756501674652100e-01 -1.943610906600952148e-01 -4.015342295169830322e-01 -1.252064704895019531e-01 -1.397870946675539017e-02 -1.735174059867858887e-01 -9.388780593872070312e-02 1.201253682374954224e-01 -4.272964969277381897e-02 3.108405508100986481e-02 -1.350392550230026245e-01 -1.261717975139617920e-01 -2.110183984041213989e-01 3.628830015659332275e-01 -2.043747156858444214e-02 -1.510317921638488770e-01 -4.111947119235992432e-02 4.815007373690605164e-02 2.847122251987457275e-01 -1.509726196527481079e-01
-2.366026192903518677e-01 -1.263274997472763062e-01 -8.096181601285934448e-02 1.200380027294158936e-01 -1.077733561396598816e-01 1.054633632302284241e-01 1.913754492998123169e-01 -6.499668955802917480e-02 1.379098296165466309e-01 -1.049250513315200806e-01 1.006581932306289673e-01 4.118019938468933105e-01 -4.084146022796630859e-01 4.896267876029014587e-02 -1.966119557619094849e-01 -2.212341874837875366e-01 2.882729172706604004e-01 -1.125807762145996094e-01 -2.460421919822692871e-01 -7.864026725292205811e-02 2.347013950347900391e-01 1.431848704814910889e-01 1.292113810777664185e-01 3.917045425623655319e-03 9.821973741054534912e-03 4.419854655861854553e-02 -2.730193734169006348e-01 4.685157909989356995e-03 -1.599586009979248047e-01 4.825044795870780945e-02 1.213939413428306580e-01 5.395113676786422729e-02
-2.552894055843353271e-01 3.063119649887084961e-01 -8.054202049970626831e-02 6.406509131193161011e-02 -3.506711721420288086e-01 -1.763176545500755310e-02 1.575559675693511963e-01 8.111201971769332886e-02 -7.039798796176910400e-02 -2.301892787218093872e-01 4.487938806414604187e-02 -6.092303991317749023e-02 -1.423928439617156982e-01 -1.149922050535678864e-02 6.796152889728546143e-02 -1.928134560585021973e-01 9.392795711755752563e-02 2.797075733542442322e-02 5.878845229744911194e-02 -3.129062652587890625e-01 -4.691087827086448669e-02 -5.219350010156631470e-02 2.604375779628753662e-01 -1.840726584196090698e-01 1.132849380373954773e-01 3.006654381752014160e-01 -2.867834568023681641e-01 -3.086494840681552887e-02 1.160338148474693298e-01 -2.709565162658691406e-01 2.414670884609222412e-01 -2.505084499716758728e-02
-8.317757397890090942e-02 -4.297357983887195587e-03 8.524304628372192383e-02 -1.131554171442985535e-01 9.264293313026428223e-02 -1.355728954076766968e-01 3.210757374763488770e-01 2.480357885360717773e-02 -2.130563557147979736e-01 -5.688565969467163086e-02 -1.933881454169750214e-02 -6.548664718866348267e-02 1.512112468481063843e-01 1.331105828285217285e-01 -1.700183898210525513e-01 -4.432970583438873291e-01 -8.778612315654754639e-02 -1.372799724340438843e-01 -1.986273974180221558e-01 5.835871398448944092e-02 -4.806583747267723083e-02 6.246891617774963379e-02 1.930396556854248047e-01 -3.464382141828536987e-02 1.078947857022285461e-01 9.691650979220867157e-03 -2.697122097015380859e-01 -9.942688047885894775e-02 -2.899396717548370361e-01 7.688365876674652100e-02 3.836829364299774170e-01 2.781895101070404053e-01
-2.879659235477447510e-01 -1.993886381387710571e-02 8.946955204010009766e-02 -3.885711356997489929e-02 -1.623278707265853882e-01 3.877455368638038635e-02 3.338618874549865723e-01 2.571757137775421143e-02 1.253382861614227295e-01 2.126060873270034790e-01 -2.223141491413116455e-01 -1.176142618060112000e-01 -1.439542770385742188e-01 6.914488226175308228e-02 -1.289417594671249390e-01 -3.878523409366607666e-01 9.919653832912445068e-02 -2.475412040948867798e-01 3.793016821146011353e-02 4.367527365684509277e-02 1.231507807970046997e-01 -1.765040867030620575e-02 1.041968911886215210e-01 -4.728524386882781982e-02 -2.955092787742614746e-01 3.034587502479553223e-01 -1.989970654249191284e-01 -6.688954681158065796e-02 1.702571660280227661e-01 1.115702763199806213e-01 2.668848931789398193e-01 -1.061797440052032471e-01
-3.700281679630279541e-01 1.332032959908246994e-02 -1.708915233612060547e-01 3.679978102445602417e-02 1.190391033887863159e-01 -7.937314361333847046e-02 1.900610178709030151e-01 -4.543112590909004211e-03 9.285236150026321411e-02 -2.664898755028843880e-03 6.767506897449493408e-02 -3.672270849347114563e-02 -1.369103789329528809e-01 -3.337184339761734009e-02 -3.572452068328857422e-01 -2.463151663541793823e-01 1.233592480421066284e-01 -1.363670825958251953e-01 -1.340384632349014282e-01 -6.034303084015846252e-02 5.813383311033248901e-02 -2.043217606842517853e-02 3.089492022991180420e-01 -3.806800767779350281e-02 1.172429919242858887e-01 1.253201626241207123e-02 -5.361840724945068359e-01 -1.350291073322296143e-01 -2.009347779676318169e-03 -4.672119393944740295e-02 2.971212752163410187e-02 2.724024653434753418e-01
-3.801126182079315186e-01 1.531392037868499756e-01 9.920389205217361450e-02 1.392085687257349491e-03 -2.684278488159179688e-01 2.487277984619140625e-01 8.290307223796844482e-02 2.063688486814498901e-01 -2.383087761700153351e-02 -2.151627987623214722e-01 -9.172353148460388184e-02 6.697599589824676514e-02 1.328686326742172241e-01 1.915565459057688713e-03 -1.568544209003448486e-01 -2.694042325019836426e-01 1.138154566287994385e-01 -2.183294147253036499e-01 1.401488035917282104e-01 1.566841900348663330e-01 -3.871371224522590637e-02 7.025815546512603760e-02 6.014899164438247681e-02 -1.332104951143264771e-01 -2.505952119827270508e-01 3.802015483379364014e-01 -7.497058808803558350e-02 1.062650680541992188e-01 -1.490937732160091400e-02 -3.627140447497367859e-02 2.696349024772644043e-01 1.819933354854583740e-01
7.324615865945816040e-02 -1.594749093055725098e-01 -1.947313994169235229e-01 -2.577601373195648193e-01 5.720759928226470947e-02 -1.094408929347991943e-01 2.614798247814178467e-01 -2.118939906358718872e-01 -8.765110746026039124e-03 -2.557232975959777832e-01 7.486353814601898193e-02 3.710452839732170105e-02 9.424795955419540405e-02 -4.767449572682380676e-02 -1.592473983764648438e-01 -4.457977116107940674e-01 3.098588995635509491e-02 -1.577356904745101929e-01 -1.923933178186416626e-01 6.021707132458686829e-02 1.229080557823181152e-01 1.922917515039443970e-01 2.169672846794128418e-01 -1.819683611392974854e-01 -5.166368186473846436e-02 2.384518533945083618e-01 -2.259199321269989014e-02 -3.558430820703506470e-02 -1.125466544181108475e-03 -5.038064345717430115e-02 3.892077505588531494e-01 1.205772012472152710e-01
-1.910342127084732056e-01 -1.561973989009857178e-01 9.758643805980682373e-02 1.046742312610149384e-02 -7.067757099866867065e-02 1.718038618564605713e-01 4.134290218353271484e-01 -1.788431592285633087e-02 1.360383927822113037e-01 8.534986525774002075e-02 -2.385068237781524658e-01 -1.227607727050781250e-01 4.481298848986625671e-02 7.093392312526702881e-02 -2.369166314601898193e-01 -3.128255307674407959e-01 7.719821482896804810e-02 -1.299842596054077148e-01 9.841937571763992310e-02 -6.128596886992454529e-02 -6.232183054089546204e-02 2.417805194854736328e-01 3.837615251541137695e-02 -1.190838813781738281e-01 -2.454389929771423340e-01 1.623509228229522705e-01 -2.557315528392791748e-01 -8.117944747209548950e-02 8.720941096544265747e-02 5.252289772033691406e-02 4.224745333194732666e-01 -5.670335888862609863e-02
-2.233080118894577026e-01 -1.300578415393829346e-01 6.345124542713165283e-02 -3.538853954523801804e-03 -3.103997111320495605e-01 -1.440161745995283127e-02 9.134653955698013306e-02 -1.353618800640106201e-01 -2.155419811606407166e-02 3.742096945643424988e-02 1.577606648206710815e-01 1.943034976720809937e-01 -1.187779083847999573e-01 -2.925689220428466797e-01 -2.079816907644271851e-01 -2.033944427967071533e-01 5.515333265066146851e-02 -2.732464075088500977e-01 -1.517473161220550537e-01 -4.114704951643943787e-02 1.415591090917587280e-01 4.907184839248657227e-02 -1.076755821704864502e-01 -1.097628846764564514e-01 -2.436993271112442017e-01 1.753366589546203613e-01 1.911642253398895264e-01 1.299529969692230225e-01 -2.404145300388336182e-01 1.050311401486396790e-01 4.175541698932647705e-01 1.478484719991683960e-01
-2.238957732915878296e-01 -1.375077068805694580e-01 -3.421314060688018799e-02 -7.383570820093154907e-02 -2.070959061384201050e-01 2.183934301137924194e-01 1.785318255424499512e-01 4.563900083303451538e-02 -2.657301910221576691e-02 -2.559843361377716064e-01 1.004478558897972107e-01 -1.003463044762611389e-01 -4.498192295432090759e-02 -2.060800194740295410e-01 -2.384735047817230225e-01 2.124398760497570038e-02 -1.194723471999168396e-01 -3.962928652763366699e-01 -1.947447359561920166e-01 -3.544643521308898926e-01 -1.887111179530620575e-02 -1.087459176778793335e-01 2.341673821210861206e-01 3.022202663123607635e-02 3.857028484344482422e-02 1.492975465953350067e-02 -1.966067999601364136e-01 3.171774148941040039e-01 -4.631108418107032776e-02 1.848497390747070312e-01 1.677829474210739136e-01 5.778637900948524475e-02
-3.786503076553344727e-01 5.092440173029899597e-03 2.076252596452832222e-03 1.022237092256546021e-01 6.742823868989944458e-02 2.084371447563171387e-01 -1.041452288627624512e-01 7.041920907795429230e-03 1.431835889816284180e-01 3.136113286018371582e-01 1.026605069637298584e-01 -1.269016116857528687e-01 -1.678275465965270996e-01 -2.408846467733383179e-02 -2.877142839133739471e-02 -2.962476201355457306e-02 2.042462527751922607e-01 -3.770823031663894653e-02 7.006710767745971680e-02 -2.281738519668579102e-01 6.204761564731597900e-02 9.526602923870086670e-02 3.495945036411285400e-01 -4.885754734277725220e-02 -1.415290087461471558e-01 2.615635395050048828e-01 -2.308665364980697632e-01 2.288359105587005615e-01 -1.144608296453952789e-02 1.558170281350612640e-02 3.954296410083770752e-01 1.510544270277023315e-01
-2.159900367259979248e-01 -3.912554085254669189e-01 -1.703333705663681030e-01 -1.553616225719451904e-01 -5.168364942073822021e-02 1.406624764204025269e-01 3.366074264049530029e-01 2.163037210702896118e-01 -8.743923157453536987e-02 1.512369066476821899e-01 5.498535558581352234e-02 -5.546436458826065063e-02 -9.193919831886887550e-04 -4.759367555379867554e-02 -4.895154014229774475e-02 -3.969704806804656982e-01 1.425343453884124756e-01 6.355889886617660522e-02 -6.919570267200469971e-02 -1.804190129041671753e-01 -1.376925855875015259e-01 5.884137004613876343e-02 2.650276422500610352e-01 2.012727111577987671e-01 4.566931724548339844e-02 3.615869954228401184e-02 -1.394934803247451782e-01 -1.048989221453666687e-01 -2.971013486385345459e-01 -6.366051733493804932e-02 2.069981545209884644e-01 -4.254385456442832947e-02
-1.248448863625526428e-01 5.419988930225372314e-02 -7.147368043661117554e-02 -4.660489037632942200e-02 -8.790311962366104126e-02 -1.188472006469964981e-02 3.278477191925048828e-01 9.132369607686996460e-02 1.341273188591003418e-01 4.497160762548446655e-02 2.783802151679992676e-02 1.172938197851181030e-01 -1.351072043180465698e-01 -1.388026922941207886e-01 -3.365508615970611572e-01 -1.263495814055204391e-02 3.678577542304992676e-01 -1.657078228890895844e-02 -1.421411037445068359e-01 -8.914854377508163452e-02 1.746328771114349365e-01 -1.042841095477342606e-02 -2.015437632799148560e-01 -1.151903644204139709e-01 4.354531690478324890e-02 4.555818438529968262e-01 -2.131713032722473145e-01 -2.482845187187194824e-01 1.429424621164798737e-02 -1.469122171401977539e-01 2.748216092586517334e-01 -5.403123423457145691e-02
-3.271647393703460693e-01 1.070509180426597595e-01 1.110420748591423035e-02 -4.243608564138412476e-02 -4.232269525527954102e-01 2.639528550207614899e-02 1.291320025920867920e-01 -6.867773830890655518e-02 2.595109939575195312e-01 2.359056472778320312e-01 1.014009937644004822e-01 -7.280429452657699585e-02 -2.502091825008392334e-01 1.026307791471481323e-01 -2.457963861525058746e-02 -5.414351820945739746e-02 -1.291964668780565262e-02 9.368351846933364868e-02 1.856870204210281372e-01 -2.006561160087585449e-01 1.921848207712173462e-01 -2.471579937264323235e-03 3.902122080326080322e-01 -8.848106861114501953e-02 -2.925903499126434326e-01 1.621678620576858521e-01 -1.276131570339202881e-01 -1.004560105502605438e-02 -4.106090217828750610e-02 -3.859455883502960205e-02 1.670251637697219849e-01 1.517504453659057617e-01
-8.309317380189895630e-02 4.360023140907287598e-02 -8.855465799570083618e-03 -9.006193280220031738e-02 1.001800000667572021e-01 3.855603039264678955e-01 3.698008060455322266e-01 -1.846760213375091553e-01 -9.846682846546173096e-02 -4.552189260721206665e-03 1.551120430231094360e-01 1.332769691944122314e-01 -2.356484234333038330e-01 -2.952030114829540253e-02 -2.315086275339126587e-01 -1.321555972099304199e-01 4.359151422977447510e-02 1.883859634399414062e-01 1.756998002529144287e-01 1.917079687118530273e-01 2.546785771846771240e-01 -6.940817832946777344e-02 5.509308725595474243e-02 -1.063507348299026489e-01 -1.524235606193542480e-01 -5.123240873217582703e-02 -1.279250532388687134e-01 -2.492391765117645264e-01 -1.072248294949531555e-01 2.127094268798828125e-01 3.357567489147186279e-01 1.076961606740951538e-01
8.156616985797882080e-02 -1.300125420093536377e-01 1.998348236083984375e-01 -1.843880489468574524e-02 -1.955583095550537109e-01 6.591432541608810425e-02 -1.029961183667182922e-01 5.657394975423812866e-02 -9.618160873651504517e-02 1.339717954397201538e-01 7.524588704109191895e-02 3.446524739265441895e-01 -9.952504932880401611e-02 -8.755425363779067993e-02 -7.538951188325881958e-02 -2.093282639980316162e-01 -2.850335836410522461e-02 9.362018853425979614e-02 1.554387342184782028e-02 -6.917226314544677734e-02 6.393286585807800293e-02 6.208691373467445374e-02 2.858915328979492188e-01 -1.405068784952163696e-01 -3.995188474655151367e-01 3.049002587795257568e-01 -2.432294189929962158e-01 2.109416574239730835e-01 -5.855448916554450989e-02 2.393630333244800568e-02 3.877887129783630371e-01 1.625226289033889771e-01
-3.736252188682556152e-01 1.244350671768188477e-01 1.249714940786361694e-01 -4.992607608437538147e-02 -1.628660410642623901e-01 1.848397850990295410e-01 -5.613420903682708740e-02 1.438587605953216553e-01 -1.552822254598140717e-02 -1.995834559202194214e-01 1.186691969633102417e-02 1.338735371828079224e-01 2.631964385509490967e-01 6.002048496156930923e-03 -2.220792025327682495e-01 -2.230623513460159302e-01 1.263696402311325073e-01 -3.578739985823631287e-02 1.384351402521133423e-01 1.171993762254714966e-01 -1.093320176005363464e-01 -2.967472374439239502e-02 1.513459533452987671e-01 -1.745991259813308716e-01 -2.093899697065353394e-01 3.554517626762390137e-01 1.982656680047512054e-02 2.522833528928458691e-04 3.086237981915473938e-02 5.325639620423316956e-03 4.325970113277435303e-01 2.016710937023162842e-01
-3.817110881209373474e-02 7.630188763141632080e-02 -7.491283118724822998e-02 4.084166884422302246e-02 -2.333171218633651733e-01 2.342292517423629761e-01 1.251597255468368530e-01 -1.007143333554267883e-01 1.673406660556793213e-01 2.332290634512901306e-02 9.827109426259994507e-02 -2.481951713562011719e-01 -1.161559112370014191e-02 1.609681360423564911e-02 1.145303174853324890e-01 -3.253016471862792969e-01 -3.154626861214637756e-02 1.033632755279541016e-01 -1.015502661466598511e-01 -2.739573121070861816e-01 9.408168494701385498e-02 3.817901313304901123e-01 1.833451241254806519e-01 -3.097491106018424034e-03 -4.326394200325012207e-01 1.804548054933547974e-01 -1.044299602508544922e-01 -3.308499976992607117e-02 -4.666645079851150513e-02 -1.405274309217929840e-02 3.255030512809753418e-01 7.643492519855499268e-02
-3.999464213848114014e-02 6.277129054069519043e-02 -7.439026981592178345e-02 1.595839858055114746e-02 -1.508823782205581665e-01 4.950754344463348389e-02 1.344037801027297974e-01 -1.619904041290283203e-01 -3.087753057479858398e-01 -8.014574646949768066e-02 2.060257792472839355e-01 1.333816051483154297e-01 -1.655204803682863712e-03 1.254850346595048904e-02 -3.777517378330230713e-01 -2.358432263135910034e-01 -4.903417825698852539e-02 -2.013738900423049927e-01 -1.563183665275573730e-01 -1.994267851114273071e-02 1.406521201133728027e-01 -1.918732970952987671e-01 4.811016917228698730e-01 -3.041035868227481842e-02 1.998711973428726196e-01 9.744652360677719116e-02 -2.059060707688331604e-02 1.241079717874526978e-01 8.408775925636291504e-02 6.010339036583900452e-02 3.300429880619049072e-01 -1.304406076669692993e-01
-2.812648713588714600e-01 9.457577019929885864e-02 2.793042063713073730e-01 5.664329975843429565e-02 -1.044685915112495422e-01 2.257121354341506958e-01 9.368523955345153809e-03 -3.431962057948112488e-02 1.580642908811569214e-01 3.858827948570251465e-01 4.968834668397903442e-02 -1.340840160846710205e-01 -6.006091833114624023e-02 2.367065986618399620e-03 -9.290342777967453003e-02 -7.245726883411407471e-03 1.052223145961761475e-01 7.677803188562393188e-02 -2.003212720155715942e-01 -2.310903370380401611e-01 2.394284121692180634e-02 5.100451875478029251e-03 3.088652789592742920e-01 -6.645135581493377686e-02 -2.641112506389617920e-01 1.659972816705703735e-01 -2.657684683799743652e-01 1.936789751052856445e-01 -1.880511343479156494e-01 -9.929582476615905762e-02 2.742748260498046875e-01 1.554112881422042847e-01
-2.376508712768554688e-01 5.618436262011528015e-02 -3.021213412284851074e-01 -1.598859131336212158e-01 1.226607263088226318e-01 -1.903648115694522858e-02 2.427389025688171387e-01 -3.445602580904960632e-02 -4.995424766093492508e-03 1.361044645309448242e-01 9.489393979310989380e-02 -9.760894626379013062e-02 -4.488564655184745789e-02 -1.771317794919013977e-02 -1.476607471704483032e-01 -2.708407938480377197e-01 9.523870795965194702e-02 -1.522443890571594238e-01 -2.302071154117584229e-01 3.403263166546821594e-02 5.779613554477691650e-02 2.591657340526580811e-01 4.162187576293945312e-01 -1.309469342231750488e-01 1.925018429756164551e-01 -2.451435625553131104e-01 -1.304315328598022461e-01 -1.593858376145362854e-02 -5.328699201345443726e-02 5.547571554780006409e-02 3.725959956645965576e-01 8.354751765727996826e-02
-2.934107482433319092e-01 -1.601341366767883301e-02 1.252861469984054565e-01 7.861950993537902832e-02 1.760883070528507233e-02 1.555020809173583984e-01 2.163315862417221069e-01 -1.402444243431091309e-01 1.219825912266969681e-02 3.072512745857238770e-01 5.691453069448471069e-02 -1.413834542036056519e-01 -1.757034957408905029e-01 -7.766041159629821777e-02 4.021266847848892212e-02 -6.564216688275337219e-03 1.004208102822303772e-01 -2.152406871318817139e-01 -1.462876796722412109e-01 -1.803013682365417480e-01 -4.654908552765846252e-02 1.632103812880814075e-03 9.808937460184097290e-02 2.687049098312854767e-02 -3.570497334003448486e-01 3.141319155693054199e-01 -1.544831097126007080e-01 1.407844386994838715e-02 -1.459609717130661011e-01 -1.805972158908843994e-01 4.112323820590972900e-01 2.199553549289703369e-01
-1.409695595502853394e-01 1.050134152173995972e-01 -2.233101986348628998e-02 -6.511633098125457764e-02 -2.841922640800476074e-01 -4.680293786805123091e-04 1.269825249910354614e-01 3.246685490012168884e-02 -1.827830523252487183e-01 -2.221765741705894470e-02 3.333933949470520020e-01 2.779284715652465820e-01 -2.286436706781387329e-01 -8.319668471813201904e-02 -1.184892058372497559e-01 -2.837901413440704346e-01 1.954155229032039642e-02 -3.380050510168075562e-02 -5.382354557514190674e-02 -1.481879204511642456e-01 1.717710644006729126e-01 1.626508533954620361e-01 -1.734934747219085693e-01 -3.774702548980712891e-01 -1.760363280773162842e-01 1.252974718809127808e-01 -8.517150580883026123e-02 -9.258105605840682983e-02 -2.233678549528121948e-01 7.237342000007629395e-02 3.170174062252044678e-01 1.314230859279632568e-01
-1.713315695524215698e-01 6.621263176202774048e-02 -1.417877376079559326e-01 -3.157611936330795288e-02 -2.848315238952636719e-01 3.136741220951080322e-01 1.284508034586906433e-02 -5.408332496881484985e-02 -2.599896304309368134e-02 -1.288423985242843628e-01 2.626499906182289124e-02 1.454438865184783936e-01 2.020896375179290771e-01 1.150430291891098022e-01 -1.726540029048919678e-01 -6.361958384513854980e-02 -2.868469245731830597e-02 2.758292853832244873e-01 6.718754768371582031e-02 -9.156772494316101074e-02 -6.637436896562576294e-02 1.850997358560562134e-01 8.052788674831390381e-02 -2.848257422447204590e-01 -3.558953702449798584e-01 1.470015645027160645e-01 5.821985378861427307e-02 -8.940076082944869995e-02 -6.240737810730934143e-02 7.137201726436614990e-02 4.499276578426361084e-01 2.198639661073684692e-01
-2.238627672195434570e-01 -3.695906326174736023e-02 -3.129710257053375244e-01 -2.713873982429504395e-01 3.640209138393402100e-02 1.044508069753646851e-01 4.712671637535095215e-01 7.473570108413696289e-02 1.393100339919328690e-02 2.443795353174209595e-01 1.488759517669677734e-01 -1.147627905011177063e-01 2.028128057718276978e-01 -2.371473982930183411e-02 -1.952079236507415771e-01 6.133471615612506866e-03 -1.829515327699482441e-03 -5.582211539149284363e-03 -1.231629103422164917e-01 3.163209557533264160e-02 1.067987009882926941e-01 5.834224447607994080e-02 4.215874373912811279e-01 -5.185212939977645874e-03 8.991145342588424683e-02 -7.322688400745391846e-02 -1.870639324188232422e-01 -1.159337237477302551e-01 -6.539404392242431641e-02 1.621324419975280762e-01 2.449200153350830078e-01 2.663381770253181458e-02
-4.558797553181648254e-02 9.475013613700866699e-02 1.803009212017059326e-01 6.843506544828414917e-02 -4.480431322008371353e-03 -1.551663968712091446e-02 2.597333490848541260e-01 -1.213207691907882690e-01 -3.152077645063400269e-02 -1.233322098851203918e-01 1.136336475610733032e-01 2.662639617919921875e-01 -1.410229653120040894e-01 1.645654588937759399e-01 -2.625321149826049805e-01 -2.630194723606109619e-01 2.052287608385086060e-01 3.073158562183380127e-01 -1.400630921125411987e-01 -2.362563461065292358e-01 4.580530524253845215e-02 2.358138002455234528e-02 1.234227046370506287e-01 -1.191087365150451660e-01 -1.895144283771514893e-01 2.346111536026000977e-01 2.022198960185050964e-02 1.208153218030929565e-01 -3.173625469207763672e-01 1.154475808143615723e-01 3.201215267181396484e-01 -1.329178661108016968e-01
-4.848640859127044678e-01 1.264414489269256592e-01 -9.942121803760528564e-02 -2.441216707229614258e-01 -2.317737601697444916e-02 -5.766256526112556458e-02 1.940541863441467285e-01 -1.593302749097347260e-02 -2.396223992109298706e-01 -2.583609521389007568e-01 1.803181506693363190e-02 1.853018552064895630e-01 -7.324106991291046143e-02 1.682812422513961792e-01 3.947668522596359253e-02 -1.449796110391616821e-01 1.715100705623626709e-01 1.869928538799285889e-01 5.682760104537010193e-02 -1.249025240540504456e-01 -1.564005613327026367e-01 7.784452289342880249e-02 -3.446649014949798584e-02 -8.429198712110519409e-02 -9.356264770030975342e-02 2.081871628761291504e-01 6.167310476303100586e-02 5.484750494360923767e-02 -2.136389762163162231e-01 -9.954479336738586426e-02 3.796750009059906006e-01 2.047855556011199951e-01
-1.930312067270278931e-01 -2.070577293634414673e-01 -1.937096565961837769e-01 1.271297186613082886e-01 -5.442574620246887207e-02 1.355463713407516479e-01 3.482546806335449219e-01 -3.179915249347686768e-02 -1.157781928777694702e-01 -8.341100811958312988e-02 1.427952498197555542e-01 -1.040424928069114685e-01 1.170226559042930603e-01 3.893703594803810120e-02 -1.242343187332153320e-01 1.146987229585647583e-01 5.193431861698627472e-03 1.911956369876861572e-01 -1.194660067558288574e-01 -1.163204237818717957e-01 -8.131180703639984131e-02 -9.327306179329752922e-05 2.189487516880035400e-01 -7.433698326349258423e-02 1.426572054624557495e-01 -2.607187628746032715e-01 -2.000080049037933350e-01 2.500936575233936310e-02 -1.515729874372482300e-01 1.117189452052116394e-01 5.771950483322143555e-01 7.176727056503295898e-02
-4.182015955448150635e-01 -3.720548748970031738e-01 5.680824816226959229e-02 -1.984255164861679077e-01 9.199623763561248779e-02 -2.926687523722648621e-02 1.045777089893817902e-02 1.774295717477798462e-01 -2.125821709632873535e-01 -9.602799266576766968e-02 1.489026006311178207e-02 8.471157401800155640e-02 -5.952809378504753113e-02 1.181649602949619293e-02 -2.677557766437530518e-01 1.673110644333064556e-03 1.260369122028350830e-01 -2.683081924915313721e-01 -1.951986104249954224e-01 -9.867826104164123535e-02 2.034613117575645447e-02 -8.989421278238296509e-02 2.486649155616760254e-01 -5.967372655868530273e-02 6.127224490046501160e-02 3.250114619731903076e-01 -4.091981798410415649e-02 1.374950855970382690e-01 1.067796349525451660e-01 8.460174500942230225e-02 2.044155895709991455e-01 2.570353746414184570e-01
-2.900083661079406738e-01 -2.406860142946243286e-01 5.093673244118690491e-02 -7.157417386770248413e-02 -2.261542528867721558e-01 1.427836716175079346e-01 3.122546672821044922e-01 -7.510507013648748398e-03 6.642664223909378052e-02 7.849300652742385864e-02 -1.386294364929199219e-01 -7.590179890394210815e-02 6.280633807182312012e-02 1.876578032970428467e-01 -3.087346255779266357e-01 -3.024835288524627686e-01 1.158944517374038696e-01 -8.370795845985412598e-02 1.481155306100845337e-01 -7.482002675533294678e-02 -5.662457272410392761e-02 2.480462193489074707e-01 2.599911764264106750e-02 -1.502378135919570923e-01 -3.771346211433410645e-01 2.137769386172294617e-02 -8.462842553853988647e-02 -1.058877483010292053e-01 -1.487309038639068604e-01 -4.236158356070518494e-02 3.124760985374450684e-01 3.248554095625877380e-02
-1.215499117970466614e-01 -3.471942543983459473e-01 9.144524484872817993e-02 6.452848017215728760e-02 -2.616870403289794922e-01 2.055921778082847595e-02 -1.672006025910377502e-02 8.128638565540313721e-02 -4.701908677816390991e-02 5.996739491820335388e-03 -5.895096436142921448e-02 5.822603404521942139e-02 6.732655223459005356e-03 -1.135232299566268921e-01 7.280090451240539551e-02 -2.215338200330734253e-01 -8.289797604084014893e-02 9.804508835077285767e-02 -1.789465844631195068e-01 3.635155782103538513e-02 5.017826333642005920e-02 -1.751338094472885132e-01 1.927207261323928833e-01 1.622810512781143188e-01 -1.743345521390438080e-02 2.946681380271911621e-01 -3.037576973438262939e-01 4.225600138306617737e-02 -1.440350115299224854e-01 -9.814287722110748291e-02 3.781597018241882324e-01 4.459581375122070312e-01
-1.758524030447006226e-01 -9.269188344478607178e-02 -2.368688732385635376e-01 -5.658413842320442200e-02 -3.529406785964965820e-01 8.853779733180999756e-02 1.292530447244644165e-01 -6.894493103027343750e-02 -6.627616286277770996e-02 2.160723060369491577e-01 6.449809670448303223e-02 1.779491752386093140e-01 -3.929085284471511841e-02 -9.148252010345458984e-02 -1.059200316667556763e-01 -3.791206181049346924e-01 -5.870020017027854919e-02 -2.536634206771850586e-01 1.633291691541671753e-02 -2.161938399076461792e-01 8.712315559387207031e-02 -3.600891306996345520e-02 -3.664445504546165466e-02 6.142909638583660126e-03 -3.213324844837188721e-01 3.274346888065338135e-01 1.232973951846361160e-02 2.865297198295593262e-01 -8.490727283060550690e-03 6.388159841299057007e-02 2.622728049755096436e-01 6.939476728439331055e-02
-2.248441576957702637e-01 -1.601642519235610962e-01 -5.766917392611503601e-02 -3.244655579328536987e-02 -1.853917688131332397e-01 -4.091694578528404236e-02 1.775727719068527222e-01 -1.389936823397874832e-02 -7.453774660825729370e-02 1.630489379167556763e-01 -4.164790362119674683e-02 2.931795120239257812e-01 4.997840151190757751e-02 -1.565794050693511963e-01 -2.057886719703674316e-01 -3.768664300441741943e-01 2.555197104811668396e-02 -2.472582012414932251e-01 -1.371333897113800049e-01 -1.987483650445938110e-01 1.465511135756969452e-02 7.408004719763994217e-03 -2.214469574391841888e-02 -7.814375311136245728e-02 -2.340395897626876831e-01 4.377663731575012207e-01 -2.841938985511660576e-04 2.315710037946701050e-01 -6.899730116128921509e-02 -3.422752255573868752e-03 2.560094892978668213e-01 1.520127952098846436e-01
-1.682849824428558350e-01 -2.208169698715209961e-01 1.060351803898811340e-01 -1.380035877227783203e-01 -6.363385170698165894e-02 1.630533784627914429e-01 2.970291674137115479e-01 2.073919922113418579e-01 2.280365861952304840e-02 1.686199754476547241e-01 1.206419467926025391e-01 3.418962005525827408e-03 1.182553619146347046e-01 -1.099552512168884277e-01 -2.627532556653022766e-02 -2.962960004806518555e-01 3.205470740795135498e-01 -4.787852615118026733e-02 -1.942267268896102905e-01 -8.900362998247146606e-02 1.645280122756958008e-01 -3.302454948425292969e-02 1.408933475613594055e-02 -8.658906817436218262e-02 -3.930208832025527954e-02 2.300039231777191162e-01 -2.736990153789520264e-01 1.686051487922668457e-01 -2.238647937774658203e-01 -2.678423821926116943e-01 2.978745400905609131e-01 -1.333007663488388062e-01
-1.790762692689895630e-01 -1.194281503558158875e-01 -3.923011124134063721e-01 1.367185823619365692e-02 -5.577248707413673401e-02 1.895091533660888672e-01 2.821221351623535156e-01 -1.567745357751846313e-01 -1.571971774101257324e-01 -4.067095369100570679e-02 1.233889833092689514e-01 -1.688875705003738403e-01 -1.297508329153060913e-01 4.415180087089538574e-01 7.025761157274246216e-02 -9.316281229257583618e-02 -3.672431409358978271e-02 -6.035515107214450836e-03 -1.960945725440979004e-01 -4.770657047629356384e-02 -5.933355912566184998e-02 -2.079307287931442261e-01 1.273520439863204956e-01 1.230827439576387405e-02 -1.489845663309097290e-01 4.760056734085083008e-02 4.831223562359809875e-02 6.671253591775894165e-02 -9.985313564538955688e-02 -7.946609705686569214e-02 3.335927724838256836e-01 3.111717998981475830e-01
-4.465928077697753906e-01 -2.198646217584609985e-01 -1.080565601587295532e-01 8.229798823595046997e-02 2.359807863831520081e-02 4.265379905700683594e-02 5.383642017841339111e-02 2.589311003684997559e-01 -2.450141906738281250e-01 -3.795723319053649902e-01 1.601295322179794312e-01 9.818518906831741333e-02 -2.318675443530082703e-02 7.971639931201934814e-02 -1.964504569768905640e-01 6.452942639589309692e-02 1.838887631893157959e-01 -1.211495846509933472e-01 -2.158186286687850952e-01 -2.261666208505630493e-02 1.260880194604396820e-02 1.339285373687744141e-01 1.298176497220993042e-01 -1.459043025970458984e-01 -3.633679822087287903e-02 4.899261891841888428e-02 1.007633060216903687e-01 6.702786684036254883e-02 4.560415819287300110e-02 -2.173272222280502319e-01 3.008449673652648926e-01 2.498081475496292114e-01
-3.885671496391296387e-01 4.067097976803779602e-02 1.634017080068588257e-01 9.242612123489379883e-02 -9.168736636638641357e-02 1.958654373884201050e-01 1.777064651250839233e-01 -7.666040956974029541e-02 8.975364267826080322e-02 4.122771620750427246e-01 -5.893531255424022675e-03 -1.620238125324249268e-01 -1.187955737113952637e-01 -1.718792319297790527e-02 -9.338773041963577271e-02 -2.361965626478195190e-01 1.789405196905136108e-01 -1.398525238037109375e-01 -4.184101149439811707e-02 -7.989671826362609863e-02 -2.531925030052661896e-02 1.040676161646842957e-01 8.453208953142166138e-02 -5.899548530578613281e-02 -3.444823622703552246e-01 2.464466094970703125e-01 -2.443374842405319214e-01 8.016199618577957153e-02 1.025130879133939743e-02 2.298351936042308807e-02 3.415767252445220947e-01 -3.360093105584383011e-03
-3.668752014636993408e-01 -7.676099985837936401e-02 -6.054190173745155334e-02 2.612849138677120209e-02 -1.265727579593658447e-01 -7.131095230579376221e-02 2.131686173379421234e-02 -1.383782327175140381e-01 -1.909016370773315430e-01 1.001478284597396851e-01 5.716488510370254517e-02 8.154037594795227051e-02 -2.873804569244384766e-01 -2.493086829781532288e-02 -1.575457602739334106e-01 -2.375692427158355713e-01 -4.179692640900611877e-02 5.167265608906745911e-02 -3.059549629688262939e-01 2.812325954437255859e-02 -6.032338738441467285e-02 1.902495771646499634e-01 4.996706843376159668e-01 -1.905210763216018677e-01 3.994210809469223022e-02 -2.408739179372787476e-01 -7.612529210746288300e-03 -2.144708037376403809e-01 -1.137855574488639832e-01 -3.720552474260330200e-02 2.084607332944869995e-01 -7.427702099084854126e-02
-3.199202939867973328e-02 -4.922283813357353210e-02 -1.415279880166053772e-02 -1.972574889659881592e-01 1.239178702235221863e-02 8.054949343204498291e-03 4.450991451740264893e-01 -3.661764785647392273e-02 1.055101957172155380e-02 8.726581931114196777e-02 -6.853736191987991333e-02 3.725263178348541260e-01 7.098679989576339722e-02 -2.920248918235301971e-02 8.278740197420120239e-02 -1.377868354320526123e-01 4.225463792681694031e-02 1.888293176889419556e-01 -4.750248417258262634e-02 1.974269002676010132e-01 1.486193090677261353e-01 2.014096677303314209e-01 3.258192241191864014e-01 -1.038231551647186279e-01 -2.618951499462127686e-01 1.846864670515060425e-01 -6.475158035755157471e-02 -2.014774233102798462e-01 -6.485469639301300049e-02 3.856976330280303955e-02 3.584327101707458496e-01 1.868702918291091919e-01
-1.336269527673721313e-01 -6.361935753375291824e-03 -5.700741428881883621e-03 -3.835788369178771973e-01 -2.204885184764862061e-01 2.587181329727172852e-01 -5.149478465318679810e-02 -8.652943372726440430e-02 -9.149362891912460327e-02 5.742277577519416809e-02 -6.352490186691284180e-02 2.873745858669281006e-01 -1.662753969430923462e-01 9.777985513210296631e-02 4.171971976757049561e-02 -7.425528764724731445e-02 -7.385829091072082520e-02 -8.543505519628524780e-02 -7.568252831697463989e-02 1.098123341798782349e-01 3.071848154067993164e-01 2.874084934592247009e-02 3.489096462726593018e-01 5.446478724479675293e-03 -3.291439414024353027e-01 -1.331705972552299500e-02 -1.872776299715042114e-01 7.759422808885574341e-02 7.356916368007659912e-02 2.467060089111328125e-01 2.945878207683563232e-01 -1.278131455183029175e-01
-4.054366350173950195e-01 -2.430988848209381104e-02 -1.153099164366722107e-01 -1.715784519910812378e-01 -9.090680629014968872e-02 9.943412244319915771e-02 -7.767969369888305664e-02 -1.925783604383468628e-02 -2.327949851751327515e-01 7.696764916181564331e-02 1.993109136819839478e-01 1.736648082733154297e-01 -1.368877105414867401e-02 2.509658932685852051e-01 -8.829747885465621948e-02 -1.796186119318008423e-01 8.495616912841796875e-02 -1.641972921788692474e-02 -2.026904672384262085e-01 1.557451300323009491e-02 -2.700182497501373291e-01 -1.361631602048873901e-01 3.384894132614135742e-01 -2.310858815908432007e-01 -9.031175822019577026e-02 5.534213036298751831e-03 3.087693266570568085e-02 -1.999678611755371094e-01 -2.738005220890045166e-01 1.876018382608890533e-02 2.260909527540206909e-01 -2.251750081777572632e-01
-9.957854449748992920e-02 2.710644900798797607e-01 -6.228103861212730408e-02 1.174840554594993591e-01 3.446561843156814575e-02 9.174533933401107788e-02 2.402543127536773682e-01 -4.221774637699127197e-02 -3.459804058074951172e-01 2.757080830633640289e-02 2.003501951694488525e-01 2.321544736623764038e-01 -1.909203082323074341e-01 1.476442217826843262e-01 -2.263294905424118042e-01 -3.552156984806060791e-01 -1.356509774923324585e-01 2.582517266273498535e-01 -1.364150792360305786e-01 -7.799705117940902710e-02 1.068445667624473572e-01 7.746019214391708374e-02 9.805594384670257568e-02 -4.336831346154212952e-02 -2.530614137649536133e-01 2.865995764732360840e-01 3.143329545855522156e-02 -3.281154483556747437e-02 -2.657521516084671021e-02 -4.560744389891624451e-02 2.883359491825103760e-01 -8.245488256216049194e-02
-3.400265872478485107e-01 2.041237615048885345e-02 1.632090508937835693e-01 1.334497481584548950e-01 6.653362512588500977e-02 1.973865032196044922e-01 8.681828528642654419e-02 -6.540806591510772705e-02 7.191425561904907227e-02 3.942615985870361328e-01 4.183459281921386719e-02 -1.213373318314552307e-01 -1.998441070318222046e-01 -1.212087720632553101e-01 1.102015725336968899e-03 -8.593004196882247925e-02 1.252164244651794434e-01 -1.709576547145843506e-01 -1.352285295724868774e-01 -4.616448655724525452e-02 -8.551681041717529297e-02 -1.119634062051773071e-01 9.763489663600921631e-02 -7.431996613740921021e-02 -3.199455440044403076e-01 2.446499466896057129e-01 -1.582080274820327759e-01 6.424726545810699463e-02 -3.621967136859893799e-01 6.962188053876161575e-03 3.160096406936645508e-01 1.500416994094848633e-01
-4.014154970645904541e-01 -4.747645184397697449e-02 9.095345437526702881e-02 5.821953341364860535e-02 1.284203827381134033e-01 5.535117536783218384e-02 3.478776291012763977e-02 -1.341318339109420776e-01 5.559206381440162659e-02 3.262592256069183350e-01 5.087331309914588928e-02 -2.266927808523178101e-01 -9.932564198970794678e-02 -2.816458418965339661e-02 -4.929307848215103149e-02 -1.193300932645797729e-01 1.287440210580825806e-02 -2.727551758289337158e-01 -1.557705700397491455e-01 -5.881768092513084412e-02 4.137477278709411621e-02 -1.980795338749885559e-02 7.147927582263946533e-02 -1.239305711351335049e-03 -3.036749064922332764e-01 2.768550813198089600e-01 -2.400228232145309448e-01 -8.209874853491783142e-03 -1.289624869823455811e-01 -5.393289402127265930e-02 3.981025516986846924e-01 2.850955128669738770e-01
-1.171551868319511414e-01 8.730336092412471771e-03 2.367889136075973511e-02 -1.288523226976394653e-01 8.624900877475738525e-02 4.686255380511283875e-02 1.484307497739791870e-01 4.629542827606201172e-01 -3.947124779224395752e-01 -1.048174500465393066e-01 -1.576248556375503540e-02 1.191974245011806488e-02 -1.551756709814071655e-01 -1.783760637044906616e-01 -2.808326184749603271e-01 -2.560404539108276367e-01 -1.735580265522003174e-01 5.865624174475669861e-02 -8.308957517147064209e-02 1.618358492851257324e-01 -2.217682301998138428e-01 -2.056953459978103638e-01 5.899102240800857544e-02 -5.295814014971256256e-03 -3.722939640283584595e-02 -8.069601655006408691e-02 -1.494411677122116089e-01 1.479264944791793823e-01 2.620482118800282478e-04 4.356586188077926636e-02 3.681116700172424316e-01 6.611113250255584717e-02
-2.957212924957275391e-01 2.528244256973266602e-01 -7.682619988918304443e-02 7.627565413713455200e-02 -1.417250186204910278e-01 -1.983498483896255493e-01 1.100960150361061096e-01 8.286948315799236298e-03 1.290950179100036621e-01 -1.945461332798004150e-01 4.026789218187332153e-02 9.992935508489608765e-02 -6.246199831366539001e-02 -1.880887597799301147e-01 -3.051884472370147705e-01 -3.156689405441284180e-01 1.842619627714157104e-01 5.976005271077156067e-02 -1.177943274378776550e-01 1.262278109788894653e-01 2.286877185106277466e-01 6.425525643862783909e-04 2.422332912683486938e-01 -2.868114225566387177e-02 -2.876890599727630615e-01 2.723032534122467041e-01 6.569813936948776245e-02 1.613850444555282593e-01 -1.998467594385147095e-01 3.375289961695671082e-02 2.441672384738922119e-01 -1.169003895483911037e-03
-2.103540599346160889e-01 -1.791356354951858521e-01 1.232605874538421631e-01 -8.342963457107543945e-02 2.055355608463287354e-01 2.095185965299606323e-01 2.622549533843994141e-01 -7.083477824926376343e-02 4.011514037847518921e-02 -1.823510602116584778e-02 1.008915528655052185e-01 4.113446921110153198e-02 8.408518880605697632e-02 2.737496793270111084e-01 -1.467535197734832764e-01 1.969124935567378998e-02 5.356806796044111252e-03 -3.523259162902832031e-01 -3.364064395427703857e-01 -3.332883417606353760e-01 1.319449581205844879e-02 -7.873089611530303955e-02 2.832005620002746582e-01 1.085235271602869034e-02 -7.175166904926300049e-02 -9.325468912720680237e-03 -1.015439406037330627e-01 3.239515721797943115e-01 -2.601606585085391998e-02 5.559131503105163574e-02 1.433373242616653442e-01 2.095564901828765869e-01
8.555358648300170898e-02 2.893545478582382202e-02 4.659143462777137756e-02 -2.162598073482513428e-01 2.039705030620098114e-02 1.062885075807571411e-01 1.033008396625518799e-01 1.471461951732635498e-01 -2.852816581726074219e-01 -1.395117342472076416e-01 1.449912637472152710e-01 4.266840592026710510e-02 1.596229076385498047e-01 -1.200830787420272827e-01 -1.837782859802246094e-01 -4.814850091934204102e-01 2.158992737531661987e-01 1.016902998089790344e-01 -2.325066179037094116e-01 5.571558699011802673e-02 5.734549835324287415e-02 -1.386893689632415771e-01 2.118093520402908325e-01 -1.910155117511749268e-01 -1.734283864498138428e-01 -8.977717906236648560e-02 2.645168267190456390e-02 9.504646062850952148e-02 -3.848177939653396606e-02 -3.821000084280967712e-02 4.317379295825958252e-01 -1.203099563717842102e-01
1.345189008861780167e-02 -2.640738487243652344e-01 2.182733118534088135e-01 6.627988070249557495e-02 -1.247669756412506104e-01 1.919466257095336914e-01 -4.934685770422220230e-03 1.436070203781127930e-01 -3.237383067607879639e-01 6.122748926281929016e-02 1.659505963325500488e-01 7.336013764142990112e-02 9.214929491281509399e-02 4.646947979927062988e-02 -1.818965524435043335e-01 -1.103875115513801575e-01 1.304415613412857056e-01 1.693878620862960815e-01 -1.930081695318222046e-01 -1.495989561080932617e-01 -7.955577224493026733e-02 3.684200718998908997e-02 3.363075852394104004e-01 -2.865997143089771271e-02 -5.586022138595581055e-02 1.181387156248092651e-01 -1.009160429239273071e-01 -5.047629773616790771e-02 -2.409475110471248627e-02 -6.784731149673461914e-02 4.101747572422027588e-01 4.211942255496978760e-01
-4.089556634426116943e-02 4.664738848805427551e-02 6.197556108236312866e-02 -2.975801229476928711e-01 -2.852339483797550201e-02 3.019493222236633301e-01 2.566789388656616211e-01 6.194036081433296204e-02 1.284421980381011963e-01 -2.242437601089477539e-01 7.836727797985076904e-02 -1.028868742287158966e-02 -1.020162999629974365e-01 8.173725754022598267e-02 -4.271120131015777588e-01 -3.267625719308853149e-02 -2.754555940628051758e-01 2.532299757003784180e-01 -2.544951140880584717e-01 -1.944695711135864258e-01 -1.017617434263229370e-01 2.862402796745300293e-02 1.891026943922042847e-01 5.582932755351066589e-02 6.437660753726959229e-02 3.131151497364044189e-01 -1.594383455812931061e-02 1.770077347755432129e-01 9.523379802703857422e-02 9.919942915439605713e-02 1.424740850925445557e-01 5.309659615159034729e-02
-1.804311871528625488e-01 6.141968816518783569e-02 -2.675105333328247070e-01 1.422658115625381470e-01 -1.275089979171752930e-01 3.351381123065948486e-01 1.695744693279266357e-01 2.224010378122329712e-01 -2.785935401916503906e-01 -1.803203821182250977e-01 1.303326934576034546e-01 1.005455851554870605e-01 -4.497134387493133545e-01 -1.023349817842245102e-02 -1.091302260756492615e-01 1.327530713751912117e-03 4.778530821204185486e-02 1.192077994346618652e-01 -1.502725780010223389e-01 1.724209487438201904e-01 7.041347771883010864e-02 9.652328491210937500e-02 8.406330645084381104e-02 -2.871042862534523010e-02 -1.290275752544403076e-01 -1.190453395247459412e-02 5.375503003597259521e-02 8.035415410995483398e-02 6.739638000726699829e-02 -1.541948169469833374e-01 4.100729823112487793e-01 2.845164854079484940e-03
-2.072640359401702881e-01 -6.077436357736587524e-02 5.313061550259590149e-02 7.995029538869857788e-02 -2.592532634735107422e-01 3.993273526430130005e-02 1.793539822101593018e-01 -3.410317599773406982e-01 6.549560930579900742e-03 -1.745085269212722778e-01 -7.346713542938232422e-02 -1.041130870580673218e-01 7.638220675289630890e-03 2.302891463041305542e-01 -1.490587145090103149e-01 5.876861512660980225e-02 1.234870105981826782e-01 9.002499282360076904e-02 -2.106277197599411011e-01 1.451531052589416504e-01 -8.082725852727890015e-02 8.827994018793106079e-02 3.657519519329071045e-01 -1.549000740051269531e-01 9.886333718895912170e-03 1.184000149369239807e-01 -5.869399383664131165e-02 7.130400836467742920e-02 -2.760422527790069580e-01 -1.584445387125015259e-01 4.511284530162811279e-01 -1.140641346573829651e-01
-3.716979026794433594e-01 -4.420289769768714905e-02 -1.176292672753334045e-01 -2.783080637454986572e-01 5.734704434871673584e-02 3.123846650123596191e-02 2.477476187050342560e-02 5.771465972065925598e-02 -1.346828490495681763e-01 9.715255349874496460e-02 5.633039772510528564e-02 4.580496344715356827e-03 -5.520891398191452026e-02 1.291611939668655396e-01 -1.782032102346420288e-01 -3.244714736938476562e-01 7.227469235658645630e-02 -1.551178842782974243e-01 -1.675468087196350098e-01 -1.581241041421890259e-01 -2.059396728873252869e-02 -9.513291716575622559e-02 1.516802459955215454e-01 2.032400965690612793e-01 1.385038942098617554e-01 2.164276540279388428e-01 -9.263686090707778931e-02 2.625662982463836670e-01 -1.808504760265350342e-01 -3.560745716094970703e-01 3.291686177253723145e-01 -7.281006872653961182e-02
-9.089294821023941040e-02 -9.891993366181850433e-03 -1.923424005508422852e-01 -2.000885903835296631e-01 2.318199910223484039e-02 -8.782494068145751953e-02 3.382271230220794678e-01 -4.386780783534049988e-02 -3.283002674579620361e-01 1.917614638805389404e-01 3.518802672624588013e-02 -1.070992946624755859e-01 -2.273270040750503540e-01 -1.912513971328735352e-01 8.383505046367645264e-02 -1.594271808862686157e-01 1.124564930796623230e-01 -5.173350498080253601e-02 5.592599138617515564e-02 1.801838129758834839e-01 2.211650907993316650e-01 -5.962102208286523819e-03 1.351505517959594727e-01 -2.239980101585388184e-01 -1.145098581910133362e-01 2.362990677356719971e-01 1.060793027281761169e-01 -1.744771599769592285e-01 -1.079335138201713562e-01 4.653696343302726746e-02 4.227681159973144531e-01 2.014321386814117432e-01
-2.098305672407150269e-01 4.529276862740516663e-02 -4.792197421193122864e-02 1.789289526641368866e-02 -1.258099079132080078e-01 1.975440233945846558e-01 -8.462049067020416260e-02 -6.147922016680240631e-03 1.507126842625439167e-03 -2.173595577478408813e-01 -1.376442313194274902e-01 -1.527446210384368896e-01 -3.123936057090759277e-01 2.070143520832061768e-01 -1.571215838193893433e-01 8.845125138759613037e-02 -3.202827274799346924e-01 -2.042492851614952087e-02 -2.456675618886947632e-01 -1.561254262924194336e-01 -1.479762699455022812e-02 1.140188649296760559e-01 2.054276317358016968e-01 -2.551394701004028320e-01 -8.885303139686584473e-02 1.305776834487915039e-01 -1.568289399147033691e-01 3.061331436038017273e-02 -3.877810537815093994e-01 -1.099382936954498291e-01 3.103092312812805176e-01 -9.644098579883575439e-02
-1.722011715173721313e-03 7.784333825111389160e-02 -9.150528162717819214e-02 2.391450852155685425e-01 -2.706651389598846436e-01 1.072292253375053406e-01 -2.900530397891998291e-02 1.747862547636032104e-01 -5.353384464979171753e-02 2.661300450563430786e-02 6.448717415332794189e-02 -8.483862876892089844e-02 -1.551055759191513062e-01 -6.121559068560600281e-02 -6.715803593397140503e-02 -1.711854338645935059e-01 5.992253124713897705e-02 3.558862209320068359e-01 -2.502192258834838867e-01 -1.082135960459709167e-01 -4.825775325298309326e-02 -3.245676308870315552e-02 4.438026845455169678e-01 -1.534456610679626465e-01 7.967795431613922119e-02 2.865895926952362061e-01 -2.505034506320953369e-01 1.010450646281242371e-01 -1.433561295270919800e-01 3.911431506276130676e-02 2.967573106288909912e-01 1.887598633766174316e-01
-2.190406620502471924e-01 1.595708280801773071e-01 2.115217149257659912e-01 -2.530534565448760986e-01 -9.801045060157775879e-02 1.050978526473045349e-01 -3.600813075900077820e-02 1.196543872356414795e-01 -2.572825364768505096e-02 -1.663768142461776733e-01 -2.159236967563629150e-01 -1.258739680051803589e-01 -5.374136380851268768e-03 -6.772304885089397430e-03 -1.574391871690750122e-01 6.637699156999588013e-02 -2.114661931991577148e-01 1.083878427743911743e-01 -2.171009927988052368e-01 -2.015713304281234741e-01 1.103372871875762939e-01 2.028567641973495483e-01 4.431119561195373535e-01 -4.313807189464569092e-02 3.622984141111373901e-02 -9.429146349430084229e-02 -1.224089711904525757e-01 -2.048101872205734253e-01 -1.921460628509521484e-01 4.014835506677627563e-02 3.818411529064178467e-01 1.191804707050323486e-01
-2.077410966157913208e-01 -1.948135532438755035e-02 1.378245502710342407e-01 -2.781277149915695190e-02 3.795984387397766113e-02 1.907649636268615723e-01 1.542340517044067383e-01 -1.243904791772365570e-02 -2.531732618808746338e-01 -6.501083076000213623e-02 -2.458178997039794922e-02 -1.605788916349411011e-01 -8.568698912858963013e-02 -1.020590066909790039e-01 -1.767938286066055298e-01 -1.342863291501998901e-01 -3.757431507110595703e-01 -4.739752039313316345e-02 -1.477021425962448120e-01 -3.666373491287231445e-01 -1.113553252071142197e-02 2.428953349590301514e-01 3.005193471908569336e-01 2.810454368591308594e-01 -1.451559513807296753e-01 -1.590670049190521240e-01 -1.112434640526771545e-01 -1.711614876985549927e-01 -1.126650869846343994e-01 1.797441095113754272e-01 2.279271781444549561e-01 8.651209063827991486e-03
-7.242126762866973877e-02 -3.962072134017944336e-01 1.109567210078239441e-01 1.498369872570037842e-01 -6.021439563482999802e-03 9.902226179838180542e-02 1.602023392915725708e-01 2.846482098102569580e-01 -1.211052238941192627e-01 -8.043916523456573486e-02 2.598906494677066803e-02 6.308238208293914795e-02 -1.240207701921463013e-01 -5.461877211928367615e-02 -1.225039809942245483e-01 7.891911268234252930e-02 1.552693396806716919e-01 2.601775340735912323e-02 -2.556343674659729004e-01 -9.858985990285873413e-02 9.565439820289611816e-02 1.079581305384635925e-01 3.441387712955474854e-01 1.254769624210894108e-03 5.849417299032211304e-02 4.496726393699645996e-01 -4.955029487609863281e-02 -4.874757677316665649e-02 1.112150326371192932e-01 -5.711514875292778015e-02 2.792198061943054199e-01 2.791852653026580811e-01
-2.491756230592727661e-01 3.873207047581672668e-02 1.195008829236030579e-01 5.778433009982109070e-02 -5.380111932754516602e-02 2.175253182649612427e-01 3.898290097713470459e-01 1.280240342020988464e-02 2.909988760948181152e-01 2.105350792407989502e-02 1.322752386331558228e-01 5.765126645565032959e-02 7.637104718014597893e-04 1.198333501815795898e-02 -1.260007023811340332e-01 -1.147650629281997681e-01 -2.798798307776451111e-02 -5.639871582388877869e-02 2.405593693256378174e-01 -4.966970533132553101e-02 1.756304949522018433e-01 2.000384330749511719e-01 1.817622780799865723e-01 -1.210812404751777649e-01 -1.435588151216506958e-01 4.200906753540039062e-01 -2.830826677381992340e-02 2.267792224884033203e-01 -3.387198224663734436e-02 -1.491071097552776337e-02 3.071526587009429932e-01 2.311418801546096802e-01
-2.175744473934173584e-01 -3.499812912195920944e-03 7.704798132181167603e-02 6.066325679421424866e-02 7.519742101430892944e-02 -3.538094088435173035e-02 2.746971845626831055e-01 -5.277721211314201355e-02 3.034521592780947685e-03 1.974820345640182495e-01 5.922681838274002075e-02 3.099244832992553711e-01 -2.161011844873428345e-01 1.500436216592788696e-01 9.104692190885543823e-02 -4.200436770915985107e-01 7.123644649982452393e-02 -1.550438106060028076e-01 -7.107049226760864258e-02 -5.488939210772514343e-02 -1.167039051651954651e-01 2.197077721357345581e-01 1.061875745654106140e-01 -1.514043807983398438e-01 -1.328804790973663330e-01 -2.291483432054519653e-02 9.740778245031833649e-03 7.369866222143173218e-02 2.055794298648834229e-01 2.900328338146209717e-01 3.680935204029083252e-01 2.156921178102493286e-01
-3.299409449100494385e-01 -6.787153333425521851e-02 -5.076279863715171814e-02 -3.765886276960372925e-02 6.722392886877059937e-02 6.260821130126714706e-03 1.874011605978012085e-01 -8.725249022245407104e-02 2.570248544216156006e-01 3.737049177289009094e-02 7.166986167430877686e-02 2.985893785953521729e-01 -3.584134625270962715e-03 -5.348164588212966919e-02 5.954198166728019714e-02 -2.917265295982360840e-01 -2.663377821445465088e-01 -2.552714943885803223e-01 -1.635467410087585449e-01 1.377409906126558781e-03 7.705038785934448242e-02 -1.837864965200424194e-01 3.704143762588500977e-01 -1.859781295061111450e-01 -1.005691662430763245e-01 -2.085341066122055054e-01 -1.601744741201400757e-01 2.225830778479576111e-02 -1.022510528564453125e-01 2.017076015472412109e-01 2.338435053825378418e-01 -1.484592705965042114e-01
-4.532013237476348877e-01 2.472273260354995728e-01 -8.181422203779220581e-02 -2.055175751447677612e-01 -3.949982672929763794e-02 8.814680576324462891e-02 2.256875038146972656e-01 3.573776409029960632e-02 -1.830478906631469727e-01 -1.254246681928634644e-01 -2.086463272571563721e-01 1.590875983238220215e-01 -8.739279210567474365e-02 1.637594997882843018e-01 -2.471553534269332886e-02 3.887971490621566772e-02 7.314224727451801300e-03 -9.741144627332687378e-02 -1.770640611648559570e-01 -7.883703708648681641e-02 3.785077929496765137e-01 2.346287667751312256e-01 2.733034193515777588e-01 -1.286150962114334106e-01 1.289839893579483032e-01 -1.039079055190086365e-01 2.045334130525588989e-02 1.344774812459945679e-01 1.332924067974090576e-01 5.448459833860397339e-02 2.484204024076461792e-01 5.751216784119606018e-02
-1.733571439981460571e-01 -2.684735134243965149e-02 -1.353608816862106323e-01 -1.830788552761077881e-01 -1.363971531391143799e-01 -1.784321852028369904e-02 2.630229592323303223e-01 -2.454453408718109131e-01 2.606980502605438232e-01 3.029384464025497437e-02 7.766912132501602173e-02 -5.598608404397964478e-02 -4.354378208518028259e-02 2.775167226791381836e-01 -1.551292687654495239e-01 -3.692105785012245178e-02 -1.049521751701831818e-02 2.417614161968231201e-01 6.238908693194389343e-02 3.332635015249252319e-02 1.083524301648139954e-01 -2.915773689746856689e-01 3.816229104995727539e-01 -1.325310915708541870e-01 -1.111887320876121521e-01 2.417634129524230957e-01 -4.449140280485153198e-02 -1.184381321072578430e-01 -8.659732341766357422e-02 -1.259571760892868042e-01 1.802864074707031250e-01 3.470504879951477051e-01
-2.785619497299194336e-01 4.553811848163604736e-01 -5.396461859345436096e-02 1.499023381620645523e-02 -7.428058981895446777e-02 6.859453767538070679e-02 2.140807360410690308e-01 1.347185764461755753e-02 2.072215378284454346e-01 -1.857954561710357666e-01 2.947824001312255859e-01 1.074053347110748291e-01 -1.414925009012222290e-01 1.925763040781021118e-01 -1.133317500352859497e-02 -3.078305535018444061e-02 7.442922797054052353e-03 7.232643663883209229e-03 -3.022778034210205078e-02 -4.733143001794815063e-02 -1.903142929077148438e-01 -3.731679543852806091e-02 3.299143016338348389e-01 -1.165973320603370667e-01 7.931870408356189728e-03 1.648756265640258789e-01 -1.227924376726150513e-01 3.555533587932586670e-01 -1.835891604423522949e-01 -2.910586446523666382e-02 2.338111847639083862e-01 1.758569665253162384e-02
-1.828678548336029053e-01 1.159634962677955627e-01 -1.654265224933624268e-01 6.592644006013870239e-02 -2.754020690917968750e-01 -1.802647560834884644e-01 3.908013701438903809e-01 5.985051393508911133e-02 7.033025473356246948e-02 -8.017023093998432159e-03 -1.191651895642280579e-01 2.093672007322311401e-01 7.303497195243835449e-02 -1.801101416349411011e-01 -1.951799392700195312e-01 -2.506463825702667236e-01 9.596963226795196533e-02 -1.129267513751983643e-01 -5.936682969331741333e-02 -1.288878615014255047e-03 6.854598224163055420e-02 9.796617925167083740e-02 2.046867012977600098e-01 -5.401524901390075684e-02 -2.405977398157119751e-01 3.800515532493591309e-01 -7.456946372985839844e-02 3.082363009452819824e-01 -9.572753310203552246e-02 9.419960528612136841e-02 2.110239416360855103e-01 7.034292817115783691e-02
-1.644224524497985840e-01 2.519169449806213379e-01 -2.209267020225524902e-02 1.563407108187675476e-02 -9.963010996580123901e-02 -1.732236593961715698e-01 9.216206520795822144e-02 1.131666228175163269e-01 -2.229858562350273132e-02 -2.116054482758045197e-02 7.413163781166076660e-02 -2.754506468772888184e-02 9.102974086999893188e-02 -4.061641171574592590e-02 -4.731029644608497620e-02 -4.415871500968933105e-01 1.969506740570068359e-01 -1.630001664161682129e-01 -6.807425618171691895e-02 -1.163978055119514465e-01 9.846493601799011230e-02 1.508383750915527344e-01 1.873541437089443207e-02 -5.457660183310508728e-03 -3.176667094230651855e-01 4.534966647624969482e-01 -2.430593818426132202e-01 2.562177553772926331e-02 -1.754492074251174927e-01 5.947519559413194656e-03 3.444091081619262695e-01 3.246615827083587646e-02
-2.242562472820281982e-01 -1.727766096591949463e-01 -1.186985615640878677e-02 -1.769964545965194702e-01 -5.753666907548904419e-02 8.040781319141387939e-02 9.169462136924266815e-03 -6.481664627790451050e-02 -1.144978217780590057e-02 -1.008949801325798035e-01 1.102035567164421082e-01 9.682025015354156494e-02 -1.280241459608078003e-01 1.379927247762680054e-01 -1.733306944370269775e-01 -5.318880677223205566e-01 1.300546675920486450e-01 -1.173250228166580200e-01 6.785827130079269409e-02 -2.494020946323871613e-02 1.096993833780288696e-01 2.047878801822662354e-01 -7.437326014041900635e-03 -1.991245597600936890e-01 -1.378887295722961426e-01 8.995247632265090942e-02 -1.549650169909000397e-02 -3.361512348055839539e-02 -3.750750422477722168e-01 -2.556108832359313965e-01 3.462387025356292725e-01 1.007905527949333191e-01
4.349804669618606567e-02 -2.258626371622085571e-01 -8.019495755434036255e-02 -2.164537012577056885e-01 2.778103649616241455e-01 2.055396884679794312e-01 4.332686662673950195e-01 -2.120507359504699707e-01 -1.270209252834320068e-01 4.784897342324256897e-02 6.373327970504760742e-02 1.916398853063583374e-02 -1.595850437879562378e-01 -1.695524752140045166e-01 -7.380675524473190308e-02 -5.460367351770401001e-02 -7.051879912614822388e-02 5.925599485635757446e-02 -1.016306653618812561e-01 -1.517601162195205688e-01 3.714198768138885498e-01 1.334812343120574951e-01 2.954939007759094238e-01 -2.037369608879089355e-01 -1.797076910734176636e-01 1.469805985689163208e-01 5.377539247274398804e-02 -6.537116318941116333e-02 1.225736588239669800e-01 4.136648401618003845e-02 2.266996502876281738e-01 2.386932633817195892e-02
-2.233940213918685913e-01 2.692588567733764648e-01 1.591286435723304749e-02 2.238079011440277100e-01 -1.329691559076309204e-01 -1.723484247922897339e-01 2.323635965585708618e-01 3.604241088032722473e-02 -1.075810268521308899e-01 -1.989540606737136841e-01 -6.911738961935043335e-02 2.603195607662200928e-01 -1.965337991714477539e-01 6.331881135702133179e-02 -1.241603493690490723e-01 -2.429651468992233276e-01 6.238621473312377930e-02 2.426938116550445557e-01 -1.795510649681091309e-01 -2.089826166629791260e-01 8.492052555084228516e-02 -1.383293271064758301e-01 3.468155562877655029e-01 -1.513941306620836258e-02 -2.638457417488098145e-01 7.789250463247299194e-02 -9.424313902854919434e-02 8.816129714250564575e-02 -1.141451112926006317e-02 -2.593111693859100342e-01 1.947136074304580688e-01 2.468520961701869965e-02
-5.696137994527816772e-02 1.308035384863615036e-02 -1.178676635026931763e-01 -1.518509835004806519e-01 -5.758118629455566406e-02 -1.584843546152114868e-02 8.031783252954483032e-02 9.432040154933929443e-03 -2.995676398277282715e-01 -1.404727995395660400e-01 1.430723369121551514e-01 -7.097202818840742111e-03 -4.777541756629943848e-02 -2.171766608953475952e-01 -3.477896153926849365e-01 -3.900707066059112549e-01 7.142383605241775513e-02 -8.592072129249572754e-02 -6.855689734220504761e-02 2.827135324478149414e-01 -1.217547357082366943e-01 1.612624526023864746e-02 1.926996558904647827e-01 9.659339487552642822e-02 -3.000974357128143311e-01 6.053617107681930065e-04 9.810140728950500488e-02 2.435198128223419189e-01 -9.240352362394332886e-02 8.623902499675750732e-02 3.882457017898559570e-01 -1.123313754796981812e-01
-2.925169467926025391e-01 -1.986642926931381226e-01 -2.855106294155120850e-01 1.270173769444227219e-02 -2.644301056861877441e-01 7.714404165744781494e-02 6.550654768943786621e-02 1.682905405759811401e-01 -1.453178375959396362e-01 1.218440290540456772e-02 1.520277746021747589e-02 -2.814306318759918213e-01 -2.985467761754989624e-02 -9.828620404005050659e-02 -1.498681008815765381e-01 -3.344798088073730469e-02 -1.976927667856216431e-01 -1.079387366771697998e-01 -1.848252564668655396e-01 -1.133648082613945007e-01 -1.466487199068069458e-01 1.852824240922927856e-01 4.508570432662963867e-01 2.105997949838638306e-01 5.810056626796722412e-02 1.287163794040679932e-01 -3.136257827281951904e-02 8.605082333087921143e-02 -1.759660243988037109e-01 9.279053658246994019e-02 2.843482494354248047e-01 2.387867076322436333e-03
-1.652889102697372437e-01 -2.395484745502471924e-01 -1.321077048778533936e-01 1.578740775585174561e-02 -1.924932152032852173e-01 -1.260114610195159912e-01 1.271664723753929138e-02 1.055098772048950195e-01 -6.592146307229995728e-02 1.158979460597038269e-01 3.281771019101142883e-02 -3.472403436899185181e-02 1.009284406900405884e-01 -1.607052832841873169e-01 6.106717884540557861e-02 -1.430786550045013428e-01 1.116633638739585876e-01 8.347822725772857666e-02 -2.960238233208656311e-02 -7.595898956060409546e-02 -5.182044580578804016e-02 3.807169944047927856e-02 4.309557974338531494e-01 -1.116263493895530701e-02 1.529510691761970520e-02 3.648313283920288086e-01 -1.264693140983581543e-01 2.375549525022506714e-01 -6.797590851783752441e-02 2.763631343841552734e-01 3.154710531234741211e-01 3.882604241371154785e-01
-1.679652482271194458e-01 1.329621672630310059e-01 -5.538788810372352600e-02 1.121483370661735535e-01 -7.864668965339660645e-02 4.022845625877380371e-02 2.382937967777252197e-01 1.141788586974143982e-01 1.115857139229774475e-01 2.548483014106750488e-01 9.946011938154697418e-03 2.174838446080684662e-02 -3.148747384548187256e-01 1.095060929656028748e-01 -4.719482362270355225e-02 -6.800178438425064087e-02 1.162808090448379517e-01 -3.009693324565887451e-01 -1.291214972734451294e-01 -1.087251380085945129e-01 1.127780228853225708e-01 -1.876295357942581177e-01 -8.358307182788848877e-02 -8.941166102886199951e-02 -1.777263730764389038e-01 3.525746762752532959e-01 -3.689104914665222168e-01 1.415824443101882935e-01 -2.150221765041351318e-01 -5.465597286820411682e-02 2.878996431827545166e-01 1.588501036167144775e-01
-3.364967107772827148e-01 6.420307606458663940e-02 -2.907757833600044250e-02 4.166852310299873352e-02 2.993256598711013794e-02 1.767304092645645142e-01 2.473483085632324219e-01 9.223474189639091492e-03 1.981077790260314941e-01 4.154914319515228271e-01 1.000984013080596924e-02 -1.284425556659698486e-01 -1.926447451114654541e-01 -6.338881701231002808e-02 -1.214277371764183044e-02 -4.041763395071029663e-02 1.743177026510238647e-01 -1.315883398056030273e-01 -2.228592187166213989e-01 2.246964722871780396e-02 1.053805351257324219e-01 -9.948977828025817871e-02 -3.314875811338424683e-02 -1.297504454851150513e-02 -1.519120335578918457e-01 2.512452602386474609e-01 -2.832285761833190918e-01 1.074563488364219666e-01 -1.768232583999633789e-01 -6.934015452861785889e-02 3.163764178752899170e-01 2.846093177795410156e-01
-3.682440817356109619e-01 -1.181196048855781555e-01 -1.181907355785369873e-01 -2.576556205749511719e-01 1.182904765009880066e-01 -1.972933113574981689e-02 1.072657704353332520e-01 4.934960231184959412e-02 -2.113557606935501099e-01 -1.344143897294998169e-01 -1.079964935779571533e-01 2.333654556423425674e-03 1.700347214937210083e-01 -2.176004089415073395e-02 -2.194109857082366943e-01 -3.541747927665710449e-01 1.790809184312820435e-01 -3.569099679589271545e-02 -1.853019744157791138e-01 4.120902344584465027e-02 3.286671936511993408e-01 1.951842159032821655e-01 3.105947971343994141e-01 4.384564608335494995e-02 -1.303357928991317749e-01 1.630899161100387573e-01 -1.671807616949081421e-01 -1.498172730207443237e-01 4.571927338838577271e-02 -2.475440269336104393e-03 9.278040379285812378e-02 2.140504717826843262e-01
-4.136214852333068848e-01 -9.082709252834320068e-02 2.166945114731788635e-02 1.260685026645660400e-01 -4.665538296103477478e-02 1.776971220970153809e-01 2.870008051395416260e-01 -1.975612491369247437e-01 9.894662350416183472e-02 -2.973370850086212158e-01 1.743404567241668701e-01 -1.484708935022354126e-01 -3.675575926899909973e-02 1.874081790447235107e-02 -1.378905475139617920e-01 9.424757212400436401e-03 6.227743253111839294e-02 -3.796356320381164551e-01 -1.847075819969177246e-01 -2.897559702396392822e-01 -8.417204022407531738e-02 4.473545774817466736e-02 1.842406243085861206e-01 3.183632344007492065e-02 3.121494501829147339e-02 8.475445210933685303e-02 -1.965333074331283569e-01 5.197288095951080322e-02 -4.440963268280029297e-02 2.138608396053314209e-01 1.692649424076080322e-01 2.043142765760421753e-01
-1.510594040155410767e-01 -3.211487233638763428e-01 -1.875837594270706177e-01 -1.479317098855972290e-01 -3.789794445037841797e-02 8.570726960897445679e-02 2.525916397571563721e-01 5.681296586990356445e-01 -1.803895533084869385e-01 -2.572728991508483887e-01 8.180809020996093750e-02 -8.307497203350067139e-02 -1.721541434526443481e-01 3.004685230553150177e-02 5.371801927685737610e-02 3.116352297365665436e-02 8.674021810293197632e-02 4.906319454312324524e-02 -1.473980396986007690e-01 -9.156482666730880737e-02 1.373005509376525879e-01 4.530553892254829407e-02 1.155817359685897827e-01 1.725116185843944550e-02 -8.553453534841537476e-02 2.424061894416809082e-01 -1.785411387681961060e-01 -7.282583415508270264e-02 1.165156289935112000e-01 3.508695960044860840e-02 2.591677010059356689e-01 1.227299869060516357e-01
-1.767318099737167358e-01 2.478124499320983887e-01 3.875911608338356018e-02 -2.122110314667224884e-02 9.024848788976669312e-02 1.070081666111946106e-01 1.381888687610626221e-01 1.765456497669219971e-01 1.408045440912246704e-01 -2.181140333414077759e-01 -4.521145299077033997e-02 2.436022013425827026e-01 -1.996985375881195068e-01 -6.734018772840499878e-02 -2.800264656543731689e-01 -2.827588655054569244e-02 1.022979058325290680e-02 -4.377172514796257019e-02 -2.003597281873226166e-02 5.589197203516960144e-02 2.434018850326538086e-01 -2.100785523653030396e-01 3.367528915405273438e-01 -2.714211642742156982e-01 -1.446692794561386108e-01 -1.331263631582260132e-01 -1.114072352647781372e-01 -1.741579920053482056e-01 2.518333792686462402e-01 -3.845128044486045837e-02 2.983565330505371094e-01 2.276464402675628662e-01
-2.438559085130691528e-01 -1.967864483594894409e-01 1.693130936473608017e-03 1.928745768964290619e-02 -1.898780018091201782e-01 1.246787160634994507e-01 1.613022536039352417e-01 -1.005282476544380188e-01 4.522860795259475708e-02 -2.278607636690139771e-01 1.222802922129631042e-01 -1.012825071811676025e-01 -3.892443329095840454e-02 -1.052719056606292725e-01 -4.283372759819030762e-01 -1.449082791805267334e-01 3.507003560662269592e-02 7.786725461483001709e-02 -2.442620098590850830e-01 -3.262094259262084961e-01 -5.925617739558219910e-02 -1.353175938129425049e-01 3.387043178081512451e-01 4.739332478493452072e-03 7.543390616774559021e-03 -7.420542836189270020e-02 -2.878063619136810303e-01 -1.238160580396652222e-01 -1.798463910818099976e-01 5.403887107968330383e-02 4.778981953859329224e-02 2.574034035205841064e-01
-1.486873030662536621e-01 -1.808339059352874756e-01 3.744659572839736938e-02 -8.487582951784133911e-02 -1.552943587303161621e-01 5.364126991480588913e-03 2.647507786750793457e-01 4.657071828842163086e-02 4.292762652039527893e-02 4.090872406959533691e-02 -1.913199275732040405e-01 -9.685717523097991943e-02 -4.481345415115356445e-02 2.237805873155593872e-01 -3.152792155742645264e-01 -3.497034907341003418e-01 1.102214828133583069e-01 -1.571117788553237915e-01 4.135239869356155396e-02 1.555393822491168976e-02 -9.696483612060546875e-02 1.755806505680084229e-01 6.278144568204879761e-02 -2.652403414249420166e-01 -4.010129570960998535e-01 1.132568493485450745e-01 -1.696558147668838501e-01 -1.130265966057777405e-01 4.211035370826721191e-02 8.769506961107254028e-02 3.715617060661315918e-01 2.949371561408042908e-02
-1.703050583600997925e-01 -3.358768299221992493e-02 -2.053914032876491547e-02 -2.012004703283309937e-02 -1.913282424211502075e-01 -1.225363090634346008e-02 1.439102143049240112e-01 -9.554634988307952881e-02 -4.237183369696140289e-03 -4.552337527275085449e-02 1.333544254302978516e-01 1.285238415002822876e-01 7.582674268633127213e-03 -3.376597911119461060e-02 -3.400993049144744873e-01 -2.633883953094482422e-01 -1.678954809904098511e-02 -1.753085553646087646e-01 6.353214383125305176e-02 -8.501038700342178345e-02 1.624759435653686523e-01 1.944723278284072876e-01 -1.341445595026016235e-01 1.896551065146923065e-02 -2.024255692958831787e-01 2.811440527439117432e-01 1.281413137912750244e-01 7.990126311779022217e-02 -3.314958810806274414e-01 1.074506193399429321e-01 4.625987112522125244e-01 2.769641876220703125e-01
7.232428342103958130e-02 2.616964094340801239e-02 -9.837458282709121704e-02 -1.395233422517776489e-01 -9.630095213651657104e-02 4.042062535881996155e-02 1.723978519439697266e-01 -1.114643411710858345e-03 -1.084334924817085266e-01 1.216201409697532654e-01 -1.042900234460830688e-01 -5.329381674528121948e-02 -3.731192648410797119e-01 -5.858429148793220520e-02 -1.273330301046371460e-01 -4.164330065250396729e-01 1.706177294254302979e-01 5.033217836171388626e-03 -1.440419703722000122e-01 -7.000240683555603027e-02 2.212622761726379395e-01 1.330377161502838135e-01 1.480036079883575439e-01 -1.420608758926391602e-01 -1.970130950212478638e-01 -1.189469173550605774e-01 -2.025282233953475952e-01 -2.067115306854248047e-01 -2.633050382137298584e-01 -1.464432775974273682e-01 3.012967407703399658e-01 2.645231187343597412e-01
-2.325206100940704346e-01 -1.324842125177383423e-01 1.564335972070693970e-01 -1.882038265466690063e-02 -3.620426636189222336e-03 2.245291918516159058e-01 1.738675534725189209e-01 2.831992320716381073e-02 -2.047629207372665405e-01 1.073222756385803223e-01 2.775783883407711983e-03 -2.261262834072113037e-01 -2.814339399337768555e-01 -4.865285940468311310e-03 -2.150194048881530762e-01 -1.277709007263183594e-01 -1.597167253494262695e-01 -2.454222738742828369e-01 -2.651503086090087891e-01 -2.563465833663940430e-01 -2.368624508380889893e-02 1.221485286951065063e-01 4.400786459445953369e-01 1.057852953672409058e-01 -1.994378305971622467e-02 1.981226205825805664e-01 -1.363525837659835815e-01 -1.563536375761032104e-01 7.934958487749099731e-02 8.734497427940368652e-02 1.022281944751739502e-01 -1.629662513732910156e-01
-4.897310957312583923e-02 -2.251794189214706421e-01 2.233009412884712219e-02 -8.399369567632675171e-02 2.072139829397201538e-01 1.012543886899948120e-01 1.226206794381141663e-01 -1.269663721323013306e-01 -7.261995971202850342e-02 -1.251296512782573700e-02 1.831503361463546753e-01 -6.617971695959568024e-03 -2.887527346611022949e-01 -2.040104195475578308e-02 -2.835789024829864502e-01 1.839013211429119110e-02 -6.566614657640457153e-02 -1.023851633071899414e-01 -3.134593963623046875e-01 -2.438583821058273315e-01 3.117873892188072205e-02 -7.579733431339263916e-02 4.470255672931671143e-01 -6.698387861251831055e-02 1.155734583735466003e-01 3.869560062885284424e-01 3.246656060218811035e-02 2.429969012737274170e-01 -4.698012396693229675e-02 9.190683066844940186e-02 1.839244216680526733e-01 1.407357119023799896e-02
-2.135262638330459595e-01 3.333473503589630127e-01 -9.458616375923156738e-02 -4.037135243415832520e-01 1.274299621582031250e-01 -9.132893383502960205e-02 1.390945315361022949e-01 2.482150793075561523e-01 -1.969275623559951782e-01 -1.652029752731323242e-01 1.170041710138320923e-01 6.048624217510223389e-02 -2.338915467262268066e-01 -1.523622274398803711e-01 5.502972751855850220e-02 -1.939658075571060181e-01 -1.151317879557609558e-01 1.846488267183303833e-01 -1.150521561503410339e-01 3.535246476531028748e-02 2.938233129680156708e-02 8.155327290296554565e-02 3.342031836509704590e-01 3.096563741564750671e-02 -1.968832500278949738e-02 -4.674332588911056519e-02 -1.113552320748567581e-02 -7.087162137031555176e-02 -2.004897594451904297e-01 -5.442371591925621033e-02 3.152729272842407227e-01 1.776210665702819824e-01
-3.832980245351791382e-02 -7.023280858993530273e-02 -1.381249576807022095e-01 5.690592154860496521e-02 -2.593714296817779541e-01 1.775671094655990601e-01 2.449757158756256104e-01 8.615776896476745605e-02 2.028947472572326660e-01 -1.053155735135078430e-01 7.382141798734664917e-02 2.676554583013057709e-02 -2.758218348026275635e-01 1.435183882713317871e-01 -3.476512804627418518e-02 -1.263057142496109009e-01 -3.110912740230560303e-01 7.236463576555252075e-02 3.370190039277076721e-02 -1.264240294694900513e-01 2.078731805086135864e-01 1.342919468879699707e-01 1.446834653615951538e-01 -4.014537632465362549e-01 -3.477112948894500732e-01 3.122495710849761963e-01 -1.682314872741699219e-01 5.029634013772010803e-02 -7.714566588401794434e-02 1.718985661864280701e-02 1.217409521341323853e-01 -1.081846305169165134e-03
-3.104942142963409424e-01 5.183537676930427551e-02 1.562661528587341309e-01 1.239225864410400391e-01 -9.408465027809143066e-02 1.434729397296905518e-01 2.349952608346939087e-01 5.398266017436981201e-02 1.530178487300872803e-01 3.868125081062316895e-01 4.592331126332283020e-02 -1.655082851648330688e-01 -1.794756501913070679e-01 7.346444297581911087e-03 -1.450752466917037964e-01 -1.455967873334884644e-01 1.727117747068405151e-01 -3.018268644809722900e-01 -1.383751481771469116e-01 -6.542226672172546387e-02 8.498359471559524536e-02 -2.672328427433967590e-02 4.912898316979408264e-02 -1.162642240524291992e-01 -2.001884877681732178e-01 1.994280368089675903e-01 -2.860921025276184082e-01 1.288939863443374634e-01 -1.990894079208374023e-01 -9.983810037374496460e-02 2.844763696193695068e-01 1.394341737031936646e-01
-4.725105166435241699e-01 -7.112466543912887573e-02 2.011170983314514160e-02 -2.818820439279079437e-02 4.167963191866874695e-02 3.537399172782897949e-01 1.146454736590385437e-01 2.794081578031182289e-03 3.811901807785034180e-02 -1.143518537282943726e-01 -1.775007811374962330e-03 -1.504396945238113403e-01 2.707521431148052216e-02 -1.791857741773128510e-02 -3.034069240093231201e-01 -1.817408353090286255e-01 2.971960604190826416e-02 -1.826982647180557251e-01 -3.243325054645538330e-01 3.028586693108081818e-02 3.088835440576076508e-02 1.063244715332984924e-01 2.172353863716125488e-01 -3.755748271942138672e-02 -6.967399269342422485e-02 9.037304669618606567e-02 -3.954563438892364502e-01 -1.552319526672363281e-01 2.087884955108165741e-02 2.667787671089172363e-01 -1.149933226406574249e-02 2.600294724106788635e-02
-2.537387311458587646e-01 6.856998801231384277e-02 1.651131510734558105e-01 1.167068406939506531e-01 2.930992096662521362e-02 2.004711143672466278e-02 1.582887917757034302e-01 -7.427152246236801147e-02 1.098792701959609985e-01 3.154811859130859375e-01 1.088806893676519394e-02 -1.529661118984222412e-01 -5.896893888711929321e-02 3.552743047475814819e-02 2.574646659195423126e-02 -9.365656226873397827e-02 3.709672018885612488e-02 -2.303242869675159454e-02 -1.526715904474258423e-01 -2.597827911376953125e-01 1.342684328556060791e-01 -1.202223449945449829e-02 2.303173243999481201e-01 -9.901056438684463501e-02 -1.611093580722808838e-01 2.707870602607727051e-01 -2.241950631141662598e-01 2.498585730791091919e-01 -4.615432117134332657e-03 1.503202412277460098e-02 4.623643159866333008e-01 3.304235935211181641e-01
-2.775688171386718750e-01 1.184561252593994141e-01 8.485469222068786621e-02 9.674039483070373535e-02 -1.257228255271911621e-01 6.283032149076461792e-02 2.664063572883605957e-01 -1.001103073358535767e-01 2.154476195573806763e-01 3.420624434947967529e-01 -1.299607902765274048e-01 -1.034547910094261169e-01 -1.784801036119461060e-01 4.319916665554046631e-02 -1.085593998432159424e-01 -4.280499517917633057e-01 1.615887731313705444e-01 2.157470025122165680e-02 -2.028677053749561310e-02 5.455708503723144531e-02 -2.265907824039459229e-03 1.408615112304687500e-01 1.475871950387954712e-01 -6.208129227161407471e-02 -2.207568287849426270e-01 3.619844838976860046e-02 -2.221360206604003906e-01 -4.647740349173545837e-02 1.516517344862222672e-02 2.450095862150192261e-01 3.506575226783752441e-01 -1.079342290759086609e-01
9.209284931421279907e-02 -3.030958771705627441e-01 -1.667000800371170044e-01 5.325016751885414124e-02 -1.879218667745590210e-01 -2.013975009322166443e-02 3.033101558685302734e-01 1.669843494892120361e-01 2.128922753036022186e-02 -3.505485132336616516e-02 2.047539055347442627e-01 -1.337185204029083252e-01 -2.318822145462036133e-01 -3.799832463264465332e-01 -5.102616548538208008e-02 -2.361441552639007568e-01 -5.234037339687347412e-02 3.813508525490760803e-02 -2.004270255565643311e-01 -2.126994729042053223e-01 1.267313063144683838e-01 -8.304244279861450195e-02 1.573869138956069946e-01 -8.801248669624328613e-02 -8.327612280845642090e-02 8.834315836429595947e-02 -3.827838227152824402e-02 -1.541782319545745850e-01 -1.654853224754333496e-01 -1.469566226005554199e-01 3.725347816944122314e-01 1.503201127052307129e-01
-1.816720217466354370e-01 3.074235096573829651e-02 -1.090416684746742249e-01 -2.534008212387561798e-02 -2.490163594484329224e-02 2.240523397922515869e-01 2.060821801424026489e-01 1.405095010995864868e-01 3.002897463738918304e-02 -3.286771848797798157e-02 -6.088808551430702209e-02 5.695199221372604370e-02 -3.571440875530242920e-01 1.366879343986511230e-01 4.901519045233726501e-02 -2.475370168685913086e-01 9.315157681703567505e-02 -3.588857948780059814e-01 -1.209813207387924194e-01 -3.463643044233322144e-02 1.046829447150230408e-01 -2.323421835899353027e-02 4.847016632556915283e-01 2.790792286396026611e-01 4.765590652823448181e-02 -7.782667875289916992e-03 -1.423437595367431641e-01 -1.346772611141204834e-01 9.285570681095123291e-02 -1.281900476897135377e-04 3.050756752490997314e-01 -3.979545459151268005e-02
-1.368385255336761475e-01 -9.171368926763534546e-02 -2.557728206738829613e-03 -1.392292529344558716e-01 -8.422627300024032593e-02 -1.472709774971008301e-01 1.961685121059417725e-01 1.540680825710296631e-01 -2.555045485496520996e-01 -2.298520207405090332e-01 -2.273622155189514160e-02 -2.754299342632293701e-02 -2.266115993261337280e-01 1.859595030546188354e-01 -9.371700882911682129e-02 -2.428212165832519531e-01 5.931284278631210327e-02 -2.612735629081726074e-01 6.768511235713958740e-02 -3.543767929077148438e-01 5.341124534606933594e-02 -5.864761024713516235e-02 4.963981807231903076e-01 8.572462946176528931e-02 -2.041630595922470093e-01 -1.712572723627090454e-01 -1.361238062381744385e-01 3.928325138986110687e-03 -2.013189345598220825e-02 9.028734266757965088e-02 1.632074117660522461e-01 5.150824412703514099e-02
-3.244185149669647217e-01 1.671196967363357544e-01 -7.939046621322631836e-02 -1.094522997736930847e-01 -1.160160675644874573e-01 -6.683280691504478455e-03 3.793858885765075684e-01 -6.101522594690322876e-03 -3.941301628947257996e-02 -6.758286035619676113e-04 -5.653422698378562927e-02 1.046099811792373657e-01 -2.995025552809238434e-02 -5.757479369640350342e-02 -2.669948935508728027e-01 -2.336868643760681152e-01 -6.661859899759292603e-02 5.184721574187278748e-02 -1.711212471127510071e-02 1.194788888096809387e-01 -1.755025237798690796e-02 1.948875002562999725e-02 1.218606308102607727e-01 1.410225033760070801e-01 -3.969347178936004639e-01 3.644337356090545654e-01 2.408067286014556885e-01 1.329773813486099243e-01 -1.359800547361373901e-01 1.330084651708602905e-01 2.022090256214141846e-01 -2.122151106595993042e-01
-5.278692767024040222e-02 8.823944628238677979e-02 1.162169650197029114e-01 -1.185248345136642456e-01 -6.279745697975158691e-02 3.881835937500000000e-01 3.535791933536529541e-01 4.071760177612304688e-02 2.235224992036819458e-01 3.161460161209106445e-02 -2.909252941608428955e-01 5.358787626028060913e-02 -1.512766182422637939e-01 -6.101775541901588440e-02 -1.168082505464553833e-01 -1.633296906948089600e-01 8.419866114854812622e-02 -9.357029944658279419e-02 8.864884264767169952e-03 -3.182383999228477478e-02 -8.523784577846527100e-02 -1.578048318624496460e-01 2.819767594337463379e-01 -3.215274810791015625e-01 1.404235512018203735e-01 -1.789561361074447632e-01 -5.636284127831459045e-02 -8.886738796718418598e-04 2.550341002643108368e-02 -9.269380569458007812e-02 4.186722040176391602e-01 -6.100552529096603394e-02
-2.713748812675476074e-01 1.831649094820022583e-01 -2.382119148969650269e-01 -1.800908744335174561e-01 -2.443609535694122314e-01 1.403466463088989258e-01 -6.663586199283599854e-02 8.701264858245849609e-02 1.260295212268829346e-01 -1.559386551380157471e-01 3.727119788527488708e-02 -4.514512419700622559e-02 -3.432786762714385986e-01 2.616410255432128906e-01 3.582304716110229492e-02 -2.077511325478553772e-02 4.180399700999259949e-02 6.173759326338768005e-02 -9.496288746595382690e-02 -5.005385726690292358e-02 3.183750808238983154e-02 -1.160687729716300964e-01 1.690874844789505005e-01 -2.996199131011962891e-01 -1.840781420469284058e-01 -1.291882619261741638e-02 -1.485471427440643311e-02 -2.772095203399658203e-01 -4.979492165148258209e-03 5.718400329351425171e-02 4.373790621757507324e-01 1.578788608312606812e-01
-2.236893177032470703e-01 5.419655935838818550e-04 1.562910825014114380e-01 -2.601595520973205566e-01 -5.387059971690177917e-02 -2.944388613104820251e-02 3.410199582576751709e-01 -8.470489084720611572e-02 -4.508215188980102539e-02 -2.139668762683868408e-01 2.286474555730819702e-01 -8.058115094900131226e-02 -8.150973170995712280e-02 1.575451940298080444e-01 -1.698837876319885254e-01 -2.200514078140258789e-01 -2.911267280578613281e-01 1.715487241744995117e-01 -4.048927426338195801e-01 -2.504977881908416748e-01 -1.076255366206169128e-01 -5.362790822982788086e-02 2.622339427471160889e-01 2.209842391312122345e-02 1.161502441391348839e-03 5.598060414195060730e-02 -4.305203631520271301e-02 1.562752127647399902e-01 1.915998943150043488e-02 2.279479801654815674e-01 9.310366213321685791e-02 1.697984710335731506e-02
-1.581960171461105347e-01 -1.405107229948043823e-01 -8.519414067268371582e-02 -7.066733390092849731e-02 -2.851986885070800781e-01 9.458728879690170288e-02 6.828324496746063232e-02 -2.667255513370037079e-02 -1.304010301828384399e-01 1.672997176647186279e-01 -5.136492103338241577e-02 1.818635761737823486e-01 -7.595047354698181152e-02 -2.260826975107192993e-01 -6.111920624971389771e-02 -3.871503174304962158e-01 1.188829541206359863e-01 -2.513028979301452637e-01 3.837090218439698219e-03 -2.571693956851959229e-01 5.649143457412719727e-02 8.349038660526275635e-03 -6.711479276418685913e-02 4.719451814889907837e-02 -2.998372316360473633e-01 3.590069413185119629e-01 -1.169961690902709961e-01 2.162180393934249878e-01 -2.329312823712825775e-02 -8.002204447984695435e-02 3.365517258644104004e-01 -5.692999809980392456e-02
-8.181536942720413208e-02 1.174454670399427414e-02 2.115094102919101715e-02 1.197321191430091858e-01 -3.271910175681114197e-02 2.612865865230560303e-01 3.602052927017211914e-01 -1.507853269577026367e-01 -1.343847960233688354e-01 3.631103411316871643e-02 4.048692435026168823e-02 -1.900213807821273804e-01 -6.860111653804779053e-02 1.198549419641494751e-01 1.918761990964412689e-02 1.917321793735027313e-02 5.768284201622009277e-02 -2.969265282154083252e-01 5.231253430247306824e-02 3.337827697396278381e-02 -1.747983247041702271e-01 2.001088671386241913e-02 3.163713216781616211e-01 -2.124984413385391235e-01 1.062977463006973267e-01 1.230597402900457382e-02 5.122473929077386856e-03 -6.430084258317947388e-02 3.191617876291275024e-02 -1.069995202124118805e-02 6.238296627998352051e-01 -4.663569852709770203e-02
-2.689147889614105225e-01 -1.892626881599426270e-01 -1.335944682359695435e-01 -3.377634584903717041e-01 8.170825988054275513e-02 8.920595864765346050e-04 2.419074922800064087e-01 -5.534401535987854004e-02 2.265056781470775604e-02 2.321899384260177612e-01 2.103470861911773682e-01 1.291955411434173584e-01 1.833254396915435791e-01 -1.441629379987716675e-01 -2.717781066894531250e-01 -6.435980647802352905e-02 1.683538965880870819e-02 -8.970203250646591187e-02 1.045189648866653442e-01 9.595325589179992676e-02 2.849196642637252808e-02 4.699879884719848633e-02 2.996771931648254395e-01 1.714013516902923584e-01 -1.297507435083389282e-01 -3.539855778217315674e-02 -3.080515265464782715e-01 -1.323610395193099976e-01 -2.166585922241210938e-01 -1.634047478437423706e-01 2.980292439460754395e-01 1.675199903547763824e-02
-1.999422162771224976e-01 -9.071538597345352173e-02 6.183044612407684326e-02 -8.782327175140380859e-02 -3.376398980617523193e-02 1.261774152517318726e-01 2.729403972625732422e-01 -1.983069181442260742e-01 -1.988265961408615112e-01 4.159465059638023376e-02 3.221261501312255859e-01 -4.710373654961585999e-02 -2.654152214527130127e-01 -9.274690411984920502e-03 -2.820408642292022705e-01 1.021866127848625183e-01 -2.885423600673675537e-02 -7.587679475545883179e-02 -3.399197012186050415e-02 -3.206776082515716553e-01 -5.372181162238121033e-02 1.542947739362716675e-01 3.809755146503448486e-01 -2.365884574828669429e-04 -7.501394301652908325e-02 1.820081472396850586e-01 2.161430865526199341e-01 3.038026690483093262e-01 -7.900971174240112305e-02 1.390327960252761841e-01 9.905974566936492920e-02 7.771916687488555908e-02
-2.353709042072296143e-01 -2.292432077229022980e-02 -6.914640963077545166e-02 8.586780726909637451e-02 -1.609572768211364746e-01 -1.674435138702392578e-01 3.013859689235687256e-01 -3.959436714649200439e-02 1.643144153058528900e-02 -2.693421766161918640e-02 -4.698130860924720764e-02 3.352454006671905518e-01 7.225442677736282349e-02 -4.164553806185722351e-02 -1.773920953273773193e-01 -1.785957962274551392e-01 -1.107357162982225418e-02 -4.543060064315795898e-02 -1.874329894781112671e-01 9.679101407527923584e-02 -1.733963638544082642e-01 1.025842875242233276e-02 -1.626566424965858459e-02 -2.099198289215564728e-02 -3.167143762111663818e-01 4.140042364597320557e-01 -4.619295522570610046e-02 2.021821141242980957e-01 -1.872401833534240723e-01 1.577596366405487061e-01 3.765927553176879883e-01 7.491588592529296875e-02
-2.828902006149291992e-01 1.189742833375930786e-01 1.001221165060997009e-01 3.488166630268096924e-02 3.843661770224571228e-02 6.349531561136245728e-02 1.154933273792266846e-01 -1.038467139005661011e-01 8.019848912954330444e-02 7.641960680484771729e-02 4.125804081559181213e-02 6.487906724214553833e-02 2.367832697927951813e-02 3.927755728363990784e-02 -1.991223543882369995e-01 -3.644268810749053955e-01 3.827987983822822571e-02 -3.565244674682617188e-01 5.968668684363365173e-02 -1.628532111644744873e-01 1.985767036676406860e-01 -3.707625344395637512e-02 1.012973207980394363e-02 4.350516200065612793e-02 -1.889220476150512695e-01 4.578053951263427734e-01 -1.873786747455596924e-01 -1.770237684249877930e-01 -1.841217130422592163e-01 1.533051487058401108e-02 3.084194660186767578e-01 -1.725006997585296631e-01
-3.446662127971649170e-01 -1.154304891824722290e-01 -2.193227559328079224e-01 -5.767196416854858398e-02 -2.294884771108627319e-01 -2.778742648661136627e-02 -1.246056333184242249e-01 -1.268772184848785400e-01 -1.744675450026988983e-02 3.743078932166099548e-02 -5.323255807161331177e-02 -8.851812779903411865e-02 -2.963332831859588623e-01 1.755976974964141846e-01 -3.488265275955200195e-01 -1.484938859939575195e-01 -2.655713260173797607e-01 -1.292516291141510010e-01 -2.849856019020080566e-01 -2.007646113634109497e-02 -1.593474596738815308e-01 2.713123336434364319e-02 2.971776127815246582e-01 1.706960052251815796e-01 -1.690125465393066406e-02 6.711433827877044678e-02 -4.177848249673843384e-02 -9.756230562925338745e-02 -4.918304085731506348e-02 2.090448886156082153e-01 2.744926512241363525e-01 8.176731318235397339e-02
-2.885479331016540527e-01 5.460770055651664734e-02 2.225185744464397430e-02 -1.928620487451553345e-01 -2.871734090149402618e-02 -6.307320296764373779e-02 2.174050658941268921e-01 9.217320382595062256e-02 -1.429099868983030319e-02 -2.061561495065689087e-01 -3.276073187589645386e-02 9.921204298734664917e-02 -5.509540066123008728e-02 -2.165967524051666260e-01 -1.516656130552291870e-01 -4.541357606649398804e-02 3.659846633672714233e-02 1.335634738206863403e-01 1.037614196538925171e-01 1.284720748662948608e-01 2.109926491975784302e-01 -1.536858677864074707e-01 1.397847533226013184e-01 -3.571892678737640381e-01 -1.021859422326087952e-01 -9.473460167646408081e-02 -2.558254897594451904e-01 -1.806699037551879883e-01 2.098053544759750366e-01 7.722211629152297974e-02 4.074653685092926025e-01 3.027244806289672852e-01
4.394546896219253540e-02 5.170691758394241333e-02 -4.537909477949142456e-02 -1.136904060840606689e-01 1.030150428414344788e-01 5.049341171979904175e-02 3.427157998085021973e-01 -1.334939990192651749e-02 -1.030967682600021362e-01 1.217789947986602783e-01 -9.874045848846435547e-02 1.766823977231979370e-01 -1.993422582745552063e-02 2.276630327105522156e-02 1.850130595266819000e-02 -1.430917382240295410e-01 5.561234802007675171e-02 3.688606247305870056e-02 -1.704894565045833588e-02 2.124012708663940430e-01 2.460333257913589478e-01 8.998536318540573120e-02 3.019270598888397217e-01 -3.753444254398345947e-01 -2.035371214151382446e-01 1.592337787151336670e-01 -2.971800565719604492e-01 7.242164760828018188e-02 -9.388720989227294922e-02 3.374333977699279785e-01 2.886061072349548340e-01 2.112183719873428345e-01
-3.619443476200103760e-01 -2.229454070329666138e-01 -1.441748160868883133e-02 1.189432665705680847e-01 4.924380686134099960e-03 2.296811193227767944e-01 9.610866755247116089e-02 -2.769363522529602051e-01 -1.113536804914474487e-01 -1.546616852283477783e-02 2.525131404399871826e-01 5.094111547805368900e-04 8.019603043794631958e-02 -7.617579400539398193e-02 -1.219803690910339355e-01 -2.134893275797367096e-02 -1.218734979629516602e-01 -5.346982926130294800e-02 -2.830176055431365967e-01 -2.245149165391921997e-01 1.818499267101287842e-01 6.399705074727535248e-03 2.617236077785491943e-01 1.643216013908386230e-01 -4.606141895055770874e-02 1.503018438816070557e-01 -1.790480762720108032e-01 7.279528677463531494e-02 -2.681777179241180420e-01 3.252059817314147949e-01 2.137232124805450439e-01 -1.481818151660263538e-03
-1.219755411148071289e-01 -3.022422827780246735e-02 -5.079283565282821655e-02 -1.242473572492599487e-01 1.056687682867050171e-01 -4.469076171517372131e-02 1.337624490261077881e-01 3.482956811785697937e-02 -2.516729533672332764e-01 1.066580340266227722e-01 6.429451704025268555e-02 -8.560924977064132690e-02 -1.999251693487167358e-01 3.769652545452117920e-02 -3.072941899299621582e-01 -9.332827478647232056e-02 -1.005668491125106812e-01 -1.855134218931198120e-01 -1.520281285047531128e-01 4.412525296211242676e-01 -1.770993024110794067e-01 -1.430843956768512726e-02 2.948005795478820801e-01 -2.910758852958679199e-01 1.772418916225433350e-01 5.898204073309898376e-02 -1.204019337892532349e-01 1.332178562879562378e-01 -1.359016299247741699e-01 1.574401110410690308e-01 3.539956510066986084e-01 4.427430406212806702e-02
-1.365687251091003418e-01 -1.218223199248313904e-01 -2.231797873973846436e-01 -9.457792341709136963e-02 4.591190442442893982e-02 -6.187145784497261047e-02 2.881784737110137939e-01 9.909194707870483398e-02 6.486510485410690308e-02 1.217761915177106857e-02 8.418097347021102905e-02 -2.796458601951599121e-01 -9.539770334959030151e-02 -2.908979058265686035e-01 -2.766455709934234619e-01 -1.567272692918777466e-01 1.596632003784179688e-01 -2.775034904479980469e-01 1.490256004035472870e-02 -4.812496900558471680e-02 3.174563497304916382e-02 3.194301947951316833e-02 4.087949991226196289e-01 3.783649532124400139e-03 1.337659657001495361e-01 -6.713672727346420288e-02 -3.084482848644256592e-01 -2.020294219255447388e-02 -1.028733476996421814e-01 1.713212728500366211e-01 2.882307171821594238e-01 9.661831706762313843e-02
[truncated: 3,276,420 more chars]
