# Supplementary material for: The Language of Innovation
Source: PLoS One. 2020 Apr 30;15(4):e0230107. doi: 10.1371/journal.pone.0230107 (PMC7194493; doi:10.1371/journal.pone.0230107)
Supplement: S17 File — (GZ) [file pone.0230107.s017.tar.gz › 1995-1999/V2Run_5_VS_4500_embeddings1995-1999ED32.txt]

5.358357913792133331e-03 -4.890080690383911133e-01 -2.367905154824256897e-02 1.858778148889541626e-01 8.661847561597824097e-03 -1.837785392999649048e-01 -5.539464950561523438e-02 1.669280044734477997e-02 -1.941518336534500122e-01 -1.004798188805580139e-01 1.200103834271430969e-01 -1.766000874340534210e-02 -1.335258502513170242e-02 -1.773322224617004395e-01 4.565946757793426514e-01 -3.190890848636627197e-01 -1.166258230805397034e-01 2.090114355087280273e-02 5.152220278978347778e-02 -1.261035650968551636e-01 5.425228923559188843e-02 3.050458729267120361e-01 2.352441996335983276e-01 -2.086003720760345459e-01 -7.362483441829681396e-02 -2.872106619179248810e-02 -1.621241122484207153e-01 6.158740445971488953e-02 1.319214887917041779e-02 -1.183062866330146790e-01 -7.849774509668350220e-02 -2.655033953487873077e-03
6.906227674335241318e-03 -3.261142671108245850e-01 7.178253680467605591e-02 1.899013072252273560e-01 8.266906440258026123e-02 -2.912260778248310089e-02 -1.305327862501144409e-01 -1.735635846853256226e-01 -2.665626406669616699e-01 1.752038151025772095e-01 9.122113883495330811e-02 1.053319871425628662e-01 -1.795482337474822998e-01 2.460638284683227539e-01 4.666236042976379395e-02 1.435726881027221680e-01 -2.041386961936950684e-01 -2.515727877616882324e-01 1.083550825715065002e-01 7.344631850719451904e-02 1.417599767446517944e-01 5.238431692123413086e-02 1.308874934911727905e-01 7.876969873905181885e-02 -2.748655974864959717e-01 -4.628344252705574036e-02 -3.786698877811431885e-01 -7.179058343172073364e-02 -8.056802302598953247e-02 -2.947864234447479248e-01 -8.154416829347610474e-02 -2.573844194412231445e-01
-1.838296353816986084e-01 -1.863148361444473267e-01 1.655891835689544678e-01 1.781168729066848755e-01 1.602035015821456909e-01 -1.455225944519042969e-01 1.453864574432373047e-01 -2.994191050529479980e-01 -1.012787744402885437e-01 1.069765090942382812e-01 2.209320068359375000e-01 1.645447462797164917e-01 -1.053180769085884094e-01 -4.658317938446998596e-02 1.692416220903396606e-01 -9.961149096488952637e-02 2.791661769151687622e-02 1.461328566074371338e-01 -2.087231166660785675e-02 2.628706395626068115e-01 2.236658632755279541e-01 -1.047980487346649170e-01 1.290475130081176758e-01 -9.548685699701309204e-02 -4.420369565486907959e-01 2.779432237148284912e-01 4.186609759926795959e-02 -1.692712903022766113e-01 -1.717285662889480591e-01 9.087545424699783325e-02 -2.145838141441345215e-01 -1.396627980284392834e-03
8.692413568496704102e-02 -3.089833557605743408e-01 -1.175406351685523987e-01 2.267760485410690308e-01 2.884610593318939209e-01 -1.534689515829086304e-01 -5.117411538958549500e-02 -3.637594357132911682e-02 2.532924413681030273e-01 2.299381792545318604e-01 2.415984570980072021e-01 1.812208294868469238e-01 -4.503377676010131836e-01 -5.251507088541984558e-02 8.760640025138854980e-02 -4.857699945569038391e-02 1.764129698276519775e-01 -1.405694521963596344e-03 1.248358637094497681e-01 -1.572213917970657349e-01 9.086933732032775879e-02 2.225105166435241699e-01 1.151088848710060120e-01 -8.507368713617324829e-02 -1.255681961774826050e-01 -3.262419626116752625e-02 -9.693825989961624146e-02 8.774979412555694580e-02 2.458361834287643433e-01 -5.489668250083923340e-02 5.233485624194145203e-02 -2.176952362060546875e-01
-8.574329316616058350e-02 -1.859063357114791870e-01 -2.106311768293380737e-01 1.793590486049652100e-01 1.450180858373641968e-01 -3.965780138969421387e-01 -8.852081000804901123e-02 -3.421560302376747131e-02 -2.041642963886260986e-01 3.313903808593750000e-01 3.019015491008758545e-01 1.373713761568069458e-01 -1.055363714694976807e-01 -2.126590162515640259e-01 2.143583260476589203e-02 -1.283825784921646118e-01 -9.241446852684020996e-02 -8.495099842548370361e-02 -1.043197214603424072e-01 1.007631272077560425e-01 2.275646775960922241e-01 -9.601902961730957031e-02 9.154611825942993164e-02 1.855298429727554321e-01 -3.796739578247070312e-01 -8.168260008096694946e-02 -8.861783891916275024e-02 2.465326339006423950e-02 -2.133015394210815430e-01 -1.057064309716224670e-01 -4.310578107833862305e-02 -3.168952837586402893e-02
-2.615936100482940674e-01 -2.303154170513153076e-01 7.278658449649810791e-02 -1.514357328414916992e-01 2.743911743164062500e-01 -6.299756467342376709e-02 7.651765644550323486e-02 -1.494837701320648193e-01 -3.356830403208732605e-02 3.132608532905578613e-01 3.546184897422790527e-01 1.532716453075408936e-01 -1.224543750286102295e-01 -2.405200898647308350e-01 2.031525820493698120e-01 -3.280181065201759338e-02 -8.500835299491882324e-02 -1.651623845100402832e-01 -1.919002681970596313e-01 -1.047994196414947510e-01 1.032990291714668274e-01 1.893451362848281860e-01 4.913361370563507080e-02 -5.425170436501502991e-02 -3.419508039951324463e-01 7.670763880014419556e-02 -1.140407025814056396e-01 -1.129170358180999756e-01 -4.775763303041458130e-02 -1.962889730930328369e-01 -2.197876870632171631e-01 -8.518102020025253296e-02
-3.306900560855865479e-01 -2.615680098533630371e-01 -4.083792492747306824e-02 1.538723260164260864e-01 2.947246730327606201e-01 7.920791395008563995e-03 -1.134557276964187622e-01 1.612481288611888885e-02 -6.436507403850555420e-02 4.558067023754119873e-02 1.386464685201644897e-01 1.498654782772064209e-01 -6.760869640856981277e-03 1.041361019015312195e-01 -7.097845524549484253e-02 -1.417438387870788574e-01 -1.203840747475624084e-01 4.240091145038604736e-02 -1.383045762777328491e-01 3.555727601051330566e-01 7.824334502220153809e-02 3.317356109619140625e-01 2.847544550895690918e-01 -7.686609867960214615e-03 -1.575437337160110474e-01 1.931671500205993652e-01 -1.875676661729812622e-01 1.106651499867439270e-01 -2.814508974552154541e-01 -2.947107143700122833e-02 -1.871061325073242188e-01 -1.705372780561447144e-01
-2.136034369468688965e-01 -3.842585384845733643e-01 1.316950023174285889e-01 -4.073044285178184509e-02 2.485823184251785278e-01 -2.567651867866516113e-01 -1.784142553806304932e-01 -1.866436153650283813e-01 -8.995070308446884155e-02 7.666770368814468384e-02 5.270105004310607910e-01 3.093187324702739716e-02 -1.440576612949371338e-01 -1.604102700948715210e-01 4.558489099144935608e-02 7.327074185013771057e-03 5.176292732357978821e-02 2.090289592742919922e-01 -1.866837777197360992e-02 -9.258233010768890381e-03 6.784499622881412506e-03 7.840903103351593018e-02 1.285731494426727295e-01 1.542606055736541748e-01 -1.886580511927604675e-02 8.162954449653625488e-02 3.012620098888874054e-02 -2.270355969667434692e-01 -1.479511260986328125e-01 -1.977252364158630371e-01 -1.813444346189498901e-01 -7.331518083810806274e-02
-2.181574404239654541e-01 -2.701537013053894043e-01 -3.129900097846984863e-01 8.979436755180358887e-02 1.422000080347061157e-01 -1.070140767842531204e-02 1.084483042359352112e-01 -1.684127599000930786e-01 -2.135766893625259399e-01 5.560481175780296326e-02 -1.205908060073852539e-01 -5.420395731925964355e-02 -1.362875550985336304e-01 -2.125667184591293335e-01 -7.499744184315204620e-03 -1.671242117881774902e-01 5.157605186104774475e-02 -5.200887471437454224e-02 -2.312372028827667236e-01 8.773701637983322144e-02 3.431716859340667725e-01 6.556624919176101685e-02 1.629908531904220581e-01 6.670585274696350098e-02 -2.629842609167098999e-02 -1.109768748283386230e-01 -1.107424870133399963e-01 -7.158254086971282959e-02 -1.365869492292404175e-01 -8.580466359853744507e-02 -3.910399079322814941e-01 -3.550575077533721924e-01
-2.410678863525390625e-01 -2.862611711025238037e-01 -1.023105904459953308e-01 1.106948480010032654e-01 2.426881045103073120e-01 -1.861493885517120361e-01 -1.761731952428817749e-01 -2.936074137687683105e-01 -6.834010034799575806e-02 -1.775080114603042603e-01 1.274133622646331787e-01 1.779874712228775024e-01 -6.994328647851943970e-02 2.344589829444885254e-01 2.486540563404560089e-02 -2.996115088462829590e-01 8.282205462455749512e-02 -9.685619920492172241e-02 9.971170127391815186e-02 3.837434947490692139e-02 1.025551408529281616e-01 6.686646491289138794e-02 2.985470592975616455e-01 7.748194504529237747e-03 -1.672394275665283203e-01 1.864156424999237061e-01 -2.223130762577056885e-01 -9.871411323547363281e-02 4.288379102945327759e-02 -1.925573498010635376e-01 -3.152433335781097412e-01 -8.318119682371616364e-03
3.634230047464370728e-02 -2.977314889430999756e-01 6.059211865067481995e-02 -7.943531870841979980e-02 4.574275612831115723e-01 -2.643037736415863037e-01 4.162537679076194763e-02 -3.337005898356437683e-02 -1.264986395835876465e-01 7.794927805662155151e-02 3.001687526702880859e-01 1.877096593379974365e-01 1.126123443245887756e-01 2.891489770263433456e-03 1.316652297973632812e-01 1.143086049705743790e-02 -7.923763990402221680e-02 -5.711873248219490051e-02 -1.351933497062418610e-05 1.026687026023864746e-01 -2.141208015382289886e-02 9.336075186729431152e-02 3.125657439231872559e-01 -9.710859507322311401e-02 -2.295328229665756226e-01 -6.284845620393753052e-02 1.808324903249740601e-01 -6.011186167597770691e-02 -2.680099904537200928e-01 -1.406862437725067139e-01 -3.066175282001495361e-01 -1.599099189043045044e-01
-1.481305360794067383e-01 -2.345800548791885376e-01 -1.861324459314346313e-01 6.456711143255233765e-02 1.873261481523513794e-01 -1.932828575372695923e-01 -1.075011864304542542e-01 -2.201705127954483032e-01 -6.098595261573791504e-02 -5.822684243321418762e-02 3.589968979358673096e-01 -5.504961311817169189e-02 -1.665237247943878174e-01 7.691633654758334160e-04 3.858859464526176453e-02 1.878417097032070160e-02 -1.076759211719036102e-02 2.891282737255096436e-02 -7.931664586067199707e-02 1.322808265686035156e-01 1.247241571545600891e-01 1.457617431879043579e-01 3.033175468444824219e-01 -8.995003998279571533e-02 -3.967857658863067627e-01 2.007948011159896851e-01 2.616263926029205322e-02 -8.870486915111541748e-02 -1.163325905799865723e-01 -1.507286131381988525e-01 -2.734063565731048584e-01 3.227884471416473389e-01
-1.593296974897384644e-01 -1.653844714164733887e-01 1.517415344715118408e-01 -1.014507785439491272e-01 3.811737596988677979e-01 -1.402384787797927856e-01 -1.025106236338615417e-01 -6.622724980115890503e-02 -1.329993456602096558e-01 -3.799039870500564575e-02 2.044302672147750854e-01 2.139164656400680542e-01 -8.292699605226516724e-02 1.528069525957107544e-01 3.287853300571441650e-01 -1.841362752020359039e-02 -4.197416305541992188e-01 -1.243251375854015350e-02 2.344434261322021484e-01 -1.750049297697842121e-03 1.026116833090782166e-01 5.230202153325080872e-02 1.882295608520507812e-01 8.929412811994552612e-02 -6.075889617204666138e-02 1.269711088389158249e-02 -6.170716136693954468e-02 2.254455350339412689e-03 7.984010130167007446e-02 -7.552526146173477173e-02 -4.849834367632865906e-02 -4.226945638656616211e-01
1.075909938663244247e-02 -2.494421452283859253e-01 -2.044558338820934296e-02 3.601011335849761963e-01 4.158763587474822998e-01 -3.683165311813354492e-01 -2.323721796274185181e-01 2.567673102021217346e-02 1.560404747724533081e-01 1.517243776470422745e-02 6.347654014825820923e-02 2.573081105947494507e-02 -1.431274563074111938e-01 -1.955195814371109009e-01 -2.517645433545112610e-02 -3.908821195363998413e-02 5.123908445239067078e-02 -1.593763381242752075e-01 1.762426793575286865e-01 -1.561548840254545212e-02 -9.593383967876434326e-02 1.535966843366622925e-01 1.148448437452316284e-01 -3.175152838230133057e-01 -1.329975277185440063e-01 1.322738379240036011e-01 5.255112424492835999e-02 -8.040382713079452515e-02 -8.709648251533508301e-02 -1.364253014326095581e-01 -7.946626842021942139e-02 -2.666545212268829346e-01
-2.766757607460021973e-01 -3.611125648021697998e-01 5.312943086028099060e-02 8.236206322908401489e-02 3.601557016372680664e-01 -2.612796723842620850e-01 1.805545203387737274e-02 -1.335875838994979858e-01 -9.218289703130722046e-02 1.462801396846771240e-01 3.897971808910369873e-01 1.258991360664367676e-01 -4.783088341355323792e-02 -1.039732024073600769e-01 3.471696078777313232e-01 -6.068682670593261719e-02 4.623476415872573853e-02 -9.633287042379379272e-02 8.062828332185745239e-02 3.435706347227096558e-02 8.047443628311157227e-02 1.992865800857543945e-01 4.741214960813522339e-02 3.519208356738090515e-02 -1.165975779294967651e-01 -1.678633093833923340e-01 1.573829501867294312e-01 -9.136089682579040527e-02 -7.594490796327590942e-02 -6.218677759170532227e-02 -2.434047907590866089e-01 1.405300796031951904e-01
-2.548607289791107178e-01 -2.824684977531433105e-01 -1.154366955161094666e-01 -5.342210456728935242e-02 1.133770495653152466e-01 -3.738135099411010742e-02 -3.573408722877502441e-02 -8.562516421079635620e-02 -1.075617745518684387e-01 1.402963697910308838e-01 1.730421744287014008e-02 1.023793071508407593e-01 -3.357365727424621582e-01 3.640696406364440918e-01 2.297482192516326904e-01 1.540076546370983124e-02 -4.419375658035278320e-01 1.675649136304855347e-01 -3.723505511879920959e-02 2.997744828462600708e-03 2.130349278450012207e-01 1.864116936922073364e-01 9.900782257318496704e-02 5.360329058021306992e-03 -1.887445151805877686e-01 1.342517435550689697e-01 -6.015340983867645264e-02 -1.894089728593826294e-01 -6.060099974274635315e-02 -2.232718765735626221e-01 -1.940196938812732697e-02 -1.187797039747238159e-01
-5.477758496999740601e-02 -3.956913948059082031e-01 3.099470436573028564e-01 1.496308147907257080e-01 9.499757736921310425e-02 -3.094578087329864502e-01 -1.802098602056503296e-01 -7.550182938575744629e-02 -7.669074833393096924e-02 -1.179553493857383728e-01 1.725060790777206421e-01 2.371505796909332275e-01 3.139918670058250427e-02 3.246875107288360596e-01 1.031349524855613708e-01 -2.217820286750793457e-01 -8.758319169282913208e-02 -1.783373951911926270e-02 4.925825446844100952e-02 4.327943176031112671e-02 7.597578316926956177e-02 2.223495244979858398e-01 2.428054958581924438e-01 4.078036174178123474e-02 -1.016352325677871704e-01 9.782649576663970947e-02 -8.393963426351547241e-02 -3.171349763870239258e-01 1.604281961917877197e-01 -1.362905502319335938e-01 -4.249383136630058289e-02 -7.228343188762664795e-02
1.581893712282180786e-01 -1.655242592096328735e-01 -1.337386816740036011e-01 3.512626588344573975e-01 4.383312761783599854e-01 -3.057814538478851318e-01 2.999120354652404785e-01 -1.031054109334945679e-01 1.788796633481979370e-01 5.438241362571716309e-02 9.067987091839313507e-03 -5.086206831037998199e-03 -8.820628374814987183e-02 5.956264212727546692e-02 -8.581545948982238770e-02 -1.591272801160812378e-01 3.241217136383056641e-02 6.056045182049274445e-03 1.427896171808242798e-01 -1.026126742362976074e-01 -1.756104379892349243e-01 1.757801026105880737e-01 1.090126112103462219e-01 -1.904963515698909760e-02 -2.931247949600219727e-01 7.663328945636749268e-02 6.249546632170677185e-02 -1.297475695610046387e-01 -1.402988582849502563e-01 -1.145931780338287354e-01 -1.166698485612869263e-01 -2.757947742938995361e-01
1.266965270042419434e-01 -3.102374076843261719e-01 6.644095480442047119e-02 1.784224212169647217e-01 3.285918235778808594e-01 -4.551622644066810608e-02 -3.853716328740119934e-02 -2.669650316238403320e-01 -8.952450007200241089e-02 1.279259622097015381e-01 1.633414626121520996e-01 4.742456227540969849e-02 1.529304776340723038e-02 -3.926566615700721741e-02 6.420435011386871338e-02 -1.876449435949325562e-01 -3.058271110057830811e-01 1.379130184650421143e-01 -3.286713361740112305e-01 1.121423989534378052e-01 3.714891076087951660e-01 3.879542276263237000e-02 1.855877041816711426e-01 2.726520299911499023e-01 -5.082193762063980103e-02 -1.605032682418823242e-01 -6.622749567031860352e-02 1.328245997428894043e-01 -2.099571563303470612e-02 -5.722723156213760376e-02 -8.370497822761535645e-02 -1.780370026826858521e-01
5.253364518284797668e-02 -3.621166348457336426e-01 1.533415615558624268e-01 3.520427346229553223e-01 3.284420371055603027e-01 -1.996826976537704468e-01 3.453476354479789734e-02 -5.489189177751541138e-02 3.666287958621978760e-01 2.645501121878623962e-02 2.685468494892120361e-01 1.959440112113952637e-01 -3.246065974235534668e-01 -1.564201340079307556e-02 9.827642887830734253e-02 -2.540823258459568024e-02 6.209037452936172485e-02 1.051453202962875366e-01 1.729737371206283569e-01 9.447342017665505409e-04 2.636323124170303345e-02 6.147407740354537964e-02 2.216184437274932861e-01 -1.785486638545989990e-01 -1.468099206686019897e-01 4.403636604547500610e-02 2.009261399507522583e-01 -2.664652653038501740e-02 -1.781434938311576843e-02 -6.513196974992752075e-02 4.476540535688400269e-02 -6.105459481477737427e-02
-4.513811785727739334e-03 -3.654255867004394531e-01 -1.271391659975051880e-01 1.631495952606201172e-01 3.320016264915466309e-01 -3.072607517242431641e-01 -4.698000475764274597e-02 1.512544900178909302e-01 2.380689382553100586e-01 4.036560282111167908e-02 2.432497590780258179e-01 1.663150042295455933e-01 -1.528578847646713257e-01 -1.776992827653884888e-01 -1.256469935178756714e-01 2.864808775484561920e-02 -7.852354645729064941e-02 8.711200207471847534e-02 1.323013007640838623e-01 7.431272417306900024e-02 -6.539382040500640869e-02 2.557559907436370850e-01 3.590874671936035156e-01 -1.383471190929412842e-01 -2.029212862253189087e-01 -1.248566582798957825e-01 6.200830638408660889e-02 -7.285115122795104980e-02 2.915149787440896034e-03 -1.442022770643234253e-01 4.971144348382949829e-02 -1.830583363771438599e-01
1.070356965065002441e-01 -2.584553062915802002e-01 -4.050232004374265671e-03 3.635869622230529785e-01 -3.169763088226318359e-02 1.835962571203708649e-02 -2.792063355445861816e-01 -3.358184993267059326e-01 1.711763888597488403e-01 1.350811570882797241e-01 -1.371429022401571274e-02 1.137398555874824524e-01 -3.886623978614807129e-01 -2.155713140964508057e-01 9.768112562596797943e-03 2.211312949657440186e-02 1.158620119094848633e-01 1.940180212259292603e-01 -4.083888232707977295e-02 1.102738454937934875e-01 8.598423749208450317e-02 -2.260469831526279449e-02 2.188422530889511108e-01 -1.979301124811172485e-01 -1.477918773889541626e-01 6.586869060993194580e-02 5.451938882470130920e-02 -1.513751875609159470e-02 1.850501634180545807e-02 -1.825598329305648804e-01 -3.582324460148811340e-02 -3.383330106735229492e-01
-3.462615013122558594e-01 -2.484941780567169189e-01 2.896412834525108337e-02 3.155306279659271240e-01 2.540805339813232422e-01 2.914499491453170776e-02 2.570283785462379456e-02 -2.595102488994598389e-01 1.477840840816497803e-01 -1.454999893903732300e-01 2.746182978153228760e-01 1.435056775808334351e-01 -3.202384337782859802e-02 1.899324804544448853e-01 8.165037631988525391e-02 -1.434824317693710327e-01 -2.244531810283660889e-01 4.498879611492156982e-02 -5.723790824413299561e-02 5.347522348165512085e-02 3.264473378658294678e-01 1.886441186070442200e-02 1.201012730598449707e-01 -3.814855590462684631e-02 -2.109154164791107178e-01 -1.317223161458969116e-01 -2.177024185657501221e-01 7.332950830459594727e-02 -2.332244217395782471e-01 -6.180194020271301270e-02 -1.153521332889795303e-02 -1.639303416013717651e-01
5.451646819710731506e-02 -2.611618638038635254e-01 -8.925185352563858032e-02 1.782604306936264038e-01 2.974993288516998291e-01 -1.490126252174377441e-01 1.654495447874069214e-01 -2.816641032695770264e-01 -1.698119491338729858e-01 4.255880042910575867e-02 2.778493762016296387e-01 -9.743690490722656250e-02 1.313677281141281128e-01 -2.266874769702553749e-03 1.411999166011810303e-01 -1.133228391408920288e-01 8.110725134611129761e-02 -3.829250857234001160e-02 -1.608836203813552856e-01 -6.661644577980041504e-02 8.667106926441192627e-02 1.437277942895889282e-01 1.383901387453079224e-01 -1.180980503559112549e-01 -4.145121276378631592e-01 -1.362845674157142639e-02 -1.231594085693359375e-01 -1.439295113086700439e-01 -3.276065587997436523e-01 -1.334215104579925537e-01 -2.584579586982727051e-01 6.946187466382980347e-02
7.604940235614776611e-02 -3.812989294528961182e-01 1.539732515811920166e-01 -1.301388293504714966e-01 2.372416555881500244e-01 -1.200175210833549500e-01 -7.218100130558013916e-02 -1.211271435022354126e-01 -1.174434572458267212e-01 1.002633124589920044e-01 2.318351119756698608e-01 1.714532226324081421e-01 -3.863652050495147705e-01 -1.184801906347274780e-01 2.700560390949249268e-01 -2.760105952620506287e-02 -5.909729748964309692e-02 -3.905553370714187622e-02 -5.734730884432792664e-02 1.134309545159339905e-01 -8.336429484188556671e-03 4.849577322602272034e-02 3.935926258563995361e-01 2.237411886453628540e-01 -1.711452752351760864e-01 2.914718985557556152e-01 6.988935917615890503e-02 -1.332488209009170532e-01 7.331124972552061081e-03 5.762737244367599487e-02 -4.329411685466766357e-02 5.396168678998947144e-02
3.133777156472206116e-02 -3.943310081958770752e-01 -6.363839656114578247e-02 2.176488339900970459e-01 3.457386791706085205e-01 9.351345151662826538e-02 -1.782258749008178711e-01 -6.153491884469985962e-02 -1.747858338057994843e-02 1.173828095197677612e-01 -2.616903483867645264e-01 1.027693450450897217e-01 1.425830125808715820e-01 -3.894888237118721008e-02 2.341449856758117676e-01 -1.745970249176025391e-01 4.649364389479160309e-03 1.069209054112434387e-01 -1.606003008782863617e-02 -1.142355576157569885e-01 1.273791491985321045e-01 2.177534103393554688e-01 3.042764961719512939e-01 -6.887396331876516342e-03 -1.771944761276245117e-01 1.087558493018150330e-01 -1.152471452951431274e-01 -7.561825960874557495e-02 -2.575559020042419434e-01 -2.067901045083999634e-01 2.241632491350173950e-01 -1.593103259801864624e-01
-7.952531427145004272e-02 -2.877674698829650879e-01 -1.262651979923248291e-01 4.385858774185180664e-01 -1.110703349113464355e-01 7.989042252302169800e-02 -8.257874846458435059e-02 1.238383278250694275e-01 3.726490586996078491e-02 1.821021176874637604e-02 1.874499469995498657e-01 -3.601484373211860657e-02 8.653464727103710175e-03 3.793995454907417297e-02 -1.125761047005653381e-01 -3.116183578968048096e-01 -1.077924221754074097e-01 -1.483597159385681152e-01 2.875253260135650635e-01 7.382827252149581909e-02 1.865995228290557861e-01 2.358246594667434692e-01 4.178180992603302002e-01 -1.300137042999267578e-01 -2.756906673312187195e-02 -1.821997165679931641e-01 1.324471924453973770e-02 -2.318984121084213257e-01 -1.372843831777572632e-01 3.549400717020034790e-02 -1.624749042093753815e-02 -1.740892045199871063e-02
-1.201894506812095642e-02 -1.461355537176132202e-01 1.403791010379791260e-01 5.102278292179107666e-02 1.486044675111770630e-01 2.185860276222229004e-01 8.987920731306076050e-02 -1.928180754184722900e-01 -3.477146923542022705e-01 2.358789145946502686e-01 1.475290060043334961e-01 9.547116607427597046e-02 1.125331968069076538e-01 -4.681402444839477539e-02 4.663069173693656921e-02 8.071111142635345459e-02 1.575904190540313721e-01 1.290413290262222290e-01 2.199361622333526611e-01 8.266420662403106689e-02 1.141420900821685791e-01 3.733949661254882812e-01 2.162142693996429443e-01 2.882365137338638306e-02 2.413533814251422882e-02 2.209562361240386963e-01 -9.220795333385467529e-02 -1.808576583862304688e-01 -3.931029140949249268e-02 -2.946786582469940186e-01 1.933432668447494507e-01 -3.114490211009979248e-01
-1.283490210771560669e-01 -4.627512693405151367e-01 -2.935238555073738098e-02 5.603884905576705933e-02 9.744415432214736938e-02 -2.458926588296890259e-01 -1.007788404822349548e-01 -4.152002334594726562e-01 -7.934030890464782715e-02 2.210432887077331543e-01 3.332129120826721191e-01 2.525452077388763428e-01 1.765312068164348602e-02 -5.774579569697380066e-02 9.645834565162658691e-02 -1.608610302209854126e-01 -9.703241288661956787e-03 -1.604857444763183594e-01 5.480597540736198425e-02 1.319979969412088394e-02 -3.911504149436950684e-02 1.446742564439773560e-01 6.660491973161697388e-02 1.099061295390129089e-01 -2.180469185113906860e-01 6.353074312210083008e-02 1.599821150302886963e-01 -1.363122276961803436e-02 4.665604606270790100e-02 -2.031374424695968628e-01 -2.296371906995773315e-01 -5.048211663961410522e-02
-3.079274855554103851e-02 -3.031601011753082275e-01 -9.647830575704574585e-02 2.785987965762615204e-02 7.087896764278411865e-02 -4.986560903489589691e-03 -2.155039608478546143e-01 -1.635540872812271118e-01 2.004418820142745972e-01 4.676200821995735168e-02 -8.269131928682327271e-02 2.055050730705261230e-01 -2.178199291229248047e-01 -1.194112375378608704e-02 2.548496723175048828e-01 -3.908766508102416992e-01 -4.751062020659446716e-02 -7.421101629734039307e-02 4.094188287854194641e-02 -2.991978824138641357e-02 1.964089572429656982e-01 2.420717775821685791e-01 2.408976405858993530e-01 -1.407543290406465530e-02 1.448099850676953793e-03 2.215014249086380005e-01 -1.611772775650024414e-01 -3.040601033717393875e-03 -7.373912632465362549e-02 -3.154750466346740723e-01 1.196670532226562500e-02 -3.408337533473968506e-01
-1.797745674848556519e-01 -4.366465210914611816e-01 -3.611707687377929688e-02 7.208118680864572525e-03 4.038489758968353271e-01 3.298100829124450684e-02 -3.380174934864044189e-02 -1.042359769344329834e-01 -1.671312600374221802e-01 1.723914593458175659e-02 3.521714508533477783e-01 -4.266113787889480591e-02 -2.866398394107818604e-01 -1.876812875270843506e-01 2.212021350860595703e-01 4.936661198735237122e-02 4.072723165154457092e-02 2.041541971266269684e-02 -7.486804574728012085e-02 -6.094494089484214783e-02 -4.131893813610076904e-02 -1.309422999620437622e-01 3.429612219333648682e-01 3.111210837960243225e-02 -1.294115930795669556e-01 1.307097375392913818e-01 3.689478710293769836e-02 -1.575989425182342529e-01 -1.744074225425720215e-01 9.614888578653335571e-02 -1.293509453535079956e-01 1.066890805959701538e-01
-1.771084368228912354e-01 -5.346978306770324707e-01 1.045089438557624817e-01 -5.007035285234451294e-02 1.771452575922012329e-01 7.139425724744796753e-03 -2.865379154682159424e-01 -4.939630627632141113e-02 -3.047135174274444580e-01 -7.206517457962036133e-02 2.694866620004177094e-02 2.299877256155014038e-02 -9.224177151918411255e-02 1.062823981046676636e-01 2.909398972988128662e-01 -3.078199625015258789e-01 -2.394063174724578857e-01 1.163821890950202942e-01 2.054963856935501099e-01 9.489377588033676147e-02 1.487169414758682251e-01 2.090111970901489258e-01 9.407060593366622925e-02 1.022137552499771118e-01 -4.316418245434761047e-02 1.239590793848037720e-01 -3.389816358685493469e-02 5.670736357569694519e-02 -1.111211895477026701e-04 4.886238276958465576e-02 -1.246964856982231140e-01 -8.999978750944137573e-02
-5.714313685894012451e-02 -2.127290517091751099e-01 1.099399924278259277e-01 -9.664437174797058105e-02 6.480353474617004395e-01 1.094970852136611938e-02 -2.252235263586044312e-01 -1.655730456113815308e-01 -1.027249619364738464e-01 6.282905489206314087e-02 2.937373518943786621e-01 3.939055278897285461e-02 -9.413100033998489380e-02 -2.755885720252990723e-01 3.323785066604614258e-01 -1.749328225851058960e-01 1.226339638233184814e-01 1.550367623567581177e-01 7.378146052360534668e-02 8.817807585000991821e-02 1.150226891040802002e-01 9.123042225837707520e-03 5.127711966633796692e-02 4.705832805484533310e-03 -8.452685177326202393e-02 6.607175618410110474e-02 5.314906314015388489e-02 -7.578638195991516113e-02 -9.052685648202896118e-02 -1.191014796495437622e-02 -7.147874683141708374e-02 4.289540648460388184e-02
-2.331243157386779785e-01 -4.943828582763671875e-01 9.082002937793731689e-02 -6.904529780149459839e-02 2.116095125675201416e-01 -8.804988861083984375e-02 5.521083623170852661e-02 -2.706033885478973389e-01 1.225674641318619251e-03 1.751754246652126312e-02 9.912557899951934814e-02 3.224589228630065918e-01 -1.494429111480712891e-01 -1.879242062568664551e-01 3.123444318771362305e-01 -5.640430748462677002e-02 -2.156797349452972412e-01 2.780800871551036835e-02 1.067935302853584290e-02 2.665669918060302734e-01 6.106233224272727966e-02 9.923543781042098999e-02 1.142043471336364746e-01 6.754692643880844116e-02 -1.049404740333557129e-01 -1.505603194236755371e-01 8.122408390045166016e-02 -2.159352302551269531e-01 -9.971977025270462036e-02 -1.395445615053176880e-01 -1.205384135246276855e-01 8.010611683130264282e-02
1.590233668684959412e-02 -3.404677808284759521e-01 -1.259762644767761230e-01 1.098780781030654907e-01 2.015183568000793457e-01 -8.315559476613998413e-02 2.001152001321315765e-02 -3.715659081935882568e-01 -1.638862788677215576e-01 3.231606483459472656e-01 -5.224183574318885803e-02 1.023736894130706787e-01 -1.455357223749160767e-01 -1.899989694356918335e-01 -3.372319042682647705e-02 -2.257137745618820190e-01 -1.999430358409881592e-03 8.042333275079727173e-02 -2.354837954044342041e-01 -6.462439894676208496e-02 2.984665334224700928e-01 -1.100926175713539124e-01 1.712977886199951172e-02 -4.143799655139446259e-03 -1.596351414918899536e-01 -5.703113600611686707e-02 -2.284983173012733459e-02 -2.901856303215026855e-01 -6.433224678039550781e-02 -1.058092787861824036e-01 -2.380811870098114014e-01 -2.508733570575714111e-01
7.815078645944595337e-02 -3.321586251258850098e-01 6.424307078123092651e-02 2.572402656078338623e-01 1.388296782970428467e-01 -4.339164495468139648e-02 4.229017719626426697e-02 -1.656866818666458130e-01 3.189333975315093994e-01 1.990152448415756226e-01 -1.191177405416965485e-02 -3.354243934154510498e-02 -2.401748150587081909e-01 -1.611257940530776978e-01 8.152510970830917358e-02 1.606893241405487061e-01 2.068706154823303223e-01 6.842394918203353882e-02 1.369116008281707764e-01 -4.574973136186599731e-02 1.113405004143714905e-01 1.914378702640533447e-01 3.591419756412506104e-01 9.031982719898223877e-02 -3.695021867752075195e-01 8.817532658576965332e-02 -5.354054272174835205e-03 -6.528653949499130249e-02 7.067477703094482422e-02 5.891478620469570160e-03 -2.189462259411811829e-02 -3.091170191764831543e-01
-1.900595724582672119e-01 -3.298431336879730225e-01 4.945498891174793243e-03 2.418073564767837524e-01 4.245427846908569336e-01 -5.726613104343414307e-02 -9.609602391719818115e-02 -2.877196669578552246e-01 -1.436932086944580078e-01 -8.268768899142742157e-03 1.578518003225326538e-01 2.097904384136199951e-01 -1.354210674762725830e-01 2.404628396034240723e-01 1.875877976417541504e-01 -1.628906875848770142e-01 -1.897130459547042847e-01 -7.556241750717163086e-02 9.480287879705429077e-02 6.133897602558135986e-02 -1.507122963666915894e-01 -2.815764024853706360e-02 -8.089522831141948700e-03 -2.067337036132812500e-01 -2.083846032619476318e-01 3.844023915007710457e-03 1.103001534938812256e-01 -3.225606083869934082e-01 6.303728371858596802e-02 8.051179349422454834e-02 -2.961876429617404938e-02 4.216303676366806030e-02
-9.396302700042724609e-02 -4.700590074062347412e-01 -1.332006454467773438e-01 1.928571239113807678e-02 3.128048479557037354e-01 -1.081163138151168823e-01 6.829145550727844238e-02 -1.613042801618576050e-01 -8.008365333080291748e-02 2.844562232494354248e-01 3.041240274906158447e-01 1.749921590089797974e-01 8.604951202869415283e-02 -7.519226521253585815e-02 4.874374717473983765e-02 -4.682895168662071228e-02 6.258958950638771057e-03 -1.603352725505828857e-01 9.673883020877838135e-02 5.476028099656105042e-02 -8.298219740390777588e-02 6.995248794555664062e-02 7.140021026134490967e-02 6.564073264598846436e-02 -2.875180840492248535e-01 4.423807561397552490e-02 1.216676011681556702e-01 -3.051614165306091309e-01 -2.251919955015182495e-01 -1.614846140146255493e-01 -2.347892969846725464e-01 -7.625225000083446503e-03
-2.761158943176269531e-01 -3.551758229732513428e-01 -2.825900726020336151e-02 1.305159777402877808e-01 2.870571613311767578e-01 -3.013699650764465332e-01 1.769672147929668427e-02 -2.607412338256835938e-01 -1.451570540666580200e-01 2.308149486780166626e-01 3.633810281753540039e-01 7.073116302490234375e-02 8.198606222867965698e-02 -1.463107466697692871e-01 1.112388893961906433e-01 -1.942001469433307648e-02 -8.255755901336669922e-02 -1.153990179300308228e-01 4.037982597947120667e-02 1.094647273421287537e-01 -1.081302389502525330e-01 2.361619770526885986e-01 -3.456407412886619568e-02 -1.376164853572845459e-01 -1.929356344044208527e-02 -6.184516940265893936e-03 1.696666628122329712e-01 -9.559024870395660400e-02 -2.023602873086929321e-01 -2.156536132097244263e-01 -1.366399526596069336e-01 -1.420323848724365234e-01
-8.433699607849121094e-02 -6.595558673143386841e-02 3.664437681436538696e-02 1.585300266742706299e-01 1.740144491195678711e-01 -1.897802501916885376e-01 -3.424048125743865967e-01 1.633072942495346069e-01 -1.883634924888610840e-02 3.489719703793525696e-02 4.152068495750427246e-02 1.329493820667266846e-01 -9.330580383539199829e-02 7.937391102313995361e-02 1.404966115951538086e-01 6.838235259056091309e-02 -1.600634902715682983e-01 1.862946599721908569e-01 -3.303233385086059570e-01 -3.627111390233039856e-02 1.208879873156547546e-01 2.011707723140716553e-01 1.463421136140823364e-01 1.124539375305175781e-01 -3.333573043346405029e-01 3.761831521987915039e-01 -1.830627918243408203e-01 -2.774653136730194092e-01 -7.195222377777099609e-02 -8.479044586420059204e-02 -1.497747600078582764e-01 -1.833616346120834351e-01
-1.893372982740402222e-01 -4.069619178771972656e-01 -9.268516302108764648e-02 7.992618530988693237e-02 3.234726190567016602e-01 -1.352208852767944336e-01 -1.284853816032409668e-01 -2.634736299514770508e-01 9.539254941046237946e-03 1.169272810220718384e-01 4.295219182968139648e-01 3.802892193198204041e-02 4.027074947953224182e-02 -2.732145488262176514e-01 3.264929652214050293e-01 9.623444825410842896e-02 1.003541573882102966e-01 1.232264097779989243e-02 -4.381509870290756226e-02 -8.109996467828750610e-02 -1.255360245704650879e-01 8.138523995876312256e-02 1.264463365077972412e-01 1.161618754267692566e-01 -1.465809047222137451e-01 4.503900557756423950e-02 -1.245646327733993530e-01 -1.540340632200241089e-01 -1.664209552109241486e-02 -9.766116738319396973e-02 -1.930320709943771362e-01 4.965295642614364624e-02
1.748936325311660767e-01 1.125450655817985535e-01 -2.198791354894638062e-01 2.516883611679077148e-01 1.504829823970794678e-01 1.972804032266139984e-02 1.336876861751079559e-02 9.207807481288909912e-02 1.889332011342048645e-02 1.609118431806564331e-01 2.769362032413482666e-01 -7.725926488637924194e-02 -7.167238742113113403e-02 7.664523273706436157e-02 3.666092082858085632e-02 -2.044384032487869263e-01 -2.904885709285736084e-01 1.611013859510421753e-01 6.710315495729446411e-02 1.322657465934753418e-01 1.372009068727493286e-01 2.821531891822814941e-01 3.947950601577758789e-01 -1.464776578359305859e-03 1.454118192195892334e-01 2.581431865692138672e-01 1.553523391485214233e-01 -2.700818777084350586e-01 -8.634387701749801636e-02 1.032882556319236755e-01 -1.672074347734451294e-01 -1.808885931968688965e-01
-6.901220977306365967e-02 -4.121747612953186035e-01 -1.601118445396423340e-01 1.140051484107971191e-01 -1.882153563201427460e-02 2.306818068027496338e-01 -3.456226885318756104e-01 -1.154373660683631897e-01 3.920145705342292786e-02 5.291025713086128235e-02 -7.079325616359710693e-02 2.133411169052124023e-01 -1.516486555337905884e-01 -3.974823281168937683e-02 1.759888976812362671e-01 -3.645094931125640869e-01 6.326252967119216919e-02 -9.070128947496414185e-02 1.059106811881065369e-01 -2.508863061666488647e-02 1.426389217376708984e-01 8.531412482261657715e-02 3.844858705997467041e-01 1.225764825940132141e-01 -1.444027572870254517e-01 4.646845906972885132e-02 -6.223423406481742859e-02 -8.677499741315841675e-02 -7.421277929097414017e-03 -1.191944330930709839e-01 -7.217172533273696899e-03 -3.062762618064880371e-01
1.422020047903060913e-01 -1.075639501214027405e-01 -6.087162345647811890e-02 2.525742053985595703e-01 3.981645107269287109e-01 -2.029000818729400635e-01 7.939568907022476196e-02 3.157154098153114319e-02 1.140940859913825989e-01 -1.218945458531379700e-01 2.040535211563110352e-01 4.290785174816846848e-03 -5.896205455064773560e-02 2.133521810173988342e-02 2.371983677148818970e-01 -1.995906084775924683e-01 -4.151635766029357910e-01 6.442458927631378174e-02 -1.209755167365074158e-01 -3.801200911402702332e-02 1.310393959283828735e-02 7.905288785696029663e-02 1.523838043212890625e-01 -1.573424041271209717e-01 -4.393772780895233154e-01 -6.356102228164672852e-02 -1.169262230396270752e-01 2.031012997031211853e-02 -4.253732040524482727e-02 -7.747974246740341187e-02 -2.332315742969512939e-01 -6.137147918343544006e-02
1.199415400624275208e-01 -4.166011810302734375e-01 -2.110250443220138550e-01 3.787083625793457031e-01 2.640550434589385986e-01 -1.707714609801769257e-02 -1.095306314527988434e-02 -3.398843109607696533e-01 1.750747561454772949e-01 1.589794605970382690e-01 1.142334714531898499e-01 -1.287971735000610352e-01 1.141982898116111755e-01 -2.758016344159841537e-03 8.518183231353759766e-02 1.997444182634353638e-01 8.416544646024703979e-03 1.326622441411018372e-02 9.184090048074722290e-02 5.829764902591705322e-02 1.196890771389007568e-01 3.065768480300903320e-01 1.891707032918930054e-01 -4.236347228288650513e-02 1.263791620731353760e-01 -1.261758953332901001e-01 2.069492191076278687e-01 1.094413101673126221e-01 6.297595798969268799e-02 -5.498321726918220520e-02 -6.478464603424072266e-02 -1.918926686048507690e-01
-5.548507347702980042e-02 -3.579440414905548096e-01 -1.468630582094192505e-01 4.414865374565124512e-01 1.870868355035781860e-01 -2.334014624357223511e-01 1.678598485887050629e-02 -4.327050969004631042e-02 3.139625191688537598e-01 5.869543552398681641e-02 1.368549913167953491e-01 1.718277931213378906e-01 -1.940247863531112671e-01 -1.674448549747467041e-01 1.870010942220687866e-01 -7.750394940376281738e-02 2.231953144073486328e-01 -1.131070498377084732e-02 1.429571509361267090e-01 6.715782731771469116e-02 3.433269262313842773e-02 1.973087638616561890e-01 1.205850988626480103e-01 -4.904470220208168030e-02 -1.651032119989395142e-01 -3.963270038366317749e-02 4.573376476764678955e-02 8.718401938676834106e-02 1.981840431690216064e-01 -1.935189962387084961e-01 -1.727727055549621582e-01 -1.634300351142883301e-01
1.429632157087326050e-01 -2.302312999963760376e-01 1.158591657876968384e-01 -7.847981154918670654e-02 7.173685729503631592e-02 1.269430220127105713e-01 -2.127183526754379272e-01 -1.844076663255691528e-01 -4.506352916359901428e-02 1.604445278644561768e-01 1.592559367418289185e-01 6.435535103082656860e-02 -3.482666313648223877e-01 -1.772213168442249298e-02 1.365049481391906738e-01 -1.340589374303817749e-01 -2.936182916164398193e-01 2.620373070240020752e-01 -3.063669241964817047e-02 -1.918525248765945435e-01 -1.654029488563537598e-01 2.564837038516998291e-01 3.736926615238189697e-01 -2.245898693799972534e-01 -2.681975625455379486e-02 1.351387053728103638e-01 -1.592088937759399414e-01 -1.753718554973602295e-01 -8.436036109924316406e-02 -3.747262805700302124e-02 -1.348367482423782349e-01 1.154729798436164856e-01
-8.769740164279937744e-02 -2.900796830654144287e-01 3.043504431843757629e-02 2.467978373169898987e-02 1.973203420639038086e-01 -2.102467119693756104e-01 -1.139800623059272766e-01 -1.658441722393035889e-01 -6.983336806297302246e-02 1.810527741909027100e-01 3.186572790145874023e-01 -7.492475956678390503e-02 -2.896133624017238617e-02 -2.891027927398681641e-01 2.663930058479309082e-01 -9.046933054924011230e-02 6.622275710105895996e-02 1.798127591609954834e-01 -1.175554916262626648e-01 -6.258304417133331299e-02 -8.676431328058242798e-02 1.084998622536659241e-01 1.830855011940002441e-01 4.860246554017066956e-02 -2.388244718313217163e-01 1.316640973091125488e-01 1.856264770030975342e-01 -4.118120968341827393e-01 -6.514505296945571899e-02 -1.286903917789459229e-01 -2.221259176731109619e-01 1.281012892723083496e-01
-6.739623844623565674e-02 -4.532542228698730469e-01 1.359771043062210083e-01 -1.571821868419647217e-01 2.155638337135314941e-01 -1.256862431764602661e-01 -1.395430564880371094e-01 -5.077096819877624512e-02 -2.013702392578125000e-01 2.097682841122150421e-02 1.497139781713485718e-01 1.986537724733352661e-01 6.215697154402732849e-02 -1.139196828007698059e-01 9.476622939109802246e-02 -2.954731583595275879e-01 -9.769942611455917358e-02 1.227844208478927612e-01 -9.981491602957248688e-03 9.707485884428024292e-02 1.372023075819015503e-01 4.448201134800910950e-02 3.307114541530609131e-01 -1.574129313230514526e-01 -3.787199258804321289e-01 1.125422120094299316e-01 -2.843171358108520508e-01 -3.227174654603004456e-02 -2.128221094608306885e-02 8.472432941198348999e-02 -7.676823437213897705e-02 -7.694596797227859497e-02
-1.120952144265174866e-01 -1.178015097975730896e-01 -1.024670079350471497e-01 4.033435881137847900e-01 4.443002939224243164e-01 -2.277866303920745850e-01 -5.207767710089683533e-02 -4.704703018069267273e-02 2.404573261737823486e-01 3.861051052808761597e-02 -7.119236886501312256e-02 4.186962172389030457e-02 -3.128146827220916748e-01 -3.989108651876449585e-02 -1.965143531560897827e-02 -2.087834849953651428e-02 -1.124782487750053406e-02 2.595521509647369385e-02 -5.561022087931632996e-02 5.361182242631912231e-02 1.223837374709546566e-03 2.837891280651092529e-01 2.871651649475097656e-01 -1.381687521934509277e-01 -2.088565677404403687e-01 -3.450056770816445351e-03 1.962604820728302002e-01 -1.548991054296493530e-01 -1.614218354225158691e-01 -1.144178509712219238e-01 -1.246696338057518005e-01 -1.733889281749725342e-01
-7.701457291841506958e-02 -2.870751023292541504e-01 -7.592226564884185791e-02 1.380217522382736206e-01 3.853093683719635010e-01 -1.374370902776718140e-01 -8.631461858749389648e-02 -1.344910562038421631e-01 -9.774591773748397827e-02 2.800068259239196777e-01 3.980475962162017822e-01 2.243999205529689789e-02 -1.267662644386291504e-01 -1.545428335666656494e-01 2.396183311939239502e-01 3.239528089761734009e-02 -1.023868098855018616e-01 2.317726761102676392e-01 2.807398885488510132e-02 2.810504660010337830e-02 -1.055862233042716980e-01 -7.405914366245269775e-02 7.015176862478256226e-02 1.621946543455123901e-01 -1.786426901817321777e-01 1.108545660972595215e-01 1.689825505018234253e-01 -2.016346752643585205e-01 -1.763317734003067017e-01 -2.651476562023162842e-01 1.160810794681310654e-02 1.415740996599197388e-01
-1.406727135181427002e-01 -3.261646032333374023e-01 3.972394019365310669e-02 1.728992462158203125e-01 -1.040863245725631714e-01 -2.226569056510925293e-01 -8.287896215915679932e-02 -4.197297692298889160e-01 -2.242390811443328857e-02 2.119508534669876099e-01 -1.147334054112434387e-01 -4.625736735761165619e-03 -2.692322432994842529e-01 1.341971457004547119e-01 1.629094593226909637e-02 -5.545139312744140625e-02 -2.439175546169281006e-01 9.097211807966232300e-02 -7.654294371604919434e-02 -1.654591709375381470e-01 -4.451135918498039246e-02 1.358493566513061523e-01 1.629606485366821289e-01 1.331894099712371826e-01 -1.200556904077529907e-01 4.180312156677246094e-01 -8.365956693887710571e-02 1.305184811353683472e-01 -2.071010470390319824e-01 -4.539472982287406921e-02 -1.398366540670394897e-01 -5.490943044424057007e-02
-3.494786843657493591e-02 -3.866750299930572510e-01 2.868026122450828552e-02 4.342914372682571411e-02 3.375289440155029297e-01 -1.260263938456773758e-02 2.836715802550315857e-02 -1.590249389410018921e-01 -7.074810564517974854e-02 -2.580996602773666382e-02 3.946948647499084473e-01 -5.746391136199235916e-03 2.383089065551757812e-01 -1.931262761354446411e-01 6.364547461271286011e-02 -9.024957194924354553e-03 -7.916996628046035767e-02 8.171401172876358032e-02 1.946922987699508667e-01 -4.202712699770927429e-02 -1.409118771553039551e-01 1.989889442920684814e-01 -2.031133510172367096e-02 -7.676692306995391846e-02 -4.578678309917449951e-01 4.242850467562675476e-02 9.759195894002914429e-02 -8.233274333178997040e-03 -4.312486574053764343e-02 -1.279954314231872559e-01 -2.658752501010894775e-01 -1.353592425584793091e-01
-9.687092155218124390e-02 -1.907595247030258179e-01 -1.912109670229256153e-03 1.558386832475662231e-01 2.633423805236816406e-01 -1.385756582021713257e-01 -1.415992379188537598e-01 -8.725561201572418213e-02 -9.421816468238830566e-02 3.123375587165355682e-02 5.592686682939529419e-02 -5.653197318315505981e-02 8.057056367397308350e-02 1.635864377021789551e-01 2.449469864368438721e-01 -1.909544765949249268e-01 -8.738764375448226929e-02 9.484704583883285522e-02 -2.576730549335479736e-01 2.234771698713302612e-01 3.126909732818603516e-01 2.155875563621520996e-01 1.912388205528259277e-01 -9.908429533243179321e-02 -3.090894520282745361e-01 4.159251749515533447e-01 -1.426270753145217896e-01 5.998549610376358032e-02 4.872162640094757080e-02 -4.194038733839988708e-02 4.925134778022766113e-02 -2.125727236270904541e-01
-1.197989061474800110e-01 -1.918490529060363770e-01 -2.650213241577148438e-01 1.207206770777702332e-01 1.702600270509719849e-01 6.696241348981857300e-02 -1.591512560844421387e-01 -1.148278266191482544e-01 1.669799834489822388e-01 -9.699672227725386620e-04 -5.645821988582611084e-02 1.538211852312088013e-01 -2.035836875438690186e-01 3.044924931600689888e-03 1.386723220348358154e-01 -3.488786220550537109e-01 -6.033313646912574768e-02 -2.081039734184741974e-02 8.376531302928924561e-02 -1.277607977390289307e-01 1.811052709817886353e-01 2.425709068775177002e-01 3.525161743164062500e-01 3.317894414067268372e-02 -1.402759701013565063e-01 1.470343321561813354e-01 4.983162507414817810e-02 1.048313155770301819e-01 -4.088529944419860840e-01 -7.280176877975463867e-02 1.067887842655181885e-01 -2.680611610412597656e-01
-1.004765406250953674e-01 -1.996622234582901001e-01 9.977787733078002930e-02 1.871479749679565430e-01 9.414915740489959717e-02 -6.006053835153579712e-02 -9.777524322271347046e-02 -3.859713971614837646e-01 1.454251855611801147e-01 3.672575950622558594e-02 3.225091844797134399e-02 2.024804651737213135e-01 -1.252125483006238937e-02 -3.036025539040565491e-02 1.695165634155273438e-01 8.435259759426116943e-02 -1.178914904594421387e-01 -2.065061032772064209e-01 -1.758863776922225952e-01 -1.670635491609573364e-01 1.677266061305999756e-01 2.737257480621337891e-01 1.414638757705688477e-01 2.163857072591781616e-01 -2.865089476108551025e-01 2.341391593217849731e-01 -2.921150922775268555e-01 2.166530936956405640e-01 -1.310836374759674072e-01 -1.133408118039369583e-02 -2.119936794042587280e-01 -1.259979307651519775e-01
5.460473150014877319e-02 -3.691099286079406738e-01 -1.157150417566299438e-01 2.341812998056411743e-01 1.179840564727783203e-01 -2.384595274925231934e-01 1.828563064336776733e-01 2.745166979730129242e-02 -1.856497675180435181e-01 -2.072140723466873169e-01 6.869728676974773407e-03 9.146051853895187378e-02 -8.992569893598556519e-02 1.004690304398536682e-01 1.735963076353073120e-01 -1.305465400218963623e-01 -1.923286020755767822e-01 3.545549884438514709e-02 -2.964300513267517090e-01 1.685736179351806641e-01 -6.137316673994064331e-02 7.691464573144912720e-02 1.273232996463775635e-01 -1.149637326598167419e-01 -3.943279981613159180e-01 1.233479455113410950e-01 1.337174028158187866e-01 -1.558465659618377686e-01 -2.094119191169738770e-01 -2.368651777505874634e-01 -1.084760949015617371e-01 -1.347168385982513428e-01
-2.445414103567600250e-02 -3.593451976776123047e-01 1.437594443559646606e-01 7.185435295104980469e-02 3.055701553821563721e-01 -2.071211189031600952e-01 -1.629218757152557373e-01 -2.080001533031463623e-01 8.302483707666397095e-02 7.185433059930801392e-02 2.738473415374755859e-01 2.819671928882598877e-01 -1.184690222144126892e-01 1.612983457744121552e-02 2.623236477375030518e-01 -5.006686225533485413e-02 1.097611784934997559e-01 -2.271665930747985840e-01 -6.285525858402252197e-02 -1.042325347661972046e-01 1.464745253324508667e-01 2.491228654980659485e-02 6.542079150676727295e-02 -1.150448247790336609e-01 -7.573652267456054688e-02 2.813528776168823242e-01 1.384742856025695801e-01 9.609708189964294434e-02 -3.308973312377929688e-01 3.676024451851844788e-02 -1.475672870874404907e-01 1.490307748317718506e-01
-1.051131784915924072e-01 -2.386007010936737061e-01 -6.820575147867202759e-02 3.576726615428924561e-01 2.413715273141860962e-01 -3.707793653011322021e-01 2.125013247132301331e-02 -9.104771912097930908e-02 6.589043885469436646e-02 1.063811704516410828e-01 4.904601350426673889e-02 -2.658016383647918701e-01 -2.514692842960357666e-01 -1.834449023008346558e-01 -4.388745501637458801e-02 -1.370486319065093994e-01 1.324794162064790726e-02 3.927976638078689575e-02 2.632781565189361572e-01 5.160820111632347107e-02 1.721077039837837219e-02 2.088754028081893921e-01 4.158779978752136230e-01 -2.783592641353607178e-01 -9.802317246794700623e-03 -7.730033248662948608e-02 7.726683747023344040e-03 4.521209746599197388e-02 -4.571258649230003357e-02 -5.547517538070678711e-02 -4.301051422953605652e-02 -7.345425337553024292e-02
-2.525336444377899170e-01 -4.226039648056030273e-01 -6.652246415615081787e-02 2.468837983906269073e-02 3.120125532150268555e-01 1.193663552403450012e-01 -1.703922897577285767e-01 1.637073904275894165e-01 -1.663091629743576050e-01 -8.692332357168197632e-02 1.705876737833023071e-01 4.167965427041053772e-02 -2.785148024559020996e-01 -4.945473372936248779e-02 1.749102622270584106e-01 -2.002159804105758667e-01 -3.448260128498077393e-01 -9.355373680591583252e-02 1.610033810138702393e-01 7.477621547877788544e-03 6.405995041131973267e-02 2.534724473953247070e-01 -1.155232563614845276e-01 1.608732528984546661e-02 -6.991723179817199707e-02 1.943749934434890747e-01 -6.058295816183090210e-02 -1.991650611162185669e-01 -1.200636699795722961e-01 9.937040507793426514e-02 -9.531798213720321655e-02 1.159400492906570435e-01
-4.805900901556015015e-02 -4.433805644512176514e-01 -5.704956129193305969e-02 8.654235303401947021e-02 2.332678437232971191e-01 -3.100006468594074249e-02 4.045115783810615540e-02 -1.199194416403770447e-01 -2.782049961388111115e-02 -2.123996168375015259e-01 -1.015074849128723145e-01 2.731385231018066406e-01 -4.967406019568443298e-02 -3.178744390606880188e-02 1.938989013433456421e-02 -2.979593873023986816e-01 -2.123541235923767090e-01 -2.321940511465072632e-01 1.557059288024902344e-01 -2.002615928649902344e-01 2.506282627582550049e-01 -3.987228870391845703e-02 2.891466487199068069e-03 -1.119994670152664185e-01 -1.901388764381408691e-01 2.690353393554687500e-01 3.054546378552913666e-02 -1.527381837368011475e-01 -2.005097419023513794e-01 1.342642307281494141e-01 1.328530907630920410e-01 -2.157507687807083130e-01
-2.369465380907058716e-01 -3.835703432559967041e-01 -6.567116081714630127e-02 8.410017192363739014e-02 1.438971012830734253e-01 -1.803714781999588013e-01 -1.402609944343566895e-01 -2.534969449043273926e-01 -1.242332085967063904e-01 1.347271353006362915e-01 2.809174656867980957e-01 1.575279682874679565e-01 1.457313727587461472e-02 -3.931663185358047485e-02 9.132214635610580444e-02 -1.584299840033054352e-02 -9.569673985242843628e-02 -1.267325580120086670e-01 1.259130891412496567e-02 -1.190059781074523926e-01 -2.183894366025924683e-01 2.713428735733032227e-01 2.173982113599777222e-01 1.223746612668037415e-01 -1.796237379312515259e-01 -6.333909928798675537e-02 3.568233922123908997e-02 -1.286087930202484131e-01 -1.823944002389907837e-01 1.606960967183113098e-02 -4.324755072593688965e-01 -5.251011624932289124e-02
-1.997853219509124756e-01 -4.207104444503784180e-01 1.818732917308807373e-01 1.374166924506425858e-02 1.973527520895004272e-01 -1.999530494213104248e-01 1.376146674156188965e-01 -1.054396405816078186e-01 -1.075524836778640747e-01 1.309796720743179321e-01 3.372731804847717285e-01 2.373463362455368042e-01 -5.815384164452552795e-02 -1.077063679695129395e-01 6.641987711191177368e-02 -2.685112655162811279e-01 1.298604756593704224e-01 3.689748467877507210e-03 -1.704972088336944580e-01 2.413830487057566643e-03 1.363688260316848755e-01 1.636542379856109619e-01 1.705399602651596069e-01 -9.834522753953933716e-02 -3.470671176910400391e-01 6.273511680774390697e-04 -3.622351959347724915e-02 -1.594074070453643799e-02 -2.249778360128402710e-01 -1.229123547673225403e-01 -1.498362720012664795e-01 1.012533456087112427e-01
-1.569273769855499268e-01 -4.262286722660064697e-01 -1.657120287418365479e-01 8.676020056009292603e-02 2.646884918212890625e-01 -3.871833905577659607e-02 -1.266991943120956421e-01 -4.795200005173683167e-02 -1.799025535583496094e-01 1.794506907463073730e-01 1.867085546255111694e-01 1.819485723972320557e-01 1.148860007524490356e-01 -2.805903255939483643e-01 5.167874973267316818e-03 -2.334639132022857666e-01 -5.570606514811515808e-02 6.882499903440475464e-02 -1.692894846200942993e-01 8.852700889110565186e-02 2.196204811334609985e-01 -9.830776834860444069e-04 -5.149586126208305359e-02 1.085280254483222961e-01 -1.334323287010192871e-01 -5.355584621429443359e-02 1.132183521986007690e-01 -6.713590770959854126e-02 -3.144780993461608887e-01 -2.795370817184448242e-01 -1.760549247264862061e-01 -1.917763501405715942e-01
1.782052665948867798e-01 -3.288923203945159912e-01 3.908516839146614075e-02 1.413737833499908447e-01 2.412706911563873291e-01 -2.907666265964508057e-01 -1.671186685562133789e-01 3.442616760730743408e-02 -1.225017532706260681e-01 4.992743581533432007e-02 8.103473484516143799e-02 -7.052475959062576294e-02 -4.167287349700927734e-01 7.050511240959167480e-02 3.499279916286468506e-02 1.266920194029808044e-02 1.623352766036987305e-01 5.961737409234046936e-02 3.216039016842842102e-02 -6.413488183170557022e-03 1.175759583711624146e-01 1.004737317562103271e-01 -2.315144240856170654e-01 -1.343760755844414234e-03 -4.515158236026763916e-01 -4.379398003220558167e-02 4.893456026911735535e-02 -1.552246063947677612e-01 -8.605477958917617798e-02 -2.133751511573791504e-01 -2.368411719799041748e-01 -8.846110850572586060e-02
-2.954123727977275848e-02 -2.695762217044830322e-01 -6.251696497201919556e-02 2.658851630985736847e-02 2.883815169334411621e-01 -3.208925426006317139e-01 2.197889685630798340e-01 -2.949454784393310547e-01 -4.241161048412322998e-01 -7.275124639272689819e-02 3.404482603073120117e-01 -3.033969923853874207e-02 -1.160013601183891296e-01 -5.367282405495643616e-02 -2.545868977904319763e-02 -6.378609687089920044e-02 3.315867390483617783e-03 1.098906397819519043e-01 -4.845647886395454407e-02 8.406506478786468506e-02 4.081374406814575195e-02 1.007773950695991516e-01 2.657220661640167236e-01 -1.547765135765075684e-01 -2.808272540569305420e-01 7.448498904705047607e-02 9.233964234590530396e-02 -2.037440799176692963e-02 1.635479480028152466e-01 2.017639018595218658e-02 1.684733182191848755e-01 2.404810860753059387e-02
-7.175000756978988647e-02 -1.395907700061798096e-01 -6.302239745855331421e-02 2.181415110826492310e-01 2.674061059951782227e-01 -2.064471989870071411e-01 2.630829438567161560e-02 -1.444002687931060791e-01 1.662520021200180054e-01 4.078938364982604980e-01 1.355601251125335693e-01 3.169843927025794983e-02 1.639963686466217041e-01 9.013602137565612793e-02 1.235383599996566772e-01 -1.531357020139694214e-01 -1.652256995439529419e-01 1.149569600820541382e-01 -1.585592627525329590e-01 -5.007899925112724304e-02 3.664080798625946045e-01 1.170933470129966736e-01 2.194079011678695679e-01 1.906707584857940674e-01 -5.500127002596855164e-02 2.399656921625137329e-01 1.131542995572090149e-01 5.872559919953346252e-02 -1.051400303840637207e-01 -1.444971114397048950e-01 6.028264388442039490e-02 -2.965724468231201172e-01
-2.155044227838516235e-01 -1.904578059911727905e-01 -6.792778521776199341e-02 2.655998766422271729e-01 1.822533756494522095e-01 -3.423093557357788086e-01 -2.241910062730312347e-02 -2.625538734719157219e-03 2.914616763591766357e-01 6.677367538213729858e-02 1.570773124694824219e-01 -3.138032183051109314e-02 -2.327258139848709106e-01 -2.261401712894439697e-01 -6.739569455385208130e-02 -2.277655005455017090e-01 -2.768294140696525574e-02 2.198878675699234009e-02 1.886169165372848511e-01 1.266047358512878418e-01 1.925872713327407837e-01 2.519739866256713867e-01 2.094439864158630371e-01 -2.559338510036468506e-01 1.458923798054456711e-02 8.116608113050460815e-02 1.929812133312225342e-01 8.418922312557697296e-03 1.521952333860099316e-03 -1.981855332851409912e-01 -6.838981062173843384e-02 -2.521173954010009766e-01
1.585466265678405762e-01 -3.204143047332763672e-01 -1.555323898792266846e-01 -5.272934958338737488e-02 2.781197428703308105e-01 1.640761196613311768e-01 -8.102007955312728882e-02 -1.433275938034057617e-01 1.103038638830184937e-01 -4.915723577141761780e-02 1.456685960292816162e-01 7.709982804954051971e-03 -1.700282841920852661e-01 4.493022337555885315e-02 1.148291081190109253e-01 -2.189456373453140259e-01 -4.330658540129661560e-02 -4.117594286799430847e-02 9.497737511992454529e-03 -1.736180633306503296e-01 5.804537981748580933e-02 1.471086144447326660e-01 2.966842353343963623e-01 2.711607515811920166e-01 -1.545922309160232544e-01 2.689855694770812988e-01 3.756652027368545532e-02 -1.589009761810302734e-01 -1.125298365950584412e-01 -3.149671554565429688e-01 2.028349936008453369e-01 -2.994138002395629883e-01
-1.088947281241416931e-01 -1.700437664985656738e-01 1.681601405143737793e-01 3.245371580123901367e-01 4.372673928737640381e-01 -2.037973701953887939e-01 -1.003961563110351562e-01 1.017763614654541016e-01 1.365850120782852173e-01 1.721296757459640503e-01 2.190969437360763550e-01 -7.956657558679580688e-02 -1.805050224065780640e-01 -9.890036284923553467e-02 -5.544332414865493774e-02 4.971121996641159058e-02 -4.643930867314338684e-02 1.674870550632476807e-01 1.734730154275894165e-01 7.794000208377838135e-02 -4.452842473983764648e-02 3.342642784118652344e-01 2.059453129768371582e-01 -2.920820713043212891e-01 -2.117206901311874390e-01 3.134798631072044373e-02 1.356101334095001221e-01 2.177481912076473236e-02 -3.758857399225234985e-02 -4.950698465108871460e-02 4.759880155324935913e-02 -2.080989181995391846e-01
-2.483597770333290100e-02 -5.167155861854553223e-01 9.184343367815017700e-02 -3.316069766879081726e-02 2.738280296325683594e-01 -1.354909986257553101e-01 8.003123104572296143e-02 -1.362745016813278198e-01 -9.161046892404556274e-02 6.710071861743927002e-02 3.140064477920532227e-01 -9.562742710113525391e-02 7.710540667176246643e-03 -3.491178527474403381e-02 -2.806400135159492493e-02 -3.653864935040473938e-02 -6.874322146177291870e-02 8.108066767454147339e-02 1.211533322930335999e-01 -1.250657588243484497e-01 -2.240811102092266083e-02 2.574603557586669922e-01 1.139460057020187378e-01 -1.524360179901123047e-01 -4.089152812957763672e-01 -1.618777066469192505e-01 8.216239511966705322e-02 -7.584553211927413940e-02 -1.293382793664932251e-01 -2.722603380680084229e-01 -1.809935867786407471e-01 7.961075752973556519e-02
-2.720161899924278259e-02 -3.068435490131378174e-01 8.121445029973983765e-02 1.753089278936386108e-01 1.085793077945709229e-01 5.497709661722183228e-02 4.660184681415557861e-02 -2.034032158553600311e-02 1.950712651014328003e-01 1.114292964339256287e-01 9.053846448659896851e-02 1.690316945314407349e-01 -3.385182842612266541e-02 8.767786622047424316e-02 4.553934037685394287e-01 -2.214441597461700439e-01 6.012525409460067749e-02 2.730715870857238770e-01 5.110597237944602966e-02 -1.281527280807495117e-01 1.985720545053482056e-01 -9.321244060993194580e-02 4.522000551223754883e-01 1.313118785619735718e-01 -6.895604729652404785e-02 8.034688979387283325e-02 -1.671999990940093994e-01 -2.509384229779243469e-02 -2.041420191526412964e-01 -1.463818103075027466e-01 8.761201798915863037e-02 -1.423020213842391968e-01
2.695116102695465088e-01 -1.612570583820343018e-01 -1.359944641590118408e-01 3.202303349971771240e-01 1.335016787052154541e-01 -1.337348520755767822e-01 2.197668254375457764e-01 -1.788125783205032349e-01 -2.935241460800170898e-01 1.123116537928581238e-01 1.977182030677795410e-01 2.077768743038177490e-01 -5.089060664176940918e-01 -1.212868690490722656e-01 -1.022112891077995300e-01 -2.030542194843292236e-01 6.517795473337173462e-02 -1.484297513961791992e-01 1.449742913246154785e-01 -2.819023095071315765e-02 -6.127388775348663330e-02 3.790971264243125916e-02 1.298737432807683945e-02 7.778319716453552246e-02 1.679493784904479980e-01 4.514462873339653015e-02 -7.665012031793594360e-02 2.878005243837833405e-02 -1.900475174188613892e-01 6.009769625961780548e-03 -1.296112835407257080e-01 -9.233963489532470703e-02
-1.487642824649810791e-01 -3.544730544090270996e-01 2.008397690951824188e-02 2.980672419071197510e-01 2.613049745559692383e-01 -1.736648976802825928e-01 -1.420919969677925110e-02 -1.195515617728233337e-01 2.454937547445297241e-01 -5.309895798563957214e-02 2.039736509323120117e-01 -4.181747138500213623e-02 -1.687364280223846436e-01 -1.260495781898498535e-01 -2.298318296670913696e-01 -1.769454926252365112e-01 5.458315834403038025e-02 8.743029087781906128e-03 6.325497478246688843e-02 7.824047654867172241e-02 -6.965738534927368164e-02 4.457193017005920410e-01 1.904781311750411987e-01 -2.878764867782592773e-01 -3.765025362372398376e-02 -5.916660279035568237e-02 7.001616992056369781e-03 -1.027285009622573853e-01 -3.930749837309122086e-03 -1.077189520001411438e-01 -1.185689307749271393e-02 -2.279735952615737915e-01
-1.683206111192703247e-01 -1.626320928335189819e-01 -1.908745020627975464e-01 -1.218552794307470322e-02 3.472983539104461670e-01 -1.359151601791381836e-01 -3.483197689056396484e-01 -5.905577912926673889e-03 -9.499489516019821167e-02 1.173869445919990540e-01 3.591616451740264893e-01 7.390800118446350098e-02 -4.739734530448913574e-02 -2.211600691080093384e-01 3.608440756797790527e-01 7.991792261600494385e-02 1.183457002043724060e-01 1.094180494546890259e-01 7.627760642208158970e-04 4.867964424192905426e-03 -5.636933818459510803e-02 -1.999071100726723671e-03 3.323918282985687256e-01 9.288104623556137085e-02 -1.905776560306549072e-01 -6.897480040788650513e-02 -5.129608884453773499e-02 -2.659598290920257568e-01 -5.515314266085624695e-02 -1.267568320035934448e-01 -1.460209190845489502e-01 6.487824721261858940e-04
-2.179433591663837433e-03 -4.614109098911285400e-01 3.282104060053825378e-02 7.352069020271301270e-02 2.228942960500717163e-01 6.635072641074657440e-03 -1.593685597181320190e-01 5.035014078021049500e-02 1.489489823579788208e-01 4.415263235569000244e-02 -7.165807485580444336e-02 1.035048216581344604e-01 -1.315037012100219727e-01 -2.966001816093921661e-02 2.043845951557159424e-01 -4.483769834041595459e-01 -5.706942826509475708e-02 3.727050125598907471e-02 3.308295086026191711e-02 -5.209742859005928040e-02 9.833114594221115112e-02 9.977553039789199829e-02 3.799602687358856201e-01 -9.246488660573959351e-02 -2.468957193195819855e-02 1.249948963522911072e-01 -6.980606913566589355e-02 -1.615585200488567352e-02 -1.657016128301620483e-01 -1.916642934083938599e-01 1.736430972814559937e-01 -3.244572877883911133e-01
3.873069211840629578e-02 -4.734777510166168213e-01 9.480562806129455566e-02 3.571535646915435791e-01 2.313447147607803345e-01 -4.789895564317703247e-02 -1.481661796569824219e-01 4.960562661290168762e-02 3.056309223175048828e-01 6.183910369873046875e-02 1.842613220214843750e-01 8.880098909139633179e-02 -1.653174906969070435e-01 -1.171045079827308655e-01 -9.147806465625762939e-02 -6.699774414300918579e-02 1.449177712202072144e-01 2.116768620908260345e-02 1.787656545639038086e-01 8.723448216915130615e-02 2.452225387096405029e-01 8.311706781387329102e-02 2.046597450971603394e-01 7.081848103553056717e-03 -1.854499429464340210e-01 -2.415693365037441254e-02 1.247372999787330627e-01 1.227418780326843262e-01 5.384855717420578003e-02 -1.010443195700645447e-01 -8.115373551845550537e-02 -3.305763602256774902e-01
5.017356947064399719e-02 -3.176593780517578125e-01 -9.035844355821609497e-02 4.411407411098480225e-01 3.816086649894714355e-01 -1.580184251070022583e-01 -2.779031731188297272e-02 -4.677055776119232178e-02 2.730776369571685791e-01 1.214988976716995239e-01 1.940359622240066528e-01 2.022617310285568237e-01 -2.236265093088150024e-01 -1.020251885056495667e-01 1.444377843290567398e-02 -6.455148756504058838e-02 2.467960864305496216e-01 7.264741510152816772e-02 1.607823371887207031e-02 1.691776961088180542e-01 2.229933254420757294e-02 1.504757702350616455e-01 2.272480428218841553e-01 -1.283873021602630615e-01 -1.484432071447372437e-01 1.455094572156667709e-02 8.411744609475135803e-03 -8.919566869735717773e-02 1.707340031862258911e-01 -5.772737786173820496e-02 -8.136699348688125610e-02 -1.784834861755371094e-01
-2.212483808398246765e-02 -3.235707879066467285e-01 -2.313346043229103088e-02 -5.247313901782035828e-02 1.767472922801971436e-01 -2.506512701511383057e-01 -1.478210836648941040e-01 -2.822202146053314209e-01 -1.289442032575607300e-01 5.348060280084609985e-02 1.820423156023025513e-01 2.254689931869506836e-01 -7.456140220165252686e-02 -1.035605818033218384e-01 1.630594432353973389e-01 -2.146866172552108765e-01 -7.657250761985778809e-02 -9.162988513708114624e-03 -3.440244123339653015e-02 3.022325038909912109e-01 1.523461788892745972e-01 6.815990060567855835e-02 3.132705986499786377e-01 -2.069105654954910278e-01 -3.393014371395111084e-01 -7.854528725147247314e-02 -2.526897192001342773e-01 -6.468988209962844849e-02 1.604098230600357056e-01 1.234137415885925293e-01 -7.709027826786041260e-02 -3.988745622336864471e-03
-1.863781176507472992e-02 -3.505937159061431885e-01 -1.445806026458740234e-02 4.251800477504730225e-01 2.926910519599914551e-01 -2.192807197570800781e-01 -1.375518143177032471e-01 -1.178667414933443069e-02 2.269685715436935425e-01 1.588568985462188721e-01 1.403966397047042847e-01 2.204367369413375854e-01 -2.286149114370346069e-01 -5.021952092647552490e-02 -5.439583584666252136e-02 3.515066578984260559e-02 1.873281449079513550e-01 1.870094686746597290e-01 1.286638826131820679e-01 1.451841592788696289e-01 -2.522414736449718475e-02 1.636554151773452759e-01 1.756890267133712769e-01 -5.325215309858322144e-02 2.214687503874301910e-02 5.887794867157936096e-02 -1.052318327128887177e-02 -7.108970731496810913e-02 1.894777119159698486e-01 -1.564051061868667603e-01 -1.519042849540710449e-01 -2.784299850463867188e-01
7.122834771871566772e-02 -6.529819220304489136e-02 -5.933554098010063171e-02 2.539665400981903076e-01 1.496630012989044189e-01 2.822738513350486755e-02 4.803278669714927673e-02 -1.262968927621841431e-01 -1.807543784379959106e-01 -5.877144634723663330e-02 -4.753996059298515320e-02 4.054161533713340759e-02 -1.726049333810806274e-01 3.214687407016754150e-01 2.018696963787078857e-01 -4.841710031032562256e-01 3.746576979756355286e-02 1.563363522291183472e-01 2.687022387981414795e-01 -6.569923460483551025e-02 1.882614195346832275e-02 6.008142605423927307e-02 3.851010203361511230e-01 6.344062089920043945e-02 -2.019486725330352783e-01 2.803163230419158936e-01 4.112257435917854309e-02 -3.720403183251619339e-03 -5.448123067617416382e-02 -9.267073124647140503e-02 -1.802606880664825439e-01 -9.530341625213623047e-02
-2.086917310953140259e-02 -1.317265778779983521e-01 -1.786134690046310425e-01 3.537403643131256104e-01 8.711143583059310913e-02 1.522629987448453903e-02 -2.401582747697830200e-01 4.462919756770133972e-02 2.413548827171325684e-01 3.525523841381072998e-01 3.567353188991546631e-01 2.892685867846012115e-02 -1.330503523349761963e-01 -3.984039276838302612e-02 3.962437510490417480e-01 1.213070843368768692e-02 -7.098451256752014160e-02 -3.148782253265380859e-02 -3.215687721967697144e-02 1.352542079985141754e-02 -1.035196259617805481e-01 2.898644804954528809e-01 6.020033359527587891e-02 1.397021696902811527e-03 -7.426897436380386353e-02 -2.227718010544776917e-02 -1.113329008221626282e-01 -1.107704266905784607e-01 -1.106462329626083374e-01 -1.437295824289321899e-01 -1.634424179792404175e-01 -2.733108699321746826e-01
2.995351850986480713e-01 -3.444508910179138184e-01 3.970956429839134216e-02 2.958196997642517090e-01 3.433338180184364319e-02 -6.863769143819808960e-02 1.327675133943557739e-01 -2.581910490989685059e-01 1.949858069419860840e-01 2.724483236670494080e-02 1.480148434638977051e-01 1.131989881396293640e-01 -2.280284315347671509e-01 -1.658753603696823120e-01 4.205964133143424988e-02 -5.860616266727447510e-02 4.993573203682899475e-02 1.557568609714508057e-01 7.558661978691816330e-03 1.589658707380294800e-01 1.004420593380928040e-01 1.242944151163101196e-01 1.387100517749786377e-01 -1.105523332953453064e-01 -1.602189093828201294e-01 9.110311418771743774e-02 -6.225628033280372620e-02 -9.161403030157089233e-02 1.084301248192787170e-01 -7.364284992218017578e-02 1.567293405532836914e-01 -5.070529580116271973e-01
8.844519406557083130e-02 -3.320440053939819336e-01 2.050869539380073547e-02 9.779050946235656738e-02 2.907764315605163574e-01 -3.301971554756164551e-01 2.258490920066833496e-01 -2.425554990768432617e-01 -4.097359627485275269e-02 -3.935700654983520508e-02 2.570844590663909912e-01 1.941157318651676178e-02 -4.686949029564857483e-02 1.509814560413360596e-01 2.117241732776165009e-02 -9.153599292039871216e-02 -1.750911921262741089e-01 1.865612417459487915e-01 -1.440617442131042480e-01 -1.550655532628297806e-02 4.501299932599067688e-02 9.436910599470138550e-02 1.390105783939361572e-01 -6.431393790990114212e-03 -3.947525024414062500e-01 1.352914273738861084e-01 -1.395497005432844162e-02 -1.119165197014808655e-01 -2.120559811592102051e-01 -3.231798708438873291e-01 -1.077265366911888123e-01 1.943489722907543182e-02
2.799040377140045166e-01 -2.113424539566040039e-01 8.379502594470977783e-02 3.028467297554016113e-01 2.476474493741989136e-01 -1.334457248449325562e-01 6.103195250034332275e-02 1.328111290931701660e-01 -5.805242806673049927e-02 1.313102096319198608e-01 3.707769885659217834e-02 1.447728127241134644e-01 -3.116790354251861572e-01 4.864252731204032898e-02 7.211434841156005859e-02 1.261400580406188965e-01 -1.762350648641586304e-02 1.920067518949508667e-01 2.780467271804809570e-01 -3.982113674283027649e-03 2.589948773384094238e-01 2.519964277744293213e-01 7.340639829635620117e-02 1.203485950827598572e-02 -4.062934219837188721e-01 1.860517710447311401e-01 -4.219140484929084778e-02 2.053025513887405396e-01 -5.223938450217247009e-02 5.614732950925827026e-02 -3.286748751997947693e-02 1.139472201466560364e-01
-1.250126361846923828e-01 -1.789173185825347900e-01 9.701338410377502441e-02 4.416533708572387695e-01 1.880313307046890259e-01 -8.526306599378585815e-03 -6.945263594388961792e-02 -6.719420850276947021e-02 -8.503818511962890625e-02 -6.957030296325683594e-02 -1.287435414269566536e-03 8.217321336269378662e-02 4.260039702057838440e-02 3.447941839694976807e-01 1.613462865352630615e-01 -1.775432676076889038e-01 -1.519037336111068726e-01 -4.220363497734069824e-02 7.045178860425949097e-02 -1.964296251535415649e-01 1.668604612350463867e-01 -8.175618015229701996e-03 4.298069179058074951e-01 -2.899106591939926147e-02 -1.738478392362594604e-01 3.243230283260345459e-01 -1.638579815626144409e-01 -1.787020266056060791e-01 -1.616485267877578735e-01 3.711176663637161255e-02 4.841890558600425720e-02 1.069960836321115494e-02
1.358331739902496338e-01 -2.065955996513366699e-01 5.306131392717361450e-02 2.073103785514831543e-01 4.414002895355224609e-01 -1.340811103582382202e-01 -1.161749139428138733e-01 4.255155473947525024e-02 2.761660516262054443e-01 5.806257203221321106e-02 2.150393426418304443e-01 7.930209487676620483e-02 -1.995344460010528564e-01 -1.237888708710670471e-01 1.204830035567283630e-01 -1.513587236404418945e-01 1.283929646015167236e-01 1.110704988241195679e-01 2.315903007984161377e-01 6.872905790805816650e-02 -5.127613246440887451e-02 2.416611462831497192e-01 3.424344658851623535e-01 -2.133581638336181641e-01 -1.466351300477981567e-01 4.368984699249267578e-02 1.364612281322479248e-01 2.717373520135879517e-02 1.006068512797355652e-01 -2.151087373495101929e-01 -1.438666582107543945e-01 -9.679462015628814697e-02
-1.171025708317756653e-01 -3.304347097873687744e-01 4.800438880920410156e-02 8.853901922702789307e-02 2.936693429946899414e-01 -1.857653409242630005e-01 2.061623893678188324e-02 -2.479031980037689209e-01 -1.719838380813598633e-01 1.218412443995475769e-01 2.718329131603240967e-01 3.411157056689262390e-03 1.121952980756759644e-01 -2.725252509117126465e-01 1.839450746774673462e-02 1.132335290312767029e-01 -7.962278090417385101e-03 3.725488111376762390e-02 9.064278006553649902e-02 -1.790875196456909180e-01 -7.925840467214584351e-02 8.509556204080581665e-02 3.490827977657318115e-02 -1.135446727275848389e-01 -4.334900975227355957e-01 4.025682341307401657e-03 2.611353695392608643e-01 -4.799760505557060242e-02 -4.076172411441802979e-02 -1.391110271215438843e-01 -2.967600226402282715e-01 -1.705844402313232422e-01
-1.144247408956289291e-02 -1.989166811108589172e-02 -3.637362271547317505e-02 2.278386205434799194e-01 3.324982896447181702e-02 5.707493424415588379e-02 -2.204689979553222656e-01 -2.299340218305587769e-01 -2.367577552795410156e-01 2.139006704092025757e-01 2.166048139333724976e-01 -3.479791060090065002e-02 -3.648813962936401367e-01 1.793720573186874390e-01 2.055230885744094849e-01 -1.709679216146469116e-01 1.667207852005958557e-02 3.238708972930908203e-01 -5.139224976301193237e-02 -8.503855764865875244e-02 -6.449785549193620682e-03 3.062748312950134277e-01 2.871275842189788818e-01 -6.807193160057067871e-02 -1.104373186826705933e-01 -6.172385066747665405e-02 -9.915900975465774536e-02 2.451722882688045502e-02 -3.173889219760894775e-01 1.600403636693954468e-01 5.130803585052490234e-02 -4.791596159338951111e-02
2.524813078343868256e-02 -3.609482645988464355e-01 -6.741397082805633545e-02 1.828485131263732910e-01 1.142222508788108826e-01 5.889535415917634964e-03 -1.405842453241348267e-01 -8.611679077148437500e-02 8.030306547880172729e-02 -1.971452683210372925e-01 -2.672644257545471191e-01 1.291635036468505859e-01 -3.067510388791561127e-02 -2.637118101119995117e-01 1.916289478540420532e-01 -1.811809837818145752e-02 -3.289045691490173340e-01 -4.162232205271720886e-02 5.367595329880714417e-02 1.477865427732467651e-01 3.671265542507171631e-01 -2.003273181617259979e-02 3.043829500675201416e-01 -1.659289747476577759e-01 -1.729950159788131714e-01 1.201814338564872742e-01 2.349282354116439819e-01 -1.052823811769485474e-01 -1.308392286300659180e-01 -1.640750169754028320e-01 6.889323890209197998e-02 2.113311365246772766e-02
-1.050844639539718628e-01 -3.759763538837432861e-01 -1.405516639351844788e-02 3.283649981021881104e-01 4.707578122615814209e-01 -1.843088865280151367e-01 -2.730304934084415436e-02 -4.921770468354225159e-02 2.101873159408569336e-01 -5.804932117462158203e-02 1.989342123270034790e-01 2.585869841277599335e-02 -2.438854724168777466e-01 -1.339970827102661133e-01 -1.077912151813507080e-01 -3.891429677605628967e-02 1.097694858908653259e-01 -1.682889834046363831e-02 8.439195156097412109e-02 -6.869563367217779160e-03 -5.043683946132659912e-02 1.493107378482818604e-01 3.468480110168457031e-01 -2.503301203250885010e-01 -2.496300265192985535e-02 -1.046588942408561707e-01 7.991969585418701172e-02 -4.961195215582847595e-02 -5.303813517093658447e-02 -1.794895380735397339e-01 -4.714901372790336609e-02 -1.322157680988311768e-01
1.472265692427754402e-03 -1.033770516514778137e-01 1.841044425964355469e-01 1.422749608755111694e-01 1.113703399896621704e-01 -2.076940983533859253e-01 6.008185073733329773e-02 -1.478178799152374268e-01 8.629089593887329102e-02 1.459483802318572998e-01 2.655328810214996338e-01 2.796134948730468750e-01 -6.901308149099349976e-02 -1.796616762876510620e-01 2.282897830009460449e-01 -2.293915152549743652e-01 -1.329145878553390503e-01 6.720308959484100342e-02 -8.455908298492431641e-02 2.310173362493515015e-01 1.836790144443511963e-01 1.861285418272018433e-02 3.503620922565460205e-01 -6.534951925277709961e-02 -3.376665115356445312e-01 1.007407978177070618e-01 -1.690619438886642456e-01 7.366363704204559326e-02 -1.035148426890373230e-01 -7.505310326814651489e-02 -3.260582089424133301e-01 1.015363931655883789e-01
6.284589320421218872e-02 -3.377934992313385010e-01 -9.332961589097976685e-02 4.089420735836029053e-01 2.944776713848114014e-01 -7.977030426263809204e-02 2.035579830408096313e-02 4.916198179125785828e-02 2.863351404666900635e-01 1.766956150531768799e-01 2.004069089889526367e-01 2.829024791717529297e-01 -1.678398698568344116e-01 -6.530447304248809814e-02 6.115683168172836304e-02 1.287966966629028320e-02 2.706305682659149170e-01 2.115336433053016663e-02 -7.274708710610866547e-03 1.170791089534759521e-01 1.030446738004684448e-01 1.498776823282241821e-01 1.840929687023162842e-01 -1.615074872970581055e-01 -1.045604422688484192e-01 9.786010533571243286e-02 1.038410142064094543e-01 -5.391811951994895935e-02 2.386810183525085449e-01 -3.160076588392257690e-02 -1.516970247030258179e-01 -2.113279700279235840e-01
1.810866780579090118e-02 -1.482969671487808228e-01 7.434330135583877563e-02 3.643916547298431396e-01 1.601190418004989624e-01 -9.059348702430725098e-02 -3.107230179011821747e-02 5.105954129248857498e-03 -4.382615163922309875e-02 -9.753300994634628296e-02 -3.539388626813888550e-02 1.233742460608482361e-01 3.585973754525184631e-02 2.280182838439941406e-01 1.139962226152420044e-01 -4.325793310999870300e-02 -7.277848571538925171e-02 -6.440588086843490601e-02 2.031219005584716797e-01 -8.149848133325576782e-02 1.430581957101821899e-01 -1.414822489023208618e-01 5.015631318092346191e-01 -1.092290952801704407e-01 -9.860666096210479736e-02 3.049129843711853027e-01 -2.608169913291931152e-01 -1.604650765657424927e-01 -1.386270225048065186e-01 -2.166108340024948120e-01 -2.303633540868759155e-01 -1.774358749389648438e-01
-1.740430667996406555e-02 -3.111804127693176270e-01 4.994427785277366638e-03 3.371333181858062744e-01 2.137770056724548340e-01 -3.181557655334472656e-01 -1.086795255541801453e-01 5.949250608682632446e-02 2.014272063970565796e-01 2.390693426132202148e-01 1.245836615562438965e-01 1.129275783896446228e-01 -2.151458114385604858e-01 -9.388134628534317017e-02 -1.103355213999748230e-01 -1.289817243814468384e-01 1.151493489742279053e-01 1.552661694586277008e-02 1.275797188282012939e-01 -3.392131626605987549e-02 -3.774600476026535034e-02 2.406896501779556274e-01 3.369762897491455078e-01 -1.663995534181594849e-01 -2.037054002285003662e-01 2.830595767591148615e-04 1.608477532863616943e-01 -2.228914946317672729e-01 4.550101235508918762e-02 -2.522876262664794922e-01 8.478489704430103302e-03 -5.126043781638145447e-02
-1.424198895692825317e-01 -4.911281764507293701e-01 -8.367453515529632568e-02 2.290923334658145905e-02 3.085170090198516846e-01 -1.690017879009246826e-01 -1.231115609407424927e-01 -1.581694483757019043e-01 -2.898697555065155029e-01 2.394287139177322388e-01 2.045428454875946045e-01 2.302373014390468597e-02 -1.659052073955535889e-01 -1.842187196016311646e-01 7.306322455406188965e-02 -1.650932990014553070e-02 1.708269566297531128e-01 1.991377472877502441e-01 -6.020342186093330383e-02 1.049534231424331665e-02 -4.136475548148155212e-02 1.816526427865028381e-02 2.728587090969085693e-01 1.366129070520401001e-01 -2.443776130676269531e-01 1.869572550058364868e-01 1.255374550819396973e-01 -7.386475056409835815e-02 1.987694017589092255e-02 4.191294312477111816e-02 -1.550529748201370239e-01 8.040081709623336792e-02
5.538548901677131653e-02 -2.116265892982482910e-01 9.968203306198120117e-02 1.001765504479408264e-01 3.295532166957855225e-01 -1.681351810693740845e-01 -2.767152339220046997e-02 -5.426600202918052673e-02 -2.338748723268508911e-01 -8.456874638795852661e-02 2.229323238134384155e-01 7.108892500400543213e-02 2.399688512086868286e-01 8.376234024763107300e-02 5.628868937492370605e-02 -3.818284869194030762e-01 -1.791937798261642456e-01 -4.312080517411231995e-02 4.709359491243958473e-04 2.243416309356689453e-01 9.564988315105438232e-03 1.759502291679382324e-02 2.804487347602844238e-01 5.408393591642379761e-02 -2.560828253626823425e-02 3.004259765148162842e-01 -1.699336469173431396e-01 -3.228027820587158203e-01 -1.569772064685821533e-01 -1.024247780442237854e-01 -1.418271195143461227e-02 -1.892724037170410156e-01
-2.715063281357288361e-02 -2.846589088439941406e-01 1.255150511860847473e-02 1.185117214918136597e-01 1.298713386058807373e-01 -1.830514073371887207e-01 1.393427550792694092e-01 -2.599067389965057373e-01 -3.080813884735107422e-01 9.663095325231552124e-02 4.134728610515594482e-01 1.935706734657287598e-01 1.392890959978103638e-01 1.373294740915298462e-01 7.841002196073532104e-02 2.125671803951263428e-01 -2.266353815793991089e-01 1.116956770420074463e-01 1.488685160875320435e-01 -1.116466373205184937e-01 6.244842708110809326e-02 1.274341940879821777e-01 3.923239558935165405e-02 1.065412579919211566e-04 -2.655186057090759277e-01 -8.652064017951488495e-03 2.429880201816558838e-02 -1.663411110639572144e-01 -2.525991201400756836e-02 -3.272391483187675476e-02 -3.789644241333007812e-01 -1.048181392252445221e-02
1.776973307132720947e-01 -2.442913949489593506e-01 -2.814411222934722900e-01 1.563641577959060669e-01 3.311290144920349121e-01 1.585612073540687561e-02 8.881139010190963745e-02 -3.175008893013000488e-01 -1.442262232303619385e-01 -2.133403122425079346e-01 1.210469529032707214e-01 5.224035307765007019e-02 -1.047482043504714966e-01 1.121767144650220871e-02 2.631731517612934113e-02 -1.122629940509796143e-01 6.026303023099899292e-02 7.010506000369787216e-03 -1.090593859553337097e-01 -5.119317024946212769e-02 -1.480641067028045654e-01 2.168477326631546021e-01 -1.524401903152465820e-01 1.041021272540092468e-01 -1.962810903787612915e-01 4.857507050037384033e-01 -3.607684373855590820e-02 -2.044701129198074341e-01 -7.837550342082977295e-02 -1.023248955607414246e-01 1.155352741479873657e-01 -9.816504269838333130e-02
2.516777515411376953e-01 -2.109298259019851685e-01 9.526737965643405914e-03 1.567206084728240967e-01 3.028797209262847900e-01 -3.264552056789398193e-01 -1.292508747428655624e-02 6.634665280580520630e-02 3.007319383323192596e-02 6.025154516100883484e-02 5.566751584410667419e-03 -8.937513828277587891e-02 -2.231835126876831055e-01 1.837374866008758545e-01 4.004114121198654175e-02 -2.612957060337066650e-01 -3.629848361015319824e-01 1.018745899200439453e-01 -5.368109419941902161e-02 -9.446323662996292114e-02 -1.096682623028755188e-01 2.950158119201660156e-01 1.800484061241149902e-01 -5.071584135293960571e-02 -1.730668097734451294e-01 1.008579693734645844e-02 5.945868417620658875e-02 -3.226378262042999268e-01 2.549653500318527222e-02 -1.624493449926376343e-01 -1.779660135507583618e-01 -1.193546056747436523e-01
2.078970521688461304e-02 -2.613413929939270020e-01 5.876088514924049377e-02 2.853618562221527100e-01 3.204258978366851807e-01 -1.123979613184928894e-01 -2.972908914089202881e-01 -1.059002950787544250e-01 -1.927012950181961060e-01 -1.240623444318771362e-01 1.566797792911529541e-01 1.583262234926223755e-01 1.806982457637786865e-01 -2.281842380762100220e-01 1.761758625507354736e-01 4.525291919708251953e-02 -3.224705159664154053e-02 7.834896445274353027e-02 -5.247730389237403870e-02 2.666887938976287842e-01 -2.658568881452083588e-02 -1.238806322216987610e-01 2.813603878021240234e-01 2.186127752065658569e-01 -3.486736118793487549e-01 8.142963796854019165e-02 -1.005704328417778015e-01 -1.746484637260437012e-01 -2.539673820137977600e-02 6.901977956295013428e-02 -1.150075793266296387e-01 3.902739379554986954e-03
1.561179873533546925e-03 -3.846072852611541748e-01 -1.934209913015365601e-01 4.529311954975128174e-01 2.466895878314971924e-01 -9.772453457117080688e-02 -3.411208465695381165e-02 5.672567640431225300e-04 2.650174796581268311e-01 1.217704936861991882e-01 1.418638676404953003e-01 1.968909054994583130e-01 -3.651774525642395020e-01 -1.557833999395370483e-01 1.141925230622291565e-01 -7.278440985828638077e-03 9.848044812679290771e-02 -4.567604046314954758e-04 6.254986673593521118e-02 1.649629324674606323e-01 2.262626402080059052e-02 2.334890067577362061e-01 1.707386076450347900e-01 -1.037589237093925476e-01 -1.125787571072578430e-01 9.136474877595901489e-02 7.264672219753265381e-02 8.694446086883544922e-02 1.851520240306854248e-01 5.106889177113771439e-03 -8.630535006523132324e-02 -1.090509146451950073e-01
2.495797723531723022e-01 -1.778576374053955078e-01 -1.515182256698608398e-01 1.129295770078897476e-02 9.607203304767608643e-02 -2.653073072433471680e-01 -3.170115649700164795e-01 1.473900675773620605e-01 -1.614709198474884033e-01 7.232072949409484863e-02 7.693886756896972656e-02 -1.916275024414062500e-01 -4.066325351595878601e-02 6.389948725700378418e-02 1.961633861064910889e-01 -1.881977021694183350e-01 8.602818846702575684e-02 4.330869764089584351e-02 1.684753298759460449e-01 -1.126950904726982117e-01 1.943038403987884521e-01 1.180833876132965088e-01 3.002749383449554443e-01 -3.844209611415863037e-01 1.114067714661359787e-02 1.417375504970550537e-01 2.031082212924957275e-01 -2.143439352512359619e-01 -1.643923483788967133e-02 -9.445308893918991089e-02 -5.652068927884101868e-02 -2.603375017642974854e-01
-7.120486348867416382e-02 -1.864816397428512573e-01 7.047056406736373901e-02 3.411832749843597412e-01 5.830113962292671204e-02 9.932250715792179108e-03 1.921194791793823242e-01 -1.656222790479660034e-01 1.868070811033248901e-01 -2.124909907579421997e-01 -7.395579665899276733e-02 7.113510370254516602e-02 -4.986257478594779968e-02 4.235006123781204224e-02 2.745801210403442383e-01 -2.435812950134277344e-01 2.985392510890960693e-02 6.385727226734161377e-02 5.523366108536720276e-02 7.080079521983861923e-04 1.716079711914062500e-01 1.261196434497833252e-01 2.615416944026947021e-01 4.569354280829429626e-02 -1.083505824208259583e-01 1.121921986341476440e-01 -5.956256017088890076e-02 2.103881351649761200e-02 -1.591054499149322510e-01 -2.901816368103027344e-01 9.085164219141006470e-02 -5.209610462188720703e-01
-4.441104456782341003e-02 -2.322505414485931396e-01 -2.233715951442718506e-01 8.898198604583740234e-02 6.789544969797134399e-02 2.792245894670486450e-02 -2.169878035783767700e-01 -7.466518133878707886e-02 1.671416461467742920e-01 5.467305332422256470e-02 2.592120468616485596e-01 -8.539452403783798218e-02 3.996367566287517548e-03 8.713315427303314209e-02 1.372559815645217896e-01 -2.018250524997711182e-01 -8.965828269720077515e-02 1.127200797200202942e-01 2.016225159168243408e-01 -1.195044955238699913e-03 1.998719722032546997e-01 1.211208850145339966e-01 2.749947905540466309e-01 -6.773101538419723511e-02 -3.275170028209686279e-01 6.135032698512077332e-02 -2.054664641618728638e-01 1.090645417571067810e-01 -2.311261892318725586e-01 -4.340301454067230225e-01 -2.170321904122829437e-02 -2.280259877443313599e-01
-1.961167603731155396e-01 -2.640259861946105957e-01 1.966236829757690430e-01 4.775246605277061462e-02 1.141545921564102173e-01 -3.057227134704589844e-01 -1.305634528398513794e-01 -3.148011565208435059e-01 -7.332229614257812500e-02 1.264663506299257278e-02 1.148283928632736206e-01 3.150121271610260010e-01 -5.932771787047386169e-02 7.000716030597686768e-02 1.111033186316490173e-01 -7.063879072666168213e-02 -3.696890920400619507e-02 -2.908634543418884277e-01 5.008114874362945557e-02 -6.999954581260681152e-02 -3.977904096245765686e-03 1.350273936986923218e-01 3.854892253875732422e-01 -9.217270649969577789e-03 -8.413438498973846436e-02 -7.458260655403137207e-02 -4.769090935587882996e-02 -3.043798208236694336e-01 -2.323018163442611694e-01 2.567422110587358475e-03 -8.246370404958724976e-02 -2.364087998867034912e-01
-2.091136947274208069e-02 -2.057574540376663208e-01 -3.593168780207633972e-02 4.428488314151763916e-01 1.021926626563072205e-01 -2.079557329416275024e-01 -7.598937302827835083e-02 6.439057737588882446e-02 -4.003754258155822754e-01 2.153781205415725708e-01 -2.344927377998828888e-02 1.357433646917343140e-01 5.460659042000770569e-03 7.955440878868103027e-02 2.218595743179321289e-01 -1.012197211384773254e-01 8.278165012598037720e-02 8.945515751838684082e-02 1.349989175796508789e-01 -1.695834994316101074e-01 -5.766182392835617065e-02 -1.947018317878246307e-02 2.484965920448303223e-01 -7.337588816881179810e-02 2.005205750465393066e-01 2.626663744449615479e-01 -1.636555641889572144e-01 -1.142204478383064270e-01 3.048654086887836456e-02 2.904552817344665527e-01 -1.277541369199752808e-01 -1.462786048650741577e-01
-1.082640960812568665e-01 -2.575718164443969727e-01 -2.330771237611770630e-01 4.172454774379730225e-02 2.668937444686889648e-01 2.215760350227355957e-01 -2.861635759472846985e-02 -1.275381743907928467e-01 -1.861717700958251953e-01 1.144321486353874207e-01 1.385800242424011230e-01 -1.183438580483198166e-02 3.210476133972406387e-03 -5.650852248072624207e-02 8.452952653169631958e-02 -2.571834921836853027e-01 5.085360258817672729e-02 -1.280853301286697388e-01 3.268840312957763672e-01 -3.468315601348876953e-01 1.595015227794647217e-01 2.002560645341873169e-01 6.073878705501556396e-02 -1.114841401576995850e-01 -1.690341085195541382e-01 3.076748251914978027e-01 -5.104599893093109131e-02 8.730477839708328247e-02 -1.477816700935363770e-01 1.734575070440769196e-02 1.658759564161300659e-01 -2.719333171844482422e-01
-1.120793223381042480e-01 -2.725993990898132324e-01 -1.260934919118881226e-01 -3.766714408993721008e-02 1.899160593748092651e-01 -8.065513521432876587e-02 -5.957281216979026794e-02 8.909370750188827515e-02 -3.862879574298858643e-01 1.052696704864501953e-01 2.745931223034858704e-02 2.256034314632415771e-01 -1.288116276264190674e-01 -1.402004212141036987e-01 3.469260632991790771e-01 -2.931937575340270996e-01 -2.982189357280731201e-01 -1.635330915451049805e-01 3.675549626350402832e-01 1.549457013607025146e-01 1.204166337847709656e-01 9.268945455551147461e-02 -4.324097186326980591e-03 1.383422687649726868e-02 -8.584251254796981812e-02 1.354107856750488281e-01 -4.631585255265235901e-02 -1.824652552604675293e-01 -8.548534661531448364e-02 -1.082186922430992126e-01 -5.360671877861022949e-02 7.816054672002792358e-02
-5.041303858160972595e-02 -5.548363327980041504e-01 9.103361517190933228e-02 4.282330162823200226e-03 4.045742154121398926e-01 -1.063186898827552795e-01 2.141022123396396637e-02 -2.169804871082305908e-01 -3.011952713131904602e-02 1.306934207677841187e-01 -8.316957205533981323e-02 -5.063233897089958191e-02 -8.049555867910385132e-02 -6.728954613208770752e-03 6.402568519115447998e-02 -1.089923605322837830e-01 -2.758523523807525635e-01 -4.753845557570457458e-02 1.150699853897094727e-01 -1.371057480573654175e-01 1.050919666886329651e-01 3.158409520983695984e-02 1.827919632196426392e-01 2.462650686502456665e-01 -1.881296932697296143e-01 2.078220993280410767e-01 1.153601929545402527e-01 2.491877228021621704e-02 -2.391208112239837646e-01 -2.403605170547962189e-02 -2.013843208551406860e-01 3.867760300636291504e-02
2.494776435196399689e-02 -3.001478314399719238e-01 -1.618373394012451172e-01 2.014989852905273438e-01 2.533671259880065918e-01 4.218587651848793030e-03 9.260528534650802612e-02 -8.374210447072982788e-02 -8.243250846862792969e-02 5.950425565242767334e-02 -2.272607684135437012e-01 5.828316137194633484e-02 3.606300055980682373e-02 -9.291283786296844482e-02 1.003969740122556686e-02 -4.341807961463928223e-01 -2.761150896549224854e-02 1.796377450227737427e-01 2.115973532199859619e-01 -1.309518516063690186e-01 1.909618228673934937e-01 3.425138294696807861e-01 1.348498761653900146e-01 9.556708484888076782e-02 -1.473992764949798584e-01 1.980137377977371216e-01 5.276460200548171997e-02 -1.465161293745040894e-01 -1.588504910469055176e-01 -1.282597333192825317e-01 2.478100210428237915e-01 -1.855603009462356567e-01
-1.634565740823745728e-01 -3.989028930664062500e-01 -1.073570549488067627e-01 2.820339500904083252e-01 1.498831063508987427e-01 2.353272438049316406e-01 3.381700068712234497e-02 -1.509822458028793335e-01 4.264482855796813965e-02 1.231979057192802429e-01 3.377314656972885132e-02 -1.768618449568748474e-02 1.545317918062210083e-01 8.877868950366973877e-02 1.346034854650497437e-01 -3.971808776259422302e-02 -6.166329234838485718e-02 2.493735998868942261e-01 1.630020141601562500e-01 -2.293143570423126221e-01 2.266380041837692261e-01 -3.711206465959548950e-02 3.486578464508056641e-01 1.867823153734207153e-01 -6.198024749755859375e-02 2.347282171249389648e-01 -2.863101363182067871e-01 -5.696817860007286072e-02 -1.031641438603401184e-01 -5.338224396109580994e-02 -5.506185069680213928e-02 -1.907385289669036865e-01
-3.264641389250755310e-02 -2.755886018276214600e-01 -8.010910451412200928e-02 3.711098730564117432e-01 -6.649275124073028564e-02 -3.283558487892150879e-01 -1.769849956035614014e-01 -2.423757314682006836e-01 1.519263684749603271e-01 -1.334490329027175903e-01 1.957828402519226074e-01 -1.728752814233303070e-02 -1.127033382654190063e-01 -1.135848313570022583e-01 1.540142446756362915e-01 -5.338411405682563782e-02 -1.162365227937698364e-01 1.145139709115028381e-01 2.254302501678466797e-01 -3.777062892913818359e-02 2.544893883168697357e-02 -9.700332581996917725e-02 2.176012545824050903e-01 1.341216173022985458e-02 -2.385094910860061646e-01 -1.994678974151611328e-01 6.318650674074888229e-03 9.338138625025749207e-03 -1.937051117420196533e-01 6.055654585361480713e-02 1.757809817790985107e-01 -3.734922111034393311e-01
4.895496368408203125e-02 -2.812574245035648346e-02 -3.375436961650848389e-01 3.508203923702239990e-01 5.257489904761314392e-02 -1.238281652331352234e-01 9.499647654592990875e-03 6.214254721999168396e-02 -8.904701098799705505e-03 2.136752605438232422e-01 3.046671152114868164e-01 -5.553081259131431580e-02 -2.679894566535949707e-01 2.607139013707637787e-02 2.665370106697082520e-01 -1.720723658800125122e-01 6.732138246297836304e-02 2.264155745506286621e-01 1.857385337352752686e-01 7.477848231792449951e-02 -4.580416902899742126e-02 1.061478182673454285e-01 1.014063730835914612e-01 -1.763722896575927734e-01 4.348515719175338745e-02 3.348713368177413940e-02 -3.025194704532623291e-01 -1.967862434685230255e-02 -1.756125390529632568e-01 -1.836810111999511719e-01 -2.056317925453186035e-01 -2.655898630619049072e-01
2.488990724086761475e-01 -3.904238343238830566e-01 -1.721470952033996582e-01 2.167545706033706665e-01 1.393901556730270386e-01 1.412645876407623291e-01 -1.363412886857986450e-01 -1.429034471511840820e-01 4.761624149978160858e-03 1.749678552150726318e-01 -7.762359827756881714e-02 -7.729616016149520874e-02 -1.137407217174768448e-02 -9.776706993579864502e-02 1.628651469945907593e-01 -5.672436207532882690e-02 -1.591646522283554077e-01 -1.723897159099578857e-01 2.431944310665130615e-01 -1.139650121331214905e-02 4.197959303855895996e-01 2.047671675682067871e-01 3.721833825111389160e-01 -7.688462734222412109e-02 -1.113959550857543945e-01 -4.355698823928833008e-02 -1.345295310020446777e-01 -8.452909439802169800e-02 -2.313736081123352051e-02 1.543846074491739273e-02 1.054430007934570312e-01 1.420641988515853882e-01
-3.605091571807861328e-02 -3.889892101287841797e-01 -1.440649032592773438e-01 3.513721823692321777e-01 3.865733146667480469e-01 -1.425036638975143433e-01 3.276834264397621155e-02 -8.439376950263977051e-03 2.762682139873504639e-01 1.426203250885009766e-01 1.951161324977874756e-01 9.623499959707260132e-02 -2.856307625770568848e-01 -1.656311601400375366e-01 3.293012827634811401e-02 -1.236682161688804626e-01 2.114530056715011597e-01 9.412030875682830811e-02 1.381102949380874634e-01 9.612961858510971069e-02 4.291572049260139465e-02 1.067168638110160828e-01 6.917108595371246338e-02 -1.395294815301895142e-01 -1.324602663516998291e-01 3.637863695621490479e-02 3.239932283759117126e-02 -8.819534629583358765e-02 1.946987360715866089e-01 -1.776249706745147705e-01 1.855368725955486298e-02 -2.145152091979980469e-01
8.385924249887466431e-02 -1.492203772068023682e-01 2.133612185716629028e-01 1.189377084374427795e-01 1.466897726058959961e-01 -1.519825905561447144e-01 1.629142090678215027e-02 -4.865505918860435486e-02 -1.684821993112564087e-01 5.316228792071342468e-02 3.113581798970699310e-02 1.433074772357940674e-01 -2.521620392799377441e-01 -1.639233827590942383e-01 2.507264316082000732e-01 -1.635076850652694702e-01 -1.218767762184143066e-01 1.456148922443389893e-01 -2.872374951839447021e-01 1.816495358943939209e-01 3.925153017044067383e-01 1.104319989681243896e-01 1.147574335336685181e-01 -2.840441465377807617e-01 -4.373153299093246460e-02 1.449956595897674561e-01 -4.665572941303253174e-02 -5.838012695312500000e-02 -3.669327497482299805e-01 -1.991667002439498901e-01 -6.129076704382896423e-02 1.129166185855865479e-01
7.901823520660400391e-02 -3.368074595928192139e-01 -3.649010509252548218e-02 2.690482735633850098e-01 1.008707359433174133e-01 -2.161594331264495850e-01 -2.663112431764602661e-02 -5.457220226526260376e-02 -1.161830723285675049e-01 5.645863339304924011e-02 1.585527658462524414e-01 1.262459903955459595e-01 3.322537839412689209e-01 -3.563642734661698341e-03 9.950652718544006348e-02 -1.356025785207748413e-01 -3.095520846545696259e-02 3.794611990451812744e-02 -2.691553235054016113e-01 3.146325349807739258e-01 1.271174848079681396e-01 2.568298578262329102e-01 1.773374676704406738e-01 -5.378947407007217407e-02 -2.783939838409423828e-01 3.377936184406280518e-01 -1.448464989662170410e-01 -1.529136151075363159e-01 -1.209480613470077515e-01 -4.342088475823402405e-03 -4.114034399390220642e-02 8.333016932010650635e-02
-4.874956980347633362e-02 -2.839279472827911377e-01 -1.222592294216156006e-01 9.300028532743453979e-02 1.641353368759155273e-01 -1.296691149473190308e-01 2.345267087221145630e-01 -8.509592711925506592e-02 -7.150769233703613281e-02 3.046125173568725586e-01 5.325202271342277527e-02 1.466736048460006714e-01 -1.305912882089614868e-01 1.949657201766967773e-01 1.108960211277008057e-01 -6.693696230649948120e-02 -3.205284476280212402e-01 1.511354744434356689e-01 5.877171084284782410e-02 1.214200258255004883e-01 2.374838292598724365e-01 1.634911149740219116e-01 3.403670787811279297e-01 -1.619419604539871216e-01 -1.872855573892593384e-01 8.446504920721054077e-02 -3.415269851684570312e-01 1.350328922271728516e-01 5.726623907685279846e-02 5.621552467346191406e-02 -1.837802976369857788e-01 -8.389581739902496338e-02
3.907330706715583801e-02 -3.983876407146453857e-01 5.500288307666778564e-02 3.207750618457794189e-01 1.048722043633460999e-01 -2.973331511020660400e-02 -3.591552376747131348e-02 -1.886940002441406250e-02 2.187470793724060059e-01 3.746770694851875305e-02 1.991089731454849243e-01 6.862872093915939331e-02 -3.807503581047058105e-01 -2.285606563091278076e-01 -2.004284709692001343e-01 -1.188807338476181030e-01 3.274688497185707092e-02 -4.038917273283004761e-02 3.667953312397003174e-01 1.587733440101146698e-02 1.654790900647640228e-02 2.154655903577804565e-01 2.710326313972473145e-01 -6.161211058497428894e-02 -1.790748238563537598e-01 -2.272113785147666931e-02 1.370640546083450317e-01 4.003417491912841797e-02 1.049143299460411072e-01 5.843624472618103027e-03 -1.306158155202865601e-01 -1.807299256324768066e-01
6.313257664442062378e-02 -1.018449738621711731e-01 -1.303394436836242676e-01 1.477479338645935059e-01 2.129245251417160034e-01 -6.824219226837158203e-02 -2.597920000553131104e-01 -2.982508540153503418e-01 -3.950416445732116699e-01 2.058080285787582397e-01 1.435154825448989868e-01 -1.147497072815895081e-02 -1.365093886852264404e-01 -2.233796715736389160e-01 1.506655067205429077e-01 -2.705895006656646729e-01 -1.587159186601638794e-01 1.866614520549774170e-01 1.929256618022918701e-01 1.927376352250576019e-02 -1.439039558172225952e-01 1.341440379619598389e-01 1.764490008354187012e-01 7.694074511528015137e-02 4.250309988856315613e-02 -8.662210404872894287e-02 -2.726296186447143555e-01 -1.158481612801551819e-01 -1.150729060173034668e-01 1.152172386646270752e-01 -2.143757045269012451e-01 1.177970021963119507e-01
1.707137674093246460e-01 -4.005343914031982422e-01 -1.529733370989561081e-02 -7.844690233469009399e-03 2.259919941425323486e-01 -7.492083311080932617e-02 6.176353245973587036e-02 -1.601498126983642578e-01 -3.997741043567657471e-01 1.212279200553894043e-01 4.424452781677246094e-01 -1.351475622504949570e-02 -1.100692898035049438e-01 -1.052693054080009460e-01 -7.112149149179458618e-02 -2.414967864751815796e-02 4.046117514371871948e-02 2.692419290542602539e-02 -2.300383001565933228e-01 -7.377918809652328491e-02 -1.809053719043731689e-01 2.253292649984359741e-01 2.487283051013946533e-01 9.682198613882064819e-02 -2.059874385595321655e-01 1.475072205066680908e-01 -6.561943888664245605e-02 7.337646931409835815e-02 -1.329673230648040771e-01 -4.601628519594669342e-03 7.478614151477813721e-02 -1.097903996706008911e-01
-2.575382217764854431e-02 -2.754547595977783203e-01 -1.574500203132629395e-01 2.230177074670791626e-01 8.815508335828781128e-03 -2.098210901021957397e-01 -8.826243132352828979e-02 -3.260349631309509277e-01 -7.800929993391036987e-02 2.213271856307983398e-01 8.277113735675811768e-02 4.104406833648681641e-01 -5.530407186597585678e-03 -9.573550522327423096e-02 2.661738097667694092e-01 -5.541815236210823059e-02 -1.878459751605987549e-01 -1.889181435108184814e-01 -1.850599199533462524e-01 -3.559067845344543457e-02 1.129593886435031891e-02 2.189076878130435944e-02 2.407094091176986694e-01 4.040096327662467957e-02 -1.028344705700874329e-01 2.071862220764160156e-01 1.760610193014144897e-01 1.227990537881851196e-01 -2.784822285175323486e-01 1.214234232902526855e-01 -1.255537122488021851e-01 5.417396873235702515e-02
2.189585939049720764e-02 -1.793276369571685791e-01 -8.077554404735565186e-03 3.583691418170928955e-01 2.026740014553070068e-01 -3.318772912025451660e-01 9.454598277807235718e-02 1.027325633913278580e-02 -1.892478913068771362e-01 -1.200431808829307556e-01 7.685070484876632690e-02 9.822057932615280151e-02 1.109525114297866821e-01 -7.462495472282171249e-03 2.705809175968170166e-01 -3.757560849189758301e-01 -1.234365627169609070e-01 9.076847136020660400e-02 -1.355108469724655151e-01 1.574979722499847412e-01 2.085421234369277954e-01 1.499487757682800293e-01 -8.585060387849807739e-02 -1.041232123970985413e-01 -1.224991232156753540e-01 4.037832319736480713e-01 -8.513753116130828857e-02 1.995518989861011505e-02 -1.164253950119018555e-01 -1.553603261709213257e-01 -6.880950927734375000e-02 8.427885919809341431e-02
-1.440021693706512451e-01 -1.127728223800659180e-01 -1.614668220281600952e-01 2.466320991516113281e-02 4.957209527492523193e-01 8.287665992975234985e-02 2.983297035098075867e-02 -1.465624570846557617e-01 -1.746344715356826782e-01 -8.707091957330703735e-02 2.153490036725997925e-01 3.168563544750213623e-01 -9.051634371280670166e-02 -1.091706976294517517e-01 2.220176607370376587e-01 -1.664894670248031616e-01 -1.902013868093490601e-01 -2.454582415521144867e-02 -2.194287627935409546e-02 -1.247472614049911499e-01 -1.279416382312774658e-01 1.836926043033599854e-01 3.073733299970626831e-02 -5.600494891405105591e-02 -1.811274141073226929e-01 2.280340641736984253e-01 1.390885412693023682e-01 -3.370870947837829590e-01 -1.531080156564712524e-01 1.660084128379821777e-01 -3.424105420708656311e-02 7.710053771734237671e-02
6.266302615404129028e-02 -2.426504939794540405e-01 -2.024635821580886841e-01 7.138057798147201538e-02 2.245823740959167480e-01 1.449804306030273438e-01 -3.485921025276184082e-01 -3.819026350975036621e-01 -2.516451776027679443e-01 9.529181569814682007e-02 5.765440687537193298e-02 2.399937622249126434e-02 -9.923070669174194336e-02 -4.965383186936378479e-02 1.380011886358261108e-01 -1.349107772111892700e-01 -2.329202890396118164e-01 2.329115271568298340e-01 2.808214128017425537e-01 -2.193144522607326508e-02 -1.315269470214843750e-01 9.955536574125289917e-02 1.612020581960678101e-01 -1.295394599437713623e-01 -8.452507108449935913e-02 1.757895201444625854e-01 -1.072032004594802856e-01 -7.786636706441640854e-03 -3.267830312252044678e-01 1.294753514230251312e-02 2.806675992906093597e-02 1.061175987124443054e-01
1.034490689635276794e-01 -1.019859090447425842e-01 2.519662976264953613e-01 4.479658305644989014e-01 6.098798289895057678e-02 7.176858186721801758e-02 2.575928866863250732e-01 -1.306378096342086792e-01 -3.006176054477691650e-01 -1.166770756244659424e-01 2.356518059968948364e-01 2.071691453456878662e-01 -6.285354495048522949e-02 -1.369043886661529541e-01 -1.424998342990875244e-01 -9.469012171030044556e-02 3.094472223892807961e-03 -1.832941323518753052e-01 1.957028917968273163e-02 -7.852897047996520996e-02 3.306223154067993164e-01 2.886115908622741699e-01 1.802714020013809204e-01 5.732963234186172485e-02 3.097456134855747223e-02 -3.982590511441230774e-02 9.102703630924224854e-02 -7.808779180049896240e-02 -1.478241384029388428e-01 1.316965520381927490e-01 -2.032483518123626709e-01 -4.540551081299781799e-02
-7.617563009262084961e-02 -2.388842105865478516e-01 8.003032207489013672e-02 8.069875091314315796e-02 1.467673480510711670e-01 -3.074433803558349609e-01 -7.179124653339385986e-02 -3.900354206562042236e-01 -1.052026227116584778e-01 1.632949858903884888e-01 2.322626709938049316e-01 1.770993024110794067e-01 -1.129705905914306641e-01 -4.713195934891700745e-02 3.983848690986633301e-01 -2.121884934604167938e-02 -2.798666618764400482e-02 -1.040534749627113342e-01 -1.527606695890426636e-01 -5.857669934630393982e-02 1.398552209138870239e-01 1.427739411592483521e-01 1.597586274147033691e-01 -2.586200833320617676e-01 -1.764086484909057617e-01 2.108452469110488892e-01 1.160158589482307434e-01 1.719485521316528320e-01 -2.237973809242248535e-01 -2.521840110421180725e-02 -4.149157553911209106e-02 1.091343238949775696e-01
-3.769018128514289856e-02 -2.035914361476898193e-01 1.058920323848724365e-01 5.108009651303291321e-02 3.813423216342926025e-01 -7.487836293876171112e-03 -2.386132837273180485e-04 -2.166611850261688232e-01 -3.340432792901992798e-02 2.189743816852569580e-01 2.322933450341224670e-02 -8.432726562023162842e-02 1.643577516078948975e-01 -2.263071388006210327e-01 2.666122913360595703e-01 -1.139782741665840149e-01 -4.142667651176452637e-01 -7.140807807445526123e-02 1.343411803245544434e-01 -2.561610750854015350e-02 9.719853103160858154e-02 1.391499787569046021e-01 2.809832096099853516e-01 1.039119288325309753e-01 -2.613122165203094482e-01 1.634100526571273804e-01 7.457290310412645340e-03 2.420648336410522461e-01 -1.255669891834259033e-01 -1.458040177822113037e-01 -1.308834254741668701e-01 -1.004791185259819031e-01
2.028166055679321289e-01 -2.523973286151885986e-01 -4.092632606625556946e-02 2.191783785820007324e-01 5.152803659439086914e-02 -1.536532044410705566e-01 -7.424584776163101196e-02 -2.213221639394760132e-01 1.202061474323272705e-01 8.392397314310073853e-02 2.594583034515380859e-01 1.779563426971435547e-01 -4.267916083335876465e-02 -2.967252731323242188e-01 9.172531217336654663e-02 5.440589413046836853e-02 6.298013031482696533e-02 1.933470070362091064e-01 -7.790514081716537476e-02 8.012941479682922363e-02 1.742310225963592529e-01 6.825003027915954590e-02 2.115411311388015747e-01 -1.780890226364135742e-01 -8.738374710083007812e-02 -4.205531999468803406e-02 -1.521599739789962769e-01 1.294942349195480347e-01 9.933415567502379417e-04 -1.828076392412185669e-01 1.879552453756332397e-01 -5.094835162162780762e-01
-5.974288284778594971e-02 -1.343282461166381836e-01 -3.473173454403877258e-02 2.470727562904357910e-01 1.879207938909530640e-01 -1.796142905950546265e-01 -2.259929180145263672e-01 1.659761816263198853e-01 -1.101089864969253540e-01 -4.325658082962036133e-02 1.891350001096725464e-01 1.500922888517379761e-01 3.309706598520278931e-02 -6.525389850139617920e-02 9.362074732780456543e-02 -1.751020848751068115e-01 -2.695770859718322754e-01 -3.156501427292823792e-02 -7.999708503484725952e-02 1.338448524475097656e-01 8.884808421134948730e-02 -2.459456473588943481e-01 3.354510068893432617e-01 1.218479499220848083e-01 -2.777588069438934326e-01 3.535576760768890381e-01 -7.953955978155136108e-02 -1.425549536943435669e-01 -3.664771839976310730e-02 -1.683689355850219727e-01 -2.745167613029479980e-01 -1.589760482311248779e-01
2.479696273803710938e-01 -3.633833825588226318e-01 -8.481084555387496948e-02 3.019378185272216797e-01 1.517421752214431763e-01 -1.232591196894645691e-01 -2.087234705686569214e-02 -1.892550289630889893e-01 2.342339903116226196e-01 1.004383191466331482e-01 2.680300772190093994e-01 8.242594450712203979e-02 -2.158627361059188843e-01 -2.446382939815521240e-01 8.818429708480834961e-02 -1.208783164620399475e-01 3.574250638484954834e-01 1.581511944532394409e-01 1.156546846032142639e-01 2.434263192117214203e-02 1.346330791711807251e-01 7.610746473073959351e-02 2.237536609172821045e-01 -1.255578845739364624e-01 -1.404052674770355225e-01 2.348847500979900360e-02 -3.648072248324751854e-03 1.403841525316238403e-01 1.028199866414070129e-01 -1.336347907781600952e-01 2.292084693908691406e-02 -1.891786754131317139e-01
-1.243779882788658142e-01 -2.044985741376876831e-01 -3.634211421012878418e-02 -1.146232038736343384e-01 2.152843773365020752e-01 -3.494960963726043701e-01 -3.204845637083053589e-02 -3.037588298320770264e-01 -1.145733594894409180e-01 1.323357969522476196e-01 2.843912243843078613e-01 -3.019272163510322571e-02 -2.759194187819957733e-02 -1.490097343921661377e-01 2.330549806356430054e-01 -1.651606857776641846e-01 -4.744670912623405457e-02 -2.191616594791412354e-01 1.727192550897598267e-01 -8.540836721658706665e-02 3.841393068432807922e-02 2.310870736837387085e-01 1.594153493642807007e-01 1.612189859151840210e-01 -1.801774650812149048e-01 8.587732166051864624e-02 2.122789323329925537e-01 -9.272760152816772461e-02 -2.913298904895782471e-01 -1.162082701921463013e-01 -2.197523415088653564e-01 -1.249512210488319397e-01
-9.218204021453857422e-02 -3.117898106575012207e-01 -1.335256397724151611e-01 -9.422248229384422302e-03 9.858876466751098633e-02 -1.456870436668395996e-01 -7.748208194971084595e-02 4.291119053959846497e-02 -1.012268885970115662e-01 -8.939164131879806519e-02 7.271564751863479614e-02 2.706123590469360352e-01 -5.189019441604614258e-02 -7.718211039900779724e-03 2.112968824803829193e-03 -8.239225298166275024e-02 -6.729920208454132080e-02 -2.069577388465404510e-02 1.990210860967636108e-01 -3.147554099559783936e-01 2.773263752460479736e-01 -7.397989276796579361e-03 3.299444168806076050e-02 -2.145807445049285889e-01 -3.042995035648345947e-01 4.392338395118713379e-01 -1.744844913482666016e-01 5.493975430727005005e-02 -2.456623166799545288e-01 5.698172003030776978e-02 3.057819046080112457e-02 -2.828873693943023682e-01
-7.049130648374557495e-02 -2.912995815277099609e-01 -3.528921678662300110e-02 1.305514127016067505e-01 1.903681457042694092e-01 7.830247282981872559e-02 -1.265220642089843750e-01 -2.345332354307174683e-01 1.761758029460906982e-01 1.693313568830490112e-01 1.542121917009353638e-01 -8.251842856407165527e-02 4.969166219234466553e-02 7.575607299804687500e-02 4.367102384567260742e-01 -2.415765076875686646e-01 1.831163913011550903e-01 2.116943150758743286e-01 1.591463685035705566e-01 -1.519101113080978394e-01 1.025807633996009827e-01 8.268411457538604736e-02 -2.657160721719264984e-02 -5.848906934261322021e-02 -2.216230034828186035e-01 2.158637344837188721e-01 -1.602927297353744507e-01 -4.520996659994125366e-02 -1.251511722803115845e-01 -1.731023341417312622e-01 1.584029346704483032e-01 -2.975053191184997559e-01
-1.402113288640975952e-01 -2.187558859586715698e-01 -2.683781981468200684e-01 8.066745847463607788e-02 2.596983015537261963e-01 1.619378775358200073e-01 -4.029629006981849670e-02 -1.508229970932006836e-01 1.352461427450180054e-02 1.129568889737129211e-01 -4.945823922753334045e-02 8.881986141204833984e-02 -1.109897047281265259e-01 3.007258847355842590e-02 -5.561235547065734863e-02 -1.365444809198379517e-01 -8.959273993968963623e-02 -1.328279823064804077e-01 1.637667119503021240e-01 -3.354896903038024902e-01 1.734674125909805298e-01 2.371408790349960327e-01 1.859833747148513794e-01 -4.157666116952896118e-02 -2.822915315628051758e-01 2.055715322494506836e-01 -2.991271205246448517e-03 -9.854343533515930176e-02 -3.033863008022308350e-01 -3.316119546070694923e-04 1.096116006374359131e-01 -3.927627801895141602e-01
8.606154471635818481e-03 -2.162241339683532715e-01 -1.371639519929885864e-01 1.435031276196241379e-02 6.115028634667396545e-02 -2.627807855606079102e-01 -1.480747312307357788e-01 -1.839361637830734253e-01 -2.669053673744201660e-01 -3.413854539394378662e-02 2.965767867863178253e-02 3.429117500782012939e-01 1.054699420928955078e-01 -1.519812922924757004e-02 1.389880180358886719e-01 -2.724938392639160156e-01 4.675220698118209839e-02 1.135642454028129578e-02 -5.412792786955833435e-03 -1.256441324949264526e-01 2.730618119239807129e-01 1.371891647577285767e-01 6.371248513460159302e-02 3.468431904911994934e-02 2.625201046466827393e-01 3.138538300991058350e-01 2.976157665252685547e-01 -8.410967886447906494e-02 8.293767459690570831e-03 -3.397824764251708984e-01 -3.675852715969085693e-02 -1.143889352679252625e-01
-1.232069060206413269e-01 -1.540235877037048340e-01 1.691877469420433044e-02 2.863855659961700439e-01 2.283501476049423218e-01 6.112623959779739380e-02 -2.047089040279388428e-01 -3.098285198211669922e-01 -3.183964490890502930e-01 1.646100282669067383e-01 1.646185517311096191e-01 1.718359738588333130e-01 -1.059243083000183105e-01 -8.420845121145248413e-02 -2.809898927807807922e-02 -9.776330739259719849e-02 -3.426226675510406494e-01 -6.359759718179702759e-02 -3.421488776803016663e-02 1.891769021749496460e-01 1.430870592594146729e-01 6.067335233092308044e-02 2.961029708385467529e-01 4.171776026487350464e-02 4.926709458231925964e-02 -2.630814909934997559e-02 -6.325509399175643921e-02 -3.397587835788726807e-01 1.439303308725357056e-01 1.292705833911895752e-01 -1.876277178525924683e-01 -6.405307352542877197e-02
2.003346569836139679e-03 -3.809410929679870605e-01 -4.737963527441024780e-02 1.634623855352401733e-01 2.752735018730163574e-01 -4.676640778779983521e-02 -1.180763915181159973e-01 -2.390335500240325928e-02 -1.052075158804655075e-02 1.115987822413444519e-01 -2.679134905338287354e-01 1.965613290667533875e-02 1.030256971716880798e-01 1.611463911831378937e-02 1.778039038181304932e-01 -1.790600866079330444e-01 -1.115287989377975464e-01 1.104685366153717041e-01 1.094939839094877243e-02 -7.398556917905807495e-02 2.711906433105468750e-01 3.446429371833801270e-01 2.919543683528900146e-01 1.580355614423751831e-01 -2.279192507266998291e-01 2.527134120464324951e-01 -1.295731365680694580e-01 -1.306630969047546387e-01 -2.038297802209854126e-01 -7.577871531248092651e-02 2.016338855028152466e-01 -6.139609590172767639e-02
1.213946938514709473e-01 -3.684751987457275391e-01 -8.342013694345951080e-03 4.016578197479248047e-01 1.695768386125564575e-01 -2.107490301132202148e-01 -9.295040369033813477e-02 1.256175711750984192e-02 3.336494565010070801e-01 1.964890062808990479e-01 2.070073634386062622e-01 1.936529576778411865e-01 -2.344739586114883423e-01 -1.267512589693069458e-01 8.066557347774505615e-02 -7.146030664443969727e-02 2.223338484764099121e-01 -7.063894998282194138e-03 5.308180116117000580e-03 -1.508164685219526291e-02 4.273165389895439148e-02 2.403174191713333130e-01 1.929142922163009644e-01 -2.884777029976248741e-03 -1.088694855570793152e-01 1.358509957790374756e-01 8.286044746637344360e-02 4.710662364959716797e-02 2.051490545272827148e-01 -1.384161561727523804e-01 -9.241542965173721313e-02 -1.935501247644424438e-01
-3.157519996166229248e-01 -2.144841253757476807e-01 -2.056000679731369019e-01 1.912308186292648315e-01 3.576179146766662598e-01 -2.148708403110504150e-01 -2.114720642566680908e-01 -1.142200902104377747e-01 -2.255188301205635071e-02 6.758720427751541138e-02 3.816035091876983643e-01 1.083189547061920166e-01 2.558643370866775513e-02 -1.823419332504272461e-01 2.555436491966247559e-01 -8.346214890480041504e-02 1.208309456706047058e-01 2.039933204650878906e-02 8.002317696809768677e-02 2.178322523832321167e-01 -9.013038873672485352e-02 2.367800474166870117e-02 2.140918970108032227e-01 1.943760216236114502e-01 -1.898954659700393677e-01 1.600407212972640991e-01 6.077603902667760849e-03 -1.901084184646606445e-01 1.404436305165290833e-02 8.218959718942642212e-02 -9.433493018150329590e-02 -1.232056785374879837e-02
-4.390927031636238098e-03 -3.983151316642761230e-01 -1.135746017098426819e-01 4.321202933788299561e-01 2.300294488668441772e-01 -8.798713982105255127e-02 -1.702298969030380249e-02 -1.414374262094497681e-01 3.488613665103912354e-01 1.655840724706649780e-01 1.387916058301925659e-01 1.422713398933410645e-01 -2.190147936344146729e-01 -1.502939015626907349e-01 4.880600422620773315e-02 -2.032594196498394012e-02 1.720051616430282593e-01 -7.266595214605331421e-02 3.850802779197692871e-02 6.469333171844482422e-02 1.010837256908416748e-01 2.530806362628936768e-01 1.238855421543121338e-01 -2.016032785177230835e-01 -1.329726874828338623e-01 4.826971516013145447e-02 4.431673139333724976e-02 -3.868307545781135559e-02 2.520932257175445557e-01 -6.933539640158414841e-03 -1.659624874591827393e-01 -1.155994385480880737e-01
-2.510268986225128174e-01 -4.578038156032562256e-01 1.379495859146118164e-01 4.026204720139503479e-02 2.905301749706268311e-01 -3.180317580699920654e-02 1.452180445194244385e-01 -1.021059229969978333e-01 -3.605812489986419678e-01 -6.181111186742782593e-02 -1.016967147588729858e-01 -4.278029501438140869e-02 -3.531422913074493408e-01 -2.332810610532760620e-01 1.902119219303131104e-01 -4.724160209298133850e-02 4.284977167844772339e-02 8.784044533967971802e-02 3.386734519153833389e-03 8.180963993072509766e-02 -5.483168642967939377e-03 -6.185716018080711365e-02 1.390865147113800049e-01 1.261530667543411255e-01 -1.642747074365615845e-01 2.292054742574691772e-01 6.154713407158851624e-02 -1.531937718391418457e-01 -3.813245147466659546e-02 -8.570913225412368774e-02 2.122054249048233032e-02 -2.342275828123092651e-01
-3.419166058301925659e-02 -4.296519160270690918e-01 4.819299280643463135e-02 2.572504803538322449e-02 2.488261312246322632e-01 -2.790536284446716309e-01 -7.537742704153060913e-02 -2.771057486534118652e-01 -1.745157688856124878e-01 2.565188109874725342e-01 4.032324552536010742e-01 -1.630606949329376221e-01 1.436729878187179565e-01 -1.579840481281280518e-01 4.345967248082160950e-02 1.798565983772277832e-01 -8.532053977251052856e-02 7.484273612499237061e-02 1.396426707506179810e-01 -1.809578090906143188e-01 4.862507805228233337e-02 1.713212430477142334e-01 8.652932196855545044e-02 -7.036235183477401733e-02 -2.150784879922866821e-01 -4.358223639428615570e-03 8.092998713254928589e-02 2.922899089753627777e-02 -6.494974344968795776e-02 -7.005885243415832520e-02 -2.236624360084533691e-01 -3.995629772543907166e-02
-1.176355481147766113e-01 -3.109636902809143066e-01 1.326975822448730469e-01 1.476825177669525146e-01 2.872309088706970215e-01 -3.368379175662994385e-01 -8.460237085819244385e-02 -1.529810279607772827e-01 -1.194416582584381104e-01 9.794556349515914917e-02 4.116705060005187988e-01 5.839591845870018005e-02 -1.121207699179649353e-01 -9.627220034599304199e-02 3.331371247768402100e-01 2.002123445272445679e-01 1.282678246498107910e-01 1.277588959783315659e-02 -2.219014335423707962e-03 7.463905215263366699e-02 1.583276502788066864e-02 1.225991100072860718e-01 3.063574135303497314e-01 1.144593954086303711e-01 3.195524960756301880e-02 1.245117932558059692e-01 -3.055623359978199005e-02 -2.498857527971267700e-01 -1.119886934757232666e-01 -3.982968255877494812e-02 -1.817433349788188934e-02 1.228320822119712830e-01
1.276380568742752075e-02 -3.272724151611328125e-01 -1.006133761256933212e-02 3.829311132431030273e-01 2.998444139957427979e-01 -1.766030341386795044e-01 -3.326265513896942139e-02 1.513459021225571632e-03 2.394248247146606445e-01 4.305113106966018677e-02 2.005570828914642334e-01 1.072772666811943054e-01 -2.743499577045440674e-01 -1.110258996486663818e-01 -4.747903719544410706e-02 -7.817395031452178955e-02 1.893944591283798218e-01 3.100015409290790558e-02 1.574171483516693115e-01 4.172667860984802246e-02 1.663135886192321777e-01 3.455847501754760742e-02 3.370289802551269531e-01 -1.289581060409545898e-01 -2.843480706214904785e-01 6.569722294807434082e-02 1.072693523019552231e-02 -2.984858304262161255e-02 2.167731523513793945e-01 -9.510100632905960083e-02 -4.934178292751312256e-02 -2.232662886381149292e-01
-7.897218316793441772e-02 -2.114719152450561523e-01 -1.725005544722080231e-02 3.511093556880950928e-02 -3.471765667200088501e-02 -2.004076689481735229e-01 6.573939323425292969e-02 -1.106120739132165909e-02 -2.469610422849655151e-01 2.010998278856277466e-01 -7.940886914730072021e-02 2.961571216583251953e-01 3.377658128738403320e-02 -2.445824891328811646e-01 1.503750085830688477e-01 -1.282711327075958252e-01 2.573616504669189453e-01 1.138530448079109192e-01 4.203590750694274902e-01 3.023303300142288208e-02 7.763283699750900269e-02 3.087584972381591797e-01 1.873333752155303955e-01 -8.892390131950378418e-02 -1.391090154647827148e-01 1.313842087984085083e-01 -1.232619434595108032e-01 -2.771248519420623779e-01 -7.624259591102600098e-02 -1.257974207401275635e-01 4.059487208724021912e-02 -2.305709719657897949e-01
1.780091524124145508e-01 -3.735879361629486084e-01 1.177480593323707581e-01 2.371487766504287720e-01 2.828464806079864502e-01 6.100552901625633240e-02 -3.713218867778778076e-02 2.591119408607482910e-01 2.221418172121047974e-02 1.426586061716079712e-01 2.482478506863117218e-02 1.766207963228225708e-01 -1.563314497470855713e-01 1.177545078098773956e-02 -2.313778735697269440e-03 -5.522347614169120789e-02 2.355144917964935303e-01 1.527109891176223755e-01 1.370471268892288208e-01 -1.987357437610626221e-01 1.696808263659477234e-02 1.884622275829315186e-01 -5.170552525669336319e-03 -2.192252427339553833e-01 -3.423607945442199707e-01 1.858601719141006470e-01 -1.558109074831008911e-01 1.034648716449737549e-02 -2.817507982254028320e-01 1.132453531026840210e-01 -4.683704674243927002e-02 -1.860403418540954590e-01
-4.634390771389007568e-02 -3.459221124649047852e-01 3.033972810953855515e-03 -1.367935677990317345e-03 4.486734867095947266e-01 -1.516784578561782837e-01 -1.233887448906898499e-01 -2.512992918491363525e-01 -1.067992225289344788e-01 1.032638698816299438e-01 -1.997986808419227600e-02 -9.607945382595062256e-02 5.514294281601905823e-02 -1.971366554498672485e-01 2.427903711795806885e-01 -3.215923160314559937e-02 -2.106689512729644775e-01 -4.140555113554000854e-02 1.008980125188827515e-01 -1.920699030160903931e-01 -4.616716876626014709e-02 1.896447539329528809e-01 5.656462162733078003e-02 1.120624467730522156e-01 -2.303745597600936890e-01 2.156816273927688599e-01 2.196430116891860962e-01 4.784757643938064575e-02 -1.020483002066612244e-01 -1.306723505258560181e-01 -3.423837721347808838e-01 -6.591372191905975342e-03
-1.580907031893730164e-02 -3.566678166389465332e-01 -1.072330027818679810e-01 -8.176105469465255737e-02 4.693218767642974854e-01 2.282599210739135742e-01 -1.334286630153656006e-01 -9.554065763950347900e-02 2.112660855054855347e-01 8.282837271690368652e-02 1.022828519344329834e-01 6.604307889938354492e-02 -7.705305516719818115e-02 -5.058062449097633362e-02 1.967565417289733887e-01 -2.887746691703796387e-01 -3.701019566506147385e-03 -3.203465044498443604e-02 4.959263652563095093e-02 -1.407120376825332642e-01 1.868188679218292236e-01 1.742236763238906860e-01 3.023064732551574707e-01 -7.759683765470981598e-03 -4.452323168516159058e-02 2.143622636795043945e-01 -7.290998101234436035e-02 5.009807646274566650e-02 -9.683582931756973267e-02 -1.395164728164672852e-01 3.734533861279487610e-02 -3.035472929477691650e-01
-1.962707191705703735e-02 -3.508450686931610107e-01 -1.069863289594650269e-01 3.725110590457916260e-01 3.101393878459930420e-01 -3.098575770854949951e-02 3.350258106365799904e-03 -4.885253682732582092e-02 3.045929074287414551e-01 7.086295634508132935e-02 1.558433026075363159e-01 9.113000333309173584e-02 -2.492174357175827026e-01 -1.377832293510437012e-01 9.772337973117828369e-02 -6.881053000688552856e-02 2.083344608545303345e-01 1.167598739266395569e-01 1.672078371047973633e-01 5.477905645966529846e-02 6.354724615812301636e-02 2.149665057659149170e-01 1.155743524432182312e-01 -1.659125685691833496e-01 -2.211758345365524292e-01 1.177722960710525513e-01 6.232633069157600403e-02 3.018821822479367256e-03 2.847944200038909912e-01 -6.327242404222488403e-02 -1.232315972447395325e-01 -2.342871427536010742e-01
4.420991241931915283e-02 -1.950928866863250732e-01 -9.040628559887409210e-03 1.856122314929962158e-01 2.204774767160415649e-01 -2.915712893009185791e-01 -4.113588482141494751e-02 -3.179682195186614990e-01 -5.989022552967071533e-02 2.661236822605133057e-01 3.494408130645751953e-01 1.065155193209648132e-01 -1.878415793180465698e-01 -4.128300398588180542e-02 2.761417329311370850e-01 7.111390680074691772e-02 3.209011554718017578e-01 -2.099030092358589172e-02 -1.777623593807220459e-01 8.221516758203506470e-02 1.813863366842269897e-01 -2.111286297440528870e-02 9.455479681491851807e-02 3.076144726946949959e-03 -7.449188083410263062e-02 1.768550574779510498e-01 -4.970331862568855286e-02 -3.511484712362289429e-02 -5.781742557883262634e-02 -2.075792700052261353e-01 -3.027586936950683594e-01 -1.298442110419273376e-02
1.006790772080421448e-01 -2.086662352085113525e-01 -6.527933478355407715e-02 3.596681952476501465e-01 2.225834727287292480e-01 -1.386922597885131836e-01 7.103750854730606079e-02 1.572509706020355225e-01 1.271208524703979492e-01 8.498501777648925781e-02 -2.260367013514041901e-02 -8.868873119354248047e-03 -1.906071454286575317e-01 1.934879422187805176e-01 4.748479276895523071e-02 -1.967153102159500122e-01 -2.561187446117401123e-01 -2.167967110872268677e-01 3.209253028035163879e-02 -1.112136095762252808e-01 8.483171463012695312e-02 1.641958802938461304e-01 2.062049210071563721e-01 -1.836545616388320923e-01 -3.120550215244293213e-01 2.726260386407375336e-02 1.492714583873748779e-01 -3.413851559162139893e-01 -1.225066184997558594e-01 -1.343921869993209839e-01 -2.627292275428771973e-01 2.985341008752584457e-03
-6.502570956945419312e-02 -3.525370359420776367e-01 -8.082121610641479492e-02 1.588583588600158691e-01 3.463206589221954346e-01 4.263027757406234741e-02 -3.769079968333244324e-02 4.888229444622993469e-02 -2.359327971935272217e-01 1.505167782306671143e-01 -1.456559449434280396e-01 1.033277139067649841e-01 -7.041608542203903198e-02 1.185261607170104980e-01 1.923429518938064575e-01 -9.031902253627777100e-02 -1.158657371997833252e-01 2.013638764619827271e-01 1.517136543989181519e-01 -1.051481142640113831e-01 1.736370623111724854e-01 1.060745045542716980e-01 3.383362293243408203e-01 1.832680851221084595e-01 1.811171509325504303e-02 1.622047573328018188e-01 -9.187833964824676514e-02 -5.119572207331657410e-02 -3.187522292137145996e-01 -5.913098528981208801e-02 2.726821005344390869e-01 -2.124191671609878540e-01
2.082256823778152466e-01 -3.223301768302917480e-01 1.287903450429439545e-02 3.420711755752563477e-01 8.931153267621994019e-02 -1.572594493627548218e-01 7.327995263040065765e-03 -1.294771134853363037e-01 2.489433586597442627e-01 -3.799721226096153259e-02 2.347526401281356812e-01 -1.836404763162136078e-02 -3.587674498558044434e-01 -3.166531324386596680e-01 7.799682766199111938e-02 1.356055289506912231e-01 3.278197720646858215e-02 1.406296193599700928e-01 1.401300430297851562e-01 -1.145765557885169983e-01 1.454675495624542236e-01 8.923283219337463379e-02 2.240527570247650146e-01 -5.577320978045463562e-02 -6.077392026782035828e-02 8.779342472553253174e-02 8.111807703971862793e-02 1.025465056300163269e-01 2.450402677059173584e-01 -2.055650800466537476e-01 1.507547497749328613e-02 -2.159814834594726562e-01
-1.461614668369293213e-01 -4.206834137439727783e-01 1.113246977329254150e-01 2.988265454769134521e-01 1.339893639087677002e-01 -1.291666030883789062e-01 -7.993099838495254517e-02 -1.081508174538612366e-01 -1.153137609362602234e-01 2.282584011554718018e-01 3.507230281829833984e-01 -4.869345948100090027e-02 -5.599309131503105164e-02 -2.073519676923751831e-01 1.829755753278732300e-01 -4.790596291422843933e-02 5.524735525250434875e-02 -2.705842554569244385e-01 7.063731551170349121e-02 1.762102544307708740e-01 -1.059473007917404175e-01 5.547537282109260559e-02 2.434929758310317993e-01 1.861792206764221191e-01 1.505832094699144363e-02 1.643356978893280029e-01 -5.568849295377731323e-02 -2.101480811834335327e-01 -1.880743503570556641e-01 -4.924397915601730347e-03 -1.725834012031555176e-01 1.196992322802543640e-01
-7.140431553125381470e-02 -8.778823167085647583e-02 -4.739276692271232605e-02 2.827458381652832031e-01 1.384656131267547607e-01 -7.165062427520751953e-02 -2.059461362659931183e-02 6.636790931224822998e-02 -1.078308969736099243e-01 -5.456614494323730469e-02 3.243528604507446289e-01 1.024195402860641479e-01 2.205729186534881592e-01 4.190507903695106506e-02 2.381473928689956665e-01 -3.094540238380432129e-01 -1.511922180652618408e-01 -2.107916772365570068e-02 -3.759434521198272705e-01 7.488809525966644287e-02 3.140018284320831299e-01 2.071096450090408325e-01 1.158452481031417847e-01 1.345522850751876831e-01 -2.073596566915512085e-01 3.057918548583984375e-01 -6.656418740749359131e-02 -1.403557360172271729e-01 -9.775716066360473633e-02 6.710007786750793457e-02 -1.555795371532440186e-01 2.284933254122734070e-02
-3.387191146612167358e-02 -2.257237136363983154e-01 1.298268288373947144e-01 3.748206794261932373e-01 3.495819568634033203e-01 -2.556191682815551758e-01 -2.070439793169498444e-02 1.445882767438888550e-01 2.525262534618377686e-01 6.043524667620658875e-02 7.676821947097778320e-02 1.643013209104537964e-01 -2.175171226263046265e-01 -1.638543754816055298e-01 -8.313405513763427734e-02 -1.475818082690238953e-02 1.756106764078140259e-01 1.775916665792465210e-01 7.244449108839035034e-02 -9.768469631671905518e-02 8.658993244171142578e-02 2.382419556379318237e-01 2.653761804103851318e-01 -2.209751307964324951e-01 -2.024201452732086182e-01 8.745803683996200562e-02 1.201507053337991238e-03 1.530871167778968811e-02 1.484655030071735382e-02 -1.909246742725372314e-01 -7.049713283777236938e-02 -2.211119681596755981e-01
4.789391905069351196e-02 -2.800194621086120605e-01 -1.443441361188888550e-01 1.782173365354537964e-01 8.276978135108947754e-02 -4.049824476242065430e-01 7.364245504140853882e-02 -1.283849626779556274e-01 6.146746873855590820e-02 -1.863888204097747803e-01 -8.107882738113403320e-02 8.869759738445281982e-02 -1.031275168061256409e-01 2.852571308612823486e-01 2.421837896108627319e-01 2.065286785364151001e-02 -1.426800936460494995e-01 -1.181541681289672852e-01 1.079938374459743500e-02 -1.541347652673721313e-01 1.216812133789062500e-01 2.332444787025451660e-01 3.142375349998474121e-01 8.208650350570678711e-02 -1.083003059029579163e-01 4.130005836486816406e-02 -2.752362191677093506e-01 5.579151958227157593e-02 1.405802220106124878e-01 -1.011483520269393921e-01 -3.212515711784362793e-01 -1.072427183389663696e-01
2.423348575830459595e-01 -2.639599144458770752e-01 -2.481965348124504089e-03 1.523590832948684692e-01 1.474548727273941040e-01 -5.739818885922431946e-02 -1.468609124422073364e-01 -2.812808156013488770e-01 1.035589873790740967e-01 -9.236884303390979767e-03 -2.167964726686477661e-02 1.254807859659194946e-01 -7.964899390935897827e-02 -2.508769743144512177e-02 3.133417963981628418e-01 -3.338358700275421143e-01 -2.449982566758990288e-03 -1.501044142059981823e-03 1.442226469516754150e-01 -6.971736252307891846e-02 1.239508464932441711e-01 -7.937376201152801514e-02 1.445443481206893921e-01 1.056644096970558167e-01 -2.021897584199905396e-01 -4.254926741123199463e-02 -1.921425014734268188e-01 -2.035084925591945648e-02 6.796479225158691406e-03 -3.198884725570678711e-01 1.270111948251724243e-01 -4.484477639198303223e-01
7.102947682142257690e-02 -3.146352171897888184e-01 -1.118448078632354736e-01 1.202487722039222717e-01 -4.863931331783533096e-03 1.887269318103790283e-01 -3.713658154010772705e-01 1.687721312046051025e-01 1.542407274246215820e-01 1.449251174926757812e-01 3.177562355995178223e-01 1.276631187647581100e-02 -1.583778709173202515e-01 -2.907972969114780426e-02 6.660678237676620483e-02 1.558029907755553722e-03 -1.996477097272872925e-01 1.062453491613268852e-03 -6.998268421739339828e-03 7.022905349731445312e-02 -4.769548773765563965e-03 1.203328743577003479e-01 3.020775876939296722e-02 -2.814627438783645630e-02 -1.216082572937011719e-01 3.632751703262329102e-01 -8.922225981950759888e-02 -6.190935149788856506e-02 -2.030199617147445679e-01 -4.333184361457824707e-01 2.827564813196659088e-02 -2.031687498092651367e-01
-2.859285175800323486e-01 -1.517115086317062378e-01 -7.033648341894149780e-02 2.210275381803512573e-01 3.895808458328247070e-01 -1.039891541004180908e-01 -2.179499566555023193e-01 1.556166913360357285e-02 -7.718370854854583740e-02 -1.321945711970329285e-02 1.637881696224212646e-01 9.700421988964080811e-02 1.737021803855895996e-01 1.613435894250869751e-01 -6.243381649255752563e-02 -3.415873944759368896e-01 -2.749677002429962158e-02 -7.140649110078811646e-02 1.693996973335742950e-02 8.453600853681564331e-02 2.940657436847686768e-01 1.758365333080291748e-01 2.188643962144851685e-01 2.109038531780242920e-01 -1.976982802152633667e-01 1.942303478717803955e-01 -1.332930028438568115e-01 -1.914896368980407715e-01 1.073802486062049866e-01 7.249498739838600159e-03 -2.076337486505508423e-01 -5.422857776284217834e-02
9.793046116828918457e-02 -2.212244421243667603e-01 -1.041518077254295349e-01 1.943078190088272095e-01 1.321898847818374634e-01 -3.530086576938629150e-01 2.691447138786315918e-01 -1.799930334091186523e-01 -3.314955532550811768e-01 1.675947010517120361e-01 1.663640737533569336e-01 1.727613657712936401e-01 -3.954767286777496338e-01 -3.475099429488182068e-02 2.801146544516086578e-02 -2.132488787174224854e-01 -1.557466089725494385e-01 -9.723801910877227783e-02 1.230794042348861694e-01 -6.470578256994485855e-03 -8.647931367158889771e-02 3.129771053791046143e-01 1.090938523411750793e-01 8.439394831657409668e-02 1.446965336799621582e-01 -1.238419301807880402e-02 5.069188773632049561e-02 -1.368210911750793457e-01 -1.615964621305465698e-01 -6.619454175233840942e-02 -1.508132740855216980e-02 1.039703376591205597e-02
2.714413702487945557e-01 -3.107334375381469727e-01 -4.330484662204980850e-04 2.953076362609863281e-01 2.617142796516418457e-01 1.684043705463409424e-01 -1.828044205904006958e-01 -7.188653945922851562e-02 4.459265246987342834e-02 1.212411597371101379e-01 4.956295341253280640e-02 4.427117109298706055e-02 -1.391322314739227295e-01 2.745459042489528656e-02 -1.282315887510776520e-02 -5.796550959348678589e-02 2.973507530987262726e-02 3.091674149036407471e-01 3.427884727716445923e-02 -7.332365959882736206e-03 1.383392065763473511e-01 3.701452314853668213e-01 -6.681874394416809082e-02 1.508957296609878540e-01 -3.204103708267211914e-01 6.350921839475631714e-02 1.679047793149948120e-01 5.860771983861923218e-02 -1.424948126077651978e-01 -1.819319128990173340e-01 2.004138082265853882e-01 -2.222785204648971558e-01
-1.472010463476181030e-01 -3.006986379623413086e-01 -1.098789051175117493e-01 3.796955347061157227e-01 7.026625424623489380e-02 -1.356890797615051270e-01 1.231496855616569519e-01 2.273706197738647461e-01 -2.566122114658355713e-01 -2.135203592479228973e-02 -6.057262048125267029e-02 1.710533946752548218e-01 3.921522945165634155e-02 4.728757962584495544e-02 1.846621781587600708e-01 2.336160512641072273e-03 -3.115369677543640137e-01 1.051769182085990906e-01 4.487806931138038635e-02 6.345184147357940674e-02 1.119725555181503296e-01 7.302568107843399048e-02 1.531834304332733154e-01 1.275871098041534424e-01 -3.457148075103759766e-01 1.086137518286705017e-01 -9.305534511804580688e-02 1.347601413726806641e-01 -3.010092377662658691e-01 4.080742597579956055e-02 -2.682401835918426514e-01 -1.010574996471405029e-01
-5.484974011778831482e-02 -2.838748097419738770e-01 -1.394741982221603394e-01 1.118486630730330944e-03 3.202201426029205322e-01 -5.481971427798271179e-02 1.577941030263900757e-01 -1.519992649555206299e-01 -1.847036629915237427e-01 2.097469717264175415e-01 3.974994719028472900e-01 1.455625593662261963e-01 4.309870302677154541e-02 4.564035683870315552e-02 1.228886917233467102e-01 -2.453140318393707275e-01 1.021521687507629395e-01 2.409073896706104279e-02 -1.413779407739639282e-01 8.102613687515258789e-02 1.185102239251136780e-01 2.012163549661636353e-01 7.096327841281890869e-02 -1.878080666065216064e-01 -4.124214649200439453e-01 1.780859567224979401e-02 1.696384549140930176e-01 5.349587276577949524e-02 -1.146344617009162903e-01 -1.405848413705825806e-01 -1.940997540950775146e-01 -4.292251542210578918e-02
2.560725994408130646e-02 4.478204622864723206e-02 -1.028721630573272705e-01 2.748581767082214355e-01 2.582430541515350342e-01 -1.718838363885879517e-01 -1.479636039584875107e-02 8.276753127574920654e-02 1.163869649171829224e-01 6.796510517597198486e-02 1.854035407304763794e-01 -1.618304103612899780e-01 -1.059924662113189697e-01 1.840708106756210327e-01 7.675039768218994141e-02 -5.105739086866378784e-02 -2.146425545215606689e-01 -5.870057269930839539e-02 2.015539407730102539e-01 -1.140565145760774612e-02 1.904133707284927368e-01 2.260400056838989258e-01 3.660032153129577637e-01 -1.169560551643371582e-01 -3.332771360874176025e-02 5.146778002381324768e-02 -2.428771704435348511e-01 -7.736857980489730835e-02 -2.013082206249237061e-01 -2.425629198551177979e-01 -3.256050348281860352e-01 -2.760225832462310791e-01
-1.856311559677124023e-01 -1.610390096902847290e-01 -6.508380174636840820e-02 6.622265558689832687e-03 5.005625486373901367e-01 2.633607089519500732e-01 -4.897677153348922729e-02 5.458415672183036804e-02 -2.432042211294174194e-01 2.246606722474098206e-02 -7.426337897777557373e-02 2.539990544319152832e-01 -2.264271117746829987e-02 -2.762812077999114990e-01 1.992821097373962402e-01 -2.651916258037090302e-02 3.619629517197608948e-02 3.088324330747127533e-02 1.719148010015487671e-01 -1.451638042926788330e-01 -6.951648741960525513e-02 2.939831316471099854e-01 -6.367181986570358276e-02 3.103975392878055573e-02 -1.196074858307838440e-01 2.194143980741500854e-01 -1.446823179721832275e-01 -1.889636963605880737e-01 1.107857674360275269e-01 -6.014142930507659912e-02 -2.186346799135208130e-01 -1.764530092477798462e-01
-7.919672131538391113e-02 -3.374354243278503418e-01 8.219435065984725952e-02 1.545346677303314209e-01 3.873707950115203857e-01 -1.932092607021331787e-01 -8.575790375471115112e-02 -1.452453583478927612e-01 -6.750360876321792603e-02 2.614316344261169434e-01 3.598224818706512451e-01 -1.231791973114013672e-01 -2.237852960824966431e-01 -1.234085559844970703e-01 1.626106947660446167e-01 1.789187192916870117e-01 2.282143197953701019e-02 -1.187745034694671631e-01 -1.385610178112983704e-02 1.526645720005035400e-01 3.420728072524070740e-02 1.239225119352340698e-01 1.918494403362274170e-01 1.503644287586212158e-01 6.776713579893112183e-02 1.993193477392196655e-01 9.057980030775070190e-02 -2.481303513050079346e-01 -8.160138875246047974e-02 7.684513181447982788e-02 -2.265837937593460083e-01 3.467358415946364403e-03
1.868985593318939209e-01 2.587687596678733826e-02 -1.488115340471267700e-01 1.185808479785919189e-01 2.275099754333496094e-01 1.357079669833183289e-02 8.139725774526596069e-02 2.535917097702622414e-03 -3.542087972164154053e-02 2.555143460631370544e-02 1.023447439074516296e-01 2.400351762771606445e-01 1.293007284402847290e-01 -8.969286829233169556e-02 1.623704582452774048e-01 -9.857530146837234497e-02 8.202739059925079346e-02 -3.003493137657642365e-02 2.761300802230834961e-01 3.173676878213882446e-02 3.242534995079040527e-01 2.596187591552734375e-01 1.268660426139831543e-01 7.109426427632570267e-03 7.207816839218139648e-02 4.244056642055511475e-01 8.639324456453323364e-02 -2.758627533912658691e-01 -1.240328624844551086e-01 -3.087040968239307404e-02 -4.242357313632965088e-01 -2.571686403825879097e-03
8.855505287647247314e-02 -3.917600512504577637e-01 -1.405869722366333008e-01 2.647256553173065186e-01 3.478170633316040039e-01 -1.030633300542831421e-01 1.083601787686347961e-01 -2.593527436256408691e-01 -1.528425216674804688e-01 4.183631017804145813e-02 2.164989709854125977e-01 -1.006476059556007385e-01 3.179089725017547607e-02 3.634399548172950745e-02 1.083081886172294617e-01 -1.010531336069107056e-01 -1.137977838516235352e-01 -2.990325540304183960e-02 -1.547092050313949585e-01 1.610290110111236572e-01 7.090067490935325623e-03 2.083674669265747070e-01 2.054115757346153259e-02 2.061203122138977051e-01 -4.007457196712493896e-01 6.662496179342269897e-02 9.543693810701370239e-02 -7.098004966974258423e-02 -1.772743314504623413e-01 -1.781881302595138550e-01 -1.887450665235519409e-01 6.146498024463653564e-02
3.442669752985239029e-03 -3.339206278324127197e-01 -2.658162415027618408e-01 2.361786216497421265e-01 1.758116781711578369e-01 1.109729483723640442e-01 1.041556708514690399e-02 -1.199276074767112732e-01 -2.178346663713455200e-01 9.680966287851333618e-02 -9.270264208316802979e-02 1.115776896476745605e-01 1.174059808254241943e-01 -1.262784302234649658e-01 9.266189485788345337e-02 1.723119616508483887e-01 -1.858268827199935913e-01 7.056349515914916992e-02 -2.888568677008152008e-02 4.525207728147506714e-02 -1.394294761121273041e-02 -8.364287763833999634e-02 3.090345859527587891e-01 -3.508752286434173584e-01 -3.207883834838867188e-01 3.556881099939346313e-02 2.389428168535232544e-01 -4.860781878232955933e-02 -5.885148793458938599e-02 -1.161480993032455444e-01 -2.629427611827850342e-01 -2.013360708951950073e-01
2.609223723411560059e-01 -4.287787154316902161e-02 -4.014361500740051270e-01 1.565771847963333130e-01 1.650736182928085327e-01 -8.068159222602844238e-02 7.574557512998580933e-02 1.664163470268249512e-01 -1.439442187547683716e-01 2.653920352458953857e-01 1.552942693233489990e-01 1.142938062548637390e-01 -1.876156330108642578e-01 7.635875791311264038e-02 2.886170744895935059e-01 -1.847624331712722778e-01 4.879066348075866699e-02 2.991637960076332092e-02 1.323023885488510132e-01 -1.942497864365577698e-02 1.519360020756721497e-02 2.908287346363067627e-01 3.335442245006561279e-01 2.152562439441680908e-01 1.801672130823135376e-01 -4.979358240962028503e-02 9.595667570829391479e-02 -5.664837732911109924e-02 -6.914857029914855957e-02 -1.735185831785202026e-02 -2.683089077472686768e-01 -4.938491061329841614e-02
-8.649478666484355927e-03 -2.772370278835296631e-01 1.041001975536346436e-01 1.621285378932952881e-01 2.744249403476715088e-01 -2.954260110855102539e-01 -2.304501384496688843e-01 -4.749775677919387817e-02 -2.635315358638763428e-01 1.491349935531616211e-01 2.149692773818969727e-01 9.256222844123840332e-02 -3.019407391548156738e-01 -2.381598800420761108e-01 1.708616465330123901e-01 2.431116998195648193e-01 3.525466471910476685e-02 -1.570197045803070068e-01 3.002816811203956604e-03 2.152978181838989258e-01 1.168423444032669067e-01 -8.551729470491409302e-02 3.163046240806579590e-01 1.151965744793415070e-02 4.935960471630096436e-02 1.879429668188095093e-01 -6.932044867426156998e-03 4.004916921257972717e-02 -3.300074487924575806e-02 -3.386659920215606689e-02 -2.215593606233596802e-01 -3.458537906408309937e-02
2.160147577524185181e-01 -1.392289847135543823e-01 4.529974982142448425e-02 2.354175895452499390e-01 4.761313796043395996e-01 -1.047792509198188782e-01 6.381852924823760986e-02 -2.156693190336227417e-01 -2.937192022800445557e-01 -2.819215059280395508e-01 1.271015107631683350e-01 -5.025560967624187469e-03 -2.624193131923675537e-01 -2.789686247706413269e-02 2.198944091796875000e-01 4.975568503141403198e-02 8.285611867904663086e-02 1.682349666953086853e-02 -1.338796764612197876e-01 6.032883375883102417e-02 6.636723875999450684e-02 -3.487383946776390076e-02 2.779179811477661133e-01 2.779380418360233307e-02 -3.272386789321899414e-01 1.715103983879089355e-01 -5.558751150965690613e-02 1.150293350219726562e-01 3.728654608130455017e-02 -1.117476150393486023e-01 6.080160662531852722e-02 -5.541592091321945190e-02
-2.211054265499114990e-01 -1.234781146049499512e-01 -2.782882750034332275e-02 4.291015565395355225e-01 2.670982182025909424e-01 -4.504647105932235718e-03 -3.070982098579406738e-01 -4.357597976922988892e-02 1.414657086133956909e-01 -4.258676618337631226e-02 2.214329540729522705e-01 1.231017857789993286e-01 -1.368481069803237915e-01 -1.023349836468696594e-01 1.635569036006927490e-01 -5.566883832216262817e-02 1.387531310319900513e-01 2.101906836032867432e-01 1.025235056877136230e-01 5.339608062058687210e-03 7.351248711347579956e-02 2.827653288841247559e-01 2.682380378246307373e-01 2.612260356545448303e-02 9.899287670850753784e-02 -1.515883654356002808e-01 -2.554336190223693848e-01 -3.416758403182029724e-02 1.866573840379714966e-01 -9.617860615253448486e-02 1.817596107721328735e-01 -1.733313500881195068e-01
6.619897484779357910e-02 -3.401531875133514404e-01 -6.432026624679565430e-02 7.345582544803619385e-02 1.492816060781478882e-01 1.363649517297744751e-01 -2.219717949628829956e-01 -7.722797989845275879e-02 1.191021874547004700e-01 1.842174977064132690e-01 3.948171436786651611e-02 2.595739252865314484e-02 -2.854257822036743164e-01 -2.960872463881969452e-02 1.054397225379943848e-01 -2.827652394771575928e-01 2.551325596868991852e-03 -2.144812420010566711e-02 7.040234655141830444e-02 -2.009950280189514160e-01 2.028288543224334717e-01 9.945920109748840332e-02 2.815157771110534668e-01 -3.921948745846748352e-02 -1.325728148221969604e-01 1.421314924955368042e-01 -1.782262325286865234e-01 -1.661740615963935852e-02 -1.672294586896896362e-01 -1.535985320806503296e-01 7.719941437244415283e-02 -4.954934716224670410e-01
-5.529758706688880920e-02 4.370540846139192581e-03 -3.490332141518592834e-02 4.286948442459106445e-01 1.605875194072723389e-01 1.211007758975028992e-01 -1.094934940338134766e-01 1.121206209063529968e-01 -1.102665513753890991e-01 -3.299272060394287109e-02 2.350952178239822388e-01 -1.546734757721424103e-02 -1.433015763759613037e-01 -1.684743762016296387e-01 -1.606314182281494141e-01 -1.741930544376373291e-01 -2.275902032852172852e-02 -5.315339658409357071e-03 7.396157085895538330e-02 -1.344289779663085938e-01 1.086917519569396973e-01 1.531555503606796265e-01 2.493907809257507324e-01 -3.521887958049774170e-01 4.396575689315795898e-02 -1.748294979333877563e-01 1.749966293573379517e-01 -2.886888086795806885e-01 -2.167224586009979248e-01 -6.417996436357498169e-02 1.840352825820446014e-02 -3.600145280361175537e-01
-2.484654784202575684e-01 -1.730093210935592651e-01 3.066180273890495300e-02 2.312812805175781250e-01 3.835641145706176758e-01 7.572079077363014221e-03 -3.019052743911743164e-01 1.046500578522682190e-01 -2.699769735336303711e-01 -8.314162492752075195e-03 -6.574713438749313354e-02 1.693908274173736572e-01 -2.442758828401565552e-01 -6.398867070674896240e-02 3.924411833286285400e-01 -4.965772852301597595e-02 -2.138395458459854126e-01 1.393179446458816528e-01 1.978377401828765869e-01 -4.501212388277053833e-02 1.132524758577346802e-01 2.479663938283920288e-01 -1.460352540016174316e-01 -4.137427732348442078e-02 -1.485439538955688477e-01 1.184556707739830017e-01 -6.955325603485107422e-02 -1.639370620250701904e-01 -3.478199010714888573e-03 2.220181748270988464e-02 -7.969889044761657715e-02 9.441551752388477325e-03
-1.223197579383850098e-01 -6.391859054565429688e-02 -2.906220033764839172e-02 4.978783428668975830e-01 2.593003809452056885e-01 1.418246626853942871e-01 -1.838349737226963043e-02 -2.328611314296722412e-01 1.173102706670761108e-01 2.631720006465911865e-01 3.333944082260131836e-02 1.624171584844589233e-01 -5.293159931898117065e-02 3.968921303749084473e-02 -6.222300603985786438e-02 -1.557112336158752441e-01 2.657019649632275105e-04 -5.917759984731674194e-02 -3.783993795514106750e-02 -1.116289384663105011e-02 3.815227448940277100e-01 5.736337974667549133e-02 1.603676527738571167e-01 -6.629922986030578613e-02 -1.721079796552658081e-01 8.326671272516250610e-02 -2.072017490863800049e-01 2.231986373662948608e-01 -2.536572217941284180e-01 -2.336147725582122803e-01 -5.793682485818862915e-02 -1.081843301653862000e-01
7.378638722002506256e-03 -2.120788544416427612e-01 -4.023873433470726013e-02 1.743828952312469482e-01 2.665854394435882568e-01 1.054755747318267822e-01 1.710494458675384521e-01 -3.186047077178955078e-02 -1.102650612592697144e-01 5.744896829128265381e-02 -2.341796159744262695e-01 1.844068169593811035e-01 -1.479637920856475830e-01 -1.306869983673095703e-01 5.722055584192276001e-02 1.438576076179742813e-02 -2.667641639709472656e-01 -5.382684618234634399e-02 5.394734069705009460e-02 -2.321799993515014648e-01 3.453684151172637939e-01 1.474581509828567505e-01 -1.523002237081527710e-02 -9.777315706014633179e-02 -2.404407709836959839e-01 3.929040729999542236e-01 2.776859514415264130e-02 -1.187206581234931946e-01 -2.985007166862487793e-01 -5.977932363748550415e-02 6.802436709403991699e-02 -2.401410341262817383e-01
2.515194937586784363e-03 -3.333477079868316650e-01 4.723420739173889160e-02 5.407306924462318420e-02 1.745426058769226074e-01 3.027211502194404602e-02 -3.088877201080322266e-01 -7.256302982568740845e-02 9.096819907426834106e-02 -1.303935982286930084e-02 -1.420167386531829834e-01 1.667043119668960571e-01 5.551811307668685913e-03 1.029000803828239441e-02 2.274330109357833862e-01 1.411758363246917725e-02 -8.229047805070877075e-02 2.771399021148681641e-01 -3.140078112483024597e-02 1.047091651707887650e-02 4.261489212512969971e-01 2.944592535495758057e-01 1.991156488656997681e-01 2.276174277067184448e-01 -2.163969874382019043e-01 6.277131289243698120e-02 9.606687724590301514e-02 3.328570351004600525e-02 -9.915485978126525879e-02 -2.559083402156829834e-01 -7.803240418434143066e-02 -2.371480613946914673e-01
-5.449440702795982361e-02 -3.456027209758758545e-01 -1.991198658943176270e-01 1.000027209520339966e-01 1.023116335272789001e-02 -1.477188318967819214e-01 2.544387534726411104e-04 -2.043309509754180908e-01 -3.372497856616973877e-01 -9.693169593811035156e-02 2.755441665649414062e-01 7.342576980590820312e-02 -3.179152607917785645e-01 2.890858054161071777e-02 -3.084429204463958740e-01 -1.169856414198875427e-01 1.108036562800407410e-01 1.163717433810234070e-01 -2.710996009409427643e-02 -2.653613686561584473e-01 1.028785631060600281e-01 2.161980867385864258e-01 2.431051731109619141e-01 4.029037430882453918e-02 1.576649099588394165e-01 1.396328955888748169e-01 1.816674508154392242e-02 -2.313031256198883057e-02 -8.933719247579574585e-02 -4.313576966524124146e-02 -2.623333930969238281e-01 1.009147539734840393e-01
-6.144055724143981934e-02 -1.246404871344566345e-01 -1.180012896656990051e-01 4.956810772418975830e-01 3.170309960842132568e-01 -8.650758117437362671e-02 -1.404846608638763428e-01 -4.056511446833610535e-02 2.394088953733444214e-01 1.428850591182708740e-01 2.423524558544158936e-01 1.287270039319992065e-01 -2.166373729705810547e-01 -4.808584973216056824e-02 1.912155598402023315e-01 -1.998680830001831055e-02 9.767744690179824829e-02 -1.140919327735900879e-01 7.581932842731475830e-02 1.358627974987030029e-01 1.796085387468338013e-01 1.424826234579086304e-01 2.382758855819702148e-01 1.347420960664749146e-01 -8.424722403287887573e-02 2.944923639297485352e-01 -7.057613879442214966e-02 1.251528114080429077e-01 2.272573411464691162e-01 -5.645465850830078125e-02 7.964172214269638062e-02 -5.047067627310752869e-02
-3.036043047904968262e-01 -1.075928509235382080e-01 -4.911151528358459473e-02 2.394993007183074951e-01 -4.176946729421615601e-02 -4.171297885477542877e-03 -9.669089317321777344e-02 -8.910873532295227051e-02 -3.341376185417175293e-01 -1.842239350080490112e-01 2.572452425956726074e-01 2.638785541057586670e-01 -2.449739873409271240e-01 5.699315294623374939e-02 2.258901596069335938e-01 -3.075004927814006805e-02 -1.411264091730117798e-01 1.324469000101089478e-01 -1.657515317201614380e-01 -2.445786446332931519e-01 3.387882411479949951e-01 1.964149437844753265e-02 1.956574320793151855e-01 -3.795709088444709778e-02 1.617893110960721970e-03 2.139249891042709351e-01 5.504920706152915955e-02 1.449494659900665283e-01 -6.087167654186487198e-03 6.185998022556304932e-02 1.188634783029556274e-01 -2.310031652450561523e-01
-1.336667388677597046e-01 -2.176411598920822144e-01 -3.932189196348190308e-02 1.025930643081665039e-01 2.936371862888336182e-01 -2.792418003082275391e-01 1.367113180458545685e-02 -1.166954562067985535e-01 -2.551978826522827148e-01 -6.988173723220825195e-02 4.106734097003936768e-01 6.030698865652084351e-02 -5.789775773882865906e-02 -3.205395638942718506e-01 9.784899652004241943e-02 -2.715254761278629303e-02 -1.337337046861648560e-01 5.816889181733131409e-02 1.961415857076644897e-01 1.324225962162017822e-01 -6.573666632175445557e-02 1.820745617151260376e-01 6.149908155202865601e-02 8.422911167144775391e-02 -1.502933055162429810e-01 1.768855303525924683e-01 -1.103717833757400513e-01 -2.446577548980712891e-01 -8.019076287746429443e-02 -9.979178756475448608e-02 -2.423083335161209106e-01 2.435961067676544189e-01
-1.519147604703903198e-01 -3.573060929775238037e-01 -1.783154159784317017e-01 2.744859457015991211e-01 -5.041156709194183350e-02 -1.357922405004501343e-01 -2.417935132980346680e-01 8.375260047614574432e-03 1.819808483123779297e-01 3.029926717281341553e-01 3.430298268795013428e-01 -1.774059981107711792e-01 2.790298685431480408e-02 -1.190384030342102051e-01 2.925574779510498047e-01 -1.650183647871017456e-01 1.494541168212890625e-01 7.393117994070053101e-03 7.740335911512374878e-02 1.099674850702285767e-01 2.008965006098151207e-03 4.186533018946647644e-02 1.218368038535118103e-01 -1.018371954560279846e-01 -1.301720142364501953e-01 8.540510386228561401e-02 -2.092359066009521484e-01 -9.718103706836700439e-02 1.380466222763061523e-01 -6.877530366182327271e-02 -4.260142799466848373e-03 -3.034007251262664795e-01
-1.488727331161499023e-01 -3.386136889457702637e-01 -1.307871490716934204e-01 2.372623383998870850e-01 1.966170072555541992e-01 5.408905074000358582e-02 4.799977689981460571e-02 1.144015863537788391e-01 5.111478641629219055e-02 1.219676434993743896e-01 -4.626864194869995117e-02 1.833088509738445282e-02 3.904017060995101929e-02 8.867805451154708862e-02 1.208535358309745789e-01 -5.824384838342666626e-02 -9.744962304830551147e-02 3.355813920497894287e-01 1.194742247462272644e-01 -3.226945400238037109e-01 3.001375496387481689e-01 -1.500118076801300049e-01 2.937096357345581055e-01 -5.279076471924781799e-02 -1.591546684503555298e-01 1.657337695360183716e-01 -2.110877931118011475e-01 -1.814136654138565063e-02 -1.144913882017135620e-01 -1.576934456825256348e-01 -2.265385240316390991e-01 -2.373105883598327637e-01
-6.216441467404365540e-02 -3.020298182964324951e-01 6.180056952871382236e-04 1.102279648184776306e-01 2.535091638565063477e-01 -2.849680483341217041e-01 -1.387698799371719360e-01 -2.740823626518249512e-01 -9.515967965126037598e-02 1.028692796826362610e-01 2.420643717050552368e-01 -2.274361401796340942e-01 1.424537450075149536e-01 -2.487931698560714722e-01 1.237846538424491882e-01 -4.544565826654434204e-02 -2.276303321123123169e-01 -1.859438121318817139e-01 2.188408672809600830e-01 -2.014472931623458862e-01 7.724371552467346191e-02 1.333922892808914185e-01 -1.688399724662303925e-02 2.994688972830772400e-02 -3.319944143295288086e-01 9.735696017742156982e-02 2.374467998743057251e-01 -9.792223572731018066e-02 -1.743789613246917725e-01 -2.339088916778564453e-02 -8.138007670640945435e-02 -1.792061328887939453e-02
3.777756094932556152e-01 -1.574380695819854736e-01 -4.108286276459693909e-02 2.737954258918762207e-01 -3.576235845685005188e-02 -1.133897677063941956e-01 -1.797914505004882812e-01 1.032156944274902344e-01 1.256501078605651855e-01 2.691712379455566406e-01 3.797828406095504761e-02 -1.110647618770599365e-01 -2.303890883922576904e-01 -5.159139260649681091e-02 4.290211945772171021e-02 -1.782488077878952026e-01 -2.010667324066162109e-01 1.258826553821563721e-01 2.574425935745239258e-01 1.870083808898925781e-02 -1.513879094272851944e-02 2.326824367046356201e-01 2.635130286216735840e-01 -1.219811886548995972e-01 -3.865532949566841125e-02 9.251748025417327881e-02 5.210860446095466614e-02 -2.357938587665557861e-01 -2.203362137079238892e-01 -3.261667788028717041e-01 -7.368834303633775562e-06 -1.498987227678298950e-01
-1.513330340385437012e-01 -1.191862672567367554e-01 -1.598746031522750854e-01 2.392805516719818115e-01 -1.096209809184074402e-01 -1.043360028415918350e-02 -1.590212732553482056e-01 -2.452331185340881348e-01 -3.133032619953155518e-01 -1.185736339539289474e-02 3.022844195365905762e-01 3.972794115543365479e-01 -1.315198093652725220e-01 -9.941429644823074341e-02 2.011094838380813599e-01 -2.248900681734085083e-01 -6.062873080372810364e-02 1.406480669975280762e-01 -6.136429309844970703e-02 -2.083146125078201294e-01 2.706969976425170898e-01 1.143682524561882019e-01 6.861851364374160767e-02 1.511925756931304932e-01 -1.092482879757881165e-01 1.734536290168762207e-01 8.386174589395523071e-02 7.964265346527099609e-02 1.252474039793014526e-01 5.048849806189537048e-02 -1.880112290382385254e-01 1.526221185922622681e-01
-1.149272825568914413e-02 -3.474104702472686768e-01 -1.322344094514846802e-01 4.921687841415405273e-01 -1.414521038532257080e-02 9.713350981473922729e-02 2.540931403636932373e-01 -8.759564161300659180e-02 -3.813631832599639893e-01 1.945794820785522461e-01 1.377968341112136841e-01 9.950314462184906006e-02 7.270275801420211792e-02 1.808499842882156372e-01 1.283271610736846924e-01 -1.685624942183494568e-02 6.728109717369079590e-02 1.662663817405700684e-01 9.745890647172927856e-02 -1.564997136592864990e-01 3.860701620578765869e-02 2.009647339582443237e-02 2.206671386957168579e-01 -6.778627634048461914e-03 -3.796933591365814209e-02 1.192452982068061829e-01 -1.443658322095870972e-01 -2.440716028213500977e-01 1.023518294095993042e-01 1.990835815668106079e-01 -6.077593937516212463e-02 -6.309328228235244751e-02
-1.236306354403495789e-01 1.499275304377079010e-02 8.364468812942504883e-02 1.511267870664596558e-01 -2.179889753460884094e-02 5.325523018836975098e-02 -8.424340188503265381e-02 -2.186579443514347076e-02 -1.392825096845626831e-01 2.497204393148422241e-01 1.116333305835723877e-01 -2.380750700831413269e-02 1.033892272971570492e-03 -2.365196496248245239e-01 1.477089971303939819e-01 -3.229720592498779297e-01 6.275966018438339233e-02 1.332035064697265625e-01 4.481374621391296387e-01 -1.788210272789001465e-01 1.045545935630798340e-01 7.967637479305267334e-02 3.763178586959838867e-01 -1.216729804873466492e-01 -3.051161468029022217e-01 2.294486612081527710e-01 -5.430221091955900192e-03 -2.776769921183586121e-02 2.428304031491279602e-02 -1.522834599018096924e-01 -6.294882297515869141e-02 -2.538453042507171631e-01
-1.027764081954956055e-01 -2.716441452503204346e-01 -2.442869246006011963e-01 -8.215021342039108276e-02 3.469192981719970703e-01 -2.399714104831218719e-02 -9.991026669740676880e-02 -1.339504122734069824e-01 -4.590868949890136719e-02 -2.028703242540359497e-01 -1.279201731085777283e-02 2.438150793313980103e-01 9.314186125993728638e-02 9.852940216660499573e-03 7.174570858478546143e-02 -2.201941609382629395e-01 -2.759525738656520844e-02 -2.235115505754947662e-02 1.932054907083511353e-01 -3.671849370002746582e-01 3.660200238227844238e-01 2.028024792671203613e-01 -6.499366462230682373e-02 -3.164986893534660339e-02 -2.407929450273513794e-01 2.392459809780120850e-01 -1.904395967721939087e-02 -1.041407138109207153e-01 -1.308798044919967651e-01 -7.378692389465868473e-04 3.008672222495079041e-02 -1.920586526393890381e-01
1.638105371966958046e-03 -3.863740265369415283e-01 -5.776738375425338745e-02 1.824630238115787506e-02 1.886769682168960571e-01 9.379027038812637329e-02 -2.007135599851608276e-01 7.187495380640029907e-02 8.564386516809463501e-02 2.187651991844177246e-01 2.478870749473571777e-01 2.157276570796966553e-01 -1.630734801292419434e-01 2.007615417242050171e-01 2.806103825569152832e-01 -2.414009273052215576e-01 -1.384250521659851074e-01 1.867110133171081543e-01 1.692730188369750977e-01 1.668806523084640503e-01 3.122558891773223877e-01 4.594027251005172729e-02 8.880735374987125397e-03 7.589475065469741821e-02 7.742749899625778198e-02 2.010048925876617432e-01 -5.016256123781204224e-02 -1.252383086830377579e-02 -1.200559511780738831e-01 -2.013660818338394165e-01 6.277385354042053223e-02 -2.571946084499359131e-01
1.610979586839675903e-01 -8.999510109424591064e-02 -1.815391331911087036e-01 1.091238949447870255e-02 1.910058110952377319e-01 -3.722684979438781738e-01 -9.385277330875396729e-02 -3.922351002693176270e-01 -7.774191349744796753e-02 -1.988168060779571533e-02 4.802495241165161133e-02 1.722965575754642487e-02 -1.137717813253402710e-01 -2.792157232761383057e-01 2.479627132415771484e-01 1.554229110479354858e-01 -8.299300074577331543e-02 3.954376280307769775e-02 6.565339118242263794e-02 -7.431764155626296997e-02 1.364209949970245361e-01 3.369466662406921387e-01 1.087621599435806274e-01 1.905894726514816284e-01 -3.180447593331336975e-02 2.977790832519531250e-01 -1.230788677930831909e-01 -2.498519122600555420e-01 1.778988689184188843e-01 6.132064759731292725e-02 -6.233641132712364197e-02 -6.652099639177322388e-02
-8.936890959739685059e-02 -2.726219296455383301e-01 -8.563849329948425293e-02 -6.612424552440643311e-02 2.605696916580200195e-01 -4.147208034992218018e-01 -9.426021575927734375e-02 -2.512156963348388672e-01 -1.770915277302265167e-02 1.601827740669250488e-01 2.572704851627349854e-01 -1.026292145252227783e-01 -7.678588479757308960e-02 -1.962369978427886963e-01 3.756192326545715332e-01 1.133096031844615936e-02 -1.342487186193466187e-01 -6.112784519791603088e-02 1.470403671264648438e-01 6.632769852876663208e-02 -7.755803316831588745e-02 8.586327731609344482e-02 1.589649468660354614e-01 1.024644970893859863e-01 -1.300500929355621338e-01 1.508839875459671021e-01 2.231353670358657837e-01 -8.784928172826766968e-02 -1.724074184894561768e-01 -1.666461676359176636e-01 -1.888100802898406982e-01 -1.360772252082824707e-01
-1.385842263698577881e-01 -2.213032096624374390e-01 -1.374153420329093933e-02 1.360182017087936401e-01 6.683389097452163696e-02 5.830311030149459839e-02 4.545323178172111511e-02 1.181545108556747437e-02 -1.479667574167251587e-01 3.661801517009735107e-01 3.852939233183860779e-02 1.765735298395156860e-01 2.224529236555099487e-01 -6.537202000617980957e-02 2.142294310033321381e-02 -8.239853382110595703e-02 1.184788867831230164e-01 2.952606678009033203e-01 3.336006999015808105e-01 -3.230475634336471558e-02 2.722831070423126221e-01 2.065892219543457031e-01 3.717668950557708740e-01 1.392101198434829712e-01 -1.820215731859207153e-01 1.638117581605911255e-01 4.092899709939956665e-02 -1.594905108213424683e-01 -4.306096583604812622e-02 -1.440947204828262329e-01 8.808791637420654297e-02 -2.190751731395721436e-01
5.263445153832435608e-02 -3.764803707599639893e-01 -1.680256724357604980e-01 7.626871112734079361e-03 1.151080429553985596e-01 1.828244030475616455e-01 2.945453114807605743e-02 -9.928552806377410889e-02 6.580060720443725586e-02 7.657132297754287720e-02 2.750538522377610207e-03 -1.365103758871555328e-02 -1.188631430268287659e-01 -1.175821665674448013e-02 2.123389840126037598e-01 -3.471677303314208984e-01 9.615974873304367065e-02 2.033435925841331482e-02 8.934748917818069458e-02 -2.962776087224483490e-02 1.519685834646224976e-01 2.138373106718063354e-01 7.271601259708404541e-02 1.331847347319126129e-02 -1.848786026239395142e-01 1.130774319171905518e-01 3.983013704419136047e-02 -2.771539092063903809e-01 -3.936205804347991943e-01 1.226745080202817917e-02 1.210695728659629822e-01 -4.377386271953582764e-01
4.048969224095344543e-02 -1.929703205823898315e-01 1.530813574790954590e-01 3.793330788612365723e-01 2.253425568342208862e-01 -3.477084040641784668e-01 -1.302836537361145020e-01 -2.022634297609329224e-01 -2.851502895355224609e-01 -1.994509994983673096e-01 1.716252714395523071e-01 2.403331398963928223e-01 -1.955794543027877808e-01 -6.280115246772766113e-02 1.591369956731796265e-01 -9.172640740871429443e-02 -1.687448620796203613e-01 -7.202482223510742188e-02 -2.980258762836456299e-01 -1.575878858566284180e-01 -1.747935079038143158e-02 1.559324413537979126e-01 -1.037346199154853821e-02 2.561456337571144104e-02 -1.971641033887863159e-01 -1.385932117700576782e-01 -7.549177110195159912e-02 3.847800940275192261e-02 -5.898493155837059021e-02 1.186507418751716614e-01 -1.027377545833587646e-01 -1.179705485701560974e-01
1.745097935199737549e-01 -1.964750885963439941e-01 -4.210038855671882629e-02 9.792483597993850708e-02 2.098626494407653809e-01 -2.930571511387825012e-02 -8.210755884647369385e-03 9.664511308073997498e-03 -1.776172369718551636e-01 -5.265583097934722900e-02 5.211491882801055908e-02 2.620077133178710938e-02 2.669151313602924347e-02 7.285566627979278564e-02 2.107529789209365845e-01 -4.187735915184020996e-01 -2.485392987728118896e-01 1.521218121051788330e-01 1.684845983982086182e-01 -1.364545673131942749e-01 3.139275610446929932e-01 2.291569113731384277e-01 -5.587540566921234131e-02 7.921841926872730255e-03 -1.304677873849868774e-01 -1.153955161571502686e-01 -2.604041397571563721e-01 -4.184210598468780518e-01 1.686198115348815918e-01 -7.851526886224746704e-02 -4.344147816300392151e-02 -1.229309737682342529e-01
3.221660107374191284e-02 -1.251008510589599609e-01 -2.098319381475448608e-01 2.237511873245239258e-01 2.529388070106506348e-01 -2.478657662868499756e-01 1.318747997283935547e-01 -1.536791920661926270e-01 -3.910788893699645996e-02 1.053501516580581665e-01 2.831928133964538574e-01 9.185700118541717529e-02 7.627294957637786865e-02 -3.307769447565078735e-02 1.042484566569328308e-01 -2.330582290887832642e-01 1.222467720508575439e-01 -1.815366148948669434e-01 -2.805291414260864258e-01 -5.519946105778217316e-03 2.357824444770812988e-01 1.941109299659729004e-01 8.241564035415649414e-02 -1.065248623490333557e-01 -3.966315984725952148e-01 1.387379318475723267e-01 -3.607151284813880920e-02 -1.275622993707656860e-01 -9.604255110025405884e-02 -1.671702265739440918e-01 -2.829093933105468750e-01 -7.025561761111021042e-03
7.753095775842666626e-02 -4.277026951313018799e-01 -4.853511974215507507e-02 4.427548050880432129e-01 -2.635899558663368225e-02 -1.227619200944900513e-01 -6.582522392272949219e-02 -3.308206200599670410e-01 4.158649966120719910e-02 3.698556497693061829e-02 2.340692728757858276e-01 -1.002104431390762329e-01 -2.121801972389221191e-01 -5.115857347846031189e-02 -1.193745806813240051e-01 -6.058287993073463440e-02 -4.192256927490234375e-02 1.504818499088287354e-01 1.083898693323135376e-01 -1.121170446276664734e-01 -1.268344968557357788e-01 7.717363536357879639e-02 5.057122930884361267e-02 -1.845425926148891449e-02 3.135945275425910950e-02 -5.877081677317619324e-02 -1.369471102952957153e-01 7.129371911287307739e-02 -2.043699026107788086e-01 -4.718175530433654785e-02 1.837712973356246948e-01 -4.122422635555267334e-01
-1.426792889833450317e-01 -1.549289524555206299e-01 -2.293963134288787842e-01 2.412257529795169830e-02 1.747293025255203247e-01 -2.711004316806793213e-01 1.098047569394111633e-01 -1.335449367761611938e-01 -1.265541017055511475e-01 7.872593402862548828e-02 9.500680863857269287e-02 1.785538941621780396e-01 1.296245902776718140e-01 -3.298928961157798767e-02 5.100692063570022583e-02 1.211192533373832703e-01 2.348394989967346191e-01 1.180337220430374146e-01 2.364308089017868042e-01 8.402544260025024414e-02 4.263739585876464844e-01 3.059290647506713867e-01 1.323475092649459839e-01 2.022809833288192749e-01 -1.650357395410537720e-01 1.305384933948516846e-01 -1.442271471023559570e-01 -1.968901008367538452e-01 -1.168614849448204041e-01 1.843231357634067535e-02 -1.908445358276367188e-02 -2.935419976711273193e-01
-4.943171888589859009e-02 -3.365151882171630859e-01 3.767720609903335571e-02 3.619143068790435791e-01 -5.457851663231849670e-02 -1.662269085645675659e-01 -8.560679107904434204e-02 -1.197077557444572449e-01 5.365976691246032715e-02 -2.457208186388015747e-01 3.068995662033557892e-02 2.827576920390129089e-02 6.952374428510665894e-02 -1.662877202033996582e-02 1.299732481129467487e-03 4.076088964939117432e-02 -3.245098888874053955e-01 1.244029849767684937e-01 1.701701283454895020e-01 -1.537203043699264526e-01 3.143802583217620850e-01 -1.444180160760879517e-01 1.697791367769241333e-01 -1.497212052345275879e-01 -2.030509710311889648e-01 -7.807521522045135498e-02 -7.514759898185729980e-02 -3.022592663764953613e-01 -1.449291706085205078e-01 -9.470313042402267456e-02 -2.059365808963775635e-01 -2.585564553737640381e-01
-6.265979260206222534e-02 -1.259018480777740479e-01 -9.678120166063308716e-02 1.509481072425842285e-01 3.751508891582489014e-02 -2.604997018352150917e-03 1.106456369161605835e-01 -6.604117900133132935e-02 -2.065310180187225342e-01 2.041003704071044922e-01 4.362881556153297424e-02 1.401436179876327515e-01 2.424743175506591797e-01 6.924835592508316040e-02 8.858256042003631592e-02 -1.411120146512985229e-01 9.525445103645324707e-02 2.219812572002410889e-01 3.083821237087249756e-01 2.203552611172199249e-02 2.511001825332641602e-01 4.048596918582916260e-01 3.110037744045257568e-01 -2.092713117599487305e-02 -2.100098580121994019e-01 1.796259880065917969e-01 6.195441633462905884e-02 -2.759467959403991699e-01 -1.227590814232826233e-01 -1.723263859748840332e-01 1.056454405188560486e-01 -2.061756104230880737e-01
-6.522900611162185669e-02 -2.416254281997680664e-01 -3.802064061164855957e-01 3.072597384452819824e-01 9.204353392124176025e-02 -1.134983375668525696e-01 -2.037054449319839478e-01 3.071864135563373566e-02 1.182283684611320496e-01 1.697686463594436646e-01 3.595113158226013184e-01 -4.689289629459381104e-02 -2.753988206386566162e-01 -4.438729491084814072e-03 9.902551770210266113e-02 -1.623796820640563965e-01 1.608780026435852051e-01 1.014287993311882019e-01 3.612699359655380249e-02 1.050423085689544678e-01 1.293762307614088058e-02 7.218427956104278564e-02 2.075212635099887848e-02 -3.523482009768486023e-02 2.397024817764759064e-02 9.926601499319076538e-02 -2.251783758401870728e-01 -1.639564186334609985e-01 -1.765620857477188110e-01 -2.120825946331024170e-01 -1.217068657279014587e-01 -3.373128175735473633e-01
-6.311404518783092499e-03 -3.290923237800598145e-01 -1.264678388833999634e-01 2.344188988208770752e-01 3.144607245922088623e-01 3.099841438233852386e-02 -1.640667915344238281e-01 -1.102774515748023987e-01 7.225981354713439941e-02 8.937962353229522705e-02 -9.374103695154190063e-02 -7.785580307245254517e-02 -3.007647022604942322e-02 1.394488662481307983e-01 1.149495542049407959e-01 -2.375014126300811768e-01 -5.971421301364898682e-02 1.432002335786819458e-01 1.620673947036266327e-02 -2.125955075025558472e-01 2.292898744344711304e-01 1.221034824848175049e-01 2.813439369201660156e-01 5.633468180894851685e-02 -1.509007364511489868e-01 2.834109067916870117e-01 -3.278854489326477051e-01 2.485546097159385681e-02 -2.941408455371856689e-01 -1.191349998116493225e-01 8.799619227647781372e-02 -1.572861671447753906e-01
-8.707936853170394897e-02 -8.060469478368759155e-02 -3.930348455905914307e-01 2.234441787004470825e-01 1.841917186975479126e-01 -2.061050683259963989e-01 1.851158738136291504e-01 -2.916961908340454102e-01 -2.161892503499984741e-01 -1.157354190945625305e-01 -3.776817768812179565e-02 7.074785977602005005e-02 -1.584490835666656494e-01 -3.376377522945404053e-01 1.562348157167434692e-01 -1.313834190368652344e-01 7.434853911399841309e-02 6.421159952878952026e-02 8.135604858398437500e-02 -2.145323716104030609e-02 6.634823232889175415e-02 2.686305940151214600e-01 -2.209677547216415405e-01 -2.672365009784698486e-01 -1.119501665234565735e-01 1.010933071374893188e-01 -9.738854318857192993e-02 -2.128627747297286987e-01 -1.096028760075569153e-01 -5.936790630221366882e-02 1.458718031644821167e-01 -1.025440394878387451e-01
-2.897987961769104004e-01 -3.068689405918121338e-01 2.302426397800445557e-01 2.453437447547912598e-01 1.558522880077362061e-01 -6.547015905380249023e-02 -1.248842850327491760e-01 -2.219293117523193359e-01 -3.691927194595336914e-01 7.217429578304290771e-02 1.109615340828895569e-01 9.066476672887802124e-02 -4.075920209288597107e-02 -1.418055295944213867e-01 5.314704030752182007e-02 -4.010716378688812256e-01 -2.278109937906265259e-01 -8.242325484752655029e-02 -1.643024571239948273e-02 -2.189709339290857315e-03 9.005422890186309814e-02 1.064509823918342590e-01 2.513892650604248047e-01 -4.244464635848999023e-02 1.227205693721771240e-01 -7.757122628390789032e-03 -1.436260938644409180e-01 -1.485475599765777588e-01 1.091446131467819214e-01 -1.173058375716209412e-01 -1.961783170700073242e-01 4.836717247962951660e-02
-3.482331708073616028e-02 -2.778331935405731201e-01 -1.099384650588035583e-01 2.215495407581329346e-01 7.132413238286972046e-02 -3.201066851615905762e-01 -1.096598729491233826e-01 -2.275938838720321655e-01 -1.369159072637557983e-01 4.159667342901229858e-02 1.684405505657196045e-01 2.174352668225765228e-02 1.062716096639633179e-01 -3.848155587911605835e-02 -2.885173447430133820e-02 -3.482290804386138916e-01 -1.530760675668716431e-01 7.766219228506088257e-02 -2.384641319513320923e-01 8.613912016153335571e-02 3.812095820903778076e-01 4.284383729100227356e-02 1.528949663043022156e-02 -1.677097380161285400e-01 -2.080504298210144043e-01 8.806009590625762939e-02 -5.411310121417045593e-02 -3.290551155805587769e-02 -3.645380586385726929e-02 -3.975159823894500732e-01 -1.417170763015747070e-01 -3.326376527547836304e-02
-6.816453486680984497e-02 -3.052933514118194580e-01 1.145367771387100220e-01 3.051554262638092041e-01 1.664039194583892822e-01 -1.860180050134658813e-01 2.496484369039535522e-01 -5.918859690427780151e-02 -1.690472811460494995e-01 -1.905463933944702148e-01 1.188247874379158020e-01 2.358355969190597534e-01 -8.853285014629364014e-02 4.960173368453979492e-02 1.902761757373809814e-01 -4.466525837779045105e-02 -1.511779874563217163e-01 -4.909193515777587891e-02 -3.411645591259002686e-01 -2.010804712772369385e-01 -1.029742434620857239e-01 1.913990080356597900e-01 2.762465365231037140e-02 -2.508079707622528076e-01 -2.585576176643371582e-01 2.009073644876480103e-02 1.020139362663030624e-02 -4.151105135679244995e-02 -1.330834627151489258e-01 -1.598449796438217163e-01 -1.848450452089309692e-01 -2.125112265348434448e-01
-5.222594738006591797e-02 -3.554743230342864990e-01 2.180172353982925415e-01 4.013841450214385986e-01 1.533553004264831543e-01 1.008647978305816650e-01 -2.555910497903823853e-02 8.352185040712356567e-02 -7.328095287084579468e-02 7.899039983749389648e-02 -9.411110728979110718e-02 1.093136072158813477e-01 -1.926510035991668701e-01 4.203298315405845642e-02 3.060788474977016449e-02 -2.193919718265533447e-01 -2.562180720269680023e-02 -2.091413438320159912e-01 -1.560761779546737671e-01 -5.611003935337066650e-02 -1.615179032087326050e-01 3.182460963726043701e-01 2.200609445571899414e-01 -3.132482245564460754e-02 -2.797900140285491943e-01 -4.758359491825103760e-02 1.598369181156158447e-01 3.551975265145301819e-02 -1.476528197526931763e-01 4.992912337183952332e-02 -3.360963761806488037e-01 8.537998795509338379e-02
-9.056624770164489746e-02 -4.587449431419372559e-01 -1.515732109546661377e-01 1.207294091582298279e-01 2.606829702854156494e-01 -1.245713233947753906e-01 3.258521482348442078e-02 -1.830258071422576904e-01 -5.505465343594551086e-02 2.701346874237060547e-01 1.651080548763275146e-01 1.555840671062469482e-01 6.734844297170639038e-02 -2.139158993959426880e-01 5.637612566351890564e-02 -3.679676726460456848e-02 -8.326958864927291870e-03 -9.839503467082977295e-02 -3.113218843936920166e-01 1.324447989463806152e-01 2.704999744892120361e-01 2.115985453128814697e-01 -4.423250444233417511e-03 1.101847290992736816e-01 -2.320541441440582275e-01 -4.351787269115447998e-02 1.313739567995071411e-01 -4.633427783846855164e-02 -1.407461017370223999e-01 -1.912594772875308990e-02 -2.235575318336486816e-01 -2.093980163335800171e-01
-1.418122462928295135e-02 -2.122637480497360229e-01 9.433866292238235474e-02 2.788923084735870361e-01 2.611590921878814697e-01 -2.241999208927154541e-01 -1.653008162975311279e-01 2.105462104082107544e-01 -1.215801388025283813e-01 -3.387306258082389832e-02 1.760436147451400757e-01 -2.554145269095897675e-02 1.645453870296478271e-01 1.014516577124595642e-01 3.644291162490844727e-01 4.721348432212835178e-06 -1.772587895393371582e-01 -2.948099561035633087e-02 -2.230917662382125854e-01 1.178015023469924927e-01 1.633161157369613647e-01 1.750389635562896729e-01 2.204994857311248779e-01 1.126279234886169434e-01 -1.188796088099479675e-01 2.806355059146881104e-01 -2.462554425001144409e-01 -1.936920583248138428e-01 4.468059167265892029e-03 1.207055002450942993e-01 -1.710924804210662842e-01 -1.035724878311157227e-01
-1.876502186059951782e-01 -3.808168172836303711e-01 -5.978096276521682739e-02 5.697060376405715942e-02 -1.970043480396270752e-01 -1.504738777875900269e-01 1.972402185201644897e-01 -1.508957445621490479e-01 -1.256799399852752686e-01 1.231253072619438171e-01 2.549184113740921021e-02 -4.658029228448867798e-02 -2.066277861595153809e-01 1.603977233171463013e-01 -4.669728130102157593e-02 -2.531576156616210938e-01 -1.128413304686546326e-01 1.083383411169052124e-01 -4.855498299002647400e-02 5.502728372812271118e-02 1.223068088293075562e-01 3.197171092033386230e-01 4.048328101634979248e-01 1.017159968614578247e-02 -2.186541408300399780e-01 2.540799379348754883e-01 -2.251120060682296753e-01 -2.916640415787696838e-02 -3.302174061536788940e-02 1.374028921127319336e-01 -1.626384258270263672e-01 3.567478852346539497e-03
-5.907346680760383606e-02 -2.034118399024009705e-02 -2.152665108442306519e-01 1.348274648189544678e-01 -1.637785732746124268e-01 1.279018670320510864e-01 -8.521760813891887665e-03 2.458235807716846466e-02 -4.640818014740943909e-02 -1.178242266178131104e-01 4.047760069370269775e-01 4.360596537590026855e-01 1.080891024321317673e-02 -5.449192598462104797e-02 3.850712999701499939e-02 -8.453634381294250488e-02 -2.745238244533538818e-01 -1.308679282665252686e-01 5.664620921015739441e-02 1.543032936751842499e-02 2.822917103767395020e-01 2.099074274301528931e-01 3.254953324794769287e-01 1.926905810832977295e-01 -1.313122659921646118e-01 1.449073404073715210e-01 1.332356184720993042e-01 -1.172038838267326355e-01 -1.394429951906204224e-01 -7.785168476402759552e-03 -1.851176768541336060e-01 -1.403911560773849487e-01
-1.170177310705184937e-01 -8.145810663700103760e-02 -1.248547285795211792e-01 5.951583385467529297e-02 4.808157086372375488e-01 2.936218120157718658e-02 -1.582941561937332153e-01 1.898174732923507690e-01 -2.709147036075592041e-01 -1.413887552917003632e-02 3.020208179950714111e-01 7.891107350587844849e-02 -9.723116457462310791e-02 -2.035171836614608765e-01 -7.725448161363601685e-02 -1.749562025070190430e-01 -6.853258609771728516e-02 3.780651390552520752e-01 -3.561853244900703430e-02 1.157966256141662598e-01 3.666710257530212402e-01 7.833930430933833122e-04 1.426750868558883667e-01 -1.047977209091186523e-01 -8.371143043041229248e-02 1.801945567131042480e-01 -1.760858893394470215e-01 1.361990720033645630e-02 1.860443130135536194e-02 -5.202651768922805786e-02 1.469690073281526566e-02 -8.297540992498397827e-02
-7.257981598377227783e-02 -8.258360624313354492e-02 9.614083915948867798e-02 3.763405084609985352e-01 1.813158988952636719e-01 1.669301837682723999e-02 -3.287620842456817627e-01 -1.025788784027099609e-01 1.461923569440841675e-01 1.866113767027854919e-02 1.931745111942291260e-01 8.908693492412567139e-02 -1.833474040031433105e-01 -1.318219304084777832e-01 1.220635697245597839e-01 -1.732114329934120178e-02 1.945687085390090942e-02 2.419039458036422729e-01 3.507667481899261475e-01 -4.871072247624397278e-02 1.968067586421966553e-01 1.663091033697128296e-01 2.441111505031585693e-01 -4.230872169137001038e-02 1.113798394799232483e-01 4.434106126427650452e-02 -7.614006847143173218e-02 -1.728646270930767059e-02 1.291318098083138466e-03 -1.579024046659469604e-01 3.283952176570892334e-01 -2.945944070816040039e-01
2.419648878276348114e-02 -3.136177062988281250e-01 1.606356948614120483e-01 -3.785361722111701965e-02 2.068187892436981201e-01 9.047525376081466675e-02 1.746070384979248047e-02 -3.108517229557037354e-01 -1.190554052591323853e-01 9.369479119777679443e-02 2.697509527206420898e-02 2.973034083843231201e-01 -1.086576879024505615e-01 -6.489551067352294922e-02 2.759950160980224609e-01 9.333295747637748718e-03 -1.919086873531341553e-01 -2.360706627368927002e-01 -3.518838062882423401e-02 -8.637762069702148438e-02 3.146733343601226807e-01 1.772203296422958374e-01 1.082658171653747559e-01 -1.401407271623611450e-01 6.228449195623397827e-02 3.221182823181152344e-01 1.055596321821212769e-01 -5.464920401573181152e-02 -3.002339005470275879e-01 -1.157853975892066956e-01 -1.206022053956985474e-01 1.366548687219619751e-01
-1.063455492258071899e-01 -5.298568606376647949e-01 -8.299615234136581421e-02 -8.307645469903945923e-02 3.014145195484161377e-01 -1.853271871805191040e-01 -1.463687121868133545e-01 -9.285759180784225464e-02 -2.725613713264465332e-01 2.572641074657440186e-01 3.022643923759460449e-01 -3.261392563581466675e-02 -1.929930150508880615e-01 -2.078082412481307983e-01 2.148716151714324951e-01 1.827099127694964409e-03 1.749980449676513672e-01 1.203699260950088501e-01 3.656980022788047791e-02 -6.438549607992172241e-02 -8.601257577538490295e-03 -6.605727970600128174e-02 2.390860915184020996e-01 1.098165214061737061e-01 -1.161225587129592896e-01 9.812241047620773315e-02 4.296499118208885193e-02 -1.143468767404556274e-01 -1.335009746253490448e-02 -9.429982304573059082e-02 -2.724233455955982208e-02 8.544906973838806152e-02
-5.951929092407226562e-02 -2.758113145828247070e-01 -2.318980246782302856e-01 6.294859200716018677e-02 3.662024810910224915e-02 -3.234337642788887024e-02 -3.617561608552932739e-02 -1.436438858509063721e-01 -2.533947527408599854e-01 1.368185132741928101e-01 -8.507866412401199341e-03 -9.157520532608032227e-02 -8.696767687797546387e-02 -2.728998363018035889e-01 8.902519196271896362e-02 -3.923564851284027100e-01 -2.064378559589385986e-01 -4.071939270943403244e-03 -2.119359672069549561e-01 -1.064491569995880127e-01 2.639985084533691406e-01 1.750337891280651093e-02 6.449963897466659546e-02 -1.622658073902130127e-01 -2.154337465763092041e-01 1.335258968174457550e-02 2.045618891716003418e-01 -8.052563667297363281e-02 -2.656173892319202423e-02 -3.769565224647521973e-01 -1.679434329271316528e-01 -1.942253261804580688e-01
-3.313614130020141602e-01 -2.389328181743621826e-01 1.543661504983901978e-01 2.460497915744781494e-01 1.844614446163177490e-01 -2.952472269535064697e-01 -1.436251401901245117e-01 -1.763806641101837158e-01 -3.796099126338958740e-01 -1.246632337570190430e-01 1.114460751414299011e-01 6.753540784120559692e-02 -9.464056789875030518e-02 -1.131407842040061951e-01 1.573252677917480469e-01 -2.763424515724182129e-01 -5.530602112412452698e-02 -1.683217138051986694e-01 -1.786999963223934174e-02 5.006372928619384766e-02 1.041760966181755066e-01 -4.635673388838768005e-02 1.195475086569786072e-01 -6.763321161270141602e-02 -1.449566781520843506e-01 -2.393705071881413460e-03 -6.144767999649047852e-02 -3.389096558094024658e-01 -9.047249704599380493e-02 9.075578302145004272e-02 -2.132833600044250488e-01 -9.304093569517135620e-02
1.045569404959678650e-01 1.372785717248916626e-01 -3.101709187030792236e-01 3.209280371665954590e-01 2.337620407342910767e-02 -2.508303849026560783e-03 3.069679252803325653e-02 -3.927734494209289551e-02 -5.175719410181045532e-02 2.775689065456390381e-01 3.010823577642440796e-02 -3.731667995452880859e-02 -1.147573739290237427e-01 2.945817634463310242e-02 1.562667787075042725e-01 -3.307789936661720276e-02 -6.668420881032943726e-02 2.969889938831329346e-01 1.497762203216552734e-01 1.516811400651931763e-01 2.156239598989486694e-01 1.937347203493118286e-01 3.538030385971069336e-01 -8.707322180271148682e-02 3.254308830946683884e-03 1.795062422752380371e-01 -1.945404112339019775e-01 -1.422739624977111816e-01 -2.975823879241943359e-01 -1.397799402475357056e-01 -9.273430705070495605e-02 -2.907273173332214355e-01
-2.207759916782379150e-01 1.035495772957801819e-01 -2.370474934577941895e-01 3.388206064701080322e-01 6.269180029630661011e-02 -1.448066830635070801e-01 -3.134345114231109619e-01 -1.793165504932403564e-01 -1.840894818305969238e-01 -1.126508861780166626e-01 1.411519795656204224e-01 3.533188402652740479e-01 -5.985794216394424438e-02 -1.764434278011322021e-01 3.378386795520782471e-01 -1.874695867300033569e-01 -2.175493538379669189e-01 2.565170638263225555e-02 6.324293464422225952e-02 -2.028619349002838135e-01 2.166862040758132935e-01 1.217055171728134155e-01 -3.261063480749726295e-03 6.228848919272422791e-02 -8.505230396986007690e-02 1.107031777501106262e-01 1.018716096878051758e-01 1.238202527165412903e-01 -3.285334259271621704e-02 7.037973403930664062e-02 -1.628794074058532715e-01 -4.860995709896087646e-02
-1.103636994957923889e-01 -3.793261647224426270e-01 -1.544694304466247559e-01 -8.602327853441238403e-02 7.213948667049407959e-02 -8.807260543107986450e-02 -3.520624041557312012e-01 -4.000459611415863037e-02 6.348911672830581665e-02 1.258974224328994751e-01 8.141727000474929810e-02 1.595070064067840576e-01 -1.663514226675033569e-01 4.975831881165504456e-02 3.323301970958709717e-01 -3.405497074127197266e-01 -1.567323058843612671e-01 9.651268273591995239e-02 2.796498835086822510e-01 5.207002395763993263e-04 2.016979455947875977e-01 -6.308816373348236084e-02 2.554720044136047363e-01 6.509934365749359131e-02 -8.277445286512374878e-02 1.629070788621902466e-01 -1.185663323849439621e-02 -3.710353747010231018e-02 -1.099667549133300781e-01 -1.978474557399749756e-01 6.849455833435058594e-02 -2.203582376241683960e-01
-3.083099238574504852e-02 -3.598453402519226074e-01 9.857361204922199249e-03 5.625857040286064148e-02 1.251734327524900436e-02 8.906324207782745361e-02 -1.049527898430824280e-01 -8.569710701704025269e-02 1.596007496118545532e-01 -4.992818459868431091e-02 1.753702163696289062e-01 1.894884705543518066e-01 -9.354003518819808960e-02 -2.796324715018272400e-02 9.183979034423828125e-02 -3.875576853752136230e-01 2.380212023854255676e-02 7.270242273807525635e-02 5.473125725984573364e-02 -3.207157598808407784e-03 2.800184488296508789e-01 1.805401295423507690e-01 3.282292485237121582e-01 -8.575422316789627075e-02 -1.963326036930084229e-01 -4.379886016249656677e-02 -2.320282608270645142e-01 1.360209435224533081e-01 -1.392782032489776611e-01 -3.488680422306060791e-01 1.299291849136352539e-01 -2.670461237430572510e-01
1.337176561355590820e-01 -1.923874914646148682e-01 -1.581187248229980469e-01 4.771004989743232727e-02 -6.474476307630538940e-02 -2.720763385295867920e-01 8.666704595088958740e-02 4.635209590196609497e-02 -2.557961344718933105e-01 2.549151480197906494e-01 3.191825151443481445e-01 3.899530768394470215e-01 -4.087429940700531006e-01 -1.335197985172271729e-01 1.927003413438796997e-01 -9.899129159748554230e-03 -1.714989989995956421e-01 2.901708334684371948e-02 3.540194034576416016e-02 -4.342739284038543701e-02 1.447355598211288452e-01 5.603842437267303467e-02 2.732353210449218750e-01 -7.124552875757217407e-02 1.054686009883880615e-01 -2.624141424894332886e-02 1.108711659908294678e-01 -1.485170572996139526e-01 -4.427016153931617737e-02 -8.952307514846324921e-03 1.325613260269165039e-01 -1.431010216474533081e-01
-4.013266786932945251e-02 -1.221918463706970215e-01 -7.615226507186889648e-02 3.793142139911651611e-01 4.615211188793182373e-01 -3.536363244056701660e-01 -6.965631246566772461e-02 -8.735595643520355225e-02 2.550569176673889160e-01 8.649211376905441284e-02 2.259557694196701050e-01 8.374444209039211273e-03 -2.433672919869422913e-02 1.404494419693946838e-02 -5.059673637151718140e-02 -7.715424150228500366e-02 1.065252795815467834e-01 1.983189396560192108e-02 6.130407005548477173e-02 6.825694441795349121e-02 3.624459728598594666e-02 1.845615357160568237e-01 3.292614519596099854e-01 -2.324799448251724243e-01 -1.243422999978065491e-01 3.722758591175079346e-02 -2.665975317358970642e-02 -2.101552933454513550e-01 4.081390425562858582e-02 -1.156303957104682922e-01 -1.621852219104766846e-01 -1.709250509738922119e-01
-2.484193146228790283e-01 -3.033961653709411621e-01 8.918531239032745361e-02 2.804273068904876709e-01 5.163249373435974121e-02 -1.630428433418273926e-02 5.563388764858245850e-02 -4.607867449522018433e-02 1.934530735015869141e-01 2.150203138589859009e-01 4.175978153944015503e-02 6.635681539773941040e-02 -4.590716212987899780e-02 -1.428351104259490967e-01 2.040084749460220337e-01 -4.042092859745025635e-01 4.114239662885665894e-02 1.888142228126525879e-01 -1.682301461696624756e-01 -1.065976917743682861e-01 2.927152216434478760e-01 2.738885581493377686e-02 3.283990919589996338e-01 1.702441126108169556e-01 -2.442484349012374878e-01 -1.911254785954952240e-02 -4.279104620218276978e-02 1.467887014150619507e-01 -5.379447340965270996e-02 1.522990223020315170e-02 -8.396715670824050903e-02 -2.008235007524490356e-01
2.128231823444366455e-01 -1.552645117044448853e-01 1.189375966787338257e-01 2.800134718418121338e-01 2.448011636734008789e-01 -2.294365465641021729e-01 -1.263583749532699585e-01 4.213805496692657471e-02 4.572090879082679749e-02 -1.022542491555213928e-01 1.275061517953872681e-01 2.348769828677177429e-02 -5.254910141229629517e-02 5.058050528168678284e-02 1.455855965614318848e-01 -2.404602803289890289e-02 1.333942562341690063e-01 2.485703676939010620e-01 4.991267248988151550e-02 -3.670902922749519348e-02 1.138154640793800354e-01 2.696970701217651367e-01 -5.560567602515220642e-02 -5.511027202010154724e-02 -3.520093560218811035e-01 2.518514096736907959e-01 -2.420227080583572388e-01 -1.614133454859256744e-02 -2.965439856052398682e-01 -9.950672835111618042e-02 -3.338164687156677246e-01 1.435185968875885010e-01
9.252398274838924408e-03 -3.874596357345581055e-01 -1.151247229427099228e-02 1.595656722784042358e-01 2.336908429861068726e-01 -3.277285024523735046e-02 1.943200081586837769e-01 -1.724060773849487305e-01 -3.426477909088134766e-01 -2.536584734916687012e-01 1.958732604980468750e-01 -2.786586582660675049e-01 -2.729775607585906982e-01 -1.153953149914741516e-01 3.892885521054267883e-02 -9.399184584617614746e-02 -2.989966422319412231e-02 -9.530076384544372559e-02 -1.663967221975326538e-01 1.499647158198058605e-03 -1.105347089469432831e-02 1.828705519437789917e-01 1.945662945508956909e-01 1.602023392915725708e-01 -3.259934484958648682e-01 1.744031608104705811e-01 -1.895155943930149078e-02 -1.222987771034240723e-01 6.600290536880493164e-02 -8.463214337825775146e-02 4.368876293301582336e-02 6.995223462581634521e-02
-1.061924844980239868e-01 -3.896134495735168457e-01 2.768400497734546661e-02 -1.754756420850753784e-01 2.606887221336364746e-01 -1.055566295981407166e-01 -8.127501606941223145e-02 -3.448923304677009583e-02 -3.534173369407653809e-01 1.246543750166893005e-01 -5.259400606155395508e-02 1.700731515884399414e-01 -1.138884574174880981e-01 -1.780539304018020630e-01 4.183353781700134277e-01 -1.246275678277015686e-01 -1.933740824460983276e-01 -4.302055388689041138e-02 -1.220595464110374451e-02 6.443464010953903198e-02 2.696474492549896240e-01 2.225413024425506592e-01 2.595201320946216583e-02 4.375609755516052246e-02 1.183949224650859833e-02 1.386289149522781372e-01 -4.733894951641559601e-03 -3.041039109230041504e-01 -1.560927927494049072e-01 6.521497666835784912e-02 -5.695701111108064651e-03 4.742094129323959351e-02
3.442111909389495850e-01 -3.968617618083953857e-01 4.295136779546737671e-03 1.800353229045867920e-01 -4.428610578179359436e-02 -1.359874606132507324e-01 -1.292224526405334473e-01 -1.345841679722070694e-02 -1.366355922073125839e-02 6.675951927900314331e-02 -8.717746473848819733e-03 1.097455322742462158e-01 -2.359735369682312012e-01 -7.005027681589126587e-02 5.643254262395203114e-04 -1.251747757196426392e-01 7.688063383102416992e-02 3.984038718044757843e-03 2.105601876974105835e-01 -1.187395974993705750e-01 1.313227564096450806e-01 5.112528204917907715e-01 6.765191908925771713e-03 2.595955692231655121e-02 -3.478619158267974854e-01 1.810866035521030426e-02 -5.031754076480865479e-02 3.151678666472434998e-02 -1.818828731775283813e-01 -1.031995266675949097e-01 2.040269970893859863e-01 8.547520637512207031e-02
3.622837737202644348e-02 -2.284037172794342041e-01 -2.440691590309143066e-01 1.822292506694793701e-01 1.014915555715560913e-01 1.203523948788642883e-01 3.385301679372787476e-02 4.683187603950500488e-02 -1.416162848472595215e-01 9.155955165624618530e-02 9.179871529340744019e-02 2.158831655979156494e-01 -1.533582806587219238e-01 -2.080271579325199127e-02 -1.122118625789880753e-02 3.629509359598159790e-02 9.978655725717544556e-02 8.418763056397438049e-03 3.985595107078552246e-01 1.163452491164207458e-01 2.949400544166564941e-01 1.177025660872459412e-01 2.752389311790466309e-01 2.471658289432525635e-01 8.724279701709747314e-02 2.280211001634597778e-01 2.609854750335216522e-02 -2.980148196220397949e-01 1.568378508090972900e-01 -1.498490720987319946e-01 -3.169800043106079102e-01 4.308544564992189407e-03
-5.534823611378669739e-02 -1.198113486170768738e-01 1.339373141527175903e-01 2.810457050800323486e-01 1.517425179481506348e-01 -6.472339481115341187e-02 7.002267986536026001e-02 -2.437639832496643066e-01 -2.102629691362380981e-01 2.604543566703796387e-01 -7.643640507012605667e-03 3.787809014320373535e-01 -1.385123431682586670e-01 -1.127173006534576416e-01 2.647192776203155518e-01 -4.430000111460685730e-02 -1.728882640600204468e-01 -2.035429775714874268e-01 -7.501225173473358154e-02 -1.761023700237274170e-01 1.940030306577682495e-01 -2.729875966906547546e-02 9.770918637514114380e-02 -2.069671303033828735e-01 -7.214593887329101562e-02 1.882314085960388184e-01 4.946659132838249207e-02 2.034239023923873901e-01 -1.871797740459442139e-01 -3.179826959967613220e-02 -3.182885348796844482e-01 -1.185907274484634399e-01
2.678241431713104248e-01 -1.967227160930633545e-01 -3.297435492277145386e-02 4.471996724605560303e-01 2.549183368682861328e-01 -6.108352169394493103e-02 -1.482592672109603882e-01 -4.786670207977294922e-02 4.138119146227836609e-02 -1.166632473468780518e-01 -4.518377408385276794e-02 -7.437084615230560303e-02 -1.646044105291366577e-01 1.872750557959079742e-02 -1.294279545545578003e-01 3.028201684355735779e-02 -1.711276471614837646e-01 1.797407269477844238e-01 4.036444425582885742e-01 5.970308557152748108e-02 2.623590528964996338e-01 1.270498782396316528e-01 1.747432798147201538e-01 -1.152725517749786377e-01 -9.030009061098098755e-02 -1.673596724867820740e-02 -2.933230698108673096e-01 -1.584853231906890869e-01 -1.637535095214843750e-01 -4.388792812824249268e-02 1.314526200294494629e-01 -7.075880467891693115e-02
-9.615840017795562744e-02 -4.087205827236175537e-01 5.053870007395744324e-02 4.655088856816291809e-02 2.727544903755187988e-01 -1.147033926099538803e-02 1.163272485136985779e-01 8.493088185787200928e-03 -2.966607809066772461e-01 1.126648411154747009e-01 3.946954607963562012e-01 6.045493762940168381e-03 -1.455631852149963379e-01 -2.359092831611633301e-01 -1.171839386224746704e-01 -2.492943219840526581e-02 1.970852725207805634e-02 2.641937695443630219e-02 -2.758244276046752930e-01 -4.105801507830619812e-02 -3.985739871859550476e-02 2.955015003681182861e-01 1.813820749521255493e-01 -1.676846891641616821e-01 -3.008512556552886963e-01 1.132423654198646545e-01 1.828482300043106079e-01 1.122711971402168274e-01 -1.261106459423899651e-03 -4.323767498135566711e-02 -4.688678309321403503e-02 3.016527742147445679e-02
3.504987955093383789e-01 -3.532245755195617676e-01 5.257864668965339661e-02 2.150223404169082642e-01 2.152399569749832153e-01 1.787858158349990845e-01 -5.038220807909965515e-02 -1.232896298170089722e-01 1.117322295904159546e-01 1.249181553721427917e-01 1.888928264379501343e-01 1.196775361895561218e-01 7.777954451739788055e-03 -2.413920462131500244e-01 1.051861867308616638e-01 1.117756888270378113e-01 -1.704031974077224731e-01 3.986999019980430603e-02 -1.082715317606925964e-01 -2.383238673210144043e-01 3.911918401718139648e-01 -4.079953581094741821e-02 2.965376675128936768e-01 6.185731291770935059e-02 -2.299896031618118286e-01 -1.071986258029937744e-01 8.114991709589958191e-03 -1.416631191968917847e-01 -9.239999204874038696e-02 -6.450057029724121094e-02 5.609950795769691467e-02 -3.743800148367881775e-02
1.655541956424713135e-01 -3.068276941776275635e-01 -2.348911613225936890e-01 1.184515953063964844e-01 1.633009314537048340e-01 -6.298937834799289703e-03 1.715054214000701904e-01 -2.515501379966735840e-01 -2.251559346914291382e-01 2.806513570249080658e-02 3.683249354362487793e-01 1.296688765287399292e-01 -2.530580163002014160e-01 -1.782644540071487427e-01 -1.603432893753051758e-01 -2.617345154285430908e-01 -1.843236237764358521e-01 3.466911613941192627e-02 -1.458441019058227539e-01 -4.288489371538162231e-02 -6.499001383781433105e-02 2.520434260368347168e-01 2.591111958026885986e-01 3.861294314265251160e-02 1.491903066635131836e-01 1.736301779747009277e-01 1.113196015357971191e-01 -1.031393781304359436e-01 5.787028372287750244e-02 8.361972868442535400e-02 -1.236922144889831543e-01 1.057785283774137497e-02
2.260494381189346313e-01 -3.498398363590240479e-01 -1.425922960042953491e-01 2.451060861349105835e-01 2.750977575778961182e-01 8.199342340230941772e-02 -1.523378491401672363e-01 1.265233964659273624e-03 -7.132426649332046509e-02 2.571331262588500977e-01 -1.009073341265320778e-03 3.518020361661911011e-02 6.751529127359390259e-02 -3.485312461853027344e-01 1.021839901804924011e-01 1.317410320043563843e-01 -2.662401199340820312e-01 -1.031439378857612610e-01 9.622630476951599121e-02 9.138925932347774506e-03 3.810189664363861084e-01 7.165093440562486649e-03 2.455321997404098511e-01 -2.308820188045501709e-02 7.742002606391906738e-02 1.630218625068664551e-01 1.234575510025024414e-01 1.006665676832199097e-01 -1.350712925195693970e-01 -1.699005961418151855e-01 1.065342873334884644e-01 -3.007173910737037659e-02
2.838069200515747070e-01 -4.119350910186767578e-01 -5.125853698700666428e-03 2.015355080366134644e-01 2.012956887483596802e-01 -1.050583720207214355e-01 -1.276511400938034058e-01 1.524574309587478638e-01 1.297232955694198608e-01 -6.787073612213134766e-02 1.099601760506629944e-01 1.486319303512573242e-01 -2.761027403175830841e-02 8.397324383258819580e-02 9.134114533662796021e-02 8.476308733224868774e-02 6.040573492646217346e-02 6.040612980723381042e-02 9.583481401205062866e-02 -1.388621330261230469e-01 2.646567523479461670e-01 2.968803346157073975e-01 -6.552120298147201538e-02 -1.180693358182907104e-01 -4.598441123962402344e-01 1.479896008968353271e-01 -1.256054937839508057e-01 -1.336211264133453369e-01 -1.239996030926704407e-01 -2.143766544759273529e-02 -1.023244932293891907e-01 1.832819581031799316e-01
-1.384338438510894775e-01 -8.927242457866668701e-02 -1.001530662178993225e-01 2.131763696670532227e-01 -4.057266190648078918e-02 1.952749863266944885e-02 4.677046835422515869e-02 6.182786077260971069e-02 -1.963272690773010254e-01 1.353728175163269043e-01 -3.236071020364761353e-02 2.218502908945083618e-01 1.934555321931838989e-01 -2.450307756662368774e-01 1.264168620109558105e-01 2.188477292656898499e-02 1.152878403663635254e-01 2.390495836734771729e-01 6.577268242835998535e-02 -5.518802627921104431e-02 -3.592583164572715759e-02 4.017629325389862061e-01 1.878820508718490601e-01 -5.405423790216445923e-02 -3.734939396381378174e-01 1.011604145169258118e-01 1.556695103645324707e-01 -9.980762004852294922e-02 -4.341843351721763611e-02 -3.844526112079620361e-01 -1.922447830438613892e-01 -1.974529922008514404e-01
3.517547249794006348e-02 -7.772438973188400269e-02 1.863784343004226685e-01 2.644695937633514404e-01 6.037995964288711548e-02 2.744551002979278564e-02 -1.458664983510971069e-01 -1.424791216850280762e-01 2.938978932797908783e-02 -1.745596379041671753e-01 2.168516069650650024e-01 1.697985678911209106e-01 -8.567420393228530884e-02 3.484409451484680176e-01 8.214909583330154419e-02 -4.141038283705711365e-02 -1.748322993516921997e-01 7.062936201691627502e-03 -7.304681092500686646e-02 -1.663808710873126984e-02 3.330227360129356384e-02 7.409977912902832031e-02 4.898274242877960205e-01 1.547263413667678833e-01 -3.283505439758300781e-01 2.926910519599914551e-01 2.325164823560044169e-04 -2.234591394662857056e-01 1.159520596265792847e-01 -9.786001592874526978e-02 -6.794764101505279541e-02 -1.410834789276123047e-01
-2.884322032332420349e-02 -3.444007933139801025e-01 -5.961040779948234558e-02 1.614394485950469971e-01 1.002444997429847717e-01 -8.475958555936813354e-02 -1.045675575733184814e-01 -1.130515560507774353e-01 -1.885341554880142212e-01 -4.589871764183044434e-01 4.080813825130462646e-01 1.792195588350296021e-01 -3.187133371829986572e-01 1.257101744413375854e-01 -5.229822918772697449e-02 -1.994206458330154419e-01 7.142324000597000122e-02 2.302734740078449249e-02 -4.540884494781494141e-02 -1.373157054185867310e-01 4.179495200514793396e-02 2.757428586483001709e-01 1.034973636269569397e-01 3.106266073882579803e-02 4.346837755292654037e-03 4.294772818684577942e-02 1.371729820966720581e-01 -1.829522699117660522e-01 -8.862158656120300293e-02 1.345960348844528198e-01 -5.207429081201553345e-02 8.001846820116043091e-02
-9.491878002882003784e-02 -3.184066712856292725e-01 2.702597081661224365e-01 2.616719007492065430e-01 2.470546960830688477e-01 -3.932308033108711243e-02 -2.606472373008728027e-01 -2.616285979747772217e-01 -1.581268012523651123e-01 -9.839370101690292358e-02 2.265357375144958496e-01 3.220342099666595459e-01 1.231212168931961060e-01 -3.717404603958129883e-02 1.014362648129463196e-01 -2.366580069065093994e-02 6.046707555651664734e-02 -2.931829392910003662e-01 1.084132418036460876e-01 1.487883627414703369e-01 -2.899351716041564941e-02 3.271423280239105225e-02 1.845108866691589355e-01 -7.205776870250701904e-02 -8.678969740867614746e-02 3.080561012029647827e-02 -2.759837172925472260e-02 -2.294333428144454956e-01 -9.862157702445983887e-02 -1.349459588527679443e-01 -2.770434916019439697e-01 -2.832796424627304077e-02
-2.726085484027862549e-03 -5.467406660318374634e-02 -3.316243886947631836e-01 1.443598717451095581e-01 3.649036884307861328e-01 4.626413807272911072e-02 1.368851065635681152e-01 -3.553160727024078369e-01 -1.969891935586929321e-01 -2.751753628253936768e-01 2.829216606914997101e-02 1.782473325729370117e-01 -3.847547620534896851e-02 -1.863948404788970947e-01 1.441521793603897095e-01 5.144628509879112244e-02 7.762991357594728470e-03 5.090283602476119995e-02 -9.457065165042877197e-02 -5.101017653942108154e-02 2.964171580970287323e-02 3.080185055732727051e-01 1.526008993387222290e-01 8.065192401409149170e-02 1.170470267534255981e-01 2.184216231107711792e-01 6.404171884059906006e-02 -1.707091778516769409e-01 -2.935549616813659668e-01 -6.293663755059242249e-04 2.819879911839962006e-02 -2.404041737318038940e-01
4.235162213444709778e-02 -2.354677468538284302e-01 -5.016738921403884888e-02 2.436501830816268921e-01 1.146123409271240234e-01 -5.895385891199111938e-02 -2.208124399185180664e-01 -8.604549616575241089e-02 6.493207067251205444e-02 6.033704802393913269e-02 1.013315245509147644e-01 1.552172750234603882e-01 8.977735787630081177e-02 1.578564792871475220e-01 1.040285304188728333e-01 -1.155061870813369751e-01 -1.122716367244720459e-01 1.741635352373123169e-01 -1.964283362030982971e-02 2.642348408699035645e-01 1.785614490509033203e-01 2.067123055458068848e-01 3.479622304439544678e-01 1.798459701240062714e-02 -2.340072095394134521e-01 3.323575258255004883e-01 -2.940719723701477051e-01 9.083952009677886963e-02 -2.252478450536727905e-01 9.767289459705352783e-02 3.308760747313499451e-02 -2.797583043575286865e-01
5.810964107513427734e-02 -2.236310690641403198e-01 1.477228552103042603e-01 2.907670140266418457e-01 1.332679688930511475e-01 -2.007505744695663452e-01 1.073895916342735291e-01 -2.327443286776542664e-02 -2.316365540027618408e-01 -1.533373445272445679e-01 1.165260095149278641e-02 3.500384390354156494e-01 -2.786636352539062500e-01 4.042103514075279236e-02 2.020535469055175781e-01 -2.034736573696136475e-01 -1.898200809955596924e-01 5.975158419460058212e-03 -3.204684555530548096e-01 -1.512103825807571411e-01 -1.457141935825347900e-01 2.463943809270858765e-01 8.661548048257827759e-02 -9.130457043647766113e-02 -2.674436271190643311e-01 -3.244140371680259705e-02 1.205550879240036011e-01 -6.834482401609420776e-02 -1.387224048376083374e-01 -4.719242081046104431e-02 -1.329187601804733276e-01 -1.357556432485580444e-01
1.514558047056198120e-01 -1.103586629033088684e-01 -7.778082042932510376e-02 1.237701401114463806e-01 -2.219378948211669922e-02 -8.947084844112396240e-02 -2.323904186487197876e-01 -7.953170686960220337e-02 -1.301401704549789429e-01 -1.529489010572433472e-01 2.215994298458099365e-01 3.978698551654815674e-01 -5.812575668096542358e-02 1.485883742570877075e-01 1.542840600013732910e-01 -7.765559107065200806e-02 5.369020625948905945e-02 4.462558031082153320e-02 3.512424975633621216e-02 -3.760421872138977051e-01 2.021682262420654297e-01 -4.008746147155761719e-02 2.317442595958709717e-01 2.428051531314849854e-01 -3.627153858542442322e-02 3.363961875438690186e-01 1.013665422797203064e-01 -2.974880039691925049e-01 -1.416475474834442139e-01 -1.165568828582763672e-03 4.085293039679527283e-02 -1.844357848167419434e-01
-3.005819320678710938e-01 -1.775042116641998291e-01 2.145353555679321289e-01 2.012311071157455444e-01 2.167981266975402832e-01 -1.374090909957885742e-01 -1.210234388709068298e-01 -1.110163610428571701e-02 -2.067099660634994507e-01 -1.041832417249679565e-01 1.166315376758575439e-01 1.947192698717117310e-01 -2.960348129272460938e-01 -9.817639738321304321e-02 1.242129206657409668e-01 -1.768486052751541138e-01 9.683610498905181885e-02 -1.884807646274566650e-01 1.585742086172103882e-02 6.120264157652854919e-02 1.421328336000442505e-01 -2.065619081258773804e-01 3.325262665748596191e-01 -4.101559892296791077e-02 -1.296190321445465088e-01 1.684311181306838989e-01 -5.132569372653961182e-02 -2.247821986675262451e-01 -1.992468088865280151e-01 -1.119005754590034485e-01 -2.951477766036987305e-01 -1.413576211780309677e-02
-6.391791626811027527e-03 -4.256819486618041992e-01 6.191946938633918762e-02 -1.544003784656524658e-01 2.488115280866622925e-01 -7.260550558567047119e-02 -1.532125771045684814e-01 1.062301397323608398e-01 -2.645179331302642822e-01 1.905700862407684326e-01 -2.252910137176513672e-01 1.540986746549606323e-01 -6.230668723583221436e-02 9.833196963882073760e-05 2.621914446353912354e-01 -2.554722130298614502e-01 -1.104123704135417938e-02 2.276409268379211426e-01 9.591297805309295654e-02 5.045647919178009033e-02 4.347107931971549988e-02 2.445803880691528320e-01 2.461018115282058716e-01 1.240249276161193848e-01 -5.828315764665603638e-02 2.342892438173294067e-01 -3.615336865186691284e-02 -1.333583295345306396e-01 -1.370105892419815063e-01 1.055129319429397583e-01 -2.139292061328887939e-01 -1.267506927251815796e-01
9.095586091279983521e-02 -4.948920011520385742e-01 -2.563244700431823730e-01 7.173933833837509155e-02 3.668257594108581543e-01 4.280330985784530640e-02 -2.072358578443527222e-01 1.074824109673500061e-01 5.126625299453735352e-02 2.250324375927448273e-02 1.258576512336730957e-01 6.285868585109710693e-03 5.329291522502899170e-02 -1.714461892843246460e-01 1.046108901500701904e-01 3.987821564078330994e-02 -2.195360958576202393e-01 -1.587194055318832397e-01 1.532140374183654785e-01 -1.593186259269714355e-01 3.426465988159179688e-01 4.175194352865219116e-02 2.737450599670410156e-01 -4.505820199847221375e-02 -1.843520731199532747e-04 8.436761796474456787e-02 -1.076127216219902039e-01 -3.456936776638031006e-02 -1.482410281896591187e-01 -3.086895914748311043e-03 2.295971065759658813e-01 -9.127572923898696899e-02
-9.428470395505428314e-03 -1.089335978031158447e-01 -2.194724231958389282e-01 -6.471221894025802612e-02 3.538128137588500977e-01 -3.179798647761344910e-02 4.236242920160293579e-02 -2.410212308168411255e-01 -1.928810775279998779e-01 -1.090255528688430786e-01 1.397902704775333405e-02 2.437066882848739624e-01 -4.109719023108482361e-02 -1.563902944326400757e-01 1.302132755517959595e-01 -6.357543915510177612e-02 1.235732901841402054e-02 2.531371712684631348e-01 -4.899420309811830521e-03 -2.504751086235046387e-01 1.915405690670013428e-01 1.599762141704559326e-01 2.318229824304580688e-01 1.629542410373687744e-01 -2.696354389190673828e-01 3.008787631988525391e-01 -1.066578086465597153e-02 -7.550888508558273315e-02 -1.602445691823959351e-01 3.372447937726974487e-02 3.206892311573028564e-01 -1.597283482551574707e-01
3.858489915728569031e-02 -1.493680924177169800e-01 3.257569670677185059e-01 2.278565466403961182e-01 2.320783138275146484e-01 -1.007149927318096161e-02 -7.321000099182128906e-02 -4.340260848402976990e-02 -7.181537151336669922e-02 -5.570042133331298828e-02 1.697774231433868408e-01 7.118705660104751587e-02 1.234298497438430786e-01 -1.155782788991928101e-01 -7.328410167247056961e-03 -4.331206157803535461e-02 9.894091635942459106e-02 -5.608358234167098999e-02 3.687364757061004639e-01 -2.735007107257843018e-01 2.890237569808959961e-01 4.569388553500175476e-02 1.242701411247253418e-01 -9.437166899442672729e-02 8.598545938730239868e-02 1.832445263862609863e-01 2.522813715040683746e-02 -4.727369248867034912e-01 -2.406858056783676147e-01 1.252778172492980957e-01 2.742404583841562271e-03 -1.090316474437713623e-01
5.014422163367271423e-02 -3.178307116031646729e-01 -2.772082686424255371e-01 1.699208021163940430e-01 1.970731168985366821e-01 -7.656284421682357788e-02 1.898000836372375488e-01 -3.249212503433227539e-01 -2.325683236122131348e-01 -1.470510102808475494e-02 2.656071186065673828e-01 1.322831809520721436e-01 -2.236090898513793945e-01 -7.648448646068572998e-02 -1.482850760221481323e-01 -2.875232994556427002e-01 -2.488202899694442749e-01 1.759312581270933151e-03 1.315698586404323578e-02 -1.442336142063140869e-01 -5.004467070102691650e-02 1.890555322170257568e-01 2.944966256618499756e-01 -9.013286232948303223e-02 1.335018873214721680e-01 9.766815602779388428e-02 1.013638153672218323e-01 -6.960997823625802994e-03 1.426186133176088333e-02 5.080042034387588501e-02 -1.238277032971382141e-01 1.726352423429489136e-01
-1.397318542003631592e-01 -3.824284672737121582e-01 -2.731572277843952179e-02 1.374033540487289429e-01 2.522958442568778992e-02 -1.406560242176055908e-01 -7.904584705829620361e-02 -8.523870259523391724e-02 -1.291669607162475586e-01 2.157115377485752106e-03 1.424176692962646484e-01 -3.093180619180202484e-02 -7.567236572504043579e-02 -3.199435770511627197e-01 -3.906673565506935120e-02 -2.604295313358306885e-01 -8.056478947401046753e-02 -3.365544602274894714e-02 -3.197357654571533203e-01 -1.391581743955612183e-01 3.641930520534515381e-01 2.901587262749671936e-02 1.150422915816307068e-01 2.679695142433047295e-03 -3.151431083679199219e-01 -1.470196098089218140e-01 2.482188791036605835e-01 -9.379570186138153076e-02 -6.256686057895421982e-03 -1.351715773344039917e-01 -6.678771972656250000e-02 -2.743058502674102783e-01
-1.389341950416564941e-01 -1.915180981159210205e-01 5.100684240460395813e-02 2.689356207847595215e-01 3.256009519100189209e-01 2.557266056537628174e-01 -2.169279009103775024e-01 -7.997210323810577393e-02 -3.242341876029968262e-01 3.598402738571166992e-01 3.380264714360237122e-02 6.083612516522407532e-02 -1.794559061527252197e-01 6.403210014104843140e-02 1.257805898785591125e-02 -2.151368409395217896e-01 -1.577413082122802734e-01 8.136333525180816650e-02 3.487789304926991463e-03 2.977285720407962799e-02 8.223767578601837158e-02 9.987871348857879639e-02 -5.999336484819650650e-03 1.186931431293487549e-01 8.602907508611679077e-02 2.271475493907928467e-01 7.129616290330886841e-02 -1.040929630398750305e-01 -4.360147938132286072e-02 7.132808119058609009e-02 -3.457489609718322754e-01 -2.393976598978042603e-01
-2.534792125225067139e-01 -3.168421089649200439e-01 2.687121741473674774e-02 2.182134836912155151e-01 2.081260383129119873e-01 -2.015513032674789429e-01 -2.038497179746627808e-01 -1.807462275028228760e-01 -2.095336019992828369e-01 -1.497634220868349075e-03 1.895075589418411255e-01 9.481877088546752930e-02 -2.824377417564392090e-01 -1.477592289447784424e-01 1.230073645710945129e-01 3.111117146909236908e-02 1.136046200990676880e-01 -2.465547025203704834e-01 -1.105206310749053955e-01 1.874602288007736206e-01 -9.611880779266357422e-02 9.275552630424499512e-02 1.828020662069320679e-01 2.013431191444396973e-01 -8.072877675294876099e-02 2.220515757799148560e-01 8.390999585390090942e-02 -2.324069589376449585e-01 -1.422452926635742188e-01 -7.139692455530166626e-02 -2.424232661724090576e-01 -9.228491783142089844e-02
6.193711981177330017e-02 -8.045998215675354004e-02 -5.865520983934402466e-02 2.998826205730438232e-01 2.698873579502105713e-01 -2.003827393054962158e-01 6.047229282557964325e-03 -1.971229016780853271e-01 -7.118380069732666016e-02 8.650396764278411865e-02 4.817697703838348389e-01 -3.519094316288828850e-03 -1.903818398714065552e-01 -8.541572093963623047e-02 1.575242877006530762e-01 -9.584137052297592163e-02 6.529548019170761108e-02 -1.304223835468292236e-01 -1.527852118015289307e-01 7.428549975156784058e-02 1.640354990959167480e-01 5.256668105721473694e-02 -2.448803931474685669e-02 3.691197559237480164e-02 -2.968823313713073730e-01 1.373742371797561646e-01 -3.111544065177440643e-02 -6.970137357711791992e-02 -3.234854936599731445e-01 -1.630518585443496704e-01 -3.098734915256500244e-01 1.930472068488597870e-02
-1.116014719009399414e-01 -2.133621871471405029e-01 8.858581632375717163e-02 1.814852654933929443e-02 4.140552580356597900e-01 -1.719111949205398560e-02 3.951001167297363281e-02 -6.748907268047332764e-02 1.261838078498840332e-01 1.041071116924285889e-01 -8.250021189451217651e-02 -2.195323258638381958e-02 1.666677556931972504e-02 -3.269514739513397217e-01 2.107323259115219116e-01 4.228703305125236511e-02 -3.077020049095153809e-01 -5.048124119639396667e-02 -2.575924433767795563e-02 -4.527982324361801147e-02 3.215495944023132324e-01 2.162235379219055176e-01 2.309501320123672485e-01 1.835780590772628784e-01 -3.740789890289306641e-01 1.744347810745239258e-01 -1.216170284897089005e-02 2.962576970458030701e-02 -6.134608015418052673e-02 -1.977870464324951172e-01 6.917608529329299927e-02 -1.112969368696212769e-01
-7.540966570377349854e-02 -3.356184661388397217e-01 -2.437205165624618530e-01 3.413597354665398598e-03 4.125275313854217529e-01 5.128886923193931580e-02 1.883931085467338562e-02 3.037207014858722687e-02 -3.453762531280517578e-01 -2.462063170969486237e-02 -1.042603328824043274e-02 9.871685504913330078e-02 -1.247694715857505798e-01 1.104801446199417114e-01 2.945132255554199219e-01 1.811000406742095947e-01 -2.743050456047058105e-01 -2.399700507521629333e-02 -8.707863837480545044e-02 -3.802441805601119995e-02 1.960060000419616699e-01 -6.931249797344207764e-02 -4.033049626741558313e-04 -2.565719485282897949e-01 -1.619717478752136230e-01 5.871925875544548035e-02 -4.335612058639526367e-02 -7.324702292680740356e-02 -1.245036795735359192e-01 -2.853814959526062012e-01 -1.743056327104568481e-01 -1.138804107904434204e-01
-3.454632163047790527e-01 -4.084368944168090820e-01 8.272661268711090088e-02 1.350217312574386597e-01 1.240564733743667603e-01 -2.484165728092193604e-01 -1.969304680824279785e-01 -2.636574804782867432e-01 -6.226575747132301331e-02 1.693665236234664917e-01 1.135212779045104980e-01 2.322630733251571655e-01 -8.339370042085647583e-02 1.250058412551879883e-02 5.320801213383674622e-02 -2.175047621130943298e-02 6.482642889022827148e-02 -2.654896676540374756e-01 1.316740959882736206e-01 1.360725760459899902e-01 1.613558977842330933e-01 1.441724300384521484e-01 2.804147601127624512e-01 -7.173788547515869141e-02 -5.242919921875000000e-02 -2.880503982305526733e-02 3.528957441449165344e-02 -1.227619424462318420e-01 -1.477823853492736816e-01 -1.945921480655670166e-01 -2.675414085388183594e-01 -3.510412573814392090e-02
-1.255170106887817383e-01 -2.860981523990631104e-01 -1.785343289375305176e-01 4.795497655868530273e-01 2.598016858100891113e-01 -8.534032851457595825e-02 -2.143262773752212524e-01 -5.812657624483108521e-02 2.756165266036987305e-01 1.244253367185592651e-01 2.928395867347717285e-01 7.133162766695022583e-02 -7.416480034589767456e-02 -9.536045044660568237e-02 8.161576092243194580e-02 6.316117197275161743e-02 6.464904546737670898e-02 -3.773677349090576172e-02 7.132943719625473022e-02 9.727100282907485962e-02 1.231158822774887085e-01 2.434197366237640381e-01 1.950352042913436890e-01 7.990790903568267822e-02 -2.893780358135700226e-02 1.821660101413726807e-01 -2.018400132656097412e-01 1.706941574811935425e-01 1.824654042720794678e-01 -1.394232809543609619e-01 5.985025689005851746e-02 -9.860243648290634155e-02
-4.605000466108322144e-02 -4.395264387130737305e-01 -1.886860728263854980e-01 4.167418926954269409e-02 2.939824461936950684e-01 4.979380220174789429e-02 -1.071924865245819092e-01 4.405841697007417679e-03 2.821701765060424805e-01 3.527340590953826904e-01 -1.572748442413285375e-04 7.701887190341949463e-02 -1.221514642238616943e-01 -1.411841958761215210e-01 1.229126602411270142e-01 -2.209519892930984497e-01 -1.013983115553855896e-01 2.928982302546501160e-02 2.397363185882568359e-01 -7.323868572711944580e-02 4.572593793272972107e-02 7.281427085399627686e-02 1.531322300434112549e-01 -3.887544944882392883e-02 -2.474739681929349899e-03 1.588233262300491333e-01 -1.400707364082336426e-01 1.063156798481941223e-01 -2.909890711307525635e-01 2.033919328823685646e-03 -3.961290791630744934e-02 -3.308402299880981445e-01
-1.352921724319458008e-01 -2.276627272367477417e-01 1.441083103418350220e-01 1.397792100906372070e-01 3.020091056823730469e-01 -6.854904443025588989e-02 -9.821078274399042130e-04 -3.734373487532138824e-03 1.030341759324073792e-01 1.999365985393524170e-01 2.536086142063140869e-01 3.445896878838539124e-02 -1.257497519254684448e-01 1.209236904978752136e-01 -1.230126172304153442e-01 -4.180434048175811768e-01 -5.159032717347145081e-02 -4.576670378446578979e-02 -3.091261535882949829e-02 1.368673741817474365e-01 1.575403064489364624e-01 1.385695338249206543e-01 3.143221139907836914e-01 9.033101797103881836e-02 -1.778450757265090942e-01 2.860039770603179932e-01 -2.080274522304534912e-01 -3.239480853080749512e-01 1.040795892477035522e-01 4.977854434400796890e-03 1.697603985667228699e-02 -9.486927092075347900e-02
-1.775280088186264038e-01 -1.297746151685714722e-01 -1.914360746741294861e-02 4.449133574962615967e-01 1.216352060437202454e-01 -2.332490496337413788e-02 9.030637890100479126e-02 4.031987860798835754e-02 -3.601514995098114014e-01 1.824783533811569214e-01 2.750483527779579163e-02 1.594773232936859131e-01 1.321975141763687134e-02 8.623749762773513794e-02 2.041661590337753296e-01 2.405680567026138306e-01 -3.919110596179962158e-01 1.907891631126403809e-01 4.955999087542295456e-03 -6.734027713537216187e-02 -5.675003305077552795e-02 2.984047234058380127e-01 2.683617472648620605e-01 1.388877816498279572e-02 -3.303735330700874329e-02 1.632084846496582031e-01 -7.607541978359222412e-02 -1.368960142135620117e-01 -2.770344354212284088e-02 -4.659410566091537476e-02 -1.290400326251983643e-01 3.106933273375034332e-02
4.995790123939514160e-02 2.299318648874759674e-02 -2.785418033599853516e-01 2.168943583965301514e-01 3.682676255702972412e-01 3.511037826538085938e-01 2.251280844211578369e-01 -2.422031611204147339e-01 -2.185239493846893311e-01 -8.257062733173370361e-02 2.683426737785339355e-01 2.531269788742065430e-01 -1.831276565790176392e-01 -1.607677936553955078e-01 6.588863581418991089e-02 -3.217990323901176453e-02 -1.114155948162078857e-01 5.891339108347892761e-02 1.630871444940567017e-01 8.859170973300933838e-02 2.163679301738739014e-01 1.593258231878280640e-01 1.689515658654272556e-03 1.706851571798324585e-01 -2.288824506103992462e-02 8.024767041206359863e-02 -5.739186890423297882e-03 -2.525474727153778076e-01 -4.964066669344902039e-02 1.239798497408628464e-02 -1.525743007659912109e-01 -1.888605393469333649e-02
-1.435125917196273804e-01 -2.402877062559127808e-01 -2.768012583255767822e-01 1.101325750350952148e-01 2.764924466609954834e-01 1.536718662828207016e-02 -7.392199337482452393e-02 -1.564805745147168636e-03 -1.259622722864151001e-01 2.186091095209121704e-01 -7.101889699697494507e-02 7.754923403263092041e-02 -2.472814545035362244e-02 3.656736761331558228e-02 1.947657316923141479e-01 -6.420889496803283691e-02 -2.759296074509620667e-02 -1.154957637190818787e-01 1.145133227109909058e-01 -3.363887965679168701e-01 2.983099818229675293e-01 2.911204397678375244e-01 7.776566594839096069e-02 3.443562611937522888e-02 -2.594467103481292725e-01 2.804751396179199219e-01 -7.248787581920623779e-02 -6.841921061277389526e-02 -1.960278153419494629e-01 2.314869128167629242e-02 2.321483194828033447e-01 -2.488632351160049438e-01
-1.570046544075012207e-01 -2.970012128353118896e-01 1.379704475402832031e-01 3.574137091636657715e-01 -3.454359620809555054e-02 6.483299285173416138e-02 4.344428330659866333e-02 4.224000498652458191e-02 -2.584002315998077393e-01 3.492587208747863770e-01 -1.620627343654632568e-01 9.857323020696640015e-02 -2.965565323829650879e-01 9.557295590639114380e-02 1.381240189075469971e-01 -2.312492728233337402e-01 -4.749926179647445679e-02 3.017580136656761169e-02 -1.168065965175628662e-01 -6.799091119319200516e-03 5.365207046270370483e-02 4.362152889370918274e-02 2.249103337526321411e-01 -3.142924606800079346e-02 -2.756169997155666351e-02 2.049863934516906738e-01 1.377565711736679077e-01 -1.339517384767532349e-01 -3.171920776367187500e-02 1.929011195898056030e-01 -1.437749266624450684e-01 -3.537311255931854248e-01
-2.606035470962524414e-01 -3.951693773269653320e-01 1.789805851876735687e-02 7.552789896726608276e-02 4.874766170978546143e-01 -4.411509633064270020e-02 -1.308789849281311035e-01 4.163630679249763489e-02 -1.712475419044494629e-01 1.919790171086788177e-02 -5.519570410251617432e-02 2.438271343708038330e-01 -2.394741475582122803e-01 -1.027190089225769043e-01 3.077428042888641357e-01 -1.386806517839431763e-01 -2.247294783592224121e-01 1.672392524778842926e-02 1.975930631160736084e-01 -1.286896169185638428e-01 7.023470848798751831e-02 1.470918953418731689e-01 -1.568268686532974243e-01 1.182399094104766846e-01 -1.587714701890945435e-01 6.074263900518417358e-02 -2.879072912037372589e-02 1.064497604966163635e-02 -1.631322205066680908e-01 -4.605374857783317566e-02 -8.557749539613723755e-02 1.404786366038024426e-03
-1.338983029127120972e-01 -3.407291471958160400e-01 7.421974837779998779e-02 1.269536465406417847e-01 8.038882166147232056e-02 -2.853113412857055664e-01 -9.162668138742446899e-02 -1.616157889366149902e-01 -2.450482547283172607e-01 1.414924114942550659e-02 1.531665772199630737e-01 3.540352731943130493e-02 -7.165464013814926147e-02 -1.879421025514602661e-01 2.821524739265441895e-01 -1.144065782427787781e-01 -1.442920183762907982e-03 -3.552797734737396240e-01 -4.244565963745117188e-02 2.236092239618301392e-01 5.070623010396957397e-02 3.523231297731399536e-02 3.531896471977233887e-01 -1.514843851327896118e-01 4.568626731634140015e-02 2.672249376773834229e-01 6.155964359641075134e-02 -9.138119220733642578e-02 4.617757722735404968e-02 7.317674905061721802e-02 -2.816463410854339600e-01 -4.326241090893745422e-02
-1.087773516774177551e-01 -3.742359578609466553e-01 -3.798680007457733154e-02 3.430768847465515137e-01 1.512024998664855957e-01 5.874262750148773193e-02 3.294352069497108459e-02 7.395364344120025635e-02 1.082020346075296402e-02 2.157107293605804443e-01 -5.898222327232360840e-02 -6.425467133522033691e-02 1.239837482571601868e-01 -4.365499597042798996e-03 1.113279834389686584e-01 -1.037547066807746887e-01 -1.636523157358169556e-01 3.268842697143554688e-01 3.643809631466865540e-02 -2.873791456222534180e-01 1.827205717563629150e-01 -4.824973177164793015e-03 3.300708830356597900e-01 1.952368021011352539e-01 -1.654042750597000122e-01 1.689883917570114136e-01 -2.466495484113693237e-01 -8.507358282804489136e-02 -1.493721455335617065e-01 -1.518208682537078857e-01 5.364091321825981140e-02 -1.817820221185684204e-01
-5.563738197088241577e-02 -3.740527927875518799e-01 2.934817597270011902e-02 1.433150321245193481e-01 4.242635667324066162e-01 -1.373089551925659180e-01 -1.098388209939002991e-01 -2.136265486478805542e-01 -1.168179810047149658e-01 7.666347175836563110e-02 -1.428395509719848633e-02 -4.734955728054046631e-02 -3.251948952674865723e-02 -1.753013581037521362e-01 1.554379761219024658e-01 -7.585412263870239258e-02 -3.554526865482330322e-01 -1.347070094197988510e-02 -3.688960522413253784e-02 -4.540742561221122742e-02 2.685516327619552612e-02 -2.872618474066257477e-02 3.515647724270820618e-02 1.239724084734916687e-01 -3.485406637191772461e-01 2.834156453609466553e-01 1.478781253099441528e-01 7.750576734542846680e-02 5.041300319135189056e-03 -1.774389892816543579e-01 -2.897320687770843506e-01 4.609436541795730591e-02
8.240645378828048706e-02 -3.256433904170989990e-01 -1.363891363143920898e-01 5.492131710052490234e-01 2.576168477535247803e-01 -1.389063298702239990e-01 -1.469620876014232635e-02 -8.607181720435619354e-03 2.276750653982162476e-01 9.958741813898086548e-02 2.227525711059570312e-01 1.698175817728042603e-01 -1.925310045480728149e-01 -7.420085370540618896e-02 -1.040252856910228729e-02 2.256576158106327057e-02 2.288793325424194336e-01 2.768124267458915710e-02 3.886776044964790344e-02 -8.703273534774780273e-02 6.402024067938327789e-03 1.916481703519821167e-01 2.034398466348648071e-01 -5.818789452314376831e-02 -1.839371174573898315e-01 1.415998935699462891e-01 2.696959488093852997e-02 4.186712577939033508e-02 2.393146455287933350e-01 2.715088054537773132e-02 -1.287755277007818222e-02 -1.981317251920700073e-01
2.200980186462402344e-01 -1.774427145719528198e-01 1.795433610677719116e-01 2.157357782125473022e-01 1.151606068015098572e-01 -5.805507674813270569e-02 -2.650802955031394958e-02 -2.679239213466644287e-01 1.089026629924774170e-01 4.937817156314849854e-02 1.618973463773727417e-01 4.858554899692535400e-02 -2.313184291124343872e-01 -2.554259002208709717e-01 1.398605853319168091e-01 -6.429534405469894409e-02 1.021409034729003906e-01 2.818224392831325531e-02 -8.970867842435836792e-02 1.164373680949211121e-01 2.404723316431045532e-01 6.298726797103881836e-02 3.248945176601409912e-01 -1.705012619495391846e-01 -5.901960656046867371e-02 8.199901133775711060e-02 -4.847962409257888794e-02 2.286723107099533081e-01 4.624451696872711182e-02 -9.061853587627410889e-02 9.022913873195648193e-02 -5.042483210563659668e-01
8.975288271903991699e-02 -3.083398938179016113e-01 -1.600661724805831909e-01 4.554914236068725586e-01 -1.614056229591369629e-01 -2.253810018301010132e-01 -1.614587754011154175e-01 -3.199439048767089844e-01 1.060275807976722717e-01 4.906950891017913818e-02 1.054793000221252441e-01 1.059163361787796021e-01 -1.473675575107336044e-02 -1.182738095521926880e-01 -2.029659599065780640e-01 -1.976841501891613007e-02 -1.761701852083206177e-01 3.856253251433372498e-02 1.030597686767578125e-01 -2.014118731021881104e-01 7.097164541482925415e-02 -9.629410924389958382e-04 2.222288399934768677e-01 -1.642501503229141235e-01 -1.436565518379211426e-01 -3.279210999608039856e-02 -9.605072438716888428e-02 4.696456715464591980e-02 -1.537601500749588013e-01 1.618672162294387817e-03 1.797994226217269897e-01 -3.353819251060485840e-01
-3.247177228331565857e-02 -3.799036741256713867e-01 -1.143266111612319946e-01 6.164252385497093201e-02 -4.242333024740219116e-02 1.275512482970952988e-02 -1.642557978630065918e-01 -1.110277324914932251e-01 1.918743401765823364e-01 9.549725055694580078e-02 3.175632953643798828e-01 -1.761125326156616211e-01 -1.856203228235244751e-01 4.592236503958702087e-02 1.693929284811019897e-01 -3.064287304878234863e-01 -3.536899015307426453e-02 2.643615007400512695e-02 1.051571369171142578e-01 -1.054061390459537506e-02 1.328599900007247925e-01 1.819959431886672974e-01 2.601742148399353027e-01 4.689211025834083557e-03 -8.576693385839462280e-02 1.835418045520782471e-01 -5.918079987168312073e-02 1.730253919959068298e-02 -2.903914153575897217e-01 -3.884491324424743652e-01 7.697156071662902832e-02 -2.047665715217590332e-01
-2.003986686468124390e-01 -8.950703591108322144e-02 -2.196379452943801880e-01 1.386610865592956543e-01 2.660821378231048584e-01 -9.621286392211914062e-02 3.752894699573516846e-02 -4.041595160961151123e-01 -2.333542257547378540e-01 -2.681234776973724365e-01 7.935843616724014282e-02 1.777119636535644531e-01 -8.639389276504516602e-02 -1.511987149715423584e-01 3.439977392554283142e-02 1.596583575010299683e-01 1.037321984767913818e-01 1.385498344898223877e-01 1.445241570472717285e-01 -4.950082302093505859e-02 1.368832588195800781e-01 3.426858484745025635e-01 7.563675940036773682e-02 1.866210550069808960e-01 -1.324850767850875854e-01 2.032921910285949707e-01 -6.748787313699722290e-02 -1.297497600317001343e-01 -1.682815700769424438e-01 1.814927905797958374e-01 1.275043934583663940e-03 -2.163003534078598022e-01
-2.421788424253463745e-01 -1.726630926132202148e-01 8.378506451845169067e-02 7.064104825258255005e-02 2.836912572383880615e-01 -3.536212444305419922e-01 -6.838778406381607056e-02 -3.453232347965240479e-01 -1.319610178470611572e-01 1.505432128906250000e-01 -1.304204016923904419e-02 3.771609663963317871e-01 -1.939475536346435547e-02 1.857214793562889099e-02 8.707942068576812744e-02 -2.140999399125576019e-02 -2.457433566451072693e-02 -1.259978413581848145e-01 1.229808479547500610e-01 5.891473218798637390e-02 2.688152529299259186e-02 5.950726941227912903e-02 3.630513846874237061e-01 -1.003943979740142822e-01 -1.113232225179672241e-01 -3.549358248710632324e-02 5.879411846399307251e-02 -1.251652687788009644e-01 1.189799327403306961e-02 -7.923416048288345337e-02 -2.440648972988128662e-01 -3.143669962882995605e-01
-6.412123143672943115e-02 -2.939514070749282837e-02 1.282835006713867188e-01 2.152631133794784546e-01 1.024020016193389893e-01 -1.967368423938751221e-01 -8.545535802841186523e-02 1.392481774091720581e-01 -3.047965168952941895e-01 4.071923438459634781e-03 4.070648923516273499e-02 2.211680561304092407e-01 -2.044889330863952637e-01 2.091516703367233276e-01 2.180655896663665771e-01 -3.418037891387939453e-01 1.263740211725234985e-01 -9.739945083856582642e-02 -1.830568313598632812e-01 -1.435703635215759277e-01 3.651468455791473389e-01 2.835709601640701294e-02 1.567861735820770264e-01 4.734291881322860718e-02 -1.255441606044769287e-01 1.723708361387252808e-01 1.837962865829467773e-02 -1.473413407802581787e-01 1.291006952524185181e-01 -2.424592375755310059e-01 -2.679429650306701660e-01 -8.721867948770523071e-02
2.271202206611633301e-01 -2.150434255599975586e-01 -2.475574612617492676e-01 2.757353335618972778e-02 -1.692663505673408508e-02 9.127518534660339355e-02 2.994237095117568970e-02 1.914246529340744019e-01 -6.916477531194686890e-02 -8.359535038471221924e-02 1.040979474782943726e-01 1.594355702400207520e-01 -1.736862659454345703e-01 -1.429134979844093323e-02 -1.310453116893768311e-01 -1.149893105030059814e-01 -3.285461664199829102e-01 1.098798662424087524e-01 2.983677089214324951e-01 2.353147417306900024e-02 1.051750779151916504e-01 4.027275145053863525e-01 2.227029651403427124e-01 -2.936925366520881653e-02 -4.946769215166568756e-03 1.272899806499481201e-01 1.376090645790100098e-01 -1.823793351650238037e-01 -2.405989766120910645e-01 -1.317270547151565552e-01 -2.914017736911773682e-01 -1.526144891977310181e-01
3.371767699718475342e-01 -7.963946461677551270e-02 -2.048180401325225830e-01 2.970407605171203613e-01 7.168630510568618774e-02 7.782211992889642715e-03 -2.770947813987731934e-01 8.701319992542266846e-02 1.453234441578388214e-02 7.190221548080444336e-02 -5.914428737014532089e-03 5.797091126441955566e-02 -8.337906002998352051e-02 -2.140923142433166504e-01 -5.809719488024711609e-02 -4.790565930306911469e-03 -6.010305602103471756e-03 1.520704478025436401e-01 3.050931096076965332e-01 2.448812574148178101e-01 3.593080043792724609e-01 2.660579979419708252e-01 1.972832679748535156e-01 -5.510118231177330017e-02 3.454646468162536621e-02 -9.425913915038108826e-03 -1.854528784751892090e-01 -1.413735002279281616e-01 -5.458166077733039856e-02 -1.262430250644683838e-01 -3.201479464769363403e-02 -3.187660574913024902e-01
-9.716252237558364868e-02 -2.598074376583099365e-01 6.742522120475769043e-02 9.736094623804092407e-02 -1.318364217877388000e-02 8.174134790897369385e-02 7.470799982547760010e-02 6.559628993272781372e-02 -1.062522009015083313e-01 1.964745074510574341e-01 4.576097056269645691e-02 1.031166315078735352e-01 8.332584053277969360e-02 -2.087693288922309875e-02 7.976788282394409180e-02 -2.232361733913421631e-01 1.880532205104827881e-01 2.129912078380584717e-01 1.488518565893173218e-01 -1.275715380907058716e-01 2.216374725103378296e-01 4.314317107200622559e-01 1.437216103076934814e-01 5.504185706377029419e-02 -1.166204884648323059e-01 1.479591131210327148e-01 -1.324900686740875244e-01 -3.588333129882812500e-01 -2.756747603416442871e-01 -3.131682574748992920e-01 1.791681945323944092e-01 4.158677533268928528e-03
-1.216834411025047302e-01 -4.079617857933044434e-01 7.765339314937591553e-02 4.028981924057006836e-01 9.391941875219345093e-02 -5.538925528526306152e-02 8.988542854785919189e-02 -4.090833663940429688e-02 -3.031954169273376465e-01 1.201535463333129883e-01 1.711718887090682983e-01 4.119453951716423035e-02 1.901506073772907257e-02 2.345430552959442139e-01 2.574205957353115082e-02 -1.700685359537601471e-03 1.028658598661422729e-01 2.324256002902984619e-01 -5.941527709364891052e-02 -1.868005245923995972e-01 1.328581664711236954e-02 1.651943176984786987e-01 1.393347531557083130e-01 1.212747246026992798e-01 4.252651333808898926e-02 1.409297585487365723e-01 8.452694863080978394e-03 -2.037996798753738403e-01 7.998977601528167725e-02 3.130370974540710449e-01 3.581864386796951294e-02 -3.190591633319854736e-01
8.267593383789062500e-02 -3.350630104541778564e-01 -1.184425204992294312e-01 1.496247202157974243e-01 2.418341934680938721e-01 -1.490165144205093384e-01 1.355731189250946045e-01 -1.447976529598236084e-01 -3.880596160888671875e-02 2.298947423696517944e-01 3.868969678878784180e-01 3.069430962204933167e-02 -9.849001467227935791e-02 -1.181443929672241211e-01 9.507868438959121704e-02 -2.722256779670715332e-01 -2.745566780504304916e-05 -1.214834228157997131e-01 -2.320427745580673218e-01 1.287315934896469116e-01 1.720386147499084473e-01 1.062428057193756104e-01 2.198921144008636475e-02 -1.424360573291778564e-01 -3.434154391288757324e-01 5.728746205568313599e-02 -2.294224873185157776e-02 -1.028538309037685394e-02 -1.826563328504562378e-01 -1.599971503019332886e-01 -2.899771928787231445e-01 -3.039151802659034729e-02
2.110677957534790039e-01 -2.427772283554077148e-01 -2.010033577680587769e-01 2.431302666664123535e-01 2.738758325576782227e-01 -3.223453760147094727e-01 1.918125003576278687e-01 -2.601430118083953857e-01 -2.060352712869644165e-01 -1.492962390184402466e-01 2.770240306854248047e-01 -4.425448551774024963e-02 -9.658154100179672241e-02 -1.058974266052246094e-01 6.562191992998123169e-02 -1.703748106956481934e-01 -6.454695016145706177e-03 2.195858359336853027e-01 -2.461792975664138794e-01 -1.449748575687408447e-01 -7.297454029321670532e-02 2.665494680404663086e-01 1.186623573303222656e-01 -3.245374560356140137e-02 -1.108703687787055969e-01 1.924138367176055908e-01 5.690102279186248779e-02 5.323204025626182556e-02 5.313673242926597595e-02 5.166893452405929565e-02 2.497489377856254578e-02 1.827679276466369629e-01
-8.348941057920455933e-02 -9.044307470321655273e-02 8.168229833245277405e-03 2.702111601829528809e-01 8.757793344557285309e-03 -5.487388744950294495e-02 -1.896329782903194427e-02 1.744981855154037476e-02 -1.508647948503494263e-01 3.441116958856582642e-02 -6.163076683878898621e-02 2.883849292993545532e-02 7.155174016952514648e-02 2.010470479726791382e-01 2.405830174684524536e-01 -3.763872683048248291e-01 -7.262301445007324219e-02 2.700398564338684082e-01 3.338884413242340088e-01 -6.434369087219238281e-02 2.296577244997024536e-01 1.046904921531677246e-01 3.874305784702301025e-01 -8.202197961509227753e-03 -2.071063220500946045e-01 1.825206577777862549e-01 -8.288575708866119385e-02 -1.956477016210556030e-02 -6.475415080785751343e-02 -2.436265498399734497e-01 -1.049469113349914551e-01 -2.620021998882293701e-01
1.433349996805191040e-01 -1.953333467245101929e-01 -2.154036760330200195e-01 4.245778322219848633e-01 1.806610375642776489e-01 1.785942912101745605e-01 -9.627616405487060547e-02 1.305422633886337280e-01 1.818962246179580688e-01 -1.328460872173309326e-02 6.443384289741516113e-02 1.075479462742805481e-01 -2.194899618625640869e-01 1.611988060176372528e-03 -1.047290638089179993e-01 -1.404157727956771851e-01 4.460061027202755213e-04 1.595803052186965942e-01 1.782858520746231079e-01 -7.957801967859268188e-02 1.350873261690139771e-01 2.629313468933105469e-01 6.720230728387832642e-02 1.037880498915910721e-02 -4.417739808559417725e-01 4.343703761696815491e-02 2.130387276411056519e-01 -1.114875748753547668e-01 -1.338789314031600952e-01 1.265355795621871948e-01 -2.118169665336608887e-01 8.178504556417465210e-02
-1.824955344200134277e-01 -2.455629557371139526e-01 1.968692243099212646e-01 1.357620656490325928e-01 1.404454410076141357e-01 -1.328019946813583374e-01 -2.787428200244903564e-01 -2.344461977481842041e-01 -3.239687979221343994e-01 1.658590435981750488e-01 2.131649702787399292e-01 1.287666410207748413e-01 -5.383102223277091980e-02 -1.215340942144393921e-01 8.156805485486984253e-02 -3.121846020221710205e-01 -1.998727619647979736e-01 -3.939377143979072571e-02 -2.422470413148403168e-02 6.586877629160881042e-03 1.113788131624460220e-02 9.464286267757415771e-02 2.251480072736740112e-01 -1.141880080103874207e-01 8.581418544054031372e-02 -2.960832417011260986e-02 -1.456103026866912842e-01 -3.610446751117706299e-01 1.251978129148483276e-01 -1.079910248517990112e-01 -2.456343770027160645e-01 2.243472449481487274e-02
-5.749745666980743408e-02 -2.829129397869110107e-01 4.877853393554687500e-02 9.447370469570159912e-02 2.032694965600967407e-01 -1.233730241656303406e-01 -1.758160442113876343e-01 -3.694118261337280273e-01 -7.872329652309417725e-02 2.325124144554138184e-01 8.914545178413391113e-04 2.063412815332412720e-01 -5.196153745055198669e-02 -1.641152948141098022e-01 2.100592404603958130e-01 2.019699215888977051e-01 -2.925293743610382080e-01 -1.584635525941848755e-01 -1.684916089288890362e-03 -1.807090193033218384e-01 3.230773508548736572e-01 -2.751727879513055086e-04 1.580049842596054077e-01 -7.648263126611709595e-02 -6.861784309148788452e-02 2.032159417867660522e-01 -1.820220611989498138e-02 1.724778562784194946e-01 -3.112921416759490967e-01 -7.454921305179595947e-02 -6.945200264453887939e-02 4.626563563942909241e-02
-2.165034972131252289e-02 -2.726722955703735352e-01 -3.570286035537719727e-01 3.060402162373065948e-02 1.133020296692848206e-01 2.426780574023723602e-02 -1.630880981683731079e-01 -1.227415651082992554e-01 -1.849010586738586426e-01 9.501604735851287842e-02 1.143028512597084045e-01 2.872134186327457428e-02 -3.047196194529533386e-03 -1.143876016139984131e-01 6.387043744325637817e-02 -1.694679707288742065e-01 -2.188048213720321655e-01 1.294880360364913940e-01 -2.128755450248718262e-01 6.488938350230455399e-03 3.548510372638702393e-01 1.278503052890300751e-02 1.596267521381378174e-01 7.460545748472213745e-03 -2.691665291786193848e-01 -7.027053087949752808e-02 3.214245140552520752e-01 -1.147219911217689514e-01 1.732079535722732544e-01 -2.549528479576110840e-01 -2.188498973846435547e-01 -2.007630318403244019e-01
-1.343368142843246460e-01 -7.178746163845062256e-02 -1.479154080152511597e-01 3.977278470993041992e-01 1.097972393035888672e-01 1.888604834675788879e-02 -3.468884229660034180e-01 -1.367596536874771118e-01 -2.708888351917266846e-01 1.211426779627799988e-01 2.878132760524749756e-01 2.512353062629699707e-01 -8.505403250455856323e-02 -1.173622068017721176e-02 7.675640285015106201e-02 -1.049158647656440735e-01 -3.688588440418243408e-01 3.797011217102408409e-03 -1.248492114245891571e-02 -1.032657697796821594e-01 6.645958870649337769e-02 1.301584541797637939e-01 7.619319111108779907e-02 8.105083554983139038e-02 4.767470806837081909e-02 2.337375283241271973e-01 2.256303280591964722e-01 1.423256099224090576e-01 1.968464553356170654e-01 1.533803492784500122e-01 -3.354342654347419739e-02 -1.221045926213264465e-01
2.232364565134048462e-01 -3.568013310432434082e-01 -4.011095687747001648e-02 3.092244863510131836e-01 1.541446298360824585e-01 2.745378389954566956e-02 -2.821844257414340973e-02 1.615956574678421021e-01 -5.071942508220672607e-02 -8.919415995478630066e-03 2.509381063282489777e-02 1.540379226207733154e-01 -3.113061189651489258e-01 -2.253052219748497009e-02 -1.236205324530601501e-01 -9.712988138198852539e-02 5.979057401418685913e-02 1.018548682332038879e-01 2.126837372779846191e-01 -9.313352406024932861e-02 4.988054931163787842e-02 7.887051999568939209e-02 1.798017472028732300e-01 2.033479362726211548e-01 -5.541886687278747559e-01 8.855850249528884888e-02 -6.628068536520004272e-02 3.465791419148445129e-02 -1.549792289733886719e-01 1.478916853666305542e-01 -4.345579445362091064e-02 8.046758919954299927e-02
2.776391617953777313e-02 -9.149523824453353882e-02 1.695981621742248535e-02 -5.012097768485546112e-03 4.071675539016723633e-01 -3.360992074012756348e-01 1.192961186170578003e-01 -1.658051013946533203e-01 -1.052299886941909790e-01 1.483590900897979736e-02 2.487653940916061401e-01 -3.150913491845130920e-02 -1.944761127233505249e-01 -3.787199556827545166e-01 4.625626374036073685e-03 -1.072309911251068115e-02 -5.131591483950614929e-02 1.837272197008132935e-01 8.539626002311706543e-02 -1.865224689245223999e-01 -1.103686615824699402e-01 1.574533246457576752e-02 1.911210119724273682e-01 -2.555638924241065979e-02 -3.340359628200531006e-01 2.034705728292465210e-01 -1.867244094610214233e-01 -2.259155660867691040e-01 -2.606259472668170929e-02 -1.330293528735637665e-02 -1.979411542415618896e-01 8.668685704469680786e-02
-7.511235028505325317e-02 -3.014324605464935303e-01 -1.319734305143356323e-01 4.697691500186920166e-01 1.612014174461364746e-01 -1.104158759117126465e-01 -6.932032108306884766e-02 5.677759647369384766e-02 2.189388275146484375e-01 2.663671970367431641e-01 2.092352807521820068e-01 1.080723702907562256e-01 -2.181165069341659546e-01 -8.465538732707500458e-03 2.326729446649551392e-01 2.429695241153240204e-02 1.414909213781356812e-01 -1.197508946061134338e-01 -3.294889628887176514e-02 2.124290317296981812e-01 6.740551441907882690e-02 1.661647707223892212e-01 2.464183419942855835e-01 -9.687328711152076721e-03 -8.161924779415130615e-02 2.227783203125000000e-01 -1.863883584737777710e-01 8.747516199946403503e-03 9.481577575206756592e-02 -1.801011264324188232e-01 8.699373155832290649e-02 -1.697841435670852661e-01
-2.304246649146080017e-02 -3.439480662345886230e-01 -2.653687596321105957e-01 1.276067197322845459e-01 1.755257993936538696e-01 -3.258040873333811760e-03 -1.327682435512542725e-01 1.089881267398595810e-02 -1.757629215717315674e-01 2.721140161156654358e-02 -5.239714682102203369e-02 2.238894999027252197e-01 4.969302564859390259e-03 -4.506142437458038330e-02 -3.409752249717712402e-02 -2.752732634544372559e-01 -1.893404871225357056e-02 -3.650841489434242249e-02 3.112283647060394287e-01 -2.449261993169784546e-01 1.024444997310638428e-01 2.550683021545410156e-01 1.076392158865928650e-01 6.764839589595794678e-02 -2.408370524644851685e-01 2.195238023996353149e-01 3.397786617279052734e-02 1.767220906913280487e-02 -1.633644551038742065e-01 6.619436293840408325e-02 1.949799060821533203e-01 -3.941989541053771973e-01
6.455329805612564087e-02 -1.351716518402099609e-01 -1.861661076545715332e-01 2.205775976181030273e-01 -1.184720769524574280e-01 -1.037807166576385498e-01 1.310604065656661987e-01 -2.082382738590240479e-01 -2.269318401813507080e-01 -1.356147378683090210e-01 1.833779811859130859e-01 2.522087097167968750e-01 -2.590122632682323456e-02 -3.010128736495971680e-01 -3.021559305489063263e-02 1.341041326522827148e-01 5.514544993638992310e-02 5.812855064868927002e-02 -7.323252409696578979e-02 -3.175233304500579834e-01 -8.462086319923400879e-02 3.389993607997894287e-01 3.237166702747344971e-01 1.551085561513900757e-01 -1.449509263038635254e-01 2.564648687839508057e-01 -5.304573848843574524e-02 -1.761914342641830444e-01 -4.410854075103998184e-03 -7.454895228147506714e-02 -1.908690184354782104e-01 7.357890903949737549e-02
-1.796889454126358032e-01 -4.764828085899353027e-02 7.511489838361740112e-02 5.817472189664840698e-02 2.536754906177520752e-01 -1.427914649248123169e-01 -8.595164120197296143e-02 -2.619702816009521484e-01 -1.868271380662918091e-01 2.371741682291030884e-01 2.967164814472198486e-01 1.800940632820129395e-01 -1.750493794679641724e-01 -2.375088036060333252e-01 1.203473880887031555e-01 3.169850632548332214e-02 1.240008473396301270e-01 3.529502078890800476e-02 8.053659647703170776e-02 3.469949960708618164e-02 5.899059772491455078e-02 2.770358026027679443e-01 1.659641265869140625e-01 -1.493255840614438057e-04 -3.546240031719207764e-01 2.333082109689712524e-01 1.084016114473342896e-01 1.274192184209823608e-01 -2.603521943092346191e-01 -1.889360845088958740e-01 -1.250841468572616577e-01 1.486538499593734741e-01
-8.683369308710098267e-02 -3.034901022911071777e-01 -3.816009759902954102e-01 2.987563014030456543e-01 1.238747779279947281e-02 -9.369391947984695435e-02 -1.270262748003005981e-01 -2.055832147598266602e-01 -3.365503847599029541e-01 -8.582945168018341064e-02 1.533124744892120361e-01 2.486541122198104858e-01 -1.959084421396255493e-01 -1.574793159961700439e-01 -1.986272037029266357e-01 -8.789693564176559448e-02 -1.629848480224609375e-01 1.154258400201797485e-01 -6.949810683727264404e-02 -2.150689512491226196e-01 3.260011970996856689e-02 1.806612908840179443e-01 2.716923952102661133e-01 -1.231946051120758057e-02 2.433226704597473145e-01 3.006977029144763947e-02 1.626654900610446930e-02 -3.941709175705909729e-02 2.800779044628143311e-02 4.896014556288719177e-02 1.343507915735244751e-01 -4.498139489442110062e-03
6.986559927463531494e-02 -2.048438489437103271e-01 -1.409160196781158447e-01 3.254429101943969727e-01 8.366475254297256470e-02 3.126817522570490837e-03 6.820308417081832886e-02 2.117447406053543091e-01 -4.447019472718238831e-02 -1.366450190544128418e-01 3.111490309238433838e-01 7.695335894823074341e-02 -1.442496776580810547e-01 2.326955646276473999e-02 -8.648844063282012939e-02 -2.809457182884216309e-01 -8.114615827798843384e-02 -6.479516625404357910e-03 2.451541423797607422e-01 -1.805382966995239258e-01 3.036614358425140381e-01 7.142506539821624756e-02 -8.481628447771072388e-02 -1.262070834636688232e-01 2.042194362729787827e-03 -5.559302866458892822e-02 2.886731326580047607e-01 -3.462287485599517822e-01 -2.350953519344329834e-01 -2.107573598623275757e-01 2.126087248325347900e-02 -1.163963675498962402e-01
-2.035526931285858154e-01 6.130516156554222107e-02 8.152198791503906250e-02 1.652081757783889771e-01 2.368902564048767090e-01 -1.356629431247711182e-01 -8.448281884193420410e-02 -4.793992266058921814e-02 -1.341148912906646729e-01 -1.080183964222669601e-02 1.918928772211074829e-01 1.451244354248046875e-01 1.888268440961837769e-01 -1.107663884758949280e-01 -1.659329682588577271e-01 -1.650411933660507202e-01 1.074404194951057434e-01 2.813257277011871338e-01 2.969721257686614990e-01 -4.149601981043815613e-02 1.104066446423530579e-01 2.417185604572296143e-01 1.573261171579360962e-01 2.456019967794418335e-01 2.203381434082984924e-02 1.197740808129310608e-01 -1.355769932270050049e-01 -2.876525819301605225e-01 -2.004507184028625488e-01 -1.432128250598907471e-01 -1.989559382200241089e-01 -3.251233100891113281e-01
-8.513224124908447266e-02 -3.119789063930511475e-01 -3.742161020636558533e-02 1.439546700567007065e-02 1.127238050103187561e-01 -2.338619977235794067e-01 -1.028731614351272583e-01 -6.687464565038681030e-02 -9.607709199190139771e-02 3.358191251754760742e-02 3.192374408245086670e-01 8.844435214996337891e-02 7.603208720684051514e-02 -1.144221872091293335e-01 1.641654968261718750e-01 -1.933530718088150024e-01 -1.701068282127380371e-01 8.959087729454040527e-02 -1.858323365449905396e-01 3.273475170135498047e-01 3.906744420528411865e-01 2.570217251777648926e-01 1.246682554483413696e-01 -1.874926537275314331e-01 -1.655086874961853027e-01 1.925677955150604248e-01 -2.627989351749420166e-01 2.500877529382705688e-02 -8.688713610172271729e-02 1.215416565537452698e-01 5.927557125687599182e-02 4.842172376811504364e-03
1.951601356267929077e-01 -4.931729733943939209e-01 -2.054131627082824707e-01 1.630034148693084717e-01 1.980360597372055054e-01 1.464163511991500854e-01 -9.769833832979202271e-02 -8.194461464881896973e-03 -6.205962225794792175e-02 5.739133059978485107e-02 -5.565812462009489536e-04 -2.333021024242043495e-03 1.443834602832794189e-01 -3.185845911502838135e-01 9.638778120279312134e-02 1.382225155830383301e-01 -2.114786654710769653e-01 -1.422095745801925659e-01 8.681667596101760864e-02 2.181418240070343018e-02 3.918948769569396973e-01 2.094017900526523590e-02 3.062693476676940918e-01 -6.457326561212539673e-02 -1.380796581506729126e-01 1.489108204841613770e-01 1.437987387180328369e-02 -1.507541984319686890e-01 -1.594884991645812988e-01 -6.478973478078842163e-02 -1.632733270525932312e-02 5.239190533757209778e-02
1.208764016628265381e-01 -3.460051417350769043e-01 -2.536396086215972900e-01 1.428709030151367188e-01 2.648136205971240997e-02 2.439485639333724976e-01 -1.929227560758590698e-01 4.128450155258178711e-02 1.070432066917419434e-01 -7.093476504087448120e-02 3.382042646408081055e-01 -1.482966989278793335e-01 -2.177737504243850708e-01 -3.998129069805145264e-02 1.711975038051605225e-01 5.537667125463485718e-02 -3.070690296590328217e-02 -1.463611721992492676e-01 -9.883970022201538086e-02 5.102265998721122742e-02 1.417163014411926270e-01 1.721303462982177734e-01 1.024126112461090088e-01 1.729801744222640991e-01 -6.204306706786155701e-02 1.780350655317306519e-01 -2.638768851757049561e-01 7.580258417874574661e-03 -2.828155755996704102e-01 -1.934543699026107788e-01 -1.255760341882705688e-01 -2.902628183364868164e-01
-2.366620674729347229e-02 -3.476270735263824463e-01 -1.357012540102005005e-01 3.204565867781639099e-02 1.158606931567192078e-01 2.804711461067199707e-01 -1.435348391532897949e-01 -1.649555116891860962e-01 1.770378947257995605e-01 -9.520495310425758362e-03 2.215605378150939941e-01 1.857514381408691406e-01 1.763208582997322083e-02 -4.713113233447074890e-02 4.761670902371406555e-02 -3.678648769855499268e-01 -1.141529437154531479e-02 -1.613305956125259399e-01 5.815469473600387573e-02 -5.909810587763786316e-02 2.055731564760208130e-01 1.420786678791046143e-01 2.408946007490158081e-01 -7.108373939990997314e-02 -4.778346791863441467e-02 1.391913741827011108e-01 -7.830400764942169189e-02 1.145675871521234512e-02 -1.913198232650756836e-01 -4.135075509548187256e-01 9.554439783096313477e-02 -2.467801719903945923e-01
-2.474281489849090576e-01 -2.074806243181228638e-01 -1.195377558469772339e-01 9.325207024812698364e-02 2.597231566905975342e-01 -1.001072153449058533e-01 -2.010478675365447998e-01 2.402535974979400635e-01 -2.035453319549560547e-01 -9.905588626861572266e-02 3.861490637063980103e-02 2.711965739727020264e-01 -2.753473520278930664e-01 -5.011996999382972717e-02 3.236918449401855469e-01 -6.956446915864944458e-03 -3.130296468734741211e-01 7.388179749250411987e-02 2.166229188442230225e-01 -2.531926333904266357e-01 -5.554835125803947449e-02 1.406501233577728271e-01 -1.573321819305419922e-01 -5.282403156161308289e-02 -2.479298710823059082e-01 9.799879044294357300e-02 -1.222993656992912292e-01 2.583173476159572601e-02 -1.304951757192611694e-01 -1.194278895854949951e-01 -6.268665939569473267e-02 -2.971163950860500336e-02
-1.561809331178665161e-01 -1.875986009836196899e-01 -1.444484442472457886e-01 1.074850708246231079e-01 5.339460372924804688e-01 1.237206812947988510e-02 2.969298884272575378e-02 -2.164545804262161255e-01 -1.661464422941207886e-01 -2.946327626705169678e-01 2.122373729944229126e-01 1.778826564550399780e-01 -1.421464085578918457e-01 -1.736239343881607056e-01 -1.476295143365859985e-01 -5.941613391041755676e-02 -8.866906911134719849e-02 2.969368398189544678e-01 -2.008446305990219116e-01 2.926575206220149994e-02 1.250302493572235107e-01 3.632367029786109924e-02 1.447561830282211304e-01 -7.821158319711685181e-02 -1.118231043219566345e-01 2.648310363292694092e-01 -1.108832061290740967e-01 -8.130747824907302856e-02 1.210574954748153687e-01 8.208200335502624512e-02 -4.856695979833602905e-02 -4.105376452207565308e-02
1.676348149776458740e-01 -1.768238693475723267e-01 -1.985742151737213135e-01 3.142304718494415283e-01 1.509686112403869629e-01 -3.926959354430437088e-03 -2.159816324710845947e-01 -2.648354470729827881e-01 2.940892577171325684e-01 -1.592117547988891602e-02 1.970722340047359467e-02 -1.911321841180324554e-02 3.268172591924667358e-02 -6.102540064603090286e-03 3.185480237007141113e-01 8.092936128377914429e-02 -1.617554575204849243e-01 -8.747798390686511993e-03 3.232182264328002930e-01 -4.998828843235969543e-02 3.511044681072235107e-01 2.206258624792098999e-01 1.127245351672172546e-01 -1.945180743932723999e-01 -2.064722776412963867e-02 5.505554378032684326e-03 2.316697034984827042e-03 -1.911073178052902222e-01 1.928244680166244507e-01 -1.053135693073272705e-01 -7.249088957905769348e-03 -1.588394939899444580e-01
1.745270937681198120e-01 -4.205226898193359375e-01 -8.930860459804534912e-02 2.694618403911590576e-01 1.745911240577697754e-01 1.888659298419952393e-01 -1.429371684789657593e-01 -4.873810801655054092e-03 -7.635131478309631348e-02 5.962579697370529175e-02 5.793830379843711853e-03 -1.304267644882202148e-01 -7.021215558052062988e-02 -2.495932728052139282e-01 1.693986803293228149e-01 -2.162468247115612030e-02 -2.236348241567611694e-01 -2.192023247480392456e-01 1.244111880660057068e-01 -9.692913293838500977e-02 4.527365863323211670e-01 1.338988691568374634e-01 3.014287650585174561e-01 2.466493984684348106e-03 -1.435331851243972778e-01 4.404823109507560730e-02 1.032251119613647461e-01 -2.124424092471599579e-02 -5.137825384736061096e-02 -2.897995710372924805e-02 1.684049516916275024e-01 2.235577814280986786e-02
-3.797741234302520752e-02 -3.453049659729003906e-01 -2.296770364046096802e-01 4.086298644542694092e-01 2.822126746177673340e-01 -1.814400851726531982e-01 -7.646632939577102661e-02 5.712179467082023621e-03 2.802621722221374512e-01 1.952751129865646362e-01 1.418180018663406372e-01 1.019849777221679688e-01 -2.249114811420440674e-01 -2.214207127690315247e-02 6.763822585344314575e-02 -5.176948010921478271e-02 2.430731803178787231e-01 1.192770749330520630e-01 6.867933273315429688e-02 9.845294058322906494e-02 1.189517006278038025e-01 1.361932009458541870e-01 2.317800670862197876e-01 -2.039762735366821289e-01 -1.277895867824554443e-01 9.547808766365051270e-02 1.102236136794090271e-01 3.489104285836219788e-02 1.882832497358322144e-01 -1.366077810525894165e-01 -8.722569048404693604e-02 -1.390812098979949951e-01
-3.656865283846855164e-02 -2.860565483570098877e-01 8.649645000696182251e-02 3.842173814773559570e-01 7.728503644466400146e-02 1.651189662516117096e-02 -8.869317360222339630e-03 2.289481274783611298e-02 1.004182547330856323e-01 2.013952136039733887e-01 -2.939828438684344292e-03 1.098814308643341064e-01 -1.131742298603057861e-01 -6.388212740421295166e-02 2.824315726757049561e-01 -3.514994680881500244e-01 -1.295849680900573730e-01 3.086274564266204834e-01 9.181195497512817383e-02 -7.033497840166091919e-02 1.549034565687179565e-01 -1.628974080085754395e-01 3.145076334476470947e-01 5.321436002850532532e-02 -1.343863550573587418e-02 1.693286597728729248e-01 -7.732918113470077515e-02 9.642733633518218994e-02 -1.676862686872482300e-01 -2.530705928802490234e-01 4.666529595851898193e-02 -2.361720502376556396e-01
5.525802448391914368e-02 -4.796280562877655029e-01 2.523299865424633026e-02 5.177191644906997681e-02 2.345424890518188477e-01 -1.424860060214996338e-01 1.595639288425445557e-01 5.918846931308507919e-03 -3.338580727577209473e-01 -2.532829903066158295e-02 2.595493793487548828e-01 -1.202863752841949463e-01 -1.693093404173851013e-02 -2.041828781366348267e-01 5.499766021966934204e-02 -1.583134382963180542e-01 2.685386538505554199e-01 -1.045020371675491333e-01 -5.229798704385757446e-02 -2.122180722653865814e-02 -2.053634673357009888e-01 8.518991619348526001e-02 3.425927162170410156e-01 -1.150981523096561432e-02 -2.270578593015670776e-01 2.337829172611236572e-01 1.764330118894577026e-01 -7.025608420372009277e-02 -1.846241019666194916e-02 -1.540145836770534515e-02 -4.673345759510993958e-02 -2.422146126627922058e-02
-1.062993332743644714e-01 -2.360416650772094727e-01 8.191414177417755127e-02 3.459918200969696045e-01 1.825657933950424194e-01 6.068409979343414307e-02 -2.415753155946731567e-01 -2.931050583720207214e-02 -3.136537075042724609e-01 2.618032991886138916e-01 -2.275392860174179077e-01 2.055057585239410400e-01 -1.571726948022842407e-01 1.868650913238525391e-01 7.069411128759384155e-02 -1.414103060960769653e-01 -1.000176966190338135e-01 1.191979572176933289e-01 -9.507551789283752441e-02 -1.130314171314239502e-01 -3.126984229311347008e-03 1.294368207454681396e-01 1.039136126637458801e-01 3.117390535771846771e-02 -5.888620764017105103e-02 2.267396003007888794e-01 1.874892562627792358e-01 6.091929972171783447e-02 -8.552861958742141724e-02 1.443797349929809570e-02 -3.340311646461486816e-01 -2.781876623630523682e-01
2.336663454771041870e-01 -9.430827945470809937e-02 -4.309928044676780701e-02 1.585610210895538330e-01 2.575295269489288330e-01 4.680388048291206360e-02 6.188731268048286438e-02 1.477323025465011597e-01 -1.657008081674575806e-01 -2.145983427762985229e-01 1.849930882453918457e-01 -2.075961977243423462e-01 -2.461289167404174805e-01 -1.160414963960647583e-01 1.995298564434051514e-01 -1.954416483640670776e-01 1.012597233057022095e-02 -3.147958591580390930e-02 1.479634344577789307e-01 -6.096217408776283264e-02 1.044456809759140015e-01 2.276318371295928955e-01 1.818058043718338013e-01 -3.557334542274475098e-01 2.317567914724349976e-01 2.647688686847686768e-01 -4.652344807982444763e-02 -2.196927368640899658e-02 1.072266399860382080e-01 -1.779425442218780518e-01 -2.627237141132354736e-01 -1.574292182922363281e-01
-2.213637828826904297e-01 -2.107369452714920044e-01 1.132068410515785217e-01 2.270864546298980713e-01 2.145289182662963867e-01 -1.310244947671890259e-01 -1.249314844608306885e-01 4.701761528849601746e-02 1.505283862352371216e-01 2.600275576114654541e-01 2.356696724891662598e-01 2.884651124477386475e-01 1.047229394316673279e-02 1.030282974243164062e-01 -1.076754331588745117e-01 -4.312099218368530273e-01 -1.809006333351135254e-01 -7.566217333078384399e-02 1.057216599583625793e-01 -1.380163896828889847e-02 -7.827637344598770142e-02 1.252540051937103271e-01 1.945287287235260010e-01 -2.535646595060825348e-02 -1.477167308330535889e-01 2.489298582077026367e-01 -2.973743081092834473e-01 -1.216021329164505005e-01 5.927145108580589294e-02 -1.342893689870834351e-01 3.697704523801803589e-02 -6.223316490650177002e-02
-1.802107095718383789e-01 -2.258668243885040283e-01 5.262488126754760742e-02 1.477513462305068970e-01 2.318462133407592773e-01 -4.297558963298797607e-01 -2.307791262865066528e-01 -3.352830111980438232e-01 -1.376985013484954834e-01 1.058787852525711060e-01 1.075867414474487305e-01 2.557612657546997070e-01 -1.632335186004638672e-01 6.265988200902938843e-02 1.176242083311080933e-01 9.921360015869140625e-02 -1.437712162733078003e-01 -1.898044496774673462e-01 2.275241315364837646e-01 -6.503893435001373291e-02 1.287401169538497925e-01 2.346867136657238007e-02 8.524239063262939453e-02 -1.451050192117691040e-01 3.255959972739219666e-02 -7.081487774848937988e-02 -9.112186729907989502e-02 -8.500169962644577026e-02 -8.262543380260467529e-02 -1.621326059103012085e-01 -3.001948595046997070e-01 -1.529959440231323242e-01
3.333891555666923523e-02 -3.251229822635650635e-01 2.257189899682998657e-02 7.376747578382492065e-02 -4.308417439460754395e-02 -5.353888496756553650e-02 -3.571546450257301331e-02 -1.860080212354660034e-01 -8.062122017145156860e-02 5.258812010288238525e-02 6.434570997953414917e-02 2.963966429233551025e-01 -1.549930274486541748e-01 -1.724626421928405762e-01 3.806653916835784912e-01 -1.394666284322738647e-01 -5.690845847129821777e-02 -1.450450867414474487e-01 -1.593304276466369629e-01 -8.645499497652053833e-02 1.522601842880249023e-01 8.320967108011245728e-02 3.331898748874664307e-01 -4.205737635493278503e-02 -2.140407115221023560e-01 1.233101636171340942e-01 1.006976068019866943e-01 1.667000800371170044e-01 -3.105862736701965332e-01 -9.597579017281532288e-03 -2.884509563446044922e-01 2.202706336975097656e-01
1.136879846453666687e-01 -2.371431589126586914e-01 -3.846951946616172791e-02 -7.985961623489856720e-03 2.923863232135772705e-01 -5.155600309371948242e-01 1.055359467864036560e-01 -1.151737496256828308e-01 -1.618657559156417847e-01 -2.690208889544010162e-02 1.646269671618938446e-02 -1.373447030782699585e-01 -1.384368389844894409e-01 -1.904005557298660278e-01 2.140954881906509399e-01 -1.358864009380340576e-01 -4.426363855600357056e-02 8.282701671123504639e-02 1.007720176130533218e-02 -7.388915121555328369e-02 8.663921803236007690e-02 1.005226969718933105e-01 2.786578796803951263e-02 1.866475641727447510e-01 -3.196471631526947021e-01 3.786030113697052002e-01 -1.108332723379135132e-01 -1.734120845794677734e-01 -3.317678347229957581e-02 4.666086658835411072e-02 -1.704699695110321045e-01 2.795746084302663803e-03
1.232824325561523438e-01 -1.982170194387435913e-01 7.983331382274627686e-02 3.529538214206695557e-01 -2.758658025413751602e-03 -4.269419908523559570e-01 2.846286818385124207e-02 -1.167797222733497620e-01 -1.860885024070739746e-01 -3.025576174259185791e-01 1.562409400939941406e-01 2.810380607843399048e-02 1.618479564785957336e-02 -1.444363147020339966e-01 -3.802437707781791687e-02 -1.146758943796157837e-01 -6.647648662328720093e-02 3.318071365356445312e-02 -8.426675945520401001e-02 2.200473397970199585e-01 3.238731622695922852e-01 1.795381009578704834e-01 1.785509586334228516e-01 -9.925726801156997681e-02 -1.063847094774246216e-01 2.264241129159927368e-01 -1.197535097599029541e-01 1.010961979627609253e-01 -2.549900114536285400e-01 -1.261699050664901733e-01 -1.496991813182830811e-01 -1.838611252605915070e-02
1.347474455833435059e-01 -1.852490752935409546e-01 5.984004959464073181e-02 3.707663416862487793e-01 6.468436121940612793e-02 -1.951111853122711182e-01 1.069066375494003296e-01 1.164152920246124268e-01 -1.089747697114944458e-01 -6.836923956871032715e-02 1.677131354808807373e-01 1.117101535201072693e-01 -2.030861824750900269e-01 -4.446593672037124634e-02 2.328054308891296387e-01 -1.417854148894548416e-02 -8.893945813179016113e-02 3.816953301429748535e-02 2.889836579561233521e-02 3.005158305168151855e-01 1.863783001899719238e-01 1.693707853555679321e-01 -3.517337143421173096e-02 1.112014129757881165e-01 -3.650065958499908447e-01 2.170988470315933228e-01 -1.811627298593521118e-01 -1.688684970140457153e-01 -3.504639565944671631e-01 -7.324231415987014771e-02 -5.940778180956840515e-02 1.830597072839736938e-01
-4.720726236701011658e-02 -3.187723457813262939e-01 4.439792782068252563e-02 -3.360383957624435425e-02 1.804982572793960571e-01 -1.816081404685974121e-01 -5.150890350341796875e-02 -2.302562445402145386e-01 -1.198388487100601196e-01 -7.835565507411956787e-02 4.339904487133026123e-01 -6.308726221323013306e-02 -2.363239824771881104e-01 -1.311303824186325073e-01 3.068426251411437988e-01 1.246309205889701843e-01 2.093566656112670898e-01 1.569393873214721680e-01 8.453959971666336060e-02 1.304764151573181152e-01 -1.099448874592781067e-01 8.275164663791656494e-02 2.105558365583419800e-01 -4.363248124718666077e-02 -1.798332035541534424e-01 2.593180835247039795e-01 -2.578601986169815063e-02 8.443160355091094971e-02 -2.679283618927001953e-01 -7.483416050672531128e-02 -1.736834347248077393e-01 5.940822139382362366e-02
7.356619834899902344e-02 -3.709047436714172363e-01 1.033674776554107666e-01 -3.070756047964096069e-02 2.905907034873962402e-01 -2.087701261043548584e-01 -1.126434579491615295e-01 -1.610748916864395142e-01 -7.293802499771118164e-02 2.600412257015705109e-02 3.349590897560119629e-01 -8.125964552164077759e-02 -4.359858110547065735e-02 -2.284773737192153931e-01 7.172957807779312134e-02 1.217675581574440002e-01 -1.126100942492485046e-01 4.698405042290687561e-02 9.228654950857162476e-02 -1.538119167089462280e-01 1.133114397525787354e-01 4.324393346905708313e-02 4.879458621144294739e-02 1.204157471656799316e-01 -3.724499642848968506e-01 -1.073921248316764832e-01 1.776979416608810425e-01 -3.749748691916465759e-02 -8.276917785406112671e-02 -2.296027541160583496e-01 -2.428784519433975220e-01 -3.152927458286285400e-01
1.250951141119003296e-01 -1.075695976614952087e-01 -2.927191853523254395e-01 6.403326243162155151e-02 1.804768443107604980e-01 -9.820893406867980957e-02 -3.328946605324745178e-02 3.141691163182258606e-02 -6.089145317673683167e-02 3.892751783132553101e-02 1.002630293369293213e-01 2.334100902080535889e-01 1.388764530420303345e-01 2.853587269783020020e-02 -7.011509686708450317e-02 -5.242923647165298462e-02 1.457521505653858185e-02 1.713989526033401489e-01 4.011259377002716064e-01 1.407472789287567139e-01 1.506415456533432007e-01 9.620390087366104126e-02 4.126751422882080078e-01 1.083787530660629272e-03 4.658250138163566589e-03 1.265830546617507935e-01 7.164862006902694702e-02 -4.306643605232238770e-01 -2.420039102435112000e-02 -1.333149224519729614e-01 -3.217377960681915283e-01 9.236718527972698212e-03
1.014935299754142761e-01 -2.699458599090576172e-01 -8.184865862131118774e-02 1.646702922880649567e-02 3.213408887386322021e-01 -3.965463861823081970e-02 -2.473038807511329651e-02 -1.842754036188125610e-01 -3.233600258827209473e-01 -5.827190354466438293e-02 1.320623159408569336e-01 1.408780813217163086e-01 3.689317107200622559e-01 -1.219766810536384583e-01 2.082472741603851318e-01 7.791582494974136353e-02 -1.871604025363922119e-01 1.041888445615768433e-01 1.764011532068252563e-01 -1.454991698265075684e-01 7.257945090532302856e-02 -2.160039916634559631e-02 1.553644239902496338e-01 -2.671648561954498291e-01 -1.096756681799888611e-01 1.148397848010063171e-01 1.164754629135131836e-01 6.429798435419797897e-03 7.744784932583570480e-03 -4.015761911869049072e-01 -1.549017727375030518e-01 3.495158627629280090e-02
3.264547511935234070e-02 -1.778459846973419189e-01 -1.076217889785766602e-01 2.404182255268096924e-01 7.020208984613418579e-02 -2.930763643234968185e-03 -1.133945509791374207e-01 -1.973656862974166870e-01 1.691771149635314941e-01 2.954750508069992065e-02 5.431555211544036865e-02 1.042633876204490662e-01 -4.691226407885551453e-02 -2.813192605972290039e-01 1.125479638576507568e-01 -1.912477314472198486e-01 -1.704067140817642212e-01 4.083555638790130615e-01 1.125765815377235413e-01 -1.207924634218215942e-01 -2.320927381515502930e-02 3.075333237648010254e-01 1.092748865485191345e-01 6.647174805402755737e-02 -9.935194253921508789e-02 -4.570608027279376984e-03 -9.186421334743499756e-02 7.919002324342727661e-02 -2.295714616775512695e-01 -6.046329438686370850e-02 1.067888960242271423e-01 -4.902833402156829834e-01
-4.289767518639564514e-02 -3.879478573799133301e-01 -7.650371640920639038e-02 1.382821053266525269e-01 2.732722163200378418e-01 -2.524833381175994873e-01 1.391845196485519409e-01 -7.330884784460067749e-02 -2.485557198524475098e-01 3.366413339972496033e-02 3.625411987304687500e-01 2.395323365926742554e-01 1.318014133721590042e-02 -7.095137983560562134e-02 -4.721429944038391113e-02 -5.790641903877258301e-02 -1.122814193367958069e-01 1.172283068299293518e-01 8.637659251689910889e-02 5.337586626410484314e-02 -1.412735581398010254e-01 1.374319195747375488e-01 -6.302858144044876099e-02 -1.152314022183418274e-01 -4.767482727766036987e-02 -2.899771369993686676e-02 1.430649906396865845e-01 -3.411986827850341797e-01 -1.150961071252822876e-01 1.021295599639415741e-02 -3.867852091789245605e-01 3.586126491427421570e-02
2.181050181388854980e-01 -2.181959152221679688e-01 -1.839627921581268311e-01 1.628322303295135498e-01 1.490013003349304199e-01 -3.413670882582664490e-02 -1.326552927494049072e-01 -6.898920983076095581e-02 5.012772604823112488e-02 -1.318890042603015900e-02 -1.332674175500869751e-01 1.321231275796890259e-01 -8.793158084154129028e-02 -1.029600501060485840e-01 1.992541179060935974e-02 -3.330231606960296631e-01 -1.673469096422195435e-01 4.247612655162811279e-01 1.901995688676834106e-01 -2.019008696079254150e-01 9.583804011344909668e-02 3.576254844665527344e-01 1.009021848440170288e-01 -1.521785161457955837e-03 -9.341225773096084595e-02 1.746288686990737915e-01 1.355537772178649902e-01 -3.591383621096611023e-02 -3.039971888065338135e-01 -1.128544509410858154e-01 1.809065975248813629e-02 -1.849544793367385864e-01
-3.290542587637901306e-02 -2.545640058815479279e-02 -2.004783898591995239e-01 2.617025077342987061e-01 2.652283608913421631e-01 -9.526436030864715576e-02 -5.634354799985885620e-02 -3.247844576835632324e-01 1.049556210637092590e-02 1.476278007030487061e-01 4.811785742640495300e-02 1.609600633382797241e-01 -1.427144855260848999e-01 -2.174683660268783569e-01 -7.084705680608749390e-02 -1.002762988209724426e-01 -9.176315739750862122e-03 2.846770361065864563e-02 1.600646823644638062e-01 -1.905042231082916260e-01 2.198138684034347534e-01 2.535355985164642334e-01 -2.251130789518356323e-01 -2.026726454496383667e-01 -1.642426848411560059e-01 1.904480606317520142e-01 -1.119832694530487061e-01 -3.482563495635986328e-01 -1.660339832305908203e-01 -1.737888902425765991e-01 1.948939114809036255e-01 9.309285134077072144e-02
6.346035003662109375e-02 -3.261021971702575684e-01 -2.969588041305541992e-01 2.091804891824722290e-01 1.274641901254653931e-01 -3.537395969033241272e-02 -1.546417027711868286e-01 -7.873706519603729248e-02 -2.893706560134887695e-01 2.533732950687408447e-01 5.641912296414375305e-02 -1.686351746320724487e-01 1.233378797769546509e-01 -2.029964029788970947e-01 1.709627062082290649e-01 -1.987588703632354736e-01 -6.993666291236877441e-02 6.804369390010833740e-02 -1.178587749600410461e-01 3.072534315288066864e-02 2.292759120464324951e-01 6.901247054338455200e-02 1.157109905034303665e-02 -6.563524156808853149e-02 -2.954018115997314453e-01 -1.569695174694061279e-01 2.221365422010421753e-01 -1.853641308844089508e-02 8.593793958425521851e-02 -2.485511153936386108e-01 -1.727402657270431519e-01 -2.421773672103881836e-01
-6.103415042161941528e-02 -4.093497991561889648e-01 -5.167064443230628967e-02 3.053050301969051361e-02 2.805585563182830811e-01 -2.413914650678634644e-01 -1.448022574186325073e-01 -1.012582108378410339e-01 -3.106151223182678223e-01 1.033682227134704590e-01 4.225117564201354980e-01 -1.879594847559928894e-02 -5.646029021590948105e-04 -2.770017385482788086e-01 6.382308155298233032e-02 -5.715756490826606750e-02 1.907174736261367798e-01 1.266413033008575439e-01 6.385969754774123430e-05 -1.536830216646194458e-01 -9.580336511135101318e-02 -5.867684260010719299e-02 2.019373625516891479e-01 1.161015331745147705e-01 -3.038525581359863281e-01 1.358051598072052002e-01 1.363363116979598999e-01 -9.407544136047363281e-02 -2.143327519297599792e-02 6.587060540914535522e-02 2.018886059522628784e-02 -2.174098789691925049e-02
1.751305162906646729e-01 -5.976765230298042297e-02 -8.440841734409332275e-02 3.708625435829162598e-01 1.038109213113784790e-01 1.665477007627487183e-01 -6.832172721624374390e-02 -3.246909379959106445e-01 -2.000548690557479858e-02 5.153203383088111877e-02 8.038239926099777222e-02 -2.351057529449462891e-02 3.083440102636814117e-02 2.040370702743530273e-01 3.104898631572723389e-01 -2.808650135993957520e-01 -4.774379730224609375e-02 3.775277361273765564e-02 1.181830465793609619e-01 4.364798218011856079e-02 -1.210120618343353271e-01 2.839231491088867188e-01 3.867749869823455811e-01 -1.153226047754287720e-01 -1.862735114991664886e-02 -4.941725637763738632e-03 -1.373146027326583862e-01 -4.745761305093765259e-02 -8.759006857872009277e-02 6.300531327724456787e-02 -2.232173681259155273e-01 -2.896052300930023193e-01
6.709655374288558960e-02 -1.900785118341445923e-01 -2.652301192283630371e-01 4.860224947333335876e-02 2.511813044548034668e-01 7.078102976083755493e-02 -2.664239108562469482e-01 1.317210588604211807e-02 1.486521959304809570e-01 -9.065277129411697388e-02 1.143146604299545288e-01 -1.097930874675512314e-02 -2.182253301143646240e-01 -2.383824139833450317e-01 1.535073816776275635e-01 -3.812852501869201660e-01 -3.440520726144313812e-03 2.905725240707397461e-01 4.295658692717552185e-02 -3.505182266235351562e-02 7.261288166046142578e-02 3.485497832298278809e-01 6.853520870208740234e-02 4.030136764049530029e-02 -1.009079888463020325e-01 5.919406563043594360e-02 1.699185818433761597e-01 1.567177921533584595e-01 -2.480757832527160645e-01 -1.722038490697741508e-03 -5.612235143780708313e-02 -2.794533967971801758e-01
-2.101088166236877441e-01 -1.129436045885086060e-01 4.962367191910743713e-02 1.866643577814102173e-01 3.895552456378936768e-01 -1.090870797634124756e-01 -1.480190604925155640e-01 -4.373110830783843994e-02 -1.207439601421356201e-01 1.462986618280410767e-01 1.678653657436370850e-01 2.085564881563186646e-01 -2.622561752796173096e-01 -2.591929137706756592e-01 1.299611777067184448e-01 6.934825330972671509e-03 7.723993062973022461e-02 1.488663163036108017e-02 -3.303837729617953300e-03 8.998818695545196533e-02 -1.141494736075401306e-01 8.002915233373641968e-02 2.543532550334930420e-01 2.376043647527694702e-01 -1.762283146381378174e-01 2.089025825262069702e-01 -2.934093400835990906e-02 -2.229012548923492432e-01 -1.214603260159492493e-01 -2.453869767487049103e-02 -3.840706646442413330e-01 1.215405464172363281e-01
1.223360747098922729e-01 -1.688161939382553101e-01 -7.269866764545440674e-02 2.455108314752578735e-01 5.268152058124542236e-02 6.821884308010339737e-03 -3.621239215135574341e-02 4.220166802406311035e-02 -1.694346368312835693e-01 3.592553362250328064e-02 3.165460824966430664e-01 -3.327188193798065186e-01 -2.103524357080459595e-01 2.859455347061157227e-02 -3.721135482192039490e-02 -9.400575608015060425e-02 -7.910645753145217896e-02 -3.904837369918823242e-02 1.238206773996353149e-01 -1.023792326450347900e-01 1.596510708332061768e-01 1.536063849925994873e-01 3.409339785575866699e-01 -1.437388956546783447e-01 5.470721423625946045e-02 2.516525797545909882e-02 4.046879708766937256e-01 -2.347836196422576904e-01 2.589533291757106781e-02 -1.341852545738220215e-01 4.782014712691307068e-02 -3.546968400478363037e-01
2.841271460056304932e-01 -3.464257419109344482e-01 -1.139718517661094666e-01 1.548954397439956665e-01 3.203409612178802490e-01 -2.998788058757781982e-01 1.196910217404365540e-01 3.632562234997749329e-02 -1.292863190174102783e-01 1.194875389337539673e-01 1.447823345661163330e-01 1.205853000283241272e-01 -1.633183956146240234e-01 6.558538228273391724e-02 1.188973151147365570e-02 -1.099856346845626831e-01 2.061374336481094360e-01 -1.422287523746490479e-01 2.385375089943408966e-02 9.339749813079833984e-02 2.203517407178878784e-01 2.027636021375656128e-01 -2.125014923512935638e-02 4.391292482614517212e-02 -2.488246858119964600e-01 -4.030937328934669495e-02 -2.085117399692535400e-01 1.282896101474761963e-01 -5.291533470153808594e-02 -4.360562935471534729e-02 -3.900073170661926270e-01 -6.115288939327001572e-03
-9.320800751447677612e-02 -4.530455768108367920e-01 -4.345623403787612915e-02 2.793411016464233398e-01 2.570920884609222412e-01 -1.932180225849151611e-01 7.351132482290267944e-02 -1.908407509326934814e-01 1.261109579354524612e-02 -5.620694532990455627e-02 1.662250012159347534e-01 2.874762006103992462e-02 1.318097710609436035e-01 3.523265123367309570e-01 1.120969802141189575e-01 -1.635721325874328613e-01 -1.731153875589370728e-01 3.684240207076072693e-02 -1.227715387940406799e-01 1.105628907680511475e-01 2.153423428535461426e-01 1.994190067052841187e-01 1.008848398923873901e-01 -8.201972395181655884e-02 -1.623593270778656006e-01 -7.895492762327194214e-02 -7.676338404417037964e-02 1.818427257239818573e-02 -1.316437870264053345e-01 -2.920622527599334717e-01 -5.629141256213188171e-02 -2.049345672130584717e-01
-1.844810843467712402e-01 -2.955372333526611328e-01 -9.060917049646377563e-02 2.410763129591941833e-02 2.068669497966766357e-01 2.233711779117584229e-01 -8.697196841239929199e-02 -1.247011944651603699e-01 -1.521574705839157104e-01 -1.701534911990165710e-02 -4.185966402292251587e-02 4.051211103796958923e-02 6.829209160059690475e-03 -2.820796668529510498e-01 5.308281257748603821e-02 1.057956367731094360e-01 -7.611857354640960693e-02 -2.867402695119380951e-02 2.976515293121337891e-01 3.623626008629798889e-02 -1.701374351978302002e-02 2.182438522577285767e-01 5.147108435630798340e-01 8.340790867805480957e-03 4.502787813544273376e-02 -2.130825445055961609e-02 7.854982465505599976e-02 -4.463941976428031921e-02 -1.833093315362930298e-01 -3.494515120983123779e-01 1.069120094180107117e-01 -2.152521610260009766e-01
-1.612898111343383789e-01 -1.845619678497314453e-01 -7.116837054491043091e-02 2.164222151041030884e-01 2.994501888751983643e-01 -6.923893839120864868e-02 -3.372410684823989868e-02 1.463216543197631836e-01 -2.636395022273063660e-02 -1.176131889224052429e-01 2.397973388433456421e-01 1.270919889211654663e-01 1.144383847713470459e-01 -2.145211994647979736e-01 1.634299904108047485e-01 -2.673911452293395996e-01 -1.324428468942642212e-01 1.083894744515419006e-01 -6.217491626739501953e-02 2.291782200336456299e-01 3.321284949779510498e-01 1.367897987365722656e-01 1.298020780086517334e-01 -1.051395311951637268e-01 -2.715801298618316650e-01 1.212967485189437866e-01 -2.789331376552581787e-01 -2.642154097557067871e-01 1.761951446533203125e-01 9.675876796245574951e-02 5.204292386770248413e-02 6.084505096077919006e-02
2.445863634347915649e-01 9.415624290704727173e-02 1.426817029714584351e-01 3.145060539245605469e-01 4.001342356204986572e-01 -1.778450608253479004e-01 -3.132166340947151184e-02 -1.723339036107063293e-02 -1.940396875143051147e-01 -1.064489334821701050e-01 2.844718098640441895e-01 2.310426384210586548e-01 -1.989561766386032104e-01 4.624495748430490494e-03 6.292460486292839050e-03 -1.005587130784988403e-01 -2.039310038089752197e-01 3.451173007488250732e-02 9.478685259819030762e-02 -1.854818314313888550e-01 -6.119684875011444092e-02 -4.287617746740579605e-03 2.406467795372009277e-01 1.209547519683837891e-01 -3.147338926792144775e-01 -5.053902044892311096e-02 2.614095211029052734e-01 -1.497667133808135986e-01 1.607105508446693420e-02 6.215101573616266251e-03 -1.245415285229682922e-01 -1.237988471984863281e-01
-1.044034212827682495e-01 -1.319863796234130859e-01 8.115912973880767822e-02 7.297305017709732056e-02 7.056794315576553345e-02 -8.416107296943664551e-02 -1.509236358106136322e-02 -5.181470513343811035e-02 -2.261273562908172607e-01 1.800297647714614868e-01 4.739646986126899719e-02 5.033177137374877930e-01 1.305770277976989746e-01 -9.158946573734283447e-02 -5.365378409624099731e-02 -1.601719409227371216e-01 7.819972932338714600e-02 -4.420356079936027527e-02 5.360459908843040466e-02 -6.059567630290985107e-02 1.104637011885643005e-01 2.601157128810882568e-01 3.855463266372680664e-01 -8.947903662919998169e-02 8.169122040271759033e-02 1.916016191244125366e-01 7.354049384593963623e-02 -2.585527896881103516e-01 9.819816797971725464e-02 -3.556018173694610596e-01 1.405702084302902222e-01 -1.705075353384017944e-01
4.752286151051521301e-02 -2.412800937891006470e-01 -1.792099326848983765e-01 4.073055386543273926e-01 3.236578404903411865e-01 -4.430153220891952515e-02 1.348572671413421631e-01 6.166148185729980469e-02 3.514238595962524414e-01 7.347147911787033081e-02 2.030972540378570557e-01 2.138328850269317627e-01 -2.359007745981216431e-01 -1.704670935869216919e-01 1.217131391167640686e-01 8.358747512102127075e-02 2.115734666585922241e-01 2.628949098289012909e-02 2.604191377758979797e-02 -3.529139235615730286e-02 8.783247321844100952e-02 1.973441988229751587e-01 6.999926269054412842e-02 -1.967471539974212646e-01 -1.136793568730354309e-01 1.140131279826164246e-01 1.177311018109321594e-01 9.532412886619567871e-02 6.241311505436897278e-02 -1.216288432478904724e-01 -1.276818811893463135e-01 -2.625249326229095459e-01
2.318667992949485779e-02 -1.763030737638473511e-01 -2.084325700998306274e-01 7.251644134521484375e-02 2.159558832645416260e-01 2.228887230157852173e-01 -2.265475541353225708e-01 -1.804778426885604858e-01 2.244435483589768410e-03 2.976091206073760986e-02 1.243419572710990906e-01 1.365945339202880859e-01 -1.366249322891235352e-01 -2.194108814001083374e-02 2.094216346740722656e-01 -3.655357658863067627e-01 -4.180051386356353760e-03 8.232957869768142700e-02 -1.597311161458492279e-02 -1.959741711616516113e-01 3.683199360966682434e-02 7.966814190149307251e-02 3.218171298503875732e-01 6.564931571483612061e-02 -1.418105959892272949e-01 5.768053606152534485e-02 -1.476066261529922485e-01 -1.241793036460876465e-01 -1.716784685850143433e-01 -3.354091048240661621e-01 2.299146801233291626e-01 -3.021881580352783203e-01
-2.587367407977581024e-02 -1.504837423563003540e-01 2.149657756090164185e-01 3.433516323566436768e-01 9.214737266302108765e-02 1.921655982732772827e-02 3.913116455078125000e-02 -2.328621000051498413e-01 6.470740586519241333e-02 -2.896005511283874512e-01 1.047677025198936462e-01 1.699471622705459595e-01 -7.330553978681564331e-02 2.226712107658386230e-01 7.054316252470016479e-02 2.713870257139205933e-02 -8.965741097927093506e-02 9.485984593629837036e-02 1.241618674248456955e-02 -1.391361504793167114e-01 2.311704158782958984e-01 6.069444864988327026e-02 -4.772191494703292847e-02 6.050751730799674988e-02 -1.189843844622373581e-02 2.274790555238723755e-01 1.461109239608049393e-02 -6.561756134033203125e-02 -2.102594077587127686e-01 -3.587645292282104492e-01 -2.137117832899093628e-01 -4.298513829708099365e-01
3.893488645553588867e-01 -1.665860414505004883e-01 -1.408798154443502426e-02 1.958587020635604858e-01 3.559927642345428467e-02 -6.220438703894615173e-02 1.430247128009796143e-01 3.758399561047554016e-02 -1.227261349558830261e-01 1.184240952134132385e-01 1.198935136198997498e-01 2.005959749221801758e-01 -3.078953921794891357e-01 -2.696854770183563232e-01 1.768424510955810547e-01 -1.584179401397705078e-01 -1.527319252490997314e-01 3.967464342713356018e-02 6.538768764585256577e-03 -1.282574534416198730e-01 4.441538453102111816e-02 2.437604963779449463e-01 2.825359702110290527e-01 1.871652901172637939e-01 2.666444182395935059e-01 2.832470275461673737e-02 5.792352929711341858e-02 -6.189200654625892639e-02 -2.640232741832733154e-01 3.044986911118030548e-02 -2.683603763580322266e-01 -9.005841612815856934e-02
9.834908694028854370e-02 -3.096439242362976074e-01 -1.170454323291778564e-01 1.892759650945663452e-01 3.224628791213035583e-02 -3.719210997223854065e-02 1.188156530261039734e-01 1.878543645143508911e-01 -7.019294053316116333e-02 -1.238249614834785461e-01 2.494525909423828125e-01 -4.437933210283517838e-03 -1.497063338756561279e-01 8.584842085838317871e-03 -1.336946636438369751e-01 -2.030624747276306152e-01 -1.863296627998352051e-01 7.318439334630966187e-02 3.096369504928588867e-01 -1.590122729539871216e-01 2.420726269483566284e-01 3.506676107645034790e-02 2.459027469158172607e-01 4.618819057941436768e-02 -6.544498354196548462e-02 -8.283037692308425903e-02 4.175062775611877441e-01 -2.390106320381164551e-01 -1.861504465341567993e-01 -8.478771150112152100e-02 2.554641850292682648e-02 -2.454652190208435059e-01
-1.294944286346435547e-01 -2.476276755332946777e-01 -1.834061145782470703e-01 4.150153100490570068e-01 1.418913602828979492e-01 -2.346919625997543335e-01 5.806944519281387329e-02 -9.202571213245391846e-02 -1.209234297275543213e-01 -2.052171826362609863e-01 6.052213534712791443e-02 -1.648658663034439087e-01 -5.110654607415199280e-02 3.646650612354278564e-01 2.182288318872451782e-01 -4.645586758852005005e-02 -1.366669535636901855e-01 -1.142825037240982056e-01 1.334907114505767822e-01 -3.258720785379409790e-02 -8.347471803426742554e-02 3.124876692891120911e-02 4.316159188747406006e-01 7.879087328910827637e-02 -1.455890759825706482e-02 2.196021974086761475e-01 -9.095648676156997681e-02 -2.599219232797622681e-02 7.706286385655403137e-03 -1.421205103397369385e-01 -1.550898700952529907e-01 -5.714982002973556519e-02
4.147111251950263977e-02 -3.183390200138092041e-01 -1.852183602750301361e-02 7.559639960527420044e-02 3.052793145179748535e-01 -2.356080114841461182e-01 -1.186281964182853699e-01 -1.906181126832962036e-01 -1.005381643772125244e-01 5.051543563604354858e-02 3.226033747196197510e-01 -1.736153662204742432e-01 5.003789812326431274e-02 -2.854198217391967773e-01 4.927330091595649719e-02 1.314195841550827026e-01 -2.013251483440399170e-01 6.115999072790145874e-02 1.794550120830535889e-01 -9.314525872468948364e-02 1.560450810939073563e-02 1.657696813344955444e-01 1.497197598218917847e-01 9.313102811574935913e-02 -2.564359009265899658e-01 -9.757037623785436153e-04 3.434674441814422607e-01 -7.983617484569549561e-03 -1.918156147003173828e-01 -2.338905185461044312e-01 -1.435829699039459229e-01 -3.678109124302864075e-02
-5.708746984601020813e-02 -3.578275442123413086e-01 -1.220859512686729431e-01 1.162999495863914490e-02 2.721484005451202393e-01 -1.611369289457798004e-02 1.463918387889862061e-01 -2.363388985395431519e-02 -1.696013063192367554e-01 1.181908175349235535e-01 2.500456273555755615e-01 1.313009299337863922e-02 1.856087595224380493e-01 -1.399330943822860718e-01 1.532130390405654907e-01 1.378326117992401123e-01 -1.764964610338211060e-01 1.810686588287353516e-01 1.261603087186813354e-01 -1.942446231842041016e-01 -9.205864369869232178e-02 8.022642880678176880e-02 5.261843279004096985e-02 -1.775521337985992432e-01 -2.605329453945159912e-01 1.674779206514358521e-01 2.259839177131652832e-01 6.612493097782135010e-02 7.089196145534515381e-02 -2.768019437789916992e-01 -3.891596496105194092e-01 -6.455479562282562256e-02
3.929386287927627563e-02 -4.167197048664093018e-01 -1.829474568367004395e-01 1.548785716295242310e-01 1.383737921714782715e-01 1.596099138259887695e-01 -2.303737401962280273e-01 -8.885643631219863892e-02 2.856287360191345215e-02 7.098950445652008057e-02 -2.005795389413833618e-01 -7.392518222332000732e-02 -1.021001487970352173e-01 -1.273309141397476196e-01 7.692401856184005737e-02 -3.519544005393981934e-02 -3.053907752037048340e-01 -1.581040327437222004e-03 4.786000773310661316e-02 -6.740304827690124512e-02 2.838602364063262939e-01 2.965714633464813232e-01 4.254544079303741455e-01 -3.560189530253410339e-02 -1.212431564927101135e-01 1.892942339181900024e-01 1.583090797066688538e-02 -8.860017172992229462e-03 6.231038831174373627e-03 -1.444400250911712646e-01 2.194426953792572021e-01 -7.469245791435241699e-02
-1.073464974761009216e-01 -2.883709073066711426e-01 -1.525975614786148071e-01 -4.673875402659177780e-03 1.112892702221870422e-01 3.353027701377868652e-01 -1.128540113568305969e-01 -2.198298871517181396e-01 1.494221836328506470e-01 -2.162839658558368683e-02 2.452348023653030396e-01 2.238875329494476318e-01 -1.177973821759223938e-01 6.366294808685779572e-03 1.103300154209136963e-01 -1.939272135496139526e-01 -1.937829144299030304e-02 7.103279232978820801e-02 -7.926247268915176392e-02 -1.321602314710617065e-01 2.739037871360778809e-01 2.454552799463272095e-01 1.818091571331024170e-01 1.854868978261947632e-02 -1.516660153865814209e-01 5.444239079952239990e-02 -5.690255388617515564e-02 -4.244032874703407288e-02 -1.766569465398788452e-01 -4.282535910606384277e-01 5.529774352908134460e-02 -2.299275100231170654e-01
-1.943044364452362061e-01 -1.894614100456237793e-01 1.968214958906173706e-01 1.882044523954391479e-01 2.383160442113876343e-01 -7.341342419385910034e-02 -2.407436519861221313e-01 -3.627991974353790283e-01 -2.619855403900146484e-01 8.142624795436859131e-02 2.742526233196258545e-01 1.850516498088836670e-01 -2.549089193344116211e-01 -5.272248759865760803e-02 -9.419685602188110352e-02 -1.148883253335952759e-01 -1.893680542707443237e-01 6.155081838369369507e-02 1.647591590881347656e-01 -3.937045112252235413e-03 -3.132549673318862915e-02 1.439200788736343384e-01 -3.722159937024116516e-02 -1.645473390817642212e-01 1.920031569898128510e-02 -2.406307496130466461e-03 -8.315587788820266724e-02 -3.570331037044525146e-01 -1.152399480342864990e-01 1.705992617644369602e-03 -2.385189384222030640e-01 -6.299383938312530518e-02
-1.703115403652191162e-01 -1.266325414180755615e-01 1.006435230374336243e-01 1.909180879592895508e-01 8.178862184286117554e-02 3.271959125995635986e-01 -2.550475299358367920e-01 -8.398691192269325256e-03 -8.027133345603942871e-02 5.015248805284500122e-02 -8.313878788612782955e-04 4.746767878532409668e-02 -2.151012718677520752e-01 6.791313737630844116e-02 4.047828018665313721e-01 -3.130343258380889893e-01 -2.415244728326797485e-01 -6.229700148105621338e-02 -3.999995812773704529e-02 7.489915937185287476e-02 6.222042813897132874e-02 2.238528430461883545e-01 1.584702581167221069e-01 9.656658512540161610e-04 -1.111837401986122131e-01 2.686823010444641113e-01 -5.186154320836067200e-02 -5.120902135968208313e-02 2.593970671296119690e-02 -2.232099175453186035e-01 -9.298147261142730713e-02 -3.287167847156524658e-01
-5.823228135704994202e-02 -2.903840541839599609e-01 -6.726650893688201904e-02 -3.439792245626449585e-02 1.161307767033576965e-01 1.638158708810806274e-01 -1.535636633634567261e-01 -1.016324236989021301e-01 4.690095409750938416e-02 6.702192127704620361e-02 1.150129828602075577e-02 2.598922848701477051e-01 -1.603719592094421387e-01 -6.571462005376815796e-02 1.880668550729751587e-01 -4.605804085731506348e-01 -1.699058562517166138e-01 -9.132228791713714600e-02 1.024612486362457275e-01 -1.700280606746673584e-01 1.447097659111022949e-01 2.120937258005142212e-01 3.740871548652648926e-01 -4.644722118973731995e-02 -4.698496684432029724e-02 1.589514315128326416e-01 -4.524248838424682617e-02 3.436024300754070282e-03 -8.650373667478561401e-02 -1.224342510104179382e-01 8.360023796558380127e-02 -3.698698282241821289e-01
-5.601097270846366882e-02 -3.046041131019592285e-01 -9.422672539949417114e-02 3.791256844997406006e-01 2.752673029899597168e-01 -6.528644263744354248e-02 -2.240825742483139038e-01 -1.373740658164024353e-02 3.944348990917205811e-01 4.349593073129653931e-02 3.321815431118011475e-01 1.684488542377948761e-02 -1.300633400678634644e-01 -3.913249075412750244e-02 6.804212182760238647e-02 -1.817893683910369873e-01 1.353731937706470490e-02 -1.450676023960113525e-01 1.184119954705238342e-01 1.702450588345527649e-02 -2.020738087594509125e-02 -5.301782861351966858e-03 1.672720760107040405e-01 1.724131554365158081e-01 -2.646473981440067291e-02 1.513756811618804932e-01 -1.846204251050949097e-01 -8.884485810995101929e-02 -4.338129609823226929e-02 -1.680580228567123413e-01 -2.548678964376449585e-02 -3.267325162887573242e-01
-1.065501198172569275e-01 -4.353402853012084961e-01 -2.364269644021987915e-01 1.297550797462463379e-01 3.254815340042114258e-01 1.018139496445655823e-01 -2.103252112865447998e-01 1.312021631747484207e-02 2.184264734387397766e-02 5.934999883174896240e-02 -8.061181753873825073e-02 2.143660932779312134e-02 -9.617460519075393677e-02 7.771293818950653076e-02 8.405475318431854248e-02 -2.795824110507965088e-01 3.797467052936553955e-02 -4.310429468750953674e-02 -1.263953894376754761e-01 -2.585856914520263672e-01 2.495777308940887451e-01 2.878513336181640625e-01 8.790471404790878296e-02 -1.336822509765625000e-01 -1.603964716196060181e-01 3.337756395339965820e-01 -1.209041918627917767e-03 -4.282378032803535461e-02 -1.075284779071807861e-01 -2.540498971939086914e-02 8.277112245559692383e-02 -1.982062160968780518e-01
1.415158212184906006e-01 -3.010324239730834961e-01 -9.174256026744842529e-02 1.678059846162796021e-01 1.962092965841293335e-01 -6.758734118193387985e-03 1.200135704129934311e-02 5.679356865584850311e-03 -2.564736902713775635e-01 9.612762182950973511e-02 -5.514980107545852661e-02 -1.225958988070487976e-01 3.413768485188484192e-02 4.115457087755203247e-02 3.456620573997497559e-01 -2.100465297698974609e-01 -2.817465066909790039e-01 4.492992162704467773e-02 8.499778062105178833e-02 -1.557158529758453369e-01 7.423965632915496826e-02 1.919055432081222534e-01 3.399663791060447693e-02 -7.894233614206314087e-02 -2.550524892285466194e-03 -6.285951286554336548e-02 -2.143929302692413330e-01 -4.603394865989685059e-01 3.202820420265197754e-01 5.297197028994560242e-02 -8.952654898166656494e-02 -1.291160732507705688e-01
-2.041739076375961304e-01 -1.457580327987670898e-01 -3.790226280689239502e-01 2.601688206195831299e-01 2.244140058755874634e-01 -1.076649948954582214e-01 1.931292861700057983e-01 -2.192866653203964233e-01 -3.220779299736022949e-01 -1.487597916275262833e-02 2.006975561380386353e-01 4.348356276750564575e-03 -1.283742487430572510e-01 -1.379906982183456421e-01 -9.146578609943389893e-02 -2.065701782703399658e-01 4.647251218557357788e-02 -1.616248786449432373e-01 -5.935863032937049866e-02 -1.367098093032836914e-01 5.541175603866577148e-02 3.842148482799530029e-01 1.702621281147003174e-01 1.871383190155029297e-02 1.144791096448898315e-01 1.565852314233779907e-01 -8.844591677188873291e-02 2.142305485904216766e-02 -4.289258643984794617e-02 4.639313742518424988e-02 -2.221109718084335327e-01 1.334632635116577148e-01
-1.253847628831863403e-01 -3.377904593944549561e-01 -1.571908593177795410e-01 1.233528032898902893e-01 1.787741333246231079e-01 -8.106806315481662750e-03 -1.077885180711746216e-01 -1.367180049419403076e-01 -1.691465079784393311e-01 -3.268984705209732056e-02 -8.309729397296905518e-02 1.915670633316040039e-01 5.871969461441040039e-02 5.340663716197013855e-02 -2.146205492317676544e-02 -2.701118290424346924e-01 -4.937179386615753174e-02 -2.195470407605171204e-02 2.786171436309814453e-01 -3.073498010635375977e-01 2.639050781726837158e-01 1.468501687049865723e-01 1.541953682899475098e-01 -1.708249896764755249e-01 -2.782145142555236816e-01 2.082712203264236450e-01 4.807588085532188416e-02 6.338080018758773804e-02 -2.111293524503707886e-01 1.174093782901763916e-01 2.182760983705520630e-01 -2.502381503582000732e-01
-2.739805877208709717e-01 -1.659128665924072266e-01 1.042556613683700562e-01 4.676576703786849976e-02 2.798220217227935791e-01 -1.766782253980636597e-02 -2.508294582366943359e-01 -9.650937467813491821e-02 -2.757923901081085205e-01 -7.938675582408905029e-02 1.001089960336685181e-01 2.296791672706604004e-01 -1.701747477054595947e-01 -3.993676900863647461e-01 -1.396111771464347839e-02 -1.284050643444061279e-01 -1.674820780754089355e-01 -2.538910601288080215e-03 2.628266625106334686e-02 -2.615908533334732056e-02 1.298489272594451904e-01 2.671295404434204102e-01 -4.779798164963722229e-02 -2.101669162511825562e-01 -1.959624439477920532e-01 -2.337127365171909332e-02 -1.698987632989883423e-01 -1.896996647119522095e-01 -1.876218914985656738e-01 1.167923659086227417e-01 -2.356709688901901245e-01 -1.046255454421043396e-01
1.341932639479637146e-02 -2.269599735736846924e-01 -1.889033615589141846e-01 6.072821617126464844e-01 2.157768160104751587e-01 -1.328934282064437866e-01 -9.356270730495452881e-02 -5.791895464062690735e-02 2.569563388824462891e-01 1.082215607166290283e-01 2.553965151309967041e-01 1.622688174247741699e-01 -9.417467564344406128e-02 -2.080116793513298035e-02 1.187928989529609680e-01 -1.125858351588249207e-01 8.791626989841461182e-02 -1.125448122620582581e-01 1.352062076330184937e-01 9.600076824426651001e-03 9.618706256151199341e-02 1.486949622631072998e-01 1.246172934770584106e-01 1.528237313032150269e-01 -2.070648968219757080e-02 2.262216359376907349e-01 -1.194828972220420837e-01 1.379271000623703003e-01 1.333151757717132568e-01 -2.121063172817230225e-01 7.196927070617675781e-02 -1.600967347621917725e-02
-4.506343230605125427e-02 -2.926355600357055664e-01 1.290100961923599243e-01 1.829489469528198242e-01 4.785058796405792236e-01 -2.266212254762649536e-01 -3.102237880229949951e-01 -9.258820861577987671e-02 -1.228508204221725464e-01 -1.760243326425552368e-01 3.382128477096557617e-02 2.554802298545837402e-01 -1.882615238428115845e-01 1.264141947031021118e-01 2.297666519880294800e-01 -6.494639813899993896e-02 -2.929188609123229980e-01 -2.633288735523819923e-03 1.532729566097259521e-01 8.008349686861038208e-02 1.961171254515647888e-02 1.348860710859298706e-01 2.836251258850097656e-02 -1.975249648094177246e-01 1.302678883075714111e-02 -1.975344959646463394e-03 -1.168106943368911743e-01 -4.419286735355854034e-03 -7.471965998411178589e-02 -3.564504534006118774e-02 -2.476408183574676514e-01 -5.270265974104404449e-03
-6.536842137575149536e-02 -1.767715364694595337e-01 9.823122620582580566e-02 1.261962056159973145e-01 1.888756453990936279e-01 -2.628202438354492188e-01 -9.668815881013870239e-03 -1.869479194283485413e-02 -1.743269711732864380e-01 1.699336171150207520e-01 9.331335872411727905e-02 1.003167852759361267e-01 2.077692151069641113e-01 -4.138431325554847717e-02 1.357196867465972900e-01 -2.108646742999553680e-02 3.804422020912170410e-01 1.310531944036483765e-01 2.453934550285339355e-01 4.700527340173721313e-02 3.749534785747528076e-01 2.829193472862243652e-01 1.265878975391387939e-01 -1.518172677606344223e-03 -4.579177126288414001e-02 -1.667163334786891937e-02 1.183567196130752563e-01 -4.185944199562072754e-01 -2.654859609901905060e-02 -1.928607672452926636e-01 -2.746872603893280029e-02 2.590732276439666748e-02
8.974958211183547974e-02 -1.914699822664260864e-01 1.478276997804641724e-01 1.415437608957290649e-01 1.601949632167816162e-01 -3.248434513807296753e-02 4.626521840691566467e-02 -1.678398102521896362e-01 -2.124501392245292664e-02 9.825935214757919312e-02 1.990521103143692017e-01 5.026709660887718201e-02 -2.186170779168605804e-02 5.130244791507720947e-02 -6.878127157688140869e-02 3.344655781984329224e-02 1.617467403411865234e-01 8.709372580051422119e-02 3.275546133518218994e-01 -3.145424127578735352e-01 3.627785742282867432e-01 1.794108301401138306e-01 1.747179478406906128e-01 1.081620305776596069e-01 -4.720583558082580566e-02 -1.156525984406471252e-01 -1.093000322580337524e-01 -4.788016080856323242e-01 -2.575133442878723145e-01 -8.435815572738647461e-02 1.301803588867187500e-01 4.447715729475021362e-02
-8.911515027284622192e-02 -3.303232491016387939e-01 5.620356276631355286e-02 1.266074329614639282e-01 1.594534516334533691e-01 1.563076227903366089e-01 8.467213064432144165e-02 2.457942813634872437e-02 1.865413486957550049e-01 4.137715441174805164e-04 1.112346202135086060e-01 7.706056535243988037e-02 1.997387968003749847e-02 -1.000896021723747253e-01 4.942391812801361084e-01 -2.135173231363296509e-01 9.068269282579421997e-02 3.610751926898956299e-01 1.098643168807029724e-01 -2.187813865020871162e-03 2.558217942714691162e-01 4.550661542452871799e-04 2.120865583419799805e-01 -4.131645336747169495e-02 2.072514593601226807e-02 1.690837889909744263e-01 -1.911688446998596191e-01 1.049214303493499756e-01 -2.708805203437805176e-01 -8.924393355846405029e-02 2.855920232832431793e-02 -1.766408234834671021e-01
-3.098455965518951416e-01 -1.603669114410877228e-02 1.458109468221664429e-01 2.026346176862716675e-01 -9.812427312135696411e-02 -8.351729810237884521e-02 1.321621686220169067e-01 8.314489573240280151e-02 -1.695322096347808838e-01 3.398953750729560852e-02 1.351484954357147217e-01 1.309396475553512573e-01 9.323226660490036011e-02 -3.108958899974822998e-01 1.407040506601333618e-01 1.118794605135917664e-01 2.156320400536060333e-02 -1.028486937284469604e-01 2.561548948287963867e-01 -1.243392080068588257e-01 8.883230388164520264e-02 2.987124323844909668e-01 3.481315970420837402e-01 -4.258790239691734314e-02 -3.124565482139587402e-01 6.704834848642349243e-02 1.642128825187683105e-01 -2.268920987844467163e-01 -1.260472536087036133e-01 -1.269075274467468262e-01 7.389146834611892700e-02 -2.592136859893798828e-01
-1.581238508224487305e-01 -1.961332112550735474e-01 1.108924075961112976e-01 1.191800460219383240e-01 2.303414642810821533e-01 8.057668060064315796e-02 -2.056783884763717651e-01 -8.714380115270614624e-02 -1.142152622342109680e-01 8.737304061651229858e-02 -4.341924935579299927e-02 -1.307501364499330521e-02 -3.723393976688385010e-01 1.026724278926849365e-01 3.093638420104980469e-01 -4.002124071121215820e-01 -2.661185562610626221e-01 2.215362340211868286e-01 7.856149971485137939e-02 -1.848725229501724243e-02 2.798146381974220276e-02 1.514062732458114624e-01 1.877566576004028320e-01 -4.702101275324821472e-02 -1.688295453786849976e-01 -6.322991102933883667e-03 -2.542530596256256104e-01 -8.035219460725784302e-02 -1.457633078098297119e-01 -7.367016375064849854e-02 2.811990305781364441e-02 -2.410383969545364380e-01
6.817941367626190186e-02 -2.514451369643211365e-02 -1.174948811531066895e-01 2.041317224502563477e-01 7.204238325357437134e-02 3.666581809520721436e-01 -5.984802544116973877e-02 -1.265067420899868011e-02 -4.921687394380569458e-02 1.606873422861099243e-01 1.857021152973175049e-01 6.216514483094215393e-02 -2.373646348714828491e-01 -7.715502381324768066e-02 1.612806171178817749e-01 -2.822931110858917236e-01 -2.641327679157257080e-01 7.537153363227844238e-02 -3.085944801568984985e-02 -1.499863117933273315e-01 -1.427696198225021362e-01 3.231841027736663818e-01 3.670287430286407471e-01 -1.187774538993835449e-01 -9.574372321367263794e-03 -1.816185414791107178e-01 -2.981846332550048828e-01 -1.117118075489997864e-01 -1.065677255392074585e-01 -1.090535707771778107e-02 -1.509994864463806152e-01 -1.414023637771606445e-01
-6.226830556988716125e-02 -2.212882637977600098e-01 -1.695262342691421509e-01 2.341635078191757202e-01 1.978028863668441772e-01 -1.235428079962730408e-01 9.682168066501617432e-02 -1.740254163742065430e-01 -1.992761194705963135e-01 2.260906249284744263e-01 8.160594105720520020e-02 3.597328066825866699e-02 -4.562078416347503662e-02 -2.072034627199172974e-01 1.914879679679870605e-01 -6.426528841257095337e-02 -1.343120336532592773e-01 7.005001604557037354e-02 -3.345380425453186035e-01 -2.279586344957351685e-02 3.593471944332122803e-01 -5.731526762247085571e-04 1.752091199159622192e-02 1.947629302740097046e-01 -1.443538069725036621e-01 5.578402196988463402e-04 2.498962134122848511e-01 5.652750283479690552e-02 -2.715139277279376984e-02 -1.865117996931076050e-01 -1.370888948440551758e-01 -3.760178387165069580e-01
-8.378249406814575195e-02 -2.050911784172058105e-01 6.503088027238845825e-02 3.348466381430625916e-02 1.791504584252834320e-02 -2.628290653228759766e-01 2.838558852672576904e-01 -4.496662318706512451e-02 -5.314224213361740112e-02 2.241525650024414062e-01 2.066944092512130737e-01 1.418305039405822754e-01 -6.952065229415893555e-02 1.140863969922065735e-01 -6.568593438714742661e-03 -2.530682981014251709e-01 -1.218902319669723511e-01 1.487256288528442383e-01 -1.105745285749435425e-01 2.863982878625392914e-02 6.563368439674377441e-02 2.949592471122741699e-01 3.956163823604583740e-01 -9.228107333183288574e-02 -7.552564889192581177e-02 2.447878718376159668e-01 -2.948989868164062500e-01 -2.659106813371181488e-02 8.425558917224407196e-03 1.647588312625885010e-01 -2.694823741912841797e-01 -1.903519183397293091e-01
1.270321197807788849e-02 -3.320518136024475098e-01 -1.255773007869720459e-01 3.534357249736785889e-01 2.941312789916992188e-01 -1.666763722896575928e-01 -3.958910703659057617e-03 1.138919591903686523e-02 2.322639226913452148e-01 2.629891932010650635e-01 7.473281025886535645e-02 2.105484949424862862e-03 -1.557645797729492188e-01 4.914399981498718262e-02 4.215489700436592102e-02 -7.253696024417877197e-02 7.359906286001205444e-02 2.827387675642967224e-02 1.301157176494598389e-01 1.466039419174194336e-01 -4.610916972160339355e-02 1.731552630662918091e-01 2.764973640441894531e-01 -2.948814630508422852e-01 -1.685344129800796509e-01 -1.950883679091930389e-02 1.639284491539001465e-01 -9.619379416108131409e-04 -1.876283288002014160e-01 -3.361523449420928955e-01 -6.617072969675064087e-02 -1.537708044052124023e-01
-9.124468080699443817e-03 -1.031653061509132385e-01 -4.148382321000099182e-02 1.528509706258773804e-01 2.765535414218902588e-01 -2.705561518669128418e-01 9.673733264207839966e-02 6.911318004131317139e-02 1.575743705034255981e-01 -7.821553945541381836e-02 5.967124551534652710e-02 -1.575055867433547974e-01 -2.101659178733825684e-01 -1.347059663385152817e-02 -1.246734783053398132e-01 -1.837211251258850098e-01 -8.763258904218673706e-02 -9.406175464391708374e-02 1.308367103338241577e-01 2.041814103722572327e-02 7.956801354885101318e-02 3.610370755195617676e-01 1.935997903347015381e-01 -2.954184710979461670e-01 -2.222664207220077515e-01 1.976128667593002319e-02 1.012237668037414551e-01 -2.758630812168121338e-01 -1.205083280801773071e-01 -6.815367192029953003e-02 -2.388247549533843994e-01 -3.735905587673187256e-01
5.675455555319786072e-02 -3.467124700546264648e-01 1.038290038704872131e-01 -1.712198108434677124e-01 -4.408717155456542969e-03 -2.302556037902832031e-01 -1.072469651699066162e-01 -2.993870675563812256e-01 -2.364897429943084717e-01 6.354214996099472046e-02 6.926767528057098389e-02 1.345741096884012222e-02 -2.360415756702423096e-01 -1.252515614032745361e-01 7.927130907773971558e-02 1.194110065698623657e-01 -2.573305368423461914e-01 -5.442134570330381393e-03 1.958658099174499512e-01 1.483826041221618652e-01 2.496373355388641357e-01 2.445235997438430786e-01 1.079287007451057434e-01 -5.314826965332031250e-02 -3.745936453342437744e-01 -6.996504962444305420e-02 1.063477769494056702e-01 -1.495900154113769531e-01 -1.456681638956069946e-01 -7.898191362619400024e-02 -1.322567164897918701e-01 -1.958201378583908081e-01
1.642305962741374969e-02 -2.232159227132797241e-01 1.057528704404830933e-02 1.618012338876724243e-01 1.574036292731761932e-02 -1.477287262678146362e-01 -1.863377988338470459e-01 -3.040129840373992920e-01 -9.691323339939117432e-02 7.599259912967681885e-02 2.539515298849437386e-05 3.237616121768951416e-01 -3.589550033211708069e-02 -2.342878282070159912e-01 1.658420264720916748e-01 -1.179555281996726990e-01 -1.695720702409744263e-01 -1.904380768537521362e-01 -1.434259675443172455e-02 -2.166020572185516357e-01 1.979075223207473755e-01 8.673002570867538452e-02 6.785150617361068726e-02 -2.010267674922943115e-01 -2.009274661540985107e-01 3.496615588665008545e-01 3.073152005672454834e-01 6.712159514427185059e-02 -1.039334982633590698e-01 6.679119169712066650e-02 -2.702980041503906250e-01 5.527541041374206543e-02
7.253671437501907349e-02 -2.159821391105651855e-01 -3.072658181190490723e-01 2.511403560638427734e-01 2.171350419521331787e-01 -1.387616693973541260e-01 -2.129793763160705566e-01 -8.249641954898834229e-02 2.192853838205337524e-01 1.003718003630638123e-01 2.453759759664535522e-01 3.041458316147327423e-02 -1.181853339076042175e-01 6.580035388469696045e-02 1.094608455896377563e-01 -9.785371273756027222e-02 -4.891118966042995453e-03 1.032081618905067444e-02 1.373855024576187134e-01 2.313112169504165649e-01 -5.680256057530641556e-03 -8.642932772636413574e-02 2.701054811477661133e-01 1.216767653822898865e-01 -6.798712909221649170e-02 2.824145257472991943e-01 -1.989998966455459595e-01 2.948383241891860962e-02 6.962068378925323486e-02 -1.451823562383651733e-01 1.070454064756631851e-02 -4.407085776329040527e-01
1.125320270657539368e-01 -1.636936813592910767e-01 -1.648462861776351929e-01 2.815975248813629150e-01 1.731448620557785034e-01 6.896197050809860229e-02 -1.298153996467590332e-01 -3.702457249164581299e-01 -2.738827168941497803e-01 -1.892576983664184809e-04 1.432995945215225220e-01 2.343161404132843018e-01 -2.525910437107086182e-01 -1.334484815597534180e-01 4.540480300784111023e-02 -2.900569140911102295e-01 -1.870020627975463867e-01 1.392814069986343384e-01 3.869069367647171021e-02 -1.428085416555404663e-01 -4.596043378114700317e-02 7.647635787725448608e-02 3.234240412712097168e-01 -1.372322905808687210e-02 1.738677322864532471e-01 -3.452373202890157700e-03 -5.378773808479309082e-02 -7.995183765888214111e-02 -1.487251818180084229e-01 5.442881211638450623e-02 -2.068929970264434814e-01 2.252072393894195557e-01
6.640585511922836304e-02 -1.326623409986495972e-01 4.164488986134529114e-02 6.920420378446578979e-02 3.117667138576507568e-01 1.579022556543350220e-01 -1.145609691739082336e-01 -3.800953030586242676e-01 3.624942526221275330e-02 1.542905271053314209e-01 1.382009685039520264e-01 -1.807046867907047272e-02 -2.513546943664550781e-01 8.042164891958236694e-02 2.989926934242248535e-01 -2.726731300354003906e-01 -2.899359352886676788e-02 2.526769936084747314e-01 -7.124695926904678345e-02 -9.613402187824249268e-02 -8.617637306451797485e-02 2.879771888256072998e-01 1.050331443548202515e-01 -2.455018758773803711e-01 -8.286169916391372681e-02 -2.545858500525355339e-03 -2.426472008228302002e-01 -2.169379442930221558e-01 -1.834241002798080444e-01 6.470059603452682495e-02 -7.506415992975234985e-02 -1.298369169235229492e-01
2.339737117290496826e-01 -3.146195411682128906e-01 -3.425588086247444153e-02 3.847140371799468994e-01 1.318293660879135132e-01 1.034945175051689148e-01 -1.080709174275398254e-01 -7.137896865606307983e-02 2.610523998737335205e-01 -5.062682181596755981e-02 1.821576058864593506e-01 4.051511734724044800e-02 -2.903168499469757080e-01 -2.291514128446578979e-01 6.399977952241897583e-02 8.351900428533554077e-02 1.083983108401298523e-01 2.007846087217330933e-01 2.851184308528900146e-01 -8.332149684429168701e-02 4.563529975712299347e-03 1.467609554529190063e-01 2.126213312149047852e-01 -2.398256398737430573e-02 -2.772262394428253174e-01 -3.064747340977191925e-02 6.263886112719774246e-03 -9.703269228339195251e-03 2.467598766088485718e-01 -2.600876614451408386e-02 -9.192520380020141602e-02 -2.079467773437500000e-01
1.323188096284866333e-01 -2.625444233417510986e-01 -2.081823050975799561e-01 7.632277160882949829e-02 4.418507218360900879e-02 2.595219202339649200e-02 -6.623025983572006226e-02 -7.993005961179733276e-02 -8.173787966370582581e-03 3.941485285758972168e-01 1.368148922920227051e-01 2.456167154014110565e-02 -7.348912768065929413e-03 -9.069339185953140259e-02 6.270134449005126953e-02 -4.041550457477569580e-01 -1.596868336200714111e-01 1.359861046075820923e-01 -2.669681906700134277e-01 -1.537839025259017944e-01 1.404251754283905029e-01 7.053287327289581299e-02 3.037934899330139160e-01 -1.470253318548202515e-01 -5.083566531538963318e-02 -6.757793575525283813e-02 -1.596754193305969238e-01 1.094384398311376572e-02 4.830586910247802734e-02 3.678596392273902893e-02 -2.019709944725036621e-01 -3.820233345031738281e-01
-1.158472150564193726e-01 -2.066520303487777710e-01 -3.701471257954835892e-03 2.083755135536193848e-01 8.267548680305480957e-02 -2.144520133733749390e-01 -1.268697679042816162e-01 -2.048334479331970215e-01 1.383949369192123413e-01 1.546706855297088623e-01 -3.937371447682380676e-02 2.328710556030273438e-01 -2.147201597690582275e-01 2.231338433921337128e-02 2.814845740795135498e-01 1.030383724719285965e-02 -2.080448567867279053e-01 -1.017690449953079224e-01 -2.413360178470611572e-01 -1.185675188899040222e-01 3.602822124958038330e-02 1.739798672497272491e-02 2.483946382999420166e-01 -1.471136324107646942e-02 -1.927235424518585205e-01 4.380450844764709473e-01 2.119056507945060730e-02 1.005631834268569946e-01 -2.263733148574829102e-01 -5.448862165212631226e-02 -2.682057321071624756e-01 -9.783202409744262695e-02
2.282373458147048950e-01 -3.946406543254852295e-01 -4.805435985326766968e-02 1.795488297939300537e-01 1.990367472171783447e-01 1.547455489635467529e-01 -1.696063727140426636e-01 3.726378083229064941e-02 6.392307579517364502e-02 -1.669361256062984467e-02 2.679713368415832520e-01 -1.131386384367942810e-01 -3.577796742320060730e-02 -2.026152014732360840e-01 1.660709977149963379e-01 1.348986029624938965e-01 6.675186753273010254e-02 -1.019231900572776794e-01 -9.135035425424575806e-02 -2.248691469430923462e-01 4.554440975189208984e-01 -6.259776651859283447e-02 8.614552766084671021e-02 -5.491171404719352722e-02 -1.792830824851989746e-01 1.395692527294158936e-01 1.088023856282234192e-01 -2.554047405719757080e-01 -2.351467013359069824e-01 8.101686835289001465e-02 -6.157937925308942795e-03 -2.631198987364768982e-02
-1.716923862695693970e-01 -3.942709863185882568e-01 2.493180148303508759e-02 9.022228419780731201e-02 3.308155238628387451e-01 -3.590079024434089661e-02 -9.617009013891220093e-02 -3.482878953218460083e-02 -2.661152482032775879e-01 9.513433091342449188e-03 3.994363918900489807e-02 2.526869475841522217e-01 -7.979322224855422974e-02 1.164743453264236450e-01 5.078454688191413879e-02 -3.551557660102844238e-01 -2.395026683807373047e-01 -2.374307019636034966e-03 2.430882453918457031e-01 1.683032065629959106e-01 1.964219510555267334e-01 -5.413668230175971985e-02 2.367229908704757690e-01 7.571101933717727661e-02 -1.371300369501113892e-01 1.496800184249877930e-01 -8.234395831823348999e-02 -1.909735947847366333e-01 -7.575426250696182251e-02 -1.835294812917709351e-01 -1.676881909370422363e-01 7.101981434971094131e-03
1.053360197693109512e-02 -3.754113316535949707e-01 -1.686893552541732788e-01 3.234040141105651855e-01 1.277885437011718750e-01 -4.023172333836555481e-02 -4.110412206500768661e-03 -8.175709843635559082e-02 2.261070907115936279e-01 3.205850720405578613e-01 2.851513028144836426e-01 -2.017689794301986694e-01 -1.394998878240585327e-01 2.050293423235416412e-02 2.085597962141036987e-01 4.203935619443655014e-03 6.506504118442535400e-02 -3.467557579278945923e-02 3.012235276401042938e-03 1.709812134504318237e-01 3.344862535595893860e-02 2.541447579860687256e-01 6.113426759839057922e-02 -3.838415257632732391e-03 1.332520544528961182e-01 1.035548374056816101e-01 -1.830308586359024048e-01 -1.413399726152420044e-01 -2.034039199352264404e-01 4.453440383076667786e-02 -1.356177181005477905e-01 -3.377830088138580322e-01
-5.807282775640487671e-02 -3.192457258701324463e-01 1.395103335380554199e-01 1.454257965087890625e-01 1.263837963342666626e-01 -1.729128360748291016e-01 -1.897163242101669312e-01 -2.101573348045349121e-01 -2.272217124700546265e-01 2.308130823075771332e-02 2.314025461673736572e-01 1.153955161571502686e-01 -7.182069122791290283e-02 -1.812171004712581635e-02 2.720602452754974365e-01 -4.550034180283546448e-02 1.047904938459396362e-01 -4.369306564331054688e-01 -4.785035178065299988e-02 4.760426282882690430e-02 1.985029317438602448e-02 9.142136573791503906e-02 2.518431842327117920e-01 -1.422979980707168579e-01 -2.109298110008239746e-02 1.610856056213378906e-01 -9.859377145767211914e-02 -3.091909885406494141e-01 6.921665277332067490e-03 4.613969102501869202e-02 -3.053297698497772217e-01 -3.848798200488090515e-02
1.695112884044647217e-02 -7.328818738460540771e-02 -1.534081548452377319e-01 3.548032343387603760e-01 -4.276447743177413940e-02 -1.097234413027763367e-01 -2.490038275718688965e-01 -2.068379223346710205e-01 2.160545140504837036e-01 2.498476766049861908e-02 3.769812732934951782e-02 7.704102993011474609e-02 -3.531947359442710876e-02 -2.405569553375244141e-01 1.439022272825241089e-01 -2.370113432407379150e-01 -1.214860379695892334e-01 3.658362329006195068e-01 7.945350557565689087e-02 -6.778883934020996094e-02 1.300967577844858170e-02 3.523489832878112793e-01 7.119079679250717163e-02 8.355834335088729858e-02 -1.444036066532135010e-01 3.413494303822517395e-02 -4.249340854585170746e-03 3.481268882751464844e-03 -8.546710759401321411e-02 -2.700716070830821991e-02 4.083771631121635437e-02 -4.560592472553253174e-01
-1.988639682531356812e-01 -2.019846141338348389e-01 3.959017619490623474e-02 9.795802831649780273e-02 3.065760135650634766e-01 9.614430367946624756e-02 -2.372223734855651855e-01 -1.368640810251235962e-01 -2.492806315422058105e-01 1.760664880275726318e-01 -9.115860611200332642e-02 -4.369718208909034729e-02 -2.190711796283721924e-01 3.569054007530212402e-01 2.455383092164993286e-01 -2.515400946140289307e-01 -4.783084988594055176e-02 1.207669898867607117e-01 5.249039456248283386e-02 1.734367199242115021e-02 1.181619614362716675e-01 1.896614283323287964e-01 1.255446672439575195e-01 -7.200223952531814575e-02 -6.075511127710342407e-02 2.469035089015960693e-01 1.644569449126720428e-02 -8.141054958105087280e-02 1.116642057895660400e-01 -1.819092929363250732e-01 -1.884315758943557739e-01 -2.907466888427734375e-01
-2.856349945068359375e-02 -5.756991356611251831e-02 -2.673024237155914307e-01 3.195795118808746338e-01 2.764966571703553200e-03 -1.196279302239418030e-01 -3.340606018900871277e-02 4.426791146397590637e-02 6.563178449869155884e-02 2.154457569122314453e-01 3.730141222476959229e-01 -7.996827363967895508e-02 -2.763813138008117676e-01 2.392291836440563202e-02 3.630476593971252441e-01 -2.133918926119804382e-02 1.494423151016235352e-01 3.381012752652168274e-02 1.468405723571777344e-01 1.129261776804924011e-01 3.074368648231029510e-02 2.058954685926437378e-01 1.491699069738388062e-01 -1.455872505903244019e-01 -3.781677410006523132e-02 4.728472232818603516e-02 -2.941753566265106201e-01 -1.074790209531784058e-01 -2.105952799320220947e-01 -1.347381621599197388e-01 -1.219270527362823486e-01 -2.751605212688446045e-01
-2.894958294928073883e-02 -4.761278927326202393e-01 4.154532402753829956e-02 1.244135051965713501e-01 5.437009409070014954e-02 -9.196272585541009903e-04 5.580490455031394958e-02 -2.090856432914733887e-02 1.264828145503997803e-01 -2.240306232124567032e-03 1.716687083244323730e-01 3.441739827394485474e-02 -4.198943078517913818e-02 4.216285422444343567e-02 1.824255138635635376e-01 -2.318848073482513428e-01 -4.877695813775062561e-02 4.482675194740295410e-01 9.488613903522491455e-02 -7.826183922588825226e-03 1.746529042720794678e-01 8.192223496735095978e-03 3.610232472419738770e-01 1.032833829522132874e-01 -3.410786762833595276e-02 1.746098846197128296e-01 -1.081754490733146667e-01 3.160635009407997131e-02 -1.877161711454391479e-01 -3.428698480129241943e-01 1.343537271022796631e-01 -1.110795661807060242e-01
-2.320312522351741791e-02 -1.678954809904098511e-01 -8.799878507852554321e-02 9.180296212434768677e-02 3.740437626838684082e-01 -3.857754170894622803e-02 -1.063590124249458313e-01 -2.965862751007080078e-01 -3.872143924236297607e-01 2.844820916652679443e-01 2.117760032415390015e-01 1.067263782024383545e-01 -6.538891792297363281e-02 4.148499574512243271e-03 1.053560376167297363e-01 5.252902954816818237e-02 2.261268645524978638e-01 1.404329389333724976e-01 -1.704372912645339966e-01 -5.416240170598030090e-02 -5.908319260925054550e-03 2.948372662067413330e-01 7.634101063013076782e-02 4.256189987063407898e-02 -2.738204896450042725e-01 1.042732745409011841e-01 1.527979373931884766e-01 -9.523980319499969482e-03 -2.274109870195388794e-01 -1.499962955713272095e-01 -1.538262516260147095e-01 6.756782531738281250e-02
-1.196415256708860397e-02 -2.164487987756729126e-01 -1.274263858795166016e-01 4.789149463176727295e-01 1.926124989986419678e-01 -1.332672536373138428e-01 7.199919968843460083e-02 -5.180729180574417114e-02 2.967507243156433105e-01 1.324423402547836304e-01 2.802373170852661133e-01 2.117879986763000488e-01 -1.267275214195251465e-01 -6.894156336784362793e-02 5.928358063101768494e-02 1.444487553089857101e-02 1.452693492174148560e-01 -5.807765200734138489e-02 6.970012187957763672e-02 1.325645856559276581e-02 4.567796364426612854e-02 2.277401089668273926e-01 2.694923877716064453e-01 -1.546780467033386230e-01 -2.997645139694213867e-01 1.052211076021194458e-01 1.362624317407608032e-01 9.758038818836212158e-02 2.700616121292114258e-01 -5.674964934587478638e-02 6.020999327301979065e-02 -4.842576384544372559e-02
1.939887404441833496e-01 -1.227537170052528381e-02 5.608353018760681152e-02 1.646640300750732422e-01 3.976384997367858887e-01 -4.077895879745483398e-01 -7.996825873851776123e-02 2.227939851582050323e-02 -1.949542164802551270e-01 1.754069700837135315e-02 8.384095132350921631e-02 -6.628233473747968674e-03 3.347545862197875977e-02 7.217457890510559082e-02 1.086506024003028870e-01 -2.293743640184402466e-01 -1.485862582921981812e-01 3.248823061585426331e-02 -7.928666472434997559e-02 7.359767705202102661e-02 1.722047924995422363e-01 -2.743035927414894104e-02 2.094791680574417114e-01 -4.711307212710380554e-02 -2.628982961177825928e-01 2.811444699764251709e-01 -1.467710882425308228e-01 -3.440476357936859131e-01 -1.177084818482398987e-01 -6.344956159591674805e-02 -2.452115416526794434e-01 -8.426222950220108032e-02
-1.516379415988922119e-01 -1.545169502496719360e-01 -2.891173362731933594e-01 1.401465535163879395e-01 2.091690450906753540e-01 -1.871725469827651978e-01 -1.474459767341613770e-01 -1.164173185825347900e-01 1.192388460040092468e-01 1.901610195636749268e-01 1.314990073442459106e-01 1.541521102190017700e-01 1.119678914546966553e-01 1.004776731133460999e-01 1.375610381364822388e-01 -1.935844868421554565e-01 -5.561204627156257629e-02 2.891182713210582733e-02 -3.186368942260742188e-01 -2.785288989543914795e-01 7.771208882331848145e-02 1.519567519426345825e-01 2.632926106452941895e-01 -1.216638647019863129e-02 4.745705053210258484e-02 -1.061910092830657959e-01 -3.890495598316192627e-01 -9.360678493976593018e-02 1.017091050744056702e-01 -1.754992008209228516e-01 -7.209935784339904785e-02 -2.524412274360656738e-01
1.049120351672172546e-01 -2.056982964277267456e-01 -1.525862365961074829e-01 4.184838533401489258e-01 1.644627004861831665e-01 5.360074341297149658e-03 -3.352834284305572510e-02 -2.689637243747711182e-01 2.751553952693939209e-01 2.350746393203735352e-01 1.412489563226699829e-01 -4.530385881662368774e-02 -1.135038360953330994e-01 -2.690986394882202148e-01 -3.221312910318374634e-02 -1.293865591287612915e-02 -1.539933234453201294e-01 -5.452420189976692200e-02 3.456017076969146729e-01 -6.191907078027725220e-02 1.857447773218154907e-01 1.173535436391830444e-01 1.144255623221397400e-01 -1.571516692638397217e-01 -3.591619804501533508e-02 3.244842588901519775e-02 1.510536223649978638e-01 -1.310330629348754883e-01 2.299430370330810547e-01 6.816898286342620850e-02 -1.260349303483963013e-01 -2.376803159713745117e-01
-2.046534419059753418e-02 -3.059409260749816895e-01 -1.667120307683944702e-01 4.477823376655578613e-01 7.869683951139450073e-02 -1.286374870687723160e-03 6.952737271785736084e-02 8.072696626186370850e-02 -4.860306382179260254e-01 -4.339937865734100342e-02 1.893167495727539062e-01 -5.188681557774543762e-02 7.150007039308547974e-02 1.731976717710494995e-01 1.606021076440811157e-01 -1.010183393955230713e-01 -3.065411932766437531e-02 1.063878014683723450e-01 1.340790744870901108e-02 -9.034889936447143555e-02 8.696599304676055908e-02 1.206574589014053345e-01 1.686737090349197388e-01 -9.877573698759078979e-02 5.606759339570999146e-02 7.060073316097259521e-02 -1.254857480525970459e-01 -3.006322085857391357e-01 1.008773371577262878e-01 2.067035734653472900e-01 -8.102002739906311035e-02 -2.402771115303039551e-01
3.006899170577526093e-02 -3.010081946849822998e-01 3.206646442413330078e-02 1.384922116994857788e-01 5.075890943408012390e-02 -2.399631775915622711e-03 -1.128983646631240845e-01 1.131741106510162354e-01 1.264787614345550537e-01 -5.933361500501632690e-02 1.369581092149019241e-02 1.779624968767166138e-01 -2.705492973327636719e-01 1.490366309881210327e-01 -9.242231398820877075e-02 -1.199832111597061157e-01 2.614230513572692871e-01 1.569053530693054199e-01 2.663753330707550049e-01 5.863340571522712708e-02 1.127791479229927063e-01 2.747579216957092285e-01 3.760288357734680176e-01 -1.165320426225662231e-01 -3.999710083007812500e-01 1.049343124032020569e-01 -6.247547641396522522e-02 7.047549635171890259e-02 -2.202615737915039062e-01 8.425992727279663086e-02 -2.962311357259750366e-02 -2.086356729269027710e-01
1.103795170783996582e-01 -4.658560454845428467e-02 1.356954500079154968e-02 2.191221415996551514e-01 1.626030057668685913e-01 -1.017381995916366577e-01 -1.913754791021347046e-01 -6.633776426315307617e-02 1.932830959558486938e-01 -6.702248007059097290e-02 2.367067523300647736e-02 3.106090053915977478e-02 -7.877569645643234253e-02 -3.658211231231689453e-01 2.355296611785888672e-01 -2.691951692104339600e-01 -1.847654134035110474e-01 3.738520443439483643e-01 6.929063051939010620e-02 -2.177517265081405640e-01 -4.632321745157241821e-02 2.771927714347839355e-01 1.061855852603912354e-01 1.445650458335876465e-01 -8.415450900793075562e-02 1.581300050020217896e-01 3.252810984849929810e-02 -4.531416925601661205e-04 -1.580595672130584717e-01 4.317940399050712585e-02 1.227865461260080338e-02 -3.884137570858001709e-01
-3.825426101684570312e-02 -1.956996172666549683e-01 -1.635087579488754272e-01 4.711969792842864990e-01 1.035948768258094788e-01 1.121624335646629333e-01 -3.789519891142845154e-02 4.567776247859001160e-02 4.747047275304794312e-02 5.614027753472328186e-02 3.328978121280670166e-01 -2.519407868385314941e-01 -2.768349349498748779e-01 5.988058075308799744e-02 -1.298561543226242065e-01 -1.492578834295272827e-01 -1.816799640655517578e-01 1.482539772987365723e-01 1.963977664709091187e-01 3.576796129345893860e-02 7.250130921602249146e-02 1.571034342050552368e-01 8.154645562171936035e-02 -1.086473762989044189e-01 -1.148237138986587524e-01 -1.772632896900177002e-01 1.102384477853775024e-01 -2.038604021072387695e-01 -2.456718236207962036e-01 -9.717853367328643799e-02 -5.869787931442260742e-02 -2.660545408725738525e-01
-4.641576483845710754e-02 -3.921098411083221436e-01 7.588540203869342804e-03 -6.672654300928115845e-02 3.748113811016082764e-01 -1.674229800701141357e-01 -2.508906722068786621e-01 -1.544528752565383911e-01 -2.832791507244110107e-01 -6.894724071025848389e-02 -1.448346488177776337e-02 2.400735616683959961e-01 -1.180376932024955750e-01 -2.939533293247222900e-01 8.916697464883327484e-03 -1.113126426935195923e-01 4.497667402029037476e-02 8.578420430421829224e-02 -1.715347021818161011e-01 2.395820058882236481e-02 1.763413548469543457e-01 9.458561241626739502e-02 -9.877114742994308472e-02 -1.095960289239883423e-01 -1.715178489685058594e-01 1.206427160650491714e-02 -1.456019133329391479e-01 -2.092980295419692993e-01 -2.776565551757812500e-01 8.184968680143356323e-02 -9.798172116279602051e-02 -1.986457854509353638e-01
5.816888436675071716e-02 -3.621896803379058838e-01 -1.788954287767410278e-01 3.357009291648864746e-01 3.310466706752777100e-01 -1.530475765466690063e-01 9.932161122560501099e-02 4.760852083563804626e-03 3.770097494125366211e-01 -5.166297778487205505e-02 1.628006398677825928e-01 1.152991503477096558e-01 -3.148814737796783447e-01 -1.770404875278472900e-01 5.976865068078041077e-02 -2.874656766653060913e-02 2.480981051921844482e-01 6.639873236417770386e-02 -4.332858696579933167e-02 -1.175091508775949478e-02 2.016001641750335693e-01 2.159775942564010620e-01 4.466869309544563293e-02 -4.832351207733154297e-02 -1.353979259729385376e-01 1.522346884012222290e-01 6.166787073016166687e-02 7.847713306546211243e-03 1.170266419649124146e-01 4.668608680367469788e-02 -1.125910505652427673e-01 -1.575348824262619019e-01
-2.519876360893249512e-01 -1.727593392133712769e-01 5.624350905418395996e-02 2.127199023962020874e-01 2.168443985283374786e-02 3.650778532028198242e-02 -2.207389771938323975e-01 -4.052242040634155273e-01 -2.431877255439758301e-01 -3.959669545292854309e-02 2.628937363624572754e-01 2.016695737838745117e-01 -2.266755551099777222e-01 -4.545150324702262878e-02 3.694656118750572205e-02 -1.652830541133880615e-01 -2.812205553054809570e-01 1.025132164359092712e-01 1.675838418304920197e-02 6.204674765467643738e-02 -7.061450928449630737e-02 1.762638390064239502e-01 9.245634824037551880e-02 -6.465875357389450073e-02 -9.105903655290603638e-02 1.367810089141130447e-02 -6.207735091447830200e-02 -4.146947264671325684e-01 -9.430066496133804321e-02 1.367908865213394165e-01 -1.745548993349075317e-01 -7.744736969470977783e-02
-4.983346909284591675e-02 -2.124987840652465820e-01 -1.227096468210220337e-01 5.621409416198730469e-01 3.353788554668426514e-01 -2.004397392738610506e-04 -2.343999658478423953e-04 3.756724298000335693e-02 1.715558171272277832e-01 1.686231344938278198e-01 1.545163244009017944e-01 1.510888040065765381e-01 -2.961736321449279785e-01 -7.510319352149963379e-02 1.277004182338714600e-01 -1.088590128347277641e-03 1.035606041550636292e-01 1.185368932783603668e-02 3.426625952124595642e-02 7.991782575845718384e-02 1.374269127845764160e-01 1.067204549908638000e-01 1.375133693218231201e-01 3.851548209786415100e-02 -8.977077156305313110e-02 2.649849951267242432e-01 -2.039363086223602295e-01 -5.029587447643280029e-02 2.459430694580078125e-01 -1.835027486085891724e-01 7.399928569793701172e-02 -4.523931443691253662e-02
-8.961530029773712158e-02 -4.043991863727569580e-01 -1.454829275608062744e-01 2.148918062448501587e-01 2.176551818847656250e-01 4.854859143961220980e-04 8.564189076423645020e-02 6.371550261974334717e-02 -1.117670559324324131e-03 1.058949232101440430e-01 -2.484329976141452789e-02 -6.791189312934875488e-02 1.441700160503387451e-01 8.244138956069946289e-02 4.104850813746452332e-02 -2.529718540608882904e-02 -1.732039600610733032e-01 3.176559805870056152e-01 3.941441327333450317e-02 -3.610885441303253174e-01 2.621515989303588867e-01 -1.025534272193908691e-01 2.316354513168334961e-01 -2.039607986807823181e-02 -1.043308153748512268e-01 1.677290499210357666e-01 -2.976699471473693848e-01 -8.149639517068862915e-02 -1.358112245798110962e-01 -1.350874602794647217e-01 -1.017289683222770691e-01 -2.801854014396667480e-01
2.586855590343475342e-01 -6.435595452785491943e-02 -2.590846419334411621e-01 1.603718549013137817e-01 1.182161364704370499e-02 2.127656154334545135e-02 -6.799928843975067139e-02 9.101867675781250000e-02 -4.001254588365554810e-02 -7.400701940059661865e-02 6.280398368835449219e-02 2.701779827475547791e-02 -2.074386775493621826e-01 -6.042620167136192322e-03 1.798883639276027679e-02 -1.740413010120391846e-01 -3.765753805637359619e-01 2.899886369705200195e-01 3.669610023498535156e-01 -4.987975209951400757e-02 1.234784200787544250e-01 2.387540489435195923e-01 2.370493859052658081e-01 2.114261128008365631e-02 -1.965482831001281738e-01 6.283766124397516251e-03 2.615250051021575928e-01 -1.618642807006835938e-01 -2.318330109119415283e-01 -5.303298681974411011e-02 -1.846888801082968712e-03 -2.353564351797103882e-01
-2.065979242324829102e-01 -1.509657204151153564e-01 2.018113136291503906e-01 2.725507020950317383e-01 1.932018101215362549e-01 8.139888197183609009e-02 -7.007297128438949585e-02 -2.843398451805114746e-01 -2.871971726417541504e-01 2.811961770057678223e-01 2.975513041019439697e-01 4.767803847789764404e-02 -3.617725148797035217e-02 -1.976929903030395508e-01 9.028264880180358887e-02 -1.861961334943771362e-01 -2.741639912128448486e-01 8.360067754983901978e-02 1.031594499945640564e-01 6.281077861785888672e-02 -7.732178270816802979e-02 6.580906361341476440e-02 3.425184637308120728e-02 -6.840416043996810913e-02 8.312772214412689209e-02 -5.389465764164924622e-02 -1.496424823999404907e-01 -2.932913005352020264e-01 -8.958984911441802979e-02 -2.222007215023040771e-01 -2.536537647247314453e-01 3.683817014098167419e-02
-1.935162842273712158e-01 -3.476975560188293457e-01 -9.830867499113082886e-02 1.832210272550582886e-01 3.303006887435913086e-01 2.756010591983795166e-01 -3.337791189551353455e-02 -5.334059894084930420e-02 3.016489930450916290e-02 1.047631651163101196e-01 -2.692194655537605286e-02 -4.837286472320556641e-02 -1.285729259252548218e-01 -1.659566536545753479e-02 -7.281627971678972244e-03 -2.065011262893676758e-01 -1.676496267318725586e-01 -7.879874855279922485e-02 -3.621888905763626099e-02 -2.360703349113464355e-01 9.488416463136672974e-02 3.144399225711822510e-01 1.063098907470703125e-01 -1.356192529201507568e-01 -1.469613909721374512e-01 2.876659333705902100e-01 -4.911176394671201706e-03 4.012900218367576599e-02 -3.802811205387115479e-01 7.500197738409042358e-02 1.280196756124496460e-01 -1.828086823225021362e-01
4.180694371461868286e-02 -2.353072017431259155e-01 -2.263744324445724487e-01 3.009167611598968506e-01 1.994285881519317627e-01 4.547810181975364685e-02 5.587866902351379395e-02 -4.066526517271995544e-02 -1.804499477148056030e-01 1.394391059875488281e-01 -2.991583943367004395e-01 9.575299918651580811e-02 1.241820231080055237e-01 -6.989701837301254272e-02 1.604506373405456543e-01 -2.650241851806640625e-01 -2.326603792607784271e-02 1.262461692094802856e-01 1.556549072265625000e-01 2.957541123032569885e-02 2.300239801406860352e-01 3.956339061260223389e-01 1.798907667398452759e-01 2.720530331134796143e-02 -5.292825400829315186e-02 2.542480528354644775e-01 -2.977549284696578979e-02 -3.926645964384078979e-02 -3.090651929378509521e-01 -6.507322937250137329e-02 1.706388145685195923e-01 -6.815987825393676758e-02
-3.529401868581771851e-02 -8.493506163358688354e-02 4.785307496786117554e-02 1.182761564850807190e-01 6.784075498580932617e-02 8.907392621040344238e-02 1.775558888912200928e-01 -4.527161642909049988e-02 -1.041857376694679260e-01 4.890775680541992188e-02 2.766056656837463379e-01 1.069484278559684753e-01 -1.792842000722885132e-01 -1.689998656511306763e-01 -2.937407046556472778e-02 -6.357574462890625000e-02 -1.987209469079971313e-01 5.887559428811073303e-02 1.503153741359710693e-01 2.211025208234786987e-01 2.423642575740814209e-01 2.384946346282958984e-01 1.592610776424407959e-01 8.743207901716232300e-02 -1.137335747480392456e-01 1.256061941385269165e-01 1.091649234294891357e-01 -5.277234911918640137e-01 3.933000192046165466e-02 -5.049026757478713989e-02 -4.195631444454193115e-01 -5.349340848624706268e-03
-9.651204943656921387e-02 -2.113446742296218872e-01 -6.394677609205245972e-02 8.285085856914520264e-02 2.257813513278961182e-01 -4.940467327833175659e-02 -1.396462172269821167e-01 1.967448741197586060e-02 -2.570400536060333252e-01 2.702001482248306274e-02 -4.665619134902954102e-02 1.910779625177383423e-01 -3.032653331756591797e-01 -1.033336520195007324e-01 1.273974925279617310e-01 -1.707927584648132324e-01 2.560475170612335205e-01 -6.957319378852844238e-02 7.133392244577407837e-02 7.101324200630187988e-02 7.229179888963699341e-02 2.526040673255920410e-01 2.213285118341445923e-01 1.424123942852020264e-01 -3.388952314853668213e-01 2.528364062309265137e-01 9.915604442358016968e-02 -9.449217468500137329e-03 -1.575970649719238281e-01 -2.875286042690277100e-01 1.110204402357339859e-02 3.050559163093566895e-01
1.073650196194648743e-01 1.268520355224609375e-01 -3.584229350090026855e-01 3.589065968990325928e-01 3.873432800173759460e-02 -4.571044351905584335e-03 -2.737572975456714630e-02 8.792868256568908691e-02 2.820636332035064697e-02 2.174452096223831177e-01 1.827697306871414185e-01 -3.533687070012092590e-02 -1.290505677461624146e-01 -3.868285100907087326e-03 2.473032176494598389e-01 -1.469261348247528076e-01 6.383133679628372192e-02 2.676106095314025879e-01 1.244282275438308716e-01 6.632604449987411499e-02 2.018258124589920044e-01 7.268296927213668823e-02 2.841845452785491943e-01 -1.823467463254928589e-01 -7.049654424190521240e-02 1.144888997077941895e-01 -2.332465499639511108e-01 -1.296273618936538696e-01 -2.423283010721206665e-01 -1.122475489974021912e-01 -1.957156136631965637e-02 -3.261322379112243652e-01
-1.016366574913263321e-02 -4.447506070137023926e-01 3.518900647759437561e-02 3.181305229663848877e-01 1.154500991106033325e-01 -2.111713439226150513e-01 3.381045162677764893e-02 1.484130769968032837e-01 -3.921676427125930786e-02 6.091295555233955383e-02 -5.282185884425416589e-05 -1.625769436359405518e-01 -2.419719249010086060e-01 4.544428084045648575e-03 9.647592902183532715e-03 -1.800060421228408813e-01 2.219378650188446045e-01 2.198334336280822754e-01 2.701828181743621826e-01 7.602466642856597900e-02 2.078858911991119385e-01 2.419696301221847534e-01 -6.926045566797256470e-02 -2.894984185695648193e-02 -3.165477216243743896e-01 -9.294188022613525391e-02 -2.524131536483764648e-01 -3.723941743373870850e-02 8.182888478040695190e-02 -3.807628527283668518e-02 -1.338103115558624268e-01 1.098059564828872681e-01
-3.380145132541656494e-02 -3.201146125793457031e-01 1.144161671400070190e-01 2.016955465078353882e-01 -8.812410384416580200e-02 3.557604178786277771e-02 -8.787740767002105713e-02 -8.201225101947784424e-02 2.365437746047973633e-01 -2.924466505646705627e-02 3.225424289703369141e-01 -8.275189995765686035e-02 3.193014126736670732e-04 3.450180636718869209e-03 1.266104131937026978e-01 -2.228058576583862305e-01 -5.125646665692329407e-02 1.816064566373825073e-01 4.608323425054550171e-02 7.131077349185943604e-02 1.789667457342147827e-01 1.412215828895568848e-01 3.269559442996978760e-01 -4.033429548144340515e-02 -3.849856257438659668e-01 9.583234041929244995e-02 -1.160259619355201721e-01 5.262201279401779175e-02 -2.046554684638977051e-01 -3.139761090278625488e-01 1.235101222991943359e-01 -2.304178625345230103e-01
-1.027516499161720276e-01 -3.341101706027984619e-01 -5.378745496273040771e-02 6.988994777202606201e-02 6.754047423601150513e-02 8.833359181880950928e-02 -1.483358144760131836e-01 -6.252276897430419922e-02 2.066711783409118652e-01 5.857247859239578247e-02 2.370139509439468384e-01 7.555709779262542725e-02 -3.078046627342700958e-02 -5.214818753302097321e-03 2.916032373905181885e-01 -3.084902763366699219e-01 -2.668192144483327866e-03 2.931419014930725098e-01 1.620807349681854248e-01 1.157457008957862854e-01 2.431063055992126465e-01 4.418169707059860229e-02 1.422652751207351685e-01 -1.025606617331504822e-01 -3.028054833412170410e-01 1.313062757253646851e-01 -1.984178721904754639e-01 1.670739054679870605e-01 -2.306236475706100464e-01 -1.995349526405334473e-01 -2.062693797051906586e-02 -2.355759441852569580e-01
2.447881549596786499e-02 -1.661528050899505615e-01 -6.980498321354389191e-03 2.670059800148010254e-01 2.143153846263885498e-01 -3.242626190185546875e-01 8.699687197804450989e-03 1.967198215425014496e-02 1.003055870532989502e-01 2.263675034046173096e-01 7.583678513765335083e-02 1.094720438122749329e-01 -2.745012044906616211e-01 9.408312290906906128e-02 1.017773430794477463e-02 -5.258851647377014160e-01 -2.232751436531543732e-02 8.575443923473358154e-02 7.906167209148406982e-02 4.133331030607223511e-02 6.160323694348335266e-02 -5.127030238509178162e-02 2.519283890724182129e-01 2.098879031836986542e-02 -1.916099935770034790e-01 1.980590224266052246e-01 -3.479472398757934570e-01 -9.824836254119873047e-02 4.813729226589202881e-02 -1.317895762622356415e-02 8.353373408317565918e-02 -8.209010213613510132e-02
3.732740134000778198e-02 -1.687612086534500122e-01 8.633384108543395996e-02 2.824115157127380371e-01 2.924631536006927490e-01 8.120264112949371338e-02 1.316885054111480713e-01 -1.435583233833312988e-01 -1.931112818419933319e-02 -2.638659477233886719e-01 2.252144366502761841e-01 -1.636863052845001221e-01 1.292646210640668869e-02 -1.508697569370269775e-01 1.129539981484413147e-01 -1.281425058841705322e-01 6.421588361263275146e-02 1.835299730300903320e-01 1.589501351118087769e-01 1.826104521751403809e-02 1.716998964548110962e-01 2.216014713048934937e-01 2.196361273527145386e-01 1.369229704141616821e-01 1.635753363370895386e-01 -1.258424967527389526e-01 -1.302118748426437378e-01 -3.774585425853729248e-01 -2.273975312709808350e-01 -8.990916609764099121e-02 -2.835901081562042236e-01 4.466342180967330933e-02
1.101190820336341858e-01 4.785068705677986145e-02 -1.022774353623390198e-01 -2.735184691846370697e-02 3.158346712589263916e-01 3.598656132817268372e-02 8.880137652158737183e-02 -5.100292339920997620e-02 -1.997484415769577026e-01 9.701535105705261230e-03 -3.803940117359161377e-02 2.751923501491546631e-01 -1.216167286038398743e-01 3.326503932476043701e-02 6.220952048897743225e-02 -2.094603627920150757e-01 1.839492172002792358e-01 6.070901826024055481e-02 -9.077743015950545669e-06 -9.342502057552337646e-02 2.383669316768646240e-01 3.396961390972137451e-01 3.800925612449645996e-01 2.961053252220153809e-01 -2.272693663835525513e-01 1.516421139240264893e-01 1.181826889514923096e-01 -9.238814562559127808e-02 -8.985189348459243774e-02 -3.510162532329559326e-01 2.535617165267467499e-02 4.836585372686386108e-02
-5.945313721895217896e-02 -1.838952153921127319e-01 -9.502582252025604248e-02 4.530239999294281006e-01 1.515372842550277710e-01 -1.209272742271423340e-01 -7.528506964445114136e-02 2.435680665075778961e-02 3.499487936496734619e-01 1.670646667480468750e-01 2.780847251415252686e-01 -5.074485391378402710e-02 -1.857494711875915527e-01 -1.752338409423828125e-01 2.761071026325225830e-01 -1.444408446550369263e-01 1.304144263267517090e-01 -4.901327565312385559e-02 9.753128141164779663e-02 4.033461213111877441e-02 4.293213784694671631e-02 2.342201918363571167e-01 1.641748994588851929e-01 -4.563181102275848389e-02 -1.126510798931121826e-01 2.485356330871582031e-01 -1.288760155439376831e-01 1.576683670282363892e-02 8.580975234508514404e-02 5.610705818980932236e-03 -2.485398203134536743e-02 -3.103748857975006104e-01
-1.128729432821273804e-01 -1.694063539616763592e-03 -1.867864876985549927e-01 -5.010873079299926758e-02 1.309945061802864075e-02 -2.371403574943542480e-01 5.361244454979896545e-02 -2.903932929039001465e-01 -1.792820692062377930e-01 -7.783870398998260498e-02 2.238680422306060791e-01 3.562339544296264648e-01 -1.025860086083412170e-01 -1.019772440195083618e-01 4.848157241940498352e-02 6.002350896596908569e-02 -6.778427213430404663e-02 1.282296329736709595e-01 -9.072261303663253784e-02 -8.353671431541442871e-02 1.699434220790863037e-01 3.142175078392028809e-01 3.897540643811225891e-02 3.116563521325588226e-02 -2.758326232433319092e-01 1.184934154152870178e-01 -7.111295312643051147e-02 -3.251136541366577148e-01 1.657958477735519409e-01 2.334990501403808594e-01 -1.890134811401367188e-01 -2.813949584960937500e-01
2.166669070720672607e-01 -2.161015123128890991e-01 1.401093900203704834e-01 2.761010825634002686e-01 1.253908127546310425e-01 1.055607944726943970e-01 -9.044846147298812866e-02 4.286054987460374832e-03 -3.479276895523071289e-01 1.767413169145584106e-01 4.127498716115951538e-02 2.818264663219451904e-01 -3.829697519540786743e-02 2.387987077236175537e-01 1.183901354670524597e-01 -2.553628087043762207e-01 -1.762636378407478333e-02 1.303857266902923584e-01 1.597235500812530518e-01 -3.283541500568389893e-01 7.600735127925872803e-02 9.193120896816253662e-02 1.927787065505981445e-01 -1.913403719663619995e-01 -2.110818214714527130e-02 1.526033878326416016e-01 -1.014840379357337952e-01 8.904191851615905762e-02 -4.824302345514297485e-02 1.493786722421646118e-01 -1.047949418425559998e-01 -2.967532277107238770e-01
6.393362581729888916e-02 -4.137383699417114258e-01 -2.515249252319335938e-01 8.800219744443893433e-02 1.117061264812946320e-02 4.283525981009006500e-03 1.027388870716094971e-01 -7.345975935459136963e-02 -8.977200835943222046e-02 -2.146766781806945801e-01 3.564832806587219238e-01 4.356888830661773682e-01 2.416291832923889160e-02 8.352443575859069824e-02 7.102137804031372070e-02 -3.075560033321380615e-01 2.153972834348678589e-01 1.981820166110992432e-01 1.381342709064483643e-01 -1.728681772947311401e-01 1.008635014295578003e-02 7.303369045257568359e-02 1.501795947551727295e-01 -1.716327667236328125e-01 1.654343865811824799e-02 2.064579129219055176e-01 -1.089008748531341553e-01 5.519955977797508240e-02 5.735791474580764771e-02 6.580210477113723755e-02 -6.458463612943887711e-03 -4.281910136342048645e-02
-9.564390778541564941e-02 -6.728389859199523926e-02 -1.655922532081604004e-01 -5.530430004000663757e-02 7.353132218122482300e-02 -2.870870828628540039e-01 5.286386609077453613e-02 -8.685792982578277588e-02 -2.424236238002777100e-01 -7.977433502674102783e-03 1.877885013818740845e-01 1.587102413177490234e-01 9.025254845619201660e-02 -2.688162326812744141e-01 1.413999646902084351e-01 -7.050095498561859131e-02 4.684264212846755981e-02 3.296174407005310059e-01 4.705918207764625549e-02 8.966064453125000000e-02 2.951186001300811768e-01 3.354141712188720703e-01 1.407012939453125000e-01 1.810828447341918945e-01 -9.151969850063323975e-02 1.461339890956878662e-01 -1.752705127000808716e-01 -2.533080577850341797e-01 -3.123402036726474762e-02 1.831412166357040405e-01 -7.385448366403579712e-02 -3.084722161293029785e-01
1.110090538859367371e-01 -3.768926560878753662e-01 -1.954777240753173828e-01 1.103430464863777161e-01 1.909803301095962524e-01 -1.935830898582935333e-02 -8.201199769973754883e-02 5.325755570083856583e-03 -1.713416725397109985e-01 5.644610896706581116e-02 -4.778893664479255676e-02 9.042526036500930786e-02 -1.069451961666345596e-02 -1.225974634289741516e-01 -3.001037426292896271e-02 -2.281439006328582764e-01 -4.938971996307373047e-02 -1.817563474178314209e-01 1.265278905630111694e-01 -2.939616143703460693e-01 2.167247086763381958e-01 4.028629511594772339e-02 -1.426440081559121609e-03 -5.305829271674156189e-02 -2.541880011558532715e-01 2.917327284812927246e-01 -2.641207277774810791e-01 3.608230128884315491e-02 -1.254106312990188599e-01 1.599359214305877686e-01 4.647033289074897766e-02 -4.324171841144561768e-01
-7.224150002002716064e-02 -1.998367458581924438e-01 -2.256942391395568848e-01 4.557172954082489014e-01 3.276007175445556641e-01 -5.778713151812553406e-02 -7.726474851369857788e-02 -1.452549546957015991e-01 3.133682906627655029e-01 2.200530096888542175e-02 2.355137169361114502e-01 1.377460509538650513e-01 -1.930891573429107666e-01 -3.271606937050819397e-02 1.617851704359054565e-01 5.177003890275955200e-02 1.759585738182067871e-01 9.642603248357772827e-02 6.096589192748069763e-02 -3.853493556380271912e-02 3.549129143357276917e-02 6.813793629407882690e-02 2.354540377855300903e-01 1.823319196701049805e-01 -7.734535634517669678e-02 2.517039477825164795e-01 -1.729108542203903198e-01 1.628016978502273560e-01 1.217133179306983948e-01 -1.933364868164062500e-01 1.359205693006515503e-02 1.429183059372007847e-03
-1.284913271665573120e-01 -2.468654513359069824e-01 -1.171232908964157104e-01 4.932281374931335449e-01 2.918964922428131104e-01 -8.929160982370376587e-02 -5.254054069519042969e-02 -6.349782459437847137e-03 1.792360842227935791e-01 -2.081199362874031067e-02 2.362840026617050171e-01 7.999113202095031738e-02 -3.246434628963470459e-01 -6.478039175271987915e-02 1.820258498191833496e-01 -7.650204747915267944e-02 1.192545518279075623e-01 1.273465994745492935e-02 1.582751050591468811e-02 1.203988268971443176e-01 9.508216381072998047e-02 1.881152689456939697e-01 1.866081953048706055e-01 1.245834678411483765e-01 2.195289172232151031e-02 2.363827973604202271e-01 -1.500675082206726074e-01 1.723169237375259399e-01 2.301733046770095825e-01 -1.856307238340377808e-01 -1.680182106792926788e-02 -7.758864760398864746e-02
-2.444702535867691040e-01 -8.428583294153213501e-02 -1.122344210743904114e-01 2.600009143352508545e-01 1.735680103302001953e-01 1.862210333347320557e-01 -2.389497011899948120e-01 1.390597522258758545e-01 -1.938633471727371216e-01 -7.833719253540039062e-02 3.912679105997085571e-02 1.270370632410049438e-01 3.547867760062217712e-02 -2.200545817613601685e-01 3.316763639450073242e-01 1.362306177616119385e-01 -1.462526619434356689e-01 -1.058336719870567322e-01 1.799649000167846680e-02 -1.317030936479568481e-01 -1.194420382380485535e-01 2.911258041858673096e-01 -1.039551291614770889e-02 5.970668792724609375e-02 -3.809939026832580566e-01 1.370399147272109985e-01 -2.244951575994491577e-01 -2.026041746139526367e-01 8.800187706947326660e-02 -1.898866444826126099e-01 -5.860362946987152100e-02 -1.283839344978332520e-01
-3.537594340741634369e-03 -3.180788159370422363e-01 -3.848046064376831055e-02 3.793632984161376953e-02 2.191400527954101562e-01 1.689632385969161987e-01 -2.057337909936904907e-01 -1.129864677786827087e-01 2.131783217191696167e-01 -2.481220522895455360e-03 1.912602968513965607e-02 2.580589354038238525e-01 -2.672342658042907715e-01 -6.723200529813766479e-02 1.891804486513137817e-01 -4.483357369899749756e-01 -2.228579819202423096e-01 -8.603057265281677246e-02 8.407258242368698120e-02 -2.352817505598068237e-01 1.233796700835227966e-01 1.692141443490982056e-01 1.523968279361724854e-01 -7.245441433042287827e-03 -8.561617881059646606e-02 1.484558135271072388e-01 -9.434618055820465088e-03 1.118158996105194092e-01 -9.347735345363616943e-02 -2.355130463838577271e-01 8.334927260875701904e-02 -1.983734816312789917e-01
-2.601690590381622314e-01 -7.215622812509536743e-02 3.094072341918945312e-01 1.528014689683914185e-01 2.743113040924072266e-01 -6.268320977687835693e-02 4.406191036105155945e-02 -3.529758751392364502e-01 -1.569447964429855347e-01 2.094849795103073120e-01 2.445807009935379028e-01 2.158693820238113403e-01 -2.203351855278015137e-01 -1.098257675766944885e-01 -5.162240937352180481e-02 4.898045957088470459e-02 4.577196761965751648e-02 3.326822444796562195e-02 -6.361572444438934326e-02 3.531341906636953354e-03 2.089846134185791016e-01 2.126860320568084717e-01 2.146537005901336670e-01 -1.744517236948013306e-01 -2.114951014518737793e-01 1.243977025151252747e-01 2.282510399818420410e-01 2.686124527826905251e-03 -1.478101015090942383e-01 -1.742272973060607910e-01 5.578396469354629517e-02 1.462892740964889526e-01
-1.734460592269897461e-01 -2.255596667528152466e-01 -1.296773850917816162e-01 2.129406780004501343e-01 1.834499984979629517e-01 2.189786285161972046e-01 -3.500641882419586182e-01 9.726444631814956665e-02 -3.208818137645721436e-01 -4.735561087727546692e-02 -2.233436144888401031e-02 7.883151620626449585e-02 -5.280351266264915466e-02 1.662089079618453979e-01 2.996740341186523438e-01 -9.370931982994079590e-02 -4.099569842219352722e-02 1.730953007936477661e-01 -9.959126263856887817e-02 -1.093706116080284119e-01 -1.236672848463058472e-01 2.777775824069976807e-01 1.655978709459304810e-01 1.338021606206893921e-01 -3.044741153717041016e-01 4.456584155559539795e-02 -1.764919310808181763e-01 -1.733923703432083130e-01 2.333267964422702789e-02 -1.603386402130126953e-01 -1.566734723746776581e-02 -1.692395508289337158e-01
1.779953986406326294e-01 -2.310558110475540161e-01 4.187360405921936035e-02 4.199197292327880859e-01 2.571741044521331787e-01 9.904606640338897705e-02 -4.261248279362916946e-03 1.883386969566345215e-01 -8.011415600776672363e-02 1.686035096645355225e-02 7.172264903783798218e-02 1.130431964993476868e-01 -2.090146243572235107e-01 -4.886831715703010559e-02 1.652011275291442871e-01 -5.714274477213621140e-03 1.116216406226158142e-01 2.213443070650100708e-01 9.276834130287170410e-02 2.566347084939479828e-02 1.453962773084640503e-01 2.324717491865158081e-01 -7.390602678060531616e-02 1.417611166834831238e-02 -3.759919703006744385e-01 5.182511731982231140e-02 -3.207732141017913818e-01 2.439392730593681335e-02 -9.173298627138137817e-02 2.374969795346260071e-02 -3.202174603939056396e-01 1.294369697570800781e-01
5.336617305874824524e-02 -2.284472137689590454e-01 -1.449625343084335327e-01 1.038730219006538391e-01 2.066559642553329468e-01 -2.350601851940155029e-01 -1.953672170639038086e-01 -1.241714581847190857e-01 -1.651244759559631348e-01 3.296478465199470520e-02 2.190979421138763428e-01 -2.120435833930969238e-01 -5.859505012631416321e-02 -3.714626729488372803e-01 -9.016380459070205688e-02 1.977741718292236328e-02 -9.682127833366394043e-02 -7.510275393724441528e-02 9.351604431867599487e-02 -1.247415468096733093e-01 2.614019811153411865e-01 1.362051963806152344e-01 -8.258206397294998169e-02 1.772935129702091217e-02 -2.736463248729705811e-01 -2.987556532025337219e-02 2.323597967624664307e-01 9.123706817626953125e-02 -1.251187324523925781e-01 -2.926289439201354980e-01 -3.311298489570617676e-01 -8.941302448511123657e-02
2.726083621382713318e-02 1.247320789843797684e-02 -1.005431404337286949e-03 3.841385245323181152e-01 1.455003172159194946e-01 1.171383559703826904e-01 1.988858133554458618e-01 8.832684159278869629e-02 -1.269805431365966797e-01 -9.930237382650375366e-02 5.128138884902000427e-02 1.281658858060836792e-01 -5.847411230206489563e-02 -6.655628979206085205e-02 -2.660048194229602814e-02 -4.756279662251472473e-02 -8.654127828776836395e-03 -2.465633451938629150e-01 4.738912358880043030e-02 -4.415692985057830811e-01 1.954797059297561646e-01 2.708133161067962646e-01 1.477088928222656250e-01 9.535112231969833374e-02 -1.569944024085998535e-01 3.891845047473907471e-01 1.238783262670040131e-02 -2.485526055097579956e-01 -2.242168635129928589e-01 -1.170688122510910034e-01 -6.835677474737167358e-02 -7.857901602983474731e-02
7.913602888584136963e-02 -2.075297385454177856e-01 -2.598972022533416748e-01 1.018429473042488098e-01 1.399538964033126831e-01 1.022374257445335388e-02 -2.558306604623794556e-02 -2.670078873634338379e-01 1.990150101482868195e-02 1.760035008192062378e-02 9.686036966741085052e-03 2.325281351804733276e-01 2.251512408256530762e-01 -1.905035376548767090e-01 3.242575228214263916e-01 -1.571743004024028778e-02 4.506362602114677429e-02 -1.259217709302902222e-01 3.501278758049011230e-01 2.248821705579757690e-01 3.810921013355255127e-01 1.089651659131050110e-01 6.568448245525360107e-02 5.912000685930252075e-02 -5.226714164018630981e-02 -1.751629076898097992e-02 9.363792836666107178e-03 -3.024812936782836914e-01 7.712458074092864990e-02 -1.010971292853355408e-01 3.025178611278533936e-02 -2.572923898696899414e-01
-2.281541973352432251e-01 -3.172697722911834717e-01 8.851956576108932495e-02 -3.627090249210596085e-03 3.166351914405822754e-01 -1.735626459121704102e-01 -8.271695673465728760e-02 8.526729792356491089e-02 -2.134931981563568115e-01 1.737429760396480560e-02 1.458901613950729370e-01 1.214758753776550293e-01 6.407058238983154297e-02 -3.208127319812774658e-01 -1.144696623086929321e-01 -3.216275870800018311e-01 -1.381251811981201172e-01 8.111950010061264038e-02 2.063284814357757568e-02 1.294378936290740967e-01 2.497113794088363647e-01 1.574929058551788330e-01 3.044625222682952881e-01 -1.589316991157829762e-03 -2.696295678615570068e-01 1.074836105108261108e-01 -1.483840793371200562e-01 -3.547055530361831188e-04 3.954565525054931641e-02 9.158129245042800903e-02 2.202032357454299927e-01 -4.513873904943466187e-02
-2.789724767208099365e-01 -3.567578792572021484e-01 6.515646725893020630e-02 2.747015357017517090e-01 -9.045148268342018127e-03 8.486747741699218750e-02 1.336246877908706665e-01 1.855252236127853394e-01 -3.893502056598663330e-01 -3.476865589618682861e-02 1.155179515480995178e-01 8.411318808794021606e-02 -1.448183208703994751e-01 1.427869945764541626e-01 1.796785891056060791e-01 -1.009411960840225220e-01 -2.920387685298919678e-01 1.111442819237709045e-01 3.020313680171966553e-01 6.592478603124618530e-02 -7.538804411888122559e-02 1.923797279596328735e-01 2.753462493419647217e-01 -1.894422061741352081e-02 3.010568767786026001e-02 -3.833765536546707153e-02 -6.309261918067932129e-02 7.882053405046463013e-02 -2.580505609512329102e-01 -2.098127268254756927e-02 -3.042960911989212036e-02 -7.729411125183105469e-02
-2.338378690183162689e-02 5.001790821552276611e-02 -2.854763269424438477e-01 1.191715225577354431e-01 2.001222223043441772e-01 1.328731626272201538e-01 -1.217467486858367920e-01 -2.179266065359115601e-01 -1.124496832489967346e-01 -1.883195936679840088e-01 6.686674803495407104e-02 4.107240214943885803e-02 4.669793695211410522e-02 -4.194175601005554199e-01 2.018356472253799438e-01 7.942686975002288818e-02 8.999222517013549805e-02 1.474477797746658325e-01 2.816270105540752411e-02 -2.105387598276138306e-01 2.133747786283493042e-01 2.264946401119232178e-01 2.775587737560272217e-01 -2.186362743377685547e-01 -9.249196201562881470e-02 6.994532048702239990e-02 6.946401298046112061e-02 -3.503361940383911133e-01 1.285527599975466728e-03 -7.125771790742874146e-02 -2.315901964902877808e-01 7.402376830577850342e-02
2.930025160312652588e-01 -3.058890402317047119e-01 -1.533793807029724121e-01 2.398337274789810181e-01 3.808081746101379395e-01 6.565032154321670532e-02 -7.992050051689147949e-02 1.209094971418380737e-01 4.604784771800041199e-02 1.642772406339645386e-01 9.847581386566162109e-02 3.089503012597560883e-02 -3.060647249221801758e-01 1.021537557244300842e-02 -1.434045135974884033e-01 1.040850281715393066e-01 -4.283901769667863846e-03 -2.591995522379875183e-02 1.334369927644729614e-01 -2.640956938266754150e-01 1.139680072665214539e-01 2.065252363681793213e-01 9.081452339887619019e-02 4.780363291501998901e-02 -4.322425723075866699e-01 8.763719350099563599e-02 4.371562227606773376e-02 -1.394004076719284058e-01 -3.045772202312946320e-02 1.660226136445999146e-01 -7.377312332391738892e-02 7.736948784440755844e-03
1.799692958593368530e-01 -1.148821711540222168e-01 -1.914733201265335083e-01 2.403527796268463135e-01 5.117349699139595032e-02 4.022020474076271057e-02 -4.589954391121864319e-02 -2.820956408977508545e-01 -3.031642138957977295e-01 -1.582249402999877930e-01 8.220744132995605469e-02 2.719332575798034668e-01 8.937893062829971313e-02 -1.760049611330032349e-01 2.319658547639846802e-02 4.714621976017951965e-02 -1.787947267293930054e-01 1.877434998750686646e-01 -5.682143568992614746e-02 -1.389457285404205322e-01 -2.495834138244390488e-03 3.167661130428314209e-01 2.802773118019104004e-01 -2.342030704021453857e-01 -1.885161101818084717e-01 1.585564017295837402e-01 -9.246061090379953384e-04 -1.414581388235092163e-01 -1.219722442328929901e-02 -2.266047149896621704e-01 -1.021751090884208679e-01 2.618260383605957031e-01
4.222083464264869690e-02 -4.209995865821838379e-01 -2.455716878175735474e-01 2.383069097995758057e-01 1.181820183992385864e-01 -5.092715844511985779e-02 1.502324938774108887e-01 -1.415369808673858643e-01 -3.181507587432861328e-01 -1.744023412466049194e-01 2.776195704936981201e-01 -1.376313436776399612e-02 6.421791762113571167e-02 -2.287713289260864258e-01 4.827298969030380249e-02 -3.946971148252487183e-02 -1.395791620016098022e-01 -1.538425404578447342e-02 -1.209038943052291870e-01 -3.007481805980205536e-02 -3.087832033634185791e-01 -2.521251142024993896e-02 1.459107697010040283e-01 -1.281542479991912842e-01 -1.173646748065948486e-01 2.650371491909027100e-01 2.795122005045413971e-02 -1.718306727707386017e-02 3.496661037206649780e-02 -3.278005719184875488e-01 -9.181894361972808838e-02 6.581752002239227295e-02
1.642191112041473389e-01 -1.251079589128494263e-01 -4.953179508447647095e-02 3.333794176578521729e-01 3.268401622772216797e-01 -4.099173098802566528e-02 1.377941817045211792e-01 7.652856409549713135e-02 -1.722935289144515991e-01 1.262016743421554565e-01 2.434297278523445129e-02 1.247432529926300049e-01 -3.810548782348632812e-01 -4.264941811561584473e-02 1.370558142662048340e-01 -5.095788463950157166e-02 1.259292662143707275e-01 -7.547462731599807739e-02 -3.007595799863338470e-02 1.184014696627855301e-02 6.842220574617385864e-02 1.786253452301025391e-01 3.176729753613471985e-02 9.315256774425506592e-02 -5.333774685859680176e-01 9.680613130331039429e-02 -6.499592959880828857e-02 1.269863694906234741e-01 4.275565035641193390e-03 -2.452532649040222168e-01 -9.512914717197418213e-02 1.672231256961822510e-01
2.594241201877593994e-01 -2.048395574092864990e-01 3.524805232882499695e-02 3.836574256420135498e-01 4.849594831466674805e-02 -2.562263235449790955e-02 -2.869807742536067963e-02 -2.728104293346405029e-01 2.225066572427749634e-01 -8.129769121296703815e-04 1.473001390695571899e-01 1.469628512859344482e-01 -1.835518926382064819e-01 -1.404964178800582886e-01 2.483470588922500610e-01 -1.273779720067977905e-01 1.549821346998214722e-01 1.148512735962867737e-01 5.227102711796760559e-02 -5.799804814159870148e-03 1.306959837675094604e-01 3.156208992004394531e-02 3.106510639190673828e-01 -5.530910938978195190e-02 -5.165338888764381409e-02 2.394684776663780212e-02 -4.042864963412284851e-02 9.444513171911239624e-02 8.272443711757659912e-02 -2.460647225379943848e-01 2.926105447113513947e-02 -4.474923610687255859e-01
-1.710358709096908569e-01 -2.122534811496734619e-01 6.121851131319999695e-02 4.392142891883850098e-01 -1.989595964550971985e-02 -4.830820858478546143e-02 1.359819062054157257e-02 -2.335208207368850708e-01 2.106866054236888885e-02 9.974321722984313965e-02 2.669094800949096680e-01 4.900794848799705505e-02 -1.069384217262268066e-01 5.741470493376255035e-03 3.421857059001922607e-01 -2.380262464284896851e-01 4.935555160045623779e-02 7.515773922204971313e-02 1.526335179805755615e-01 -7.424956560134887695e-02 2.667357027530670166e-01 -1.285929381847381592e-01 -2.846128679811954498e-02 7.164696604013442993e-02 2.142623513936996460e-01 2.772646248340606689e-01 1.545349508523941040e-01 -6.520089507102966309e-02 -2.182450443506240845e-01 2.445196174085140228e-02 -6.796004623174667358e-02 -2.608733475208282471e-01
-1.082977503538131714e-01 -1.331290453672409058e-01 -1.487901806831359863e-01 3.644525110721588135e-01 -3.026290982961654663e-02 6.619095057249069214e-02 -2.812217473983764648e-01 -1.967317759990692139e-01 -2.336893528699874878e-01 5.900090560317039490e-02 3.549841046333312988e-01 3.680483698844909668e-01 -1.156271100044250488e-01 -1.475552022457122803e-01 1.071751415729522705e-01 -3.068453371524810791e-01 -1.326571553945541382e-01 -6.331043690443038940e-02 1.285646669566631317e-02 -4.954383894801139832e-02 1.739894300699234009e-01 -2.457776106894016266e-03 1.184226274490356445e-01 9.676508605480194092e-02 -9.864554554224014282e-02 6.067527458071708679e-02 1.685041040182113647e-01 2.869020700454711914e-01 4.338412731885910034e-02 8.801888674497604370e-03 -1.636915802955627441e-01 3.721556067466735840e-02
-9.588991105556488037e-02 -3.060765564441680908e-01 1.162577122449874878e-01 1.382051408290863037e-01 2.696019038558006287e-02 -5.076491460204124451e-02 5.721552297472953796e-03 -3.469693064689636230e-01 -1.707709431648254395e-01 -1.741680055856704712e-01 2.687026001513004303e-02 4.985193312168121338e-01 -1.406044960021972656e-01 4.598026350140571594e-02 1.118800193071365356e-01 5.010322481393814087e-02 1.940383613109588623e-01 1.703944173641502857e-03 -9.912777692079544067e-03 -2.196528166532516479e-01 2.329399585723876953e-01 4.276922643184661865e-01 4.867878183722496033e-02 -1.628252677619457245e-02 4.607857763767242432e-02 1.095896139740943909e-01 1.035394892096519470e-01 -4.978338629007339478e-02 -5.008194595575332642e-02 -1.134071871638298035e-01 1.629797071218490601e-01 7.060453761368989944e-03
3.998559713363647461e-02 -3.878532350063323975e-01 4.679713770747184753e-02 1.236696988344192505e-01 2.421914041042327881e-01 4.788899794220924377e-02 -5.034029018133878708e-03 -6.365069001913070679e-02 -8.199458569288253784e-02 -7.647793740034103394e-02 -3.593400120735168457e-02 -1.288482546806335449e-01 -1.199806183576583862e-01 -1.010689362883567810e-01 3.853856623172760010e-01 2.281791530549526215e-02 -3.173846900463104248e-01 -5.740241333842277527e-02 7.187686115503311157e-02 -9.349559247493743896e-02 2.172478437423706055e-01 2.759146392345428467e-01 2.787033282220363617e-02 -1.407161653041839600e-01 9.356411546468734741e-02 -2.590819299221038818e-01 -1.478817909955978394e-01 -4.125450253486633301e-01 1.193635091185569763e-01 -6.587227340787649155e-03 2.339675091207027435e-02 -1.293220371007919312e-01
2.007879167795181274e-01 -2.250703722238540649e-01 -1.898699849843978882e-01 2.390836030244827271e-01 3.437562584877014160e-01 -1.973298192024230957e-02 -7.378359884023666382e-02 -3.057282883673906326e-03 -2.145829796791076660e-02 1.899221688508987427e-01 -2.807213962078094482e-01 -1.071749031543731689e-01 -9.265718609094619751e-02 -3.507454991340637207e-01 2.045404613018035889e-01 7.088706642389297485e-02 -1.142763867974281311e-01 -6.435253191739320755e-03 1.914864592254161835e-02 -2.790578603744506836e-01 2.909131646156311035e-01 1.837889552116394043e-01 2.941584587097167969e-01 -9.774619340896606445e-02 -1.024703606963157654e-01 1.762171536684036255e-01 1.457245200872421265e-01 -2.078677527606487274e-02 3.110179305076599121e-02 -9.490092098712921143e-02 1.464809570461511612e-02 8.527614921331405640e-02
-7.695403695106506348e-02 -3.370107412338256836e-01 3.046334721148014069e-02 7.307300716638565063e-02 1.129928380250930786e-01 1.347185820341110229e-01 -7.433871924877166748e-02 -2.696636319160461426e-01 2.116466313600540161e-01 8.089652657508850098e-02 1.010361164808273315e-01 1.759824752807617188e-01 -2.618518471717834473e-01 6.935255229473114014e-02 2.843511700630187988e-01 -4.447265863418579102e-01 -3.842776641249656677e-02 2.862937189638614655e-02 -1.244385633617639542e-02 -1.258510351181030273e-01 1.479066163301467896e-01 1.525745093822479248e-01 1.425987482070922852e-01 2.217026241123676300e-02 -5.032750964164733887e-02 -9.654351323843002319e-02 -6.807157397270202637e-02 -9.450729191303253174e-02 -1.123139187693595886e-01 -1.652045249938964844e-01 3.926402330398559570e-02 -4.115879833698272705e-01
-2.109037786722183228e-01 -3.367738723754882812e-01 -6.761655956506729126e-02 2.241465896368026733e-01 2.030216902494430542e-01 5.018354207277297974e-02 -2.673893868923187256e-01 -6.742290407419204712e-02 2.579818069934844971e-01 1.365347653627395630e-01 -2.387142274528741837e-03 8.314951509237289429e-02 -3.273286297917366028e-02 5.598894879221916199e-02 3.301908373832702637e-01 -4.400078356266021729e-01 -1.965777873992919922e-01 -7.711274083703756332e-03 1.684202849864959717e-01 5.278526991605758667e-02 1.291261166334152222e-01 1.554060280323028564e-01 1.310253739356994629e-01 -1.610886156558990479e-01 -1.793217957019805908e-01 -6.675655022263526917e-04 -2.064502090215682983e-01 -1.260608807206153870e-02 -2.310110256075859070e-02 -6.141286715865135193e-02 3.689959645271301270e-02 -1.848113983869552612e-01
-6.377242505550384521e-02 -9.627113491296768188e-02 -1.898315697908401489e-01 2.584781348705291748e-01 1.224813982844352722e-01 -1.031873822212219238e-01 -3.769150748848915100e-02 -5.251977220177650452e-02 1.837799325585365295e-02 3.298053145408630371e-02 -1.175307109951972961e-01 8.787077665328979492e-02 -1.880400441586971283e-02 1.483681499958038330e-01 1.829848140478134155e-01 -1.133540049195289612e-01 -1.236448660492897034e-01 2.527906596660614014e-01 1.506307255476713181e-02 8.841533958911895752e-02 3.053679168224334717e-01 1.276071667671203613e-01 4.972624480724334717e-01 1.451517492532730103e-01 -2.004379928112030029e-01 1.658742576837539673e-01 -3.372671902179718018e-01 -9.648348391056060791e-02 -7.223816215991973877e-02 1.463489979505538940e-01 -7.962490618228912354e-02 -2.711059153079986572e-01
-1.257850676774978638e-01 -1.011327877640724182e-01 5.637601763010025024e-02 3.991333246231079102e-01 1.279886364936828613e-01 -4.977924283593893051e-03 3.498347103595733643e-02 3.532213345170021057e-02 -3.791566789150238037e-01 -2.930525690317153931e-02 2.248494327068328857e-01 -1.602400392293930054e-01 -2.796903438866138458e-02 1.514577418565750122e-01 3.407612144947052002e-01 2.927855402231216431e-02 3.606887161731719971e-02 2.888830304145812988e-01 1.252063512802124023e-01 -2.740848064422607422e-01 1.428593695163726807e-02 1.286214292049407959e-01 3.556803613901138306e-02 -1.645616255700588226e-02 -3.020235300064086914e-01 -1.071087829768657684e-02 6.268525123596191406e-02 -7.868374884128570557e-02 7.368806749582290649e-02 2.045105248689651489e-01 -1.988937258720397949e-01 -2.212098091840744019e-01
-2.197166159749031067e-02 -4.509904086589813232e-01 -4.672565758228302002e-01 3.086028620600700378e-02 3.081924617290496826e-01 1.442713290452957153e-01 8.629063516855239868e-02 -2.388644777238368988e-02 2.610041573643684387e-02 -3.344593569636344910e-02 -7.567849010229110718e-02 5.372276902198791504e-02 -2.023284584283828735e-01 -8.960729092359542847e-02 6.491183489561080933e-02 -7.363561540842056274e-02 -6.893653422594070435e-02 -2.756334245204925537e-01 1.510535925626754761e-01 -2.039519995450973511e-01 2.647206187248229980e-01 1.065499931573867798e-01 7.535772770643234253e-02 -4.254955798387527466e-02 -1.445100307464599609e-01 1.891292929649353027e-01 -1.843601316213607788e-01 -8.152182400226593018e-02 -1.029028370976448059e-01 2.740866877138614655e-02 5.325093120336532593e-02 -1.961964815855026245e-01
-3.001636564731597900e-01 -2.233083248138427734e-01 -9.586534649133682251e-02 7.095139473676681519e-02 1.417863965034484863e-01 1.792439222335815430e-01 -1.376167386770248413e-01 4.543362557888031006e-02 -1.012171059846878052e-01 -1.437997967004776001e-01 -7.790627330541610718e-02 1.295908987522125244e-01 -3.030466437339782715e-01 -1.063695698976516724e-01 3.081710636615753174e-01 -3.224819600582122803e-01 -1.162744462490081787e-01 1.056139171123504639e-01 -3.249701857566833496e-02 -6.783003360033035278e-02 -8.761140704154968262e-02 2.506222724914550781e-01 -4.844119757763110101e-05 1.408222913742065430e-01 -1.810668259859085083e-01 2.852957844734191895e-01 -2.020153552293777466e-01 -2.285149097442626953e-01 -1.037697196006774902e-01 -2.177504301071166992e-01 -8.001700043678283691e-02 -1.556628793478012085e-01
1.613583564758300781e-01 -2.067031711339950562e-01 -1.309824436902999878e-01 8.498071134090423584e-02 3.949761986732482910e-01 -2.711029052734375000e-01 2.186911366879940033e-02 -8.664794266223907471e-02 -2.381485402584075928e-01 -8.765710890293121338e-02 1.757183372974395752e-01 -7.781036943197250366e-02 -2.388544976711273193e-01 -2.687135040760040283e-01 -6.399518996477127075e-02 -1.813407093286514282e-01 -7.707130163908004761e-02 7.926826179027557373e-02 1.065820753574371338e-01 -3.746365010738372803e-02 -1.472749710083007812e-01 1.610843390226364136e-01 1.072252020239830017e-01 6.458675116300582886e-02 -3.363847434520721436e-01 7.614731043577194214e-02 -1.359491795301437378e-01 -3.322890400886535645e-01 -2.106328457593917847e-01 -1.115286815911531448e-02 -1.073671951889991760e-01 9.817846119403839111e-02
1.148365885019302368e-01 -4.211717247962951660e-01 1.461348831653594971e-01 2.057570964097976685e-01 2.249169796705245972e-01 1.113110631704330444e-01 -2.566487491130828857e-01 -8.168146759271621704e-02 1.211531925946474075e-02 7.422228157520294189e-02 -2.042084187269210815e-02 -6.407995522022247314e-02 -2.871310412883758545e-01 3.282604739069938660e-02 -1.120649874210357666e-01 -1.819323748350143433e-01 1.646196246147155762e-01 2.544372379779815674e-01 1.576848626136779785e-01 2.268695831298828125e-02 -5.162412766367197037e-03 3.726442456245422363e-01 7.699117809534072876e-02 1.283691357821226120e-02 -3.338998854160308838e-01 -2.909411862492561340e-02 -1.198808103799819946e-02 -8.653059601783752441e-02 8.910924941301345825e-02 -7.857463322579860687e-03 -2.620126008987426758e-01 1.097221076488494873e-01
-5.059329792857170105e-02 -2.783410847187042236e-01 -7.613686472177505493e-02 5.157540440559387207e-01 2.484444677829742432e-01 -1.797883361577987671e-01 -4.061891138553619385e-02 5.938860774040222168e-02 3.292959034442901611e-01 2.540248334407806396e-01 8.243327587842941284e-02 1.000380143523216248e-01 -1.916650235652923584e-01 -9.016440063714981079e-02 -5.337121710181236267e-02 -1.310689151287078857e-01 -7.246822118759155273e-02 1.592879183590412140e-02 -1.031697988510131836e-01 -6.265913695096969604e-02 8.530949056148529053e-02 -1.673551648855209351e-02 2.096625566482543945e-01 1.893353015184402466e-01 -1.278372555971145630e-01 3.373606204986572266e-01 -1.072271764278411865e-01 -2.989236090797930956e-04 5.758058279752731323e-02 -1.303603798151016235e-01 8.663862943649291992e-02 -1.318128257989883423e-01
-8.047055453062057495e-02 -3.171569705009460449e-01 -2.988074533641338348e-02 5.215860009193420410e-01 3.839110434055328369e-01 -1.957212574779987335e-02 -7.479878515005111694e-02 1.010657548904418945e-01 2.105318605899810791e-01 1.001794412732124329e-01 3.014733195304870605e-01 1.922092027962207794e-02 -8.030086755752563477e-02 -3.898371011018753052e-02 1.033902317285537720e-01 -2.205614559352397919e-02 6.127853319048881531e-02 1.583548262715339661e-02 -7.293981313705444336e-02 1.858507469296455383e-02 9.025050327181816101e-03 7.717824727296829224e-02 2.584149837493896484e-01 4.390383139252662659e-02 2.920575672760605812e-03 3.298933506011962891e-01 -4.643259197473526001e-02 1.582629978656768799e-01 2.294114530086517334e-01 -1.345619559288024902e-01 1.789288781583309174e-02 -1.178344618529081345e-02
-1.993646025657653809e-01 -3.640867173671722412e-01 2.536956071853637695e-01 1.937655061483383179e-01 3.413448035717010498e-01 1.657292544841766357e-01 7.692662067711353302e-03 -9.674479952082037926e-04 -3.041807711124420166e-01 -3.659727051854133606e-02 -8.940760791301727295e-02 -3.603656962513923645e-02 -3.932060599327087402e-01 6.826705485582351685e-02 1.089923903346061707e-01 -4.269205406308174133e-02 -3.159097209572792053e-02 -1.618367582559585571e-01 6.211462989449501038e-02 9.018953889608383179e-02 1.202545687556266785e-01 1.532772276550531387e-02 1.778937280178070068e-01 4.793521389365196228e-02 -1.868023537099361420e-02 3.116205036640167236e-01 -5.599450320005416870e-02 -1.264948695898056030e-01 -6.407787650823593140e-02 -2.101439386606216431e-01 -1.986404359340667725e-01 -1.160861030220985413e-01
-4.095730930566787720e-02 -7.418928295373916626e-02 4.799401760101318359e-02 1.979863047599792480e-01 3.971240818500518799e-01 -7.222800701856613159e-02 -2.423700094223022461e-01 -3.851308226585388184e-01 -2.047002911567687988e-01 3.296103477478027344e-01 2.828088998794555664e-01 2.763705328106880188e-02 -1.641744226217269897e-01 -1.192197054624557495e-01 1.339983791112899780e-01 4.976537078619003296e-02 1.672206073999404907e-01 -1.365159600973129272e-01 -9.649572521448135376e-02 2.373029291629791260e-02 1.248002946376800537e-01 5.301403999328613281e-02 1.924168765544891357e-01 1.686445996165275574e-02 -2.417611032724380493e-01 1.781886368989944458e-01 9.253434091806411743e-02 3.381741419434547424e-02 -2.586905360221862793e-01 -4.347067326307296753e-02 -8.673452585935592651e-02 5.214117001742124557e-03
1.295731067657470703e-01 -4.985042661428451538e-02 -3.884150087833404541e-02 2.949393093585968018e-01 4.324343502521514893e-01 -1.333051025867462158e-01 1.765171736478805542e-01 1.011256054043769836e-01 -1.812810450792312622e-01 -1.085600778460502625e-01 4.641202464699745178e-02 1.455871909856796265e-01 -2.875945270061492920e-01 2.116858065128326416e-01 2.074007838964462280e-01 -4.218482971191406250e-02 -3.853796795010566711e-02 2.065131999552249908e-02 6.065715104341506958e-02 -1.359241455793380737e-01 -4.392652958631515503e-02 8.851585537195205688e-02 1.659728735685348511e-01 1.174995559267699718e-03 -3.575573563575744629e-01 -3.692892193794250488e-02 4.507700726389884949e-02 -6.926379352807998657e-02 -2.946431934833526611e-02 -4.424756169319152832e-01 9.464382380247116089e-02 5.224484577775001526e-02
1.230982169508934021e-01 -1.533232629299163818e-01 -1.073456779122352600e-01 1.160577535629272461e-01 8.121138811111450195e-02 -2.274392247200012207e-01 1.829423010349273682e-01 1.450846642255783081e-01 -3.682073950767517090e-01 7.659950107336044312e-02 1.965166032314300537e-01 4.561996459960937500e-01 -2.362379729747772217e-01 -5.889594554901123047e-02 9.694076329469680786e-02 -7.447254657745361328e-02 -5.772113427519798279e-02 5.850552394986152649e-02 -1.193907670676708221e-02 -1.242253109812736511e-01 1.828438639640808105e-01 1.844131201505661011e-01 9.573753178119659424e-02 -2.354020178318023682e-01 5.096740275621414185e-02 -7.674299925565719604e-02 1.247344464063644409e-01 -9.000068902969360352e-02 -2.761504650115966797e-01 1.741246879100799561e-01 -5.016213655471801758e-02 -2.559560537338256836e-01
-1.231717541813850403e-01 -2.726114094257354736e-01 -1.049777567386627197e-01 9.032581001520156860e-02 1.737820655107498169e-01 -1.325443983078002930e-01 -5.487019941210746765e-02 -3.526538610458374023e-01 -1.417597234249114990e-01 9.135961532592773438e-02 3.613326251506805420e-01 -1.804846525192260742e-02 -1.127899438142776489e-01 -5.069445446133613586e-02 1.545048505067825317e-01 -2.002924680709838867e-01 1.582160741090774536e-01 -3.659463822841644287e-01 1.456710547208786011e-01 5.079461261630058289e-03 -1.123126223683357239e-01 1.213300824165344238e-01 7.920514792203903198e-02 6.691328436136245728e-02 -2.769666314125061035e-01 -6.848964095115661621e-02 3.997283801436424255e-02 -5.643376708030700684e-02 -1.641087532043457031e-01 -1.561209559440612793e-01 -3.349859714508056641e-01 -9.794515371322631836e-02
1.484444141387939453e-01 -1.151166623458266258e-03 -3.737149834632873535e-01 3.526531159877777100e-01 -7.281768321990966797e-02 2.553134225308895111e-03 1.269138976931571960e-02 2.407922595739364624e-02 6.961685139685869217e-04 2.731919586658477783e-01 2.578484416007995605e-01 -4.578842222690582275e-02 -9.361395984888076782e-02 -7.140564732253551483e-03 3.390629291534423828e-01 -1.617711931467056274e-01 9.612202644348144531e-03 1.609541773796081543e-01 9.273602813482284546e-02 1.076104193925857544e-01 -2.867378666996955872e-02 1.781261563301086426e-01 2.772867083549499512e-01 -1.388388425111770630e-01 -1.131249964237213135e-01 1.414725184440612793e-01 -2.312975823879241943e-01 -8.953042328357696533e-02 -2.587166130542755127e-01 -1.153353154659271240e-01 -1.222658306360244751e-01 -2.243118733167648315e-01
5.307916924357414246e-02 -2.300758808851242065e-01 -1.152833327651023865e-01 1.396065056324005127e-01 1.599803864955902100e-01 -6.187245249748229980e-02 -8.980587124824523926e-02 -1.207202076911926270e-01 3.484955802559852600e-02 -7.877740263938903809e-02 8.184903301298618317e-03 5.149391293525695801e-02 -3.868510574102401733e-02 2.778686757665127516e-04 3.572361171245574951e-01 -1.714745759963989258e-01 -1.230008900165557861e-01 4.195799231529235840e-01 3.973668068647384644e-02 -2.663505729287862778e-03 1.481995135545730591e-01 -1.300227046012878418e-01 3.406471312046051025e-01 -2.540113590657711029e-02 -1.094733253121376038e-01 2.062709927558898926e-01 -2.398324161767959595e-01 2.526868134737014771e-02 -5.714210495352745056e-02 -2.895347476005554199e-01 1.410421580076217651e-01 -3.503629565238952637e-01
-1.062925979495048523e-01 -2.831062376499176025e-01 3.718871250748634338e-02 4.065458178520202637e-01 1.294218450784683228e-01 -2.480520009994506836e-01 -1.021860018372535706e-01 4.371532425284385681e-02 -1.087848171591758728e-01 -2.010179311037063599e-01 1.137811467051506042e-01 -1.884335279464721680e-02 -1.403820663690567017e-01 2.991393208503723145e-01 1.483276635408401489e-01 2.297434210777282715e-02 -3.320887684822082520e-01 -1.246961280703544617e-01 1.314473301172256470e-01 -1.229515373706817627e-01 1.320649981498718262e-01 -3.987215831875801086e-02 3.806690573692321777e-01 9.206344187259674072e-02 -5.051599070429801941e-02 2.432203441858291626e-01 -1.159302294254302979e-01 -8.130275458097457886e-02 3.539531305432319641e-02 -8.173361420631408691e-02 -8.370463550090789795e-02 -1.632565110921859741e-01
8.698132634162902832e-02 -3.347030878067016602e-01 3.587944060564041138e-02 3.303095698356628418e-02 2.704948782920837402e-01 -1.225378364324569702e-01 7.939094305038452148e-02 6.951407343149185181e-02 -3.568039238452911377e-01 -3.321681916713714600e-02 4.417285919189453125e-01 -9.329231083393096924e-02 -1.562548726797103882e-01 -3.321356773376464844e-01 1.452900469303131104e-01 -2.600426040589809418e-02 8.441127091646194458e-02 -1.561963260173797607e-01 -8.207795023918151855e-02 -1.562594063580036163e-02 -1.524226367473602295e-01 9.773422032594680786e-02 2.159923166036605835e-01 4.668419808149337769e-02 -3.457121253013610840e-01 1.491557061672210693e-01 6.829635798931121826e-02 7.398656010627746582e-02 4.342211410403251648e-02 -9.948944300413131714e-02 4.736620560288429260e-02 -6.250142306089401245e-02
1.571655124425888062e-01 -2.934311926364898682e-01 1.453667134046554565e-01 -2.876645326614379883e-02 3.260153532028198242e-02 -1.641774177551269531e-01 2.425625175237655640e-02 -1.811413019895553589e-01 -1.987890154123306274e-01 1.097813695669174194e-01 3.304270803928375244e-01 2.410256266593933105e-01 -1.177723556756973267e-01 -1.999495476484298706e-01 2.259858697652816772e-01 7.441084831953048706e-02 -6.934750825166702271e-02 -4.910390358418226242e-03 -4.854257777333259583e-02 1.894475966691970825e-01 1.749071478843688965e-01 3.228532969951629639e-01 -5.707242712378501892e-02 -1.452456712722778320e-01 -3.533756732940673828e-01 -5.470762401819229126e-02 1.495608240365982056e-01 -2.086902558803558350e-01 -2.204737663269042969e-01 -1.650358885526657104e-01 -2.211678214371204376e-02 6.431955844163894653e-02
-5.068296939134597778e-02 -2.173498719930648804e-01 -2.294674217700958252e-01 1.753047406673431396e-01 1.429710090160369873e-01 -1.303074508905410767e-01 6.584565341472625732e-02 1.148926541209220886e-01 -3.388334214687347412e-01 -1.297084987163543701e-01 -4.005003720521926880e-02 4.506256282329559326e-01 -1.964902039617300034e-04 -8.071423508226871490e-03 3.149845898151397705e-01 1.323867738246917725e-01 -1.463485956192016602e-01 1.493170391768217087e-02 1.622290760278701782e-01 -1.375553384423255920e-02 1.312699913978576660e-01 -3.914982452988624573e-02 -5.879515781998634338e-02 -1.181395947933197021e-01 -2.623255848884582520e-01 1.398518234491348267e-01 1.503493934869766235e-01 -9.963692724704742432e-02 -6.148660182952880859e-02 -3.565507233142852783e-01 -5.068628862500190735e-02 -1.415251642465591431e-01
-4.708784818649291992e-02 -1.653236150741577148e-02 5.107278004288673401e-02 2.502196133136749268e-01 6.476657837629318237e-02 -1.858203485608100891e-02 -1.279503703117370605e-01 -7.591329049319028854e-03 5.004734918475151062e-02 2.261785864830017090e-01 2.674840092658996582e-01 -1.388683915138244629e-01 -2.361380308866500854e-01 -3.884252533316612244e-02 -8.897944539785385132e-02 3.329484164714813232e-02 -1.288679242134094238e-01 -2.042208611965179443e-01 2.499110400676727295e-01 -2.397258281707763672e-01 4.895521700382232666e-01 1.706792414188385010e-01 3.844080567359924316e-01 2.191372914239764214e-03 -6.421881169080734253e-02 -7.321059703826904297e-02 -8.572757989168167114e-02 -6.296414136886596680e-02 -1.264326553791761398e-02 9.980881586670875549e-03 -8.817714452743530273e-02 -2.773025035858154297e-01
-6.316194683313369751e-02 -3.928847610950469971e-01 -3.332085162401199341e-02 5.042290687561035156e-01 1.993946582078933716e-01 -1.367496047168970108e-02 -5.053646117448806763e-02 8.615385740995407104e-02 2.391457855701446533e-01 1.131818369030952454e-01 2.948927581310272217e-01 6.607995927333831787e-02 -9.882457554340362549e-02 1.506443321704864502e-02 1.371095329523086548e-01 -1.961202919483184814e-01 1.135800033807754517e-01 -1.828188151121139526e-01 -1.545405834913253784e-01 1.026652455329895020e-01 -2.891204506158828735e-02 1.901950538158416748e-01 1.826118677854537964e-01 4.147578775882720947e-02 -4.016341641545295715e-02 2.648791372776031494e-01 -5.176155269145965576e-02 9.474892169237136841e-02 1.346580088138580322e-01 -1.761299073696136475e-01 5.371120199561119080e-02 -1.396251320838928223e-01
-1.862106099724769592e-02 -2.503303885459899902e-01 1.369717624038457870e-02 2.172037810087203979e-01 3.696585297584533691e-01 -2.019244879484176636e-01 -1.582690030336380005e-01 -1.729093641042709351e-01 -2.844204604625701904e-01 4.806914553046226501e-02 2.151206433773040771e-01 -1.602425426244735718e-01 -1.276795119047164917e-01 -2.029231637716293335e-01 2.917398810386657715e-01 7.995932549238204956e-02 1.321812421083450317e-01 -9.740496426820755005e-02 1.477797329425811768e-02 1.682521253824234009e-01 -5.614930018782615662e-02 -2.503012493252754211e-02 4.141142964363098145e-01 2.434574216604232788e-01 9.416984021663665771e-02 5.885549634695053101e-02 7.934117317199707031e-02 -4.232756327837705612e-03 -1.360544860363006592e-01 -8.731982670724391937e-03 -8.049290627241134644e-02 -1.391772031784057617e-01
2.797870151698589325e-02 -4.247584044933319092e-01 -7.279484067112207413e-03 3.838670551776885986e-01 2.543625533580780029e-01 -1.879161447286605835e-01 -1.022541616111993790e-02 8.161270618438720703e-02 2.459408342838287354e-01 4.591731354594230652e-02 2.112035155296325684e-01 7.996345311403274536e-02 -2.679598629474639893e-01 2.803678438067436218e-02 7.261344045400619507e-02 7.258210331201553345e-02 2.761092483997344971e-01 1.012349426746368408e-01 1.946634612977504730e-02 2.006016857922077179e-02 6.822315603494644165e-02 2.631049454212188721e-01 1.147905141115188599e-01 -1.247703954577445984e-01 -1.654529720544815063e-01 2.026386260986328125e-01 1.093880012631416321e-01 2.645570412278175354e-02 2.335497438907623291e-01 -5.825117975473403931e-02 1.289106160402297974e-02 -1.969524323940277100e-01
-2.241247711936011910e-04 -3.119095861911773682e-01 -2.809561491012573242e-01 3.782259523868560791e-01 3.487334400415420532e-02 -1.097871810197830200e-01 -1.526551395654678345e-01 -9.001368284225463867e-02 2.038387805223464966e-01 4.059011936187744141e-01 3.623281717300415039e-01 -8.017837256193161011e-02 -1.807407438755035400e-01 2.153215743601322174e-02 2.036155313253402710e-01 2.689765766263008118e-02 1.349672526121139526e-01 4.065362736582756042e-02 -8.423025161027908325e-02 -1.337462663650512695e-01 1.918397471308708191e-02 -1.419136300683021545e-02 2.085571736097335815e-01 -3.149480745196342468e-02 6.881337612867355347e-03 -5.833269283175468445e-02 -8.119569718837738037e-02 -2.183888703584671021e-01 -7.001379877328872681e-02 5.382820218801498413e-02 -1.403980702161788940e-01 -2.038600742816925049e-01
3.098742850124835968e-02 -3.212580680847167969e-01 -1.342579126358032227e-01 3.180206418037414551e-01 3.001670837402343750e-01 -2.798521220684051514e-01 2.538420259952545166e-01 -3.999255597591400146e-02 -3.122193552553653717e-02 -7.447519898414611816e-02 1.609937399625778198e-01 3.749370947480201721e-02 -6.800384074449539185e-02 3.706191778182983398e-01 1.944296509027481079e-01 -1.967890560626983643e-01 5.090320855379104614e-02 -1.924965381622314453e-01 3.214907273650169373e-02 -2.793588209897279739e-03 8.953858911991119385e-02 9.494823962450027466e-02 1.202506721019744873e-01 -1.638704389333724976e-01 -2.903187870979309082e-01 -1.041944324970245361e-01 -1.122393980622291565e-01 -1.249581202864646912e-01 7.931372523307800293e-02 -6.137227639555931091e-02 -2.373388260602951050e-01 -3.295210748910903931e-02
8.154666423797607422e-02 -2.132706046104431152e-01 3.353942558169364929e-02 2.715599238872528076e-01 1.700851321220397949e-01 -2.597480714321136475e-01 -1.075363606214523315e-01 -1.264514774084091187e-01 -2.810865342617034912e-01 -1.883423477411270142e-01 2.924484610557556152e-01 2.127558141946792603e-01 -1.799067854881286621e-01 -6.819372996687889099e-03 3.127655982971191406e-01 -2.791382670402526855e-01 -7.406299468129873276e-03 -6.400946527719497681e-02 -3.623125553131103516e-01 -2.249470949172973633e-01 -1.975510120391845703e-01 4.851512610912322998e-02 6.503306329250335693e-02 6.112459301948547363e-02 -2.123072594404220581e-01 -3.540772572159767151e-02 -3.036910493392497301e-04 5.523614957928657532e-02 -6.677113473415374756e-02 5.243852362036705017e-02 -3.629469126462936401e-02 -4.840549454092979431e-02
-8.667059987783432007e-02 -9.280122816562652588e-02 1.388798654079437256e-01 1.163390874862670898e-01 4.034104943275451660e-01 -4.194427132606506348e-01 -1.148734837770462036e-01 -1.885883063077926636e-01 -2.989030480384826660e-01 -2.999885380268096924e-01 9.485840797424316406e-02 2.000650912523269653e-01 -4.737509042024612427e-02 8.330722898244857788e-02 -3.340796753764152527e-02 -3.057501912117004395e-01 6.275198608636856079e-02 5.302337463945150375e-03 -6.369106471538543701e-02 -2.000782191753387451e-01 -5.685818567872047424e-02 2.141942083835601807e-01 2.344446033239364624e-01 -8.088925480842590332e-02 -1.649299710988998413e-01 5.748760700225830078e-02 -1.680291816592216492e-02 6.867817044258117676e-02 -6.104248762130737305e-02 -1.018139868974685669e-01 9.569381922483444214e-02 -1.185226663947105408e-01
7.406539469957351685e-02 -2.697495520114898682e-01 2.803958021104335785e-02 1.030754880048334599e-03 1.956723816692829132e-02 1.119615808129310608e-01 -2.916884422302246094e-01 -1.689769625663757324e-01 -1.368229389190673828e-01 6.179725006222724915e-02 1.569901853799819946e-01 9.389872103929519653e-02 -1.863141208887100220e-01 -9.870219975709915161e-02 3.139896318316459656e-02 -4.655787348747253418e-01 7.741963118314743042e-02 -1.056722700595855713e-01 -8.250617980957031250e-02 -1.674408614635467529e-01 2.037953138351440430e-01 8.610672503709793091e-02 3.064325153827667236e-01 1.593259274959564209e-01 3.806969523429870605e-02 2.052080482244491577e-01 -3.529737889766693115e-02 -1.906605251133441925e-02 -1.630613505840301514e-01 -2.197231501340866089e-01 9.611230343580245972e-02 -3.559368252754211426e-01
-6.122721359133720398e-02 -3.123947419226169586e-03 -1.092228591442108154e-01 2.340119630098342896e-01 6.821841001510620117e-02 1.701968312263488770e-01 -5.380744114518165588e-02 9.544121474027633667e-02 -2.188569605350494385e-01 -4.735701158642768860e-02 3.161017000675201416e-01 2.959316968917846680e-01 -4.210885167121887207e-01 -1.133021786808967590e-01 8.562865853309631348e-02 -4.487231001257896423e-02 -1.201474219560623169e-01 -7.321475446224212646e-02 -1.245517805218696594e-01 -3.414521692320704460e-03 2.535207569599151611e-01 1.322295665740966797e-01 1.459111422300338745e-01 1.215867102146148682e-01 3.928229585289955139e-02 -1.040092110633850098e-02 -5.574382841587066650e-02 -1.922482252120971680e-01 1.795740872621536255e-01 1.560618132352828979e-01 -2.726215124130249023e-02 -4.411065280437469482e-01
-1.943033421412110329e-04 -1.761743575334548950e-01 -1.514285951852798462e-01 2.256273180246353149e-01 1.170040890574455261e-01 4.141173267271369696e-04 1.002016067504882812e-01 9.835115633904933929e-03 -6.515198945999145508e-02 7.272282987833023071e-02 2.031564712524414062e-01 1.234853416681289673e-01 -3.784951865673065186e-01 -1.655704230070114136e-01 8.130453526973724365e-02 8.645435795187950134e-03 -3.093802332878112793e-01 -1.899838745594024658e-01 1.022605597972869873e-01 -2.585556805133819580e-01 7.836090773344039917e-02 1.325339376926422119e-01 2.470546066761016846e-01 2.336602807044982910e-01 1.526000648736953735e-01 5.728508532047271729e-02 2.965482473373413086e-01 -1.083959043025970459e-01 -3.170501887798309326e-01 2.173249423503875732e-01 -6.451246887445449829e-02 -3.544135764241218567e-02
-1.275505218654870987e-02 -3.547675311565399170e-01 9.290597587823867798e-02 -1.019365489482879639e-01 4.130488336086273193e-01 -1.232264265418052673e-01 1.446092277765274048e-01 -1.177769079804420471e-01 -1.130833104252815247e-01 6.969179213047027588e-02 2.181605398654937744e-01 -3.538817539811134338e-02 9.946457296609878540e-02 -3.450599908828735352e-01 6.528460234403610229e-02 2.388945035636425018e-02 -1.958923935890197754e-01 4.626043140888214111e-02 1.452259421348571777e-01 -1.807535290718078613e-01 1.716926097869873047e-01 5.875058472156524658e-02 7.751407474279403687e-02 -7.354293018579483032e-02 -3.423625826835632324e-01 5.397388339042663574e-02 3.187743425369262695e-01 -4.978794232010841370e-02 -7.785394787788391113e-02 -1.500390172004699707e-01 -1.556240618228912354e-01 -1.358591765165328979e-01
-1.296220868825912476e-01 -3.338649570941925049e-01 -3.502449393272399902e-02 2.375377863645553589e-01 -6.801301147788763046e-03 7.980298250913619995e-02 -1.771851181983947754e-01 -1.229117065668106079e-02 2.570840120315551758e-01 -7.859680801630020142e-02 2.899731099605560303e-01 -9.928359836339950562e-02 1.247635483741760254e-02 1.518877572380006313e-03 1.141524463891983032e-01 -2.940189838409423828e-01 5.091887339949607849e-02 1.557936221361160278e-01 1.866189762949943542e-02 8.152077347040176392e-02 1.981368362903594971e-01 2.023422271013259888e-01 2.543634176254272461e-01 -1.443028301000595093e-01 -3.657167851924896240e-01 7.023940235376358032e-02 -2.030836790800094604e-01 9.679529070854187012e-02 -1.887816786766052246e-01 -1.867293417453765869e-01 2.375545911490917206e-02 -2.243339866399765015e-01
-4.950901493430137634e-02 -2.247998714447021484e-01 7.570464909076690674e-02 3.001273870468139648e-01 -5.867602676153182983e-02 2.148114740848541260e-01 2.014508843421936035e-01 -9.386666864156723022e-02 5.374072492122650146e-02 -1.344879437237977982e-02 3.203983306884765625e-01 3.352056741714477539e-01 -7.360301911830902100e-02 -3.076435625553131104e-01 1.750622093677520752e-01 -2.528581917285919189e-01 -1.332438141107559204e-01 -1.662922203540802002e-01 2.108209431171417236e-01 1.405206322669982910e-01 2.162977010011672974e-01 1.161992847919464111e-01 6.645635515451431274e-02 7.198785245418548584e-02 5.109957233071327209e-02 9.627765417098999023e-02 -1.421938836574554443e-02 -1.698337048292160034e-01 1.580739915370941162e-01 7.660783827304840088e-02 -2.592067420482635498e-01 -1.450458467006683350e-01
-1.873300373554229736e-01 -8.761947602033615112e-02 1.783649325370788574e-01 3.137642145156860352e-01 1.243566498160362244e-01 -5.444003641605377197e-02 -8.051443099975585938e-02 -1.337414234876632690e-01 -2.940340042114257812e-01 1.533448696136474609e-01 3.781051933765411377e-02 1.161674410104751587e-02 -2.549611032009124756e-01 -8.045082539319992065e-02 3.538047149777412415e-02 -2.840914428234100342e-01 -1.628477722406387329e-01 2.210603356361389160e-01 -4.429590702056884766e-02 1.427865475416183472e-01 3.209173381328582764e-01 1.811484843492507935e-01 6.669854372739791870e-02 -1.722470074892044067e-01 -4.487399011850357056e-02 1.650731563568115234e-01 -2.679270505905151367e-01 -2.071676254272460938e-01 1.868829280138015747e-01 -9.300256520509719849e-02 -2.210620641708374023e-01 1.230093389749526978e-01
5.918233096599578857e-02 -2.747512161731719971e-01 1.279466301202774048e-01 1.674894690513610840e-01 -1.501375436782836914e-01 -7.808621227741241455e-02 -8.747296407818794250e-03 -2.759095430374145508e-01 -1.210472509264945984e-01 3.218146264553070068e-01 1.592319607734680176e-01 -1.472406089305877686e-01 7.244245707988739014e-02 -2.173714488744735718e-01 2.690685093402862549e-01 -5.367488041520118713e-02 -1.628103107213973999e-01 3.031018422916531563e-03 1.557922661304473877e-01 1.018173471093177795e-01 8.866260200738906860e-02 4.214095473289489746e-01 5.063387006521224976e-02 -4.272467270493507385e-02 -3.866685032844543457e-01 7.656499743461608887e-02 6.382118910551071167e-02 -9.984177350997924805e-02 -1.718567870557308197e-02 -1.865799278020858765e-01 -6.647352874279022217e-02 1.370507925748825073e-01
-6.639619171619415283e-02 -4.361447393894195557e-01 -1.904979348182678223e-02 -3.757129982113838196e-02 4.578168317675590515e-02 1.473549008369445801e-01 1.137055107392370701e-03 -1.081570237874984741e-01 1.572302132844924927e-01 6.979687511920928955e-02 8.799196779727935791e-02 1.280160844326019287e-01 -5.205179098993539810e-03 -1.181729361414909363e-01 4.554831981658935547e-01 -3.847344815731048584e-01 8.032377809286117554e-02 1.526948362588882446e-01 7.242632657289505005e-02 -1.203019917011260986e-01 1.694955378770828247e-01 1.899290084838867188e-01 1.006620824337005615e-01 -2.132466621696949005e-02 -1.075216531753540039e-01 1.181851699948310852e-01 -7.977293431758880615e-02 -6.359017640352249146e-02 -8.577169477939605713e-02 -7.377893477678298950e-02 1.672056019306182861e-01 -3.785707354545593262e-01
-2.490894794464111328e-01 -3.178311288356781006e-01 7.031752262264490128e-03 1.823936402797698975e-01 -5.183237046003341675e-02 -5.696846172213554382e-02 -2.575875222682952881e-01 -1.887595653533935547e-02 2.770036756992340088e-01 2.288652360439300537e-01 1.871355324983596802e-01 7.726497948169708252e-02 -1.195218712091445923e-01 -5.856034159660339355e-02 2.561446726322174072e-01 -1.863524019718170166e-01 -6.939577311277389526e-02 -9.901883080601692200e-03 -9.135560691356658936e-02 9.002653509378433228e-02 1.701720207929611206e-01 2.705087661743164062e-01 8.457242697477340698e-02 -5.941394716501235962e-03 -1.922106444835662842e-01 1.869173645973205566e-01 -4.071718454360961914e-01 -1.864366531372070312e-01 7.401653379201889038e-02 1.246062442660331726e-01 -6.943742930889129639e-02 -1.178392246365547180e-01
1.194679960608482361e-01 -3.655223548412322998e-01 -2.794384062290191650e-01 6.484171748161315918e-02 3.307014107704162598e-01 -2.978653609752655029e-01 7.949564605951309204e-02 -3.010213971138000488e-01 -2.114783525466918945e-01 -6.304983794689178467e-02 8.600787073373794556e-02 -3.141080588102340698e-02 -1.860952377319335938e-01 -2.024945169687271118e-01 7.932343333959579468e-02 1.882250048220157623e-02 -2.596908947452902794e-03 4.924274608492851257e-02 -5.703795701265335083e-03 -7.012598216533660889e-02 -1.472754776477813721e-02 1.908601373434066772e-01 -3.452224656939506531e-02 1.908119469881057739e-01 3.738360852003097534e-02 3.825378417968750000e-01 1.268924176692962646e-01 -2.293081879615783691e-01 -1.347993593662977219e-02 1.508814096450805664e-01 -1.169948503375053406e-01 2.769611030817031860e-02
1.247504428029060364e-01 -7.567220181226730347e-02 -1.549435853958129883e-01 5.262298882007598877e-02 3.569147363305091858e-02 -3.729448914527893066e-01 1.539338976144790649e-01 2.077095806598663330e-01 -3.172819912433624268e-01 1.870093494653701782e-02 1.805619895458221436e-01 3.544195592403411865e-01 -2.729871571063995361e-01 -1.285539269447326660e-01 2.893672883510589600e-01 -8.891624212265014648e-02 -2.065704166889190674e-01 3.535475954413414001e-02 2.284382134675979614e-01 -1.079374253749847412e-01 9.152774512767791748e-02 6.258959323167800903e-02 2.153626531362533569e-01 -2.929288893938064575e-02 -4.818559437990188599e-02 -1.375726237893104553e-02 -9.319295734167098999e-02 -9.165122359991073608e-02 -1.743897348642349243e-01 1.770684868097305298e-01 8.081139624118804932e-02 -2.182461768388748169e-01
1.203655228018760681e-01 -2.071465551853179932e-01 1.532057076692581177e-01 1.722609847784042358e-01 8.945336937904357910e-02 -4.607310518622398376e-03 -4.503100365400314331e-02 8.696822077035903931e-02 -3.623917400836944580e-01 2.157062292098999023e-02 1.599726527929306030e-01 1.960773169994354248e-01 -2.450674176216125488e-01 2.292313128709793091e-01 1.783611774444580078e-01 -1.527083367109298706e-01 -7.793692499399185181e-02 2.855309545993804932e-01 1.742479056119918823e-01 -2.548146247863769531e-01 -1.634310632944107056e-01 1.287036836147308350e-01 2.767736911773681641e-01 -2.201580405235290527e-01 -1.026179119944572449e-01 2.219152152538299561e-01 -1.504151970148086548e-01 -4.555725678801536560e-02 -5.884143710136413574e-02 2.811256051063537598e-02 2.828510105609893799e-02 -2.598109245300292969e-01
1.181696355342864990e-01 -3.490000963211059570e-01 5.413717776536941528e-02 9.926731698215007782e-03 9.006364643573760986e-02 -1.587551236152648926e-01 -6.282490491867065430e-02 -2.212233394384384155e-01 -1.560262590646743774e-01 -4.447596520185470581e-02 4.759039282798767090e-01 -2.332214079797267914e-02 -8.665322512388229370e-02 -2.356176525354385376e-01 3.369812667369842529e-01 7.126736640930175781e-02 1.417840421199798584e-01 5.178865417838096619e-02 1.332594007253646851e-01 5.805232096463441849e-03 -5.177756771445274353e-02 8.243681490421295166e-02 2.204061299562454224e-01 3.021515533328056335e-02 -2.530525922775268555e-01 1.579468399286270142e-01 -4.789946600794792175e-03 5.652998760342597961e-02 -2.751569449901580811e-01 5.010583996772766113e-02 -2.149729132652282715e-01 1.543114334344863892e-01
-1.616131365299224854e-01 -1.334670633077621460e-01 1.120490953326225281e-01 2.487516030669212341e-03 2.897774875164031982e-01 1.144010499119758606e-01 -2.080802172422409058e-01 -3.131439164280891418e-02 -2.064754813909530640e-01 1.696156561374664307e-01 1.086246296763420105e-01 3.683554232120513916e-01 -2.271235883235931396e-01 -2.490323632955551147e-01 9.231919795274734497e-02 9.632775932550430298e-02 -2.048271000385284424e-01 3.603897616267204285e-02 2.921471595764160156e-01 1.504331976175308228e-01 8.797114342451095581e-02 2.628795504570007324e-01 -5.857119336724281311e-02 -4.493902623653411865e-02 -8.577751368284225464e-02 2.751692533493041992e-01 -4.952985048294067383e-02 -2.610682845115661621e-01 -6.967606395483016968e-02 1.102313175797462463e-01 -1.036024913191795349e-01 -1.921637356281280518e-01
-3.519667685031890869e-02 -2.903564870357513428e-01 2.027277946472167969e-01 3.173053264617919922e-01 3.168084025382995605e-01 -1.402269154787063599e-01 -2.654922008514404297e-01 -2.849237024784088135e-01 -2.235147058963775635e-01 8.721103519201278687e-02 7.703143358230590820e-02 1.898617744445800781e-01 -2.185452729463577271e-01 -2.059691958129405975e-02 1.475491821765899658e-01 -1.979086399078369141e-01 -1.873092949390411377e-01 -9.807906299829483032e-02 1.873165555298328400e-02 8.189111948013305664e-02 -2.633626163005828857e-01 1.360810697078704834e-01 1.198886036872863770e-01 -1.808968782424926758e-01 -4.884874913841485977e-03 1.697143353521823883e-02 -1.295733302831649780e-01 -2.185750752687454224e-01 -7.933215051889419556e-02 3.621443361043930054e-02 -1.785429418087005615e-01 3.476190194487571716e-02
-3.686889261007308960e-02 -2.953621745109558105e-01 -5.774475168436765671e-03 -6.335484236478805542e-02 2.813748419284820557e-01 -3.730305731296539307e-01 -1.181841641664505005e-01 -3.742763102054595947e-01 4.164525866508483887e-02 -2.435793168842792511e-02 2.795894145965576172e-01 -1.040566042065620422e-01 -5.698395520448684692e-02 -2.416397631168365479e-01 2.139988690614700317e-01 2.754393406212329865e-02 5.685136839747428894e-02 -2.051508426666259766e-01 1.586191058158874512e-01 -1.084615476429462433e-02 6.773752626031637192e-03 2.005906105041503906e-01 1.979438662528991699e-01 4.621296003460884094e-02 -2.559973299503326416e-01 1.222419552505016327e-02 1.399157792329788208e-01 -2.813621610403060913e-02 -1.090322658419609070e-01 -2.029766738414764404e-01 -1.765534132719039917e-01 -1.138277128338813782e-01
[truncated: 3,273,068 more chars]
