# Supplementary material for: The Language of Innovation
Source: PLoS One. 2020 Apr 30;15(4):e0230107. doi: 10.1371/journal.pone.0230107 (PMC7194493; doi:10.1371/journal.pone.0230107)
Supplement: S17 File — (GZ) [file pone.0230107.s017.tar.gz › 1995-1999/V2Run_28_VS_4500_embeddings1995-1999ED32.txt]

2.637538909912109375e-01 -3.230154514312744141e-01 1.359071284532546997e-01 -1.152010932564735413e-01 1.952918171882629395e-01 1.430593430995941162e-01 4.429906979203224182e-02 2.734048962593078613e-01 -3.596979007124900818e-02 1.697334349155426025e-01 1.976749002933502197e-01 1.600894182920455933e-01 -1.829872131347656250e-01 2.034210860729217529e-01 1.011676061898469925e-02 -3.802614286541938782e-02 -2.053649872541427612e-01 -2.667144238948822021e-01 1.472424417734146118e-01 -7.225743681192398071e-02 3.018461912870407104e-02 3.222063481807708740e-01 -3.114859461784362793e-01 1.696811020374298096e-01 -1.956536918878555298e-01 -2.258456125855445862e-02 1.481995582580566406e-01 -6.375585496425628662e-02 -8.966868370771408081e-02 9.458790719509124756e-02 -1.848871707916259766e-01 3.271749988198280334e-02
-2.001676522195339203e-02 -7.498179376125335693e-02 -1.107751280069351196e-01 -1.822184473276138306e-01 1.504562944173812866e-01 3.472063839435577393e-01 -4.807967692613601685e-02 2.376057952642440796e-01 -4.682105407118797302e-02 2.198873907327651978e-01 -1.371432095766067505e-02 -1.088041067123413086e-01 -7.268224656581878662e-02 1.945956796407699585e-01 -1.196132823824882507e-01 -3.798815608024597168e-01 -1.454444974660873413e-01 -7.371748238801956177e-02 1.628468483686447144e-01 1.796397864818572998e-01 -1.593112498521804810e-01 -1.538698524236679077e-01 -3.314752876758575439e-01 1.457360684871673584e-01 2.219291627407073975e-01 -3.437571600079536438e-02 6.300371885299682617e-02 -4.467164352536201477e-02 3.132783174514770508e-01 -2.830052562057971954e-02 -2.311150729656219482e-01 8.889094740152359009e-02
1.914614439010620117e-02 -4.264554977416992188e-01 2.735413014888763428e-01 1.918687224388122559e-01 1.375807672739028931e-01 2.093423157930374146e-01 1.919265240430831909e-01 -1.062612012028694153e-01 -2.464203396812081337e-03 1.952085793018341064e-01 -1.604793816804885864e-01 2.386995553970336914e-01 -7.457035779953002930e-02 9.096306562423706055e-02 -2.781102955341339111e-01 -2.068822383880615234e-01 -1.687464304268360138e-02 -1.129451841115951538e-01 2.396698445081710815e-01 5.824597924947738647e-02 -1.987286806106567383e-01 1.118895113468170166e-01 -1.503206193447113037e-01 5.058488249778747559e-02 8.565372973680496216e-02 -2.054346799850463867e-01 -5.536065995693206787e-02 -2.538431808352470398e-02 -4.985322058200836182e-02 1.370135992765426636e-01 -3.352731764316558838e-01 -4.968230798840522766e-02
7.301304489374160767e-02 7.004097104072570801e-02 7.978221774101257324e-02 2.364304065704345703e-01 1.716785598546266556e-03 2.115583270788192749e-01 -6.438670307397842407e-02 1.838275790214538574e-01 -3.220332553610205650e-03 9.622791409492492676e-02 4.205621778964996338e-02 2.499482482671737671e-01 -3.800616562366485596e-01 7.569124549627304077e-02 5.658258870244026184e-02 -1.505804657936096191e-01 -2.398617751896381378e-02 5.665485188364982605e-02 2.384044378995895386e-01 -1.475157737731933594e-01 -8.223237097263336182e-02 3.641232550144195557e-01 -3.838203847408294678e-01 8.373138308525085449e-02 1.706748008728027344e-01 -6.960986554622650146e-02 2.789660096168518066e-01 -1.132082566618919373e-01 2.518371343612670898e-01 -1.313523948192596436e-01 9.885424375534057617e-02 -6.414624303579330444e-02
8.616027981042861938e-02 -2.087874710559844971e-02 2.797115445137023926e-01 7.046730816364288330e-02 9.782800823450088501e-02 5.244121551513671875e-01 1.359377056360244751e-02 2.426143586635589600e-01 -2.474948167800903320e-01 1.731321364641189575e-01 -1.099596694111824036e-01 2.465378940105438232e-01 3.090250305831432343e-02 -3.568216925486922264e-03 -1.059736758470535278e-01 -2.019328773021697998e-01 -1.042152196168899536e-02 -5.060790479183197021e-02 9.846916794776916504e-02 7.106734812259674072e-02 -1.343379467725753784e-01 -1.375614292919635773e-02 -1.094535589218139648e-01 1.032854989171028137e-01 2.374147921800613403e-01 -2.731927037239074707e-01 1.143648326396942139e-01 6.850399076938629150e-02 -1.813651919364929199e-01 -2.131795287132263184e-01 -2.140616029500961304e-01 -1.303916573524475098e-01
1.685855239629745483e-01 -2.096152454614639282e-01 1.837288886308670044e-01 -5.573460366576910019e-04 2.761326730251312256e-01 2.329714596271514893e-01 -3.004429675638675690e-02 7.268910109996795654e-02 -1.410848945379257202e-01 3.150751888751983643e-01 7.595947384834289551e-02 1.887320578098297119e-01 -1.056176144629716873e-02 3.365873917937278748e-02 -1.433770507574081421e-01 1.097578778862953186e-01 -1.994631588459014893e-01 -1.475637555122375488e-01 2.706853747367858887e-01 1.064605414867401123e-01 -3.531536459922790527e-01 2.072737663984298706e-01 -2.910606861114501953e-01 1.464011967182159424e-01 2.807696163654327393e-01 -5.408620461821556091e-02 6.034829095005989075e-02 6.328287720680236816e-02 -1.564258188009262085e-01 2.977325022220611572e-02 -4.473457485437393188e-02 -1.612525433301925659e-01
2.217957749962806702e-02 -1.399646550416946411e-01 1.702695488929748535e-01 -1.087282225489616394e-01 2.376091778278350830e-01 2.753587067127227783e-01 -1.096029281616210938e-01 2.811733484268188477e-01 -2.905739657580852509e-02 3.262475132942199707e-02 2.432097643613815308e-01 2.285742908716201782e-01 -1.118738278746604919e-01 -9.566789120435714722e-02 -3.233338296413421631e-01 -3.529479801654815674e-01 -7.287175953388214111e-02 -1.147647127509117126e-01 1.629364043474197388e-01 1.199605017900466919e-01 1.624240279197692871e-01 9.789700806140899658e-02 -2.074516266584396362e-01 2.621929943561553955e-01 -4.480974003672599792e-02 -1.806502230465412140e-02 4.866663366556167603e-02 1.081727668642997742e-01 -2.781610749661922455e-02 2.249146699905395508e-01 -2.724115848541259766e-01 5.022263526916503906e-02
2.438824474811553955e-01 -2.330033332109451294e-01 9.320201724767684937e-02 2.627378106117248535e-01 2.702269256114959717e-01 4.377206265926361084e-01 -1.563543379306793213e-01 -2.169607020914554596e-02 -1.865611523389816284e-01 2.189012765884399414e-01 5.055420100688934326e-02 3.283062204718589783e-02 -9.748696535825729370e-02 -3.519803658127784729e-02 -2.079162746667861938e-01 -1.562433689832687378e-01 -2.384824305772781372e-01 -6.601916253566741943e-02 -8.672923594713211060e-02 1.722328662872314453e-01 -7.167046517133712769e-02 3.071911931037902832e-01 -8.356456458568572998e-02 2.691097855567932129e-01 -3.101445361971855164e-02 -8.002004772424697876e-02 1.055315881967544556e-01 -8.992534130811691284e-02 4.432103782892227173e-02 -1.952560245990753174e-01 -8.682509511709213257e-02 -5.188487842679023743e-02
-4.451636970043182373e-02 -1.116277128458023071e-01 9.561854600906372070e-02 -8.836635947227478027e-02 -1.483091711997985840e-01 2.618230581283569336e-01 -1.750414445996284485e-02 3.273646533489227295e-01 -1.803471446037292480e-01 2.323150485754013062e-01 -2.323631942272186279e-01 -8.061577379703521729e-02 -5.813311040401458740e-02 4.814445599913597107e-02 -1.054399088025093079e-01 7.400038093328475952e-02 -1.812179237604141235e-01 -2.555826902389526367e-01 -1.765467785298824310e-02 3.333546221256256104e-01 -7.320452481508255005e-02 2.328877598047256470e-01 -2.364780008792877197e-01 -2.565573453903198242e-01 -2.775840833783149719e-02 -2.111251056194305420e-01 7.125952094793319702e-02 -1.291984915733337402e-01 -1.580777764320373535e-01 2.915233932435512543e-02 -3.374977707862854004e-01 -5.925374478101730347e-02
1.081457585096359253e-01 -4.260617494583129883e-02 1.866588443517684937e-01 -9.896402060985565186e-02 -7.903730124235153198e-02 6.497181951999664307e-02 -8.120720088481903076e-02 1.760496348142623901e-01 -2.252681851387023926e-01 2.925354242324829102e-01 1.501469165086746216e-01 7.460127025842666626e-02 5.490465462207794189e-02 -6.131959334015846252e-02 -2.136919945478439331e-01 -4.897731244564056396e-01 -2.773265242576599121e-01 -2.202950567007064819e-01 3.220604956150054932e-01 -2.399305440485477448e-02 -7.649956643581390381e-02 1.776746362447738647e-01 -1.879538744688034058e-01 4.758472740650177002e-02 1.285928040742874146e-01 1.367979776114225388e-02 2.429577410221099854e-01 -6.715135276317596436e-02 5.763990804553031921e-02 1.489936560392379761e-01 -6.547784060239791870e-02 1.490928232669830322e-01
1.750708818435668945e-01 -2.972575128078460693e-01 3.609822392463684082e-01 9.250078350305557251e-02 3.137333989143371582e-01 3.379504084587097168e-01 -8.272226154804229736e-02 2.095955014228820801e-01 -1.945956498384475708e-01 1.747729629278182983e-01 -1.808672212064266205e-02 -3.935186564922332764e-02 -5.787778645753860474e-02 6.354247778654098511e-02 -1.117467880249023438e-01 -1.424763202667236328e-01 6.804051250219345093e-02 -1.934415102005004883e-01 2.453551292419433594e-01 -6.954644620418548584e-02 -5.990719050168991089e-02 1.411930322647094727e-01 -6.310132145881652832e-02 2.920438349246978760e-01 3.030402660369873047e-01 5.187570676207542419e-02 -1.072963350452482700e-03 -1.170326694846153259e-01 4.870336875319480896e-02 -4.839528352022171021e-02 6.059424579143524170e-02 1.782114803791046143e-01
-9.106637537479400635e-02 -1.131485402584075928e-01 3.127380907535552979e-01 8.802963048219680786e-02 3.811011463403701782e-02 4.907280504703521729e-01 2.498553991317749023e-01 -2.592564933001995087e-02 -2.319540828466415405e-01 1.295661181211471558e-01 -2.290334179997444153e-02 6.670355796813964844e-02 8.929014950990676880e-02 -4.639755934476852417e-02 -2.350077480077743530e-01 -1.518254429101943970e-01 -2.536814212799072266e-01 -1.792897433042526245e-01 1.535592228174209595e-01 -1.645358353853225708e-01 -2.306078970432281494e-01 3.065472543239593506e-01 -1.546336561441421509e-01 1.503855437040328979e-01 1.213844399899244308e-03 -6.692118942737579346e-02 1.406731456518173218e-01 5.853001400828361511e-02 1.346650067716836929e-02 -8.123341947793960571e-02 -1.693330109119415283e-01 6.010142620652914047e-03
7.965485751628875732e-02 -1.586642861366271973e-01 4.593700915575027466e-02 8.405273407697677612e-02 1.501060426235198975e-01 1.516820192337036133e-01 9.947963804006576538e-02 8.088258095085620880e-03 -2.292259931564331055e-01 7.543090730905532837e-02 -8.722492307424545288e-02 -3.185554174706339836e-03 -5.925614386796951294e-02 -6.647823005914688110e-02 -6.244705524295568466e-03 -2.616916596889495850e-01 -7.583372294902801514e-02 -3.764130771160125732e-01 1.300358623266220093e-01 -3.406947106122970581e-02 -1.679262667894363403e-01 -1.665291637182235718e-01 -2.777895629405975342e-01 3.060311973094940186e-01 3.457217216491699219e-01 -4.392441734671592712e-02 2.032031118869781494e-01 -6.662695854902267456e-02 4.292200878262519836e-02 3.910442292690277100e-01 -1.922291964292526245e-01 1.017126813530921936e-01
1.189986839890480042e-01 1.413202136754989624e-01 1.899274289608001709e-01 -3.473013639450073242e-02 1.857198923826217651e-01 2.547939121723175049e-01 -1.135463826358318329e-03 2.541465759277343750e-01 -1.311266422271728516e-01 -1.268997490406036377e-01 5.901003628969192505e-02 1.868054717779159546e-01 -3.217965960502624512e-01 1.646502614021301270e-01 -2.147516459226608276e-01 -1.446978598833084106e-01 1.790489852428436279e-01 -2.452531903982162476e-01 5.492402985692024231e-02 -2.494470030069351196e-02 -1.583617031574249268e-01 3.607026338577270508e-01 -1.539304107427597046e-01 2.032912373542785645e-01 -3.166706115007400513e-02 2.118670344352722168e-01 2.881718873977661133e-01 -5.963982269167900085e-02 7.710943371057510376e-02 -1.095863133668899536e-01 1.024558674544095993e-03 -1.693850606679916382e-01
1.751764565706253052e-01 -2.099458128213882446e-01 1.812875568866729736e-01 9.237802028656005859e-02 2.275562845170497894e-02 3.188838064670562744e-01 -2.338672727346420288e-01 8.474329859018325806e-02 -1.174449697136878967e-01 2.915702462196350098e-01 3.526648972183465958e-03 2.514334619045257568e-01 -2.977243810892105103e-02 1.508798301219940186e-01 -2.666985094547271729e-01 -1.368824094533920288e-01 -6.721283495426177979e-02 -1.485849171876907349e-01 5.972788855433464050e-02 -2.672392316162586212e-02 -2.470724135637283325e-01 3.811487555503845215e-01 -2.667937278747558594e-01 2.407101541757583618e-01 1.440171152353286743e-01 -1.627601496875286102e-02 -8.902453631162643433e-02 1.142694056034088135e-01 9.429017454385757446e-02 -1.560998260974884033e-01 -4.469416663050651550e-02 -2.536185830831527710e-02
6.187923997640609741e-02 9.670302271842956543e-02 9.873033314943313599e-02 -8.460111916065216064e-02 8.683010190725326538e-02 1.242502629756927490e-01 1.320167779922485352e-01 1.134389862418174744e-01 -3.493702113628387451e-01 3.117091059684753418e-01 1.973858177661895752e-01 7.491328567266464233e-02 -4.728068038821220398e-02 1.133833453059196472e-02 5.782819166779518127e-02 -1.125226616859436035e-01 -1.192917600274085999e-01 -4.210135340690612793e-01 1.744126081466674805e-01 2.535277009010314941e-01 -1.085602045059204102e-01 -2.475148998200893402e-02 -3.736787438392639160e-01 1.808277964591979980e-01 1.710490584373474121e-01 2.774746529757976532e-02 7.326584309339523315e-02 2.218744009733200073e-01 9.926685690879821777e-02 1.559939235448837280e-01 -1.274532973766326904e-01 1.688424944877624512e-01
2.769409120082855225e-01 -1.673437505960464478e-01 1.049255281686782837e-01 1.972363889217376709e-02 -9.461399912834167480e-02 2.196801900863647461e-01 -9.735210239887237549e-02 1.180076897144317627e-01 -1.411097943782806396e-01 1.343390345573425293e-01 -4.139639064669609070e-02 2.924158424139022827e-02 -1.465432941913604736e-01 -6.343474984169006348e-02 -3.139499425888061523e-01 -2.145631164312362671e-01 -3.215946853160858154e-01 -1.957250833511352539e-01 3.241396546363830566e-01 1.184113994240760803e-01 -6.316208839416503906e-02 -6.361872702836990356e-02 -1.864849627017974854e-01 2.313595712184906006e-01 -7.884486019611358643e-02 -6.166138499975204468e-02 2.774086892604827881e-01 -2.929148972034454346e-01 4.667471349239349365e-02 7.913274317979812622e-02 -8.195558935403823853e-02 2.181005775928497314e-01
-4.956255666911602020e-03 4.818983748555183411e-02 3.683323264122009277e-01 -1.422735005617141724e-01 4.741130769252777100e-02 3.147296607494354248e-01 1.091457083821296692e-01 3.381488919258117676e-01 5.795779824256896973e-02 -3.836060687899589539e-02 -1.694502122700214386e-02 8.105936646461486816e-02 -3.447842299938201904e-01 1.671908348798751831e-01 -1.803776323795318604e-01 -1.555628050118684769e-02 1.674789935350418091e-01 -2.582067549228668213e-01 9.787821024656295776e-02 -5.252678412944078445e-03 -2.471367865800857544e-01 4.206861928105354309e-02 -1.688134074211120605e-01 -1.529780030250549316e-02 9.030021727085113525e-03 2.350690774619579315e-02 3.206579685211181641e-01 -2.632840871810913086e-01 4.369461908936500549e-02 -8.352543413639068604e-02 1.069347858428955078e-01 1.840821951627731323e-01
1.482423841953277588e-01 -1.436152458190917969e-01 1.101168524473905563e-02 -1.640284359455108643e-01 3.620277345180511475e-01 3.501384854316711426e-01 -2.077930718660354614e-01 2.779107689857482910e-01 -1.029161959886550903e-01 -2.971914410591125488e-02 -9.575767815113067627e-02 -8.179342001676559448e-02 -1.337457597255706787e-01 -6.147879362106323242e-02 -1.011364161968231201e-01 -9.505407512187957764e-02 -1.236426308751106262e-01 -1.006450429558753967e-01 1.558243930339813232e-01 8.103787899017333984e-02 1.828394271433353424e-02 2.037023305892944336e-01 -2.404310554265975952e-01 1.989159733057022095e-01 8.764135837554931641e-02 -1.751731336116790771e-01 1.815273016691207886e-01 -2.968262881040573120e-02 -3.954337537288665771e-01 -9.566833823919296265e-02 -2.069823592901229858e-01 1.095537319779396057e-01
-2.367385849356651306e-02 2.317169681191444397e-02 2.621021568775177002e-01 1.813467442989349365e-01 2.053585276007652283e-02 3.287077546119689941e-01 2.083749026060104370e-01 3.008535504341125488e-01 -2.202080041170120239e-01 2.670772932469844818e-02 3.463600203394889832e-02 1.175244674086570740e-01 -2.940083146095275879e-01 1.314226686954498291e-01 -6.695855408906936646e-02 3.636685386300086975e-02 -2.982952864840626717e-03 -1.199913676828145981e-02 2.239639125764369965e-02 -5.447759479284286499e-02 -1.017026007175445557e-01 1.874783039093017578e-01 -3.112823963165283203e-01 1.982595026493072510e-01 1.070736795663833618e-01 4.250966385006904602e-02 3.362833857536315918e-01 -1.480712145566940308e-01 2.790118753910064697e-01 -1.262027621269226074e-01 -1.325929462909698486e-01 -1.903241127729415894e-01
1.265673488378524780e-01 1.017350256443023682e-01 1.843051165342330933e-01 -8.687485754489898682e-02 3.860587626695632935e-02 3.749791383743286133e-01 2.435747385025024414e-01 2.961506843566894531e-01 -8.555291593074798584e-02 5.105999298393726349e-03 -1.307022273540496826e-01 2.932005822658538818e-01 -3.500793874263763428e-01 1.318337470293045044e-01 2.280702814459800720e-02 -1.298464536666870117e-01 1.472933292388916016e-01 -5.140060931444168091e-02 6.476289778947830200e-02 7.300139218568801880e-02 -1.961284279823303223e-01 2.520378232002258301e-01 -2.562726438045501709e-01 1.049634069204330444e-01 8.116960525512695312e-02 -4.549490753561258316e-03 1.852578371763229370e-01 1.002553477883338928e-02 2.182333767414093018e-01 2.335474826395511627e-02 7.606578618288040161e-02 -2.602688670158386230e-01
3.534067422151565552e-02 1.551482453942298889e-02 2.874549292027950287e-02 1.731571108102798462e-01 -8.509995788335800171e-02 2.649663388729095459e-01 -2.535436749458312988e-01 1.178586855530738831e-01 -1.252451986074447632e-01 1.347914189100265503e-01 -1.634244471788406372e-01 1.685201376676559448e-01 -3.446578979492187500e-01 -1.644712835550308228e-01 -7.133774925023317337e-03 8.826644718647003174e-02 -4.575632140040397644e-02 -1.111459732055664062e-01 1.425157636404037476e-01 1.981084048748016357e-01 1.007408723235130310e-01 4.138882756233215332e-01 -1.487123966217041016e-01 1.865471005439758301e-01 -6.152164563536643982e-02 1.793321222066879272e-01 3.160950243473052979e-01 -1.689338237047195435e-01 2.583745680749416351e-02 9.032256901264190674e-02 -2.081691026687622070e-01 -2.012488692998886108e-01
-2.907496877014636993e-02 -3.444183468818664551e-01 8.480706810951232910e-02 -1.238895207643508911e-01 3.733035326004028320e-01 2.134746462106704712e-01 -1.694216392934322357e-02 2.400494515895843506e-01 -1.453073620796203613e-01 3.320206105709075928e-01 -1.797627657651901245e-02 8.232452720403671265e-02 -1.339367479085922241e-01 1.741209626197814941e-02 9.970668703317642212e-03 -9.554705023765563965e-02 4.983073566108942032e-03 -1.304019242525100708e-01 3.713170886039733887e-01 1.678361892700195312e-01 2.596073448657989502e-01 -6.260018050670623779e-02 -1.265265345573425293e-01 8.661098778247833252e-02 2.339334972202777863e-02 -1.400501579046249390e-01 2.390317618846893311e-01 -4.399036988615989685e-02 -7.377503067255020142e-02 2.105647474527359009e-01 -1.971204578876495361e-01 5.881848186254501343e-02
1.822538375854492188e-01 -1.392547190189361572e-01 3.098043799400329590e-01 -1.282965391874313354e-01 2.286403924226760864e-01 3.212412595748901367e-01 1.679791808128356934e-01 3.128536045551300049e-01 1.100542396306991577e-02 1.325758248567581177e-01 -2.144497931003570557e-01 9.914691746234893799e-02 1.085737496614456177e-01 -2.833358757197856903e-02 -1.420301049947738647e-01 -1.152886971831321716e-01 -1.825227141380310059e-01 -2.541001439094543457e-01 1.738159060478210449e-01 -1.106228977441787720e-01 -2.725151777267456055e-01 2.520095407962799072e-01 -6.935605313628911972e-03 -1.457662042230367661e-02 2.952500581741333008e-01 -1.208494156599044800e-01 4.209197312593460083e-02 -7.584058679640293121e-03 1.281172782182693481e-01 -1.183882541954517365e-02 -1.602431088685989380e-01 9.803838282823562622e-02
-3.314271569252014160e-02 9.882207959890365601e-02 2.387382239103317261e-01 5.376814305782318115e-02 -4.194231703877449036e-02 3.083433806896209717e-01 -5.985293537378311157e-02 -8.677330613136291504e-02 -1.809430308640003204e-02 1.100667119026184082e-01 -2.115450613200664520e-02 5.409966036677360535e-02 1.458687782287597656e-01 1.161407604813575745e-01 -2.895738780498504639e-01 -3.147940337657928467e-01 -2.042818441987037659e-02 -2.707152962684631348e-01 4.966320469975471497e-03 2.029089182615280151e-01 -1.729317158460617065e-01 4.320831596851348877e-01 -1.762161403894424438e-01 2.666079103946685791e-01 1.210160627961158752e-01 -2.570585906505584717e-01 -3.645581379532814026e-02 -1.043835282325744629e-01 1.396633833646774292e-01 1.414666045457124710e-02 -5.413539707660675049e-02 -1.963452249765396118e-01
-5.557761713862419128e-02 1.710715293884277344e-01 -1.475798990577459335e-02 1.913531124591827393e-01 1.676198542118072510e-01 -5.341462418437004089e-02 -1.109962835907936096e-01 2.495386600494384766e-01 2.351918630301952362e-02 9.785501658916473389e-02 -3.224410414695739746e-01 4.446936249732971191e-01 -2.277332693338394165e-01 9.432753920555114746e-02 9.119322150945663452e-02 -4.959411546587944031e-02 -1.365676969289779663e-01 -3.792462050914764404e-01 5.276323482394218445e-02 1.039388254284858704e-01 4.562395066022872925e-02 -6.864344235509634018e-03 -2.061235010623931885e-01 1.510641127824783325e-01 9.094709903001785278e-02 -3.095244169235229492e-01 1.400268375873565674e-01 -1.099509187042713165e-02 6.474474072456359863e-02 8.908020704984664917e-02 -2.406157106161117554e-01 6.750869750976562500e-02
-1.131118908524513245e-01 -7.059791684150695801e-02 4.942562431097030640e-02 -2.286823093891143799e-02 1.567867696285247803e-01 1.717578470706939697e-01 1.754397302865982056e-01 2.939441986382007599e-02 9.630837291479110718e-02 -7.892478257417678833e-02 2.216999046504497528e-02 1.755078434944152832e-01 -1.363287419080734253e-01 1.811254322528839111e-01 -3.083722665905952454e-02 1.010119169950485229e-01 -3.016396760940551758e-01 -2.066228538751602173e-01 -8.673422038555145264e-02 1.104228571057319641e-01 -7.037367671728134155e-02 -3.009044751524925232e-02 -2.233239561319351196e-01 2.830976843833923340e-01 2.492658346891403198e-01 2.768159210681915283e-01 3.511346280574798584e-01 -1.625272333621978760e-01 1.939456611871719360e-01 3.724392354488372803e-01 1.733442097902297974e-01 -8.242843672633171082e-03
2.501221597194671631e-01 4.947172477841377258e-02 3.081548586487770081e-02 -1.229181792587041855e-02 3.907080739736557007e-03 2.178943753242492676e-01 1.607089936733245850e-01 8.077856153249740601e-02 1.261287182569503784e-01 1.680405139923095703e-01 -7.547488808631896973e-02 2.993535399436950684e-01 5.785858631134033203e-02 9.008757770061492920e-03 1.194725856184959412e-01 -1.579016298055648804e-01 -4.093932509422302246e-01 -2.408800274133682251e-01 -2.049281001091003418e-01 2.989873886108398438e-01 1.762658655643463135e-01 4.499077796936035156e-02 -3.498300909996032715e-01 6.121511384844779968e-02 6.813868880271911621e-03 6.812971085309982300e-02 -1.526445448398590088e-01 -2.716735005378723145e-01 1.432316601276397705e-01 -1.482855081558227539e-01 -9.942505508661270142e-02 3.915260732173919678e-02
-7.224020361900329590e-02 -3.486273884773254395e-01 4.308880493044853210e-02 1.793251037597656250e-01 9.859707206487655640e-02 2.662807703018188477e-01 -1.878588497638702393e-01 2.048903703689575195e-01 -1.467592418193817139e-01 3.339646756649017334e-01 1.805631667375564575e-01 1.350994259119033813e-01 4.465715587139129639e-02 -7.747786492109298706e-02 -1.922962069511413574e-01 -1.736947000026702881e-01 -4.698239266872406006e-02 -2.452931702136993408e-01 8.362711407244205475e-03 6.093432381749153137e-02 -3.701811730861663818e-01 1.830595731735229492e-01 -2.191298902034759521e-01 1.940939128398895264e-01 1.214894279837608337e-01 2.721844427287578583e-02 9.040507674217224121e-02 -6.038353219628334045e-02 2.162546850740909576e-02 -1.397287696599960327e-01 -2.257429212331771851e-01 3.990142419934272766e-02
-1.205794513225555420e-01 4.855583980679512024e-02 -1.482030260376632214e-03 1.085485219955444336e-01 -6.755250040441751480e-03 2.064746171236038208e-01 -8.143480122089385986e-02 1.926443725824356079e-01 -7.035300880670547485e-02 4.596086218953132629e-02 -1.057610511779785156e-01 3.732047677040100098e-01 -3.770058751106262207e-01 -2.100331187248229980e-01 7.257425785064697266e-02 -2.591195702552795410e-01 9.514691308140754700e-03 -3.658840954303741455e-01 1.811444908380508423e-01 2.102493196725845337e-01 -1.136417388916015625e-01 -9.288212656974792480e-02 -3.483004570007324219e-01 3.824510425329208374e-02 -7.353985309600830078e-02 -2.232825458049774170e-01 1.938328742980957031e-01 -1.216672360897064209e-01 1.093692146241664886e-02 4.103380814194679260e-02 3.256277367472648621e-02 5.396682396531105042e-02
1.757057607173919678e-01 3.066636249423027039e-02 3.170670866966247559e-01 8.377150446176528931e-02 6.942398846149444580e-02 2.917122244834899902e-01 -2.340882085263729095e-02 -1.626449972391128540e-01 -2.938473224639892578e-01 1.905456483364105225e-01 1.988870203495025635e-01 2.054773867130279541e-01 -1.200409010052680969e-01 6.230965629220008850e-02 -2.961519360542297363e-01 -1.388404816389083862e-01 -4.305639863014221191e-02 -3.550151586532592773e-01 -9.886484593152999878e-02 1.637584902346134186e-02 7.158289849758148193e-02 3.943130671977996826e-01 -5.747960880398750305e-02 1.811176836490631104e-01 8.722373843193054199e-02 -9.625539183616638184e-02 -7.910677790641784668e-02 -1.614712029695510864e-01 -3.313390165567398071e-02 4.768014326691627502e-02 -1.908100768923759460e-02 -1.625704467296600342e-01
-1.434734910726547241e-01 -2.151235193014144897e-01 8.282856643199920654e-02 6.881570070981979370e-02 8.927921205759048462e-02 2.101395577192306519e-01 1.345065305940806866e-03 5.121319741010665894e-02 3.342227637767791748e-02 1.052433401346206665e-01 8.281502127647399902e-02 3.619770286604762077e-03 -6.296920031309127808e-02 -1.499422732740640640e-02 -3.105122782289981842e-02 -1.397593170404434204e-01 -2.854180335998535156e-01 -4.122667014598846436e-01 1.848255693912506104e-01 2.617148160934448242e-01 7.525948341935873032e-03 -1.444211415946483612e-02 -3.245820999145507812e-01 1.614147275686264038e-01 2.430881410837173462e-01 -2.191691547632217407e-01 5.318605341017246246e-03 -1.816461086273193359e-01 4.322649538516998291e-02 2.973074615001678467e-01 -1.856970041990280151e-01 2.690456211566925049e-01
3.446177393198013306e-02 -1.463767588138580322e-01 1.418178379535675049e-01 2.214238792657852173e-01 5.890445038676261902e-02 3.470176458358764648e-01 -1.647502779960632324e-01 -2.077719420194625854e-01 -6.883471459150314331e-02 1.990489661693572998e-01 1.319119930267333984e-01 2.282744459807872772e-02 -6.435945630073547363e-02 -5.167012289166450500e-02 -3.533345088362693787e-02 -9.666097909212112427e-02 -1.577723920345306396e-01 -2.230613380670547485e-01 -5.786523967981338501e-02 -1.431093696737661958e-04 -1.142057776451110840e-01 3.896233737468719482e-01 -4.112752377986907959e-01 2.300698906183242798e-01 1.139171980321407318e-02 -2.278603017330169678e-01 -1.809263676404953003e-01 -1.361037790775299072e-01 -2.137890271842479706e-02 -7.243929058313369751e-02 -1.162152588367462158e-01 2.165956050157546997e-01
-2.892759069800376892e-02 -3.548103272914886475e-01 3.040145933628082275e-01 2.069831360131502151e-03 -1.378730535507202148e-01 1.982790082693099976e-01 -2.161379307508468628e-01 1.090306267142295837e-01 -2.504968643188476562e-01 4.026262462139129639e-01 -2.632486820220947266e-02 1.410352252423763275e-02 9.575499594211578369e-02 7.458700984716415405e-02 -6.264452636241912842e-02 -1.596387177705764771e-01 -1.218658164143562317e-01 -2.161471098661422729e-01 1.219138968735933304e-02 1.146844327449798584e-01 -1.084029749035835266e-01 1.437291353940963745e-01 -2.734191417694091797e-01 3.737379014492034912e-01 3.587908111512660980e-03 -6.654316186904907227e-02 -1.572066396474838257e-01 6.269284337759017944e-02 1.399773266166448593e-02 9.327509254217147827e-02 -1.735639274120330811e-01 -1.421432569622993469e-02
-5.703875795006752014e-02 -2.457706481218338013e-01 -3.295095264911651611e-02 -6.027095485478639603e-03 6.464863661676645279e-03 3.454898595809936523e-01 -7.047277409583330154e-03 3.811201751232147217e-01 -3.047888875007629395e-01 3.577132150530815125e-02 -2.024474740028381348e-01 1.381697058677673340e-01 -1.556176245212554932e-01 -1.874237507581710815e-02 3.694701939821243286e-02 -2.279710918664932251e-01 -1.604835689067840576e-01 -1.496708393096923828e-01 -5.679216980934143066e-02 1.452418416738510132e-02 -2.385368496179580688e-01 2.558314204216003418e-01 -1.643667966127395630e-01 -1.589184701442718506e-01 1.913574188947677612e-01 -7.461106777191162109e-02 -3.730404749512672424e-02 1.702544093132019043e-02 -2.621319890022277832e-01 1.375534851104021072e-02 -2.807496786117553711e-01 1.433734595775604248e-01
-1.781220883131027222e-01 8.659277856349945068e-02 1.532592773437500000e-01 7.634176407009363174e-03 -1.257166117429733276e-01 1.673716157674789429e-01 -4.987495020031929016e-02 2.689604461193084717e-01 1.990200728178024292e-01 2.699081003665924072e-01 -1.864585429430007935e-01 1.026735007762908936e-01 -2.284823656082153320e-01 7.595727592706680298e-02 2.360553108155727386e-02 8.699163049459457397e-02 9.578407555818557739e-02 -2.050654441118240356e-01 4.826555028557777405e-02 1.315938681364059448e-01 -7.352632284164428711e-02 3.665141165256500244e-01 -3.424853384494781494e-01 9.475766681134700775e-03 -1.626717112958431244e-02 1.017200723290443420e-01 4.032970666885375977e-01 -7.206229865550994873e-02 1.965323388576507568e-01 -1.542539894580841064e-01 -1.486853957176208496e-01 -6.114393100142478943e-02
6.149076670408248901e-02 -3.240946531295776367e-01 1.764516234397888184e-01 2.081965841352939606e-02 -2.090517580509185791e-01 2.172135710716247559e-01 -7.346079498529434204e-02 2.910999208688735962e-02 -1.648691296577453613e-01 2.318704873323440552e-01 1.720586419105529785e-02 1.608375012874603271e-01 -1.198456957936286926e-01 -8.866146526997908950e-05 -2.827054858207702637e-01 -7.004208862781524658e-02 -2.531459033489227295e-01 -4.153316318988800049e-01 4.037048667669296265e-02 2.065510898828506470e-01 -2.705359458923339844e-01 -6.729353219270706177e-02 -4.432391002774238586e-02 -4.749245196580886841e-02 1.310568600893020630e-01 -4.997980222105979919e-02 8.473187685012817383e-02 -1.540086511522531509e-02 3.425372838973999023e-01 2.140143364667892456e-01 -2.784710004925727844e-02 4.866573959589004517e-02
1.290435940027236938e-01 -3.702473640441894531e-01 1.410793364048004150e-01 4.772423207759857178e-02 1.639627516269683838e-01 4.114653170108795166e-01 -5.564722418785095215e-02 2.293981313705444336e-01 -2.298329919576644897e-01 2.919944236055016518e-03 -1.807179860770702362e-02 2.155696600675582886e-01 6.601773947477340698e-02 -6.121465936303138733e-02 -7.670355588197708130e-02 -1.584089994430541992e-01 -1.125834286212921143e-01 -2.254040688276290894e-01 8.157549053430557251e-02 1.009783446788787842e-01 -3.483287990093231201e-01 1.297827959060668945e-01 -1.541563868522644043e-01 2.869726121425628662e-01 2.505352199077606201e-01 6.097451224923133850e-02 -1.636886782944202423e-02 -7.114996016025543213e-02 1.239963322877883911e-01 -1.235876902937889099e-01 5.857875198125839233e-02 5.423564836382865906e-02
2.798929810523986816e-01 -3.134275674819946289e-01 1.708676069974899292e-01 2.188688367605209351e-01 1.679431647062301636e-01 3.265184462070465088e-01 -1.776230037212371826e-01 1.878205835819244385e-01 -3.000286817550659180e-01 2.699712216854095459e-01 8.185286074876785278e-02 6.610691547393798828e-02 -5.271914601325988770e-02 3.393108770251274109e-02 -2.256838083267211914e-01 -9.080686420202255249e-02 -2.077522426843643188e-01 -2.149465829133987427e-01 -1.662040501832962036e-02 -5.605857074260711670e-02 -1.905216723680496216e-01 8.761718869209289551e-02 -2.619237005710601807e-01 1.353266537189483643e-01 9.120792895555496216e-02 1.834083050489425659e-01 -6.136512383818626404e-02 -1.337262243032455444e-01 3.923979401588439941e-02 -7.901249825954437256e-02 -8.183270692825317383e-02 -7.639966160058975220e-02
1.775132715702056885e-01 1.398546248674392700e-01 1.285603791475296021e-01 6.012613326311111450e-02 1.661815494298934937e-01 2.759150564670562744e-01 1.316806972026824951e-01 -1.875412277877330780e-02 -3.272910043597221375e-02 3.544065952301025391e-01 -7.463681697845458984e-02 -4.009939730167388916e-02 -2.950209677219390869e-01 -1.498677432537078857e-01 -3.755013644695281982e-01 -1.083550602197647095e-01 -1.402107626199722290e-01 -1.614236831665039062e-01 8.205670118331909180e-02 3.682570457458496094e-01 5.480629950761795044e-02 3.778264671564102173e-02 -3.496499359607696533e-01 6.904251128435134888e-02 -6.300415098667144775e-02 1.989035122096538544e-02 1.227489933371543884e-01 1.450116783380508423e-01 1.256697326898574829e-01 1.607196629047393799e-01 -9.498191624879837036e-02 2.517492137849330902e-02
2.262165844440460205e-01 -2.487655431032180786e-01 1.213352829217910767e-01 1.787555068731307983e-01 1.120920330286026001e-01 3.220716714859008789e-01 8.479452878236770630e-02 -3.223444521427154541e-02 -2.072441130876541138e-01 2.659281492233276367e-01 1.667051762342453003e-01 3.026884794235229492e-01 -8.063849061727523804e-02 -7.807569950819015503e-02 -2.084849476814270020e-01 -8.447556197643280029e-02 -1.991357803344726562e-01 -2.912625968456268311e-01 -7.939290255308151245e-02 -3.597305715084075928e-02 -1.881374418735504150e-01 2.785631418228149414e-01 -4.117126390337944031e-02 2.415139079093933105e-01 1.047882512211799622e-01 -2.665317989885807037e-02 3.828332200646400452e-02 1.150005385279655457e-01 1.061257496476173401e-01 -2.295642942190170288e-01 -1.536183059215545654e-01 2.040815353393554688e-02
-1.119793727993965149e-01 -2.084200829267501831e-01 2.762673050165176392e-02 -1.146844699978828430e-01 -5.799720808863639832e-02 1.570947319269180298e-01 2.810799479484558105e-01 1.611229777336120605e-01 -1.669674664735794067e-01 3.962096199393272400e-02 1.182154845446348190e-02 2.596939727663993835e-02 -1.712523996829986572e-01 5.796851962804794312e-02 1.057308539748191833e-01 -2.928794026374816895e-01 -3.042377233505249023e-01 -1.179984882473945618e-01 3.011522628366947174e-02 -4.239257797598838806e-02 -2.040867321193218231e-02 -1.630713464692234993e-03 -1.380022019147872925e-01 3.298646807670593262e-01 -2.333633750677108765e-01 2.980759143829345703e-01 1.357515007257461548e-01 -3.800158500671386719e-01 7.342938333749771118e-02 2.596923410892486572e-01 -7.985201478004455566e-02 -1.198771372437477112e-01
-4.862996190786361694e-02 -9.504274465143680573e-03 -1.107540279626846313e-01 8.076616562902927399e-03 3.050186857581138611e-02 2.477759271860122681e-01 -1.776072382926940918e-01 1.803728640079498291e-01 -6.282711029052734375e-02 -9.654807299375534058e-02 -1.058047041296958923e-01 3.943219780921936035e-01 -2.164301425218582153e-01 -7.475881278514862061e-02 1.485887914896011353e-01 -6.422024220228195190e-02 -1.666767746210098267e-01 -3.449586331844329834e-01 2.780588567256927490e-01 3.797814995050430298e-02 -2.168662399053573608e-01 5.268288031220436096e-02 -3.760759532451629639e-01 1.505374908447265625e-01 -1.720361262559890747e-01 -1.665009111166000366e-01 1.357010155916213989e-01 -1.045916453003883362e-01 2.064456976950168610e-02 1.309314221143722534e-01 -1.291014403104782104e-01 1.996914744377136230e-01
1.018130704760551453e-01 -1.272894293069839478e-01 4.248036444187164307e-01 -1.645277589559555054e-01 3.444408774375915527e-01 2.438750714063644409e-01 2.325780689716339111e-02 1.506876647472381592e-01 -2.595390677452087402e-01 -3.598136454820632935e-02 -1.533083245158195496e-02 2.196031808853149414e-02 -2.787382006645202637e-01 1.829396486282348633e-01 8.241461962461471558e-02 -1.292128115892410278e-01 -9.996234625577926636e-02 -2.382110804319381714e-01 3.445029258728027344e-01 -1.609970629215240479e-01 -1.140595525503158569e-01 -4.178735613822937012e-02 -1.057226732373237610e-01 1.850242912769317627e-02 -1.408632546663284302e-01 -1.704928576946258545e-01 1.471457779407501221e-01 1.655122935771942139e-01 6.297383457422256470e-02 9.787471592426300049e-02 1.035414412617683411e-01 -2.611664123833179474e-02
-1.451526284217834473e-01 4.131301771849393845e-03 4.643321782350540161e-02 -7.510754466056823730e-02 -5.257479846477508545e-02 1.787479668855667114e-01 7.648943364620208740e-02 1.213383600115776062e-01 -1.239380165934562683e-01 2.291481941938400269e-01 -2.004323899745941162e-01 3.280525207519531250e-01 -5.079349279403686523e-01 7.704663276672363281e-02 -1.319277472794055939e-02 1.616152673959732056e-01 2.339277043938636780e-02 -1.898618638515472412e-01 -1.084752604365348816e-01 -8.523475378751754761e-02 -1.965652704238891602e-01 3.533447980880737305e-01 1.220345050096511841e-01 2.587400972843170166e-01 1.142840385437011719e-01 3.994351625442504883e-02 2.658526897430419922e-01 6.790760159492492676e-02 5.009231716394424438e-02 7.257229834794998169e-02 -1.053793653845787048e-01 -1.253781467676162720e-02
3.401010762900114059e-03 -8.357492275536060333e-03 1.177401170134544373e-01 7.700394839048385620e-03 -2.220851182937622070e-02 3.990708589553833008e-01 -3.335692733526229858e-02 2.130349427461624146e-01 -4.560570046305656433e-02 2.583650946617126465e-01 4.025375843048095703e-02 2.071185410022735596e-01 -1.936409324407577515e-01 6.084631755948066711e-02 -1.658133231103420258e-02 7.492817938327789307e-02 7.756485044956207275e-02 -3.597834333777427673e-02 1.062129735946655273e-01 -1.652503311634063721e-01 -1.116432249546051025e-01 3.574492335319519043e-01 -4.507567584514617920e-01 7.142451126128435135e-03 1.561512500047683716e-01 7.111183553934097290e-02 3.600566685199737549e-01 -1.883762329816818237e-01 1.376614719629287720e-01 -4.090727493166923523e-02 2.032654546201229095e-02 -1.197492256760597229e-01
-1.103467866778373718e-01 -1.073230504989624023e-01 1.756592653691768646e-03 -5.718071386218070984e-02 -1.656704843044281006e-01 3.318785130977630615e-01 -8.034351468086242676e-02 -1.147093400359153748e-01 -4.845183342695236206e-02 2.964159548282623291e-01 3.359856903553009033e-01 1.088318452239036560e-01 -3.411530256271362305e-01 -9.931587427854537964e-02 9.639275074005126953e-02 -3.628554046154022217e-01 1.024739537388086319e-02 -1.504513323307037354e-01 -9.083276242017745972e-02 9.813617914915084839e-02 -7.912133634090423584e-02 1.470624506473541260e-01 -1.209213286638259888e-01 1.709923744201660156e-01 1.014394778758287430e-02 -1.539260447025299072e-01 -5.636438727378845215e-02 -1.722015738487243652e-01 9.942808002233505249e-02 2.552120983600616455e-01 -2.766169309616088867e-01 -1.146793887019157410e-01
2.710523903369903564e-01 -1.889427602291107178e-01 3.055716454982757568e-01 1.016521528363227844e-01 1.090707331895828247e-01 4.102464318275451660e-01 -2.287011779844760895e-02 -1.808812916278839111e-01 -1.212952956557273865e-01 1.476707458496093750e-01 -6.833383440971374512e-02 2.260867506265640259e-01 1.346633136272430420e-01 4.082571342587471008e-02 -1.567630469799041748e-01 2.898329868912696838e-02 -3.346630334854125977e-01 -1.550851315259933472e-01 9.547675959765911102e-03 8.085059374570846558e-02 -1.289471536874771118e-01 3.673362731933593750e-01 -5.510616302490234375e-02 1.978531628847122192e-01 1.518480479717254639e-01 -1.696700751781463623e-01 1.452831178903579712e-01 -8.843776583671569824e-02 5.297495424747467041e-02 -1.576631143689155579e-02 3.680496290326118469e-02 1.206507310271263123e-01
6.140849739313125610e-02 -1.925098896026611328e-02 3.132531046867370605e-01 -9.373434633016586304e-02 2.888821661472320557e-01 3.147666752338409424e-01 -1.492896080017089844e-01 -4.092134535312652588e-02 7.366705685853958130e-02 2.402147501707077026e-01 -1.493781358003616333e-01 2.929843068122863770e-01 -1.145207211375236511e-01 -7.817976921796798706e-02 -1.405324190855026245e-01 -2.571668326854705811e-01 -2.444340437650680542e-01 -1.264599710702896118e-01 1.044958904385566711e-01 -2.086764201521873474e-02 2.391433110460639000e-03 -8.077464252710342407e-02 -2.234231233596801758e-01 1.375266015529632568e-01 3.062459528446197510e-01 7.614764571189880371e-02 -7.259768992662429810e-02 -1.078462451696395874e-01 -9.039799869060516357e-02 1.852912306785583496e-01 -2.469066977500915527e-01 1.537741720676422119e-01
2.822684869170188904e-02 3.412143513560295105e-02 2.495923787355422974e-01 -9.284096956253051758e-02 2.097684293985366821e-01 3.886150121688842773e-01 1.331294700503349304e-02 3.505232930183410645e-01 -1.555457059293985367e-02 -1.200735867023468018e-01 -9.335405379533767700e-02 -4.955512285232543945e-02 -3.155383765697479248e-01 2.554247081279754639e-01 -2.292531281709671021e-01 -8.643615059554576874e-03 2.065110765397548676e-02 -1.158071234822273254e-01 3.134864568710327148e-01 9.673666954040527344e-02 -2.995917387306690216e-02 2.271144539117813110e-01 -1.502292007207870483e-01 8.287840336561203003e-02 1.581880263984203339e-02 -2.869745902717113495e-02 1.649417579174041748e-01 -2.503653764724731445e-01 1.342975497245788574e-01 -4.133884981274604797e-02 5.230055004358291626e-02 -2.212658822536468506e-01
2.216861248016357422e-01 -8.839800953865051270e-02 1.243317723274230957e-01 2.775915861129760742e-01 1.559144854545593262e-01 3.935244083404541016e-01 -2.021768391132354736e-01 -1.120903640985488892e-01 -1.448666304349899292e-01 5.950111895799636841e-02 2.767446637153625488e-01 2.959774434566497803e-01 4.984253272414207458e-02 4.363189637660980225e-02 -5.087467655539512634e-02 -1.774382889270782471e-01 -1.115640625357627869e-01 -1.671588718891143799e-01 1.347503513097763062e-01 1.202374324202537537e-01 -6.669359654188156128e-02 3.801295459270477295e-01 -3.127506375312805176e-02 1.951917409896850586e-01 1.640344411134719849e-01 -2.505183778703212738e-02 1.627794057130813599e-01 2.801687642931938171e-02 3.699453920125961304e-02 -2.313601970672607422e-01 5.279659479856491089e-02 1.311834752559661865e-01
-4.237588644027709961e-01 -2.026214599609375000e-01 1.155550125986337662e-02 -5.061820894479751587e-02 4.781186580657958984e-02 1.687159538269042969e-01 -3.487238660454750061e-02 4.859748855233192444e-02 -9.684167802333831787e-02 1.526530385017395020e-01 -1.343715339899063110e-01 -5.428931862115859985e-02 9.331090748310089111e-02 7.072312384843826294e-02 -3.098908960819244385e-01 -1.123387739062309265e-01 -1.414473950862884521e-01 -4.751888513565063477e-01 -1.215254329144954681e-02 1.544963568449020386e-01 -3.555323928594589233e-02 -1.016362942755222321e-02 -8.064649254083633423e-02 6.986454129219055176e-02 2.756226109340786934e-03 2.505405247211456299e-02 2.233249694108963013e-01 -7.280879467725753784e-02 8.543178555555641651e-04 2.001663111150264740e-02 -4.329414367675781250e-01 -2.001802027225494385e-01
7.245905697345733643e-02 -6.717783212661743164e-02 3.382546603679656982e-01 1.772842407226562500e-01 1.580031365156173706e-01 2.653109729290008545e-01 -1.151171624660491943e-01 2.544697821140289307e-01 -2.056679576635360718e-01 2.274830192327499390e-01 1.464183181524276733e-01 9.662616997957229614e-02 -4.829595983028411865e-02 2.589577734470367432e-01 -8.594259619712829590e-02 -7.722127716988325119e-03 -2.401338666677474976e-01 -2.300502210855484009e-01 -6.583328545093536377e-02 2.309832535684108734e-02 -2.432247996330261230e-01 2.164495140314102173e-01 7.815273851156234741e-02 -1.472744066268205643e-02 3.140632212162017822e-01 1.316714007407426834e-02 -3.068159334361553192e-02 -2.294878661632537842e-01 1.741350442171096802e-01 -2.135263532400131226e-01 -4.153642430901527405e-02 1.073489263653755188e-01
-1.009612828493118286e-01 -1.174361854791641235e-01 2.407494485378265381e-01 -4.797280579805374146e-02 3.601903617382049561e-01 1.934304535388946533e-01 1.494254767894744873e-01 1.006280705332756042e-01 3.921219706535339355e-02 9.201741218566894531e-02 -5.473373830318450928e-02 1.634924411773681641e-01 -2.069051265716552734e-01 -4.908606037497520447e-02 -2.839968204498291016e-01 -1.713386029005050659e-01 -3.162893354892730713e-01 -2.136605679988861084e-01 5.927191674709320068e-02 8.209849148988723755e-02 7.518573850393295288e-02 -6.575372070074081421e-02 -4.846323132514953613e-01 1.373961940407752991e-02 -2.545317821204662323e-02 -7.253887504339218140e-02 1.290959715843200684e-01 5.681296344846487045e-03 -3.199870511889457703e-02 6.411973387002944946e-02 -2.877634763717651367e-01 9.828082472085952759e-02
-7.323083281517028809e-02 1.168742962181568146e-02 1.253540441393852234e-02 9.440662688575685024e-04 1.521010696887969971e-01 -5.706511065363883972e-02 1.093220710754394531e-01 1.189927831292152405e-01 -1.111380979418754578e-01 1.503238677978515625e-01 -9.940657764673233032e-02 4.324060976505279541e-01 -2.148008644580841064e-01 5.939271673560142517e-02 3.551914915442466736e-02 -1.261694431304931641e-01 -8.288937062025070190e-02 -3.626920282840728760e-01 2.257271111011505127e-01 5.629861354827880859e-02 -1.357591748237609863e-01 -6.749688833951950073e-02 -3.954571783542633057e-01 9.717985242605209351e-02 -1.702856123447418213e-01 -2.457441985607147217e-01 1.520354896783828735e-01 -9.031824767589569092e-03 9.266362339258193970e-02 3.136059045791625977e-01 -1.721763014793395996e-01 -1.125583425164222717e-01
-2.535039782524108887e-01 -9.433338046073913574e-02 -6.297865509986877441e-02 3.634434193372726440e-02 1.477242708206176758e-01 2.524097263813018799e-01 1.272516846656799316e-01 1.639225184917449951e-01 -1.422786414623260498e-01 2.971574962139129639e-01 -1.781707108020782471e-01 -8.593059331178665161e-02 -2.506642788648605347e-02 9.828497469425201416e-02 -3.065765202045440674e-01 -9.731078147888183594e-02 -2.245959592983126640e-03 -3.110808134078979492e-01 1.817885637283325195e-01 -2.130955904722213745e-01 3.823037073016166687e-02 -1.041647419333457947e-01 -2.725408673286437988e-01 2.367097288370132446e-01 1.543846428394317627e-01 1.415906380861997604e-02 1.112090200185775757e-01 8.927968144416809082e-02 -1.203299760818481445e-01 5.057922005653381348e-02 -3.723374307155609131e-01 -1.167489662766456604e-01
1.443415582180023193e-01 -1.663124859333038330e-01 2.594554722309112549e-01 1.520840171724557877e-02 2.986911833286285400e-01 3.611311018466949463e-01 7.326922565698623657e-02 1.522222608327865601e-01 1.728609055280685425e-01 2.108879834413528442e-01 -3.923920169472694397e-02 1.588225550949573517e-02 -1.651538312435150146e-01 1.106755584478378296e-01 -1.659650951623916626e-01 -1.634271293878555298e-01 -8.036004751920700073e-02 -3.932312428951263428e-01 2.327352464199066162e-01 -7.075761258602142334e-02 -3.357780352234840393e-02 -1.997827552258968353e-03 8.482887595891952515e-02 -2.250826954841613770e-01 1.161695364862680435e-02 -2.353662997484207153e-01 1.613261699676513672e-01 9.605316817760467529e-02 8.442016690969467163e-02 -7.105097919702529907e-02 -3.807641565799713135e-02 2.867068648338317871e-01
-1.625109463930130005e-01 -2.577421665191650391e-01 2.469010651111602783e-01 1.794456094503402710e-01 1.876292675733566284e-01 1.018512099981307983e-01 -5.465812608599662781e-02 6.407232582569122314e-02 3.486692905426025391e-02 7.262865453958511353e-02 1.261224038898944855e-02 9.938504546880722046e-02 -3.268853202462196350e-02 -2.101595886051654816e-02 -2.384992241859436035e-01 -3.195956945419311523e-01 -3.648465126752853394e-02 -4.252218604087829590e-01 -3.142430633306503296e-02 -7.917501777410507202e-02 -3.732043877243995667e-02 2.871478497982025146e-01 -1.298582851886749268e-01 1.358252912759780884e-01 3.566299676895141602e-01 1.496561616659164429e-01 1.265832632780075073e-01 1.067000553011894226e-01 -1.016390603035688400e-02 -2.346062958240509033e-01 -1.350024640560150146e-01 -1.592108458280563354e-01
6.428106129169464111e-02 2.783308327198028564e-01 1.311786621809005737e-01 -7.820839062333106995e-03 1.879518181085586548e-01 3.125656545162200928e-01 1.621430069208145142e-01 8.366610854864120483e-02 -1.177672892808914185e-01 3.074287995696067810e-02 -1.259372830390930176e-01 1.265908181667327881e-01 -4.054489731788635254e-01 1.736715435981750488e-01 -1.905999630689620972e-01 8.785594254732131958e-03 3.737417608499526978e-02 -1.370820105075836182e-01 -3.897853940725326538e-02 -1.166851818561553955e-01 -1.156298145651817322e-01 3.473836779594421387e-01 -3.099454641342163086e-01 2.240626811981201172e-01 -7.581498473882675171e-02 1.121827214956283569e-01 1.677661240100860596e-01 -2.485414892435073853e-01 1.351595669984817505e-01 1.157324463129043579e-01 3.866264969110488892e-02 1.068307552486658096e-02
-1.061952412128448486e-01 -1.926118433475494385e-01 1.165913715958595276e-01 2.517918050289154053e-01 -1.482383757829666138e-01 3.732498884201049805e-01 2.337136864662170410e-02 1.576204001903533936e-01 3.343706205487251282e-02 1.362133212387561798e-02 5.364444479346275330e-02 1.069264933466911316e-01 -1.908705011010169983e-02 -2.685165591537952423e-02 -6.702110916376113892e-02 1.173509191721677780e-02 -1.913412958383560181e-01 -4.665960669517517090e-01 -1.001544203609228134e-02 1.328260153532028198e-01 -1.179513856768608093e-01 1.504651736468076706e-02 -2.606861293315887451e-01 3.294650614261627197e-01 1.591503918170928955e-01 -1.941791623830795288e-01 -8.130488544702529907e-02 1.811758279800415039e-01 1.811708509922027588e-01 1.568958759307861328e-01 4.665898159146308899e-02 2.045114636421203613e-01
-4.381692036986351013e-02 -1.317119896411895752e-01 -9.485229104757308960e-02 2.920826077461242676e-01 9.595143049955368042e-02 5.436477437615394592e-02 -2.769131958484649658e-01 1.728387176990509033e-01 1.004807185381650925e-02 4.258806109428405762e-01 -1.926980167627334595e-01 -1.195111032575368881e-02 -2.661107182502746582e-01 -3.291296958923339844e-02 -6.850808113813400269e-02 -1.188102737069129944e-01 -1.383769046515226364e-02 -4.211171567440032959e-01 6.422660499811172485e-02 5.803824588656425476e-02 -1.445650309324264526e-01 -1.840040534734725952e-01 -1.777216047048568726e-01 1.506752073764801025e-01 -2.297051250934600830e-01 -1.373250484466552734e-01 1.989181339740753174e-01 -4.578842595219612122e-02 -4.890885949134826660e-02 9.662239253520965576e-02 7.560848258435726166e-03 1.977534741163253784e-01
1.688253730535507202e-01 -2.353010624647140503e-01 1.129989624023437500e-01 1.746972054243087769e-01 9.608016908168792725e-02 3.417691886425018311e-01 -1.021995171904563904e-01 2.256277650594711304e-01 -2.314989119768142700e-01 1.964367926120758057e-01 1.428650915622711182e-01 7.902328670024871826e-02 -1.295589208602905273e-01 7.520515471696853638e-02 -3.351343870162963867e-01 -3.447648882865905762e-02 -9.822735562920570374e-03 -1.597779840230941772e-01 -9.452255815267562866e-02 -4.218428954482078552e-02 -2.807185947895050049e-01 1.090645715594291687e-01 2.100832015275955200e-02 2.923579514026641846e-01 2.683786451816558838e-01 4.467077553272247314e-02 9.992240369319915771e-02 -5.660690739750862122e-02 4.011860862374305725e-02 1.461263597011566162e-01 -3.258372545242309570e-01 3.712549433112144470e-02
4.203838109970092773e-02 -1.647671908140182495e-01 3.399968147277832031e-01 9.444519877433776855e-02 4.730567708611488342e-02 3.507881462574005127e-01 -3.342322632670402527e-02 2.131303250789642334e-01 9.990739636123180389e-03 2.800068259239196777e-01 -5.342023074626922607e-02 3.063060343265533447e-01 3.523031249642372131e-02 -5.021543800830841064e-02 -2.627703845500946045e-01 -2.650046050548553467e-01 -2.223360538482666016e-01 2.185128815472126007e-02 2.081202268600463867e-01 1.069651618599891663e-01 -2.387738078832626343e-01 1.865386068820953369e-01 -2.600827515125274658e-01 5.708820652216672897e-03 1.630184501409530640e-01 1.133566796779632568e-01 2.313025109469890594e-02 -7.115104794502258301e-02 -8.042684197425842285e-02 -1.740116626024246216e-01 -8.926154673099517822e-02 5.124315619468688965e-02
1.124470457434654236e-01 -1.252837777137756348e-01 1.945206522941589355e-01 -1.720585487782955170e-02 2.947645634412765503e-02 3.306865096092224121e-01 1.348169054836034775e-02 4.060446918010711670e-01 -1.186334416270256042e-01 1.543325483798980713e-01 -2.423727065324783325e-01 1.329533308744430542e-01 4.415930435061454773e-02 -1.077432110905647278e-01 -7.387287914752960205e-02 -4.883578047156333923e-03 -2.022699415683746338e-01 -1.640360057353973389e-01 -2.075088396668434143e-02 2.253112643957138062e-01 -2.135972380638122559e-01 1.333447843790054321e-01 -2.420989722013473511e-01 2.549927830696105957e-01 2.011179924011230469e-01 -4.531256109476089478e-02 1.462093740701675415e-01 5.776176229119300842e-02 -2.684352993965148926e-01 -2.110449373722076416e-01 -6.323647499084472656e-02 1.761512309312820435e-01
-4.711425676941871643e-02 -1.522989422082901001e-01 4.767256677150726318e-01 2.158935815095901489e-01 2.211622595787048340e-01 4.095912277698516846e-01 -1.242118030786514282e-01 1.278779804706573486e-01 1.450283676385879517e-01 2.922788448631763458e-02 -4.782473668456077576e-02 -1.124318987131118774e-01 -1.168520096689462662e-02 7.703149318695068359e-02 -8.390629291534423828e-02 -1.885894984006881714e-01 1.390316188335418701e-01 -1.515200883150100708e-01 1.579741835594177246e-01 1.790102422237396240e-01 -2.958754897117614746e-01 2.171825021505355835e-01 -2.377813123166561127e-02 7.044439017772674561e-02 9.711448103189468384e-03 8.179635554552078247e-02 1.169699057936668396e-01 -1.451646089553833008e-01 2.732510864734649658e-01 3.684338927268981934e-02 -9.477639943361282349e-02 -2.614792063832283020e-02
8.973282575607299805e-02 4.389876872301101685e-02 -2.135279029607772827e-02 1.968068480491638184e-01 2.687886655330657959e-01 4.741443097591400146e-01 3.861529007554054260e-02 1.343700140714645386e-01 1.280948966741561890e-01 8.516424149274826050e-02 6.728313118219375610e-02 1.820577681064605713e-01 6.705402582883834839e-02 1.216602027416229248e-01 -3.038911223411560059e-01 -3.375321328639984131e-01 -1.732887923717498779e-01 -1.292466074228286743e-01 2.052266448736190796e-01 -1.336997002363204956e-01 -3.207376599311828613e-01 2.032297402620315552e-01 -1.433730274438858032e-01 1.853727921843528748e-02 -1.442380249500274658e-01 -9.171811491250991821e-02 -1.328811049461364746e-01 -7.433415204286575317e-02 -1.006219461560249329e-01 -2.573722042143344879e-02 1.030623242259025574e-01 4.130834713578224182e-02
-1.031916216015815735e-01 -6.218651309609413147e-02 2.180226845666766167e-03 6.314301490783691406e-02 3.125818669795989990e-01 -7.854947447776794434e-02 3.406677022576332092e-02 4.205386638641357422e-01 -9.686365723609924316e-02 3.216015407815575600e-03 1.694173784926533699e-03 2.621884047985076904e-01 -1.047737523913383484e-01 -5.847138538956642151e-02 -2.118349522352218628e-01 -8.171053230762481689e-02 -2.295030057430267334e-01 -2.486675381660461426e-01 1.857989430427551270e-01 2.948647141456604004e-01 -2.263548783957958221e-02 1.791104823350906372e-01 -4.084556698799133301e-01 2.360851317644119263e-02 3.383053094148635864e-02 -6.933446228504180908e-02 2.342096269130706787e-01 1.025740727782249451e-01 -8.265537023544311523e-02 -1.713629364967346191e-01 1.469228009227663279e-04 -1.096884235739707947e-01
4.193173721432685852e-02 -1.532941777259111404e-02 -4.736737906932830811e-02 -9.597676247358322144e-02 1.348951905965805054e-01 1.801452785730361938e-01 1.857213377952575684e-01 2.242931127548217773e-01 -1.377654969692230225e-01 1.704556052573025227e-03 -2.933763898909091949e-03 2.139049470424652100e-01 -4.134064018726348877e-01 3.421674966812133789e-01 -2.685400247573852539e-01 -1.093074530363082886e-01 1.458526998758316040e-01 2.055420726537704468e-02 2.542419917881488800e-02 1.073406729847192764e-02 -1.595289260149002075e-01 3.373195230960845947e-01 -3.142414391040802002e-01 1.538860499858856201e-01 -2.256471663713455200e-02 8.928968757390975952e-02 1.376391351222991943e-01 -1.881949007511138916e-01 2.003095746040344238e-01 1.815073937177658081e-02 -9.403705596923828125e-02 -1.343567520380020142e-01
-5.621652305126190186e-02 2.645337488502264023e-03 -1.453704684972763062e-01 2.266102135181427002e-01 1.710006147623062134e-01 1.825695931911468506e-01 6.626933068037033081e-02 2.232188284397125244e-01 5.953707918524742126e-02 -3.301918879151344299e-02 -8.890739083290100098e-02 1.828966289758682251e-01 -3.083936572074890137e-01 -1.354220211505889893e-01 6.690986454486846924e-02 -5.098862573504447937e-02 -7.256982475519180298e-02 -4.076946079730987549e-01 1.913629174232482910e-01 1.551610082387924194e-01 -5.766758322715759277e-02 1.518846601247787476e-01 -1.062863096594810486e-01 1.654936224222183228e-01 -1.542661786079406738e-01 -4.642682075500488281e-01 1.532040983438491821e-01 -7.965829968452453613e-02 1.936042606830596924e-01 1.667617261409759521e-01 -9.574828296899795532e-02 -1.297858729958534241e-02
1.857501417398452759e-01 1.143736839294433594e-01 1.676389425992965698e-01 1.234120279550552368e-01 9.288157522678375244e-02 2.637072503566741943e-01 1.371078789234161377e-01 1.710509806871414185e-01 3.727817535400390625e-02 -1.207528486847877502e-01 -1.957652419805526733e-01 1.812704801559448242e-01 -1.635142713785171509e-01 2.384471148252487183e-01 -1.337973624467849731e-01 5.933056771755218506e-02 2.104261666536331177e-01 -1.503691375255584717e-01 1.871183216571807861e-01 -6.624821107834577560e-03 -1.991372704505920410e-01 2.067109644412994385e-01 -3.611735105514526367e-01 3.233200311660766602e-01 1.022835820913314819e-01 1.448666453361511230e-01 2.048355937004089355e-01 -1.475759595632553101e-01 2.081948369741439819e-01 4.749098047614097595e-02 -8.496554195880889893e-02 -1.528671532869338989e-01
1.563550829887390137e-01 -9.230467677116394043e-02 3.328522741794586182e-01 1.394429802894592285e-01 1.341150254011154175e-01 1.702462136745452881e-01 7.771328836679458618e-02 4.263890087604522705e-01 -1.519958525896072388e-01 2.976438105106353760e-01 1.012062281370162964e-01 8.708743751049041748e-02 -6.461280584335327148e-02 1.276493221521377563e-01 -2.107302695512771606e-01 -4.178066956228576601e-05 -1.524398177862167358e-01 -2.191428542137145996e-01 1.358733624219894409e-01 1.098016351461410522e-01 -3.151449859142303467e-01 1.719382107257843018e-01 -3.510268777608871460e-02 2.644139826297760010e-01 -2.291502431035041809e-02 2.767274342477321625e-02 -1.190506201237440109e-02 -1.149145979434251785e-02 2.067151665687561035e-01 -1.525147408246994019e-01 5.377985909581184387e-02 1.879580020904541016e-01
-1.435593813657760620e-01 1.870615780353546143e-01 1.140243634581565857e-01 6.101239845156669617e-02 1.820114254951477051e-01 2.003035396337509155e-01 -1.463593244552612305e-01 1.450157761573791504e-01 4.679054766893386841e-02 -1.384327411651611328e-01 -7.794284820556640625e-02 2.698408067226409912e-01 -1.024785544723272324e-02 8.568013459444046021e-02 2.452632337808609009e-01 -1.629423350095748901e-01 -2.383080571889877319e-01 -3.875017464160919189e-01 4.006520509719848633e-01 3.780673071742057800e-02 1.649803966283798218e-01 2.623186632990837097e-02 -3.340608775615692139e-01 5.892660096287727356e-02 1.088427826762199402e-01 -4.269245266914367676e-02 2.017882764339447021e-01 -2.737548667937517166e-03 -5.716235190629959106e-02 9.188707172870635986e-02 -7.741070538759231567e-02 -1.833244115114212036e-01
1.216632779687643051e-02 -3.297896385192871094e-01 -8.609699457883834839e-02 3.972235694527626038e-02 -2.109852731227874756e-01 4.075063765048980713e-01 -1.578699499368667603e-01 2.877515554428100586e-01 -5.723369494080543518e-02 5.193227156996726990e-02 -3.159610927104949951e-02 9.701264649629592896e-02 5.581652000546455383e-02 1.099676191806793213e-01 -9.423249959945678711e-02 -2.721630930900573730e-01 3.399128094315528870e-02 -4.209853410720825195e-01 1.416974812746047974e-01 -1.140274479985237122e-01 -8.845776319503784180e-02 -7.837008684873580933e-02 5.797243118286132812e-02 2.826241850852966309e-01 -5.587359517812728882e-02 3.009987436234951019e-02 2.119029313325881958e-01 -1.005332097411155701e-01 -3.234148025512695312e-02 -2.846906706690788269e-02 2.554819881916046143e-01 -1.200970709323883057e-01
2.757667601108551025e-01 1.046704575419425964e-01 -2.459870465099811554e-02 -3.155156224966049194e-02 1.161416172981262207e-01 2.563047111034393311e-01 -2.285462059080600739e-02 3.191691339015960693e-01 -2.146111726760864258e-01 -6.527654826641082764e-02 -2.127326577901840210e-01 2.807405292987823486e-01 -3.460057675838470459e-01 2.051637917757034302e-01 -1.782846301794052124e-01 -7.974481582641601562e-02 4.589088633656501770e-02 1.499809511005878448e-02 1.488138642162084579e-02 -1.029879972338676453e-01 -2.244270592927932739e-01 2.973697781562805176e-01 -2.391876131296157837e-01 7.104681432247161865e-02 -6.615434587001800537e-02 9.522308409214019775e-02 1.889869570732116699e-01 -2.120280712842941284e-01 1.594867855310440063e-01 1.327799260616302490e-01 4.729826003313064575e-03 -6.371477246284484863e-02
9.786146134138107300e-02 -5.049868300557136536e-02 8.763832598924636841e-02 5.913355201482772827e-02 5.568790063261985779e-02 5.449502468109130859e-01 -6.945098191499710083e-02 -1.666693985462188721e-01 -1.839677989482879639e-01 3.049747347831726074e-01 -9.465998969972133636e-03 3.361321985721588135e-01 -2.417099848389625549e-02 -1.761595308780670166e-01 -1.773738265037536621e-01 -2.517550066113471985e-02 -7.425092160701751709e-02 -2.827945649623870850e-01 -9.661817923188209534e-03 2.248836122453212738e-02 -4.924979060888290405e-02 1.812178045511245728e-01 -1.374299526214599609e-01 3.285697102546691895e-01 1.450497750192880630e-02 -1.519265305250883102e-02 1.326141208410263062e-01 8.436654508113861084e-02 1.116246134042739868e-01 -2.187499403953552246e-01 -4.323272034525871277e-02 6.971522420644760132e-02
-1.575510203838348389e-01 2.494769357144832611e-02 2.825761586427688599e-02 -4.626260139048099518e-03 2.183422744274139404e-01 2.237361967563629150e-01 -5.259518325328826904e-02 1.957304477691650391e-01 -2.251604944467544556e-02 -1.183352991938591003e-01 -1.657361090183258057e-01 3.386306464672088623e-01 -3.032317161560058594e-01 -6.322178989648818970e-02 3.111074492335319519e-02 -1.225011944770812988e-01 -3.689255937933921814e-02 -3.973719179630279541e-01 1.899134963750839233e-01 7.386451214551925659e-02 -1.729717105627059937e-01 9.763450175523757935e-02 -3.605504035949707031e-01 1.415331102907657623e-02 6.283427029848098755e-02 -1.556669175624847412e-01 1.321845948696136475e-01 -1.885286271572113037e-01 1.424022614955902100e-01 2.302280515432357788e-01 -1.932135224342346191e-01 6.410215795040130615e-02
-5.460797995328903198e-02 7.239643484354019165e-03 1.831720173358917236e-01 -3.485503047704696655e-02 1.168203428387641907e-01 3.005339801311492920e-01 -2.787438593804836273e-02 2.155900597572326660e-01 -3.602002747356891632e-03 1.500589102506637573e-01 -1.028322428464889526e-01 6.910001486539840698e-02 -3.933667540550231934e-01 -1.797836460173130035e-02 1.860145926475524902e-01 5.151217430830001831e-02 1.782758086919784546e-01 -2.044698148965835571e-01 1.626182943582534790e-01 -1.649244129657745361e-01 -6.798204779624938965e-02 3.117996752262115479e-01 -2.280518859624862671e-01 1.149452403187751770e-01 1.779783666133880615e-01 5.689610540866851807e-02 3.033163249492645264e-01 -1.184573769569396973e-01 1.262415796518325806e-01 7.138131558895111084e-02 -2.747863531112670898e-01 -2.213540822267532349e-01
-2.251937054097652435e-02 1.152482070028781891e-02 1.401565223932266235e-01 1.314544081687927246e-01 -9.016875177621841431e-02 3.702549934387207031e-01 7.248957455158233643e-02 3.082163035869598389e-01 -1.454986445605754852e-02 2.051671296358108521e-01 8.325076848268508911e-02 2.789030969142913818e-01 -4.098178744316101074e-01 8.765214681625366211e-02 -1.521534025669097900e-01 2.001317776739597321e-02 1.105730012059211731e-01 -1.108664944767951965e-01 2.051899135112762451e-01 -2.070499360561370850e-01 -8.535717427730560303e-02 2.792108654975891113e-01 -2.767771482467651367e-01 9.706182777881622314e-02 -3.178253024816513062e-02 -5.241991207003593445e-02 1.817076206207275391e-01 -9.000866860151290894e-02 1.625110208988189697e-01 -1.718910224735736847e-02 -1.406890898942947388e-02 -1.954872608184814453e-01
6.535939406603574753e-03 -1.461374312639236450e-01 2.968510389328002930e-01 -5.287251248955726624e-02 3.230152279138565063e-02 3.514432907104492188e-01 -1.100649610161781311e-01 1.023625023663043976e-02 -1.988545507192611694e-01 2.402024418115615845e-01 5.225929617881774902e-02 1.918944716453552246e-01 -1.549933403730392456e-01 5.773719027638435364e-02 -2.494952976703643799e-01 -2.122253179550170898e-01 -3.120125234127044678e-01 -1.167315989732742310e-01 2.826236486434936523e-01 5.601383745670318604e-02 1.314112246036529541e-01 2.108961530029773712e-02 -2.282594442367553711e-01 -9.201424196362495422e-03 2.381024360656738281e-01 3.893681615591049194e-02 -1.310787945985794067e-01 -2.617606818675994873e-01 -1.368244439363479614e-01 2.281050756573677063e-02 -2.287026345729827881e-01 1.111330650746822357e-02
-8.726781606674194336e-02 1.431985758244991302e-02 2.014217078685760498e-01 2.184456447139382362e-03 -1.300025284290313721e-01 2.053894847631454468e-01 -4.192216321825981140e-02 3.105311393737792969e-01 -1.929174512624740601e-01 2.075750082731246948e-01 -7.402854412794113159e-02 1.578661054372787476e-01 -4.169301688671112061e-01 9.338573366403579712e-02 -8.674480020999908447e-02 -5.224877595901489258e-02 1.154126375913619995e-01 -2.397129386663436890e-01 7.162235677242279053e-02 -2.304369509220123291e-01 -6.117603182792663574e-02 2.692115604877471924e-01 -3.600252568721771240e-01 4.570722207427024841e-02 3.002911992371082306e-02 -1.015405077487230301e-02 1.614412963390350342e-01 -2.101220339536666870e-01 1.463589519262313843e-01 8.564539253711700439e-03 4.360310733318328857e-02 -2.434451133012771606e-01
-8.718305081129074097e-02 1.753189414739608765e-01 -8.131840825080871582e-02 -5.034621432423591614e-02 -7.280102372169494629e-02 2.029057145118713379e-01 -2.860459685325622559e-02 -2.219220390543341637e-03 1.186780706048011780e-01 1.227510976605117321e-03 1.274318993091583252e-01 2.176481783390045166e-01 2.583248133305460215e-04 1.418475508689880371e-01 1.588333696126937866e-01 -5.237624049186706543e-01 -3.253956884145736694e-02 -3.673240840435028076e-01 2.281795144081115723e-01 1.651965677738189697e-01 -8.952146768569946289e-02 1.421173661947250366e-01 6.895322352647781372e-02 9.325575828552246094e-02 -4.894103854894638062e-02 6.029279902577400208e-02 2.641291022300720215e-01 -3.163585811853408813e-02 2.137379720807075500e-02 2.072792053222656250e-01 -1.997212171554565430e-01 3.012308180332183838e-01
-1.156390756368637085e-01 -1.964892148971557617e-01 -1.562257409095764160e-01 1.618715375661849976e-01 1.780056953430175781e-01 2.558353841304779053e-01 1.478385478258132935e-01 4.907601699233055115e-02 3.673977684229612350e-03 1.853290647268295288e-01 7.628422975540161133e-02 2.649224698543548584e-01 -3.142023086547851562e-01 -6.598117947578430176e-02 -2.811969220638275146e-01 -2.745815217494964600e-01 -2.260281704366207123e-02 -4.815143998712301254e-03 1.955297440290451050e-01 -2.150006145238876343e-01 -4.050358012318611145e-02 1.359937041997909546e-01 -1.108326837420463562e-01 1.131421178579330444e-01 -8.556123822927474976e-02 3.762431070208549500e-02 2.729651629924774170e-01 -3.326863348484039307e-01 2.376288175582885742e-01 1.392485350370407104e-01 4.739134013652801514e-02 -7.655269652605056763e-02
2.921191602945327759e-02 -2.581020258367061615e-02 3.035755269229412079e-02 1.152160316705703735e-01 -1.150673404335975647e-01 3.510682582855224609e-01 -1.915236003696918488e-02 2.136008441448211670e-01 -9.548137336969375610e-02 1.421661768108606339e-02 -6.854141503572463989e-02 2.566180229187011719e-01 -3.514195680618286133e-01 -9.325932711362838745e-02 1.995984464883804321e-01 -1.087415441870689392e-01 -7.942994683980941772e-02 6.601110566407442093e-03 -2.976222150027751923e-02 -5.056455731391906738e-02 1.363218645565211773e-03 3.650452196598052979e-01 -2.611076235771179199e-01 -1.465070806443691254e-02 -1.287659555673599243e-01 1.812245547771453857e-01 4.288700520992279053e-01 -2.245834656059741974e-02 5.051381513476371765e-02 1.299519985914230347e-01 -2.561160326004028320e-01 -8.796252310276031494e-02
9.856227040290832520e-02 -1.717080920934677124e-01 3.796147704124450684e-01 2.039391361176967621e-02 1.654719263315200806e-01 2.913425862789154053e-01 -1.235003583133220673e-02 3.241610229015350342e-01 -1.332866549491882324e-01 2.690115272998809814e-01 -1.423274129629135132e-01 8.316048979759216309e-02 1.787474304437637329e-01 -9.950494766235351562e-02 -1.850613802671432495e-01 -1.876764148473739624e-01 -1.518201231956481934e-01 -3.845202922821044922e-01 2.745904028415679932e-01 -5.094742774963378906e-02 -1.207317039370536804e-01 1.480619609355926514e-01 -5.887890234589576721e-02 -1.623413562774658203e-01 -4.980329051613807678e-02 -4.929599910974502563e-02 2.537796832621097565e-02 4.135910421609878540e-02 2.129341661930084229e-01 -3.015293739736080170e-02 -2.316249720752239227e-02 -2.974078990519046783e-02
1.061769053339958191e-01 4.901700839400291443e-02 4.171094596385955811e-01 1.052915304899215698e-01 7.800084352493286133e-02 1.972382217645645142e-01 4.795477911829948425e-02 1.282499134540557861e-01 2.682258486747741699e-01 4.608127176761627197e-01 1.723290830850601196e-01 9.211239963769912720e-02 -8.675185590982437134e-02 8.526313304901123047e-02 7.867556065320968628e-02 1.354768592864274979e-02 3.004949353635311127e-02 -1.373947858810424805e-01 1.706007272005081177e-01 1.943227648735046387e-01 -5.094179883599281311e-02 1.475233286619186401e-01 -5.652376264333724976e-02 1.078445315361022949e-01 -3.994582220911979675e-02 1.491009443998336792e-01 1.631658077239990234e-01 3.638374432921409607e-02 2.332752943038940430e-01 1.406650245189666748e-01 -2.496354728937149048e-01 -2.824051380157470703e-01
-3.680504113435745239e-02 -1.016706153750419617e-01 8.513106405735015869e-02 -8.170159906148910522e-02 -6.665068119764328003e-02 -3.211034461855888367e-02 -1.527240127325057983e-01 -2.993173524737358093e-02 -1.148393657058477402e-02 2.354531735181808472e-01 -1.706605106592178345e-01 3.302150592207908630e-02 -2.591882050037384033e-01 1.803216040134429932e-01 2.944068051874637604e-02 -4.204040765762329102e-01 -2.893133759498596191e-01 -3.588468432426452637e-01 2.531225681304931641e-01 4.494358599185943604e-02 1.432980448007583618e-01 -1.008004769682884216e-01 7.146119605749845505e-03 1.707962751388549805e-01 -4.548580199480056763e-02 -1.937577724456787109e-01 3.559912145137786865e-01 1.544927898794412613e-02 1.721335202455520630e-02 -7.015912793576717377e-03 -2.731095850467681885e-01 -4.012762755155563354e-02
1.676665097475051880e-01 9.727156907320022583e-02 1.895832121372222900e-01 1.224429011344909668e-01 -1.233817916363477707e-02 2.459306269884109497e-01 1.677585095167160034e-01 2.327752113342285156e-01 3.103663213551044464e-02 -4.870574921369552612e-02 2.140664122998714447e-02 1.388017237186431885e-01 -3.129566013813018799e-01 2.259892672300338745e-01 -7.643090188503265381e-02 3.698974847793579102e-02 1.938764378428459167e-02 -2.490205615758895874e-01 -4.519926384091377258e-02 -1.040108874440193176e-01 -1.141870245337486267e-01 3.091284930706024170e-01 -2.180898785591125488e-01 9.799917787313461304e-02 1.250383555889129639e-01 -6.957945227622985840e-02 3.953005671501159668e-01 -1.390565037727355957e-01 1.646767705678939819e-01 1.885233446955680847e-02 -2.778100408613681793e-02 -3.520128428936004639e-01
9.215798228979110718e-02 -1.828661412000656128e-01 3.223631381988525391e-01 1.478205472230911255e-01 2.921906709671020508e-01 3.206275105476379395e-01 -1.465269625186920166e-01 1.282075643539428711e-01 -2.274755090475082397e-01 1.696822941303253174e-01 -4.314025118947029114e-02 2.473587244749069214e-01 1.072187721729278564e-01 2.732019424438476562e-01 -1.418831795454025269e-01 -9.260850958526134491e-03 -7.599387317895889282e-02 -2.632217109203338623e-01 -5.876259505748748779e-02 5.369684100151062012e-02 -3.967774808406829834e-01 1.167429164052009583e-01 -2.780315093696117401e-02 1.239726021885871887e-01 1.110196411609649658e-01 7.620505988597869873e-02 -5.652547627687454224e-02 -1.724750846624374390e-01 1.306565701961517334e-01 -5.840326100587844849e-02 -8.611783385276794434e-02 9.328769147396087646e-02
-1.075691282749176025e-01 1.603628508746623993e-02 3.284526988863945007e-02 -1.485896706581115723e-01 -2.407249957323074341e-01 5.010906606912612915e-02 -2.589585483074188232e-01 -9.424018859863281250e-02 -3.747426345944404602e-02 2.137333154678344727e-01 1.550366431474685669e-01 1.608571708202362061e-01 4.687006399035453796e-02 1.993072777986526489e-01 2.357850968837738037e-02 -2.101464271545410156e-01 -9.272469580173492432e-02 -3.361436724662780762e-01 -9.024152159690856934e-02 -1.770944148302078247e-01 4.580404609441757202e-02 2.000568807125091553e-01 -2.000052630901336670e-01 4.831282794475555420e-02 3.130713477730751038e-02 -1.593500524759292603e-01 3.015216886997222900e-01 -2.174630612134933472e-01 1.992291659116744995e-01 9.853377193212509155e-02 -4.186008572578430176e-01 -1.010898053646087646e-01
-2.640221416950225830e-01 1.363120786845684052e-02 -1.691581867635250092e-02 1.372383087873458862e-01 2.722280025482177734e-01 4.056556522846221924e-02 -5.227413401007652283e-02 1.803595721721649170e-01 -1.332899630069732666e-01 4.256727993488311768e-01 -3.047149479389190674e-01 1.921999752521514893e-01 -1.210841238498687744e-01 5.294360592961311340e-02 1.086539328098297119e-01 -1.347150355577468872e-01 -1.374159753322601318e-02 -2.176109701395034790e-01 3.164516091346740723e-01 2.542684078216552734e-01 -1.926593482494354248e-02 2.780531346797943115e-01 -2.067828550934791565e-02 1.773068755865097046e-01 3.027001768350601196e-02 7.619594037532806396e-02 -1.048180460929870605e-02 9.022524207830429077e-02 3.006154112517833710e-02 1.832864135503768921e-01 4.108456522226333618e-02 2.252800166606903076e-01
1.226864829659461975e-01 1.227396428585052490e-01 2.246793806552886963e-01 1.164101734757423401e-01 -2.206882089376449585e-02 3.773157894611358643e-01 1.478859037160873413e-01 3.644032776355743408e-01 -2.238049507141113281e-01 -9.133332222700119019e-02 -7.061889022588729858e-02 1.581596881151199341e-01 -2.702314555644989014e-01 1.986795812845230103e-01 -4.604576528072357178e-02 -1.064209491014480591e-01 3.488752245903015137e-02 -1.016655564308166504e-01 2.702139504253864288e-02 -5.175063014030456543e-02 -1.390482932329177856e-01 3.029469847679138184e-01 -3.023951649665832520e-01 9.982731938362121582e-02 -4.637086763978004456e-03 1.165545880794525146e-01 2.088290452957153320e-01 -2.101868987083435059e-01 1.172523796558380127e-01 -4.277748987078666687e-02 1.322187036275863647e-01 -1.789552718400955200e-01
-6.219010055065155029e-02 -1.521681249141693115e-01 2.913462519645690918e-01 8.371017128229141235e-02 2.280716039240360260e-02 2.696324884891510010e-01 -2.317214384675025940e-03 -1.865259930491447449e-02 -2.327875234186649323e-02 2.731810808181762695e-01 -1.324195712804794312e-01 6.852887570858001709e-02 -2.285229265689849854e-01 -7.894878834486007690e-02 -2.715659439563751221e-01 -1.482590734958648682e-01 -1.834057122468948364e-01 -2.135352194309234619e-01 3.306822180747985840e-01 8.721180260181427002e-02 -1.310220509767532349e-01 2.587245106697082520e-01 -1.770077198743820190e-01 5.943889264017343521e-03 4.232529923319816589e-02 -8.454096317291259766e-02 -2.006194368004798889e-02 6.027649715542793274e-02 -3.064310178160667419e-02 -4.113096371293067932e-02 -4.183847010135650635e-01 -2.315425127744674683e-01
1.751943677663803101e-02 -9.138021618127822876e-03 1.195087358355522156e-01 1.860929727554321289e-01 -8.015681803226470947e-02 2.305118143558502197e-01 1.246763393282890320e-02 3.979319334030151367e-01 -1.632816046476364136e-01 3.096663653850555420e-01 5.070736631751060486e-02 3.405885398387908936e-01 -2.854786813259124756e-01 9.882467985153198242e-02 -8.538205176591873169e-02 7.454030215740203857e-02 7.363747060298919678e-02 -7.320714741945266724e-02 2.450494468212127686e-01 -1.838478744029998779e-01 -3.024419769644737244e-02 2.108749896287918091e-01 -2.776139080524444580e-01 5.589737743139266968e-02 3.532464057207107544e-02 9.165565669536590576e-02 2.458587884902954102e-01 -1.145099774003028870e-01 1.877897381782531738e-01 4.181147739291191101e-02 -1.112451124936342239e-02 -1.919410079717636108e-01
-3.917501308023929596e-03 -8.155093342065811157e-02 -3.249708563089370728e-02 -5.566322803497314453e-02 -5.240529403090476990e-02 -1.417621970176696777e-02 -9.887525439262390137e-02 3.669106587767601013e-02 -4.390301182866096497e-02 1.808890551328659058e-01 -2.892528474330902100e-01 6.320749223232269287e-02 -1.500038653612136841e-01 1.626515537500381470e-01 -1.236275117844343185e-02 -5.248180627822875977e-01 -2.423884719610214233e-01 -1.826100945472717285e-01 2.421691715717315674e-01 1.984389126300811768e-02 1.621942967176437378e-02 8.042362518608570099e-03 6.829634308815002441e-02 1.463108062744140625e-01 -9.046540409326553345e-02 -1.060128360986709595e-01 4.781416356563568115e-01 5.814034864306449890e-02 1.993377953767776489e-01 5.087954550981521606e-02 -2.031696140766143799e-01 1.252739578485488892e-01
1.469018030911684036e-02 1.531071662902832031e-01 2.377504706382751465e-01 -8.976111561059951782e-02 1.081218793988227844e-01 3.615873456001281738e-01 6.302296370267868042e-02 1.511466652154922485e-01 -1.179873421788215637e-01 6.885585188865661621e-02 -1.404499262571334839e-01 2.164282947778701782e-01 -2.687627375125885010e-01 2.198447436094284058e-01 -1.072735786437988281e-01 -5.924758687615394592e-02 2.397606335580348969e-02 -1.105959266424179077e-01 1.508800983428955078e-01 -8.128052949905395508e-02 -1.551629304885864258e-01 2.379736751317977905e-01 -2.412189543247222900e-01 1.880450546741485596e-01 -6.577027589082717896e-02 -1.542548462748527527e-02 2.883636951446533203e-01 -1.449387669563293457e-01 1.986673474311828613e-01 -1.528606712818145752e-01 2.057330869138240814e-02 -3.650747239589691162e-01
1.374299675226211548e-01 -9.046815335750579834e-02 1.772115230560302734e-01 1.654016077518463135e-01 6.010812520980834961e-02 4.708980023860931396e-01 1.349803209304809570e-01 -6.547869741916656494e-02 -1.767290979623794556e-01 1.351677477359771729e-01 7.345440983772277832e-02 1.135219261050224304e-01 6.697058677673339844e-02 6.209373474121093750e-02 -2.264215499162673950e-01 -2.029859721660614014e-01 -1.092350184917449951e-01 -2.658910453319549561e-01 8.513128757476806641e-02 9.708522260189056396e-02 -9.883192181587219238e-02 2.781655490398406982e-01 -4.127646982669830322e-02 4.617832899093627930e-01 -2.476798184216022491e-02 -1.805706769227981567e-01 -1.682094633579254150e-01 -1.534968465566635132e-01 -6.580377370119094849e-02 2.656287513673305511e-02 -7.674621045589447021e-02 1.759518682956695557e-02
3.229977190494537354e-02 -1.703605651855468750e-01 2.597273290157318115e-01 -2.768386006355285645e-01 -5.816618353128433228e-02 2.033689618110656738e-01 -1.438182406127452850e-02 1.395746618509292603e-01 -4.267184063792228699e-02 4.385693743824958801e-02 -7.868562638759613037e-02 2.004508972167968750e-01 -1.579977571964263916e-01 -1.452125757932662964e-01 -1.798990964889526367e-01 -5.783671736717224121e-01 -2.213868796825408936e-01 -2.826614081859588623e-01 -9.801377356052398682e-02 8.530667424201965332e-02 1.675095222890377045e-02 -1.485832929611206055e-01 -9.691037982702255249e-02 2.316435575485229492e-01 -8.706658333539962769e-02 -1.533645391464233398e-01 5.256696417927742004e-02 -1.379979774355888367e-02 -1.136929634958505630e-02 -2.998003736138343811e-02 -7.382256444543600082e-04 1.791149526834487915e-01
2.825167179107666016e-01 -4.086552560329437256e-01 9.007593989372253418e-02 -3.038425929844379425e-02 2.962765097618103027e-01 2.113693952560424805e-01 -1.079705953598022461e-01 6.987279653549194336e-02 1.180794015526771545e-01 2.465033680200576782e-01 -3.263902664184570312e-02 1.223383024334907532e-01 -3.632108122110366821e-02 2.301647663116455078e-01 -9.527149051427841187e-02 -1.295731067657470703e-01 -1.832400262355804443e-01 -1.941480636596679688e-01 -9.387442469596862793e-02 -3.508341312408447266e-02 -3.534358143806457520e-01 1.900157518684864044e-02 6.526944786310195923e-02 3.367124497890472412e-01 1.862098425626754761e-01 2.600405551493167877e-02 1.454966217279434204e-01 1.212586313486099243e-01 1.028470471501350403e-01 6.421569269150495529e-03 -5.563861876726150513e-02 1.228311955928802490e-01
2.582874596118927002e-01 1.130149215459823608e-01 1.099018305540084839e-01 -1.053320318460464478e-01 1.419082283973693848e-01 3.480566740036010742e-01 -1.350175887346267700e-01 2.463500499725341797e-01 3.675815761089324951e-01 2.140342742204666138e-01 -5.570509284734725952e-02 5.494557321071624756e-02 4.176357761025428772e-02 -4.622796550393104553e-02 2.374486811459064484e-02 -1.759829968214035034e-01 -5.915980413556098938e-02 -3.034977614879608154e-01 3.488134592771530151e-02 -1.352656483650207520e-01 -8.194697648286819458e-02 -4.093486443161964417e-02 -1.531150490045547485e-01 6.238398700952529907e-02 2.192156165838241577e-01 -3.426237106323242188e-01 -3.596813231706619263e-02 -2.593223154544830322e-01 6.984370294958353043e-03 2.093856334686279297e-01 1.279229074716567993e-01 -9.789600223302841187e-02
4.216999933123588562e-02 -1.045720800757408142e-01 1.898200958967208862e-01 -9.245502948760986328e-02 4.171814396977424622e-02 2.534200549125671387e-01 1.120311543345451355e-01 2.465345561504364014e-01 -1.201390773057937622e-01 -2.416005879640579224e-01 5.784985423088073730e-02 -4.726404324173927307e-02 -2.738849222660064697e-01 7.669399678707122803e-02 -2.699505910277366638e-02 -2.232367247343063354e-01 -2.993874847888946533e-01 -3.074265718460083008e-01 1.830691546201705933e-01 2.997229807078838348e-02 -3.921728134155273438e-01 4.435220360755920410e-02 4.788459837436676025e-02 1.248545795679092407e-01 -7.334044575691223145e-02 -1.058662682771682739e-02 1.907363682985305786e-01 5.256167799234390259e-02 3.085748851299285889e-01 2.138317227363586426e-01 1.216336488723754883e-01 -3.155091404914855957e-02
1.794402599334716797e-01 -6.632253527641296387e-02 2.670268118381500244e-01 2.433434575796127319e-01 1.187404966913163662e-03 3.909711539745330811e-01 6.535443663597106934e-02 -4.416178166866302490e-02 -2.098446190357208252e-01 1.515925526618957520e-01 -6.692580878734588623e-02 1.788387596607208252e-01 2.264244481921195984e-02 1.942401677370071411e-01 -4.510362744331359863e-01 -2.730430066585540771e-01 -1.165489107370376587e-01 -1.105217561125755310e-01 -1.091884374618530273e-01 2.977916598320007324e-02 1.918957829475402832e-01 -4.456982389092445374e-02 -2.452590316534042358e-01 3.145783767104148865e-02 1.327468156814575195e-01 -1.834462881088256836e-01 1.636154502630233765e-01 5.354677140712738037e-02 4.559037834405899048e-02 -3.801735118031501770e-02 -1.540859043598175049e-01 8.578334748744964600e-02
5.702555552124977112e-02 -5.459589883685112000e-02 1.328935027122497559e-01 1.353485882282257080e-01 3.740216419100761414e-02 3.126365840435028076e-01 1.086310204118490219e-02 3.093700408935546875e-01 -8.198066055774688721e-02 2.782401740550994873e-01 -1.062853448092937469e-02 3.153433203697204590e-01 -3.347000181674957275e-01 1.138665974140167236e-01 -5.088564008474349976e-02 3.362394124269485474e-02 9.724412858486175537e-02 -1.278524193912744522e-02 1.997436285018920898e-01 -1.808027178049087524e-01 -3.368560224771499634e-02 2.823839187622070312e-01 -3.410262167453765869e-01 9.279873222112655640e-02 7.028209418058395386e-02 5.928283184766769409e-02 2.838204801082611084e-01 -1.192434206604957581e-01 1.530127674341201782e-01 -1.878152973949909210e-02 4.086679965257644653e-02 -1.837419867515563965e-01
5.513674393296241760e-02 2.662225961685180664e-01 -1.060589104890823364e-01 -2.094675302505493164e-01 1.475689560174942017e-01 1.679638773202896118e-01 -6.911817938089370728e-02 1.312647312879562378e-01 5.530637502670288086e-02 7.814207673072814941e-02 -1.323488056659698486e-01 2.654940485954284668e-01 -2.371691912412643433e-01 2.802681326866149902e-01 1.025970503687858582e-01 -2.004125118255615234e-01 -7.340774685144424438e-02 -3.448064029216766357e-01 5.345496535301208496e-02 -2.049495726823806763e-01 -1.949010044336318970e-01 8.796605467796325684e-02 -1.207562442868947983e-02 2.004004418849945068e-01 2.634097076952457428e-02 3.451480269432067871e-01 -2.313273958861827850e-02 -3.716613650321960449e-01 -4.195944219827651978e-02 -4.924032371491193771e-03 -2.931769005954265594e-02 2.317936596227809787e-04
-1.718857288360595703e-01 -7.310713827610015869e-02 -1.566059328615665436e-02 2.569237947463989258e-01 -1.547212246805429459e-03 1.105507686734199524e-01 -5.101528391242027283e-02 1.536320298910140991e-01 -8.855646848678588867e-02 -8.719424158334732056e-02 -1.738775521516799927e-01 4.755347073078155518e-01 -3.084001839160919189e-01 3.872703388333320618e-02 8.741258829832077026e-02 -9.449670463800430298e-02 -2.300638556480407715e-01 -2.619491219520568848e-01 1.801171898841857910e-01 9.948569536209106445e-02 4.135425761342048645e-02 -2.423722445964813232e-01 -1.508578956127166748e-01 5.008029192686080933e-02 8.819405734539031982e-02 3.861372545361518860e-02 3.608622550964355469e-01 -1.659703552722930908e-01 1.782920025289058685e-02 1.924800723791122437e-01 -1.462692022323608398e-01 5.332056898623704910e-03
-1.458823531866073608e-01 6.931544095277786255e-02 9.076767414808273315e-02 -9.961801767349243164e-02 2.197077423334121704e-01 1.831460893154144287e-01 2.883444540202617645e-03 1.627872288227081299e-01 -7.687073200941085815e-02 7.908490300178527832e-02 1.444159299135208130e-01 3.668133318424224854e-01 -1.848724782466888428e-01 -1.230116933584213257e-01 1.139461696147918701e-01 -6.885400414466857910e-02 -1.675976365804672241e-01 -4.359599649906158447e-01 1.254860758781433105e-01 5.444327369332313538e-03 1.245194375514984131e-01 -1.302695572376251221e-01 -9.085410088300704956e-02 -2.087791077792644501e-02 8.598389476537704468e-02 -2.757706046104431152e-01 4.172966182231903076e-01 -1.799161732196807861e-01 1.489982306957244873e-01 -7.867833226919174194e-02 -1.316082626581192017e-01 -4.550792276859283447e-02
1.893262863159179688e-01 -1.547792553901672363e-01 -2.111808955669403076e-02 3.520267456769943237e-02 -8.591673523187637329e-02 1.685056239366531372e-01 -8.191671222448348999e-02 1.629050225019454956e-01 -1.327928453683853149e-01 3.187564909458160400e-01 -2.930416353046894073e-02 1.343534439802169800e-01 -1.085254549980163574e-01 -1.363768428564071655e-01 -1.960577517747879028e-01 -4.157194793224334717e-01 1.186455134302377701e-02 -3.004190623760223389e-01 2.172190099954605103e-01 7.803586125373840332e-02 -3.434931486845016479e-02 7.607416808605194092e-02 1.148533225059509277e-01 3.573859632015228271e-01 2.883530855178833008e-01 1.562469601631164551e-01 1.423191279172897339e-02 -1.571197658777236938e-01 -6.174792535603046417e-03 6.919145584106445312e-02 -2.225219011306762695e-01 -1.065930426120758057e-01
2.206896245479583740e-01 -8.327016979455947876e-02 -1.075603812932968140e-02 1.240219473838806152e-01 6.090027466416358948e-02 1.714996248483657837e-01 -2.546714246273040771e-01 -2.779476344585418701e-01 -4.493895545601844788e-02 1.176805868744850159e-01 -1.007012440823018551e-03 2.805195935070514679e-02 -1.417034268379211426e-01 2.154871672391891479e-01 1.718533337116241455e-01 -8.700497448444366455e-02 5.842540040612220764e-02 -5.494128465652465820e-01 2.933652400970458984e-01 2.099064439535140991e-01 6.535619497299194336e-02 2.236286252737045288e-01 -8.233620971441268921e-02 1.314978897571563721e-01 -9.333632886409759521e-02 1.040610149502754211e-01 7.408810406923294067e-02 -8.191932737827301025e-02 -2.118449509143829346e-01 -9.314028918743133545e-02 -1.807982325553894043e-01 4.039527848362922668e-02
1.859460957348346710e-03 1.471183747053146362e-01 -1.053173560649156570e-02 1.935502439737319946e-01 8.961385488510131836e-02 7.679174840450286865e-02 1.403667628765106201e-01 3.274013102054595947e-01 1.550738327205181122e-02 1.923092603683471680e-01 -1.163580417633056641e-01 5.125518143177032471e-02 -1.157614439725875854e-01 1.457767784595489502e-01 8.435041643679141998e-03 -1.732369512319564819e-01 8.822575211524963379e-03 -4.580540657043457031e-01 -5.525491759181022644e-02 -1.105796247720718384e-01 -1.167142316699028015e-01 -1.185692697763442993e-01 -1.583765894174575806e-01 1.262098401784896851e-01 -1.877101510763168335e-01 -2.169474512338638306e-01 1.216618716716766357e-01 -2.954159379005432129e-01 -4.723970778286457062e-03 2.254553884267807007e-01 -3.579227924346923828e-01 1.569549143314361572e-01
-3.757724165916442871e-02 -2.130040824413299561e-01 1.969082467257976532e-02 1.247472539544105530e-01 1.239178925752639771e-01 1.860881894826889038e-01 -1.311813294887542725e-01 8.123987168073654175e-02 -1.678732186555862427e-01 2.551992610096931458e-02 9.485185146331787109e-02 8.783842623233795166e-02 6.392656266689300537e-02 1.016750559210777283e-01 9.970626980066299438e-02 -3.052105605602264404e-01 -3.883874714374542236e-01 -1.322264522314071655e-01 -4.575167968869209290e-02 2.386545687913894653e-01 -1.076444461941719055e-01 1.143187135457992554e-01 -3.714472949504852295e-01 3.319782018661499023e-01 2.457535117864608765e-01 -8.954989910125732422e-02 -7.618081569671630859e-02 1.190412417054176331e-01 5.226736515760421753e-02 2.513135373592376709e-01 8.335196971893310547e-02 1.974015086889266968e-01
-1.216848343610763550e-01 -9.875722974538803101e-02 1.005864813923835754e-01 5.028785392642021179e-02 2.095492929220199585e-01 1.012317314743995667e-01 -2.096389085054397583e-01 2.147597819566726685e-01 -1.996597945690155029e-01 2.855799533426761627e-02 -9.518326073884963989e-02 6.128595396876335144e-02 -3.643346950411796570e-02 4.108092561364173889e-02 -1.742477118968963623e-01 -1.381915062665939331e-01 -8.648817986249923706e-02 -5.965247154235839844e-01 2.111108452081680298e-01 -2.421758696436882019e-02 -1.895596683025360107e-01 1.541160643100738525e-01 -7.988100498914718628e-02 3.927719295024871826e-01 8.335180580615997314e-02 -1.423424929380416870e-01 -2.080261111259460449e-01 6.886848807334899902e-02 6.367441266775131226e-02 3.623203188180923462e-02 -4.816219583153724670e-02 2.948961779475212097e-02
1.217340677976608276e-01 4.102007672190666199e-02 2.323793061077594757e-02 1.366006880998611450e-01 2.455707788467407227e-01 -1.029508411884307861e-01 3.978849947452545166e-02 3.710591793060302734e-01 1.489907056093215942e-01 9.478478692471981049e-03 -8.402330428361892700e-02 2.443166524171829224e-01 -8.354096114635467529e-02 -2.443638164550065994e-03 1.686945855617523193e-01 -1.643138825893402100e-01 -2.290832847356796265e-01 -4.241622686386108398e-01 -8.094906061887741089e-02 4.441120475530624390e-02 4.346132650971412659e-02 2.188927121460437775e-02 -2.151246070861816406e-01 3.517377078533172607e-01 -1.669459342956542969e-01 -1.212040856480598450e-01 9.313713759183883667e-02 -1.646610349416732788e-01 1.912397146224975586e-02 2.275169044733047485e-01 -2.346312254667282104e-01 6.189730018377304077e-02
-1.119566485285758972e-01 5.567191168665885925e-03 1.990059204399585724e-02 -8.049725741147994995e-02 9.113746136426925659e-02 1.130987927317619324e-01 -1.601053923368453979e-01 2.602253258228302002e-01 -2.298065871000289917e-01 1.585861444473266602e-01 -1.296764314174652100e-01 1.270102411508560181e-01 -6.467433273792266846e-02 4.035609960556030273e-02 1.846982985734939575e-01 -3.535650297999382019e-02 -3.916582167148590088e-01 -4.500956535339355469e-01 1.667710542678833008e-01 1.710124462842941284e-01 2.252945601940155029e-01 -5.456097424030303955e-02 -3.359778523445129395e-01 9.889161586761474609e-02 -1.439160853624343872e-01 8.674622327089309692e-02 1.835262775421142578e-01 -2.708764746785163879e-02 -6.163858808577060699e-03 2.835915051400661469e-02 -1.721584945917129517e-01 -1.773662716150283813e-01
7.381410151720046997e-02 7.763250917196273804e-02 8.593025058507919312e-02 -3.237632289528846741e-02 6.437313556671142578e-02 2.686521708965301514e-01 1.386967152357101440e-01 8.064869046211242676e-02 -2.208305299282073975e-01 -3.457461018115282059e-03 6.086014211177825928e-02 2.226829826831817627e-01 -4.227647781372070312e-01 1.772372797131538391e-02 3.165491297841072083e-02 -1.463015824556350708e-01 -5.045659095048904419e-02 1.044748723506927490e-01 -6.158820167183876038e-02 3.993911147117614746e-01 2.367627918720245361e-01 2.316084951162338257e-01 -1.834958642721176147e-01 3.109370544552803040e-02 5.937564373016357422e-02 -2.264492213726043701e-02 4.102252721786499023e-01 -1.530187278985977173e-01 2.114361152052879333e-02 2.056794911623001099e-01 -1.217049285769462585e-01 1.042318344116210938e-02
2.874494343996047974e-02 -1.372158527374267578e-01 -1.648973375558853149e-01 -5.090579763054847717e-02 -2.394835278391838074e-02 1.987848579883575439e-01 -1.397746056318283081e-01 6.347745656967163086e-03 -3.286415338516235352e-02 2.506571076810359955e-02 5.290501937270164490e-02 3.126187026500701904e-01 -1.831688880920410156e-01 -7.463985588401556015e-03 8.908873051404953003e-02 -3.261790275573730469e-01 -2.085645943880081177e-01 -1.632928997278213501e-01 1.644342094659805298e-01 -1.562843322753906250e-01 2.040615826845169067e-01 2.495804280042648315e-01 1.123780850321054459e-02 3.450659513473510742e-01 -5.868209153413772583e-02 5.522944778203964233e-02 2.463741749525070190e-01 -3.316630721092224121e-01 3.413183689117431641e-01 -4.219902306795120239e-02 -2.201976999640464783e-02 -3.033565822988748550e-03
-3.128130137920379639e-01 -9.348768740892410278e-02 2.356652170419692993e-02 7.365434616804122925e-02 2.155134975910186768e-01 3.963778540492057800e-02 -1.016473099589347839e-01 2.567154765129089355e-01 -4.798754677176475525e-02 2.955047786235809326e-01 -3.406039774417877197e-01 1.000636890530586243e-01 -3.031541705131530762e-01 1.243797913193702698e-01 1.206335425376892090e-01 -2.903012745082378387e-02 -2.761469185352325439e-01 -8.294630050659179688e-02 -4.854428023099899292e-02 1.769950836896896362e-01 -2.600902020931243896e-01 2.095063030719757080e-01 -8.594998717308044434e-02 2.105487883090972900e-01 -1.981211304664611816e-01 -3.841999918222427368e-02 1.765710413455963135e-01 -4.958943277597427368e-02 1.395913064479827881e-01 3.889828175306320190e-02 -2.204116433858871460e-01 -2.709746733307838440e-02
2.516249939799308777e-02 9.291690774261951447e-03 1.077173203229904175e-01 7.297959923744201660e-02 -1.032032519578933716e-01 2.289601564407348633e-01 1.398089714348316193e-02 3.753449916839599609e-01 -2.162813693284988403e-01 1.687796264886856079e-01 -4.415763542056083679e-02 1.503260880708694458e-01 -2.789400219917297363e-01 1.880900710821151733e-01 -2.820304408669471741e-02 -1.036254465579986572e-01 1.433894783258438110e-01 1.072185207158327103e-02 1.440994292497634888e-01 -1.899406462907791138e-01 -9.725982695817947388e-02 3.217605948448181152e-01 -4.287760257720947266e-01 1.156384050846099854e-01 -1.401100307703018188e-02 -6.137895956635475159e-02 2.658191323280334473e-01 -1.154023259878158569e-01 1.935034692287445068e-01 -4.868177324533462524e-02 -2.225484512746334076e-02 -1.941374540328979492e-01
-7.209859788417816162e-02 -6.091641262173652649e-02 1.284476816654205322e-01 -6.140636652708053589e-02 2.206812202930450439e-01 1.754228174686431885e-01 2.095960527658462524e-01 -9.866341017186641693e-03 -7.253970205783843994e-02 4.530096352100372314e-01 -2.820238005369901657e-03 2.837049663066864014e-01 -3.941002488136291504e-02 1.083294488489627838e-02 -7.253965735435485840e-02 -1.049417108297348022e-01 -3.331998288631439209e-01 -6.245687976479530334e-02 6.907277554273605347e-02 -2.311238944530487061e-01 -6.453771144151687622e-02 1.529612392187118530e-01 -8.742978423833847046e-02 -6.812256574630737305e-02 1.110191568732261658e-01 -2.966300547122955322e-01 5.730873718857765198e-02 1.741469204425811768e-01 1.353165507316589355e-02 1.624394655227661133e-01 -2.794792354106903076e-01 -2.946778833866119385e-01
1.208017840981483459e-01 -4.593908786773681641e-02 2.722628712654113770e-01 8.140246570110321045e-02 2.774029374122619629e-01 3.086181879043579102e-01 2.310780137777328491e-01 9.405247122049331665e-02 2.041545361280441284e-01 7.738933712244033813e-02 -4.829417914152145386e-02 1.633949726819992065e-01 -7.027161866426467896e-02 -4.076459631323814392e-02 -2.509075999259948730e-01 -1.933003962039947510e-01 -3.434327244758605957e-01 -7.541296631097793579e-02 2.387250959873199463e-01 -1.551186889410018921e-01 1.405223160982131958e-01 5.126443505287170410e-02 -2.041411101818084717e-01 1.998864859342575073e-01 8.241927623748779297e-02 1.501847337931394577e-02 1.306875199079513550e-01 1.977847814559936523e-01 -5.358976125717163086e-02 -4.547778517007827759e-02 -3.005591332912445068e-01 1.315479278564453125e-01
1.580843888223171234e-02 1.294501721858978271e-01 2.033353000879287720e-01 -1.663898676633834839e-01 1.795622259378433228e-01 3.406109213829040527e-01 -1.208579093217849731e-01 9.145392477512359619e-02 -3.453617095947265625e-01 -5.685587227344512939e-02 -7.052389532327651978e-02 8.772725611925125122e-02 -6.758551299571990967e-02 1.397756636142730713e-01 -5.234939604997634888e-02 -2.584203779697418213e-01 -4.287123084068298340e-01 -9.611427038908004761e-02 3.391241729259490967e-01 2.040325850248336792e-01 3.807201236486434937e-02 9.094419330358505249e-02 -1.494798511266708374e-01 3.009833395481109619e-02 2.431618748232722282e-03 8.903933316469192505e-02 5.807105824351310730e-02 -6.745879538357257843e-03 3.548031300306320190e-02 5.919385701417922974e-02 -3.382462263107299805e-01 -2.770160883665084839e-02
8.854229748249053955e-02 1.231094449758529663e-01 2.573794722557067871e-01 2.598116546869277954e-02 2.337229065597057343e-02 2.625768482685089111e-01 1.711107343435287476e-01 2.319399118423461914e-01 -3.410521149635314941e-02 1.514523178339004517e-01 8.656248450279235840e-03 7.465133816003799438e-02 -3.670086860656738281e-01 1.423556208610534668e-01 1.903599053621292114e-01 -5.541960522532463074e-02 1.132021658122539520e-02 -3.777736052870750427e-02 7.915837317705154419e-02 3.409918164834380150e-03 -1.041389778256416321e-01 3.812444806098937988e-01 -3.345015645027160645e-01 1.279117763042449951e-01 1.194885596632957458e-01 3.506889939308166504e-01 1.440773904323577881e-01 -1.273560225963592529e-01 1.588879376649856567e-01 -8.575072139501571655e-02 -1.063725352287292480e-01 -1.518883854150772095e-01
8.363726735115051270e-02 -1.392106860876083374e-01 3.378732129931449890e-02 -2.495631016790866852e-02 -1.687719970941543579e-01 2.936884462833404541e-01 -1.860592365264892578e-01 8.410644531250000000e-02 -4.849858954548835754e-02 1.311734318733215332e-01 2.139292955398559570e-01 2.951039969921112061e-01 -1.522323302924633026e-02 1.376280486583709717e-01 -5.022640898823738098e-02 -3.773695826530456543e-01 -1.834255158901214600e-01 -1.345074772834777832e-01 -8.011285960674285889e-02 -2.514801025390625000e-01 -4.593192785978317261e-02 8.754053711891174316e-02 -2.109415072482079268e-05 2.580194473266601562e-01 2.025603502988815308e-01 -3.469187915325164795e-01 -6.707573682069778442e-02 1.981049403548240662e-02 -1.313067879527807236e-02 3.072309792041778564e-01 -1.215285733342170715e-01 -1.598925590515136719e-01
5.891399085521697998e-02 -3.459938988089561462e-02 1.055580899119377136e-01 -6.977751106023788452e-02 3.568797409534454346e-01 5.680361390113830566e-01 2.533088065683841705e-02 4.865229502320289612e-02 1.000296697020530701e-01 1.572211235761642456e-01 8.812006562948226929e-02 1.537564694881439209e-01 -6.096030026674270630e-02 1.019666492938995361e-01 -2.003288567066192627e-01 -3.108942508697509766e-01 -9.234724938869476318e-02 -1.838392317295074463e-01 -8.302837610244750977e-02 -2.574759423732757568e-01 -1.568613648414611816e-01 1.122204735875129700e-01 -1.312568634748458862e-01 2.500021085143089294e-02 1.100948527455329895e-01 -4.879480227828025818e-02 -1.499510854482650757e-01 -2.579690515995025635e-01 -1.456879079341888428e-01 -4.550695791840553284e-02 9.818737208843231201e-02 -4.707743600010871887e-02
-1.936805099248886108e-01 -1.316234767436981201e-01 4.503813385963439941e-02 2.141118347644805908e-01 1.048265323042869568e-01 1.279134452342987061e-01 -1.756223887205123901e-01 9.302584081888198853e-02 1.006064489483833313e-01 1.883687078952789307e-01 -2.643105387687683105e-01 -4.135860875248908997e-02 1.340394616127014160e-01 1.750208586454391479e-01 -2.703111767768859863e-01 -3.811517357826232910e-01 -1.302100867033004761e-01 -2.191065400838851929e-01 -8.409816026687622070e-02 -5.842147395014762878e-02 -1.749423146247863770e-01 1.780590415000915527e-01 -3.519697785377502441e-01 2.790683135390281677e-02 2.046466618776321411e-01 -2.085717581212520599e-02 1.886015832424163818e-01 9.081608802080154419e-02 -1.666977405548095703e-01 -1.584655791521072388e-01 -1.269410550594329834e-01 -1.695831418037414551e-01
-3.080902993679046631e-02 -1.359541863203048706e-01 2.677096724510192871e-01 -1.496341973543167114e-01 2.132708579301834106e-01 2.793869972229003906e-01 1.867433786392211914e-01 1.207267716526985168e-01 2.749435007572174072e-01 1.894287467002868652e-01 2.540802024304866791e-02 1.805925965309143066e-01 -4.362386837601661682e-02 -1.232255920767784119e-01 -1.945117563009262085e-01 -1.414240151643753052e-01 -3.240446746349334717e-01 -2.376646697521209717e-01 -3.096303157508373260e-02 -8.967340737581253052e-02 -5.244198814034461975e-02 8.471411466598510742e-02 -1.162547618150711060e-01 2.580546587705612183e-02 6.152160465717315674e-02 -2.276073098182678223e-01 2.868020832538604736e-01 3.239331841468811035e-01 -1.806938461959362030e-02 7.989282906055450439e-02 -2.217494547367095947e-01 -2.453073114156723022e-02
1.028797850012779236e-01 -7.610994577407836914e-02 4.398628324270248413e-02 2.161651402711868286e-01 -1.967362612485885620e-01 4.869302213191986084e-01 -5.311276018619537354e-02 1.575357019901275635e-01 1.573916152119636536e-02 2.541773915290832520e-01 1.152955666184425354e-01 1.017836928367614746e-01 1.402987688779830933e-01 2.334000309929251671e-04 -1.968365311622619629e-01 -3.600711002945899963e-02 -6.550674140453338623e-02 -3.141384124755859375e-01 -1.509202718734741211e-01 1.805891841650009155e-01 -2.216436862945556641e-01 1.586453914642333984e-01 -2.321768850088119507e-01 9.168000519275665283e-02 3.146306844428181648e-03 -6.193928420543670654e-02 -6.801097840070724487e-02 -9.557196870446205139e-03 -2.995896153151988983e-02 4.088985621929168701e-01 2.678190357983112335e-02 1.045912131667137146e-01
-6.609201431274414062e-02 -1.896653324365615845e-01 2.249902579933404922e-03 -1.677343547344207764e-01 7.287164032459259033e-02 1.670397073030471802e-01 -2.026942819356918335e-01 1.633099652826786041e-02 7.446333020925521851e-02 4.667637497186660767e-02 2.719972431659698486e-01 1.816963553428649902e-01 -5.123016983270645142e-02 -7.330206036567687988e-02 5.770471692085266113e-02 -1.076462864875793457e-01 -2.666561305522918701e-01 -3.025039136409759521e-01 -2.556432783603668213e-01 9.671310335397720337e-02 -1.554592251777648926e-01 1.786648035049438477e-01 -1.646816581487655640e-01 3.015366196632385254e-01 -5.683246999979019165e-02 -2.610630691051483154e-01 1.862448081374168396e-02 8.394201844930648804e-02 1.780000776052474976e-01 3.220166862010955811e-01 -2.903111577033996582e-01 -9.710532426834106445e-02
-1.118541136384010315e-01 -3.910050690174102783e-01 2.376594208180904388e-02 3.974115103483200073e-02 1.020708307623863220e-02 3.929845988750457764e-01 2.701074630022048950e-02 2.153505384922027588e-01 9.638604521751403809e-02 2.260258644819259644e-01 -5.468672513961791992e-02 -1.191311180591583252e-01 -2.286145538091659546e-01 1.956021636724472046e-01 1.539882868528366089e-01 4.135026782751083374e-02 -2.541647255420684814e-01 -1.490135490894317627e-01 7.215481996536254883e-02 2.411420345306396484e-01 5.912751704454421997e-02 -1.320353299379348755e-01 -1.011889651417732239e-01 2.684651911258697510e-01 4.253118764609098434e-03 -1.275486201047897339e-01 1.999109387397766113e-01 -3.847861289978027344e-02 -1.276210248470306396e-01 -1.886841952800750732e-01 2.543374300003051758e-01 -9.795034676790237427e-02
-2.050914466381072998e-01 -1.944070309400558472e-01 2.416011542081832886e-01 1.403287053108215332e-01 8.677574247121810913e-02 1.400339156389236450e-01 -5.639398470520973206e-02 8.935208432376384735e-03 7.182995229959487915e-02 3.863475024700164795e-01 -4.026133194565773010e-02 2.647534906864166260e-01 -3.073588479310274124e-03 5.154418945312500000e-02 -3.137851953506469727e-01 -1.724826395511627197e-01 -1.750107258558273315e-01 -2.810130119323730469e-01 7.513496279716491699e-02 -8.274972438812255859e-02 -1.983855515718460083e-01 2.246419340372085571e-01 -6.847441196441650391e-02 4.800529778003692627e-02 2.690049111843109131e-01 8.681904524564743042e-02 2.062681168317794800e-01 1.984158717095851898e-02 -1.572350412607192993e-01 -1.859946250915527344e-01 -1.454518437385559082e-01 -1.801256537437438965e-01
-7.012053579092025757e-02 8.436093479394912720e-02 1.262959539890289307e-01 2.225876152515411377e-01 3.095182180404663086e-01 -7.385556399822235107e-02 -1.524835973978042603e-01 1.758093088865280151e-01 -1.493492722511291504e-01 1.589294224977493286e-01 2.966407500207424164e-02 9.825573861598968506e-02 5.478584021329879761e-02 1.293999701738357544e-01 -9.676450490951538086e-02 -2.249506488442420959e-02 -1.441810429096221924e-01 -4.216113388538360596e-01 3.349629938602447510e-01 3.327556326985359192e-02 -6.395337730646133423e-02 1.796272248029708862e-01 -2.742019295692443848e-01 2.951425909996032715e-01 1.206209287047386169e-01 -1.535580754280090332e-01 2.016711048781871796e-02 -8.163921535015106201e-02 -1.967273354530334473e-01 -1.736654639244079590e-01 -1.491387188434600830e-01 1.803677827119827271e-01
4.936851933598518372e-02 -1.067887842655181885e-01 4.876242484897375107e-03 2.663627639412879944e-02 1.976888254284858704e-02 3.076692819595336914e-01 -2.900286316871643066e-01 7.412286475300788879e-03 -2.121347784996032715e-01 7.228954881429672241e-02 -1.024792119860649109e-01 2.937673032283782959e-01 -3.848438560962677002e-01 -6.470356881618499756e-02 7.936180382966995239e-02 -1.585927009582519531e-01 6.579057872295379639e-02 2.545089647173881531e-02 2.125613577663898468e-02 2.630037255585193634e-02 -3.456215187907218933e-02 2.441763728857040405e-01 -2.872649729251861572e-01 5.545784160494804382e-02 -7.194912433624267578e-02 1.089807525277137756e-01 4.898549020290374756e-01 -4.580277204513549805e-02 -1.386102382093667984e-02 3.538251295685768127e-02 -2.430093437433242798e-01 -5.739018693566322327e-02
2.184804379940032959e-01 -6.763419508934020996e-02 3.287320733070373535e-01 -1.793826073408126831e-01 8.220642060041427612e-02 6.214451789855957031e-02 -2.140018530189990997e-02 1.117404270917177200e-02 4.335448890924453735e-02 1.237361505627632141e-01 -6.907998770475387573e-02 1.703404039144515991e-01 -1.889402419328689575e-01 1.616852730512619019e-01 -2.687818706035614014e-01 -4.717376530170440674e-01 1.190706156194210052e-02 -8.651383966207504272e-02 8.132176101207733154e-02 1.184745654463768005e-01 5.171203613281250000e-02 5.550874769687652588e-02 -2.795851230621337891e-01 2.038515657186508179e-01 8.022896200418472290e-02 -2.208143025636672974e-01 3.126909434795379639e-01 1.852736175060272217e-01 -1.415754575282335281e-02 -3.250176832079887390e-02 3.525999933481216431e-02 2.123566269874572754e-01
6.354814022779464722e-02 -4.103887453675270081e-02 1.298929452896118164e-01 1.638494431972503662e-01 -6.112379208207130432e-02 2.565160393714904785e-01 -1.014802791178226471e-02 8.669518679380416870e-02 7.199023663997650146e-02 2.125983387231826782e-01 -1.051845178008079529e-01 1.760133504867553711e-01 -4.444807767868041992e-01 -4.890860989689826965e-02 -6.528875976800918579e-02 -8.874931372702121735e-03 6.546018272638320923e-02 -5.350179225206375122e-02 3.046948835253715515e-02 -1.092600524425506592e-01 -9.016625583171844482e-02 2.182307541370391846e-01 -4.650938510894775391e-01 1.071241572499275208e-01 8.631320297718048096e-02 1.221449300646781921e-01 4.269968569278717041e-01 -2.026741206645965576e-01 7.491305470466613770e-02 4.269309341907501221e-02 -9.170827269554138184e-02 -1.072730123996734619e-01
6.824234127998352051e-02 -2.009637206792831421e-01 1.307984907180070877e-02 2.499968707561492920e-01 2.172771394252777100e-01 2.718876302242279053e-01 -2.919624745845794678e-01 2.342768013477325439e-01 -1.494306623935699463e-01 1.602739989757537842e-01 -1.074087992310523987e-01 2.345421612262725830e-01 1.242673844099044800e-01 5.172368511557579041e-02 -2.908172011375427246e-01 -9.365212172269821167e-02 -2.248306423425674438e-01 -1.824494898319244385e-01 8.881147205829620361e-02 -1.407213211059570312e-01 -2.743245363235473633e-01 2.175861448049545288e-01 -4.022433981299400330e-02 2.681054174900054932e-01 2.060279399156570435e-01 -8.097088336944580078e-02 1.233590487390756607e-02 -1.055741980671882629e-01 1.275008916854858398e-01 -7.758983410894870758e-03 -1.280824244022369385e-01 -6.598116457462310791e-02
3.302101045846939087e-02 -4.583175294101238251e-03 4.026865214109420776e-02 1.366666257381439209e-01 1.558955162763595581e-01 8.289673924446105957e-02 -2.133382856845855713e-01 1.814201772212982178e-01 5.624521523714065552e-03 2.203278392553329468e-01 4.241808503866195679e-02 -7.595195621252059937e-02 -2.073930203914642334e-01 9.463992714881896973e-02 1.008558198809623718e-01 -2.519263625144958496e-01 -1.122094541788101196e-01 -3.208112418651580811e-01 -7.253815233707427979e-02 -3.190918266773223877e-01 -2.071539908647537231e-01 -1.227657347917556763e-01 -3.507186174392700195e-01 1.305681765079498291e-01 -2.805619537830352783e-01 -1.433514505624771118e-01 2.173132449388504028e-01 1.727659255266189575e-02 9.394892491400241852e-03 1.595590114593505859e-01 -2.519660294055938721e-01 1.754590570926666260e-01
-1.725425422191619873e-01 1.528408192098140717e-02 -5.359160900115966797e-02 1.753389686346054077e-01 7.466839998960494995e-02 2.630459964275360107e-01 2.473564893007278442e-01 3.691758215427398682e-01 6.772162020206451416e-02 -1.147557143121957779e-02 5.952863395214080811e-02 2.586424052715301514e-01 -4.787785187363624573e-02 -1.368022114038467407e-01 1.430597901344299316e-01 -1.985797584056854248e-01 1.113284453749656677e-01 -4.097775220870971680e-01 1.263024210929870605e-01 1.942906528711318970e-03 1.277303844690322876e-01 -1.102840993553400040e-02 -2.985555231571197510e-01 7.131043076515197754e-02 1.153229847550392151e-01 1.209661643952131271e-02 9.509170800447463989e-02 -4.999624565243721008e-02 5.703242868185043335e-02 1.205474659800529480e-01 -3.858532905578613281e-01 -9.742016345262527466e-02
-2.264353260397911072e-02 2.840922772884368896e-01 -5.562375858426094055e-02 5.713167414069175720e-02 2.008691877126693726e-01 9.139155596494674683e-02 7.789999991655349731e-02 2.240024507045745850e-01 8.052339404821395874e-02 1.812422573566436768e-01 -2.352046519517898560e-01 1.358004361391067505e-01 -1.878649741411209106e-01 2.591106481850147247e-02 -1.252712681889533997e-02 -4.337660968303680420e-02 -1.530634611845016479e-01 -4.988980889320373535e-01 -9.399516135454177856e-02 -3.898466005921363831e-02 -2.593470215797424316e-01 -6.105951219797134399e-02 -2.980619966983795166e-01 1.086818799376487732e-01 -1.878256499767303467e-01 -1.919683963060379028e-01 2.341783642768859863e-01 1.546321623027324677e-02 1.038484275341033936e-01 1.713563948869705200e-01 -1.859840899705886841e-01 -1.023280620574951172e-02
1.339350789785385132e-01 -3.771263659000396729e-01 1.002070754766464233e-01 9.883148968219757080e-02 1.827007979154586792e-01 2.545279562473297119e-01 -1.436243355274200439e-01 2.275413721799850464e-01 -1.330572366714477539e-01 6.342777516692876816e-03 -5.529554560780525208e-02 1.195332109928131104e-01 7.930392399430274963e-03 1.531598251312971115e-02 8.552561700344085693e-02 -2.200350463390350342e-01 -1.826519668102264404e-01 -4.446903169155120850e-01 -1.125697419047355652e-01 1.941715329885482788e-01 1.468992084264755249e-01 -2.082728892564773560e-01 -1.382061541080474854e-01 3.079245425760746002e-02 -2.092826962471008301e-01 -1.245274841785430908e-01 -4.003195092082023621e-02 -1.476039737462997437e-01 -2.921265363693237305e-01 -3.901382908225059509e-02 1.138924285769462585e-01 -9.656028449535369873e-02
7.196572609245777130e-03 -1.001053005456924438e-01 4.870767891407012939e-02 -1.084029078483581543e-01 -3.447840809822082520e-01 1.882188469171524048e-01 -1.443002186715602875e-02 1.650492548942565918e-01 -9.233900159597396851e-02 1.657436937093734741e-01 8.957955241203308105e-02 2.505682595074176788e-02 -2.026777416467666626e-01 2.648746669292449951e-01 -2.031646072864532471e-01 -2.755942642688751221e-01 -3.337773680686950684e-01 -1.851473934948444366e-02 -5.999848246574401855e-02 2.714374475181102753e-02 -1.871609091758728027e-01 2.578312754631042480e-01 -2.763228714466094971e-01 1.238363757729530334e-01 1.312226355075836182e-01 -2.687499523162841797e-01 4.366355389356613159e-02 -9.608217328786849976e-02 -1.844628155231475830e-01 2.268008142709732056e-01 -1.141918599605560303e-01 1.120943725109100342e-01
-1.777271367609500885e-02 4.556567221879959106e-02 1.049616932868957520e-01 1.050993725657463074e-01 2.524348199367523193e-01 -5.891677737236022949e-02 1.380642643198370934e-03 1.505918949842453003e-01 2.787793055176734924e-02 1.094384938478469849e-01 -2.633252739906311035e-01 3.432648777961730957e-01 -1.767522841691970825e-01 -1.012717466801404953e-02 4.061516374349594116e-02 -1.232597008347511292e-01 -2.854163348674774170e-01 -3.371238112449645996e-01 1.467579305171966553e-01 2.022436559200286865e-01 5.849203839898109436e-02 -2.614837512373924255e-02 -2.715407907962799072e-01 3.499881923198699951e-01 1.428999565541744232e-02 -1.189836934208869934e-01 1.053955964744091034e-02 1.006361376494169235e-02 1.151995509862899780e-01 8.245715498924255371e-02 -3.779991865158081055e-01 4.632213339209556580e-02
-6.683190912008285522e-02 -9.817086160182952881e-02 2.049071043729782104e-01 9.984757751226425171e-02 6.081839557737112045e-03 2.720039188861846924e-01 1.557553280144929886e-02 2.934468984603881836e-01 -3.981159999966621399e-02 1.726136356592178345e-01 8.393141906708478928e-04 2.665448784828186035e-01 -3.773758709430694580e-01 9.057282656431198120e-02 -6.296167522668838501e-02 -8.824434131383895874e-02 3.564143553376197815e-02 -2.125016227364540100e-02 1.132103800773620605e-01 -2.050560563802719116e-01 -5.900426954030990601e-02 3.624695837497711182e-01 -2.767506837844848633e-01 1.289210561662912369e-02 1.222127228975296021e-01 5.168182775378227234e-03 3.675030171871185303e-01 -1.824260354042053223e-01 9.419050067663192749e-02 -9.352187067270278931e-02 3.603557124733924866e-02 -1.958106011152267456e-01
2.587924897670745850e-01 -1.979488283395767212e-01 1.595403254032135010e-01 2.158287465572357178e-01 -3.169060871005058289e-02 4.864703118801116943e-01 8.076895959675312042e-03 -6.524778157472610474e-02 -3.701890408992767334e-01 1.189688965678215027e-01 -1.249968912452459335e-02 3.099991679191589355e-01 -5.986647307872772217e-02 -7.619233429431915283e-02 -1.778040230274200439e-01 -2.038589417934417725e-01 1.280249375849962234e-02 -2.308829575777053833e-01 6.257512420415878296e-02 -6.552698463201522827e-02 5.697757378220558167e-02 1.038661897182464600e-01 -1.392096132040023804e-01 2.479071170091629028e-01 -8.279363065958023071e-02 -1.362149268388748169e-01 8.765972405672073364e-02 1.736010164022445679e-01 9.792827069759368896e-02 -1.064607277512550354e-01 -9.537991881370544434e-02 -3.461998654529452324e-03
-8.074503391981124878e-02 -4.736647754907608032e-02 1.358211785554885864e-01 1.611143052577972412e-01 -4.992265254259109497e-02 2.606749236583709717e-01 6.500285863876342773e-02 2.661568224430084229e-01 -5.708879604935646057e-02 2.956795096397399902e-01 9.461241215467453003e-02 3.016536831855773926e-01 -4.042808115482330322e-01 2.153377979993820190e-01 -7.950250804424285889e-02 2.136538363993167877e-02 4.227622598409652710e-02 1.339637953788042068e-02 2.318015694618225098e-01 -1.558630317449569702e-01 -8.119127899408340454e-02 3.489332199096679688e-01 -2.883161008358001709e-01 7.415729016065597534e-02 -5.348941776901483536e-03 9.018736332654953003e-02 2.563678026199340820e-01 -1.085659116506576538e-01 4.745943844318389893e-02 1.453835889697074890e-02 1.316130347549915314e-02 -9.394929558038711548e-02
1.243881061673164368e-01 1.522987633943557739e-01 1.385633051395416260e-01 2.811697125434875488e-01 2.118415385484695435e-01 2.087276875972747803e-01 8.991922438144683838e-02 4.483714699745178223e-02 -1.245388537645339966e-01 -6.975705921649932861e-02 1.825063675642013550e-01 2.312324754893779755e-02 1.386520415544509888e-01 1.779425740242004395e-01 -1.411828845739364624e-01 -4.198378324508666992e-01 -1.863590329885482788e-01 -3.250889778137207031e-01 -7.064712047576904297e-02 -1.015727892518043518e-01 8.091821521520614624e-02 2.492742240428924561e-01 -1.169968992471694946e-01 2.064256668090820312e-01 1.315788775682449341e-01 -2.110578864812850952e-01 -7.600377500057220459e-02 -7.077851146459579468e-02 -5.103698745369911194e-02 2.805416584014892578e-01 -1.686231344938278198e-01 -1.184938661754131317e-02
6.179675459861755371e-02 -1.701450794935226440e-01 1.916388869285583496e-01 5.856167152523994446e-02 3.674414157867431641e-01 2.595923840999603271e-01 -1.550666242837905884e-01 1.470678299665451050e-01 -1.837237179279327393e-01 2.256799042224884033e-01 1.693179272115230560e-02 2.018817663192749023e-01 -8.850250393152236938e-02 1.072899773716926575e-01 -2.409392595291137695e-01 -7.467332482337951660e-02 -2.509647905826568604e-01 -2.573836445808410645e-01 -4.269943013787269592e-02 9.745236486196517944e-02 -3.676560223102569580e-01 1.938648074865341187e-01 3.607257828116416931e-02 2.701815962791442871e-01 -9.531670063734054565e-02 6.649503856897354126e-02 -7.905826717615127563e-02 -1.142777279019355774e-01 9.252479672431945801e-02 -2.019525319337844849e-01 1.922587864100933075e-02 -1.284617930650711060e-02
9.787045419216156006e-02 -1.771955490112304688e-01 1.107102110981941223e-01 2.246912866830825806e-01 1.308462768793106079e-01 3.812610507011413574e-01 7.107240706682205200e-02 -9.494604915380477905e-02 -9.095031023025512695e-02 1.140736266970634460e-01 3.642717003822326660e-02 1.720699369907379150e-01 -1.396766752004623413e-01 -4.801184311509132385e-02 -2.310834527015686035e-01 -3.631703257560729980e-01 -1.579413004219532013e-02 -1.805972009897232056e-01 -7.202597707509994507e-02 -8.129596710205078125e-02 7.095816079527139664e-03 2.786489427089691162e-01 -2.078440636396408081e-01 2.951622903347015381e-01 2.043343633413314819e-01 -1.106189191341400146e-01 3.606291115283966064e-02 9.707209467887878418e-02 2.782249450683593750e-01 -2.212351560592651367e-01 -1.290586590766906738e-01 2.621629042550921440e-03
4.248306155204772949e-02 7.214941550046205521e-03 1.850210726261138916e-01 8.258783072233200073e-02 -5.912411492317914963e-03 3.107047379016876221e-01 9.019377082586288452e-02 3.332136273384094238e-01 -3.358618915081024170e-02 2.181905210018157959e-01 -2.106577344238758087e-02 9.211802482604980469e-02 -4.760572016239166260e-01 1.063612848520278931e-01 3.501592576503753662e-02 -2.603270113468170166e-02 7.634438574314117432e-02 -1.162696629762649536e-01 2.148265838623046875e-01 -7.832221686840057373e-02 -4.169004410505294800e-02 2.986270189285278320e-01 -3.175814151763916016e-01 6.891031563282012939e-02 1.627706922590732574e-02 1.074906066060066223e-01 3.346875309944152832e-01 -4.033884406089782715e-02 1.570389717817306519e-01 -6.760495901107788086e-02 -5.499296262860298157e-02 -1.340400278568267822e-01
5.179122835397720337e-02 1.910543143749237061e-01 2.702998518943786621e-01 2.269067615270614624e-01 1.050048042088747025e-02 4.789840802550315857e-02 5.145623907446861267e-02 1.247330307960510254e-01 8.411772549152374268e-02 7.735873758792877197e-02 -1.360140889883041382e-01 3.006557524204254150e-01 3.123954497277736664e-02 2.225364446640014648e-01 1.725290566682815552e-01 -3.381142020225524902e-01 -3.482103943824768066e-01 -2.169979661703109741e-01 -2.042711228132247925e-01 6.375878304243087769e-02 -6.462512910366058350e-02 1.356613785028457642e-01 -3.976184129714965820e-01 1.434001177549362183e-01 -9.994067996740341187e-02 9.096264094114303589e-02 -6.737759709358215332e-02 -3.266174113377928734e-03 5.226821452379226685e-02 -2.318382710218429565e-01 -2.895889617502689362e-02 -6.008098274469375610e-02
1.146654337644577026e-01 1.424111872911453247e-01 3.857883512973785400e-01 1.822564005851745605e-01 -2.638834714889526367e-02 1.555137783288955688e-01 -1.191112864762544632e-02 1.554523855447769165e-01 -1.262964680790901184e-02 2.759130597114562988e-01 6.241753324866294861e-02 1.276858150959014893e-01 -4.600841924548149109e-02 1.730318181216716766e-02 1.603130847215652466e-01 -2.362849265336990356e-01 1.683763265609741211e-01 -3.276349604129791260e-01 6.437839567661285400e-02 -4.078890010714530945e-02 -1.016757115721702576e-01 1.048298738896846771e-02 -2.462783008813858032e-01 2.940592356026172638e-02 -1.710812002420425415e-01 6.526535004377365112e-02 2.401367127895355225e-01 -5.365973338484764099e-02 3.789754807949066162e-01 -6.098610535264015198e-02 -3.153539299964904785e-01 2.379482425749301910e-02
-5.993521958589553833e-02 2.329275477677583694e-03 1.179273203015327454e-01 1.650309860706329346e-01 1.641373038291931152e-01 1.683051437139511108e-01 -1.911955326795578003e-01 2.197524011135101318e-01 -1.962205320596694946e-01 4.743786528706550598e-02 1.617239229381084442e-02 3.238943591713905334e-02 6.374730914831161499e-02 1.484323292970657349e-01 -2.057460397481918335e-01 -1.709448993206024170e-01 -2.715569436550140381e-01 -3.935446739196777344e-01 1.448531448841094971e-01 -2.316279262304306030e-01 -1.616783738136291504e-01 2.249121665954589844e-01 -9.541251510381698608e-02 4.622036516666412354e-01 1.674162447452545166e-01 -1.380019485950469971e-01 -7.485004141926765442e-03 7.597209513187408447e-02 -8.555414527654647827e-02 -1.689353771507740021e-02 2.665115892887115479e-02 1.072456762194633484e-01
-1.209312230348587036e-01 4.671014845371246338e-03 -1.077869087457656860e-01 1.805300451815128326e-02 1.861308962106704712e-01 1.588299721479415894e-01 -1.102726068347692490e-02 2.561815083026885986e-01 -3.807733952999114990e-02 7.631968241184949875e-03 -1.897134333848953247e-01 2.675799727439880371e-01 -3.650113046169281006e-01 -3.408787306398153305e-03 1.116830408573150635e-01 -2.618548274040222168e-01 -3.310899809002876282e-02 -2.927247583866119385e-01 2.898764014244079590e-01 3.973527997732162476e-02 -4.626992717385292053e-02 9.915155172348022461e-02 -2.671899497509002686e-01 2.922394499182701111e-02 -1.463458687067031860e-01 -3.512910306453704834e-01 -1.475621759891510010e-02 -1.486485153436660767e-01 2.499099634587764740e-02 1.352217495441436768e-01 -1.974131911993026733e-01 -2.068277895450592041e-01
-5.611180514097213745e-02 -6.199100241065025330e-02 1.657959520816802979e-01 5.596454814076423645e-02 -6.820084154605865479e-02 1.997201442718505859e-01 1.712926314212381840e-03 2.478471398353576660e-01 -5.904245004057884216e-02 2.793552577495574951e-01 1.373066157102584839e-01 2.586688995361328125e-01 -3.668839931488037109e-01 1.944773495197296143e-01 7.004517316818237305e-02 -2.260424010455608368e-02 1.394395623356103897e-02 2.350860647857189178e-02 1.529807001352310181e-01 -1.321752071380615234e-01 -8.685239404439926147e-02 3.506489992141723633e-01 -3.950648009777069092e-01 1.420348286628723145e-01 -4.808894824236631393e-03 5.019606649875640869e-02 3.112649023532867432e-01 -1.240838039666414261e-02 1.486341804265975952e-01 3.188782930374145508e-02 8.412829600274562836e-03 -2.003897130489349365e-01
1.062859520316123962e-01 -1.792543828487396240e-01 2.107970118522644043e-01 2.192509770393371582e-01 4.446767643094062805e-02 1.717662066221237183e-01 -8.036506362259387970e-03 2.206405438482761383e-02 8.413317846134305000e-04 2.493581920862197876e-01 -1.006489098072052002e-01 1.142589151859283447e-01 1.763155683875083923e-02 -2.572941780090332031e-01 -2.150891125202178955e-01 -9.673981368541717529e-02 -9.925824590027332306e-03 -3.574999868869781494e-01 2.227966934442520142e-01 -1.341893710196018219e-02 -1.516659110784530640e-01 4.536013007164001465e-01 -2.582100629806518555e-01 3.478809818625450134e-02 1.718249619007110596e-01 -1.617787778377532959e-01 1.650701165199279785e-01 -1.128292605280876160e-01 8.499028533697128296e-02 -1.615899652242660522e-01 -9.535572677850723267e-02 -1.098591834306716919e-01
1.487120892852544785e-02 -2.037226408720016479e-01 2.462834417819976807e-01 4.951968789100646973e-02 2.607248425483703613e-01 1.173746362328529358e-01 2.297486066818237305e-01 2.697824239730834961e-01 -4.272475466132164001e-02 5.198348313570022583e-02 -7.357928156852722168e-02 -1.113206520676612854e-01 -3.323230147361755371e-01 2.760526239871978760e-01 -3.086560592055320740e-02 -1.127423197031021118e-01 -1.596369892358779907e-01 -2.684628665447235107e-01 3.003113269805908203e-01 9.656107425689697266e-02 -1.989478766918182373e-01 -1.603096723556518555e-02 7.720464468002319336e-02 -1.089094206690788269e-02 -1.090829148888587952e-01 3.810852393507957458e-02 2.773928344249725342e-01 -8.621057868003845215e-02 2.823536992073059082e-01 1.390392482280731201e-01 1.362119615077972412e-01 -8.296190202236175537e-02
-2.462138980627059937e-02 5.694984644651412964e-02 -1.276165395975112915e-01 1.392980664968490601e-01 2.296482026576995850e-01 9.388161450624465942e-02 -4.012025147676467896e-02 6.514082849025726318e-02 -2.297855541110038757e-02 -7.048008590936660767e-02 -1.568189412355422974e-01 1.383882462978363037e-01 -1.942224651575088501e-01 1.797722727060317993e-01 2.297619879245758057e-01 -2.449403107166290283e-01 -1.424060314893722534e-01 -3.933795392513275146e-01 1.034130454063415527e-01 2.080743908882141113e-01 1.126827746629714966e-01 1.583373360335826874e-02 -3.559801280498504639e-01 3.203577995300292969e-01 -2.055427432060241699e-02 -1.757375746965408325e-01 -2.648071758449077606e-02 6.531114131212234497e-02 3.740606829524040222e-02 1.597906500101089478e-01 -3.508120775222778320e-01 5.831134319305419922e-02
-7.412775605916976929e-02 -6.032545864582061768e-02 2.058694064617156982e-01 6.449589133262634277e-02 -5.674545466899871826e-02 3.012025058269500732e-01 -4.353332519531250000e-02 6.424531340599060059e-02 7.176313549280166626e-02 -2.306254813447594643e-03 -1.920174062252044678e-01 1.282544732093811035e-01 -2.548165917396545410e-01 8.558635413646697998e-02 1.130660474300384521e-01 -1.228420715779066086e-02 5.562126636505126953e-03 2.568417927250266075e-03 7.122266292572021484e-02 -1.089558005332946777e-01 -8.188734762370586395e-03 4.753468632698059082e-01 -3.351197838783264160e-01 2.715709209442138672e-01 2.228892296552658081e-01 2.333419173955917358e-01 3.205346763134002686e-01 -4.376523196697235107e-02 4.559965059161186218e-02 6.035986542701721191e-02 -1.707136034965515137e-01 -1.672748476266860962e-01
1.915443688631057739e-01 -1.530403643846511841e-01 9.299251437187194824e-02 2.385414391756057739e-01 5.372868105769157410e-02 1.160056442022323608e-01 9.893216937780380249e-02 -6.354720890522003174e-02 -2.678367793560028076e-01 2.338198423385620117e-01 4.912697151303291321e-02 2.216292470693588257e-01 -1.013473942875862122e-01 -3.814382106065750122e-02 -2.335062772035598755e-01 -4.058427214622497559e-01 -3.666085749864578247e-02 -1.071725860238075256e-01 -5.474874749779701233e-02 -2.128544263541698456e-02 -1.651031523942947388e-01 2.604895234107971191e-01 -2.400323748588562012e-01 3.106606006622314453e-01 2.300393730401992798e-01 -1.629330068826675415e-01 1.893260926008224487e-01 3.000683337450027466e-02 1.455660350620746613e-02 -8.178456872701644897e-02 -3.146555274724960327e-02 -2.136546671390533447e-01
1.236141771078109741e-01 -2.185964882373809814e-01 2.978635728359222412e-01 5.535479262471199036e-02 4.922165535390377045e-03 1.182791292667388916e-01 1.620667725801467896e-01 1.843407899141311646e-01 -2.802481502294540405e-02 6.922733783721923828e-02 -5.667119845747947693e-02 1.035618111491203308e-01 -7.546865195035934448e-02 3.360951691865921021e-02 -1.033791676163673401e-01 -2.464054226875305176e-01 -3.229815065860748291e-01 -1.180822998285293579e-01 6.609200686216354370e-02 -3.446482494473457336e-02 3.248104825615882874e-02 8.068609237670898438e-02 -3.954591751098632812e-01 2.734953910112380981e-02 -1.001003608107566833e-01 -2.188801318407058716e-01 2.768183946609497070e-01 4.034091830253601074e-01 -2.064221054315567017e-01 -1.219916194677352905e-01 -1.383558809757232666e-01 1.034237593412399292e-01
1.065677255392074585e-01 8.799021691083908081e-02 3.779017329216003418e-01 8.514557033777236938e-02 5.523519357666373253e-04 1.982513517141342163e-01 1.616100668907165527e-01 1.796062290668487549e-01 -4.678598418831825256e-02 6.937861442565917969e-02 -8.773197978734970093e-02 2.051691263914108276e-01 -3.746675848960876465e-01 3.128333985805511475e-01 -1.166986972093582153e-01 -7.837542146444320679e-02 1.352818459272384644e-01 -1.196091473102569580e-01 1.368481665849685669e-01 -7.242940366268157959e-02 2.057064557448029518e-03 2.847425043582916260e-01 -2.793855667114257812e-01 3.913674876093864441e-02 -5.395565927028656006e-02 -5.414756387472152710e-02 2.978201210498809814e-01 -2.321498692035675049e-01 8.168804645538330078e-02 1.668927632272243500e-02 1.459992490708827972e-02 -2.133456766605377197e-01
1.557389348745346069e-01 -1.020454540848731995e-01 3.685041889548301697e-02 -1.679336875677108765e-01 2.577005922794342041e-01 1.639103293418884277e-01 2.141832262277603149e-01 1.636626273393630981e-01 -1.465187519788742065e-01 7.635925710201263428e-02 1.062514856457710266e-01 -6.202078238129615784e-02 -1.511591225862503052e-01 1.436410248279571533e-01 -2.336663007736206055e-01 -2.071080952882766724e-01 -2.385227084159851074e-01 -3.009841740131378174e-01 3.388040661811828613e-01 1.291846185922622681e-01 -1.208724360913038254e-02 1.197771355509757996e-01 1.788050532341003418e-01 1.442244499921798706e-01 -2.943125553429126740e-02 -5.392057821154594421e-03 3.093462586402893066e-01 -2.517315000295639038e-02 7.832877337932586670e-02 -7.734845578670501709e-02 -3.514343202114105225e-01 8.574473857879638672e-02
-6.750790029764175415e-02 8.728466928005218506e-02 -2.989729493856430054e-02 7.078990340232849121e-02 -2.043454535305500031e-02 2.799082696437835693e-01 -2.636118531227111816e-01 1.927178502082824707e-01 4.739101976156234741e-02 3.594440221786499023e-02 -3.396348357200622559e-01 1.684842705726623535e-01 -2.263078093528747559e-01 -1.421870589256286621e-01 1.798490285873413086e-01 -1.688673943281173706e-01 -9.101063758134841919e-02 -1.528708785772323608e-01 4.730424284934997559e-02 1.337302569299936295e-02 -9.668461978435516357e-02 -2.094428427517414093e-02 -2.643116414546966553e-01 6.755704432725906372e-02 1.372671872377395630e-01 -2.016054540872573853e-01 4.410932064056396484e-01 -1.788499504327774048e-01 9.793311357498168945e-02 1.947517842054367065e-01 -2.543497383594512939e-01 2.049069851636886597e-02
-5.701979622244834900e-02 1.333012431859970093e-01 -1.942125409841537476e-01 -3.370307385921478271e-02 2.801163494586944580e-01 3.889184594154357910e-01 6.696188449859619141e-02 -3.514395281672477722e-02 3.825519606471061707e-02 1.624449640512466431e-01 -8.960486203432083130e-02 5.158014893531799316e-01 -2.123377658426761627e-02 -5.895416066050529480e-02 -6.479545962065458298e-03 -1.348038166761398315e-01 1.085580978542566299e-02 -1.845175474882125854e-01 9.075541794300079346e-02 -1.210051961243152618e-02 -3.229253366589546204e-02 -7.979015260934829712e-02 -6.178645044565200806e-02 1.903224587440490723e-01 8.684569597244262695e-02 -2.445090115070343018e-01 3.208830654621124268e-01 -1.344873905181884766e-01 2.708643972873687744e-01 -1.106389425694942474e-02 -1.242744773626327515e-01 -1.153260543942451477e-01
-9.852268546819686890e-02 -1.321538537740707397e-01 1.498827338218688965e-01 -1.864683479070663452e-01 -8.882182091474533081e-02 8.616065979003906250e-02 5.083195120096206665e-02 2.025890946388244629e-01 -1.569999009370803833e-01 1.149746924638748169e-01 -1.216784045100212097e-01 1.469789147377014160e-01 3.219720721244812012e-02 1.055411249399185181e-01 -3.655492365360260010e-01 -3.670255839824676514e-01 -1.577316671609878540e-01 -1.862106919288635254e-01 1.614887863397598267e-01 1.019037887454032898e-01 2.303077839314937592e-02 1.322226822376251221e-01 -3.703940808773040771e-01 1.390714943408966064e-01 -1.519726514816284180e-01 1.582899130880832672e-02 1.453779637813568115e-01 1.999658197164535522e-01 -3.570254892110824585e-02 2.461789399385452271e-01 3.512154519557952881e-02 2.893539071083068848e-01
5.190441384911537170e-02 -3.593700826168060303e-01 -1.714911311864852905e-01 1.162035390734672546e-01 2.605102211236953735e-02 5.950442552566528320e-01 -1.378864198923110962e-01 2.310500741004943848e-01 -1.096129268407821655e-01 4.073254019021987915e-02 8.998379856348037720e-02 6.080628186464309692e-02 2.450477518141269684e-02 1.444274187088012695e-01 -1.930426247417926788e-02 -2.647149562835693359e-01 -7.599161565303802490e-02 -2.215033322572708130e-01 2.427561283111572266e-01 7.004397362470626831e-02 -1.492499709129333496e-01 4.376048967242240906e-02 8.851876854896545410e-02 1.077696979045867920e-01 2.574110962450504303e-02 1.343265026807785034e-01 6.100232899188995361e-02 -1.489542126655578613e-01 -8.909289538860321045e-02 6.724834442138671875e-02 1.530642211437225342e-01 -1.946784406900405884e-01
2.131250500679016113e-02 5.368554592132568359e-02 1.305525600910186768e-01 4.717684909701347351e-02 2.115735709667205811e-01 -1.396090984344482422e-01 2.471071928739547729e-01 2.325412929058074951e-01 1.179856434464454651e-01 3.419119715690612793e-01 -9.871803224086761475e-02 2.786286473274230957e-01 -2.126025110483169556e-01 -9.756264090538024902e-02 1.278042048215866089e-01 -1.230665668845176697e-01 3.703526034951210022e-02 -1.249540597200393677e-01 -1.220461130142211914e-01 1.784033477306365967e-01 -2.646683156490325928e-01 1.929489672183990479e-01 -1.248557418584823608e-01 3.968704864382743835e-02 1.617778092622756958e-01 4.154911637306213379e-02 2.365989238023757935e-01 -1.998794674873352051e-01 1.392703801393508911e-01 6.183826550841331482e-02 -3.688434958457946777e-01 -1.495183557271957397e-01
2.508769929409027100e-01 -9.987622499465942383e-02 3.350237905979156494e-01 -1.026607155799865723e-01 2.257052659988403320e-01 6.227867677807807922e-02 1.353109721094369888e-02 -3.498825058341026306e-02 6.721272319555282593e-02 2.416372597217559814e-01 8.585295826196670532e-02 6.587152183055877686e-02 -1.566246002912521362e-01 2.885027229785919189e-01 4.995161294937133789e-02 -2.121741324663162231e-01 -5.329953506588935852e-02 -3.593775033950805664e-01 3.960488736629486084e-02 1.860231012105941772e-01 1.541286259889602661e-01 -4.691739007830619812e-02 -2.036319077014923096e-01 -1.196157857775688171e-01 1.636966615915298462e-01 -2.476591169834136963e-01 2.469673752784729004e-01 1.675027161836624146e-01 1.617437601089477539e-02 4.767717793583869934e-02 -2.930018007755279541e-01 5.214550346136093140e-02
1.067197695374488831e-01 -1.438253819942474365e-01 3.107419312000274658e-01 -1.342728734016418457e-01 1.609087735414505005e-01 3.949884772300720215e-01 9.818290919065475464e-02 3.013551235198974609e-01 -4.211381077766418457e-02 2.214868068695068359e-01 1.196184977889060974e-01 2.546564936637878418e-01 9.849306195974349976e-02 8.747510612010955811e-02 -4.856003820896148682e-02 -1.357729732990264893e-01 -9.028680622577667236e-02 -1.709160506725311279e-01 2.476844638586044312e-01 2.661767974495887756e-02 -2.151276618242263794e-01 2.429586946964263916e-01 -2.148157954216003418e-01 -6.168517097830772400e-02 1.311916708946228027e-01 5.265623331069946289e-02 -9.009420126676559448e-02 -1.011467650532722473e-01 -8.614429086446762085e-02 -2.242697179317474365e-01 -1.766148507595062256e-01 1.446289718151092529e-01
-8.355572819709777832e-02 5.437246337532997131e-02 3.936373442411422729e-02 -2.713143527507781982e-01 2.543977797031402588e-01 1.586523652076721191e-01 -7.396391127258539200e-03 2.315987460315227509e-02 -1.694673150777816772e-01 1.007668226957321167e-01 -5.590959265828132629e-02 -2.540219761431217194e-02 -2.132991254329681396e-01 7.630395889282226562e-02 -5.018151551485061646e-02 -2.401578873395919800e-01 -2.776488661766052246e-01 -2.489422410726547241e-01 1.294233351945877075e-01 -1.955672949552536011e-01 4.042202234268188477e-02 5.129116028547286987e-02 1.068293582648038864e-02 2.548299133777618408e-01 -1.151096522808074951e-01 5.602659657597541809e-02 4.945617616176605225e-01 -2.645736336708068848e-01 2.368153333663940430e-01 1.168123558163642883e-01 -2.918761409819126129e-02 -7.301109284162521362e-02
6.043684110045433044e-02 1.882182955741882324e-01 7.580275088548660278e-02 5.228525027632713318e-02 9.544834494590759277e-02 5.184411406517028809e-01 -1.856716722249984741e-01 2.886736392974853516e-02 6.573536247014999390e-02 1.702047884464263916e-01 -1.073992103338241577e-01 2.044579684734344482e-01 -1.238558143377304077e-01 4.187032207846641541e-02 5.554850772023200989e-02 -1.952573284506797791e-02 -2.804580926895141602e-01 -2.374499589204788208e-01 -2.218645513057708740e-01 1.455718427896499634e-01 -9.586129337549209595e-03 -1.125732511281967163e-01 -1.233353093266487122e-01 2.897025942802429199e-01 2.064502537250518799e-01 -1.867899298667907715e-01 -8.869107067584991455e-02 9.593690186738967896e-02 1.891603767871856689e-01 2.830979526042938232e-01 6.159513443708419800e-02 -1.983815990388393402e-02
1.222190409898757935e-01 -3.005907535552978516e-01 1.275579184293746948e-01 1.669151186943054199e-01 2.122673541307449341e-01 2.844853401184082031e-01 -3.447913751006126404e-02 -1.520276516675949097e-01 -2.574988305568695068e-01 3.975562751293182373e-02 -1.872342778369784355e-03 7.958976924419403076e-02 -9.706820547580718994e-02 -8.163814991712570190e-02 -1.998960971832275391e-01 -2.028800547122955322e-01 -4.211823642253875732e-02 -2.878803014755249023e-01 -1.586178392171859741e-01 -1.650588959455490112e-01 -1.042932495474815369e-01 2.595055997371673584e-01 -2.669560015201568604e-01 2.268407940864562988e-01 1.968030929565429688e-01 -2.010100036859512329e-01 2.480927258729934692e-01 -4.083863645792007446e-02 1.708707809448242188e-01 -2.734361961483955383e-02 5.276804044842720032e-02 -1.256046891212463379e-01
2.356216013431549072e-01 -1.874569244682788849e-02 1.177633106708526611e-01 -3.981998935341835022e-02 -3.675696998834609985e-02 1.653640717267990112e-01 3.297337591648101807e-01 2.688620425760746002e-02 -7.104771584272384644e-02 2.672867774963378906e-01 -2.131558805704116821e-01 8.460471779108047485e-02 -1.196812838315963745e-01 -1.111916359513998032e-02 8.420798182487487793e-02 -9.549987316131591797e-02 -2.808267772197723389e-01 -2.185927629470825195e-01 -3.485348820686340332e-01 1.476819813251495361e-01 1.551108956336975098e-01 1.767800375819206238e-02 -1.677829027175903320e-01 4.233669340610504150e-01 3.579615056514739990e-02 2.598309889435768127e-02 5.419965460896492004e-02 -1.642951518297195435e-01 -2.743418700993061066e-02 1.734290570020675659e-01 -3.508763015270233154e-02 -2.552404403686523438e-01
1.379633694887161255e-01 -1.308574080467224121e-01 3.901118934154510498e-01 -1.096009388566017151e-01 1.045651733875274658e-01 2.745245695114135742e-01 -1.184487119317054749e-01 3.273565471172332764e-01 2.622985281050205231e-02 1.091795116662979126e-01 -9.822946041822433472e-02 7.845826447010040283e-02 2.886350825428962708e-02 -4.899336770176887512e-02 -1.516228765249252319e-01 -1.935733854770660400e-01 -5.080860853195190430e-02 -3.967647254467010498e-01 4.610130190849304199e-02 -1.421403288841247559e-01 -3.580976426601409912e-01 2.311491668224334717e-01 -9.648551046848297119e-02 9.041434526443481445e-02 1.627701893448829651e-02 -2.454168796539306641e-01 1.726136915385723114e-02 -5.893116816878318787e-02 4.475796967744827271e-02 -1.621206551790237427e-01 -6.259124726057052612e-02 1.486464589834213257e-01
9.416628628969192505e-02 1.020515784621238708e-01 -3.739879280328750610e-02 -5.998490005731582642e-02 1.728004366159439087e-01 1.369638442993164062e-01 -2.308470942080020905e-02 2.239329367876052856e-01 -3.530519083142280579e-02 2.562558352947235107e-01 -8.340694010257720947e-02 1.717342138290405273e-01 -7.719769328832626343e-02 5.496608614921569824e-01 9.908890351653099060e-03 -1.949154734611511230e-01 -1.833399832248687744e-01 -2.580706179141998291e-01 1.971774697303771973e-01 -2.720179222524166107e-02 -1.398499608039855957e-01 2.562737762928009033e-01 7.857110351324081421e-02 -1.517920792102813721e-01 1.272112280130386353e-01 -2.068693041801452637e-01 4.128807783126831055e-02 1.403756886720657349e-01 1.717320829629898071e-01 1.546000037342309952e-02 6.628666073083877563e-02 2.410177290439605713e-01
-1.494342833757400513e-01 -4.954954981803894043e-01 -2.435209229588508606e-02 1.410695314407348633e-01 -8.974970132112503052e-02 2.030562907457351685e-01 2.286450862884521484e-01 -1.109395697712898254e-01 1.388774514198303223e-01 -2.715214621275663376e-03 -2.255336195230484009e-02 7.987620681524276733e-02 7.754736393690109253e-02 2.717630863189697266e-01 2.102106511592864990e-01 -2.043057084083557129e-01 -1.716080754995346069e-01 -2.152394652366638184e-01 1.206619814038276672e-01 3.385531157255172729e-02 -9.749036282300949097e-02 5.326731503009796143e-02 6.599137932062149048e-02 2.643315792083740234e-01 -1.543292105197906494e-01 -8.154881745576858521e-02 2.055061608552932739e-01 -1.987406015396118164e-01 1.961943209171295166e-01 2.023893296718597412e-01 -3.879644721746444702e-02 -1.860053539276123047e-01
-1.045174226164817810e-01 -1.722918748855590820e-01 1.162519007921218872e-01 2.381870895624160767e-01 1.792817376554012299e-02 3.481789827346801758e-01 1.339078098535537720e-01 1.065448019653558731e-02 -1.667097955942153931e-01 9.700546413660049438e-02 2.093505710363388062e-01 2.431037090718746185e-02 -1.175179407000541687e-01 2.320994064211845398e-02 -3.002948462963104248e-01 -1.728774458169937134e-01 -8.313466794788837433e-03 -2.916691005229949951e-01 -4.186910763382911682e-02 1.822988688945770264e-01 2.233369275927543640e-02 4.179263710975646973e-01 -1.684363931417465210e-01 7.938317209482192993e-02 1.999607086181640625e-01 -3.080774247646331787e-01 6.281080842018127441e-02 -6.465167552232742310e-02 1.176095232367515564e-01 -5.162724480032920837e-02 3.486384451389312744e-02 -2.069344669580459595e-01
1.384293586015701294e-01 7.238785922527313232e-02 3.386282622814178467e-01 3.351097181439399719e-02 -2.894264180213212967e-03 2.428279370069503784e-01 3.063228130340576172e-01 1.237664669752120972e-01 -5.592301860451698303e-02 2.555646002292633057e-01 2.226807475090026855e-01 -2.161073088645935059e-01 5.773933976888656616e-02 1.148012187331914902e-02 -7.444233447313308716e-02 -3.111601173877716064e-01 4.048976581543684006e-03 -4.325358867645263672e-01 8.957742154598236084e-02 -1.551308631896972656e-01 -2.692395634949207306e-02 1.844815015792846680e-01 -3.423421978950500488e-01 2.264478430151939392e-02 -1.191631797701120377e-02 -1.002269461750984192e-01 2.290167612954974174e-04 -1.150928735733032227e-01 5.228859372437000275e-03 5.926783010363578796e-02 -2.834758162498474121e-02 -1.472472101449966431e-01
-1.858562380075454712e-01 -1.323692053556442261e-01 3.533368185162544250e-02 5.425825249403715134e-03 2.130816727876663208e-01 3.300033807754516602e-01 -2.564226388931274414e-01 1.426845639944076538e-01 -5.503867939114570618e-02 7.814364135265350342e-02 6.785719841718673706e-02 1.975777894258499146e-01 -4.014370143413543701e-01 2.449091337621212006e-02 6.529162079095840454e-02 -1.105288323014974594e-02 1.616606563329696655e-01 -2.030643522739410400e-01 -1.278055459260940552e-01 -1.798515021800994873e-02 1.296563148498535156e-01 8.415116369724273682e-02 -5.460560917854309082e-01 1.170602366328239441e-01 1.002717465162277222e-01 2.360174804925918579e-02 3.594578430056571960e-02 -1.344410777091979980e-01 1.160104647278785706e-01 -7.045931369066238403e-02 8.443459868431091309e-02 -1.095305383205413818e-01
-7.196587324142456055e-02 1.498461067676544189e-01 -4.736849293112754822e-02 -9.590370208024978638e-02 1.078759506344795227e-01 2.401456981897354126e-01 -1.574961468577384949e-02 1.287004649639129639e-01 3.425008431077003479e-02 9.314892441034317017e-02 -1.074316799640655518e-01 2.639071941375732422e-01 -3.181098401546478271e-01 -7.100297510623931885e-02 1.644720137119293213e-01 3.591653332114219666e-02 -1.037821918725967407e-01 -4.178493022918701172e-01 1.542702317237854004e-01 6.691654771566390991e-02 -1.266836374998092651e-01 7.113447040319442749e-02 -3.603006601333618164e-01 -3.759286552667617798e-02 -5.829779431223869324e-02 -1.412984430789947510e-01 3.546497225761413574e-01 -2.417855262756347656e-01 -1.809385605156421661e-02 1.803171187639236450e-01 -2.038435041904449463e-01 -3.482748195528984070e-02
1.177913248538970947e-01 1.294922530651092529e-01 -6.339140236377716064e-02 2.368926070630550385e-02 1.876238137483596802e-01 6.951036304235458374e-02 7.406590040773153305e-03 2.256261110305786133e-01 2.589766308665275574e-02 -6.479611992835998535e-02 1.311216056346893311e-01 2.008771598339080811e-01 -3.041660189628601074e-01 3.061107099056243896e-01 1.048402022570371628e-02 1.787047088146209717e-01 -2.703543603420257568e-01 -3.016136586666107178e-01 1.402399241924285889e-01 1.442407667636871338e-01 -4.254731163382530212e-02 1.375178843736648560e-01 -1.004811152815818787e-01 3.051463365554809570e-01 -2.352248132228851318e-02 1.656249165534973145e-01 1.504703760147094727e-01 -3.258089721202850342e-01 2.576813101768493652e-02 9.369745105504989624e-02 3.080698549747467041e-01 -5.921332165598869324e-02
7.234703004360198975e-02 -2.299766056239604950e-04 2.244554609060287476e-01 2.459560781717300415e-01 -1.142917349934577942e-01 3.406370282173156738e-01 -1.271412670612335205e-01 1.075790971517562866e-01 -9.224034100770950317e-02 4.099639877676963806e-02 7.875885069370269775e-02 -7.364351302385330200e-02 -3.074330650269985199e-02 6.337228417396545410e-02 3.729310259222984314e-02 1.503533124923706055e-01 -3.027842044830322266e-01 -3.931357860565185547e-01 2.522319182753562927e-02 1.258917450904846191e-01 1.002708896994590759e-01 1.926505118608474731e-01 -3.191342651844024658e-01 1.976757347583770752e-01 1.907363533973693848e-01 -1.589348614215850830e-01 1.004486754536628723e-01 1.231913566589355469e-01 1.633038073778152466e-01 2.479984164237976074e-01 -1.163104027509689331e-01 1.920094192028045654e-01
-6.378819793462753296e-02 3.885734826326370239e-02 -1.099746525287628174e-01 1.005657911300659180e-01 4.146985709667205811e-01 1.383688151836395264e-01 7.137423008680343628e-02 3.074197471141815186e-01 -1.849147677421569824e-01 3.802814334630966187e-02 -4.632466658949851990e-02 1.838838309049606323e-01 -3.018616139888763428e-01 1.229675188660621643e-01 -1.810575872659683228e-01 -3.294951096177101135e-02 -1.605070829391479492e-01 -1.053742319345474243e-01 1.595545709133148193e-01 -1.088420972228050232e-01 1.895085126161575317e-01 1.051573827862739563e-01 -5.872320756316184998e-02 1.160969212651252747e-01 1.010201722383499146e-01 -3.517783880233764648e-01 3.040725588798522949e-01 4.247842729091644287e-02 1.086945831775665283e-02 -1.197651550173759460e-01 -2.712145149707794189e-01 -1.244094371795654297e-01
2.185038030147552490e-01 1.689700186252593994e-01 6.950849294662475586e-02 2.298847883939743042e-01 2.768871188163757324e-01 -4.094151407480239868e-02 -1.652107834815979004e-01 2.722042500972747803e-01 8.396303653717041016e-02 2.258740663528442383e-01 -2.074439078569412231e-01 -8.794114738702774048e-02 -1.736619770526885986e-01 2.001270055770874023e-01 5.262341350317001343e-03 -1.614473015069961548e-01 3.523578494787216187e-02 -3.987990021705627441e-01 -3.028122894465923309e-02 1.614179909229278564e-01 -1.365355104207992554e-01 -1.363879907876253128e-02 -2.985134124755859375e-01 2.483955323696136475e-01 -1.232386454939842224e-01 -2.681838870048522949e-01 1.549739390611648560e-01 2.348868176341056824e-02 4.252448212355375290e-03 5.073691159486770630e-02 -9.411685168743133545e-02 3.367325663566589355e-02
5.550188198685646057e-02 5.480087175965309143e-02 1.472165137529373169e-01 -5.057706311345100403e-02 1.825567632913589478e-01 2.922648750245571136e-02 -1.385815888643264771e-01 2.287537008523941040e-01 8.200161159038543701e-02 2.401140779256820679e-01 -3.596706315875053406e-02 3.205044269561767578e-01 -8.299709856510162354e-02 2.033014409244060516e-02 -2.000521123409271240e-02 1.153610497713088989e-01 -9.786976734176278114e-04 -3.231960833072662354e-01 2.139453440904617310e-01 4.187137186527252197e-01 1.358878165483474731e-01 7.415758073329925537e-02 -1.727395355701446533e-01 3.673715591430664062e-01 1.394353806972503662e-01 -1.256000995635986328e-01 3.474113345146179199e-02 -1.116179078817367554e-01 1.516018658876419067e-01 1.180925518274307251e-01 -2.714771628379821777e-01 2.715381607413291931e-02
2.087520956993103027e-01 -7.978986203670501709e-02 -7.404725253582000732e-02 -6.179058551788330078e-02 -1.653126776218414307e-01 5.028234124183654785e-01 -1.494104117155075073e-01 5.669545009732246399e-02 8.910049498081207275e-02 3.910140991210937500e-01 -5.500942096114158630e-02 2.138555496931076050e-01 -1.981168240308761597e-02 2.545196413993835449e-01 -4.010961577296257019e-02 -2.021649628877639771e-01 1.620884984731674194e-01 -2.015838027000427246e-01 4.032720997929573059e-02 -1.249532587826251984e-02 -2.927386760711669922e-01 5.031958967447280884e-02 -1.652430295944213867e-01 -5.493041127920150757e-02 -1.388374567031860352e-01 1.072337552905082703e-01 1.335675120353698730e-01 1.932955719530582428e-02 -1.259546130895614624e-01 3.707189485430717468e-02 1.598050296306610107e-01 -1.969949454069137573e-01
4.197496175765991211e-02 -1.062633842229843140e-01 7.616668939590454102e-02 1.100013032555580139e-01 1.043240800499916077e-01 2.207031250000000000e-01 -5.626130104064941406e-02 3.161842226982116699e-01 1.250284723937511444e-02 1.745616197586059570e-01 -8.353682607412338257e-02 4.333164691925048828e-01 -1.192117556929588318e-01 5.491803865879774094e-03 1.592400297522544861e-02 2.948342263698577881e-02 4.744692891836166382e-02 -1.391520947217941284e-01 5.602670088410377502e-02 -2.223500907421112061e-01 2.502157688140869141e-01 2.057993710041046143e-01 -3.791183531284332275e-01 1.392397433519363403e-01 7.687432318925857544e-02 -1.207900941371917725e-01 3.053569197654724121e-01 9.881963953375816345e-03 1.778408139944076538e-01 -8.448415994644165039e-02 6.866905838251113892e-02 -2.568768858909606934e-01
6.839825212955474854e-02 -2.992664575576782227e-01 -1.259364187717437744e-01 3.844208419322967529e-01 4.217390343546867371e-02 2.351479828357696533e-01 1.772183626890182495e-01 -2.628481760621070862e-02 -1.331419944763183594e-01 1.368629187345504761e-01 -1.134661510586738586e-01 1.084072887897491455e-01 -3.432386219501495361e-01 1.155347526073455811e-01 5.151583999395370483e-02 -2.569462656974792480e-01 3.074756590649485588e-03 -3.965670168399810791e-01 -2.623025700449943542e-02 1.260275989770889282e-01 1.496372073888778687e-01 -8.399134129285812378e-02 -9.274729341268539429e-02 -1.531995236873626709e-01 6.154146045446395874e-02 -6.998909264802932739e-02 1.905490905046463013e-01 5.978102609515190125e-02 -2.699540257453918457e-01 -3.877279534935951233e-02 -1.836163699626922607e-01 2.056489698588848114e-03
9.100012481212615967e-02 -2.847731411457061768e-01 4.124220013618469238e-01 3.462618961930274963e-02 7.960695028305053711e-02 3.217116296291351318e-01 -1.451280564069747925e-01 -1.041309759020805359e-01 -2.594699710607528687e-02 1.034542471170425415e-01 5.367537960410118103e-02 1.483445614576339722e-01 -1.223009377717971802e-01 6.515845656394958496e-02 -6.730944663286209106e-02 -1.191650927066802979e-01 -3.538941144943237305e-01 -2.330387979745864868e-01 -1.671108305454254150e-01 -1.478401422500610352e-01 -2.084750980138778687e-01 1.852538287639617920e-01 -6.549075990915298462e-02 3.185946643352508545e-01 7.634532451629638672e-02 -8.310075849294662476e-02 8.343517780303955078e-02 9.120621532201766968e-02 -1.099211722612380981e-01 -7.925350964069366455e-02 2.100310176610946655e-01 -1.414194405078887939e-01
-2.452963888645172119e-01 -1.340148001909255981e-01 1.667273491621017456e-01 4.952627047896385193e-02 7.633503526449203491e-02 2.333979755640029907e-01 1.652352511882781982e-02 4.705899208784103394e-02 -4.116484150290489197e-02 1.163542047142982483e-01 -8.238956332206726074e-02 5.128806233406066895e-01 -2.017030715942382812e-01 -3.280302509665489197e-02 -1.522468328475952148e-01 -1.164080426096916199e-01 4.764733090996742249e-02 -1.776767373085021973e-01 1.978603154420852661e-01 -9.763527661561965942e-02 1.530727893114089966e-01 2.458533048629760742e-01 -1.346460580825805664e-01 4.217545315623283386e-02 1.171921268105506897e-01 7.934837043285369873e-02 1.803791970014572144e-01 -2.982971966266632080e-01 2.373993247747421265e-01 7.587713748216629028e-02 -1.674414724111557007e-01 2.174110710620880127e-01
-5.415632948279380798e-02 7.833036780357360840e-02 -2.991144731640815735e-02 -5.625127628445625305e-02 1.588857769966125488e-01 9.314416348934173584e-02 -2.945466339588165283e-01 3.468427956104278564e-01 -2.988827414810657501e-02 1.122725382447242737e-01 9.292080998420715332e-02 1.767189055681228638e-01 -2.162617817521095276e-02 2.366026341915130615e-01 1.335765868425369263e-01 -9.864842146635055542e-02 -3.768480718135833740e-01 -2.965734899044036865e-01 1.926309615373611450e-01 1.446459144353866577e-01 2.302171438932418823e-01 -4.728775471448898315e-03 -2.117871642112731934e-01 -2.273138053715229034e-02 -1.349817961454391479e-01 1.005668099969625473e-02 3.898368477821350098e-01 8.246689289808273315e-02 -6.831871718168258667e-02 4.783625900745391846e-02 -1.664802134037017822e-01 1.017390787601470947e-01
-5.396309867501258850e-02 5.894978716969490051e-02 1.216636151075363159e-01 2.234531939029693604e-01 1.244167536497116089e-01 2.404788583517074585e-01 -2.604162693023681641e-01 2.930509448051452637e-01 -2.597662210464477539e-01 2.396422326564788818e-01 -8.659794926643371582e-02 1.961295157670974731e-01 8.158690482378005981e-02 1.197559759020805359e-01 -1.656873226165771484e-01 -1.080753374844789505e-02 -2.234485298395156860e-01 -4.217891693115234375e-01 9.723889082670211792e-02 -5.410847440361976624e-02 -2.672352790832519531e-01 6.689908355474472046e-02 1.548876613378524780e-01 2.954791784286499023e-01 8.481626212596893311e-02 2.189414389431476593e-02 -2.864835411310195923e-02 -4.047245159745216370e-02 -7.365788798779249191e-03 -1.817555576562881470e-01 -4.301518574357032776e-02 -9.978143125772476196e-02
-1.784143745899200439e-01 5.129221081733703613e-02 1.200792565941810608e-01 -4.433413222432136536e-02 1.132108457386493683e-02 5.113457888364791870e-02 -2.169212326407432556e-02 1.413570493459701538e-01 4.759522899985313416e-02 -5.140126124024391174e-02 -2.690453529357910156e-01 2.299778908491134644e-01 -2.380560338497161865e-01 -5.118402652442455292e-03 1.009230911731719971e-01 -2.578109800815582275e-01 -3.106827661395072937e-02 -3.300262987613677979e-01 1.161819547414779663e-01 4.011031985282897949e-02 2.794206701219081879e-02 1.482626348733901978e-01 4.646087810397148132e-02 4.469193220138549805e-01 -6.559415906667709351e-02 9.598982334136962891e-02 2.320291250944137573e-01 -3.522116243839263916e-01 2.528719007968902588e-01 1.543973088264465332e-01 -1.017747446894645691e-02 -1.829885691404342651e-01
4.029813408851623535e-02 -1.552109718322753906e-01 -5.114507395774126053e-03 1.983253657817840576e-01 -6.936874240636825562e-02 3.585225641727447510e-01 -5.337803624570369720e-03 2.002533338963985443e-02 7.238701730966567993e-02 2.405560612678527832e-01 3.719039633870124817e-02 2.191970199346542358e-01 -7.320198416709899902e-02 1.599647700786590576e-01 2.996351011097431183e-02 -2.421127706766128540e-01 -2.203687280416488647e-01 -2.552070915699005127e-01 -2.173068225383758545e-01 3.320797532796859741e-02 1.161579415202140808e-02 1.477373670786619186e-02 -6.932847946882247925e-02 1.500407140702009201e-02 2.663170993328094482e-01 -1.778788417577743530e-01 2.596755027770996094e-01 7.627191394567489624e-02 -4.362690746784210205e-01 3.081533499062061310e-02 -3.464429825544357300e-02 -2.498951703310012817e-01
2.669470012187957764e-01 -1.513194739818572998e-01 -1.312017533928155899e-02 -1.224183011800050735e-02 1.371849775314331055e-01 2.815554440021514893e-01 -1.030256822705268860e-01 -1.421478241682052612e-01 -2.328027933835983276e-01 -2.477218769490718842e-02 -1.190945431590080261e-01 -2.909196726977825165e-02 -2.135048806667327881e-01 2.425611913204193115e-01 1.852136403322219849e-01 -2.763153910636901855e-01 -2.791951410472393036e-02 -3.842450082302093506e-01 3.227195888757705688e-02 1.512483358383178711e-01 -1.961790723726153374e-03 3.754813373088836670e-01 -1.213581487536430359e-01 -1.409394294023513794e-01 -1.410223245620727539e-01 2.042483538389205933e-01 -3.018881834577769041e-04 -2.839956805109977722e-02 -1.152850389480590820e-01 4.114819690585136414e-02 -2.424460351467132568e-01 8.713632076978683472e-02
-4.520824644714593887e-03 2.825129032135009766e-01 2.424663491547107697e-02 1.264031380414962769e-01 1.505124848335981369e-02 2.947776913642883301e-01 1.428572926670312881e-02 9.297065436840057373e-02 -1.406463831663131714e-01 -1.336024850606918335e-01 1.153872832655906677e-01 3.313896656036376953e-01 -1.123010367155075073e-01 1.273416429758071899e-01 1.906143724918365479e-01 -1.574477106332778931e-01 -3.767279982566833496e-01 -3.458436727523803711e-01 -9.583223611116409302e-03 9.897261112928390503e-02 -5.584170296788215637e-02 5.952519923448562622e-02 -2.055711746215820312e-01 -7.883746176958084106e-02 -9.093055874109268188e-02 2.589896321296691895e-01 5.203609913587570190e-02 -3.177992105484008789e-01 6.971248239278793335e-02 -6.902118027210235596e-02 -1.708906441926956177e-01 1.117399856448173523e-01
1.248289644718170166e-01 6.701391935348510742e-02 9.647834114730358124e-03 1.695297658443450928e-01 -3.779684193432331085e-03 -5.731378868222236633e-02 -8.734267204999923706e-02 2.845010757446289062e-01 1.103424187749624252e-02 3.411392569541931152e-01 -6.160602718591690063e-02 7.776334881782531738e-02 -2.726005017757415771e-01 4.371908307075500488e-02 1.061524078249931335e-01 -5.943817645311355591e-02 -1.865753978490829468e-01 -4.819492399692535400e-01 4.727583751082420349e-02 -2.445453591644763947e-02 -1.602197885513305664e-01 -1.292581260204315186e-01 -2.356770187616348267e-01 2.382434755563735962e-01 -2.218323051929473877e-01 -1.564390957355499268e-01 1.341333091259002686e-01 3.954555094242095947e-02 -1.021889150142669678e-01 3.046070039272308350e-01 -1.913371309638023376e-02 1.429279744625091553e-01
-1.917514503002166748e-01 -8.427497744560241699e-02 -1.304190307855606079e-01 8.904252946376800537e-02 1.009832546114921570e-01 2.029333114624023438e-01 -3.295454382896423340e-02 2.892754673957824707e-01 1.235115006566047668e-01 1.309224665164947510e-01 7.298879325389862061e-02 2.541501224040985107e-01 -1.741787195205688477e-01 -1.609261035919189453e-01 1.310339272022247314e-01 -3.318231403827667236e-01 -7.239808887243270874e-02 -2.845077514648437500e-01 2.893216907978057861e-01 1.905637234449386597e-01 4.313271865248680115e-02 -8.618824183940887451e-02 -3.365025520324707031e-01 9.148080646991729736e-02 1.952814757823944092e-01 -2.223150134086608887e-01 1.527929604053497314e-01 -6.556139141321182251e-02 2.105276137590408325e-01 7.734279334545135498e-02 7.032934576272964478e-02 4.081624373793601990e-02
3.608487546443939209e-02 -7.282856106758117676e-02 3.213940560817718506e-02 3.319110870361328125e-01 -5.123866349458694458e-02 1.057876944541931152e-01 -1.530019789934158325e-01 1.540513038635253906e-01 2.052105776965618134e-02 1.662493646144866943e-01 -2.669361531734466553e-01 1.447036415338516235e-01 1.630504429340362549e-01 1.209339573979377747e-01 -7.523780316114425659e-02 -1.482393294572830200e-01 -4.338380396366119385e-01 -2.047891765832901001e-01 -6.074768677353858948e-02 1.278781443834304810e-01 -2.949147522449493408e-01 3.735165894031524658e-01 -3.974882885813713074e-03 6.558469682931900024e-02 -7.063703984022140503e-02 -2.309838235378265381e-01 1.227065846323966980e-01 -4.426819086074829102e-02 2.043935656547546387e-02 1.047887429594993591e-01 1.666367202997207642e-01 -1.913335919380187988e-01
8.357351273298263550e-02 -2.044899761676788330e-01 1.263457685708999634e-01 2.839156687259674072e-01 2.610860168933868408e-01 1.569627374410629272e-01 -1.020007058978080750e-01 1.231889799237251282e-01 -3.785527050495147705e-01 2.004173398017883301e-01 -1.519428566098213196e-02 2.141176015138626099e-01 1.742325425148010254e-01 2.109985984861850739e-02 -2.034679651260375977e-01 -1.259464323520660400e-01 -1.518623828887939453e-01 -2.951032519340515137e-01 5.962692573666572571e-02 -2.467374056577682495e-01 -2.183611690998077393e-01 2.759167551994323730e-01 -1.512386202812194824e-01 2.017250508069992065e-01 1.463260967284440994e-02 -1.024064719676971436e-01 2.619668841361999512e-02 -1.541131408885121346e-03 9.766483306884765625e-02 1.681254245340824127e-02 -7.130759209394454956e-02 -1.742938160896301270e-01
2.077550813555717468e-02 2.319381535053253174e-01 1.103307083249092102e-01 1.459737271070480347e-01 1.069541275501251221e-01 1.940073221921920776e-01 -8.400703966617584229e-02 3.076480627059936523e-01 1.563469469547271729e-01 -1.655094820307567716e-04 -2.367117255926132202e-01 3.246333599090576172e-01 -1.121195480227470398e-01 6.027327477931976318e-02 1.621806174516677856e-01 -3.093549311161041260e-01 -2.857785820960998535e-01 -3.217262029647827148e-01 -1.814931184053421021e-01 2.215714752674102783e-01 2.047341316938400269e-02 -8.508954197168350220e-02 -1.972416341304779053e-01 1.339932531118392944e-01 5.956041812896728516e-02 1.841592043638229370e-01 -8.689633011817932129e-02 -2.480195276439189911e-02 9.105073660612106323e-02 -1.016298308968544006e-01 -2.022917419672012329e-01 2.327027358114719391e-02
-7.280652225017547607e-02 1.558410674333572388e-01 -2.718210220336914062e-02 1.169207766652107239e-01 -3.121185488998889923e-02 6.548906117677688599e-02 3.180276229977607727e-02 1.750379949808120728e-01 4.371774196624755859e-02 2.296131253242492676e-01 -2.866511419415473938e-02 3.737383186817169189e-01 -1.220623850822448730e-01 -2.677439153194427490e-02 1.444471031427383423e-01 6.410982459783554077e-02 -5.944401770830154419e-02 -4.257273972034454346e-01 1.412802338600158691e-01 1.148922741413116455e-01 1.863674633204936981e-02 4.033807292580604553e-02 -3.406546711921691895e-01 1.156815588474273682e-01 -6.196765601634979248e-02 -1.165523231029510498e-01 9.072066098451614380e-02 -3.558691143989562988e-01 1.250739693641662598e-01 3.586910367012023926e-01 -1.399150639772415161e-01 1.335952281951904297e-01
1.272117942571640015e-01 -2.958807945251464844e-01 1.824085861444473267e-01 -3.718031942844390869e-02 -5.455251410603523254e-02 5.057966709136962891e-01 -4.274272173643112183e-02 1.878363341093063354e-01 1.697897017002105713e-01 -9.656953811645507812e-02 -1.046281158924102783e-01 -1.787806153297424316e-01 -7.497083395719528198e-02 1.035316213965415955e-01 -2.420622557401657104e-01 -2.761914730072021484e-01 -1.684525012969970703e-01 -2.883273661136627197e-01 -1.047361120581626892e-01 -1.031850725412368774e-01 -4.211393743753433228e-02 9.052642434835433960e-02 -1.619244962930679321e-01 -6.718046963214874268e-02 1.690344959497451782e-01 2.817893959581851959e-02 1.966379284858703613e-01 1.689008176326751709e-01 -6.872168928384780884e-02 1.507010310888290405e-01 -8.847279846668243408e-02 -1.666526198387145996e-01
2.500730752944946289e-01 2.821101061999797821e-02 1.538522094488143921e-01 -3.323821350932121277e-02 -5.028011649847030640e-02 1.123567521572113037e-01 1.028329040855169296e-02 1.682383120059967041e-01 -1.160213910043239594e-02 1.347591131925582886e-01 -1.778772324323654175e-01 -4.305589199066162109e-02 -4.294190406799316406e-01 -1.375714689493179321e-01 2.931744456291198730e-01 -2.360458225011825562e-01 -3.543396890163421631e-01 -1.450031846761703491e-01 -4.333259537816047668e-02 3.506984189152717590e-02 -1.650960445404052734e-01 -3.095465246587991714e-03 -8.486444503068923950e-02 8.032394945621490479e-02 2.306936085224151611e-01 3.279050579294562340e-03 1.925162971019744873e-01 -1.476523876190185547e-01 -2.103538662195205688e-01 2.439182698726654053e-01 -1.217876225709915161e-01 2.241975367069244385e-01
4.254638403654098511e-02 -2.755031585693359375e-01 3.503684699535369873e-01 -3.922957554459571838e-02 1.093547716736793518e-01 2.750211656093597412e-01 1.788885295391082764e-01 3.642866611480712891e-01 -3.629296086728572845e-03 3.733559325337409973e-02 -3.781497105956077576e-02 1.534673571586608887e-01 1.424979269504547119e-01 1.067327931523323059e-01 -2.972070127725601196e-02 -2.150925397872924805e-01 -2.234951406717300415e-01 -7.062774151563644409e-02 2.764620482921600342e-01 -1.187323555350303650e-01 -2.028051614761352539e-01 3.258249163627624512e-01 -1.634483039379119873e-01 -9.451820701360702515e-02 1.532962024211883545e-01 -2.090241163969039917e-01 1.119521930813789368e-01 2.726379968225955963e-02 -3.067361377179622650e-02 -1.092778518795967102e-01 -1.274305433034896851e-01 4.958470538258552551e-02
-8.882278949022293091e-02 -5.281182006001472473e-02 -9.403359727002680302e-04 2.166698127985000610e-01 7.114498317241668701e-02 3.800992369651794434e-01 -1.043309420347213745e-01 1.441787630319595337e-01 -1.364816278219223022e-01 -9.345191717147827148e-02 -1.599085777997970581e-01 1.295854300260543823e-01 -2.665607035160064697e-01 1.673302799463272095e-01 -5.295652896165847778e-02 -2.003635168075561523e-01 2.170776203274726868e-02 2.344809658825397491e-02 -9.211257845163345337e-02 1.010715216398239136e-01 1.219620406627655029e-01 1.616605222225189209e-01 -1.129150688648223877e-01 -6.128746643662452698e-02 1.111622527241706848e-01 1.063887327909469604e-01 3.968387842178344727e-01 -3.724278807640075684e-01 -1.580132730305194855e-02 3.136529326438903809e-01 -2.170753329992294312e-01 8.119711279869079590e-02
1.751500666141510010e-01 1.388793736696243286e-01 8.063049614429473877e-02 1.576543897390365601e-01 7.882452011108398438e-02 6.838411092758178711e-02 -2.236197888851165771e-01 2.327688038349151611e-01 2.642924338579177856e-02 1.925552785396575928e-01 -1.841525733470916748e-01 1.089711040258407593e-01 -1.732642799615859985e-01 -7.864233106374740601e-02 7.509914040565490723e-02 -3.821282386779785156e-01 -4.764734208583831787e-01 -1.780066639184951782e-01 -7.682845741510391235e-02 7.485031336545944214e-02 6.329183280467987061e-02 5.072771385312080383e-02 -2.475434690713882446e-01 9.645304083824157715e-02 -2.349065244197845459e-02 5.256760865449905396e-02 -1.386559158563613892e-01 -1.018466055393218994e-01 1.355532109737396240e-01 1.849516481161117554e-02 6.691576447337865829e-03 -3.648542761802673340e-01
3.569888416677713394e-03 -2.594622783362865448e-02 1.004772856831550598e-01 2.029535174369812012e-01 1.909886449575424194e-01 1.446004770696163177e-02 1.791514605283737183e-01 1.647485941648483276e-01 -1.473820507526397705e-01 2.675114870071411133e-01 -6.941486150026321411e-02 7.891102135181427002e-02 -1.747091710567474365e-01 3.613183796405792236e-01 -1.157669443637132645e-02 -1.632684618234634399e-01 -1.666584461927413940e-01 -5.489117652177810669e-02 9.372271597385406494e-02 1.487624496221542358e-01 2.159408777952194214e-01 -2.256468869745731354e-02 -4.944913834333419800e-02 1.113240569829940796e-01 1.578157544136047363e-01 2.035764008760452271e-01 3.870803415775299072e-01 -4.839412122964859009e-02 3.073624335229396820e-02 3.379358649253845215e-01 -1.256058365106582642e-01 2.945954203605651855e-01
-4.392363876104354858e-02 1.176449134945869446e-01 1.533621847629547119e-01 -5.800199881196022034e-02 6.682545691728591919e-02 3.966799378395080566e-02 1.300105173140764236e-02 1.549038439989089966e-01 1.654161512851715088e-01 2.571859955787658691e-01 -1.359691768884658813e-01 2.336459606885910034e-01 -8.282390981912612915e-02 2.681474387645721436e-02 1.151061281561851501e-01 -2.878049612045288086e-01 -3.547903001308441162e-01 -5.243536829948425293e-01 -2.233449965715408325e-01 2.488067746162414551e-01 4.517405480146408081e-02 -3.936743363738059998e-02 -1.184896677732467651e-01 1.721133589744567871e-01 -1.209239140152931213e-01 1.238332837820053101e-01 -7.375852018594741821e-02 -4.923962429165840149e-02 1.723596453666687012e-01 -5.024550110101699829e-02 -1.240842416882514954e-01 -1.076202541589736938e-01
-1.127206534147262573e-01 -5.276210978627204895e-02 -2.372434139251708984e-01 4.499298334121704102e-02 1.149271335452795029e-02 2.059268504381179810e-01 5.123319476842880249e-02 1.368796825408935547e-01 -7.783205946907401085e-04 3.859058767557144165e-02 -1.321611576713621616e-03 2.819009125232696533e-01 -5.896272882819175720e-02 -9.756994247436523438e-02 -1.434239596128463745e-01 -1.371605098247528076e-01 -1.286168843507766724e-01 -2.809866070747375488e-01 2.201516777276992798e-01 -6.216103583574295044e-02 1.898935735225677490e-01 3.600101768970489502e-01 -1.540109664201736450e-01 1.687854826450347900e-01 4.588893614709377289e-03 -1.030581146478652954e-01 3.003802597522735596e-01 -2.152387648820877075e-01 4.600487947463989258e-01 -6.442049890756607056e-02 -1.636022329330444336e-02 1.016639289446175098e-03
-1.275940984487533569e-01 1.138494759798049927e-01 -7.496647536754608154e-02 -3.031653910875320435e-02 1.660111397504806519e-01 4.661853611469268799e-02 4.441072419285774231e-02 2.868542671203613281e-01 2.730780467391014099e-02 4.591027274727821350e-02 -1.396050751209259033e-01 2.504979074001312256e-01 -2.749850749969482422e-01 4.887120425701141357e-02 4.669322818517684937e-02 -1.054711192846298218e-01 -2.658127248287200928e-01 -3.768766224384307861e-01 2.334237694740295410e-01 1.122747138142585754e-01 1.257084310054779053e-01 -1.725586690008640289e-02 -2.009411156177520752e-01 2.372825294733047485e-01 -1.011545360088348389e-01 -1.074549406766891479e-01 3.127345144748687744e-01 4.256884381175041199e-02 3.997242078185081482e-02 1.222939267754554749e-01 -3.734263181686401367e-01 -6.218021735548973083e-02
3.784193098545074463e-01 -1.113807559013366699e-01 1.173626724630594254e-02 1.287420243024826050e-01 9.821350872516632080e-02 2.240498512983322144e-01 -1.109045743942260742e-01 2.565382719039916992e-01 1.924322396516799927e-01 7.640571147203445435e-02 -2.913300991058349609e-01 4.733326658606529236e-02 -1.863102763891220093e-01 -3.406429290771484375e-02 -2.095194905996322632e-02 -7.704496383666992188e-02 2.335414849221706390e-02 -2.261492013931274414e-01 1.242965087294578552e-01 4.320032894611358643e-03 -7.250653207302093506e-02 2.812410593032836914e-01 -5.628944560885429382e-02 2.931635379791259766e-01 -1.474000215530395508e-01 -1.652452051639556885e-01 -4.055903479456901550e-02 -8.509513735771179199e-02 -1.600313633680343628e-01 4.053012430667877197e-01 1.700888574123382568e-01 1.199081074446439743e-02
6.869422644376754761e-02 -2.335311025381088257e-01 8.173888176679611206e-02 7.277040928602218628e-02 -3.782326579093933105e-01 2.087690979242324829e-01 -9.482739120721817017e-02 8.750499039888381958e-02 -1.666557043790817261e-01 1.466285735368728638e-01 1.092678233981132507e-01 2.131568491458892822e-01 -4.321723710745573044e-03 1.368875615298748016e-02 -1.206140145659446716e-01 -3.411556184291839600e-01 -3.841863572597503662e-01 -6.860702484846115112e-02 1.468795239925384521e-01 8.720726519823074341e-02 -1.694488525390625000e-01 1.180211678147315979e-01 -1.048151329159736633e-01 2.003533691167831421e-01 1.166413873434066772e-01 -2.157902270555496216e-01 1.727956980466842651e-01 -1.884489059448242188e-01 -1.881264299154281616e-01 1.269605457782745361e-01 -1.625145673751831055e-01 9.468642622232437134e-02
6.613974459469318390e-03 -1.305832862854003906e-01 1.713463962078094482e-01 9.386578202247619629e-02 2.556284964084625244e-01 2.776253521442413330e-01 1.567108631134033203e-01 3.074001073837280273e-01 -2.069889307022094727e-01 2.305670976638793945e-01 -5.682439357042312622e-02 1.176851764321327209e-01 -3.242467995733022690e-03 1.608716882765293121e-02 -1.455524712800979614e-01 -5.520586296916007996e-02 -3.597864508628845215e-01 -1.271123625338077545e-02 8.881005644798278809e-02 -7.301233708858489990e-02 -8.789052814245223999e-02 1.401747018098831177e-01 -7.420243322849273682e-02 -8.995611220598220825e-03 1.869527809321880341e-02 -2.155947536230087280e-01 3.041864335536956787e-01 1.581224054098129272e-01 -2.569978237152099609e-01 -7.942115887999534607e-03 -2.791844308376312256e-01 2.479276806116104126e-01
2.592253386974334717e-01 -1.961481273174285889e-01 1.079221591353416443e-01 -2.299160063266754150e-01 1.584644615650177002e-01 4.068516194820404053e-01 -6.765913963317871094e-02 2.178537398576736450e-01 1.563163250684738159e-01 2.007689476013183594e-01 -1.132724806666374207e-01 -9.356335550546646118e-02 -8.945441991090774536e-02 1.527960151433944702e-01 -2.889008820056915283e-01 -1.656904369592666626e-01 -1.266911476850509644e-01 -4.908393919467926025e-01 8.290974050760269165e-02 -3.505632653832435608e-02 -7.336028665304183960e-02 1.777931302785873413e-02 1.360605955123901367e-01 -9.372386336326599121e-02 -6.152755767107009888e-02 3.648864850401878357e-02 1.637212336063385010e-01 1.204520091414451599e-01 2.500884793698787689e-02 6.073883175849914551e-02 -7.418373972177505493e-02 -6.503231823444366455e-02
1.923744380474090576e-01 1.540028750896453857e-01 4.021661877632141113e-01 9.367067366838455200e-02 -1.752673387527465820e-01 2.513802349567413330e-01 -1.618369966745376587e-01 1.344048827886581421e-01 6.121368613094091415e-03 7.984590530395507812e-02 -6.534898281097412109e-02 -2.870626375079154968e-02 -1.800280213356018066e-01 1.381213217973709106e-01 -1.182110980153083801e-01 -2.871150374412536621e-01 -3.947262093424797058e-02 -4.021296501159667969e-01 3.864347338676452637e-01 -4.836958274245262146e-02 -1.283179670572280884e-01 -1.572083681821823120e-02 6.655578315258026123e-02 1.169838011264801025e-01 9.043419361114501953e-02 1.002735570073127747e-01 1.625641584396362305e-01 6.390076875686645508e-02 -3.651720285415649414e-02 -1.417168825864791870e-01 -5.278842872940003872e-04 -2.264212667942047119e-01
5.169532075524330139e-02 -2.526677250862121582e-01 2.294953167438507080e-01 -1.956555396318435669e-01 1.706978082656860352e-01 3.277117609977722168e-01 -1.352645307779312134e-01 4.197719395160675049e-01 -1.791827231645584106e-01 1.604439318180084229e-01 -5.718274042010307312e-02 2.642011642456054688e-01 1.472745370119810104e-02 -2.425797097384929657e-02 -4.803098365664482117e-02 -1.217806190252304077e-01 -1.082341969013214111e-01 -2.516835331916809082e-01 4.304473754018545151e-03 1.038969904184341431e-01 -1.324785202741622925e-01 2.104253768920898438e-01 -2.383532971143722534e-01 5.982326716184616089e-02 1.233106106519699097e-01 -2.963908948004245758e-02 -8.916292339563369751e-02 -3.683703392744064331e-02 -2.808279097080230713e-01 -2.002415359020233154e-01 -1.009181216359138489e-01 -2.582133980467915535e-03
2.448005825281143188e-01 8.549754507839679718e-03 2.906519472599029541e-01 -1.763283461332321167e-01 1.408058553934097290e-01 2.185636907815933228e-01 1.380005031824111938e-01 -9.597507119178771973e-02 -1.326446384191513062e-01 1.686405241489410400e-01 -1.328421682119369507e-01 3.136979788541793823e-02 -1.072036251425743103e-01 -8.773968438617885113e-04 -2.273464351892471313e-01 -1.896569728851318359e-01 -2.783173322677612305e-01 -1.937807351350784302e-01 2.078014910221099854e-01 1.254709064960479736e-01 1.763143986463546753e-01 -2.005712687969207764e-02 -3.982359170913696289e-01 1.676723062992095947e-01 -1.581649929285049438e-01 -6.125390529632568359e-02 3.258567154407501221e-01 1.798633486032485962e-01 1.840205304324626923e-02 -4.960934817790985107e-02 -4.962809756398200989e-02 8.219018578529357910e-03
7.917296886444091797e-02 5.420233681797981262e-02 2.271270453929901123e-01 1.295034289360046387e-01 1.853816062211990356e-01 2.501908540725708008e-01 -7.159014046192169189e-02 -9.444989264011383057e-02 -1.562953144311904907e-01 -1.322425603866577148e-01 1.286235749721527100e-01 2.160574197769165039e-01 -2.020699083805084229e-01 1.847011037170886993e-02 -5.536235496401786804e-02 -3.516848087310791016e-01 -3.433642685413360596e-01 -1.442701816558837891e-01 3.074268698692321777e-01 1.240682005882263184e-01 -7.485692203044891357e-02 3.156754374504089355e-02 -7.465730607509613037e-02 -2.723876945674419403e-02 5.488556995987892151e-02 1.073750853538513184e-01 2.600463926792144775e-01 -8.852981775999069214e-02 -2.496015429496765137e-01 -3.578365221619606018e-02 -3.362888395786285400e-01 -1.007896810770034790e-01
2.866655029356479645e-02 -6.072941794991493225e-02 -9.528095275163650513e-02 2.747826576232910156e-01 -6.095984205603599548e-02 1.805502772331237793e-01 7.413957267999649048e-02 1.342166028916835785e-02 -6.870249658823013306e-02 6.903346627950668335e-02 -2.746075391769409180e-01 1.781165152788162231e-01 -1.960329525172710419e-02 3.397288620471954346e-01 1.348711699247360229e-01 -2.417289316654205322e-01 -6.974158436059951782e-02 -1.863818168640136719e-01 -2.523396611213684082e-01 1.747556030750274658e-01 -4.537067562341690063e-02 -2.647484652698040009e-02 -1.274180859327316284e-01 2.648358941078186035e-01 3.806854188442230225e-01 -9.948333352804183960e-02 3.161180019378662109e-01 4.740836564451456070e-03 -9.645844250917434692e-02 1.056050881743431091e-01 5.883248895406723022e-02 -2.413137853145599365e-01
-1.538028866052627563e-01 2.048885077238082886e-01 2.201026678085327148e-01 1.736178547143936157e-01 3.834174200892448425e-02 4.077560007572174072e-01 -6.529934704303741455e-02 -7.464176043868064880e-03 -9.845263324677944183e-03 2.003544121980667114e-01 -1.681174486875534058e-01 2.470857053995132446e-01 -1.865655481815338135e-01 -1.286633610725402832e-01 -4.976888000965118408e-02 -3.553719818592071533e-01 -1.376923322677612305e-01 -1.604169607162475586e-01 -1.484072357416152954e-01 -1.510197669267654419e-01 5.699170753359794617e-02 1.883901804685592651e-01 -1.138937696814537048e-01 1.311076283454895020e-01 2.062102779746055603e-02 -5.222475156188011169e-02 7.348052412271499634e-02 1.670083403587341309e-01 -1.122450307011604309e-01 7.960958778858184814e-02 -5.173294618725776672e-02 3.969385325908660889e-01
-1.556328684091567993e-01 -7.156622409820556641e-02 1.377307027578353882e-01 4.793071746826171875e-02 2.317078262567520142e-01 2.370596379041671753e-01 1.484135165810585022e-02 1.379781961441040039e-01 9.405089914798736572e-02 -1.417965441942214966e-01 3.098686598241329193e-02 2.496899664402008057e-01 -5.728781223297119141e-01 -5.931509286165237427e-02 2.270561158657073975e-01 -1.263097822666168213e-01 -8.586306124925613403e-02 -1.728055924177169800e-01 -1.190986558794975281e-01 1.241567581892013550e-01 1.834139972925186157e-01 2.167631238698959351e-01 -2.916409373283386230e-01 8.747760951519012451e-02 7.915402948856353760e-02 6.053418293595314026e-02 3.853286430239677429e-02 -1.635980010032653809e-01 7.490530610084533691e-02 1.142046973109245300e-01 -8.463769406080245972e-02 -1.568725556135177612e-01
-2.851999998092651367e-01 -2.309505343437194824e-01 1.707005873322486877e-02 1.648840457201004028e-01 1.647814959287643433e-01 1.665845066308975220e-01 -1.734370291233062744e-01 -3.975874558091163635e-02 1.832844167947769165e-01 3.062750697135925293e-01 -2.849769890308380127e-01 7.897661626338958740e-02 -7.058269530534744263e-02 3.884762898087501526e-02 2.397783659398555756e-02 -3.561923801898956299e-01 -1.633744537830352783e-01 -2.140958607196807861e-01 3.836381714791059494e-03 4.382193088531494141e-02 -2.366951107978820801e-01 4.906737804412841797e-02 -7.259625196456909180e-02 2.506310939788818359e-01 3.188521564006805420e-01 -1.236820593476295471e-01 -5.097083747386932373e-02 1.213110610842704773e-01 -6.286137551069259644e-02 3.391410037875175476e-02 -1.963670104742050171e-01 -1.535346508026123047e-01
1.406260579824447632e-01 -6.897536665201187134e-02 5.459299683570861816e-02 1.653004288673400879e-01 1.905499994754791260e-01 4.849497973918914795e-01 4.998311772942543030e-02 -1.816571354866027832e-01 -1.787551194429397583e-01 6.610254943370819092e-02 1.030745506286621094e-01 2.529434263706207275e-01 -7.307204417884349823e-03 2.811929769814014435e-02 -1.165686398744583130e-01 -1.631104499101638794e-01 -1.108924224972724915e-01 -3.451752662658691406e-01 4.507680609822273254e-02 1.210440397262573242e-01 -1.964096352458000183e-02 3.309353888034820557e-01 4.464901238679885864e-02 3.737311959266662598e-01 1.405978351831436157e-01 -7.027504593133926392e-02 -1.673339009284973145e-01 -1.487732380628585815e-01 -1.240010373294353485e-02 -9.019648283720016479e-02 -4.762144014239311218e-02 -3.342507034540176392e-02
2.313491404056549072e-01 -7.160402834415435791e-02 -5.724926665425300598e-02 -1.193811073899269104e-01 3.830539435148239136e-02 2.467009276151657104e-01 3.407176956534385681e-02 3.684602081775665283e-01 -3.133346736431121826e-01 7.828526198863983154e-02 -2.309195250272750854e-01 2.703679800033569336e-01 6.340453028678894043e-02 1.337838917970657349e-01 -8.302398025989532471e-03 -1.016916558146476746e-01 -1.841758936643600464e-01 -2.084259241819381714e-01 -5.180003121495246887e-02 6.254118680953979492e-02 -2.881098687648773193e-01 1.992059201002120972e-01 -7.926321029663085938e-02 9.651757776737213135e-03 -1.663774996995925903e-02 -2.503504753112792969e-01 1.459465920925140381e-01 1.050766855478286743e-01 -1.201855465769767761e-01 -1.155424118041992188e-01 -3.308488130569458008e-01 1.262464821338653564e-01
2.776157259941101074e-01 -2.805330157279968262e-01 1.735486984252929688e-01 9.492263942956924438e-02 -2.494820952415466309e-01 1.332322657108306885e-01 -3.936595469713211060e-02 1.180270835757255554e-01 -1.144154220819473267e-01 2.082413993775844574e-02 -1.445022225379943848e-01 7.194828987121582031e-02 -1.575132608413696289e-01 6.071918457746505737e-02 -2.989418506622314453e-01 -3.308087885379791260e-01 -3.245456516742706299e-01 -2.000368684530258179e-01 2.895806133747100830e-01 -3.513430058956146240e-02 -9.064827114343643188e-02 6.035634502768516541e-02 -1.967421770095825195e-01 2.724474072456359863e-01 1.717657595872879028e-01 -2.171346358954906464e-02 2.715058252215385437e-02 4.211152717471122742e-02 -1.413942277431488037e-01 1.282907277345657349e-01 1.173110231757164001e-01 -6.942668557167053223e-02
-9.936041384935379028e-02 -4.281022027134895325e-02 -9.708853811025619507e-02 -4.375029727816581726e-02 1.492332071065902710e-01 1.459646672010421753e-01 -9.381354600191116333e-02 1.132989898324012756e-01 1.030258536338806152e-01 -3.124328516423702240e-02 -8.332278579473495483e-02 1.317311525344848633e-01 3.263314953073859215e-03 1.995088718831539154e-02 1.584893912076950073e-01 -4.255419671535491943e-01 -2.373441904783248901e-01 -2.823996543884277344e-01 1.355959177017211914e-01 -5.868110060691833496e-02 3.100725114345550537e-01 1.340998262166976929e-01 -1.304067373275756836e-01 4.082268178462982178e-01 -1.587466448545455933e-01 2.394659072160720825e-01 1.630215495824813843e-01 -2.081440687179565430e-01 1.358126550912857056e-01 1.914942562580108643e-01 -7.422310113906860352e-02 2.186285145580768585e-02
-1.061279773712158203e-01 -1.195577010512351990e-01 -1.109173074364662170e-01 2.877780497074127197e-01 2.398253232240676880e-02 3.613276183605194092e-01 -8.734861016273498535e-02 5.276019498705863953e-02 -1.587040722370147705e-02 3.187369927763938904e-02 -1.174372434616088867e-02 5.678718164563179016e-02 -1.914326846599578857e-01 1.765918284654617310e-01 -1.508510671555995941e-02 -2.309626787900924683e-01 -1.509529650211334229e-01 -3.004494905471801758e-01 -2.986868023872375488e-01 1.647007614374160767e-01 -3.078772500157356262e-02 9.309248626232147217e-02 -1.458375006914138794e-01 1.007861047983169556e-01 2.158551216125488281e-01 -1.021146401762962341e-01 2.265832126140594482e-01 1.755189001560211182e-01 -4.417589008808135986e-01 7.189562171697616577e-02 5.319007672369480133e-03 4.232669249176979065e-02
-2.138896137475967407e-01 -5.395937338471412659e-02 5.907285027205944061e-03 1.311506610363721848e-03 2.253615297377109528e-02 2.642334997653961182e-01 -1.532794982194900513e-01 2.647249400615692139e-01 -1.284519731998443604e-01 -1.182808075100183487e-02 -5.877386778593063354e-02 1.731889396905899048e-01 -9.319464117288589478e-02 -1.031370013952255249e-01 1.809913367033004761e-01 -3.235876858234405518e-01 5.728135257959365845e-02 -3.359308540821075439e-01 1.633250415325164795e-01 1.633931845426559448e-01 1.361492741852998734e-02 -4.987900704145431519e-02 -3.549687862396240234e-01 2.244510054588317871e-01 7.724760798737406731e-04 -3.545127213001251221e-01 1.662497818470001221e-01 -1.183175891637802124e-01 1.139993295073509216e-01 1.689527630805969238e-01 -7.525587081909179688e-02 1.320775598287582397e-01
-2.155169546604156494e-01 3.897653520107269287e-02 1.118355393409729004e-01 5.925503000617027283e-02 1.778907775878906250e-01 2.120800763368606567e-01 -1.023169234395027161e-01 1.943175643682479858e-01 -8.200091309845447540e-03 -6.952404044568538666e-03 7.381480932235717773e-02 3.896220028400421143e-01 -2.871685028076171875e-01 -8.262788504362106323e-02 1.279975473880767822e-01 -4.131887108087539673e-02 -2.094079256057739258e-01 -2.882172465324401855e-01 1.439235806465148926e-01 1.480057537555694580e-01 -1.886200904846191406e-01 -4.166831448674201965e-02 -2.163625955581665039e-01 -4.078594967722892761e-02 5.620890483260154724e-02 -2.475918084383010864e-01 2.952698171138763428e-01 -2.353031039237976074e-01 5.464449524879455566e-02 8.915963768959045410e-02 -2.704284191131591797e-01 -1.554908085381612182e-04
-7.403314858675003052e-02 -4.209731519222259521e-01 -1.119705215096473694e-01 1.352315843105316162e-01 -1.551990061998367310e-01 3.543241620063781738e-01 -1.844071410596370697e-02 1.775735914707183838e-01 1.048882529139518738e-01 3.648592159152030945e-02 1.338545083999633789e-01 1.480122357606887817e-01 1.132455542683601379e-01 3.387243449687957764e-01 1.055937707424163818e-01 -2.001987993717193604e-01 8.295776695013046265e-02 -1.005354970693588257e-01 -1.615706458687782288e-02 1.710917800664901733e-03 9.812463819980621338e-02 3.160710036754608154e-01 -3.334694355726242065e-02 2.744202315807342529e-01 -1.650621443986892700e-01 -1.268919259309768677e-01 2.282530814409255981e-01 9.200882911682128906e-02 -1.219721436500549316e-01 5.026758834719657898e-02 -2.224924564361572266e-01 -2.214733976870775223e-03
2.703453414142131805e-02 1.501835882663726807e-01 1.890786141157150269e-01 -9.637078642845153809e-02 1.968884319067001343e-01 2.916794419288635254e-01 8.489245921373367310e-02 3.631842136383056641e-01 -7.725797593593597412e-02 -7.731146365404129028e-02 -5.580175668001174927e-02 2.136586755514144897e-01 -2.317538112401962280e-01 2.461418211460113525e-01 -2.662912309169769287e-01 -4.631463065743446350e-02 6.460757553577423096e-02 -1.651549339294433594e-01 1.247910112142562866e-01 -1.776469498872756958e-01 -1.599434912204742432e-01 3.044419586658477783e-01 -2.170133888721466064e-01 8.745627850294113159e-02 8.882626891136169434e-03 -1.397106498479843140e-01 2.350501269102096558e-01 -1.786217391490936279e-01 2.303123623132705688e-01 5.607574060559272766e-02 3.006274439394474030e-02 -7.229848206043243408e-02
-1.866504400968551636e-01 -5.012865643948316574e-03 2.110927700996398926e-01 -9.860587865114212036e-02 2.169905789196491241e-02 1.129667684435844421e-01 1.087859347462654114e-01 3.253808021545410156e-01 -7.832251489162445068e-03 -1.223568469285964966e-01 -1.232487037777900696e-01 3.974670171737670898e-01 -1.445641368627548218e-01 -1.324352473020553589e-01 4.269706085324287415e-02 -7.559823244810104370e-02 -1.466790288686752319e-01 -3.435360491275787354e-01 2.069414108991622925e-01 1.713497191667556763e-02 1.123628839850425720e-01 5.883010476827621460e-02 -2.020966857671737671e-01 1.149763837456703186e-01 2.497848123311996460e-01 -6.228248029947280884e-02 3.464758396148681641e-01 -3.028692910447716713e-03 -2.998371124267578125e-01 6.139387190341949463e-02 -1.037250086665153503e-01 -4.668313637375831604e-02
3.569177538156509399e-02 -2.247540839016437531e-02 5.256524682044982910e-01 8.495815098285675049e-02 1.611840575933456421e-01 2.659708261489868164e-01 9.459209442138671875e-02 1.238178536295890808e-01 1.734769493341445923e-01 3.232650458812713623e-01 6.443215906620025635e-02 1.371596604585647583e-01 -9.809434413909912109e-02 -1.479740589857101440e-01 2.987314388155937195e-02 -3.297301828861236572e-01 -5.623463168740272522e-02 -2.748726680874824524e-02 -3.563531115651130676e-02 1.053598001599311829e-01 -1.900132745504379272e-01 -6.780143082141876221e-02 -3.550617396831512451e-02 2.133057564496994019e-01 -6.487738341093063354e-03 -1.761563867330551147e-01 3.009179532527923584e-01 1.564102247357368469e-02 2.166308015584945679e-01 -6.160624325275421143e-02 -8.217021077871322632e-02 -1.091094091534614563e-01
8.440994471311569214e-02 1.310261338949203491e-01 2.462854534387588501e-01 1.938152760267257690e-01 1.343759745359420776e-01 3.303994238376617432e-01 1.861929297447204590e-01 2.760053575038909912e-01 -1.209878176450729370e-02 5.308480933308601379e-02 2.048569545149803162e-02 -3.339734626933932304e-03 4.747641086578369141e-02 4.718187451362609863e-02 -3.005233407020568848e-01 -2.741928696632385254e-01 -7.085104286670684814e-02 -4.672588109970092773e-01 3.349971771240234375e-02 -2.421935647726058960e-01 -1.673371158540248871e-02 1.176653578877449036e-01 7.743716705590486526e-03 1.722577363252639771e-01 6.623712182044982910e-02 -2.451887428760528564e-01 2.141928300261497498e-02 -8.543863892555236816e-02 -4.075419157743453979e-02 2.018795534968376160e-02 2.523108422756195068e-01 3.265374898910522461e-02
-6.190882995724678040e-02 -1.417619735002517700e-01 1.774034649133682251e-01 1.869904100894927979e-01 1.047445535659790039e-01 2.153971940279006958e-01 -1.419466882944107056e-01 8.048801124095916748e-02 -2.197193652391433716e-01 2.682539820671081543e-01 -1.755160774337127805e-04 6.446264684200286865e-02 1.499737799167633057e-01 1.034194305539131165e-01 1.416627317667007446e-01 -1.523950099945068359e-01 -4.192638993263244629e-01 -1.661169230937957764e-01 5.577190965414047241e-02 1.385773867368698120e-01 -5.937714129686355591e-03 1.217338740825653076e-01 -3.716178238391876221e-01 2.209729999303817749e-01 1.794015020132064819e-01 -1.638526022434234619e-01 -2.207074612379074097e-01 7.121963798999786377e-02 -1.079843007028102875e-02 2.761776447296142578e-01 -8.966792374849319458e-02 6.650156807154417038e-03
1.671349704265594482e-01 -4.304568842053413391e-02 1.643433719873428345e-01 1.325178593397140503e-01 2.430959045886993408e-01 -9.310119203291833401e-04 8.322373777627944946e-02 4.141623675823211670e-01 3.902775645256042480e-01 1.061398461461067200e-01 -8.925274759531021118e-02 1.407974809408187866e-01 5.879069492220878601e-02 -7.755017280578613281e-02 1.533929854631423950e-01 -1.356509178876876831e-01 3.909742087125778198e-02 -1.852919608354568481e-01 5.653011798858642578e-02 1.711774319410324097e-01 -2.716979682445526123e-01 2.570677995681762695e-01 -2.175511568784713745e-01 1.049479469656944275e-01 -3.779970109462738037e-02 -5.391928367316722870e-03 2.848909795284271240e-01 -1.515241861343383789e-01 2.397759407758712769e-01 1.838493905961513519e-02 -9.142201393842697144e-02 8.332235366106033325e-02
-4.440620169043540955e-02 -7.051195949316024780e-02 7.823416590690612793e-02 -4.298571124672889709e-02 1.082499623298645020e-01 -2.180748153477907181e-03 2.343580424785614014e-01 1.302271932363510132e-01 -9.377893805503845215e-02 3.129148483276367188e-01 -8.035357296466827393e-02 1.454430073499679565e-01 4.936225339770317078e-02 2.070154994726181030e-01 2.219010740518569946e-01 -4.193452596664428711e-01 -1.781554669141769409e-01 -5.430712923407554626e-02 -1.741643399000167847e-01 -6.571263074874877930e-02 9.122370928525924683e-02 9.118479490280151367e-02 -2.929394543170928955e-01 4.126968979835510254e-01 1.516475081443786621e-01 -1.402516961097717285e-01 1.935611478984355927e-02 -2.802231609821319580e-01 8.989294059574604034e-03 1.163989305496215820e-01 1.105519682168960571e-01 8.515813201665878296e-02
-3.270130231976509094e-02 -1.524194180965423584e-01 2.494905330240726471e-02 1.565683335065841675e-01 1.347457766532897949e-01 1.148284152150154114e-01 -1.230998709797859192e-01 -8.445452898740768433e-03 2.235060632228851318e-01 2.373142987489700317e-01 -1.624539196491241455e-01 -2.612501010298728943e-02 -4.051038250327110291e-02 3.065746724605560303e-01 -1.913927048444747925e-01 -2.564774751663208008e-01 -9.201651066541671753e-02 -2.948445081710815430e-01 9.435573220252990723e-02 -1.507856845855712891e-01 -1.345680505037307739e-01 1.018667519092559814e-01 -1.792189925909042358e-01 2.243684381246566772e-01 2.496149688959121704e-01 6.199479103088378906e-02 2.381833791732788086e-01 2.430093437433242798e-01 -2.355221956968307495e-01 -7.692166604101657867e-03 -2.033316045999526978e-01 -2.362477928400039673e-01
-1.693821847438812256e-01 6.813329644501209259e-03 4.581803977489471436e-01 -9.552477300167083740e-02 1.703065633773803711e-01 1.251225173473358154e-01 -4.028059914708137512e-02 8.229337632656097412e-02 6.646316498517990112e-02 1.554650515317916870e-01 -9.379665553569793701e-02 1.760845333337783813e-01 -4.351791441440582275e-01 2.266403138637542725e-01 1.925093531608581543e-01 -1.557858288288116455e-01 6.532457470893859863e-02 -4.581569507718086243e-02 -2.591471001505851746e-02 1.287539005279541016e-01 1.658223867416381836e-01 7.181516289710998535e-02 -5.941488966345787048e-02 2.739925682544708252e-01 -8.326447010040283203e-02 1.143459603190422058e-01 1.786213666200637817e-01 -1.507774293422698975e-01 1.700545698404312134e-01 2.706758081912994385e-01 -1.229213699698448181e-01 -4.330162703990936279e-02
-5.180333182215690613e-02 -7.407051324844360352e-02 1.561824381351470947e-01 3.621186595410108566e-03 2.925793528556823730e-01 3.545097708702087402e-01 2.005258053541183472e-01 6.678849458694458008e-02 7.755848765373229980e-02 4.750292003154754639e-01 7.757940143346786499e-02 1.698973923921585083e-01 -7.171313464641571045e-02 1.406026631593704224e-02 -1.410043388605117798e-01 -1.665177941322326660e-01 1.803707517683506012e-02 -2.872526645660400391e-01 1.169901564717292786e-01 1.298384517431259155e-01 -2.754060029983520508e-01 2.358138263225555420e-01 -5.670923739671707153e-02 -5.856074392795562744e-02 1.019736230373382568e-01 6.243261322379112244e-02 -1.952870637178421021e-01 -1.855056136846542358e-01 -1.767035871744155884e-01 -5.458327382802963257e-02 1.158754974603652954e-01 -7.750938832759857178e-02
-9.004563838243484497e-02 1.739980280399322510e-01 2.806470496580004692e-03 8.608429878950119019e-02 2.347253859043121338e-01 2.353196144104003906e-01 -1.412044763565063477e-01 3.427823185920715332e-01 -1.805217266082763672e-01 4.463451206684112549e-01 -1.960271447896957397e-01 4.517797753214836121e-02 -2.086481600999832153e-01 -1.527454145252704620e-02 3.013378083705902100e-01 -2.298132181167602539e-01 -1.031840518116950989e-01 1.222794055938720703e-01 -2.989507280290126801e-02 7.823763787746429443e-02 -1.190718039870262146e-01 1.738880276679992676e-01 -9.186346083879470825e-02 2.322216928005218506e-01 -2.534709684550762177e-02 1.151192933320999146e-02 2.311492264270782471e-01 2.593057788908481598e-02 -6.548115611076354980e-02 -1.915788948535919189e-01 -8.708076179027557373e-02 6.145774200558662415e-02
-8.269920945167541504e-02 -2.005599588155746460e-01 -1.444505304098129272e-01 8.299572765827178955e-02 -2.270915061235427856e-01 5.194102525711059570e-01 1.129570454359054565e-01 1.075583249330520630e-01 -9.325613081455230713e-02 2.687904238700866699e-01 6.301832944154739380e-02 1.638165861368179321e-01 -5.961215496063232422e-02 1.660086214542388916e-01 -8.050847053527832031e-02 -2.544338405132293701e-01 -7.101701945066452026e-02 -3.109640181064605713e-01 3.160109743475914001e-02 -2.151979953050613403e-01 -2.275004386901855469e-01 1.722509711980819702e-01 6.499090045690536499e-02 1.058309059590101242e-02 -1.331049501895904541e-01 6.848961114883422852e-02 -2.560733817517757416e-02 -9.940154850482940674e-02 -1.373793780803680420e-01 1.412103921175003052e-01 1.721692532300949097e-01 -1.708811968564987183e-01
-3.078276813030242920e-01 1.124360691756010056e-02 6.548276543617248535e-02 2.245073765516281128e-02 3.478072285652160645e-01 5.018945783376693726e-02 -5.771720409393310547e-02 2.339708060026168823e-01 -1.840867996215820312e-01 3.126869797706604004e-01 -3.530099242925643921e-02 2.141841650009155273e-01 -2.422489374876022339e-01 1.068624481558799744e-01 1.999128758907318115e-01 -2.566816806793212891e-01 -4.910128191113471985e-02 -2.444674521684646606e-01 -1.562211215496063232e-01 2.264152169227600098e-01 -8.112610876560211182e-02 3.397417962551116943e-01 1.714966744184494019e-01 1.778056770563125610e-01 -4.331123083829879761e-02 -7.380538433790206909e-02 -1.350682321935892105e-02 6.378532946109771729e-02 -3.860544785857200623e-02 -5.300894007086753845e-02 -1.648837476968765259e-01 -9.327929466962814331e-03
8.830762468278408051e-03 -2.370461635291576385e-02 4.639404714107513428e-01 1.665190160274505615e-01 2.533189952373504639e-01 2.088882625102996826e-01 2.870064228773117065e-02 2.351515591144561768e-01 3.178643882274627686e-01 2.215844839811325073e-01 -1.166926622390747070e-01 1.445188969373703003e-01 1.935084909200668335e-02 6.183004751801490784e-02 2.191198170185089111e-01 -1.822154819965362549e-01 -6.908603012561798096e-02 5.985112115740776062e-02 1.932904720306396484e-01 1.466226875782012939e-01 -2.387904077768325806e-01 8.141072094440460205e-02 -1.563202291727066040e-01 1.759068518877029419e-01 -8.669879287481307983e-02 1.358039863407611847e-02 2.700093388557434082e-01 5.277045816183090210e-02 2.057098001241683960e-01 -1.550284773111343384e-02 -1.007628813385963440e-01 8.313391357660293579e-03
7.535617053508758545e-02 -9.812721051275730133e-03 3.673277795314788818e-01 6.487680971622467041e-02 1.450903117656707764e-01 2.316782623529434204e-01 -1.325005292892456055e-01 1.547106653451919556e-01 1.029918193817138672e-01 1.810324937105178833e-01 2.035522088408470154e-02 2.403179407119750977e-01 7.567369937896728516e-02 4.026167690753936768e-01 9.319701790809631348e-02 -1.582234203815460205e-01 -2.033338099718093872e-01 -2.794789969921112061e-01 -2.441803663969039917e-01 9.538584202527999878e-02 -7.039619237184524536e-02 -3.506511449813842773e-02 -1.540908813476562500e-01 -2.415104396641254425e-02 -3.228230178356170654e-01 1.569112762808799744e-02 -6.146809458732604980e-02 -8.173698186874389648e-02 2.507361769676208496e-01 -1.321054548025131226e-01 -8.086940646171569824e-02 1.237163245677947998e-01
2.475502490997314453e-01 -3.443993860855698586e-03 1.332661956548690796e-01 -1.626932621002197266e-01 -1.298715174198150635e-01 1.085267290472984314e-01 1.849507354199886322e-02 -1.877217367291450500e-02 5.099164694547653198e-02 5.094478651881217957e-02 -1.064688563346862793e-01 5.865175649523735046e-02 -3.167437911033630371e-01 6.134187430143356323e-02 -1.445009559392929077e-02 -5.003257989883422852e-01 -2.219831496477127075e-01 -2.037269026041030884e-01 3.906982243061065674e-01 -7.246050983667373657e-02 1.299045234918594360e-01 2.277225255966186523e-02 -1.346115320920944214e-01 2.865719497203826904e-01 -1.579275168478488922e-02 7.756920903921127319e-02 3.095657527446746826e-01 7.431977987289428711e-02 -5.695305392146110535e-02 1.420364435762166977e-02 -1.716121658682823181e-02 1.134398058056831360e-01
1.903483420610427856e-01 -2.349054999649524689e-02 -1.493494361639022827e-01 1.771735548973083496e-01 -2.205248475074768066e-01 5.040521621704101562e-01 1.632079780101776123e-01 1.132538244128227234e-01 2.011419981718063354e-01 2.806053161621093750e-01 -5.768269672989845276e-02 -3.099857829511165619e-03 -2.928797714412212372e-02 -4.788954555988311768e-02 -7.187766581773757935e-02 -2.704402804374694824e-01 -1.928057819604873657e-01 -2.370688021183013916e-01 4.674586653709411621e-02 -1.095663532614707947e-01 -1.827488392591476440e-01 1.700587011873722076e-02 -1.658468246459960938e-01 -4.990630596876144409e-02 5.499547347426414490e-03 -4.676454514265060425e-02 3.152756094932556152e-01 -5.089609324932098389e-02 -4.929948970675468445e-02 -7.874289527535438538e-03 2.787465453147888184e-01 -8.786790817975997925e-02
1.297430247068405151e-01 -3.631361722946166992e-01 6.159525737166404724e-02 1.356835812330245972e-01 -1.522100418806076050e-01 1.583546996116638184e-01 4.542504251003265381e-02 2.778454124927520752e-01 -1.264982819557189941e-01 2.688566148281097412e-01 1.936524063348770142e-01 -4.000600427389144897e-03 -1.635312587022781372e-01 -1.303267180919647217e-01 -3.803131580352783203e-01 -3.253515958786010742e-01 -1.971763558685779572e-02 -2.339821904897689819e-01 4.034271836280822754e-02 2.527136802673339844e-01 -4.559415951371192932e-02 1.313978880643844604e-01 -8.881436288356781006e-02 2.611874639987945557e-01 1.088735312223434448e-01 -8.586654439568519592e-03 8.572718501091003418e-02 -1.524015367031097412e-01 -8.989136666059494019e-03 7.222031801939010620e-02 -6.420146673917770386e-02 1.164766028523445129e-01
1.130785867571830750e-01 -8.208981156349182129e-02 -6.142117828130722046e-02 2.595063149929046631e-01 1.736922115087509155e-01 2.723722457885742188e-01 -1.064891442656517029e-01 2.616947889328002930e-01 1.293177455663681030e-01 1.828888952732086182e-01 -1.256493180990219116e-01 1.577170789241790771e-01 1.291144490242004395e-01 2.631074003875255585e-02 1.244040876626968384e-01 -1.145109999924898148e-02 -1.100467219948768616e-01 -4.021014869213104248e-01 -3.794884309172630310e-02 -1.757725328207015991e-01 1.972056329250335693e-01 1.218591183423995972e-01 -9.581167995929718018e-02 1.408091485500335693e-01 -4.066174849867820740e-02 -2.173237800598144531e-01 1.029625013470649719e-01 -1.071854233741760254e-01 -1.237650029361248016e-02 4.305772483348846436e-01 2.364889830350875854e-01 6.754579022526741028e-03
-9.611368179321289062e-02 4.100689664483070374e-02 1.537298262119293213e-01 -8.737361058592796326e-03 2.125873416662216187e-01 2.122427374124526978e-01 -1.121925786137580872e-01 1.236362904310226440e-01 1.227553710341453552e-01 6.175613030791282654e-02 -6.049510464072227478e-02 1.694349497556686401e-01 -1.460708528757095337e-01 -6.561850011348724365e-02 -2.057365924119949341e-01 -2.835890054702758789e-01 -1.797440946102142334e-01 -1.326555013656616211e-01 2.255250066518783569e-01 9.335296601057052612e-02 2.325915843248367310e-01 -1.773758232593536377e-02 -2.531257271766662598e-01 1.589267998933792114e-01 -2.000203132629394531e-01 -9.650652110576629639e-02 3.068653643131256104e-01 -1.494207978248596191e-01 5.791210383176803589e-02 3.985258936882019043e-02 -4.710165262222290039e-01 -4.214177653193473816e-02
1.874342560768127441e-01 -2.264811098575592041e-01 2.237334698438644409e-01 4.445601999759674072e-02 -4.097341001033782959e-02 3.700438141822814941e-01 -8.783323317766189575e-02 2.747657895088195801e-01 2.634326517581939697e-01 6.516128778457641602e-02 -4.509405698627233505e-03 -1.777907907962799072e-01 -2.167259156703948975e-01 2.091098725795745850e-01 -2.498126924037933350e-01 -1.239681839942932129e-01 -1.047792434692382812e-01 -4.835423231124877930e-01 1.728427112102508545e-01 -2.749228291213512421e-02 -1.019706279039382935e-01 2.660000137984752655e-02 1.096135154366493225e-01 -2.949329465627670288e-02 8.133208006620407104e-02 2.933649579063057899e-03 1.125604808330535889e-01 3.822505474090576172e-02 -9.256910532712936401e-02 1.154484376311302185e-01 -1.246423944830894470e-01 -9.151428192853927612e-02
6.451177597045898438e-02 -1.942967176437377930e-01 -2.115052491426467896e-01 2.654864788055419922e-01 -2.603480825200676918e-04 3.389502167701721191e-01 -7.445271313190460205e-02 1.045937538146972656e-01 -7.884061895310878754e-03 2.084098011255264282e-01 -1.704811304807662964e-01 -7.074760645627975464e-02 -3.118121623992919922e-01 -1.068761572241783142e-01 6.884057819843292236e-02 -1.693363785743713379e-01 -6.176451221108436584e-02 -4.231988787651062012e-01 -1.977172046899795532e-01 3.705370724201202393e-01 4.926701262593269348e-02 -1.540509164333343506e-01 -4.634010046720504761e-02 1.721494048833847046e-01 -9.742649644613265991e-02 1.507909595966339111e-01 1.015220656991004944e-01 -9.205657988786697388e-02 -7.285001128911972046e-02 1.297423094511032104e-01 -2.003023400902748108e-02 -3.277419134974479675e-02
4.668418690562248230e-02 -2.604660391807556152e-01 1.052807271480560303e-01 -8.518925867974758148e-03 -9.023383259773254395e-02 1.799523979425430298e-01 -6.508319824934005737e-02 -1.079260185360908508e-01 4.793227091431617737e-02 1.129553560167551041e-02 2.313464321196079254e-02 1.363581418991088867e-01 -1.790790706872940063e-01 5.956057459115982056e-02 -3.834397494792938232e-01 -4.251613914966583252e-01 -1.867533624172210693e-01 -2.818405330181121826e-01 2.559498250484466553e-01 1.790002882480621338e-01 4.006796702742576599e-02 1.995622515678405762e-01 -2.810079045593738556e-02 2.441801130771636963e-01 2.764329910278320312e-01 -1.079595461487770081e-01 1.010204330086708069e-01 -2.021912336349487305e-01 -6.313026696443557739e-02 4.700955748558044434e-02 1.331865340471267700e-01 2.562108449637889862e-02
-2.194127626717090607e-02 -1.198144815862178802e-02 3.056574165821075439e-01 1.712331920862197876e-01 3.596868738532066345e-02 1.587762981653213501e-01 -1.331016421318054199e-01 -6.059491261839866638e-02 -1.497472971677780151e-01 -1.804216951131820679e-02 -4.116201773285865784e-02 2.922009490430355072e-02 -1.661118268966674805e-01 -1.016434840857982635e-02 6.613235175609588623e-02 -3.307086825370788574e-01 -2.724768221378326416e-01 -4.461828172206878662e-01 6.083190813660621643e-02 3.310641348361968994e-01 -5.498984083533287048e-02 -2.728205360472202301e-02 -2.457875907421112061e-01 2.712500393390655518e-01 1.909841895103454590e-01 -8.033491671085357666e-02 -1.559104174375534058e-01 -4.138422757387161255e-02 2.209676802158355713e-02 1.669776141643524170e-01 -1.762945652008056641e-01 -9.601271152496337891e-02
-3.493105173110961914e-01 2.705249935388565063e-02 1.031857635825872421e-02 5.750463530421257019e-02 4.658626317977905273e-01 1.845853328704833984e-01 -1.235061883926391602e-01 8.751691877841949463e-02 -1.468395590782165527e-01 2.514381408691406250e-01 -1.073617190122604370e-01 1.118938177824020386e-01 -2.447622865438461304e-01 1.972289234399795532e-01 2.691677510738372803e-01 -2.459741979837417603e-01 -7.014264166355133057e-02 -1.077207997441291809e-01 -6.160477921366691589e-02 1.219470053911209106e-01 -2.065885961055755615e-01 6.394186615943908691e-02 -1.152999922633171082e-01 7.713872194290161133e-02 -1.864330172538757324e-01 -2.419657558202743530e-01 4.398491978645324707e-02 -8.752965927124023438e-02 7.144886255264282227e-02 6.983345001935958862e-02 -2.075068801641464233e-01 -4.570595175027847290e-02
4.634135216474533081e-02 1.909880489110946655e-01 -1.159563884139060974e-01 3.300116062164306641e-01 2.905084788799285889e-01 1.062333583831787109e-01 -3.873651847243309021e-02 2.617799341678619385e-01 1.802023649215698242e-01 2.531509697437286377e-01 -5.858508497476577759e-02 2.026428431272506714e-01 1.083408892154693604e-01 -1.136912498623132706e-02 -1.818938553333282471e-02 -2.235576659440994263e-01 -7.321262359619140625e-02 -4.483023881912231445e-01 5.313852056860923767e-02 1.107562333345413208e-01 -1.819386333227157593e-02 4.148172587156295776e-02 -2.556896209716796875e-01 1.094908118247985840e-01 -5.528832599520683289e-02 -8.127031475305557251e-02 -1.154400557279586792e-01 -9.608913958072662354e-02 -7.925528287887573242e-02 3.411392569541931152e-01 1.091129183769226074e-01 4.954632744193077087e-02
1.082913875579833984e-01 2.201198488473892212e-01 1.592763513326644897e-01 1.691072583198547363e-01 5.846173688769340515e-02 1.572329103946685791e-01 4.078696481883525848e-03 1.580013185739517212e-01 2.471714913845062256e-01 2.744921147823333740e-01 5.908665433526039124e-02 -6.868351995944976807e-02 -2.284839749336242676e-01 3.634581863880157471e-01 8.614670485258102417e-02 1.158454455435276031e-02 -1.867127567529678345e-01 -1.632564216852188110e-01 -1.301688700914382935e-01 3.734879195690155029e-01 9.978739917278289795e-02 2.132092230021953583e-02 -1.158619374036788940e-01 3.131423890590667725e-01 1.528408229351043701e-01 5.851963907480239868e-02 6.147225573658943176e-02 -3.293003439903259277e-01 -3.942054882645606995e-02 -6.218639761209487915e-02 1.079978421330451965e-01 -1.701858267188072205e-02
-4.378503933548927307e-02 -1.374808549880981445e-01 -5.039048939943313599e-02 -3.120016865432262421e-02 -1.604224145412445068e-01 5.033195018768310547e-01 -1.246754173189401627e-02 2.189928479492664337e-02 -4.935429431498050690e-03 2.466853111982345581e-01 1.384136080741882324e-01 1.815242171287536621e-01 1.160507183521986008e-02 2.571905553340911865e-01 -8.433628827333450317e-02 -2.942484915256500244e-01 -2.270962744951248169e-01 -3.112683892250061035e-01 6.050217524170875549e-02 -1.210010945796966553e-01 -1.567860543727874756e-01 5.195541307330131531e-02 -3.596398606896400452e-02 -1.070148646831512451e-01 -2.374882698059082031e-01 -3.619112074375152588e-02 8.938129246234893799e-02 -4.942636564373970032e-02 -1.216699704527854919e-01 1.409256607294082642e-01 1.824337840080261230e-01 -2.830671072006225586e-01
1.189025491476058960e-01 -1.981601491570472717e-02 9.131386131048202515e-02 -5.697378143668174744e-02 3.913728892803192139e-02 3.243512511253356934e-01 9.420964121818542480e-02 4.508712887763977051e-01 -3.966460824012756348e-01 7.861329615116119385e-02 -2.003962546586990356e-01 1.295646876096725464e-01 -1.159372404217720032e-01 8.869531750679016113e-02 5.664397031068801880e-02 3.940980508923530579e-02 -8.686679601669311523e-02 -3.317620158195495605e-01 7.151554338634014130e-03 2.033781260251998901e-01 -1.040426492691040039e-01 2.524833381175994873e-01 -8.881395310163497925e-02 6.461970508098602295e-02 1.245306953787803650e-01 -1.877013891935348511e-01 4.421436041593551636e-02 1.148044764995574951e-01 -2.687695920467376709e-01 -9.509477019309997559e-02 -1.199863776564598083e-01 3.538318723440170288e-02
-1.634892225265502930e-01 9.865824878215789795e-02 3.445526957511901855e-02 8.450753986835479736e-02 -2.675694525241851807e-01 4.373782873153686523e-01 -7.512594573199748993e-03 -1.668433099985122681e-02 -2.268476188182830811e-01 -2.857871167361736298e-02 -3.279637917876243591e-02 4.250123351812362671e-02 -1.193787381052970886e-01 2.763359248638153076e-01 8.289909362792968750e-02 -2.396418452262878418e-01 -1.650083363056182861e-01 -3.648996949195861816e-01 2.650569081306457520e-01 4.600500687956809998e-02 -1.417711675167083740e-01 4.389423504471778870e-02 -1.090320721268653870e-01 1.582035124301910400e-01 2.548605203628540039e-01 -1.855106651782989502e-01 -2.296402305364608765e-02 -3.616859018802642822e-02 -1.496354639530181885e-01 1.189048141241073608e-01 -1.622490882873535156e-01 1.617354303598403931e-01
1.102409958839416504e-01 -1.568346470594406128e-01 1.045297160744667053e-01 2.342838495969772339e-01 -4.366509243845939636e-02 2.938339114189147949e-01 -6.393600255250930786e-02 3.477381542325019836e-02 -7.988401502370834351e-02 2.912488766014575958e-02 9.544287621974945068e-02 5.866978317499160767e-02 -1.782086491584777832e-01 -7.149738259613513947e-03 -4.740066528320312500e-01 -2.122929841279983521e-01 -9.247662872076034546e-02 -2.468950003385543823e-01 -2.494245953857898712e-02 -4.582405462861061096e-02 -1.145168915390968323e-01 1.471250355243682861e-01 -1.917250901460647583e-01 4.316128492355346680e-01 1.694835424423217773e-01 -1.560477912425994873e-01 1.830129772424697876e-01 1.795384660363197327e-02 4.868219792842864990e-02 -1.276888847351074219e-01 -1.103251874446868896e-01 -1.864789277315139771e-01
2.322529852390289307e-01 -3.098857998847961426e-01 2.583420872688293457e-01 8.614453673362731934e-02 1.126235872507095337e-01 2.157281935214996338e-01 4.913677275180816650e-02 1.945377141237258911e-01 4.932011291384696960e-02 3.369542583823204041e-02 -6.060690805315971375e-02 3.215855732560157776e-02 4.510079324245452881e-02 -2.516972832381725311e-02 -5.787425488233566284e-02 -2.243909537792205811e-01 -1.162581667304039001e-01 -2.285425812005996704e-01 2.255039513111114502e-01 -1.745167672634124756e-01 -1.156324446201324463e-01 3.245020210742950439e-01 -2.276320457458496094e-01 4.126809909939765930e-02 9.563876688480377197e-02 -2.496966123580932617e-01 1.065733879804611206e-01 -3.606861457228660583e-02 9.432516247034072876e-02 -2.612366974353790283e-01 -3.137511312961578369e-01 -1.809940338134765625e-01
-1.232109367847442627e-01 1.426771432161331177e-01 1.533933728933334351e-01 1.998332887887954712e-01 4.230299293994903564e-01 1.139540672302246094e-01 -4.322829842567443848e-02 3.295150101184844971e-01 1.095844134688377380e-01 5.328001827001571655e-02 -1.323211491107940674e-01 2.547691762447357178e-01 -4.288150370121002197e-02 1.216786876320838928e-01 8.200835436582565308e-03 -3.037180937826633453e-02 -1.525264382362365723e-01 -2.486337721347808838e-01 2.501867413520812988e-01 1.287613958120346069e-01 -1.004880070686340332e-01 8.649958670139312744e-02 -1.012456044554710388e-01 3.524770736694335938e-01 2.563435733318328857e-01 -1.906404346227645874e-01 -8.767054975032806396e-02 4.214802291244268417e-03 -2.056615203619003296e-01 -8.710979670286178589e-02 -6.118256971240043640e-02 6.323249638080596924e-02
1.138348504900932312e-01 3.242677450180053711e-02 2.848486900329589844e-01 -1.321830451488494873e-01 2.201367914676666260e-01 2.103085815906524658e-01 -1.466614603996276855e-01 1.770678609609603882e-01 -5.822972953319549561e-02 2.230304032564163208e-01 -7.067024707794189453e-02 -1.266004890203475952e-01 -8.592859655618667603e-02 3.762069940567016602e-01 -3.110418329015374184e-03 -2.717349827289581299e-01 -1.070252209901809692e-01 -1.989494562149047852e-01 -4.925816506147384644e-02 1.712928563356399536e-01 -2.298374772071838379e-01 1.286500692367553711e-01 -9.915183484554290771e-02 6.585416197776794434e-02 1.693474203348159790e-01 -1.711803227663040161e-01 6.694179028272628784e-02 2.871742844581604004e-01 1.291971951723098755e-01 2.297719419002532959e-01 -1.346651613712310791e-01 2.144908159971237183e-01
2.332439869642257690e-01 -2.531280219554901123e-01 6.437489390373229980e-02 2.419410347938537598e-01 -1.942743360996246338e-02 6.279221735894680023e-03 -9.129159152507781982e-03 2.462157160043716431e-01 -1.987918019294738770e-01 1.481377333402633667e-01 8.366314321756362915e-02 3.231035917997360229e-02 -8.107359707355499268e-02 -4.192853718996047974e-02 -2.337834239006042480e-01 -2.574346363544464111e-01 -6.123383715748786926e-02 -2.527508437633514404e-01 2.375119626522064209e-01 1.607411801815032959e-01 -2.225048243999481201e-01 2.392304241657257080e-01 -1.495231837034225464e-01 3.707312047481536865e-01 1.116582527756690979e-01 1.077465116977691650e-01 1.106191575527191162e-01 -3.065167181193828583e-02 -1.847344078123569489e-02 9.538717567920684814e-02 -3.014032840728759766e-01 -7.070552557706832886e-02
4.503184556961059570e-02 -9.779468923807144165e-02 -2.326166816055774689e-02 1.009496278129518032e-03 7.743249088525772095e-02 2.232084125280380249e-01 -2.442547411192208529e-04 3.463402390480041504e-01 9.855560958385467529e-02 2.118563055992126465e-01 -5.184010043740272522e-02 2.903106808662414551e-01 -2.366512268781661987e-01 5.825047940015792847e-02 -1.088044717907905579e-01 1.972487568855285645e-02 -3.546880558133125305e-03 -1.007072106003761292e-01 9.589608013629913330e-02 -2.365947812795639038e-01 2.520541250705718994e-01 2.831509113311767578e-01 -4.911821782588958740e-01 6.314690411090850830e-02 1.892549246549606323e-01 -1.391997784376144409e-01 1.199279427528381348e-01 -3.845520317554473877e-02 2.144268602132797241e-01 4.837844893336296082e-02 -2.030086144804954529e-02 -1.218216940760612488e-01
-2.111632078886032104e-01 6.504027545452117920e-02 -1.125588417053222656e-01 -1.836171001195907593e-01 5.674022436141967773e-02 1.660487204790115356e-01 3.762608766555786133e-02 4.041390120983123779e-01 1.269073188304901123e-01 1.476902216672897339e-01 -2.494655735790729523e-02 4.511474668979644775e-01 -3.266321420669555664e-01 8.263133466243743896e-02 5.724086239933967590e-02 -1.476092040538787842e-01 9.072074294090270996e-02 -2.005607336759567261e-01 2.130185812711715698e-01 -3.221810795366764069e-03 3.799783810973167419e-02 7.915779203176498413e-02 -1.683248132467269897e-01 1.075055003166198730e-01 -1.460222750902175903e-01 -1.728033870458602905e-01 1.013005077838897705e-01 2.308778092265129089e-02 1.310838852077722549e-02 2.671962678432464600e-01 -2.070807218551635742e-01 -1.036080867052078247e-01
2.797316014766693115e-02 2.355944551527500153e-02 -1.040587425231933594e-01 -3.242510557174682617e-02 2.490961737930774689e-02 2.202098816633224487e-01 -5.413721874356269836e-02 1.340106874704360962e-01 -9.547544759698212147e-04 5.265706777572631836e-02 -1.277552992105484009e-01 5.026945471763610840e-01 -1.910338997840881348e-01 9.574714303016662598e-02 -5.107104182243347168e-01 -2.354169040918350220e-01 -1.648543179035186768e-01 3.098498471081256866e-02 2.255451679229736328e-01 2.242707163095474243e-01 -2.399205602705478668e-02 -1.301435753703117371e-02 -2.245714366436004639e-01 1.673790961503982544e-01 8.862376213073730469e-02 7.428814470767974854e-02 8.150453120470046997e-02 -3.833450376987457275e-02 -1.273059695959091187e-01 1.759647428989410400e-01 -1.339734159409999847e-02 7.577801495790481567e-02
3.275370895862579346e-01 -7.358325272798538208e-02 1.302557885646820068e-01 -1.806993484497070312e-01 1.325324326753616333e-01 2.519939541816711426e-01 4.440513625741004944e-02 -2.650665640830993652e-01 -3.554935380816459656e-02 1.570019423961639404e-01 -2.822585403919219971e-03 1.485244184732437134e-01 -6.296287477016448975e-02 3.113883733749389648e-01 2.101147770881652832e-01 -1.398179382085800171e-01 -3.662337660789489746e-01 -3.515454232692718506e-01 1.804301701486110687e-02 2.332056164741516113e-01 -1.194678470492362976e-01 -3.309886530041694641e-02 -1.389023512601852417e-01 5.418670177459716797e-02 -1.472552772611379623e-02 -2.124708145856857300e-02 1.161586940288543701e-01 1.942158192396163940e-01 1.901888102293014526e-01 -4.343513771891593933e-02 -3.794071823358535767e-02 -1.743116527795791626e-01
-3.354963287711143494e-02 -1.915532946586608887e-01 -1.254227384924888611e-02 -1.334176808595657349e-01 -4.126034211367368698e-03 2.746307551860809326e-01 -5.031815171241760254e-02 5.825010687112808228e-02 2.536819688975811005e-02 2.766296565532684326e-01 -1.245133131742477417e-01 1.057823188602924347e-02 1.610952615737915039e-01 1.593088060617446899e-01 2.142450660467147827e-01 -1.815874725580215454e-01 -1.306971013545989990e-01 -1.346232891082763672e-01 -5.289503931999206543e-02 6.236910074949264526e-02 -1.252970248460769653e-01 8.294952660799026489e-02 -3.158755302429199219e-01 2.810350358486175537e-01 -1.079084351658821106e-02 -3.044566214084625244e-01 1.090224385261535645e-01 -1.982943713665008545e-01 -1.573358774185180664e-01 3.879415392875671387e-01 2.776015102863311768e-01 1.753716543316841125e-02
5.208454653620719910e-02 2.786025218665599823e-02 -2.805872634053230286e-02 1.455097496509552002e-01 1.242116019129753113e-01 -4.740612953901290894e-02 -7.336135604418814182e-04 3.533560335636138916e-01 2.857451699674129486e-02 2.983669936656951904e-01 -1.109699383378028870e-01 8.800411224365234375e-02 -2.810891270637512207e-01 1.327390372753143311e-01 -1.442277710884809494e-02 -8.505992591381072998e-02 -1.666268855333328247e-01 -4.407150149345397949e-01 1.013740524649620056e-01 4.495593160390853882e-02 -3.414474800229072571e-02 -1.053486838936805725e-01 -2.838891148567199707e-01 1.510677337646484375e-01 -2.693832814693450928e-01 -2.838717699050903320e-01 -5.364136770367622375e-02 -8.189829438924789429e-02 2.120542339980602264e-02 9.608688205480575562e-02 -2.941601574420928955e-01 -9.551481902599334717e-02
9.612477384507656097e-03 9.412777423858642578e-02 2.290252223610877991e-02 2.302165776491165161e-01 -1.376089453697204590e-01 1.328540891408920288e-01 -2.881681919097900391e-02 -1.143238246440887451e-01 -9.288191795349121094e-02 -1.289213746786117554e-01 -1.910044997930526733e-01 -4.394739493727684021e-02 -1.507179737091064453e-01 1.762441992759704590e-01 -4.964424669742584229e-02 -1.430603414773941040e-01 -2.204359471797943115e-01 -5.140305161476135254e-01 3.181052207946777344e-01 -1.185947190970182419e-02 -3.700699284672737122e-02 1.645156890153884888e-01 -1.834827065467834473e-01 -1.631480008363723755e-01 2.378490269184112549e-01 -6.329759955406188965e-02 2.619246840476989746e-01 -1.638395488262176514e-01 -9.748329967260360718e-02 1.904035359621047974e-02 -2.759369909763336182e-01 -4.199352115392684937e-02
-5.065733194351196289e-02 -2.055987901985645294e-02 1.606179773807525635e-01 2.476054728031158447e-01 3.803202137351036072e-02 2.915045320987701416e-01 -1.196906045079231262e-01 1.258923560380935669e-01 -9.519563987851142883e-03 6.141194328665733337e-02 -4.809603467583656311e-02 -5.443703383207321167e-02 -3.434099256992340088e-02 1.546337455511093140e-01 -5.502295866608619690e-02 1.344229839742183685e-02 -2.677744030952453613e-01 -3.437411487102508545e-01 5.630401521921157837e-02 1.685702502727508545e-01 -7.372065633535385132e-02 3.488712012767791748e-02 -2.584266960620880127e-01 2.976662218570709229e-01 3.862653672695159912e-01 -2.869299352169036865e-01 9.314341843128204346e-02 1.903224587440490723e-01 1.696249246597290039e-01 2.532007098197937012e-01 -5.372830107808113098e-02 -1.356566697359085083e-02
6.158846081234514713e-04 -3.366414904594421387e-01 5.954339355230331421e-02 3.835316002368927002e-02 1.206473559141159058e-01 8.042183518409729004e-02 -1.553228646516799927e-01 4.388631135225296021e-02 -2.043144851922988892e-01 7.144822925329208374e-02 1.093533560633659363e-01 1.297178491950035095e-02 -2.418730109930038452e-01 -1.373577024787664413e-02 -3.281785249710083008e-01 -3.625119030475616455e-01 -1.198864653706550598e-01 -9.426628053188323975e-02 1.353301703929901123e-01 6.677913665771484375e-02 -3.520980849862098694e-02 3.086425662040710449e-01 -7.188094407320022583e-02 3.456369638442993164e-01 1.280565559864044189e-01 -1.621754616498947144e-01 4.365823417901992798e-02 -1.232290714979171753e-01 -5.101234838366508484e-02 1.330500394105911255e-01 -1.029185876250267029e-01 -3.463326990604400635e-01
-1.047949790954589844e-01 1.130887493491172791e-01 -7.214625924825668335e-02 -1.138009205460548401e-01 2.399549037218093872e-01 1.172687783837318420e-01 -1.592802256345748901e-01 2.248621135950088501e-01 -3.168920427560806274e-02 7.882250100374221802e-02 -7.586212456226348877e-02 2.398478090763092041e-01 -8.276369422674179077e-02 1.175920292735099792e-01 1.657775789499282837e-01 -1.146888062357902527e-01 -3.461891710758209229e-01 -4.166879951953887939e-01 1.020331680774688721e-01 1.045896485447883606e-01 2.901967465877532959e-01 5.991602316498756409e-02 -2.608146369457244873e-01 1.706147193908691406e-01 -5.378549173474311829e-02 1.111313551664352417e-01 1.839784085750579834e-01 6.093812361359596252e-02 -1.838520020246505737e-01 5.478341132402420044e-02 -2.993718087673187256e-01 1.708732917904853821e-03
9.575316216796636581e-04 3.251392021775245667e-02 2.079888731241226196e-01 1.524636894464492798e-01 2.962381839752197266e-01 1.989644318819046021e-01 -1.161606013774871826e-01 1.430284976959228516e-01 -1.724759787321090698e-01 1.459228843450546265e-01 1.777417212724685669e-02 -1.039458736777305603e-01 6.827842444181442261e-02 2.021930217742919922e-01 -3.095789551734924316e-01 -1.297360658645629883e-01 -1.795657873153686523e-01 -4.486934840679168701e-01 1.368260979652404785e-01 -6.808257102966308594e-02 -1.627470254898071289e-01 2.221173942089080811e-01 -1.801679730415344238e-01 2.214492410421371460e-01 1.320693939924240112e-01 -2.134087532758712769e-01 4.932150244712829590e-02 1.526658833026885986e-01 -1.785810589790344238e-01 5.199429765343666077e-02 -4.420849680900573730e-02 1.060325652360916138e-01
-9.568101167678833008e-02 -4.466602578759193420e-02 1.726320236921310425e-01 1.023728176951408386e-01 -1.054470613598823547e-01 3.248685002326965332e-01 -1.306336671113967896e-01 3.580222129821777344e-01 -1.017755921930074692e-02 2.537128031253814697e-01 9.813088923692703247e-02 2.611992061138153076e-01 -3.090447485446929932e-01 1.769448071718215942e-01 4.792595654726028442e-02 -2.345266193151473999e-02 1.761001907289028168e-02 -1.386182103306055069e-02 8.263462036848068237e-02 -2.024864554405212402e-01 -4.115619510412216187e-02 2.646825015544891357e-01 -1.864240914583206177e-01 1.338916420936584473e-01 2.194442898035049438e-01 -4.972151014953851700e-03 2.540232241153717041e-01 -1.026399657130241394e-01 2.331281751394271851e-01 2.222854271531105042e-02 6.407168507575988770e-02 -2.443697601556777954e-01
-5.716502293944358826e-02 -7.523009926080703735e-02 3.837415203452110291e-02 4.268659278750419617e-02 -1.092827618122100830e-01 3.428763449192047119e-01 -2.623199522495269775e-01 5.563754960894584656e-02 -1.296305805444717407e-01 4.818251729011535645e-02 -3.921998664736747742e-02 1.015146970748901367e-01 -3.989498317241668701e-01 -1.545477360486984253e-01 5.068665370345115662e-02 -8.093893527984619141e-02 2.343572117388248444e-02 -7.978188246488571167e-02 7.415777444839477539e-02 6.104709580540657043e-02 -1.342564821243286133e-01 2.626527249813079834e-01 -3.012254238128662109e-01 8.458385616540908813e-02 -4.459874704480171204e-02 1.435547769069671631e-01 5.040058493614196777e-01 -1.191399320960044861e-01 -5.558677390217781067e-02 2.256025187671184540e-02 -2.602426707744598389e-01 -6.850536447018384933e-03
6.602142751216888428e-02 1.077937632799148560e-01 -4.727862402796745300e-02 1.796540468931198120e-01 1.851304620504379272e-01 2.329637110233306885e-01 -1.325629204511642456e-01 6.415504217147827148e-02 -2.848032414913177490e-01 7.050654292106628418e-02 -6.743381172418594360e-02 2.311782687902450562e-01 -3.098676502704620361e-01 2.030731588602066040e-01 8.443650603294372559e-02 -1.449783146381378174e-01 -1.207516938447952271e-01 1.681004092097282410e-02 -1.083915829658508301e-01 1.011472195386886597e-01 1.232727095484733582e-01 1.942912340164184570e-01 -1.224711611866950989e-01 -9.299540519714355469e-02 1.341046392917633057e-01 1.161030605435371399e-01 3.312698304653167725e-01 -1.719177216291427612e-01 1.282393485307693481e-01 4.262248873710632324e-01 -2.087252587080001831e-01 6.263177841901779175e-02
-1.495515555143356323e-01 2.070744335651397705e-01 8.304644376039505005e-02 9.071349166333675385e-03 1.833632588386535645e-01 2.159073203802108765e-01 9.696627408266067505e-02 1.720163077116012573e-01 -1.224834546446800232e-01 -1.300501525402069092e-01 7.361304946243762970e-03 4.802570044994354248e-01 -8.994692564010620117e-02 -3.296995162963867188e-02 1.565402448177337646e-01 -1.233121156692504883e-01 -4.831543937325477600e-02 -2.728909552097320557e-01 2.220451533794403076e-01 5.675521865487098694e-02 6.397774815559387207e-02 -2.407641895115375519e-02 -1.176422312855720520e-01 1.258142888545989990e-01 8.959101885557174683e-02 -3.038361072540283203e-01 4.029795229434967041e-01 -2.287366092205047607e-01 1.064838618040084839e-01 -5.093016102910041809e-02 -4.942290112376213074e-02 -4.403643310070037842e-02
9.826944023370742798e-02 -7.547101378440856934e-02 -7.024805992841720581e-02 3.600506782531738281e-01 2.100478410720825195e-01 1.396516412496566772e-01 -1.586908549070358276e-01 2.082072794437408447e-01 6.727108359336853027e-02 2.357299476861953735e-01 -1.546951979398727417e-01 9.442025423049926758e-02 9.330669045448303223e-02 -4.286058992147445679e-02 1.352929174900054932e-01 -2.028001993894577026e-01 -3.522952198982238770e-01 -3.317072093486785889e-01 -3.958130255341529846e-02 -2.700230777263641357e-01 -6.763060390949249268e-02 1.048370450735092163e-01 -1.848074793815612793e-01 1.072926595807075500e-01 -6.844638846814632416e-03 -8.945766836404800415e-02 2.223823964595794678e-02 3.069193474948406219e-02 4.261305183172225952e-02 3.780871629714965820e-01 1.293652504682540894e-01 -1.190253049135208130e-01
1.377336233854293823e-01 -2.284325659275054932e-01 -3.614806756377220154e-02 1.592931002378463745e-01 -1.023077443242073059e-01 1.267997920513153076e-01 8.163129538297653198e-02 2.907074987888336182e-01 -1.792694479227066040e-01 2.799822688102722168e-01 3.817947953939437866e-02 9.075035154819488525e-02 2.659136801958084106e-02 1.181464865803718567e-01 -2.694347202777862549e-01 -3.784953653812408447e-01 5.597675964236259460e-02 -2.802429497241973877e-01 2.901573777198791504e-01 4.048349708318710327e-02 -1.967680007219314575e-01 3.327592089772224426e-02 -1.209598407149314880e-01 2.730703055858612061e-01 1.640355587005615234e-01 2.159119844436645508e-01 4.583504050970077515e-02 -2.992310747504234314e-02 -1.423637662082910538e-02 1.791952401399612427e-01 -1.672774106264114380e-01 1.914781890809535980e-02
1.353548169136047363e-01 -1.229931265115737915e-01 1.407318413257598877e-01 -1.514486819505691528e-01 -1.910865455865859985e-01 1.444991379976272583e-01 3.666982054710388184e-01 1.113816723227500916e-01 1.067555844783782959e-01 4.485271871089935303e-02 1.687677949666976929e-01 1.232084184885025024e-01 -1.720414147712290287e-03 1.033057868480682373e-01 -6.383679807186126709e-02 -1.905861198902130127e-01 -3.644270002841949463e-01 -3.298141360282897949e-01 1.920865476131439209e-01 2.503061592578887939e-01 -1.804230809211730957e-01 -1.408413350582122803e-01 -1.257814615964889526e-01 1.094445660710334778e-01 5.829431116580963135e-02 -9.295509010553359985e-02 3.261140584945678711e-01 1.088386625051498413e-01 -1.813189089298248291e-01 5.598415061831474304e-02 -1.388849318027496338e-01 -6.737937778234481812e-02
1.955033279955387115e-02 -1.556354016065597534e-01 -3.308236366137862206e-03 1.669572852551937103e-02 -1.387567222118377686e-01 -6.070150993764400482e-03 1.228151172399520874e-01 3.288697004318237305e-01 1.403872817754745483e-01 9.985546022653579712e-02 -7.216528803110122681e-02 -5.698580294847488403e-02 1.389941275119781494e-01 2.416674494743347168e-01 1.112327650189399719e-01 -2.013797461986541748e-01 -3.146027028560638428e-01 -1.536251157522201538e-01 -1.384143233299255371e-01 -9.373705089092254639e-02 5.748999118804931641e-02 2.205701917409896851e-02 -1.305356472730636597e-01 4.871289730072021484e-01 -4.085613787174224854e-02 2.166260592639446259e-02 2.783996462821960449e-01 -2.960082888603210449e-01 1.379276514053344727e-01 2.343881428241729736e-01 -1.179360449314117432e-01 3.082710551097989082e-03
-2.096251845359802246e-01 -4.912487044930458069e-02 1.198292821645736694e-01 -6.972367316484451294e-02 9.521885216236114502e-02 1.582283973693847656e-01 -5.551658570766448975e-02 5.143887922167778015e-02 2.756552994251251221e-01 -2.861960977315902710e-02 -2.625576257705688477e-01 9.357528388500213623e-02 -1.552207767963409424e-01 2.172689512372016907e-02 1.506387591361999512e-01 -1.825617998838424683e-01 -2.620596885681152344e-01 5.798907577991485596e-02 -1.665479391813278198e-01 4.377584531903266907e-02 -5.424077622592449188e-03 2.375727742910385132e-01 -1.853829324245452881e-01 5.087103247642517090e-01 -6.732310354709625244e-02 1.412339359521865845e-01 2.439074963331222534e-01 -2.038467526435852051e-01 2.099127769470214844e-01 6.780173629522323608e-02 -1.619211435317993164e-01 -8.825996518135070801e-02
-7.336957752704620361e-02 7.652240991592407227e-02 1.775234490633010864e-01 -5.931112915277481079e-02 -1.655840501189231873e-02 7.630459219217300415e-02 1.204990521073341370e-01 3.239916861057281494e-01 2.728278338909149170e-01 1.580808013677597046e-01 -1.906449496746063232e-01 1.925233900547027588e-01 -3.629235923290252686e-02 -2.169507741928100586e-02 1.378974467515945435e-01 -1.117060780525207520e-01 -2.325369268655776978e-01 -3.886215686798095703e-01 -2.946730852127075195e-01 3.043849170207977295e-01 -7.111421972513198853e-02 9.530575573444366455e-02 -3.944282233715057373e-01 1.016236022114753723e-01 -8.551149815320968628e-02 5.469348654150962830e-02 -1.998886093497276306e-02 6.387323886156082153e-02 1.657097637653350830e-01 -8.951773494482040405e-02 -8.640616200864315033e-03 8.408226817846298218e-02
1.853376775979995728e-01 -1.213594898581504822e-01 1.685365661978721619e-02 -1.131849642843008041e-02 1.375410258769989014e-01 3.207363784313201904e-01 7.622688263654708862e-02 -2.325124293565750122e-01 -2.248549833893775940e-02 8.644322305917739868e-02 -2.688462436199188232e-01 2.060082927346229553e-02 -6.938264518976211548e-02 1.186255831271409988e-02 2.296939939260482788e-01 -1.415473073720932007e-01 -2.839395962655544281e-02 -5.506812334060668945e-01 1.387174874544143677e-01 2.819379232823848724e-02 5.218359641730785370e-03 2.918458878993988037e-01 -5.815435573458671570e-02 -1.139266192913055420e-01 2.805464342236518860e-02 2.374239712953567505e-01 1.148488149046897888e-01 -3.672863170504570007e-02 2.968270331621170044e-02 -7.951468974351882935e-02 -3.088948130607604980e-01 -1.022028475999832153e-01
9.661735966801643372e-03 -2.723703980445861816e-01 3.476041257381439209e-01 -7.946510612964630127e-02 1.133062839508056641e-01 2.908169329166412354e-01 1.255235970020294189e-01 3.241494297981262207e-01 -3.060336783528327942e-02 2.187481224536895752e-01 2.703739143908023834e-02 1.422731429338455200e-01 3.330685570836067200e-02 -2.333104051649570465e-02 -1.226942520588636398e-02 -1.946279257535934448e-01 -1.344710588455200195e-01 -1.117835789918899536e-01 3.846898972988128662e-01 -7.698334008455276489e-02 -1.538287103176116943e-01 3.073472678661346436e-01 -2.611434161663055420e-01 6.835503876209259033e-02 5.356431379914283752e-02 -1.996233314275741577e-01 -6.151621788740158081e-02 -7.116416841745376587e-02 -5.650563910603523254e-02 -1.289350390434265137e-01 -1.549472361803054810e-01 3.747183596715331078e-03
4.565994814038276672e-02 -2.140205949544906616e-01 9.337790310382843018e-02 -7.496775686740875244e-02 5.736019834876060486e-02 5.409394502639770508e-01 8.786475658416748047e-02 1.149500533938407898e-01 2.968424856662750244e-01 1.734164506196975708e-01 1.179921552538871765e-01 1.117587238550186157e-01 -4.494811967015266418e-02 -2.559433504939079285e-02 -8.974023163318634033e-02 -2.609506547451019287e-01 -6.834596395492553711e-02 -3.737730681896209717e-01 1.307157725095748901e-01 -2.472864687442779541e-01 -1.400845050811767578e-01 2.069975137710571289e-01 -7.228048890829086304e-02 -2.606024593114852905e-02 -1.316006183624267578e-01 -9.511768817901611328e-02 -6.322766095399856567e-02 3.334563807584345341e-04 -6.063164025545120239e-02 -2.517825691029429436e-03 1.861267536878585815e-01 -1.944918781518936157e-01
-5.424601212143898010e-02 1.975809969007968903e-02 2.773682586848735809e-02 2.777280658483505249e-02 1.304048206657171249e-02 4.004616662859916687e-02 -6.004649214446544647e-03 5.017665401101112366e-02 1.466020196676254272e-01 -7.330363988876342773e-02 1.647220402956008911e-01 2.459518164396286011e-01 -1.581270247697830200e-01 1.657610088586807251e-01 1.990576833486557007e-01 -4.233450889587402344e-01 -3.878087103366851807e-01 -3.911555409431457520e-01 1.267610192298889160e-01 2.038587182760238647e-01 8.382487297058105469e-02 -6.435681879520416260e-02 -2.600724101066589355e-01 4.826534166932106018e-02 9.206627495586872101e-03 1.640546023845672607e-01 2.673810720443725586e-01 -2.096504718065261841e-02 1.047584111802279949e-03 4.321200400590896606e-02 -1.327402144670486450e-01 2.107174843549728394e-01
3.982525318861007690e-02 4.152071848511695862e-02 3.326112031936645508e-01 4.511587321758270264e-02 1.046091783791780472e-02 7.336116582155227661e-02 2.206567078828811646e-01 2.118907272815704346e-01 1.540665179491043091e-01 2.530733942985534668e-01 -8.116427809000015259e-03 1.274563074111938477e-01 -4.283633083105087280e-02 2.007165998220443726e-01 1.981594711542129517e-01 -1.276689860969781876e-02 9.286992251873016357e-02 -1.061545461416244507e-01 -6.175648048520088196e-02 5.953187495470046997e-02 -2.619211375713348389e-01 -5.260365083813667297e-02 -1.884084790945053101e-01 2.181878387928009033e-01 -1.182929612696170807e-02 -1.334573030471801758e-01 4.740979373455047607e-01 -8.649227768182754517e-02 2.934684455394744873e-01 2.583137452602386475e-01 8.543854951858520508e-02 -8.500004559755325317e-02
9.178950637578964233e-02 -2.036015689373016357e-01 1.186047866940498352e-01 1.316266041249036789e-02 -4.048246741294860840e-01 2.091063857078552246e-01 -2.507076598703861237e-02 2.794857919216156006e-01 -2.879870831966400146e-01 1.087412834167480469e-01 1.246031969785690308e-01 1.749340295791625977e-01 -1.156626939773559570e-01 7.035247981548309326e-02 -1.851992905139923096e-01 -3.503340184688568115e-01 -3.983992338180541992e-01 -7.463935017585754395e-02 6.732785701751708984e-02 1.264389306306838989e-01 -1.741058379411697388e-01 1.089484915137290955e-01 -1.507441699504852295e-01 1.250715404748916626e-01 1.264665573835372925e-01 -1.061921939253807068e-01 3.584285452961921692e-02 -1.341655999422073364e-01 -7.215148955583572388e-02 9.393803030252456665e-02 -5.117695033550262451e-02 6.866782158613204956e-02
-2.271465212106704712e-01 -1.603220999240875244e-01 1.801381073892116547e-02 7.409400492906570435e-02 3.231020867824554443e-01 9.479529224336147308e-03 -1.656134873628616333e-01 4.501231759786605835e-02 -1.802856917493045330e-03 3.455265164375305176e-01 -1.459075808525085449e-01 5.896489694714546204e-02 -1.889209076762199402e-02 2.548151612281799316e-01 -1.962837278842926025e-01 -2.307764440774917603e-01 -1.372272819280624390e-01 -2.021823376417160034e-01 -4.150723665952682495e-02 1.435660123825073242e-01 -2.118950337171554565e-01 1.013061702251434326e-01 -1.423845142126083374e-01 2.781292498111724854e-01 1.472027152776718140e-01 1.131221186369657516e-02 7.235047221183776855e-02 1.720791608095169067e-01 -7.376451790332794189e-02 -4.103462770581245422e-02 -3.661307096481323242e-01 -2.215031385421752930e-01
1.893260180950164795e-01 8.778378367424011230e-03 -8.861056715250015259e-02 1.325154900550842285e-01 5.798656865954399109e-02 2.188812792301177979e-01 -3.202766180038452148e-02 3.592312932014465332e-01 -2.603566646575927734e-01 1.468287110328674316e-01 -2.119016051292419434e-01 2.720634043216705322e-01 3.487818688154220581e-02 1.203741803765296936e-01 1.335396151989698410e-02 1.828763261437416077e-02 -1.132882162928581238e-01 -1.625582575798034668e-01 1.185161247849464417e-01 1.564417034387588501e-01 -3.031014800071716309e-01 3.290678560733795166e-01 -5.821515619754791260e-02 -4.767685383558273315e-02 1.368490308523178101e-01 -1.994505524635314941e-01 1.698846817016601562e-01 3.504436090588569641e-02 -9.234795719385147095e-02 -3.197292983531951904e-02 -6.273531913757324219e-02 3.836102485656738281e-01
2.086690627038478851e-02 5.520154163241386414e-02 -4.862288758158683777e-02 1.400052309036254883e-01 -3.814334794878959656e-02 3.669859170913696289e-01 -4.248315840959548950e-02 -2.675622329115867615e-02 -1.625832766294479370e-01 1.323964726179838181e-02 1.493089348077774048e-01 1.100666448473930359e-01 -1.645071506500244141e-01 1.538961976766586304e-01 3.934968635439872742e-02 -2.307264953851699829e-01 -3.334231078624725342e-01 -4.116283953189849854e-01 -1.702096164226531982e-01 1.233058348298072815e-01 -4.409429430961608887e-02 3.275164216756820679e-02 -1.398369967937469482e-01 -1.708855153992772102e-03 2.157875299453735352e-01 8.393219858407974243e-02 2.295240759849548340e-01 6.951060891151428223e-02 -3.923967182636260986e-01 -2.104192376136779785e-01 -3.568316996097564697e-02 -1.065170392394065857e-01
3.162919729948043823e-02 1.827917397022247314e-01 4.417442083358764648e-01 2.208831161260604858e-01 -5.531971156597137451e-02 2.904456257820129395e-01 5.219450592994689941e-02 2.616526186466217041e-01 8.239182084798812866e-02 3.016324937343597412e-01 8.182972669601440430e-02 -5.870083346962928772e-02 -5.036671087145805359e-02 9.045404940843582153e-02 2.120383530855178833e-01 -2.698395773768424988e-02 8.050806820392608643e-02 -2.178356051445007324e-01 1.140917167067527771e-01 1.069388389587402344e-01 -1.031074747443199158e-01 1.390664465725421906e-02 -4.039240255951881409e-02 1.990645676851272583e-01 -1.384676396846771240e-01 -6.761824339628219604e-02 2.219177782535552979e-01 -2.081721127033233643e-01 1.139959320425987244e-01 5.736895278096199036e-02 -3.408786952495574951e-01 -1.394698917865753174e-01
2.181720733642578125e-01 -2.160144001245498657e-01 4.093270003795623779e-01 2.702304124832153320e-01 8.696756511926651001e-02 3.809948265552520752e-01 1.217324361205101013e-01 -7.907184213399887085e-02 -7.318130135536193848e-02 8.438916504383087158e-02 -1.430162810720503330e-03 1.770712733268737793e-01 -1.174458637833595276e-01 -3.005980513989925385e-02 8.214613795280456543e-02 -1.613362133502960205e-01 -2.161077260971069336e-01 -2.836174666881561279e-01 4.270505625754594803e-03 -3.061223216354846954e-02 -2.947756946086883545e-01 2.326657474040985107e-01 9.330591559410095215e-02 1.734342575073242188e-01 -8.436174131929874420e-03 -2.076600044965744019e-01 -3.799575194716453552e-02 -4.392675682902336121e-02 -5.758902430534362793e-02 7.722183130681514740e-03 1.933189183473587036e-01 6.958907842636108398e-02
-9.327303618192672729e-02 -1.599949598312377930e-01 8.934640884399414062e-02 9.471257030963897705e-02 1.830375194549560547e-01 2.214990109205245972e-01 1.364455651491880417e-02 2.142962366342544556e-01 1.296314731007441878e-04 2.124149650335311890e-01 -7.642678916454315186e-02 3.424758613109588623e-01 -2.836013138294219971e-01 2.551594376564025879e-02 -1.697671562433242798e-01 -1.194724068045616150e-01 2.818519063293933868e-02 -1.304938197135925293e-01 1.328089982271194458e-01 -1.305916458368301392e-01 3.384285569190979004e-01 1.416712552309036255e-01 -3.665504455566406250e-01 4.139133915305137634e-02 9.878928959369659424e-02 2.046927064657211304e-01 2.388652712106704712e-01 -2.086967527866363525e-01 1.783706843852996826e-01 -1.213126108050346375e-01 1.612080819904804230e-02 -7.344532012939453125e-02
2.604147195816040039e-01 7.026894390583038330e-02 -1.186265945434570312e-01 2.336889654397964478e-01 1.758607327938079834e-01 -3.836610913276672363e-02 -9.211047738790512085e-02 2.054170817136764526e-01 7.828083634376525879e-02 2.059147953987121582e-01 1.208208408206701279e-02 1.630263179540634155e-01 -2.349880188703536987e-01 1.591793000698089600e-01 3.541502356529235840e-02 -2.277457863092422485e-01 -5.030300095677375793e-02 -5.026682019233703613e-01 -6.620839238166809082e-02 6.740015000104904175e-02 -1.079444885253906250e-01 -1.267011910676956177e-01 -2.256904840469360352e-01 2.241482138633728027e-01 -2.204987853765487671e-01 -1.084589809179306030e-01 3.705738857388496399e-02 -1.794091314077377319e-01 -3.467031568288803101e-02 1.847970038652420044e-01 -1.968436092138290405e-01 7.411304116249084473e-02
2.246774882078170776e-01 -2.903604507446289062e-01 6.939058750867843628e-02 2.792354226112365723e-01 3.152735903859138489e-02 2.873061597347259521e-01 1.300339251756668091e-01 1.941160298883914948e-02 2.087134569883346558e-01 3.332011997699737549e-01 -1.130256727337837219e-01 1.011993736028671265e-01 6.105721741914749146e-02 3.829922676086425781e-01 -1.310333162546157837e-01 4.855512082576751709e-02 -1.469490397721529007e-02 -2.682318687438964844e-01 -1.974990218877792358e-01 -7.633944600820541382e-02 3.192502772435545921e-03 8.144283294677734375e-02 -1.016635224223136902e-01 6.199546530842781067e-02 -1.062692552804946899e-01 -1.147543415427207947e-01 1.974416226148605347e-01 -7.836289703845977783e-02 1.681365817785263062e-02 3.181137144565582275e-01 1.098955199122428894e-01 -1.144475266337394714e-01
-1.303570866584777832e-01 -1.572471261024475098e-01 2.477251738309860229e-01 3.324437141418457031e-01 2.258376628160476685e-01 3.052018582820892334e-01 7.339165359735488892e-02 -8.683339506387710571e-02 1.143800839781761169e-01 2.267684936523437500e-01 1.626389175653457642e-01 8.871059864759445190e-02 1.485717017203569412e-02 2.574561536312103271e-02 -1.366509795188903809e-01 -9.633804857730865479e-02 -1.918681561946868896e-01 -2.378198504447937012e-01 7.846261560916900635e-02 -6.054694578051567078e-02 -2.823395431041717529e-01 2.372041642665863037e-01 -2.327265888452529907e-01 2.347084879875183105e-01 1.895912885665893555e-01 1.150713562965393066e-01 4.541654512286186218e-02 -1.804297119379043579e-01 -1.703187078237533569e-01 -1.156493425369262695e-01 -1.119451671838760376e-01 -1.204444989562034607e-01
1.735031753778457642e-01 -8.044762909412384033e-02 -1.019416898488998413e-01 -1.555552426725625992e-02 -7.840126752853393555e-02 4.633486270904541016e-01 2.577054128050804138e-02 1.678459346294403076e-01 -5.930418148636817932e-02 2.628811001777648926e-01 2.105458080768585205e-01 3.398180902004241943e-01 -1.418765336275100708e-01 1.154681891202926636e-01 1.698534637689590454e-01 -7.517395913600921631e-02 -1.037144735455513000e-01 -3.396008312702178955e-01 -4.337342828512191772e-02 -1.536761876195669174e-02 7.869584113359451294e-02 1.159465014934539795e-01 9.698345325887203217e-03 -2.240048348903656006e-01 -2.504712939262390137e-01 -1.387420482933521271e-02 7.810542732477188110e-02 -2.009509503841400146e-02 -2.639412283897399902e-01 1.122170612215995789e-01 2.211391329765319824e-01 -6.339325010776519775e-02
-3.224380314350128174e-02 -1.930980384349822998e-01 6.308317929506301880e-02 1.280617415904998779e-01 -8.975943922996520996e-02 -9.901863522827625275e-03 2.176357433199882507e-03 2.416154146194458008e-01 4.080856591463088989e-02 -1.135344058275222778e-02 4.129685834050178528e-02 -3.031533397734165192e-02 -3.281484544277191162e-01 3.500860333442687988e-01 -3.275178838521242142e-03 3.535545989871025085e-02 -8.852747082710266113e-02 -3.707035779953002930e-01 -2.029692828655242920e-01 2.499240189790725708e-01 -8.320265263319015503e-02 6.888800114393234253e-02 -1.075187921524047852e-01 4.775707125663757324e-01 -4.890554025769233704e-02 1.613597422838211060e-01 2.591091692447662354e-01 -7.945076376199722290e-02 -3.418509289622306824e-02 1.575223356485366821e-01 7.649778574705123901e-02 -7.002688944339752197e-02
1.403939127922058105e-01 1.340664625167846680e-01 6.504712253808975220e-02 5.776471272110939026e-02 4.168780893087387085e-02 1.358010321855545044e-01 1.537705957889556885e-01 2.963377833366394043e-01 -7.732220739126205444e-02 5.397063493728637695e-02 -1.598657816648483276e-01 7.784993946552276611e-02 -1.278066337108612061e-01 1.884972006082534790e-01 5.160879343748092651e-03 -4.961789846420288086e-01 -3.511421978473663330e-01 -3.306198492646217346e-02 -2.504407763481140137e-01 1.407877355813980103e-01 1.155736073851585388e-01 -5.123266205191612244e-02 -4.132285714149475098e-01 -4.214218631386756897e-02 -2.197645977139472961e-02 -7.313291728496551514e-02 -1.372264027595520020e-01 -9.295447170734405518e-02 2.076673507690429688e-01 6.562011688947677612e-02 2.779157646000385284e-02 -8.690728247165679932e-02
-1.129392459988594055e-01 -2.746908925473690033e-02 3.183340132236480713e-01 -7.993746548891067505e-02 2.839902043342590332e-01 2.860060632228851318e-01 6.102886423468589783e-02 5.723585188388824463e-02 -8.846011757850646973e-02 2.023183703422546387e-01 -6.630137562751770020e-02 1.503440141677856445e-01 -1.129440441727638245e-01 5.289443582296371460e-02 -2.456485182046890259e-01 -1.890109777450561523e-01 -3.654942214488983154e-01 1.419772673398256302e-02 1.069597452878952026e-01 -1.535229682922363281e-01 8.911671489477157593e-02 6.710186600685119629e-02 -2.719667255878448486e-01 1.720302551984786987e-01 -4.877312853932380676e-02 -1.075149476528167725e-01 6.649059057235717773e-02 -8.451235294342041016e-02 -1.939273923635482788e-01 -1.393949985504150391e-02 -4.101976454257965088e-01 7.460485398769378662e-02
-2.829498350620269775e-01 8.279708027839660645e-02 1.046621948480606079e-01 -7.325977087020874023e-03 2.994619309902191162e-01 2.545094788074493408e-01 -2.130590230226516724e-01 2.195943593978881836e-01 -1.221407726407051086e-01 4.300423860549926758e-01 -1.751100420951843262e-01 4.330630227923393250e-02 -1.946873962879180908e-01 1.524244844913482666e-01 2.443039268255233765e-01 -1.366638243198394775e-01 -1.345404386520385742e-01 -1.518514603376388550e-01 4.179479554295539856e-02 2.401135116815567017e-01 -7.551905512809753418e-02 2.452667504549026489e-01 -8.061595261096954346e-02 2.478889077901840210e-01 -1.188366934657096863e-01 -9.594819694757461548e-02 -7.335520535707473755e-02 -1.610134541988372803e-02 -3.298643231391906738e-02 -3.375366330146789551e-02 -1.127789095044136047e-01 -6.191369518637657166e-02
-1.105497553944587708e-01 6.092192977666854858e-02 -2.330210506916046143e-01 2.862021513283252716e-02 3.926255106925964355e-01 2.196884900331497192e-01 2.929197549819946289e-01 -4.902108386158943176e-02 -7.391409575939178467e-02 2.918502688407897949e-01 -5.001597106456756592e-02 4.036278724670410156e-01 -1.134961694478988647e-01 -1.393792629241943359e-01 5.584866181015968323e-02 -1.220434904098510742e-01 -2.817544713616371155e-02 -2.662489116191864014e-01 1.742846369743347168e-01 -4.044378921389579773e-02 -7.352935522794723511e-02 5.282318964600563049e-02 -1.531062126159667969e-01 8.055873960256576538e-02 -1.376408040523529053e-01 -6.544846296310424805e-02 3.549115955829620361e-01 -6.565298885107040405e-02 6.061801314353942871e-02 2.530833706259727478e-03 9.457421302795410156e-02 1.549206227064132690e-01
-1.472481042146682739e-01 5.113021284341812134e-02 -2.933411858975887299e-02 3.237256035208702087e-02 9.315478056669235229e-02 2.105733007192611694e-01 -1.078734919428825378e-01 2.823800742626190186e-01 -5.948087573051452637e-02 3.292481228709220886e-02 -5.926617980003356934e-02 3.686969280242919922e-01 -3.168497979640960693e-01 -7.218836247920989990e-02 -1.513422746211290359e-02 2.364827319979667664e-02 -1.396134942770004272e-01 -3.464779257774353027e-01 1.713812798261642456e-01 1.391481608152389526e-01 -2.666537165641784668e-01 5.803332105278968811e-02 -4.930004850029945374e-02 3.506138455122709274e-04 -1.043532639741897583e-01 -3.753248155117034912e-01 1.908210963010787964e-01 -2.685019075870513916e-01 5.736329033970832825e-02 1.044414564967155457e-01 -1.798136979341506958e-01 8.345496654510498047e-02
9.669464081525802612e-02 9.179546684026718140e-02 6.777554750442504883e-02 1.689712405204772949e-01 1.104251369833946228e-01 3.952234387397766113e-01 -1.219149902462959290e-01 7.234787195920944214e-02 1.221417784690856934e-01 1.977166235446929932e-01 6.913567334413528442e-02 -2.064450681209564209e-01 -2.207577079534530640e-01 1.211963966488838196e-01 7.485324889421463013e-02 -1.287563890218734741e-02 -9.219618141651153564e-02 -3.084823191165924072e-01 2.824515849351882935e-02 9.166952222585678101e-02 -4.631127417087554932e-02 1.285685598850250244e-01 -1.811040043830871582e-01 2.396962046623229980e-01 2.410588711500167847e-01 -1.924584507942199707e-01 1.784544587135314941e-01 3.055563271045684814e-01 6.115083768963813782e-02 1.582284569740295410e-01 -1.564967185258865356e-01 3.075188100337982178e-01
-7.026564329862594604e-02 1.419739425182342529e-01 1.633918732404708862e-01 2.200363576412200928e-01 -3.055801615118980408e-02 4.711060822010040283e-01 -3.957686200737953186e-02 -9.315167553722858429e-03 7.794613391160964966e-02 3.042541444301605225e-01 -1.216296628117561340e-01 1.399088799953460693e-01 -1.324023455381393433e-01 -1.610191017389297485e-01 -2.528911232948303223e-01 -7.981550693511962891e-02 -1.477563381195068359e-01 -3.323221802711486816e-01 2.531266771256923676e-03 -2.538940906524658203e-01 3.531570360064506531e-02 1.194551512598991394e-01 -1.328987926244735718e-01 3.616549447178840637e-02 -1.191535592079162598e-01 -2.526209317147731781e-02 -3.007479012012481689e-03 -5.342622753232717514e-03 -2.395834475755691528e-01 3.343817889690399170e-01 -1.570900343358516693e-02 1.136312112212181091e-01
-2.004852443933486938e-01 -8.909591287374496460e-02 1.882487386465072632e-01 -5.849137529730796814e-02 5.990412086248397827e-02 1.846743822097778320e-01 4.318363964557647705e-02 1.320686042308807373e-01 -1.895156502723693848e-01 2.276846207678318024e-02 -3.214650154113769531e-01 2.656719386577606201e-01 -4.337025582790374756e-01 1.623702347278594971e-01 2.661011517047882080e-01 8.560400456190109253e-02 -2.456741333007812500e-01 -5.654927715659141541e-02 1.107994988560676575e-01 1.533279865980148315e-01 -1.276961266994476318e-01 1.886975765228271484e-01 -1.199670508503913879e-01 2.790890336036682129e-01 -5.834512785077095032e-02 8.247265964746475220e-02 1.891656517982482910e-01 -6.034398078918457031e-02 1.526959389448165894e-01 7.216133922338485718e-02 -1.667437702417373657e-02 1.763103455305099487e-01
-1.946383714675903320e-01 4.103075712919235229e-02 -1.185147538781166077e-01 1.309886276721954346e-01 3.545255959033966064e-01 1.853047758340835571e-01 -1.248035952448844910e-01 2.601125538349151611e-01 -5.006238073110580444e-02 3.518404662609100342e-01 -1.739193201065063477e-01 9.344008564949035645e-02 -3.136266767978668213e-01 1.000160649418830872e-01 1.704932004213333130e-01 1.458296831697225571e-02 -2.131404280662536621e-01 -2.012405544519424438e-02 -3.883644938468933105e-02 2.035972028970718384e-01 -1.629551798105239868e-01 3.106661140918731689e-01 -1.408475637435913086e-01 2.508738040924072266e-01 -1.396839022636413574e-01 -2.446745708584785461e-02 5.394370853900909424e-02 -6.837233901023864746e-03 2.373684011399745941e-02 -1.483917087316513062e-01 -1.725383847951889038e-01 1.139650791883468628e-01
-1.214262098073959351e-01 1.265782266855239868e-01 1.444412767887115479e-01 7.272258400917053223e-02 -4.689783975481987000e-02 2.770152986049652100e-01 9.252066165208816528e-02 4.179477989673614502e-01 -1.867273938842117786e-03 2.211741209030151367e-01 1.731472611427307129e-01 2.555623352527618408e-01 -2.152233123779296875e-01 1.885504871606826782e-01 -1.103521790355443954e-02 -1.245597079396247864e-01 1.175152957439422607e-01 -2.920228615403175354e-02 9.727879613637924194e-02 -2.239628732204437256e-01 -9.246433526277542114e-02 2.561601102352142334e-01 -3.321062624454498291e-01 7.488832622766494751e-02 8.658069372177124023e-02 -3.961743786931037903e-02 3.015525341033935547e-01 -2.061323374509811401e-01 5.551078543066978455e-02 7.674656808376312256e-02 9.268798679113388062e-02 -1.215461641550064087e-01
-2.660805881023406982e-01 6.563270837068557739e-02 -4.659024626016616821e-02 -9.284634888172149658e-02 1.591171026229858398e-01 2.694427669048309326e-01 -1.932021528482437134e-01 1.384042948484420776e-01 -7.495091762393712997e-03 -6.547904759645462036e-02 -1.004755944013595581e-01 2.772791683673858643e-01 -1.744121611118316650e-01 -3.311911225318908691e-02 1.076621711254119873e-01 -1.701563447713851929e-01 -2.085841298103332520e-01 -4.496248960494995117e-01 1.902385056018829346e-01 4.991537332534790039e-02 1.276560574769973755e-01 8.910983055830001831e-02 -2.993727922439575195e-01 6.430984288454055786e-02 9.943995624780654907e-02 1.481483280658721924e-01 2.896720170974731445e-01 1.425046920776367188e-01 -6.639000028371810913e-02 1.013626232743263245e-01 -1.203458607196807861e-01 -1.695611178874969482e-01
1.632124334573745728e-01 6.941254436969757080e-02 1.944189667701721191e-01 -6.861265865154564381e-04 2.976843118667602539e-01 4.601511955261230469e-01 1.851074099540710449e-01 -4.825251176953315735e-02 -7.521024090237915516e-04 2.384021282196044922e-01 4.348899796605110168e-02 -1.011246815323829651e-02 -1.483630239963531494e-01 3.964052721858024597e-02 -2.889893651008605957e-01 -2.447232902050018311e-01 -9.583798050880432129e-02 -2.968432605266571045e-01 -4.250137880444526672e-02 -1.162356510758399963e-02 -1.346391737461090088e-01 2.462247312068939209e-01 -8.827649056911468506e-02 6.774462014436721802e-02 -7.788976281881332397e-02 -2.678242698311805725e-02 -2.649591565132141113e-01 -2.679585516452789307e-01 -7.622122019529342651e-02 -3.153108432888984680e-02 9.518637508153915405e-02 -1.137850359082221985e-01
2.737654373049736023e-02 1.598002314567565918e-01 1.146514862775802612e-01 1.333046108484268188e-01 -1.484291702508926392e-01 2.470044940710067749e-01 -2.275143191218376160e-02 -7.831286638975143433e-02 -1.131118685007095337e-01 -3.179867565631866455e-02 -1.771036386489868164e-01 -8.737022290006279945e-05 -1.688146889209747314e-01 2.685515284538269043e-01 7.910615205764770508e-02 -2.431110739707946777e-01 -7.878571748733520508e-02 -5.108258128166198730e-01 2.764605581760406494e-01 -1.163689121603965759e-01 -2.327364087104797363e-01 -6.850674003362655640e-02 -1.385939419269561768e-01 6.469915062189102173e-02 2.612790167331695557e-01 2.841620333492755890e-02 1.120821312069892883e-01 7.461617887020111084e-02 -1.390264779329299927e-01 -3.351698815822601318e-02 -3.007308542728424072e-01 6.697013229131698608e-02
1.490832865238189697e-01 -5.893410742282867432e-02 1.113440468907356262e-01 -1.269610878080129623e-02 9.750884491950273514e-04 6.864969432353973389e-02 1.831108927726745605e-01 -3.705929592251777649e-02 -6.266048550605773926e-02 7.850885391235351562e-02 -1.276650726795196533e-01 1.718637198209762573e-01 -1.629429161548614502e-01 3.980008959770202637e-01 1.566063761711120605e-01 -2.843708097934722900e-01 -2.751410007476806641e-01 -1.152217686176300049e-01 4.909693077206611633e-02 -1.825449168682098389e-01 -2.062176018953323364e-01 1.834191381931304932e-01 4.266670346260070801e-02 4.599317908287048340e-02 1.230010315775871277e-01 5.323198065161705017e-02 1.749298572540283203e-01 -5.325336456298828125e-01 6.662254035472869873e-02 -1.228572502732276917e-01 -1.315307468175888062e-01 4.526129364967346191e-02
4.221727326512336731e-02 -2.982719428837299347e-02 7.625116407871246338e-02 -2.586774528026580811e-02 -1.155904084444046021e-01 2.235607206821441650e-01 -1.841479092836380005e-01 2.325176596641540527e-01 -1.821033060550689697e-01 -4.740765690803527832e-02 -1.086848154664039612e-01 4.478542506694793701e-01 -6.029452383518218994e-02 1.488499194383621216e-01 -2.765958607196807861e-01 -3.324931263923645020e-01 5.939312744885683060e-03 -1.718753762543201447e-02 3.887206017971038818e-01 -8.254602551460266113e-03 -4.132958129048347473e-02 -9.490729868412017822e-02 -3.516134023666381836e-01 1.292882263660430908e-01 2.051964960992336273e-02 3.744034469127655029e-02 1.128765121102333069e-01 -9.188705682754516602e-02 -8.917655795812606812e-02 1.489503830671310425e-01 -1.093425527215003967e-01 1.059176549315452576e-01
1.862137615680694580e-01 -1.924090981483459473e-01 -9.151967242360115051e-03 1.422130763530731201e-01 -3.129574935883283615e-03 1.924872994422912598e-01 -1.392158120870590210e-01 1.774198859930038452e-01 -2.747744023799896240e-01 2.140924781560897827e-01 -2.145702205598354340e-02 -1.500424742698669434e-01 -2.746861577033996582e-01 -6.090410798788070679e-02 -1.858623325824737549e-01 -3.741244375705718994e-01 2.208931185305118561e-02 -2.557774484157562256e-01 5.273376032710075378e-02 -4.669760540127754211e-02 -2.483859658241271973e-01 2.314230650663375854e-01 -6.673341244459152222e-02 2.330945432186126709e-01 2.336485385894775391e-01 1.932353824377059937e-01 1.376571506261825562e-01 -1.990001834928989410e-02 1.153294462710618973e-02 1.547533273696899414e-01 -1.580946147441864014e-01 1.297177821397781372e-01
-2.770142853260040283e-01 -1.780853569507598877e-01 7.088141143321990967e-02 1.690963506698608398e-01 8.238284289836883545e-02 1.568587124347686768e-01 -7.789058238267898560e-02 4.666901007294654846e-02 1.294516474008560181e-01 1.363320201635360718e-01 -1.883421838283538818e-01 8.352909935638308525e-04 4.112480580806732178e-02 1.969176977872848511e-01 -1.451992690563201904e-01 -3.959516882896423340e-01 -2.553653120994567871e-01 -1.278190612792968750e-01 1.741398870944976807e-01 -1.098702698945999146e-01 -2.065501511096954346e-01 3.159168064594268799e-01 -1.285133361816406250e-01 1.394114941358566284e-01 2.375536262989044189e-01 -9.325774013996124268e-02 1.151726394891738892e-01 1.140230521559715271e-01 -2.709404826164245605e-01 -7.536564487963914871e-03 -9.730885922908782959e-02 -2.290332168340682983e-01
5.249235406517982483e-02 -8.598782122135162354e-02 4.031182825565338135e-01 2.955116629600524902e-01 1.467438936233520508e-01 2.685284316539764404e-01 -6.846477836370468140e-02 3.562934231013059616e-03 -1.173507571220397949e-01 7.002915441989898682e-02 -1.757948398590087891e-01 3.126876428723335266e-02 1.135257724672555923e-02 -2.519976906478404999e-02 8.052214235067367554e-02 -4.096805751323699951e-01 -3.280827403068542480e-01 -3.201571404933929443e-01 1.471850425004959106e-01 -1.393133848905563354e-01 -2.458667308092117310e-01 8.446793258190155029e-02 7.759592682123184204e-02 2.929401397705078125e-02 -4.974779486656188965e-02 -2.701472640037536621e-01 -3.345154970884323120e-02 -8.986234664916992188e-03 -8.933449536561965942e-02 3.107367642223834991e-02 -2.215120382606983185e-02 -6.533765047788619995e-02
-7.773254811763763428e-02 -1.814734637737274170e-01 8.824376016855239868e-02 -1.059746071696281433e-01 2.714355885982513428e-01 3.300411701202392578e-01 3.303193747997283936e-01 1.587335318326950073e-01 2.124386876821517944e-01 2.064095288515090942e-01 -2.186820283532142639e-02 6.278138607740402222e-02 -2.718531489372253418e-01 -1.001706048846244812e-01 -1.948757171630859375e-01 -3.254242837429046631e-01 -1.878593415021896362e-01 -5.080482736229896545e-02 5.053721368312835693e-02 -2.401141971349716187e-01 -5.335267260670661926e-02 1.287003457546234131e-01 -4.963504895567893982e-02 1.668462306261062622e-01 -2.450569532811641693e-02 -2.200576961040496826e-01 2.197705395519733429e-02 7.375284284353256226e-02 4.313081130385398865e-02 8.552706241607666016e-02 -2.761379182338714600e-01 -1.302183568477630615e-01
1.921657025814056396e-01 -2.511499449610710144e-02 3.396567106246948242e-01 2.569716870784759521e-01 2.726763486862182617e-01 3.257634341716766357e-01 2.290701270103454590e-01 -2.441050671041011810e-02 1.870579421520233154e-01 1.371353268623352051e-01 -3.309495002031326294e-02 -7.743728905916213989e-02 -1.802852600812911987e-01 -7.978437095880508423e-02 -8.316683024168014526e-02 -1.744019091129302979e-01 -1.941488236188888550e-01 -2.432436496019363403e-02 1.219236180186271667e-01 2.451395057141780853e-02 -1.082248017191886902e-01 1.993437856435775757e-01 -2.513310611248016357e-01 9.954559803009033203e-02 -1.708520799875259399e-01 -8.151393383741378784e-02 1.444111764430999756e-01 1.724885702133178711e-01 4.653488751500844955e-03 1.420325506478548050e-02 -3.210774362087249756e-01 -2.058466225862503052e-01
-1.067660972476005554e-01 -1.427964866161346436e-01 2.162914574146270752e-01 2.823476195335388184e-01 1.812150776386260986e-01 2.627802789211273193e-01 2.246182113885879517e-01 -1.548270881175994873e-01 -1.567814499139785767e-01 2.706017792224884033e-01 -2.966536767780780792e-02 2.173409163951873779e-01 -4.544675350189208984e-02 -4.596561193466186523e-02 -1.727396696805953979e-01 -2.321861833333969116e-01 -2.070276141166687012e-01 -2.335857599973678589e-01 1.301862895488739014e-01 -1.562362071126699448e-02 -1.341894567012786865e-01 3.278893530368804932e-01 -1.440403461456298828e-01 1.390078663825988770e-01 1.563352048397064209e-01 -7.660908252000808716e-02 -9.440132975578308105e-02 -1.624430269002914429e-01 1.473717391490936279e-01 -1.587160229682922363e-01 9.574156999588012695e-02 -1.721954941749572754e-01
9.302965551614761353e-02 -3.581715375185012817e-02 2.513246238231658936e-01 1.078323349356651306e-01 1.298600286245346069e-01 2.106759548187255859e-01 -2.408013939857482910e-01 2.204181700944900513e-01 -2.889763712882995605e-01 3.385630249977111816e-01 -2.107191234827041626e-01 1.169257685542106628e-01 9.378542192280292511e-03 2.765449583530426025e-01 -8.509192615747451782e-02 -5.945283919572830200e-02 -9.683074802160263062e-02 -3.109470605850219727e-01 6.948666274547576904e-02 -1.821626164019107819e-02 -3.373277783393859863e-01 1.389358043670654297e-01 -1.462071016430854797e-02 2.089945375919342041e-01 4.913332313299179077e-02 -9.005416929721832275e-02 -7.280419766902923584e-02 -1.925843805074691772e-01 2.591405995190143585e-02 -2.457384318113327026e-01 -3.990471363067626953e-02 1.149456948041915894e-02
3.379976749420166016e-02 -1.634414196014404297e-01 2.534942328929901123e-01 3.991624712944030762e-02 -9.082628786563873291e-02 -6.447077030315995216e-04 1.569983214139938354e-01 1.188400462269783020e-01 6.667058169841766357e-02 2.669929862022399902e-01 -1.945383399724960327e-01 1.351658850908279419e-01 -1.015396192669868469e-01 2.515599131584167480e-01 1.337991207838058472e-01 -4.297747313976287842e-01 -1.893568634986877441e-01 -1.775910109281539917e-01 -1.887102872133255005e-01 -1.883636228740215302e-02 1.180655956268310547e-01 -1.537372618913650513e-01 3.383023664355278015e-02 4.845345020294189453e-01 4.777756705880165100e-02 5.216777697205543518e-02 -1.697792205959558487e-03 -2.199826985597610474e-01 -4.392438102513551712e-03 1.109654232859611511e-01 -3.839867562055587769e-02 8.464007824659347534e-02
9.524607658386230469e-02 -1.029198914766311646e-01 1.849404126405715942e-01 8.346157521009445190e-02 2.427311241626739502e-01 1.058115437626838684e-01 -1.006694585084915161e-01 9.099644422531127930e-02 -8.490061014890670776e-02 5.038959383964538574e-01 -1.348658502101898193e-01 1.958363205194473267e-01 -8.046837896108627319e-02 3.958993554115295410e-01 8.581044152379035950e-03 -2.969825267791748047e-01 -1.996369957923889160e-01 -1.459487676620483398e-01 3.332845866680145264e-02 -1.381937861442565918e-01 -2.460189722478389740e-02 4.563774913549423218e-02 2.013247013092041016e-01 1.216229423880577087e-01 7.109329849481582642e-02 -2.130370885133743286e-01 -5.806290358304977417e-02 -8.280526963062584400e-04 1.167944222688674927e-01 6.147120613604784012e-03 1.099734455347061157e-01 2.500677406787872314e-01
6.598404049873352051e-02 -1.505191158503293991e-02 -1.052273362874984741e-01 1.167011857032775879e-01 2.608233094215393066e-01 3.788390755653381348e-02 -1.966651231050491333e-01 2.204126417636871338e-01 8.307497948408126831e-02 -5.008748546242713928e-02 1.223243307322263718e-02 5.311079621315002441e-01 -2.088948711752891541e-02 -1.305825728923082352e-02 4.464123770594596863e-02 -2.081801742315292358e-01 3.453311696648597717e-02 -1.464015394449234009e-01 -7.618460804224014282e-02 2.747154235839843750e-01 -1.998176053166389465e-02 1.371678411960601807e-01 -3.105082213878631592e-01 4.811283200979232788e-02 1.676991581916809082e-02 1.257280111312866211e-01 2.591755390167236328e-01 -2.643817365169525146e-01 -1.591840945184230804e-02 2.263907939195632935e-01 -1.955218166112899780e-01 -1.081392318010330200e-01
2.151661217212677002e-01 -5.108523368835449219e-01 2.852343022823333740e-01 2.775348350405693054e-02 1.451139301061630249e-01 4.241301715373992920e-01 -1.391385793685913086e-01 5.487078800797462463e-02 -3.247391059994697571e-02 1.735802739858627319e-01 1.369413640350103378e-02 9.494186192750930786e-02 -2.516622245311737061e-01 1.580074280500411987e-01 -8.792031556367874146e-02 -1.432626992464065552e-01 -1.809247136116027832e-01 -1.140772104263305664e-01 -1.101933941245079041e-01 -3.393530845642089844e-02 -3.210534453392028809e-01 -2.613877877593040466e-02 4.437923058867454529e-02 1.922175884246826172e-01 7.557668536901473999e-02 4.462983459234237671e-02 -1.198820769786834717e-02 -6.205413490533828735e-02 -1.495991926640272141e-02 -4.069341346621513367e-02 9.077441692352294922e-02 8.254777640104293823e-02
5.364904180169105530e-02 -9.279856085777282715e-02 3.049824200570583344e-02 1.131923589855432510e-02 2.159182578325271606e-01 -2.004767209291458130e-01 -6.953172385692596436e-02 2.482212781906127930e-01 2.861123979091644287e-01 1.385350525379180908e-01 -8.212477713823318481e-02 3.259139657020568848e-01 -6.611879169940948486e-02 1.287125200033187866e-01 9.606960415840148926e-02 -2.385107874870300293e-01 5.050112493336200714e-03 -2.528489530086517334e-01 -1.322148889303207397e-01 8.673255890607833862e-02 -7.958732545375823975e-02 2.079103142023086548e-01 -3.495410978794097900e-01 9.936662763357162476e-02 2.547223493456840515e-02 -7.648466527462005615e-02 1.985631734132766724e-01 -2.778754830360412598e-01 2.057112306356430054e-01 2.135476171970367432e-01 -2.160034328699111938e-01 -6.947527080774307251e-02
3.556717336177825928e-01 -1.653906106948852539e-01 1.975586563348770142e-01 2.387339714914560318e-03 5.316003039479255676e-02 2.099500149488449097e-01 -1.984595060348510742e-01 2.992044091224670410e-01 1.389932185411453247e-01 1.915268450975418091e-01 -2.765676677227020264e-01 3.707963228225708008e-02 -1.763629466295242310e-01 -7.383783161640167236e-02 2.084854692220687866e-01 6.202644202858209610e-03 -4.759178310632705688e-02 -1.813298910856246948e-01 -4.895529150962829590e-02 -1.346139311790466309e-01 -7.538325339555740356e-02 2.281723469495773315e-01 -2.948137931525707245e-03 3.034369349479675293e-01 -1.648067981004714966e-01 4.506196826696395874e-03 -1.432656347751617432e-01 -2.110714912414550781e-01 -8.488190919160842896e-02 2.540750205516815186e-01 -1.563008278608322144e-01 -1.530673950910568237e-01
3.131511807441711426e-01 1.119147092103958130e-01 2.675427496433258057e-02 -1.211642287671566010e-02 6.025300547480583191e-02 2.042239904403686523e-01 1.569398194551467896e-01 4.456523358821868896e-01 -1.858936548233032227e-01 1.289250552654266357e-01 -1.649555116891860962e-01 2.644199132919311523e-01 -9.012410044670104980e-02 1.885672360658645630e-01 1.568770967423915863e-02 -4.440947994589805603e-02 -9.704225510358810425e-02 -2.067203521728515625e-01 6.338375061750411987e-02 1.229442954063415527e-01 -2.193809300661087036e-01 2.732563912868499756e-01 3.480653464794158936e-02 -5.895045027136802673e-02 1.683198064565658569e-01 -3.037547469139099121e-01 -1.589259132742881775e-03 2.991479821503162384e-02 -1.068245470523834229e-01 -7.997132092714309692e-02 -1.319291442632675171e-01 2.651324570178985596e-01
2.068574279546737671e-01 -6.120720878243446350e-02 9.167044609785079956e-02 1.417638212442398071e-01 2.382228970527648926e-01 5.119727849960327148e-01 8.676859736442565918e-02 -1.550742536783218384e-01 -1.180054917931556702e-01 2.656620442867279053e-01 8.886115252971649170e-02 1.371010988950729370e-01 -1.541196543257683516e-04 6.517174094915390015e-02 -3.531258180737495422e-02 -1.395656168460845947e-01 -1.754821464419364929e-02 -2.428067177534103394e-01 6.422621756792068481e-02 7.295150309801101685e-03 -9.232032299041748047e-02 4.366910159587860107e-01 1.043537333607673645e-01 3.450766801834106445e-01 -7.596923038363456726e-03 -4.142473638057708740e-02 -1.637427657842636108e-01 -5.630040541291236877e-02 7.000696659088134766e-02 -6.241166219115257263e-02 -4.250993952155113220e-02 5.799420177936553955e-02
3.137433528900146484e-02 -2.235611230134963989e-01 2.085906080901622772e-02 -3.856796622276306152e-01 -9.116943180561065674e-02 -6.148999556899070740e-02 -7.593205571174621582e-02 -2.524658665060997009e-02 1.174190044403076172e-01 -7.028204202651977539e-02 6.498009432107210159e-03 2.498118132352828979e-01 -2.973543107509613037e-01 1.612238734960556030e-01 -1.231237947940826416e-01 -2.741040289402008057e-01 -3.188813328742980957e-01 -3.941309750080108643e-01 1.535269767045974731e-01 -4.232432320713996887e-02 -6.937751546502113342e-03 1.440892815589904785e-01 -1.455301940441131592e-01 2.203003689646720886e-02 -5.006159096956253052e-02 4.766992107033729553e-02 1.783863455057144165e-01 -2.169386744499206543e-01 1.487226486206054688e-01 1.983866095542907715e-01 -1.582658439874649048e-01 -2.070834301412105560e-02
9.965635836124420166e-02 -2.082614898681640625e-01 -1.788953505456447601e-02 -1.497161835432052612e-01 4.397099371999502182e-03 -7.469571381807327271e-02 -8.033371716737747192e-02 1.556041538715362549e-01 2.213345617055892944e-01 9.698376059532165527e-02 -9.917822480201721191e-02 4.487305581569671631e-01 -5.356468260288238525e-02 6.914219260215759277e-02 4.786169622093439102e-03 -2.114854156970977783e-01 2.763568982481956482e-02 -1.385831087827682495e-01 -9.653087705373764038e-03 1.728834062814712524e-01 -1.290573775768280029e-01 1.704763174057006836e-01 -4.324738681316375732e-01 1.421393156051635742e-01 -2.556257545948028564e-01 -1.079763844609260559e-01 2.674850523471832275e-01 -2.192190736532211304e-01 1.320438552647829056e-02 1.823927760124206543e-01 -1.426070630550384521e-01 -1.114175990223884583e-01
1.357939839363098145e-01 -1.522401869297027588e-01 3.009101748466491699e-01 2.021513730287551880e-01 -1.117173656821250916e-01 3.840917944908142090e-01 -8.571349084377288818e-02 -9.188475459814071655e-02 1.418750640004873276e-02 2.020431756973266602e-01 1.349180340766906738e-01 1.909818202257156372e-01 -1.087747216224670410e-01 -5.247648060321807861e-02 -3.441187441349029541e-01 -7.946828007698059082e-02 -2.907088212668895721e-02 -2.032655626535415649e-01 1.735997758805751801e-02 7.286047935485839844e-02 1.018363423645496368e-02 1.001633554697036743e-01 -8.842699974775314331e-02 3.440136313438415527e-01 1.773314177989959717e-01 -3.422393500804901123e-01 2.646346390247344971e-01 -7.243905216455459595e-02 6.757222861051559448e-02 -3.162772953510284424e-02 3.991975262761116028e-02 -3.270239010453224182e-02
-2.200726419687271118e-01 8.648221939802169800e-02 -6.146633531898260117e-03 -1.910885423421859741e-01 1.040164828300476074e-01 1.019022315740585327e-01 1.656463295221328735e-01 1.093676760792732239e-01 -2.108335308730602264e-02 1.187463328242301941e-01 -4.733590781688690186e-02 2.092151045799255371e-01 -2.284432351589202881e-01 4.511660039424896240e-01 -7.359556108713150024e-02 -2.277043461799621582e-02 -1.447655111551284790e-01 -4.455175101757049561e-01 -2.305798977613449097e-02 -2.419577166438102722e-02 -2.728860080242156982e-02 1.180474311113357544e-01 -9.267994016408920288e-02 2.205488830804824829e-01 9.430825710296630859e-02 2.912075817584991455e-01 9.980392456054687500e-02 -3.234018385410308838e-01 9.070014953613281250e-02 -9.864546358585357666e-02 4.365380853414535522e-02 6.421959400177001953e-02
1.018378436565399170e-01 -2.349665760993957520e-02 4.925055205821990967e-01 -9.663897007703781128e-02 2.413833141326904297e-01 2.675023376941680908e-01 -9.002703428268432617e-02 2.556567788124084473e-01 -5.819310620427131653e-02 2.654279172420501709e-01 -7.503469288349151611e-02 -9.726270288228988647e-02 2.076802961528301239e-02 -7.180619239807128906e-02 4.897935315966606140e-02 -3.483419716358184814e-01 4.498306289315223694e-02 3.796880599111318588e-03 2.128574401140213013e-01 1.512772124260663986e-02 -1.681288480758666992e-01 2.646346986293792725e-01 1.787369325757026672e-02 9.888453036546707153e-02 -1.023144274950027466e-01 -1.408266425132751465e-01 1.044315174221992493e-01 -2.227534204721450806e-01 1.440516561269760132e-01 6.221951916813850403e-02 -2.094255387783050537e-01 -1.876504346728324890e-02
9.580765664577484131e-02 -2.669171988964080811e-01 1.771460473537445068e-01 -7.985001057386398315e-02 3.511350452899932861e-01 1.333082169294357300e-01 8.055084198713302612e-02 3.884963393211364746e-01 -1.027781292796134949e-01 2.055509537458419800e-01 -6.310843676328659058e-02 1.695108786225318909e-02 -1.174235790967941284e-01 -1.448256671428680420e-01 -1.217678412795066833e-01 -2.498983442783355713e-01 -2.550450861454010010e-01 -2.592830359935760498e-01 1.570530086755752563e-01 1.654849648475646973e-01 -3.012921102344989777e-02 -5.257582664489746094e-02 1.308150868862867355e-02 1.276832446455955505e-02 4.435621201992034912e-02 -3.308800235390663147e-02 3.257186412811279297e-01 -2.565952017903327942e-02 1.336610615253448486e-01 -9.125174582004547119e-02 -2.352541089057922363e-01 1.858167946338653564e-01
-1.574891209602355957e-01 -3.307355940341949463e-02 -2.811887674033641815e-02 -8.316332101821899414e-02 3.819245398044586182e-01 1.979522556066513062e-01 2.841197252273559570e-01 1.162070259451866150e-01 -8.908157795667648315e-02 -7.803259789943695068e-02 -1.814817190170288086e-01 3.594569861888885498e-01 -1.319613158702850342e-01 2.325023561716079712e-01 1.559520214796066284e-01 -1.269793808460235596e-01 -2.097081542015075684e-01 -1.647044420242309570e-01 -1.780502200126647949e-01 5.739341303706169128e-02 -1.609259992837905884e-01 7.887210696935653687e-02 -3.841647207736968994e-01 8.305672556161880493e-02 -1.490608137100934982e-02 -1.649192273616790771e-01 -2.152608036994934082e-01 6.071688234806060791e-02 1.284142285585403442e-01 8.328550308942794800e-02 -1.273397728800773621e-02 -7.279054075479507446e-02
-6.124999001622200012e-02 -1.027937978506088257e-01 4.109891951084136963e-01 1.682189404964447021e-01 1.871258169412612915e-01 4.098978340625762939e-01 -1.151888966560363770e-01 -5.150229856371879578e-02 -2.297963388264179230e-02 1.078365370631217957e-01 -2.254245132207870483e-01 2.549886405467987061e-01 -1.155667603015899658e-01 1.161334365606307983e-01 -1.614465117454528809e-01 -1.446129828691482544e-01 -2.410447895526885986e-01 4.296643965062685311e-05 4.165508598089218140e-02 -2.568301372230052948e-02 1.352894604206085205e-01 -4.148186743259429932e-02 -3.855836987495422363e-01 4.963143914937973022e-02 -1.487916409969329834e-01 -1.117100715637207031e-01 6.821557134389877319e-02 2.408782579004764557e-02 -2.118648402392864227e-02 9.815115481615066528e-02 -1.317088454961776733e-01 2.622316777706146240e-01
2.442022226750850677e-02 -3.099755346775054932e-01 3.696099221706390381e-01 1.359751224517822266e-01 1.173577159643173218e-01 2.027329653501510620e-01 1.573091894388198853e-01 1.353726089000701904e-01 1.558016799390316010e-02 6.666135787963867188e-02 1.778070032596588135e-01 -1.866659075021743774e-01 -2.454750537872314453e-01 2.733835279941558838e-01 1.754204509779810905e-03 -1.820362657308578491e-01 2.492223493754863739e-02 -1.854111105203628540e-01 -4.942590370774269104e-02 -1.067491099238395691e-01 -2.155855745077133179e-01 -1.487520802766084671e-02 -1.190667971968650818e-02 2.362143099308013916e-01 -6.825593113899230957e-02 -1.806759685277938843e-01 3.420452177524566650e-01 -8.544740080833435059e-02 -7.254040241241455078e-02 2.847291529178619385e-01 9.533874690532684326e-02 -4.994801059365272522e-02
1.153267249464988708e-01 -2.067377120256423950e-01 1.054491251707077026e-01 1.778362691402435303e-01 1.163653135299682617e-01 3.476319611072540283e-01 2.321691811084747314e-01 1.150693669915199280e-01 2.100352793931961060e-01 -1.257998496294021606e-01 -2.551340758800506592e-01 1.431939154863357544e-01 -6.473754346370697021e-02 1.195323169231414795e-01 9.749600291252136230e-02 -3.227003514766693115e-01 -3.136698305606842041e-01 -2.114114314317703247e-01 -1.991758942604064941e-01 3.026579618453979492e-01 -2.772703580558300018e-02 -3.383862599730491638e-02 4.109341651201248169e-02 8.092165738344192505e-02 -2.115744203329086304e-01 -4.592540487647056580e-02 -1.393134593963623047e-01 -2.099612504243850708e-01 -6.446561962366104126e-02 -1.096272170543670654e-01 -6.374996155500411987e-02 8.314732462167739868e-02
-2.263339422643184662e-02 9.586544707417488098e-03 1.518520265817642212e-01 1.488164365291595459e-01 -3.689314797520637512e-02 1.897322088479995728e-01 -7.467130664736032486e-03 3.034367859363555908e-01 -1.277611311525106430e-02 3.111265897750854492e-01 1.080119051039218903e-02 2.826699912548065186e-01 -2.609442770481109619e-01 1.296213269233703613e-01 -9.412734210491180420e-02 -1.025820598006248474e-01 7.053995132446289062e-02 4.771083593368530273e-02 1.494886130094528198e-01 -1.281423866748809814e-01 -2.746733278036117554e-02 3.721767365932464600e-01 -3.781618177890777588e-01 7.297712564468383789e-02 8.185539394617080688e-02 1.156150996685028076e-01 1.531342715024948120e-01 -1.778592616319656372e-01 2.587876915931701660e-01 4.387458786368370056e-02 -2.924710139632225037e-02 -2.547915279865264893e-01
-1.141136884689331055e-01 7.374801486730575562e-02 -1.184683963656425476e-01 7.253155857324600220e-02 9.592593461275100708e-02 2.891115546226501465e-01 -5.478425323963165283e-02 2.085222452878952026e-01 -1.568883098661899567e-02 -1.932254284620285034e-01 -9.274794161319732666e-02 2.845676243305206299e-01 -2.158006280660629272e-01 -3.904793411493301392e-02 1.352495551109313965e-01 -1.358774453401565552e-01 -1.953788399696350098e-01 -2.851471900939941406e-01 3.611928597092628479e-02 8.863144367933273315e-02 -1.274968683719635010e-01 1.271356642246246338e-01 -1.409022659063339233e-01 -1.445642579346895218e-02 -1.726445555686950684e-02 -4.815149903297424316e-01 1.626851260662078857e-01 -1.878043562173843384e-01 1.159394979476928711e-01 2.176234573125839233e-01 -2.741009294986724854e-01 3.524626372382044792e-03
1.169184073805809021e-01 -2.054301947355270386e-01 1.117460429668426514e-02 7.211350649595260620e-02 2.063684314489364624e-01 9.261812269687652588e-02 -1.303766518831253052e-01 2.509627044200897217e-01 -1.371489614248275757e-01 -1.670170924626290798e-03 -2.204207144677639008e-02 2.936083972454071045e-01 -1.751236021518707275e-01 1.085251718759536743e-01 -6.299444008618593216e-03 -2.573014497756958008e-01 -1.708789495751261711e-03 -3.430753946304321289e-01 1.590697914361953735e-01 8.705505728721618652e-02 9.967663139104843140e-02 -1.087413579225540161e-01 3.074255883693695068e-01 1.825651675462722778e-01 1.088189557194709778e-01 3.253916651010513306e-02 2.725976407527923584e-01 9.655530564486980438e-03 1.905592232942581177e-01 2.553687393665313721e-01 -2.434234917163848877e-01 -2.125857323408126831e-01
-1.092553585767745972e-01 -1.910366564989089966e-01 -6.476875394582748413e-02 -2.550147473812103271e-02 -1.314213871955871582e-01 4.236503839492797852e-01 2.676237374544143677e-02 1.650628447532653809e-01 -3.683126345276832581e-02 9.237367659807205200e-02 1.264339834451675415e-01 -8.269283920526504517e-02 7.798032462596893311e-02 1.383951902389526367e-01 2.217819988727569580e-01 -6.904699653387069702e-02 -5.900566279888153076e-02 -2.887433767318725586e-01 7.561917603015899658e-02 9.804161638021469116e-02 -1.405591070652008057e-01 2.864003777503967285e-01 3.075207397341728210e-02 4.581854343414306641e-01 -2.506258785724639893e-01 -3.576267510652542114e-02 2.572527229785919189e-01 -5.825787782669067383e-02 3.658781200647354126e-02 6.819649785757064819e-02 6.254528462886810303e-02 -2.273646444082260132e-01
-7.788698375225067139e-02 -2.174238860607147217e-01 -1.106060817837715149e-01 2.174437791109085083e-02 9.573979675769805908e-02 -9.043345600366592407e-02 2.687091231346130371e-01 2.206041663885116577e-01 1.311500072479248047e-01 1.685286164283752441e-01 1.351532787084579468e-01 -2.828415017575025558e-04 -2.273891270160675049e-01 4.590258002281188965e-01 9.724240005016326904e-02 -5.188461393117904663e-02 -3.834816068410873413e-02 -3.820104598999023438e-01 -7.510063797235488892e-02 1.049978658556938171e-01 -1.291737109422683716e-01 6.039340421557426453e-02 -2.591094076633453369e-01 3.651345670223236084e-01 -8.431764692068099976e-02 9.873332828283309937e-02 1.192048788070678711e-01 -3.159457817673683167e-02 1.740419715642929077e-01 3.435909748077392578e-02 8.524096012115478516e-02 4.058652743697166443e-02
1.932396441698074341e-01 -5.389532074332237244e-02 4.261554032564163208e-02 -6.174109876155853271e-02 7.469370216131210327e-02 8.533852547407150269e-02 1.626192182302474976e-01 7.846699655055999756e-02 -4.463250935077667236e-02 2.304596304893493652e-01 1.930993422865867615e-02 -3.749116882681846619e-02 -2.129831612110137939e-01 2.236117869615554810e-01 -2.821615897119045258e-02 -4.203185141086578369e-01 -3.436342179775238037e-01 -2.351891696453094482e-01 3.778545856475830078e-01 1.461343765258789062e-01 2.575935721397399902e-01 -6.214404851198196411e-02 1.006471291184425354e-01 7.192490994930267334e-02 -3.064884245395660400e-02 1.907959114760160446e-03 2.351467758417129517e-01 -2.153969854116439819e-01 1.183512732386589050e-01 -1.457906514406204224e-01 -8.546030521392822266e-02 1.034720093011856079e-01
1.199128106236457825e-02 -1.591760069131851196e-01 1.106900498270988464e-01 2.784692347049713135e-01 3.059394955635070801e-01 2.062964439392089844e-01 -1.412733197212219238e-01 2.478582859039306641e-01 -3.529319763183593750e-01 2.724747955799102783e-01 -8.094421774148941040e-02 2.441231459379196167e-01 -5.119005683809518814e-03 1.792782098054885864e-01 -6.928635388612747192e-02 -1.393274366855621338e-01 -2.055458724498748779e-02 -2.983671426773071289e-01 1.837112591601908207e-03 -1.087265387177467346e-01 -2.858599424362182617e-01 1.473816037178039551e-01 -1.916197314858436584e-02 2.132023274898529053e-01 3.126110881567001343e-02 -1.784303188323974609e-01 -4.247906804084777832e-02 -1.485805958509445190e-01 -1.926729804836213589e-03 -1.673442274332046509e-01 7.413474470376968384e-02 7.150162756443023682e-02
4.911985248327255249e-02 -8.807692676782608032e-02 1.488120406866073608e-01 2.727861143648624420e-02 2.555025517940521240e-01 3.431999981403350830e-01 -2.289406359195709229e-01 2.215054333209991455e-01 -2.793016470968723297e-02 4.011611044406890869e-01 1.910402067005634308e-02 1.396364420652389526e-01 1.367489546537399292e-01 3.674145638942718506e-01 -1.337228417396545410e-01 -1.987547874450683594e-01 -1.372309774160385132e-01 -2.110946029424667358e-01 -8.282732963562011719e-02 -6.446561310440301895e-03 -2.280544340610504150e-01 1.284564733505249023e-01 9.628724306821823120e-02 1.261446624994277954e-01 8.990523964166641235e-02 -2.573155425488948822e-02 2.998224087059497833e-02 -1.461191754788160324e-02 1.448561996221542358e-01 -1.403177529573440552e-01 1.143490076065063477e-01 2.492932528257369995e-01
-1.815807819366455078e-01 6.656540930271148682e-02 -1.261743456125259399e-01 5.910276994109153748e-02 2.912144064903259277e-01 -8.036340028047561646e-02 6.572372466325759888e-02 1.651463657617568970e-01 -3.446840867400169373e-02 7.560264319181442261e-02 -1.431744098663330078e-01 2.321689575910568237e-01 -3.797055184841156006e-01 1.423389315605163574e-01 1.581307500600814819e-02 -1.178797483444213867e-01 -1.755015999078750610e-01 -1.844164282083511353e-01 9.956131130456924438e-02 3.270978033542633057e-01 -1.252113282680511475e-01 2.920101583003997803e-01 -2.739841938018798828e-01 2.039777785539627075e-01 -1.706051677465438843e-01 -1.682071089744567871e-01 6.455997377634048462e-02 -3.536873962730169296e-03 9.812948107719421387e-02 -8.274012804031372070e-02 -2.603849470615386963e-01 1.234757900238037109e-01
-2.334740906953811646e-01 3.586980327963829041e-02 -1.163978725671768188e-01 2.959861978888511658e-02 7.959836721420288086e-02 2.318563610315322876e-01 -8.423074334859848022e-02 2.266360521316528320e-01 4.414361715316772461e-02 1.553250402212142944e-01 5.501901730895042419e-03 3.851733803749084473e-01 -2.328660339117050171e-01 -1.995693743228912354e-01 3.577779233455657959e-02 8.132049441337585449e-02 -1.195085942745208740e-01 -3.648316264152526855e-01 2.152336686849594116e-01 1.422245055437088013e-01 -2.919114232063293457e-01 9.699429571628570557e-02 -7.098951190710067749e-02 7.254160940647125244e-02 3.118994180113077164e-03 -2.759189605712890625e-01 2.350841462612152100e-01 -1.919276863336563110e-01 8.483544923365116119e-03 6.917779892683029175e-02 -1.951151788234710693e-01 -6.918736547231674194e-02
8.743089437484741211e-02 -2.242005765438079834e-01 2.247208729386329651e-02 6.844856590032577515e-02 -3.600083887577056885e-01 3.709983229637145996e-01 -1.859788317233324051e-03 2.324191778898239136e-01 -1.900590807199478149e-01 2.096190005540847778e-01 1.374599039554595947e-01 -1.904977113008499146e-02 -2.709965705871582031e-01 -1.010115966200828552e-01 -1.838018745183944702e-01 -7.474174350500106812e-02 -4.288981258869171143e-01 -2.226297706365585327e-01 4.059049487113952637e-02 -8.698946237564086914e-02 -1.257948279380798340e-01 1.481290161609649658e-01 -2.296374924480915070e-02 2.509414255619049072e-01 1.867110282182693481e-01 -9.774263948202133179e-03 -1.615503616631031036e-02 -1.782764680683612823e-02 1.568770967423915863e-02 8.422069996595382690e-02 -4.582131654024124146e-02 6.578131020069122314e-02
1.873393915593624115e-02 1.248162239789962769e-01 -1.513375528156757355e-02 1.046614199876785278e-01 -1.459583044052124023e-01 1.489559113979339600e-01 7.334866374731063843e-02 7.842625491321086884e-03 7.214035093784332275e-02 -4.052394628524780273e-02 7.099515199661254883e-02 2.364084720611572266e-01 -2.406949400901794434e-01 8.304282277822494507e-02 -5.988913401961326599e-02 -1.415538489818572998e-01 -3.074983060359954834e-01 -2.686843872070312500e-01 2.474651932716369629e-01 3.786462843418121338e-01 -8.399309962987899780e-02 -8.086313307285308838e-02 -2.654604911804199219e-01 7.998161762952804565e-02 4.681484401226043701e-02 -2.906284332275390625e-01 3.603544235229492188e-01 -1.143566668033599854e-01 -2.933970652520656586e-02 2.176302373409271240e-01 -1.514845192432403564e-01 7.172442227602005005e-02
-1.281271427869796753e-01 -1.748185046017169952e-02 -5.568553879857063293e-02 6.905234605073928833e-02 2.057896181941032410e-02 1.588705778121948242e-01 -3.361902385950088501e-02 1.651264131069183350e-01 -7.823499850928783417e-03 7.705357857048511505e-03 -4.722888395190238953e-02 2.920091450214385986e-01 -3.421228826045989990e-01 -6.067580357193946838e-02 1.268790066242218018e-01 -2.647618651390075684e-01 -2.972265519201755524e-02 -3.817972838878631592e-01 2.244617342948913574e-01 1.395215839147567749e-01 -1.860202252864837646e-01 -3.453745692968368530e-02 -3.322325348854064941e-01 7.397911697626113892e-02 -1.448903828859329224e-01 -2.854970395565032959e-01 1.806961148977279663e-01 -1.566203087568283081e-01 -6.347967684268951416e-02 2.790339291095733643e-01 -1.230688467621803284e-01 4.396778717637062073e-02
-6.374771147966384888e-02 -6.800869107246398926e-02 -1.843665540218353271e-02 -8.452014625072479248e-02 7.736063748598098755e-02 3.229679167270660400e-01 -1.346713304519653320e-02 1.333814263343811035e-01 2.076134681701660156e-01 -4.307911172509193420e-02 -1.549801975488662720e-01 3.563179075717926025e-01 -1.935748606920242310e-01 1.021530777215957642e-01 -9.950156509876251221e-02 3.233825415372848511e-02 1.175589635968208313e-01 -1.497677862644195557e-01 2.521134912967681885e-01 -1.048083007335662842e-01 7.456282526254653931e-02 1.615291088819503784e-01 -3.829624354839324951e-01 7.953763753175735474e-02 1.074757799506187439e-01 -1.151290461421012878e-01 3.789715766906738281e-01 -1.222815513610839844e-01 3.134109079837799072e-01 1.311863362789154053e-01 -1.414424367249011993e-02 -7.950348407030105591e-02
1.266855299472808838e-01 1.151779815554618835e-01 -1.280510276556015015e-01 7.777369022369384766e-02 6.626651436090469360e-02 -5.500203743577003479e-02 6.329426914453506470e-02 2.698416411876678467e-01 -4.766724258661270142e-02 1.828991621732711792e-01 4.042548686265945435e-02 2.758639156818389893e-01 -3.766544163227081299e-01 2.076771259307861328e-01 -1.230474337935447693e-01 -8.093066513538360596e-02 -7.416190207004547119e-02 -3.331457078456878662e-01 1.803900301456451416e-01 5.384080484509468079e-02 1.884302124381065369e-02 -3.876404138281941414e-03 -2.230210006237030029e-01 2.703915163874626160e-02 -2.889742553234100342e-01 -4.012462794780731201e-01 4.191332310438156128e-02 -1.342913359403610229e-01 5.563196539878845215e-02 -8.116472512483596802e-03 -2.529138028621673584e-01 9.832037240266799927e-02
2.444292306900024414e-01 -2.749464474618434906e-02 -6.461264193058013916e-02 -8.393013477325439453e-02 5.003595352172851562e-02 1.995219886302947998e-01 -7.927426137030124664e-03 -5.679126456379890442e-02 -1.233647987246513367e-01 2.015955448150634766e-01 -3.141849040985107422e-01 -7.043544948101043701e-02 -4.637868106365203857e-01 1.688278838992118835e-02 2.372465878725051880e-01 -1.238367557525634766e-01 -3.902966380119323730e-01 -1.982301622629165649e-01 1.225026398897171021e-01 4.550161957740783691e-02 -1.936654299497604370e-01 1.233670711517333984e-01 -1.431418955326080322e-01 1.352820843458175659e-01 1.183110550045967102e-01 3.163510235026478767e-03 4.355294257402420044e-02 -1.157792732119560242e-01 -1.043155416846275330e-01 3.952908329665660858e-03 -1.088560745120048523e-01 2.895936071872711182e-01
5.943632498383522034e-02 -1.783609837293624878e-01 -6.509002298116683960e-03 -2.270720154047012329e-02 3.663587942719459534e-02 5.445306301116943359e-01 -8.136217296123504639e-02 -1.477036811411380768e-02 1.083936840295791626e-01 3.667379915714263916e-01 1.647068560123443604e-01 2.204090654850006104e-01 -1.117198467254638672e-01 2.393045425415039062e-01 -4.953589662909507751e-02 -4.229440167546272278e-02 2.483893185853958130e-02 -2.836464345455169678e-01 1.338126659393310547e-01 -2.559606134891510010e-01 -1.414461433887481689e-01 -5.595332756638526917e-02 -1.573142707347869873e-01 1.476346701383590698e-02 -1.919150054454803467e-01 -2.922949194908142090e-02 9.172897785902023315e-02 4.074687510728836060e-02 -2.248293608427047729e-01 1.446395218372344971e-01 8.314444869756698608e-02 -1.572206020355224609e-01
5.803912878036499023e-02 7.260273396968841553e-02 -7.195599842816591263e-03 2.052138298749923706e-01 1.547422409057617188e-01 2.146529778838157654e-02 -1.305573433637619019e-01 2.531525194644927979e-01 1.807838231325149536e-01 2.306572049856185913e-01 -1.543034613132476807e-01 1.346477568149566650e-01 -2.030142396688461304e-01 1.291925162076950073e-01 -1.530534867197275162e-02 -1.394863724708557129e-01 -9.839184582233428955e-02 -4.964413046836853027e-01 -4.629573225975036621e-02 -1.030502468347549438e-01 -1.542024165391921997e-01 -1.300163567066192627e-01 -1.730462461709976196e-01 -1.515292283147573471e-02 -1.573242098093032837e-01 -2.151521295309066772e-01 1.520236730575561523e-01 -2.115189433097839355e-01 1.132906321436166763e-02 1.096057146787643433e-01 -3.613314330577850342e-01 1.299511492252349854e-01
-3.329473733901977539e-02 -6.749875098466873169e-02 1.192217245697975159e-01 1.307674050331115723e-01 -1.994401216506958008e-01 4.060496687889099121e-01 -9.405659884214401245e-02 1.450466215610504150e-01 5.811778083443641663e-02 2.986521422863006592e-01 -2.773385867476463318e-02 9.420835226774215698e-02 -7.966286689043045044e-02 8.684555441141128540e-02 -7.454637438058853149e-02 9.383376687765121460e-02 -4.262765049934387207e-01 -5.058884620666503906e-02 1.775994300842285156e-01 7.523155212402343750e-02 -2.144659012556076050e-01 1.331927031278610229e-01 -3.567653894424438477e-01 2.414726018905639648e-01 1.110889762639999390e-01 5.431863293051719666e-02 -1.759239006787538528e-03 2.049709558486938477e-01 -9.559936076402664185e-02 2.433829307556152344e-01 -1.798663288354873657e-02 -3.484237194061279297e-02
-7.190595567226409912e-02 -7.833491265773773193e-02 1.116664111614227295e-01 1.306523084640502930e-01 1.923706233501434326e-01 1.978320032358169556e-01 -1.196573004126548767e-01 3.894690275192260742e-01 8.003692328929901123e-02 2.087742537260055542e-01 -1.341983377933502197e-01 2.335894852876663208e-01 -2.173090726137161255e-01 7.193999737501144409e-02 -1.484660208225250244e-01 -1.066816598176956177e-02 -7.925489544868469238e-02 -8.838440477848052979e-02 -3.916610032320022583e-02 -3.234747350215911865e-01 2.035533487796783447e-01 1.286958456039428711e-01 -4.524926543235778809e-01 4.197129979729652405e-02 8.959095925092697144e-02 -3.978963941335678101e-02 2.685967087745666504e-01 -1.261209398508071899e-01 8.604909479618072510e-02 -1.533035635948181152e-01 5.027598142623901367e-02 -6.340392678976058960e-02
3.989494219422340393e-02 -1.995319128036499023e-01 2.928263247013092041e-01 -2.801319770514965057e-02 -6.984872370958328247e-02 3.860337734222412109e-01 -3.112333416938781738e-01 1.314939856529235840e-01 -1.866724938154220581e-01 1.824591606855392456e-01 9.732127189636230469e-02 -7.634516060352325439e-02 -3.733434975147247314e-01 -3.902310505509376526e-03 -9.366357326507568359e-02 -1.197114437818527222e-01 -1.204730495810508728e-01 -3.524788618087768555e-01 5.036711692810058594e-02 4.546382650732994080e-02 5.679285526275634766e-02 -1.902008429169654846e-02 -5.024725571274757385e-02 2.075022757053375244e-01 1.941440105438232422e-01 -7.849477976560592651e-02 1.228343620896339417e-01 1.165724247694015503e-01 1.442026346921920776e-01 2.296568602323532104e-01 -4.411621391773223877e-02 1.323695033788681030e-01
1.504175961017608643e-01 3.358092531561851501e-02 3.798821270465850830e-01 7.117988914251327515e-02 1.325990855693817139e-01 1.199572235345840454e-01 4.139168187975883484e-02 1.341634839773178101e-01 9.658803045749664307e-02 4.273222386837005615e-02 -8.627198636531829834e-02 3.727397918701171875e-01 -6.904309242963790894e-02 1.787495315074920654e-01 5.452846363186836243e-02 -2.395989298820495605e-01 -3.169018328189849854e-01 -1.056379824876785278e-01 -2.186198383569717407e-01 2.595565319061279297e-01 -2.097701281309127808e-01 3.068629279732704163e-02 -1.953822225332260132e-01 3.182310461997985840e-01 -3.526637703180313110e-02 1.469189971685409546e-01 -1.600979566574096680e-01 -1.020460128784179688e-01 2.221074327826499939e-02 3.806825494393706322e-03 2.132058739662170410e-01 -6.762449443340301514e-02
1.587384939193725586e-01 8.909998089075088501e-02 1.711906939744949341e-01 7.599669625051319599e-04 1.551629155874252319e-01 2.210103906691074371e-02 -2.937500774860382080e-01 2.811751365661621094e-01 2.224097698926925659e-01 2.489900887012481689e-01 5.513916537165641785e-02 -4.038521647453308105e-02 -3.136346638202667236e-01 3.028715252876281738e-01 1.020905226469039917e-01 -1.725249737501144409e-01 -1.575588807463645935e-02 -1.233821809291839600e-01 -2.133281826972961426e-01 1.618008315563201904e-01 8.278226852416992188e-02 5.341690406203269958e-02 -1.879957914352416992e-01 3.093977868556976318e-01 7.473031431436538696e-02 1.089588925242424011e-01 -2.219080738723278046e-02 -2.247625738382339478e-01 1.602040976285934448e-02 2.669509649276733398e-01 1.517862528562545776e-01 -1.013100445270538330e-01
-2.591865360736846924e-01 5.134313926100730896e-02 -4.751032218337059021e-03 2.107421010732650757e-01 1.813471168279647827e-01 2.710058391094207764e-01 -1.446521133184432983e-01 2.522719204425811768e-01 1.011058017611503601e-01 3.378951549530029297e-02 -1.358967274427413940e-02 2.047143876552581787e-01 6.662784516811370850e-02 7.941387593746185303e-02 5.299049243330955505e-02 -5.742781981825828552e-02 -3.146276995539665222e-02 -3.780396580696105957e-01 2.788952887058258057e-01 1.438282430171966553e-01 2.411250323057174683e-01 -1.997733488678932190e-02 -3.532079160213470459e-01 5.928179621696472168e-02 1.163926254957914352e-02 -2.506616525352001190e-03 1.476585865020751953e-01 -1.688076108694076538e-01 -9.745897352695465088e-02 4.013833776116371155e-02 -1.996653527021408081e-01 -3.065071702003479004e-01
-1.086987406015396118e-01 9.798298031091690063e-02 3.506862744688987732e-02 3.205291926860809326e-01 1.308532506227493286e-01 3.040369451045989990e-01 7.652240246534347534e-02 5.024759471416473389e-02 7.217621803283691406e-02 1.186254024505615234e-01 -7.067314535379409790e-02 1.780479699373245239e-01 4.474801011383533478e-03 2.651710212230682373e-01 -1.947302818298339844e-01 -6.347437854856252670e-03 -3.182806372642517090e-01 -3.565062284469604492e-01 -3.643321394920349121e-01 1.587449759244918823e-01 8.419400453567504883e-02 7.177863270044326782e-02 -1.527236849069595337e-01 1.378411650657653809e-01 -9.347622841596603394e-02 2.482365965843200684e-01 -2.248890884220600128e-02 5.600152071565389633e-03 2.134217917919158936e-01 -1.126453652977943420e-01 -6.389962136745452881e-02 -1.352062076330184937e-01
4.106044769287109375e-02 1.295705884695053101e-02 4.494509100914001465e-02 -1.875955015420913696e-01 -7.333894073963165283e-02 2.516842484474182129e-01 -2.271928638219833374e-01 -3.917320072650909424e-02 -1.534009538590908051e-02 -3.498777747154235840e-03 4.483942873775959015e-03 2.386251091957092285e-01 -1.794093102216720581e-01 1.692144200205802917e-02 -2.265150658786296844e-02 -1.356426030397415161e-01 -2.048379480838775635e-01 -3.762531578540802002e-01 1.443962156772613525e-01 2.269054651260375977e-01 -1.638467982411384583e-02 -3.122154250741004944e-02 -2.935073375701904297e-01 4.290959611535072327e-02 2.193297147750854492e-01 -2.277197092771530151e-01 2.132185846567153931e-01 -8.820287138223648071e-02 3.374870866537094116e-02 3.231454491615295410e-01 -3.545179367065429688e-01 -3.037736378610134125e-02
-5.551615264266729355e-03 -1.555958092212677002e-01 5.583373829722404480e-02 -7.624518871307373047e-02 -2.532665431499481201e-01 2.267663031816482544e-01 8.024080097675323486e-02 -1.413628607988357544e-01 -4.780514910817146301e-02 3.954733163118362427e-02 2.811740934848785400e-01 1.150853484869003296e-01 -2.283791452646255493e-01 1.053977981209754944e-01 1.706712245941162109e-01 -3.016560077667236328e-01 -1.968690752983093262e-01 -2.533701360225677490e-01 -7.843197323381900787e-03 3.860878199338912964e-02 3.924931585788726807e-02 2.562429942190647125e-02 -2.391020655632019043e-01 1.362387537956237793e-01 -9.141302108764648438e-02 -1.163363382220268250e-01 1.837739199399948120e-01 -3.581965863704681396e-01 3.549693524837493896e-02 4.155561625957489014e-01 -3.491522371768951416e-02 6.105616316199302673e-02
1.693540513515472412e-01 -6.520289927721023560e-03 1.483314782381057739e-01 -1.698012351989746094e-01 2.881330624222755432e-02 1.245409622788429260e-01 -8.124907314777374268e-02 4.865689277648925781e-01 -5.055235698819160461e-02 7.727044820785522461e-02 -8.927328884601593018e-02 2.277735322713851929e-01 -4.255463182926177979e-02 2.357334643602371216e-01 -5.751166865229606628e-02 1.469264389015734196e-03 -3.066504932940006256e-02 -3.438030481338500977e-01 -7.687165588140487671e-02 9.873715788125991821e-02 -1.096819490194320679e-01 3.567815721035003662e-01 -1.167230159044265747e-01 5.366959422826766968e-02 1.895899176597595215e-01 -1.442999839782714844e-01 9.955304116010665894e-02 1.184072569012641907e-01 -3.667200803756713867e-01 -6.754849106073379517e-02 -1.138847768306732178e-01 9.133367985486984253e-02
2.162522822618484497e-01 -5.575913190841674805e-02 1.851094216108322144e-01 -8.987637609243392944e-02 1.452386975288391113e-01 2.192086726427078247e-01 -2.194677144289016724e-01 -3.485947847366333008e-02 -2.715878374874591827e-02 -1.391009390354156494e-01 -1.270509362220764160e-01 2.929866611957550049e-01 -1.715185046195983887e-01 5.101634562015533447e-02 -1.356473416090011597e-01 -3.182080090045928955e-01 -3.909583687782287598e-01 -9.741953760385513306e-02 3.214040696620941162e-01 7.448988407850265503e-02 -2.084979116916656494e-01 5.386693030595779419e-02 -1.135216727852821350e-01 6.451040506362915039e-03 -1.580564826726913452e-01 1.859714090824127197e-01 1.146855205297470093e-01 -3.175375238060951233e-02 -9.399061650037765503e-02 -3.280038386583328247e-02 -2.593066692352294922e-01 -1.847657859325408936e-01
-1.936863921582698822e-02 1.643548309803009033e-01 4.612339660525321960e-02 -2.435268461704254150e-02 2.962641231715679169e-02 3.679452538490295410e-01 2.008279785513877869e-02 3.677746355533599854e-01 -1.052001118659973145e-01 1.567372120916843414e-02 -9.385140985250473022e-02 1.226960793137550354e-01 -2.074389755725860596e-01 2.369200587272644043e-01 -1.708120405673980713e-01 -1.250829845666885376e-01 1.080212444067001343e-01 -2.509160712361335754e-02 1.075024232268333435e-01 -4.718536511063575745e-02 -2.084946483373641968e-01 1.212824359536170959e-01 -1.613590270280838013e-01 2.233853042125701904e-01 3.264021500945091248e-02 1.162882149219512939e-02 4.395173788070678711e-01 -2.808705866336822510e-01 2.261492758989334106e-01 -2.362913917750120163e-03 -9.094133041799068451e-03 -1.847015321254730225e-01
4.690425470471382141e-02 9.334846585988998413e-02 1.665569543838500977e-01 -2.242226302623748779e-01 1.912143081426620483e-01 1.944803148508071899e-01 2.403230518102645874e-01 2.312093973159790039e-01 -1.002398207783699036e-01 1.450149063020944595e-02 -1.518134176731109619e-01 6.973055005073547363e-02 -3.084869682788848877e-01 2.098262310028076172e-01 -8.193878829479217529e-02 4.476554319262504578e-02 -1.004338487982749939e-01 -2.955403029918670654e-01 2.025288790464401245e-01 8.549804985523223877e-02 -3.219070136547088623e-01 1.078602299094200134e-01 -1.588852703571319580e-01 1.619270741939544678e-01 -1.714302301406860352e-01 2.696239054203033447e-01 1.866715997457504272e-01 -1.731430143117904663e-01 2.028112560510635376e-01 -1.988362334668636322e-02 1.357916593551635742e-01 5.861222743988037109e-03
4.929034039378166199e-02 -2.293950617313385010e-01 1.915541291236877441e-01 1.174974143505096436e-01 9.863315522670745850e-02 1.537856757640838623e-01 5.738402903079986572e-02 2.119405567646026611e-01 -1.462915539741516113e-01 1.250144690275192261e-01 -1.449047476053237915e-01 2.365613579750061035e-01 1.789739169180393219e-02 6.662571430206298828e-02 -1.170866116881370544e-01 1.281182467937469482e-01 -3.674834966659545898e-01 -4.095351397991180420e-01 1.499676406383514404e-01 -4.044140130281448364e-02 -1.945592463016510010e-01 2.671689726412296295e-03 1.735239028930664062e-01 3.061570227146148682e-01 2.097673416137695312e-01 -6.801395118236541748e-02 -1.721531450748443604e-01 -1.702163815498352051e-01 1.193428505212068558e-02 1.558683216571807861e-01 -2.078758776187896729e-01 2.253581583499908447e-02
-2.848603725433349609e-01 -2.995530962944030762e-01 5.102844536304473877e-02 3.372550606727600098e-01 2.130937576293945312e-01 1.301843822002410889e-01 8.864571154117584229e-02 1.280794888734817505e-01 5.021493136882781982e-02 1.524533629417419434e-01 -3.006831109523773193e-01 -3.601087629795074463e-02 -1.740350201725959778e-02 2.185779511928558350e-01 -1.711706668138504028e-01 -2.085054814815521240e-01 -2.196027338504791260e-01 -2.738872170448303223e-01 5.460673943161964417e-03 3.641898185014724731e-02 -7.955225557088851929e-02 1.955507397651672363e-01 -4.193494841456413269e-02 1.550045758485794067e-01 2.572561502456665039e-01 4.500241577625274658e-02 1.691784858703613281e-01 2.176138758659362793e-01 -2.017374485731124878e-01 -6.152885407209396362e-02 -2.718192525207996368e-02 -5.898497998714447021e-02
3.780604526400566101e-02 -2.218392118811607361e-02 5.045792087912559509e-03 -1.673864722251892090e-01 -1.651250198483467102e-02 2.597746849060058594e-01 -1.240304857492446899e-01 8.035042881965637207e-02 5.767433345317840576e-02 1.776162534952163696e-01 -1.530066132545471191e-01 3.325659334659576416e-01 -2.224431186914443970e-01 -1.358807682991027832e-01 -4.133068770170211792e-02 -1.698365509510040283e-01 -5.600443109869956970e-02 -2.566012740135192871e-01 2.001469582319259644e-01 -1.349631547927856445e-01 2.338104546070098877e-01 6.291722506284713745e-02 -3.070959746837615967e-01 1.583687961101531982e-02 -1.120720133185386658e-01 -5.107614025473594666e-02 4.318065345287322998e-01 -2.099696397781372070e-01 2.821592688560485840e-01 1.815735362470149994e-02 -2.188177034258842468e-02 -8.051621168851852417e-02
-1.129560265690088272e-02 -1.983797103166580200e-01 -9.513372927904129028e-02 -1.555420458316802979e-01 -1.903620809316635132e-01 2.965050935745239258e-01 -1.192939653992652893e-01 1.002522334456443787e-01 -6.130807846784591675e-02 2.981273233890533447e-01 2.969215214252471924e-01 2.702632248401641846e-01 -7.950981706380844116e-02 1.880593150854110718e-01 -6.749859545379877090e-03 -3.563941121101379395e-01 -8.762434124946594238e-02 -3.878398239612579346e-01 -1.589282751083374023e-01 -1.223531644791364670e-02 -1.661009639501571655e-01 9.752021729946136475e-02 -8.155163377523422241e-02 4.832241684198379517e-02 -2.728513674810528755e-03 -2.243005186319351196e-01 -5.959282070398330688e-02 -1.058773919939994812e-01 -6.872598081827163696e-02 1.667916476726531982e-01 1.206617876887321472e-01 -1.203053072094917297e-01
-2.294498495757579803e-02 -1.043158173561096191e-01 1.649066060781478882e-01 -1.896032094955444336e-01 -2.435823827981948853e-01 1.910880804061889648e-01 -1.011976376175880432e-01 2.754631452262401581e-02 -7.298877090215682983e-02 1.767419129610061646e-01 2.421372234821319580e-01 2.118473649024963379e-01 -2.060357481241226196e-01 -2.982129901647567749e-02 6.414555013179779053e-02 -1.479597836732864380e-01 1.667095348238945007e-02 -4.200373888015747070e-01 -6.226103752851486206e-02 -9.005378186702728271e-02 -2.547516860067844391e-02 1.377673596143722534e-01 -3.100145757198333740e-01 1.993291825056076050e-01 -6.457463372498750687e-03 -1.370021402835845947e-01 -8.415492624044418335e-02 -1.275305896997451782e-01 2.061534374952316284e-01 2.609008550643920898e-01 -3.182619512081146240e-01 -1.048700064420700073e-01
1.894742436707019806e-02 -1.005679816007614136e-01 3.749786019325256348e-01 8.220760524272918701e-02 -9.308508783578872681e-02 1.053208038210868835e-01 -8.236148953437805176e-02 1.519535630941390991e-01 9.103173017501831055e-02 7.813528180122375488e-02 4.432894289493560791e-02 1.876797080039978027e-01 -2.995500862598419189e-01 1.807933747768402100e-01 1.844700872898101807e-01 8.096864074468612671e-02 -1.412434224039316177e-02 -1.292650252580642700e-01 1.375361531972885132e-01 1.380239985883235931e-02 6.651180982589721680e-02 3.471115529537200928e-01 -2.756809294223785400e-01 1.408539116382598877e-01 5.120249837636947632e-02 2.461409121751785278e-01 4.402075111865997314e-01 -5.836063250899314880e-02 1.577399969100952148e-01 4.371451213955879211e-02 -9.253323823213577271e-02 -1.594695746898651123e-01
6.834360957145690918e-02 -3.026530332863330841e-02 -1.471302062273025513e-01 -1.741588115692138672e-02 6.337314099073410034e-02 1.346263438463211060e-01 2.087144553661346436e-01 2.053917795419692993e-01 -1.996505558490753174e-01 1.556689292192459106e-01 -2.321305274963378906e-01 2.194066941738128662e-01 -1.197971031069755554e-01 -1.519890725612640381e-01 1.481430530548095703e-01 -1.168664172291755676e-02 -2.687044441699981689e-01 -2.588564455509185791e-01 3.677746355533599854e-01 -1.583811342716217041e-01 -1.039423570036888123e-01 7.800871878862380981e-02 -9.040017426013946533e-02 -1.539938598871231079e-01 1.543856114149093628e-01 1.121581345796585083e-01 2.723006010055541992e-01 -8.874388784170150757e-02 -2.462130934000015259e-01 2.071526832878589630e-02 -2.866448760032653809e-01 -1.701257824897766113e-01
-1.454343646764755249e-01 -1.414881646633148193e-01 7.739885896444320679e-02 -6.272026896476745605e-02 1.803455203771591187e-01 1.095565259456634521e-01 -9.192597121000289917e-02 -7.628122717142105103e-02 1.577930450439453125e-01 2.561694383621215820e-01 -2.708313465118408203e-01 -7.600052654743194580e-02 -1.456881016492843628e-01 5.049444362521171570e-02 -2.916802465915679932e-01 -9.333966672420501709e-02 -5.373270809650421143e-02 -3.827636241912841797e-01 1.519186049699783325e-01 1.658533141016960144e-02 -1.520341783761978149e-01 1.259763389825820923e-01 -2.377253770828247070e-01 2.044088840484619141e-01 1.761922985315322876e-01 9.890607744455337524e-02 3.255216479301452637e-01 1.725355088710784912e-01 -1.206873431801795959e-01 1.508837006986141205e-02 -2.374204248189926147e-01 -2.124777734279632568e-01
-1.875965446233749390e-01 -1.441540475934743881e-02 -6.886829435825347900e-02 1.883253753185272217e-01 4.237524569034576416e-01 3.617180585861206055e-01 -1.937768310308456421e-01 2.013997882604598999e-01 3.967588022351264954e-02 2.736623883247375488e-01 -2.843034267425537109e-02 5.751689523458480835e-02 -1.609763205051422119e-01 1.516013443470001221e-01 3.623342812061309814e-01 -1.684700995683670044e-01 -2.375688217580318451e-02 7.686512917280197144e-02 -9.268279373645782471e-02 5.215177312493324280e-02 -2.002963274717330933e-01 1.515581756830215454e-01 -1.351815611124038696e-01 1.443030983209609985e-01 -1.340091824531555176e-01 2.870025485754013062e-02 2.548597753047943115e-01 -1.894713006913661957e-02 -9.889281541109085083e-02 -1.038346365094184875e-01 -1.034658849239349365e-01 1.067563071846961975e-01
-1.047641038894653320e-01 -1.813235431909561157e-01 9.765581041574478149e-02 1.485121846199035645e-01 -4.402859136462211609e-02 1.164480522274971008e-01 -1.421812921762466431e-01 1.030417084693908691e-01 -2.126743793487548828e-01 1.822181046009063721e-01 2.445731870830059052e-02 1.843226850032806396e-01 -5.986816249787807465e-03 1.029381155967712402e-01 -1.158169135451316833e-01 -5.012632012367248535e-01 -1.728076487779617310e-01 -1.642622947692871094e-01 8.418033272027969360e-02 2.710788249969482422e-01 -1.233003288507461548e-01 -8.972632931545376778e-04 -2.881240248680114746e-01 1.661214381456375122e-01 2.191697955131530762e-01 -2.045636773109436035e-01 1.626585721969604492e-01 3.730278462171554565e-02 7.170346379280090332e-02 1.894387006759643555e-01 3.997144848108291626e-02 2.575214803218841553e-01
-2.325527220964431763e-01 -2.542197108268737793e-01 -1.078594923019409180e-01 -3.128938749432563782e-02 1.378718465566635132e-01 3.007498979568481445e-01 1.203872263431549072e-01 1.684604734182357788e-01 -1.432019174098968506e-01 7.016985118389129639e-02 -9.894783794879913330e-02 2.352560758590698242e-01 -3.621089085936546326e-02 -5.722485110163688660e-02 -1.166037395596504211e-01 -2.782406508922576904e-01 1.276942938566207886e-01 -5.707860365509986877e-02 8.341604471206665039e-02 1.065511535853147507e-02 1.005393415689468384e-01 3.234982192516326904e-01 -2.177635133266448975e-01 2.632716596126556396e-01 -1.813534349203109741e-01 9.183399379253387451e-02 2.607812881469726562e-01 -2.609006762504577637e-01 2.497218102216720581e-01 -6.272011995315551758e-02 -1.512543410062789917e-01 7.404003292322158813e-02
1.113193016499280930e-02 -2.113458365201950073e-01 7.479131221771240234e-02 1.500850766897201538e-01 -1.260405182838439941e-01 1.646164506673812866e-01 -2.197361364960670471e-02 2.934596240520477295e-01 -3.414845839142799377e-02 1.878835856914520264e-01 1.477006971836090088e-01 1.008679121732711792e-01 -1.857441961765289307e-01 -7.576306164264678955e-02 -4.309996664524078369e-01 -3.454623520374298096e-01 -7.371497154235839844e-02 -1.358037739992141724e-01 7.844604551792144775e-02 2.388921231031417847e-01 -4.219641909003257751e-02 2.581264972686767578e-01 -5.386784672737121582e-02 2.358045876026153564e-01 3.047962486743927002e-01 -7.672303915023803711e-02 9.212262928485870361e-02 4.505923017859458923e-02 7.447980344295501709e-02 5.978367850184440613e-02 9.011831134557723999e-03 -2.262293398380279541e-01
4.683294519782066345e-02 -9.855303168296813965e-02 -9.465988725423812866e-02 8.952474594116210938e-02 2.891034483909606934e-01 1.150828599929809570e-02 -1.159889772534370422e-01 1.069256737828254700e-01 -3.197839111089706421e-02 -3.913292288780212402e-02 -1.726322248578071594e-02 4.881621003150939941e-01 -9.855829179286956787e-02 -3.369187563657760620e-02 7.734140008687973022e-02 -2.417188137769699097e-01 -9.173305705189704895e-03 -4.550261422991752625e-02 -1.227511093020439148e-01 1.978412717580795288e-01 -6.203189492225646973e-03 1.770424246788024902e-01 -3.425729870796203613e-01 2.360541932284832001e-02 2.299355901777744293e-02 1.223747357726097107e-01 3.545642495155334473e-01 -2.481840550899505615e-01 1.310479710809886456e-03 2.614817023277282715e-01 -1.591890454292297363e-01 -2.095601558685302734e-01
-8.757781982421875000e-02 5.510798469185829163e-02 -3.214938938617706299e-02 6.123451516032218933e-02 -1.960437595844268799e-01 1.396114677190780640e-01 1.525071114301681519e-01 1.010477617383003235e-01 6.941670924425125122e-02 1.143830735236406326e-02 1.167715266346931458e-01 1.165095642209053040e-01 -1.820076406002044678e-01 9.399352222681045532e-02 -3.514813259243965149e-02 -4.265324771404266357e-01 -1.392151564359664917e-01 -3.704968690872192383e-01 1.640376597642898560e-01 2.775064110755920410e-01 -2.969735115766525269e-02 7.438261806964874268e-02 -5.900572612881660461e-02 1.216665133833885193e-01 3.160488009452819824e-01 -1.973947435617446899e-01 1.577693521976470947e-01 -3.293781355023384094e-02 -3.806976601481437683e-02 1.983531117439270020e-01 -2.884707748889923096e-01 2.484502047300338745e-01
-1.032433435320854187e-01 -1.070559173822402954e-01 -1.419090926647186279e-01 -6.250713765621185303e-02 5.165895074605941772e-02 3.582859635353088379e-01 -4.487702623009681702e-03 6.404802203178405762e-03 6.252422183752059937e-02 5.466228723526000977e-02 -8.043411374092102051e-02 2.987820208072662354e-01 -9.368341416120529175e-02 -4.961645603179931641e-02 4.517536144703626633e-03 -3.056068718433380127e-01 -6.599020212888717651e-02 -1.842600107192993164e-01 2.129755616188049316e-01 -2.578440904617309570e-01 1.966044455766677856e-01 2.794118821620941162e-01 -5.087102577090263367e-02 2.623041570186614990e-01 4.212012141942977905e-02 6.479276716709136963e-02 2.845013141632080078e-01 -2.803149223327636719e-01 3.231177031993865967e-01 2.595800533890724182e-02 -6.226300448179244995e-02 5.229276791214942932e-02
-2.170735746622085571e-01 7.483061403036117554e-02 5.494122160598635674e-04 -7.465627789497375488e-02 1.979092508554458618e-01 3.791714608669281006e-01 -2.601936757564544678e-01 2.573712468147277832e-01 7.010168582201004028e-02 -2.071171067655086517e-02 8.135767653584480286e-03 3.692909181118011475e-01 -9.356210939586162567e-03 -4.591440781950950623e-02 1.010506153106689453e-01 1.190857961773872375e-02 -1.758784800767898560e-01 -4.082931578159332275e-01 2.310319989919662476e-01 2.507115900516510010e-01 1.701737791299819946e-01 5.882789939641952515e-02 -1.313834041357040405e-01 8.600459247827529907e-02 4.600585438311100006e-03 -4.797120392322540283e-02 1.991238594055175781e-01 1.110744476318359375e-02 7.531872391700744629e-02 6.670908629894256592e-02 -1.073681190609931946e-01 -1.892043799161911011e-01
1.606115251779556274e-01 -3.375009447336196899e-02 3.021849691867828369e-01 4.046615213155746460e-02 2.324338629841804504e-02 4.337746798992156982e-01 -4.951824992895126343e-02 -3.605823591351509094e-02 1.312517523765563965e-01 1.745307296514511108e-01 -2.967730909585952759e-02 5.770863220095634460e-02 2.107704132795333862e-01 -1.064968574792146683e-02 -1.405555754899978638e-01 -2.461270196363329887e-03 -1.015758216381072998e-01 -2.321403324604034424e-01 6.062060967087745667e-02 -2.587557025253772736e-02 -3.157207667827606201e-01 2.652086019515991211e-01 -3.912364542484283447e-01 2.395213842391967773e-01 9.900268912315368652e-02 5.541273392736911774e-03 -1.500303018838167191e-02 -2.915074527263641357e-01 -7.452670484781265259e-02 -1.026763767004013062e-01 -9.184296429157257080e-02 5.377309396862983704e-02
1.208708584308624268e-01 -1.811347529292106628e-02 1.282017678022384644e-01 6.393706798553466797e-02 -7.213383913040161133e-02 1.843582391738891602e-01 8.444639295339584351e-02 4.095239341259002686e-01 5.079275742173194885e-02 3.514128923416137695e-01 3.324102237820625305e-02 2.567378282546997070e-01 -4.063745141029357910e-01 9.506596624851226807e-02 -6.500977277755737305e-02 2.859555929899215698e-02 -5.984167009592056274e-02 2.182080410420894623e-02 1.823260933160781860e-01 -3.834718093276023865e-02 8.504379540681838989e-02 2.063062936067581177e-01 -2.335955053567886353e-01 1.217441260814666748e-01 1.750818043947219849e-01 4.328146949410438538e-02 2.999499738216400146e-01 -1.523679941892623901e-01 1.253634095191955566e-01 -9.745499491691589355e-02 8.720232546329498291e-02 -2.042296379804611206e-01
1.042792871594429016e-01 -1.785729229450225830e-01 4.227537810802459717e-01 -3.791360184550285339e-03 2.733340300619602203e-02 1.859253346920013428e-01 1.958287060260772705e-01 1.326479762792587280e-01 -1.334942579269409180e-01 -7.295794785022735596e-04 -2.648671865463256836e-01 -7.496840786188840866e-03 -2.439391463994979858e-01 -1.158475130796432495e-01 -2.296127378940582275e-01 -3.896685838699340820e-01 -3.117093741893768311e-01 -2.213596999645233154e-01 8.145415782928466797e-02 1.113815158605575562e-01 -2.084468305110931396e-01 4.296601191163063049e-02 -1.511921733617782593e-01 -6.425267457962036133e-02 -2.463749237358570099e-02 -1.015569567680358887e-01 1.503525823354721069e-01 1.021749377250671387e-01 5.556537304073572159e-03 1.945214569568634033e-01 3.214283287525177002e-02 -3.693275898694992065e-02
1.306340843439102173e-01 -6.617064028978347778e-02 -2.162252813577651978e-01 -1.299927681684494019e-01 4.518082737922668457e-02 4.323091730475425720e-02 -1.118739321827888489e-02 2.588909566402435303e-01 -2.677719295024871826e-01 3.361103534698486328e-01 -2.152717262506484985e-01 1.318728774785995483e-01 -2.430954016745090485e-02 -9.614530019462108612e-03 -3.766814991831779480e-02 -1.523899734020233154e-01 -1.785849928855895996e-01 -1.026968806982040405e-01 3.713342249393463135e-01 -1.541605889797210693e-01 7.958091050386428833e-02 5.598334595561027527e-02 -2.614369094371795654e-01 -1.241827979683876038e-01 9.295129030942916870e-02 -1.063988059759140015e-01 3.586821556091308594e-01 -6.513316929340362549e-02 -1.101165190339088440e-01 1.098195463418960571e-01 -2.500093877315521240e-01 -1.823104321956634521e-01
-1.216376274824142456e-01 -1.410003900527954102e-01 1.100753694772720337e-01 -1.289251167327165604e-02 -1.205181330442428589e-02 7.385879755020141602e-02 -3.960238024592399597e-02 1.599227488040924072e-01 -1.989539414644241333e-01 2.738536000251770020e-01 -2.099971286952495575e-02 2.386406958103179932e-01 -4.360615015029907227e-01 2.286211848258972168e-01 5.585714057087898254e-02 1.120591238141059875e-01 -5.199810862541198730e-02 -6.106490641832351685e-02 6.925892829895019531e-02 1.301295906305313110e-01 -1.312064230442047119e-01 3.625627756118774414e-01 -2.630963325500488281e-01 1.016319617629051208e-01 -4.171355161815881729e-03 2.517486810684204102e-01 2.876610755920410156e-01 -3.954969719052314758e-02 -3.351654112339019775e-02 1.772101074457168579e-01 1.724532097578048706e-01 1.545293331146240234e-01
2.663759887218475342e-01 -1.050137653946876526e-01 1.476648822426795959e-02 -4.564598202705383301e-02 1.920766681432723999e-01 3.419747352600097656e-01 -1.770014762878417969e-01 -1.423626989126205444e-01 -7.391143590211868286e-02 1.073840782046318054e-01 -1.656105518341064453e-01 -1.179063767194747925e-01 -1.594697982072830200e-01 2.573668062686920166e-01 1.813768744468688965e-01 -1.869496107101440430e-01 -9.307273477315902710e-02 -4.177821278572082520e-01 5.185460299253463745e-02 9.134515374898910522e-02 9.033638238906860352e-02 1.562690734863281250e-01 -3.841673582792282104e-02 -1.797553598880767822e-01 5.093243345618247986e-02 1.162719428539276123e-01 1.783770471811294556e-01 -2.873539626598358154e-01 -9.860384464263916016e-02 -7.999110966920852661e-04 -2.493155002593994141e-01 1.716017425060272217e-01
1.447331160306930542e-01 2.314447313547134399e-01 2.889936864376068115e-01 4.970028251409530640e-02 -9.515117853879928589e-03 1.903051584959030151e-01 -3.151570912450551987e-03 1.106349900364875793e-01 1.089836806058883667e-01 6.263958662748336792e-02 1.932335048913955688e-01 2.764583528041839600e-01 -2.664019465446472168e-01 8.493569493293762207e-02 1.485505104064941406e-01 -4.246895015239715576e-02 2.715611271560192108e-02 -2.466401755809783936e-01 2.426322996616363525e-01 7.323824614286422729e-02 -9.426547586917877197e-02 -3.023074381053447723e-02 -2.942803204059600830e-01 8.405068889260292053e-03 -1.287192106246948242e-01 1.306383013725280762e-01 2.838287353515625000e-01 -1.460849344730377197e-01 1.250389516353607178e-01 -5.066618323326110840e-02 -3.898505270481109619e-01 -1.769819855690002441e-01
7.848394662141799927e-02 -2.053443789482116699e-01 -1.454627886414527893e-02 7.018354535102844238e-02 1.711667180061340332e-01 -1.451884210109710693e-01 -2.124233990907669067e-01 8.651277422904968262e-02 6.725235283374786377e-02 -6.072679907083511353e-02 -4.093600437045097351e-02 3.867857754230499268e-01 -1.925136446952819824e-01 7.453507184982299805e-02 -8.719855919480323792e-03 -2.996755242347717285e-01 -4.626954719424247742e-02 -1.361133158206939697e-01 -1.299436092376708984e-01 2.800070941448211670e-01 -4.742553085088729858e-02 1.468259692192077637e-01 -2.934375703334808350e-01 4.411366954445838928e-02 -9.930926561355590820e-02 7.157278805971145630e-02 3.609882295131683350e-01 -2.640441656112670898e-01 2.582836896181106567e-03 1.192409247159957886e-01 -1.684842556715011597e-01 -2.571348845958709717e-01
-1.001781970262527466e-01 4.679019376635551453e-02 8.383101969957351685e-02 -3.651351109147071838e-02 4.468161985278129578e-02 1.245470717549324036e-01 1.576800793409347534e-01 2.019407749176025391e-01 -8.363447338342666626e-02 1.379942297935485840e-01 2.010879367589950562e-01 2.301803827285766602e-01 -2.681465744972229004e-01 2.796649932861328125e-01 7.295253127813339233e-02 -6.012112274765968323e-02 5.764031782746315002e-02 -2.652275562286376953e-01 1.517315506935119629e-01 2.554712891578674316e-01 -3.239610046148300171e-02 3.429671749472618103e-02 -1.072326377034187317e-01 3.965963423252105713e-01 7.782302796840667725e-03 1.117599979043006897e-01 2.705927193164825439e-01 -1.361417770385742188e-01 3.169409036636352539e-01 1.817702054977416992e-01 2.165487855672836304e-01 -9.686011821031570435e-03
8.629489690065383911e-02 -5.725369602441787720e-02 9.272269904613494873e-02 1.438860595226287842e-02 -2.049560099840164185e-02 4.091332256793975830e-01 -2.816703021526336670e-01 9.390135109424591064e-02 2.422880232334136963e-01 1.853906512260437012e-01 -2.066694051027297974e-01 1.057670637965202332e-01 3.477434068918228149e-02 1.280942112207412720e-01 -2.030565142631530762e-01 1.462089866399765015e-01 -2.707809805870056152e-01 -2.149406373500823975e-01 4.685747250914573669e-02 1.090981066226959229e-01 -2.004480808973312378e-01 1.745042577385902405e-02 -3.610695600509643555e-01 2.322494238615036011e-01 1.665135025978088379e-01 4.685089737176895142e-02 -1.034317314624786377e-01 -8.267995715141296387e-02 -2.240678071975708008e-01 1.431427896022796631e-01 -1.195390000939369202e-01 8.031103014945983887e-02
-7.835673540830612183e-02 1.130565926432609558e-01 3.017276823520660400e-01 6.087732315063476562e-02 -2.202124893665313721e-02 2.661743462085723877e-01 1.562254428863525391e-01 2.452411949634552002e-01 -4.657186567783355713e-02 3.420234620571136475e-01 1.728071123361587524e-01 1.840380728244781494e-01 -2.670053839683532715e-01 6.479277461767196655e-02 3.674132004380226135e-02 -3.271177038550376892e-02 -8.743496239185333252e-02 3.347470611333847046e-02 1.378787457942962646e-01 -1.760972738265991211e-01 1.091025583446025848e-02 2.928374111652374268e-01 -3.841904401779174805e-01 1.079329624772071838e-01 6.988936662673950195e-02 4.594177007675170898e-02 2.879349291324615479e-01 -6.726212799549102783e-02 4.245435446500778198e-02 5.438216030597686768e-02 1.459139734506607056e-01 -2.127698659896850586e-01
2.267784029245376587e-01 -1.914178878068923950e-01 9.790282696485519409e-03 -4.484886676073074341e-02 -3.094142973423004150e-01 2.575589716434478760e-01 -7.322256267070770264e-02 2.071538418531417847e-01 -1.407790929079055786e-01 1.661659181118011475e-01 1.638922840356826782e-01 1.492262184619903564e-01 -2.930698692798614502e-01 5.543558299541473389e-02 -2.740502059459686279e-01 -5.306738242506980896e-02 -4.279843568801879883e-01 -2.110063284635543823e-01 -1.301549673080444336e-01 1.409120857715606689e-01 -1.180396974086761475e-01 9.571313112974166870e-02 -3.878515213727951050e-02 6.506811082363128662e-02 2.244844585657119751e-01 -9.356527775526046753e-02 2.185544557869434357e-02 -5.715443566441535950e-02 -7.570955157279968262e-02 2.668949961662292480e-01 3.850934281945228577e-02 3.701999410986900330e-02
-1.223579421639442444e-01 -1.140228360891342163e-01 1.231055110692977905e-01 8.179328404366970062e-03 8.272013068199157715e-02 1.744713485240936279e-01 -5.411535501480102539e-02 4.390095174312591553e-01 7.752578705549240112e-02 2.011889517307281494e-01 1.802583225071430206e-02 3.442864716053009033e-01 -1.587461978197097778e-01 3.468406945466995239e-02 -2.962083555757999420e-02 -1.421271413564682007e-01 -6.366596091538667679e-03 -5.369345843791961670e-02 8.445467054843902588e-02 -2.922706902027130127e-01 1.770689040422439575e-01 2.253390997648239136e-01 -4.999944567680358887e-01 1.044237241148948669e-01 3.394680470228195190e-02 -4.057997837662696838e-02 1.344309002161026001e-01 8.536291308701038361e-03 5.589799582958221436e-02 -3.352073580026626587e-02 2.073366194963455200e-01 -6.595528125762939453e-02
-2.427453361451625824e-02 8.066048473119735718e-02 7.510406703659100458e-06 -1.117271482944488525e-01 2.296090424060821533e-01 8.811563998460769653e-02 -2.026303559541702271e-01 3.116151988506317139e-01 -9.777024388313293457e-02 1.325706988573074341e-01 -9.702372550964355469e-02 1.419775784015655518e-01 -5.802275612950325012e-03 2.421986013650894165e-01 1.122227236628532410e-01 -1.238722875714302063e-01 -3.304703533649444580e-01 -3.863469064235687256e-01 2.035896927118301392e-01 9.523271024227142334e-02 2.252532541751861572e-01 -5.710560455918312073e-02 -2.566170394420623779e-01 1.006167661398649216e-02 -1.556873917579650879e-01 6.966927647590637207e-02 3.046541213989257812e-01 2.266203425824642181e-02 1.311013475060462952e-02 7.483991235494613647e-02 -2.838658094406127930e-01 2.678868547081947327e-02
-1.438848823308944702e-01 -1.559465527534484863e-01 -1.726196557283401489e-01 4.590175673365592957e-02 5.999256297945976257e-02 -1.315657645463943481e-01 1.290842294692993164e-01 1.873552352190017700e-01 1.221620067954063416e-01 1.827418059110641479e-02 -3.194490214809775352e-03 6.999214738607406616e-02 -1.810956448316574097e-01 2.375922501087188721e-01 1.672696769237518311e-01 -2.475526332855224609e-01 -4.868084937334060669e-02 -3.405739068984985352e-01 -1.370319873094558716e-01 6.488575041294097900e-02 -1.156280860304832458e-01 1.172482296824455261e-01 -2.309181988239288330e-01 4.458395540714263916e-01 -1.304171532392501831e-01 1.944839507341384888e-01 2.259473800659179688e-01 -1.673838198184967041e-01 1.648621857166290283e-01 2.256102263927459717e-01 -1.186661869287490845e-01 -7.142280787229537964e-02
4.341207817196846008e-02 -1.912517547607421875e-01 1.427344977855682373e-01 9.096702933311462402e-02 -2.935133576393127441e-01 2.591515481472015381e-01 -1.422387361526489258e-01 1.707124114036560059e-01 -9.541277587413787842e-02 1.607137471437454224e-01 1.916277557611465454e-01 2.228152751922607422e-01 -1.264985948801040649e-01 2.983184158802032471e-01 -1.613120734691619873e-01 -1.456024199724197388e-01 -3.576177954673767090e-01 3.838251158595085144e-02 -5.908935517072677612e-02 1.025417670607566833e-01 -2.430814802646636963e-01 8.510497957468032837e-02 1.465093158185482025e-02 1.788294315338134766e-01 2.276728898286819458e-01 -2.148539125919342041e-01 6.498505175113677979e-02 -2.660462558269500732e-01 2.241697162389755249e-02 2.973153628408908844e-02 -1.054437905550003052e-01 1.711321622133255005e-01
5.251710861921310425e-02 7.475150376558303833e-02 -1.073492690920829773e-01 2.164601534605026245e-02 1.715413480997085571e-01 -2.834874577820301056e-02 8.715137839317321777e-02 2.683805823326110840e-01 5.820008367300033569e-02 1.213710531592369080e-01 -1.870680302381515503e-01 2.601534426212310791e-01 -3.163358569145202637e-01 1.881252825260162354e-01 -9.875476360321044922e-02 -1.277081966400146484e-01 6.428716331720352173e-02 -3.934051692485809326e-01 1.492483615875244141e-01 1.126611828804016113e-01 -1.751268631778657436e-03 -2.316761063411831856e-03 -1.901141256093978882e-01 1.632508188486099243e-01 -2.090029865503311157e-01 -4.242520928382873535e-01 1.272644251585006714e-01 4.833735153079032898e-02 8.742741495370864868e-02 9.371322812512516975e-04 -2.843280434608459473e-01 1.149548217654228210e-02
1.638921946287155151e-01 9.441330283880233765e-02 5.614005029201507568e-02 1.133887767791748047e-01 3.750095069408416748e-01 -1.531565785408020020e-01 -3.062064759433269501e-02 2.028760612010955811e-01 1.046023517847061157e-01 1.637776792049407959e-01 -1.265823394060134888e-01 2.105319201946258545e-01 -6.062724813818931580e-02 9.615681320428848267e-02 2.212121933698654175e-01 -2.623397409915924072e-01 -2.555504739284515381e-01 -4.615808129310607910e-01 1.921133510768413544e-02 1.268627792596817017e-01 8.728764951229095459e-02 8.031557500362396240e-02 -2.006220817565917969e-01 2.916492819786071777e-01 -7.215395569801330566e-02 -7.304892688989639282e-02 -3.581528365612030029e-02 -1.191622689366340637e-01 1.287293136119842529e-01 5.501703172922134399e-02 -1.819309145212173462e-01 1.774619892239570618e-02
1.295444369316101074e-01 -1.923337876796722412e-01 1.437802463769912720e-01 -1.676670610904693604e-01 3.634550794959068298e-02 1.115977466106414795e-01 1.341097801923751831e-01 -3.990829735994338989e-02 -1.120867654681205750e-01 2.505781054496765137e-01 -2.481721341609954834e-01 2.522078342735767365e-02 -8.472266048192977905e-02 2.761234939098358154e-01 -1.046522427350282669e-02 -4.034064412117004395e-01 -2.566485106945037842e-01 -9.006583690643310547e-02 -1.939398199319839478e-01 2.100905217230319977e-02 -2.636613845825195312e-01 6.922438740730285645e-02 -2.053297460079193115e-01 4.105311334133148193e-01 3.813236951828002930e-02 -2.719571441411972046e-02 3.509910032153129578e-02 -1.288185119628906250e-01 -1.644900739192962646e-01 7.757727056741714478e-02 1.717374771833419800e-01 2.474951557815074921e-02
-5.761471018195152283e-02 3.575200587511062622e-02 3.514584600925445557e-01 1.931205987930297852e-01 2.516022324562072754e-01 1.750236749649047852e-01 3.815459832549095154e-02 -9.135108441114425659e-02 2.670186758041381836e-01 1.745158284902572632e-01 1.961932182312011719e-01 8.122735470533370972e-02 2.540743947029113770e-01 2.060918603092432022e-03 -2.844340866431593895e-03 -1.059844717383384705e-01 -2.170016020536422729e-01 -2.692533731460571289e-01 1.329211425036191940e-02 6.613902747631072998e-02 -2.809990569949150085e-02 1.749618798494338989e-01 -1.896467804908752441e-01 3.092938363552093506e-01 2.756171524524688721e-01 -1.044103205204010010e-01 1.708260178565979004e-01 -1.934606730937957764e-01 -1.689295023679733276e-01 1.767023205757141113e-01 -7.121733576059341431e-02 -5.222222954034805298e-02
-2.332194596529006958e-01 -3.796679899096488953e-02 -9.649093449115753174e-02 -3.683512657880783081e-02 2.499394305050373077e-02 1.251426190137863159e-01 -4.787401109933853149e-02 5.913781002163887024e-02 1.514084190130233765e-01 4.512905329465866089e-02 -6.238677352666854858e-02 1.910743862390518188e-01 -1.874595880508422852e-01 2.264506742358207703e-02 3.237233310937881470e-02 -3.798470497131347656e-01 -2.412575036287307739e-01 -2.444755285978317261e-01 8.003353327512741089e-02 -6.745126098394393921e-02 3.344338834285736084e-01 2.008743733167648315e-01 1.901122368872165680e-02 3.760009706020355225e-01 -1.733742654323577881e-01 1.304847151041030884e-01 2.567835748195648193e-01 -2.205459922552108765e-01 2.284395396709442139e-01 9.447025507688522339e-02 -1.249761208891868591e-01 -6.182521581649780273e-02
1.876907050609588623e-01 3.569055348634719849e-02 5.877254009246826172e-01 -2.954439446330070496e-02 -3.668929263949394226e-02 2.151894569396972656e-01 5.971745401620864868e-02 2.030072808265686035e-01 1.187377646565437317e-01 2.777702547609806061e-02 -1.032451838254928589e-01 2.017628774046897888e-02 -4.940183460712432861e-02 4.586175829172134399e-02 2.484310977160930634e-02 -1.589991450309753418e-01 -4.400108009576797485e-03 1.174032129347324371e-02 1.111634671688079834e-01 1.982104331254959106e-01 6.927153468132019043e-02 3.244748115539550781e-01 -1.121250763535499573e-01 1.295153200626373291e-01 -7.114487141370773315e-02 7.422457635402679443e-02 2.123332619667053223e-01 -1.100208386778831482e-01 1.469557732343673706e-01 2.462367862462997437e-01 -3.469768762588500977e-01 -8.235334604978561401e-02
-2.254357784986495972e-01 9.166086092591285706e-03 3.041972517967224121e-01 2.782390266656875610e-02 2.667539715766906738e-01 2.434036135673522949e-01 -5.940719321370124817e-02 1.309663206338882446e-01 -3.750044107437133789e-02 -4.628538154065608978e-03 5.407913029193878174e-02 4.014276266098022461e-01 -2.241657376289367676e-01 -1.970380544662475586e-01 7.107519358396530151e-02 -3.371916338801383972e-02 -1.158417090773582458e-01 -2.898764014244079590e-01 9.868919104337692261e-02 1.692503839731216431e-01 7.310897111892700195e-02 -8.274599164724349976e-02 -6.918558478355407715e-02 5.530137568712234497e-02 7.767954468727111816e-02 -4.496405646204948425e-02 4.175878167152404785e-01 -2.267911136150360107e-01 1.339867115020751953e-01 -4.831375554203987122e-02 -1.837264150381088257e-01 1.262872479856014252e-02
-2.404458969831466675e-01 2.735848352313041687e-02 1.752996146678924561e-01 1.076607853174209595e-01 6.049104407429695129e-02 3.661686778068542480e-01 -8.614906668663024902e-02 2.403019219636917114e-01 -3.895564377307891846e-02 8.995162695646286011e-02 1.012224331498146057e-01 4.092726111412048340e-01 -1.092610284686088562e-01 -1.644798964262008667e-01 1.057966947555541992e-01 -9.298906475305557251e-02 -5.822006613016128540e-02 -3.295979201793670654e-01 2.132313698530197144e-01 1.582825630903244019e-01 8.353187143802642822e-02 -1.248075366020202637e-01 -1.888236105442047119e-01 2.936627529561519623e-02 5.617733299732208252e-02 -8.481538295745849609e-02 2.918049097061157227e-01 -1.603757143020629883e-01 9.146785736083984375e-02 -4.112672805786132812e-02 -2.676621675491333008e-01 7.404937595129013062e-02
4.209896922111511230e-02 2.198484539985656738e-01 1.430505961179733276e-01 -1.576922833919525146e-01 7.884962856769561768e-02 2.256441861391067505e-01 -2.634210884571075439e-01 1.682145446538925171e-01 -1.242073848843574524e-01 -2.693556598387658596e-04 -2.556495964527130127e-01 4.304893612861633301e-01 -9.504494071006774902e-02 7.512292265892028809e-02 -2.965496778488159180e-01 -3.280029594898223877e-01 -2.204577066004276276e-02 -1.146618425846099854e-01 3.859381973743438721e-01 1.892709732055664062e-02 -3.537051007151603699e-02 1.031490415334701538e-01 -1.770513951778411865e-01 -6.082748994231224060e-02 5.048920586705207825e-02 9.335497766733169556e-02 1.505809128284454346e-01 -1.252382695674896240e-01 6.302717328071594238e-02 2.593540214002132416e-02 -8.360470831394195557e-02 4.794158786535263062e-02
-1.428027357906103134e-02 -2.251031696796417236e-01 2.513915598392486572e-01 -1.546152085065841675e-01 1.088705733418464661e-01 1.397635489702224731e-01 9.390871971845626831e-02 1.629631221294403076e-02 9.783815592527389526e-02 1.148790940642356873e-01 1.980500370264053345e-01 1.999280229210853577e-02 -9.092594683170318604e-02 2.676805555820465088e-01 2.835081517696380615e-01 -5.807583406567573547e-02 -3.729174137115478516e-01 -5.931781604886054993e-02 -2.248363196849822998e-01 2.310698032379150391e-01 -1.820206791162490845e-01 2.244156301021575928e-01 -1.325819194316864014e-01 1.449898183345794678e-01 2.694985270500183105e-01 -1.466024667024612427e-01 1.326815485954284668e-01 -2.481098324060440063e-01 5.482343584299087524e-02 1.993367820978164673e-01 1.039089784026145935e-01 -6.313976831734180450e-03
-8.456006646156311035e-02 -6.605254113674163818e-02 3.088448047637939453e-01 2.629150748252868652e-01 1.300755143165588379e-01 1.458230018615722656e-01 1.563891321420669556e-01 1.050002425909042358e-01 1.929360032081604004e-01 2.461906522512435913e-02 -3.203409165143966675e-02 7.694615423679351807e-02 3.807534873485565186e-01 1.412970107048749924e-02 5.826624482870101929e-02 -2.544160187244415283e-01 -1.437586266547441483e-02 -3.632566034793853760e-01 -2.228856533765792847e-01 8.351204544305801392e-02 -5.905956774950027466e-02 -9.448070079088211060e-02 -1.797075420618057251e-01 2.306185662746429443e-01 7.190822064876556396e-02 -6.907441467046737671e-02 1.659392118453979492e-01 -3.366731703281402588e-01 -4.703063517808914185e-02 1.247157603502273560e-01 -1.684110164642333984e-01 -9.259793907403945923e-02
-6.349135190248489380e-02 -1.586847752332687378e-01 -1.001086458563804626e-02 7.063704729080200195e-02 5.121250450611114502e-02 2.997096180915832520e-01 1.127000004053115845e-01 2.785508334636688232e-01 1.803531870245933533e-02 1.272675991058349609e-01 -4.573266208171844482e-02 3.221359252929687500e-01 -1.892766207456588745e-01 -1.259264070540666580e-02 -7.266747951507568359e-02 -2.275695465505123138e-02 4.539847373962402344e-02 -7.784149050712585449e-02 1.544416844844818115e-01 -2.375189810991287231e-01 1.618851870298385620e-01 2.411286532878875732e-01 -4.568672776222229004e-01 1.889980435371398926e-01 9.521847218275070190e-02 1.133495345711708069e-01 2.559154033660888672e-01 -2.066807001829147339e-01 2.323142290115356445e-01 7.236036006361246109e-03 -4.075124114751815796e-02 1.256857961416244507e-01
2.580121159553527832e-01 -1.947393640875816345e-02 6.127899512648582458e-02 3.356183469295501709e-01 -3.796235471963882446e-02 1.144360676407814026e-01 -7.299055159091949463e-02 1.653427332639694214e-01 1.324618905782699585e-01 2.489505857229232788e-01 -2.465395629405975342e-01 4.420089721679687500e-02 -1.626407206058502197e-01 8.167254179716110229e-02 -1.251211017370223999e-01 -1.868385523557662964e-01 -4.402139782905578613e-01 -2.827209532260894775e-01 -1.630578786134719849e-01 -2.426985502243041992e-01 -1.299193054437637329e-01 9.476389735937118530e-02 -1.470903456211090088e-01 -2.722610905766487122e-02 1.997045129537582397e-01 -5.835976451635360718e-02 7.464150339365005493e-02 -4.545154049992561340e-02 -1.553055346012115479e-01 9.085713326930999756e-02 1.489822566509246826e-01 -1.748345792293548584e-01
2.109807170927524567e-02 -1.205962821841239929e-01 -1.005818545818328857e-01 1.513995528221130371e-01 -3.661779686808586121e-02 1.606924384832382202e-01 -1.615091860294342041e-01 -1.266831755638122559e-01 3.320240974426269531e-02 2.233868092298507690e-02 1.561017185449600220e-01 7.038361579179763794e-02 -1.749628037214279175e-01 2.333500832319259644e-01 6.483084708452224731e-02 -2.257813662290573120e-01 -1.648668795824050903e-01 -5.259003043174743652e-01 5.204307660460472107e-02 4.030054062604904175e-02 -1.839440017938613892e-01 8.294446766376495361e-02 -9.646672010421752930e-02 -4.550843313336372375e-02 -5.028280988335609436e-02 6.290629506111145020e-02 2.517027556896209717e-01 -1.021945178508758545e-01 3.201993182301521301e-02 -8.157852292060852051e-02 -5.017924308776855469e-01 1.075745001435279846e-01
8.805063366889953613e-02 -2.609756290912628174e-01 -1.207615360617637634e-01 1.750379651784896851e-01 -8.172417432069778442e-02 4.053863286972045898e-01 1.133933141827583313e-01 -1.217501014471054077e-01 3.514064550399780273e-01 2.166261672973632812e-01 -1.429968923330307007e-01 2.219893485307693481e-01 -2.038782835006713867e-01 -5.768640339374542236e-02 3.615427389740943909e-02 -1.279924064874649048e-01 -1.938952654600143433e-01 -2.231947034597396851e-01 -2.447029352188110352e-01 1.152669787406921387e-01 -1.116405576467514038e-01 -3.998209163546562195e-02 -1.394376307725906372e-01 -1.115448996424674988e-01 -1.257635653018951416e-01 -1.284651011228561401e-01 3.645887374877929688e-01 5.875948444008827209e-02 -2.137074014171957970e-03 3.291874378919601440e-02 5.382272065617144108e-04 -3.441929817199707031e-02
2.171932756900787354e-01 1.951113902032375336e-02 1.966180950403213501e-01 1.213496029376983643e-01 1.105165854096412659e-02 2.279153652489185333e-02 -3.590637072920799255e-02 1.320165544748306274e-01 1.132852286100387573e-01 1.046193987131118774e-01 -2.718754410743713379e-01 1.615404188632965088e-01 -2.411659955978393555e-01 -2.648591063916683197e-02 -3.664585947990417480e-02 -3.596574962139129639e-01 -5.377559065818786621e-01 -1.984992474317550659e-01 -1.861034631729125977e-01 -2.820964530110359192e-02 8.908946812152862549e-02 9.306357055902481079e-02 -2.327521890401840210e-01 -1.354701071977615356e-02 1.280808597803115845e-01 -8.801158517599105835e-02 -1.713554188609123230e-02 4.891610890626907349e-02 -1.451610475778579712e-01 8.922117948532104492e-02 -5.315999314188957214e-02 -2.696099877357482910e-01
1.798097342252731323e-01 1.136189475655555725e-01 1.036964580416679382e-01 5.058910325169563293e-02 2.683474123477935791e-01 1.170508787035942078e-01 -1.250696033239364624e-01 1.917742490768432617e-01 -1.366888880729675293e-01 3.239954411983489990e-01 2.798302844166755676e-02 4.733160510659217834e-02 -1.555541455745697021e-01 4.597385600209236145e-02 6.187777593731880188e-02 -1.180434599518775940e-01 3.041391447186470032e-02 -4.616780877113342285e-01 -8.447932451963424683e-02 -8.723512291908264160e-02 -1.513220220804214478e-01 -1.188311800360679626e-01 -2.274052202701568604e-01 1.203168742358684540e-02 -3.030298650264739990e-01 -1.056819558143615723e-01 1.847117245197296143e-01 -1.556096822023391724e-01 -1.010622945614159107e-03 1.789312511682510376e-01 -3.466227948665618896e-01 3.705484047532081604e-02
5.972868576645851135e-02 -1.026934534311294556e-01 7.910106331110000610e-03 1.265136599540710449e-01 6.713830679655075073e-02 2.277426272630691528e-01 -1.136325076222419739e-01 3.888123333454132080e-01 -1.020472720265388489e-01 1.179446727037429810e-01 6.312029808759689331e-02 2.753644585609436035e-01 -1.600930094718933105e-01 7.829952239990234375e-02 -9.367503225803375244e-02 -2.061059139668941498e-02 1.739410124719142914e-02 -2.566822469234466553e-01 4.011125117540359497e-02 -1.933575719594955444e-01 2.259199023246765137e-01 1.818676292896270752e-01 -4.816911220550537109e-01 1.839986629784107208e-02 1.515243351459503174e-01 8.382692933082580566e-02 3.353617787361145020e-01 2.803174033761024475e-02 5.299886316061019897e-02 -6.664271652698516846e-02 1.456359475851058960e-01 -1.043886467814445496e-01
9.913311339914798737e-03 -1.796651184558868408e-01 -2.592521533370018005e-02 3.779987990856170654e-02 1.049965694546699524e-01 3.312817513942718506e-01 -3.617590665817260742e-02 2.763554155826568604e-01 -4.442429915070533752e-02 1.855380833148956299e-01 -5.005219578742980957e-02 4.172782301902770996e-01 -1.739890128374099731e-01 1.431002616882324219e-01 -6.273734569549560547e-02 6.225838884711265564e-02 -1.299396753311157227e-01 -1.148614380508661270e-02 1.561144739389419556e-01 -2.811402678489685059e-01 1.927040815353393555e-01 1.208434700965881348e-01 -4.462338089942932129e-01 7.710953056812286377e-02 1.409289091825485229e-01 -1.635285094380378723e-03 1.651064008474349976e-01 -3.822731226682662964e-02 1.243719533085823059e-01 -1.218089163303375244e-01 1.809391751885414124e-02 -1.975538432598114014e-01
1.577290147542953491e-01 2.045715600252151489e-01 1.877925097942352295e-01 2.120244204998016357e-01 1.151640787720680237e-01 4.620333313941955566e-01 -6.259919703006744385e-02 2.542607486248016357e-02 7.626002281904220581e-02 3.451468423008918762e-02 1.741129010915756226e-01 1.076417192816734314e-01 -4.186834022402763367e-02 3.710941374301910400e-01 -1.153379455208778381e-01 7.150445133447647095e-02 -8.397205919027328491e-02 -2.308747768402099609e-01 -4.547356441617012024e-02 1.797982007265090942e-01 -7.381662726402282715e-02 6.334966979920864105e-03 -3.682574331760406494e-01 5.770919844508171082e-02 -9.270811825990676880e-02 -1.145092248916625977e-01 3.435913100838661194e-02 1.504973173141479492e-01 2.110335677862167358e-01 1.646001040935516357e-01 -6.758821010589599609e-02 2.324739843606948853e-01
-8.598808944225311279e-02 -2.671831287443637848e-02 -8.006767183542251587e-02 7.493490725755691528e-02 4.092031344771385193e-02 1.436672210693359375e-01 4.946597665548324585e-02 1.494104862213134766e-01 5.267076566815376282e-02 1.597310602664947510e-02 -1.253179907798767090e-01 2.443461418151855469e-01 -3.108921945095062256e-01 6.484051793813705444e-02 3.896062821149826050e-02 -9.441991895437240601e-02 1.141077801585197449e-01 -3.154816925525665283e-01 2.766090035438537598e-01 2.713188529014587402e-01 -1.879543364048004150e-01 1.124117225408554077e-01 -2.360519319772720337e-01 1.309853196144104004e-01 -1.042020171880722046e-01 -3.557538688182830811e-01 2.442331761121749878e-01 -7.565625477582216263e-03 -7.305410504341125488e-02 3.301453292369842529e-01 -2.179510146379470825e-01 -2.393443137407302856e-02
-1.637880951166152954e-01 -3.216666877269744873e-01 2.254273742437362671e-01 2.642262578010559082e-01 -2.562519721686840057e-02 2.264634370803833008e-01 2.095221430063247681e-01 -8.092642575502395630e-02 -1.574362441897392273e-02 1.307209879159927368e-01 3.894364833831787109e-02 2.087069451808929443e-01 1.372359395027160645e-01 1.546486616134643555e-01 -1.315689384937286377e-01 1.868968131020665169e-03 -8.665557205677032471e-02 -2.107412070035934448e-01 1.630351543426513672e-01 -1.611183732748031616e-01 -2.158342003822326660e-01 2.001599967479705811e-01 -3.770382106304168701e-01 1.621889770030975342e-01 1.868885755538940430e-01 2.236079871654510498e-01 -2.227452397346496582e-02 -1.145613566040992737e-01 -1.118832007050514221e-01 8.539097011089324951e-02 -2.094994634389877319e-01 4.883831739425659180e-02
2.169643938541412354e-01 2.487914264202117920e-01 -5.113153159618377686e-02 1.571405529975891113e-01 -5.414789542555809021e-02 1.961656957864761353e-01 -1.982909068465232849e-02 -9.983897954225540161e-02 1.697200834751129150e-01 1.063983067870140076e-01 -1.375827640295028687e-01 1.910583376884460449e-01 -1.159022003412246704e-02 1.683419793844223022e-01 -1.258688867092132568e-01 5.956803914159536362e-03 -2.378190457820892334e-01 -3.961010277271270752e-01 2.868992090225219727e-01 1.861952990293502808e-01 -4.157357290387153625e-02 4.879539459943771362e-02 -2.152974307537078857e-01 1.539312303066253662e-01 -4.807206243276596069e-02 -1.266240179538726807e-01 2.190531492233276367e-01 1.355113387107849121e-01 2.281599640846252441e-01 1.489759534597396851e-01 -2.091768234968185425e-01 2.544586062431335449e-01
1.254547238349914551e-01 1.154550760984420776e-01 5.069671273231506348e-01 8.429053425788879395e-02 -4.366321861743927002e-02 1.903727948665618896e-01 1.993983797729015350e-02 7.359806448221206665e-02 2.152566313743591309e-01 2.316537946462631226e-01 5.898272246122360229e-02 8.041618764400482178e-02 8.908965438604354858e-02 7.519593089818954468e-02 1.245362237095832825e-01 -3.265737891197204590e-01 1.401174217462539673e-01 -1.172064095735549927e-01 7.163771241903305054e-02 6.835988909006118774e-02 -1.082713752985000610e-01 2.474308907985687256e-01 -8.629035204648971558e-02 4.459659010171890259e-02 1.711274683475494385e-02 -8.912611752748489380e-02 4.237920343875885010e-01 9.762148559093475342e-02 1.376545578241348267e-01 1.728287488222122192e-01 -2.130650579929351807e-01 -4.025831818580627441e-03
1.232636868953704834e-01 -1.237513571977615356e-01 1.807302534580230713e-01 1.585167348384857178e-01 1.206133067607879639e-01 1.677882373332977295e-01 -1.115431785583496094e-01 2.697682082653045654e-01 -3.228565156459808350e-01 2.301734685897827148e-01 -1.809276640415191650e-01 2.136729061603546143e-01 -7.174187898635864258e-02 2.900746762752532959e-01 -2.990329824388027191e-02 -1.819051951169967651e-01 -4.174412786960601807e-02 -3.265329897403717041e-01 1.312112510204315186e-01 1.058935895562171936e-01 -2.472352385520935059e-01 1.276365518569946289e-01 2.656397223472595215e-01 4.364858195185661316e-02 -7.528182119131088257e-02 6.417972594499588013e-02 -7.474370300769805908e-02 -1.169936954975128174e-01 -2.170350849628448486e-01 -2.238239496946334839e-01 -1.039030179381370544e-01 -3.409490734338760376e-02
8.123286813497543335e-02 6.402417272329330444e-02 2.297610417008399963e-02 2.562646269798278809e-01 1.969266682863235474e-01 3.302901387214660645e-01 3.619453907012939453e-01 2.422327101230621338e-01 3.720772638916969299e-02 1.838615089654922485e-01 -5.335470195859670639e-03 -1.281553059816360474e-01 -5.503101646900177002e-02 2.000052183866500854e-01 9.962483495473861694e-02 -6.370133161544799805e-02 -2.478920519351959229e-01 -3.129697740077972412e-01 -1.198149770498275757e-01 7.204797863960266113e-02 5.836824327707290649e-02 -2.610426247119903564e-01 -1.371618658304214478e-01 3.284549117088317871e-01 -2.050728797912597656e-01 -4.339486360549926758e-02 1.704009324312210083e-01 4.030105471611022949e-02 5.283271521329879761e-02 -4.671540111303329468e-03 -4.438997711986303329e-03 -1.492316722869873047e-01
-7.889101654291152954e-02 -1.743795275688171387e-01 1.766844093799591064e-01 2.779332697391510010e-01 1.643195003271102905e-01 2.557430416345596313e-02 -4.464733228087425232e-02 4.509951546788215637e-02 -3.261973857879638672e-01 2.502879500389099121e-01 -3.269167244434356689e-01 2.093110382556915283e-01 -1.049798652529716492e-01 8.592616021633148193e-02 2.311884760856628418e-01 -2.389557659626007080e-02 -3.020348548889160156e-01 -1.317177116870880127e-01 -1.083847880363464355e-01 3.486614301800727844e-02 -5.947853997349739075e-02 -3.527874872088432312e-02 -1.892731636762619019e-01 1.822993457317352295e-01 -2.138090087100863457e-03 -6.662125140428543091e-02 3.726573660969734192e-02 -3.964590728282928467e-01 8.123497664928436279e-02 2.231031060218811035e-01 1.265705376863479614e-01 1.676022261381149292e-02
-4.751982539892196655e-02 1.460897475481033325e-01 2.545594573020935059e-01 1.365322023630142212e-01 2.344418764114379883e-01 2.751213908195495605e-01 -1.068284809589385986e-01 1.061490550637245178e-01 7.035797834396362305e-02 1.049378812313079834e-01 -5.889466777443885803e-02 4.778868556022644043e-01 -9.902857244014739990e-02 1.213704049587249756e-01 -2.063523530960083008e-01 -1.697834134101867676e-01 -1.627395004034042358e-01 -3.989079594612121582e-02 9.306095540523529053e-02 -6.413287669420242310e-02 3.502153092995285988e-03 -1.006260290741920471e-01 -2.601129412651062012e-01 2.525165677070617676e-01 8.267644047737121582e-02 2.051337435841560364e-02 -9.907518327236175537e-02 -6.294722110033035278e-02 -3.063227832317352295e-01 1.659498661756515503e-01 -8.041718602180480957e-02 2.541404962539672852e-01
1.567608118057250977e-01 -1.616968512535095215e-01 1.707555353641510010e-01 6.129100918769836426e-02 1.197822988033294678e-01 2.992337569594383240e-02 -1.015013158321380615e-01 -1.580430418252944946e-01 -1.285868790000677109e-02 1.245045661926269531e-01 1.336923986673355103e-01 1.781357917934656143e-03 3.571158647537231445e-02 1.751997768878936768e-01 2.793911099433898926e-01 -2.650707662105560303e-01 -1.508134305477142334e-01 -4.259999692440032959e-01 8.481434732675552368e-02 7.891414314508438110e-02 1.847272068262100220e-01 2.355192005634307861e-01 -3.211332857608795166e-01 -9.335540980100631714e-02 2.788595855236053467e-01 7.226234674453735352e-02 2.550100386142730713e-01 2.367375232279300690e-02 8.563128113746643066e-02 1.692531853914260864e-01 -1.981543004512786865e-01 9.544966369867324829e-02
2.959061879664659500e-03 9.790179133415222168e-02 1.231844499707221985e-01 1.204763352870941162e-01 1.543584316968917847e-01 2.617078721523284912e-01 1.572063863277435303e-01 7.825732231140136719e-02 3.856252133846282959e-02 4.193012118339538574e-01 -1.754596233367919922e-01 6.254484504461288452e-02 -7.510107010602951050e-03 2.684078812599182129e-01 1.322702970355749130e-02 -2.135674096643924713e-02 -2.662429511547088623e-01 -1.374803781509399414e-01 -4.412651807069778442e-02 8.672441542148590088e-02 4.982798919081687927e-02 3.379480540752410889e-01 -9.564667195081710815e-02 1.855226233601570129e-02 -1.213515996932983398e-01 -3.316808119416236877e-02 -4.694255813956260681e-02 -2.672759592533111572e-01 9.609803557395935059e-03 4.101324677467346191e-01 2.625120282173156738e-01 -2.673279680311679840e-02
-2.547875232994556427e-02 1.762266904115676880e-01 4.211739599704742432e-01 1.069088652729988098e-01 1.290581226348876953e-01 1.892310827970504761e-01 -8.266803622245788574e-02 3.136042654514312744e-01 1.463639736175537109e-02 3.399658203125000000e-01 -1.775908097624778748e-02 -1.036595031619071960e-01 -1.083284467458724976e-01 8.758180588483810425e-02 3.117742240428924561e-01 -1.948982030153274536e-01 7.818886637687683105e-02 -1.405707895755767822e-01 3.106016479432582855e-02 -5.273974314332008362e-02 -2.904454171657562256e-01 9.363966435194015503e-02 -1.152148917317390442e-01 1.685725152492523193e-01 -6.552801281213760376e-02 -1.245023235678672791e-01 2.924693822860717773e-01 -4.059703648090362549e-02 1.951888352632522583e-01 5.127749219536781311e-02 3.085266053676605225e-02 -1.651878356933593750e-01
1.023302823305130005e-01 -1.787962168455123901e-01 -5.752079561352729797e-02 9.449003636837005615e-02 -9.896834194660186768e-02 3.139951229095458984e-01 9.386037290096282959e-02 1.164396852254867554e-01 1.296777874231338501e-01 4.601190090179443359e-01 -3.027243912220001221e-02 2.836543694138526917e-02 -2.890012599527835846e-02 3.643403649330139160e-01 -4.734511300921440125e-02 -8.761903271079063416e-03 -3.365019857883453369e-01 -2.558333277702331543e-01 7.676911354064941406e-02 3.749967366456985474e-02 -3.914912045001983643e-02 1.870133429765701294e-01 7.226153463125228882e-02 -1.763654872775077820e-02 -1.912097483873367310e-01 -2.694087922573089600e-01 -1.255161613225936890e-01 -6.524496525526046753e-02 1.768872439861297607e-01 2.040627151727676392e-01 1.284449100494384766e-01 4.263447225093841553e-02
1.547147184610366821e-01 -8.229760825634002686e-02 9.416280314326286316e-03 -5.321942269802093506e-02 5.950165539979934692e-02 4.593368172645568848e-01 2.551699876785278320e-01 2.864645421504974365e-01 -2.845513634383678436e-02 2.795817852020263672e-01 1.102890297770500183e-01 5.565290525555610657e-02 1.919925808906555176e-01 2.717144787311553955e-01 -1.519614458084106445e-01 -2.543101310729980469e-01 -1.338989436626434326e-01 -1.632531881332397461e-01 1.433531846851110458e-02 -2.700048387050628662e-01 -9.296209365129470825e-02 1.881007701158523560e-01 -1.844333857297897339e-01 6.828051060438156128e-02 -6.543339788913726807e-02 -1.503351926803588867e-01 -1.539930403232574463e-01 5.079484730958938599e-02 9.119860082864761353e-02 -1.927939709275960922e-03 1.696127206087112427e-01 1.460020691156387329e-01
-2.931653289124369621e-03 -6.039605662226676941e-02 5.180718302726745605e-01 1.530154645442962646e-01 2.770932316780090332e-01 2.956709563732147217e-01 1.994063556194305420e-01 2.151996046304702759e-01 1.976901441812515259e-01 1.756379157304763794e-01 6.729948520660400391e-02 -1.053960919380187988e-01 1.827156692743301392e-01 -4.332211613655090332e-02 4.036230221390724182e-02 -5.673803016543388367e-02 8.406498283147811890e-02 -2.333060801029205322e-01 1.571902483701705933e-01 1.343886554241180420e-01 -1.149317771196365356e-01 9.376624226570129395e-02 -1.680621951818466187e-01 9.330116957426071167e-02 -7.961083948612213135e-02 -1.265495717525482178e-01 2.958543002605438232e-01 -2.021563202142715454e-01 -1.223801227752119303e-04 4.578795284032821655e-02 2.069772407412528992e-02 -1.099283844232559204e-01
-3.945789858698844910e-02 -7.701991498470306396e-02 7.704441249370574951e-02 -4.321070387959480286e-02 -1.167243272066116333e-01 3.627564609050750732e-01 -2.488642334938049316e-01 5.892464146018028259e-02 4.094313830137252808e-02 -9.356616064906120300e-03 -2.241403013467788696e-01 1.487168818712234497e-01 -4.346052110195159912e-01 -1.402996778488159180e-01 4.998249560594558716e-02 -6.702188402414321899e-02 -3.938140720129013062e-02 -1.194359734654426575e-01 -1.554054487496614456e-02 -9.749878197908401489e-02 2.393645420670509338e-02 2.644059062004089355e-01 -3.335283398628234863e-01 6.980310380458831787e-02 5.810168758034706116e-02 6.823009252548217773e-02 3.956618309020996094e-01 -1.987292021512985229e-01 5.508523061871528625e-02 1.155688464641571045e-01 -2.176946252584457397e-01 -6.630064547061920166e-02
-1.180808320641517639e-01 -2.589871585369110107e-01 -1.463494002819061279e-01 1.080088168382644653e-01 1.940758824348449707e-01 2.808882594108581543e-01 5.312310531735420227e-03 -2.137318253517150879e-01 1.150593832135200500e-01 -3.179193288087844849e-02 -2.270254194736480713e-01 3.399860858917236328e-01 -2.228830456733703613e-01 3.459195494651794434e-01 -8.593720383942127228e-03 -1.967750489711761475e-01 2.002918869256973267e-01 -1.964618861675262451e-01 2.350046336650848389e-01 1.027294620871543884e-01 1.794900000095367432e-01 3.629292547702789307e-02 -1.312122792005538940e-01 1.156006231904029846e-01 1.340358257293701172e-01 -1.189682185649871826e-01 2.336473762989044189e-01 -9.419169276952743530e-02 -1.457002311944961548e-01 -8.704718947410583496e-02 -3.090498782694339752e-02 1.271816063672304153e-02
-8.909785747528076172e-02 -1.489211171865463257e-01 -6.842549145221710205e-02 5.381516739726066589e-02 -9.855910390615463257e-02 3.424598872661590576e-01 -1.122262608259916306e-02 -3.279513120651245117e-02 -5.222611129283905029e-02 9.436785429716110229e-02 7.469765096902847290e-02 1.699032932519912720e-01 -2.928633093833923340e-01 1.619424521923065186e-01 2.543048746883869171e-02 -1.718445569276809692e-01 -1.676413863897323608e-01 -3.060499131679534912e-01 -3.301717042922973633e-01 3.011882118880748749e-02 -8.495237678289413452e-02 1.748702675104141235e-01 -2.116100192070007324e-01 2.467827685177326202e-02 3.014381229877471924e-01 -1.333212703466415405e-01 1.679494827985763550e-01 1.546323448419570923e-01 -3.353896141052246094e-01 -1.559051871299743652e-01 -9.843727201223373413e-02 -1.540948450565338135e-01
1.823436319828033447e-01 -2.094076424837112427e-01 6.582539528608322144e-02 2.593155503273010254e-01 4.710580408573150635e-02 2.016365826129913330e-01 -1.181663125753402710e-01 3.008390665054321289e-01 1.070394068956375122e-01 1.179016530513763428e-01 -1.417149454355239868e-01 -1.195635050535202026e-01 8.588171005249023438e-02 7.109542191028594971e-02 1.935794353485107422e-01 -1.551062315702438354e-01 -2.426869124174118042e-01 -2.720722258090972900e-01 9.402092546224594116e-02 9.027150273323059082e-02 9.636574238538742065e-02 1.266066133975982666e-01 -4.081268310546875000e-01 7.818485610187053680e-03 -2.710989713668823242e-01 3.302667289972305298e-02 5.118556320667266846e-02 -1.976462453603744507e-01 -2.678844928741455078e-01 -4.963065683841705322e-02 1.724470704793930054e-01 9.052111953496932983e-02
-1.794291138648986816e-01 -2.024880051612854004e-01 -7.389166951179504395e-02 2.836144715547561646e-02 5.623637139797210693e-02 2.197832316160202026e-01 -2.765932977199554443e-01 -1.092044916003942490e-02 -7.616396993398666382e-02 1.853654533624649048e-01 -1.295422315597534180e-01 -1.644088476896286011e-01 -3.342595696449279785e-01 2.416796982288360596e-01 1.253188252449035645e-01 3.008306398987770081e-02 -3.056277334690093994e-01 -1.293687522411346436e-01 6.689731776714324951e-02 2.163433432579040527e-01 -2.060488611459732056e-01 3.899038136005401611e-01 -1.560075134038925171e-01 1.303881853818893433e-01 -2.434006892144680023e-03 1.754943281412124634e-01 5.487024039030075073e-02 -1.858693510293960571e-01 -5.157761275768280029e-02 1.478917598724365234e-01 -3.836102038621902466e-02 1.735428273677825928e-01
1.061989739537239075e-02 1.647078990936279297e-01 -1.354135125875473022e-01 3.268344402313232422e-01 2.992654442787170410e-01 -1.135163605213165283e-01 -4.209876060485839844e-02 7.705160230398178101e-02 -1.220268756151199341e-01 2.486279755830764771e-01 -1.804554462432861328e-01 1.655975282192230225e-01 -2.203916907310485840e-01 2.610100209712982178e-01 9.524945169687271118e-02 -8.563059568405151367e-02 -1.583136171102523804e-01 -1.029621288180351257e-01 1.449530124664306641e-01 2.701566219329833984e-01 -2.316792160272598267e-01 3.911306262016296387e-01 7.739057391881942749e-02 2.285836786031723022e-01 7.086167484521865845e-02 -6.583865731954574585e-02 1.187579259276390076e-01 -1.134673580527305603e-01 -2.487618289887905121e-02 -2.929113991558551788e-02 -1.447106599807739258e-01 -1.197419166564941406e-01
-1.220239475369453430e-01 -3.535745665431022644e-02 -6.202828884124755859e-02 -3.168629854917526245e-02 -4.442113637924194336e-02 2.521409094333648682e-01 -2.377466857433319092e-02 2.101552188396453857e-01 -1.231314465403556824e-01 -1.489433832466602325e-02 -3.088947013020515442e-02 3.757840991020202637e-01 -3.126066923141479492e-01 -6.835898011922836304e-02 2.232828885316848755e-01 -1.363229602575302124e-01 -4.574107751250267029e-02 -2.598861455917358398e-01 3.292986750602722168e-01 2.115111052989959717e-01 -1.175002455711364746e-01 1.420975476503372192e-02 -2.167025059461593628e-01 7.194441556930541992e-02 1.332197431474924088e-02 -2.532582283020019531e-01 1.793856024742126465e-01 -2.363111078739166260e-01 7.934759557247161865e-02 1.998628228902816772e-01 -2.292925864458084106e-01 1.536582689732313156e-02
2.779119461774826050e-02 5.644417926669120789e-02 -1.735924184322357178e-02 -1.493044644594192505e-01 1.229358091950416565e-01 1.114092916250228882e-01 5.067973211407661438e-02 1.242298111319541931e-01 -1.099968403577804565e-01 4.974122717976570129e-02 1.441892832517623901e-01 3.002862930297851562e-01 -4.381023645401000977e-01 8.246329426765441895e-02 -7.443481683731079102e-02 -1.266012191772460938e-01 8.526307530701160431e-03 -2.444195896387100220e-01 2.596996128559112549e-01 1.909977346658706665e-01 1.590585708618164062e-01 -6.152219697833061218e-02 -4.194905459880828857e-01 8.860808610916137695e-02 1.652312874794006348e-01 -2.315317094326019287e-01 2.593293190002441406e-01 -8.158314228057861328e-02 4.028652608394622803e-02 1.847206503152847290e-01 -1.146051809191703796e-01 4.174540936946868896e-02
-6.291031092405319214e-02 1.377007663249969482e-01 -6.978096812963485718e-02 4.520499706268310547e-02 2.805627584457397461e-01 1.384867578744888306e-01 -8.405841886997222900e-02 -7.944493554532527924e-03 2.790766023099422455e-02 7.267174124717712402e-02 -1.744991093873977661e-01 1.742319315671920776e-01 -1.777482628822326660e-01 -9.081140160560607910e-02 -7.776326686143875122e-02 -3.392238020896911621e-01 -4.494549930095672607e-01 -2.631911039352416992e-01 2.232011407613754272e-01 8.801426738500595093e-02 2.118875980377197266e-01 -2.877079695463180542e-02 -1.863173246383666992e-01 1.614027321338653564e-01 -2.759593352675437927e-02 2.589215934276580811e-01 1.889642775058746338e-01 -6.213054060935974121e-03 8.151432871818542480e-02 1.985855251550674438e-01 -2.028860300779342651e-01 -1.057918146252632141e-01
1.152777001261711121e-01 -1.651501208543777466e-01 -1.064754948019981384e-01 -4.423403367400169373e-02 2.420291304588317871e-01 2.263900935649871826e-01 1.337959021329879761e-01 -1.736564189195632935e-01 2.709461189806461334e-02 1.029900759458541870e-01 8.341932296752929688e-02 -1.581213921308517456e-01 -1.432657390832901001e-01 1.850133091211318970e-01 1.862665116786956787e-01 -3.371633291244506836e-01 -3.678513318300247192e-02 -4.139451980590820312e-01 6.110508739948272705e-02 -1.016059052199125290e-02 -3.181922733783721924e-01 1.240207105875015259e-01 -2.915027141571044922e-01 -2.558709979057312012e-01 1.113038584589958191e-01 8.352705836296081543e-02 2.228810489177703857e-01 -6.284426897764205933e-02 8.463416993618011475e-02 8.885562419891357422e-02 -9.827791899442672729e-02 2.242900803685188293e-02
-7.046957314014434814e-02 1.595124602317810059e-01 -8.470633625984191895e-02 5.700785294175148010e-02 2.288736850023269653e-01 2.762306928634643555e-01 -8.591845631599426270e-02 2.373378574848175049e-01 1.165200397372245789e-01 3.966823220252990723e-01 -1.635448634624481201e-01 5.749624967575073242e-02 -3.197755515575408936e-01 1.423815488815307617e-01 3.322521597146987915e-02 -8.821487426757812500e-02 1.141285747289657593e-01 -2.817637622356414795e-01 2.148059569299221039e-02 1.151031032204627991e-01 -2.110102176666259766e-01 -7.662563584744930267e-03 -2.035386413335800171e-01 9.379944205284118652e-02 -3.652334809303283691e-01 -1.780946552753448486e-01 2.846939489245414734e-02 -6.847611814737319946e-02 -1.970670558512210846e-02 2.045654356479644775e-01 -1.261288374662399292e-01 6.835667788982391357e-02
-7.549986243247985840e-03 2.280302047729492188e-01 -1.053357422351837158e-01 2.571109533309936523e-01 9.690804034471511841e-02 4.917969107627868652e-01 -7.927938550710678101e-02 -9.797637909650802612e-02 2.597616314888000488e-01 -2.849875576794147491e-02 3.192598372697830200e-02 1.079539135098457336e-01 -1.265806257724761963e-01 -1.263978984206914902e-02 -6.716413050889968872e-02 -4.021205753087997437e-02 -8.724039047956466675e-02 -2.873514592647552490e-01 5.989455431699752808e-02 3.218525648117065430e-01 -1.316325366497039795e-01 6.701547652482986450e-02 -2.568522989749908447e-01 1.547118276357650757e-01 9.939669817686080933e-02 -2.443749308586120605e-01 9.957174956798553467e-02 4.691746830940246582e-02 5.208453163504600525e-02 2.308820039033889771e-01 -1.682576388120651245e-01 1.587509810924530029e-01
1.297159940004348755e-01 -8.728656172752380371e-02 4.839534461498260498e-01 2.759926915168762207e-01 -1.514359563589096069e-02 4.805023372173309326e-01 4.520979151129722595e-02 8.612179756164550781e-02 1.257959660142660141e-02 1.488631665706634521e-01 5.531382560729980469e-02 4.638791456818580627e-02 -1.121826022863388062e-01 2.225326187908649445e-02 1.730652293190360069e-03 -1.774395406246185303e-01 -1.927665621042251587e-01 -2.527067065238952637e-01 5.905416980385780334e-02 -4.915001243352890015e-02 -2.878842055797576904e-01 9.169766306877136230e-02 6.333217769861221313e-02 4.039750248193740845e-02 1.277814898639917374e-02 -2.406107485294342041e-01 -9.964977204799652100e-02 -1.583816409111022949e-01 4.693084210157394409e-02 1.598092019557952881e-01 1.439183801412582397e-01 -8.440615236759185791e-02
2.077168673276901245e-01 9.098882973194122314e-02 4.814708828926086426e-01 2.306504249572753906e-01 -1.074491888284683228e-01 2.388058789074420929e-02 -1.286952197551727295e-01 1.561249941587448120e-01 1.468982547521591187e-01 6.951919943094253540e-02 1.397891938686370850e-01 1.301514217630028725e-03 -1.696743220090866089e-01 8.186864107847213745e-02 4.433978348970413208e-02 -8.258447051048278809e-02 2.673289179801940918e-02 -1.041057407855987549e-01 1.026809066534042358e-01 1.049711406230926514e-01 -2.750374972820281982e-01 2.424400448799133301e-01 -1.474665552377700806e-01 3.187573254108428955e-01 2.013596147298812866e-01 -8.881598711013793945e-02 1.947188675403594971e-01 -1.139580681920051575e-01 1.927155554294586182e-01 2.232783138751983643e-01 -1.793883144855499268e-01 -1.042893975973129272e-01
-5.109859630465507507e-02 -3.048642538487911224e-02 1.509334295988082886e-01 -5.347443744540214539e-02 4.374855384230613708e-02 2.118095606565475464e-01 -9.033650159835815430e-02 2.674209475517272949e-01 -2.072668867185711861e-03 1.635180115699768066e-01 -1.458005160093307495e-01 2.228928804397583008e-01 -3.166723847389221191e-01 1.225400641560554504e-01 -1.604437977075576782e-01 3.397992998361587524e-02 6.817433051764965057e-03 -2.349975109100341797e-01 2.125512510538101196e-01 -2.336395978927612305e-01 3.343689739704132080e-01 1.875026077032089233e-01 -2.313451170921325684e-01 -1.764928922057151794e-02 1.384787261486053467e-01 -1.914379000663757324e-01 3.923792839050292969e-01 1.051041632890701294e-01 7.240321487188339233e-02 2.188105508685112000e-02 1.029366999864578247e-01 -1.073014438152313232e-01
-3.091757744550704956e-02 -9.686022996902465820e-02 3.010450862348079681e-02 -7.212671637535095215e-02 1.177662461996078491e-01 2.608090639114379883e-01 -4.349980875849723816e-02 3.197480440139770508e-01 -9.425173513591289520e-03 2.005042582750320435e-01 -1.584424376487731934e-01 3.118822574615478516e-01 -2.872339189052581787e-01 1.751615852117538452e-01 -1.471839845180511475e-01 1.083226129412651062e-02 -6.700246781110763550e-02 -1.957427896559238434e-02 1.727216392755508423e-01 -2.562732398509979248e-01 2.232655435800552368e-01 1.623657345771789551e-01 -3.485982418060302734e-01 1.260999292135238647e-01 1.466860473155975342e-01 -5.443663895130157471e-02 2.729776203632354736e-01 1.239890754222869873e-01 8.240266144275665283e-02 1.157400235533714294e-01 1.133134961128234863e-01 -1.961940973997116089e-01
1.280344743281602859e-02 7.128307223320007324e-02 1.190573349595069885e-01 2.555343508720397949e-01 -8.798735216259956360e-03 2.161861062049865723e-01 9.597612172365188599e-02 -7.442247122526168823e-02 -1.463668346405029297e-01 5.399150773882865906e-02 2.379607111215591431e-01 -6.093358248472213745e-02 -1.193969771265983582e-01 1.963021755218505859e-01 -2.247155159711837769e-01 -3.340687453746795654e-01 -9.056769311428070068e-02 -3.214260041713714600e-01 2.045153230428695679e-01 2.260843366384506226e-01 1.141948327422142029e-01 1.128293722867965698e-01 -5.636827275156974792e-02 1.729200333356857300e-01 2.579671442508697510e-01 -1.914621889591217041e-01 1.196441128849983215e-01 -2.513607740402221680e-01 -4.648466780781745911e-02 2.806729078292846680e-01 -1.627588421106338501e-01 5.210510641336441040e-02
9.625498205423355103e-02 -2.863855659961700439e-01 1.854123920202255249e-01 2.169145047664642334e-01 1.767062023282051086e-02 2.539641261100769043e-01 -1.430144719779491425e-02 -1.520281583070755005e-01 -3.014804795384407043e-02 6.548605114221572876e-02 1.168473809957504272e-02 1.218531206250190735e-01 3.163908421993255615e-02 -9.842538833618164062e-02 -1.861664205789566040e-01 -1.671665608882904053e-01 4.142875224351882935e-02 -3.234030008316040039e-01 1.018560156226158142e-01 -1.178054958581924438e-01 -2.154472768306732178e-01 4.156998097896575928e-01 -1.701064705848693848e-01 2.786310613155364990e-01 1.002769321203231812e-01 -3.267673775553703308e-02 1.317985504865646362e-01 -3.034918010234832764e-01 -1.344968229532241821e-01 -4.581268876791000366e-02 -2.193406373262405396e-01 2.084159851074218750e-02
1.929670274257659912e-01 1.287341304123401642e-02 3.266007900238037109e-01 3.257798403501510620e-02 3.398935198783874512e-01 3.861629068851470947e-01 2.844843566417694092e-01 8.350674062967300415e-02 1.245615333318710327e-01 -2.612410811707377434e-03 1.129681840538978577e-01 -1.773417145013809204e-01 -1.740772090852260590e-02 1.682263314723968506e-01 -2.152700535953044891e-02 -2.438369095325469971e-01 -2.537370100617408752e-02 -3.705092668533325195e-01 5.736332386732101440e-02 1.200081855058670044e-01 -1.242615655064582825e-01 -8.966805785894393921e-02 -3.839729726314544678e-02 5.207707174122333527e-03 8.028577268123626709e-02 2.981533471029251814e-04 2.554073333740234375e-01 -1.692423671483993530e-01 1.464946120977401733e-01 -9.225084632635116577e-02 2.209338359534740448e-03 -2.077585458755493164e-01
9.124174714088439941e-02 -4.451539814472198486e-01 -8.390682190656661987e-02 1.095187291502952576e-01 -1.728820055723190308e-01 3.469906747341156006e-01 9.222987294197082520e-02 1.134766563773155212e-01 -3.530536964535713196e-02 -4.626944288611412048e-02 -1.254664175212383270e-02 -1.116135567426681519e-01 -1.436542719602584839e-01 2.580485939979553223e-01 1.881314665079116821e-01 -1.460966318845748901e-01 -6.112549919635057449e-03 -2.719615697860717773e-01 1.218135431408882141e-01 2.849834598600864410e-02 -3.955306485295295715e-02 3.392908573150634766e-01 -1.578498482704162598e-01 3.906127065420150757e-02 -2.733060121536254883e-01 -1.860636770725250244e-01 1.821153163909912109e-01 2.485807687044143677e-01 -3.711311146616935730e-02 4.824962839484214783e-02 -4.158021509647369385e-02 1.881052553653717041e-02
2.037360966205596924e-01 -2.846207022666931152e-01 1.611598283052444458e-01 -1.051706355065107346e-02 -9.908162988722324371e-03 2.040259242057800293e-01 1.773081021383404732e-03 4.049887657165527344e-01 -2.112861573696136475e-01 9.430267661809921265e-02 1.347048431634902954e-01 1.935254186391830444e-01 1.548041403293609619e-01 -4.512557759881019592e-02 -2.722856104373931885e-01 -1.636212319135665894e-01 -6.713008135557174683e-02 -1.946794241666793823e-01 5.438626185059547424e-02 -2.873768098652362823e-02 -2.026624381542205811e-01 1.995990425348281860e-01 -1.237496882677078247e-01 3.047412931919097900e-01 1.775299608707427979e-01 -9.968384355306625366e-02 3.873239085078239441e-02 -2.138976156711578369e-01 2.340480536222457886e-01 -1.027452796697616577e-01 -1.162075027823448181e-01 -8.235775679349899292e-02
-3.291914984583854675e-02 -5.370813980698585510e-02 -2.340500801801681519e-01 -4.218428954482078552e-02 2.423299103975296021e-02 2.207348793745040894e-01 7.294335216283798218e-02 -2.187401987612247467e-02 1.291927844285964966e-01 5.461304634809494019e-02 -2.639669366180896759e-02 2.437588572502136230e-01 3.420419991016387939e-02 2.596838213503360748e-02 1.134186014533042908e-01 -3.295447826385498047e-01 -2.283620834350585938e-01 -2.179443985223770142e-01 1.654834598302841187e-01 -3.695158660411834717e-02 1.541985720396041870e-01 2.700037360191345215e-01 -6.230426579713821411e-02 2.744668126106262207e-01 -1.890857070684432983e-01 1.564210057258605957e-01 2.958506643772125244e-01 -2.277676165103912354e-01 3.397780060768127441e-01 2.052710354328155518e-01 -1.360367983579635620e-01 3.543907776474952698e-02
-6.868661940097808838e-02 -6.414739787578582764e-02 -1.774512045085430145e-02 1.019597332924604416e-02 1.519711036235094070e-02 2.118777632713317871e-01 -3.435105681419372559e-01 1.916524767875671387e-01 4.160662367939949036e-02 1.117841228842735291e-01 -1.428116858005523682e-01 2.241472303867340088e-01 -1.026873290538787842e-01 -2.243922948837280273e-01 1.528223603963851929e-01 -2.209468185901641846e-01 -2.115521878004074097e-01 -3.539164960384368896e-01 2.219678163528442383e-01 2.350956499576568604e-01 2.108651548624038696e-01 4.726617783308029175e-02 -1.955241262912750244e-01 9.357405453920364380e-02 -1.020955741405487061e-01 2.457135915756225586e-02 3.258585035800933838e-01 9.100250899791717529e-03 6.833401322364807129e-02 8.831279724836349487e-02 -2.459354400634765625e-01 -1.203353255987167358e-01
1.864707618951797485e-01 -1.682866811752319336e-01 -7.072193175554275513e-02 -2.172044217586517334e-01 1.769917830824851990e-02 4.684122279286384583e-02 1.929100006818771362e-01 9.071770310401916504e-02 -6.380792707204818726e-02 3.739459514617919922e-01 -7.388596236705780029e-02 -4.577238485217094421e-02 -1.693997234106063843e-01 1.632430702447891235e-01 -3.428272530436515808e-02 -2.901477515697479248e-01 -1.227163150906562805e-01 -2.389362305402755737e-01 3.306511640548706055e-01 1.242702603340148926e-01 8.625302463769912720e-03 -3.917095251381397247e-03 -7.182729244232177734e-02 1.952286362648010254e-01 2.452600747346878052e-02 1.859185658395290375e-02 4.028230309486389160e-01 3.888081759214401245e-02 1.784617900848388672e-01 1.188517883419990540e-01 -3.039450645446777344e-01 -3.524650260806083679e-02
2.578127980232238770e-01 5.503171309828758240e-02 2.113065272569656372e-01 1.079873368144035339e-02 3.462438583374023438e-01 4.377175569534301758e-01 2.592081129550933838e-01 -4.130474850535392761e-02 3.796182572841644287e-02 1.580293029546737671e-01 2.173566073179244995e-02 -3.724917024374008179e-02 -3.125824267044663429e-03 1.528064012527465820e-01 -1.640880852937698364e-01 -2.915027439594268799e-01 -9.941486269235610962e-02 -2.888502478599548340e-01 -8.183396607637405396e-02 -7.729191333055496216e-02 -1.122545525431632996e-01 3.419205248355865479e-01 -1.645298004150390625e-01 7.630044221878051758e-02 9.528164565563201904e-02 -1.573001779615879059e-02 -1.267609745264053345e-01 -7.869930565357208252e-02 6.610846612602472305e-03 -2.819328196346759796e-02 1.239876672625541687e-01 -1.601169556379318237e-01
8.085954189300537109e-02 -2.897154986858367920e-01 3.555055260658264160e-01 1.656474471092224121e-01 1.361313909292221069e-01 3.252261877059936523e-01 -1.483951415866613388e-02 1.848619580268859863e-01 1.424732357263565063e-01 2.579922080039978027e-01 -9.873820468783378601e-03 2.274079024791717529e-01 -1.085669472813606262e-01 -5.125445779412984848e-03 -1.614670455455780029e-01 2.236166596412658691e-01 -1.948316246271133423e-01 -2.515097856521606445e-01 2.353848069906234741e-01 -5.424102023243904114e-02 -1.380431205034255981e-01 4.997100681066513062e-02 -1.882126182317733765e-02 2.346833497285842896e-01 9.976348280906677246e-02 3.278127312660217285e-02 -1.207307055592536926e-01 -1.965194940567016602e-01 -1.464926749467849731e-01 -1.664591431617736816e-01 -8.719535171985626221e-02 -1.135904565453529358e-01
1.181005984544754028e-01 -2.005514353513717651e-01 4.496784508228302002e-02 1.635881662368774414e-01 5.311729013919830322e-02 3.012537658214569092e-01 -1.527011692523956299e-01 1.193025037646293640e-01 1.202779933810234070e-01 2.467537969350814819e-01 -1.734117865562438965e-01 9.925618022680282593e-02 8.361018449068069458e-02 3.948922157287597656e-01 2.565414607524871826e-01 -1.600215137004852295e-01 1.641032099723815918e-02 -3.667318522930145264e-01 -3.811490489169955254e-03 2.103538215160369873e-01 -1.070210263133049011e-01 4.632809013128280640e-02 3.802509233355522156e-02 5.788367241621017456e-02 1.129023283720016479e-01 -1.047441959381103516e-01 1.019427329301834106e-01 2.599416971206665039e-01 1.063647344708442688e-01 3.353247046470642090e-02 3.884558007121086121e-02 3.213180601596832275e-01
-2.069821357727050781e-01 1.958259046077728271e-01 -7.451204955577850342e-02 -4.188805818557739258e-02 1.834510415792465210e-01 1.909760832786560059e-01 2.722255699336528778e-02 9.393487125635147095e-02 -2.749284356832504272e-02 3.394300937652587891e-01 -6.566172093152999878e-02 7.619214057922363281e-02 -4.049874246120452881e-01 4.725823178887367249e-02 6.292894482612609863e-02 -5.887329950928688049e-02 -1.912715733051300049e-01 -3.194051682949066162e-01 -1.019579619169235229e-01 -9.680280089378356934e-02 6.843243027105927467e-04 -1.565319718793034554e-03 -2.354300953447818756e-02 5.480364710092544556e-02 4.750890657305717468e-02 2.585551738739013672e-01 4.671906828880310059e-01 -1.689921170473098755e-01 -2.521880436688661575e-03 2.014760822057723999e-01 1.123833805322647095e-01 -3.097866848111152649e-02
3.458545729517936707e-02 -3.413878753781318665e-02 3.477840125560760498e-02 7.212871313095092773e-02 2.244597077369689941e-01 1.733406931161880493e-01 -4.311375692486763000e-02 2.818673849105834961e-01 5.428015440702438354e-02 1.855535358190536499e-01 -1.030009239912033081e-02 3.615702092647552490e-01 -1.128621697425842285e-01 6.217849999666213989e-02 -2.550732493400573730e-01 -1.055326908826828003e-01 1.521550491452217102e-02 -1.851683855056762695e-02 8.043570816516876221e-02 -2.424625605344772339e-01 1.728568971157073975e-01 2.723313271999359131e-01 -4.146479964256286621e-01 -2.036212757229804993e-02 7.929661870002746582e-02 8.133188635110855103e-02 4.042873382568359375e-01 -1.600419878959655762e-01 5.616722255945205688e-02 9.304925054311752319e-02 4.053796082735061646e-02 -1.040453389286994934e-01
7.963876426219940186e-02 -1.088210940361022949e-01 1.511767785996198654e-02 1.356698721647262573e-01 1.104577332735061646e-01 2.391831725835800171e-01 1.306416690349578857e-01 -1.914739012718200684e-01 -2.686751782894134521e-01 2.266010940074920654e-01 7.080288976430892944e-02 1.173990592360496521e-01 -3.350731357932090759e-02 -4.858581349253654480e-03 -2.156650573015213013e-01 -4.076331257820129395e-01 -4.997649043798446655e-02 -3.667789399623870850e-01 -1.756380498409271240e-01 -8.410665392875671387e-02 -1.494366116821765900e-02 3.003382086753845215e-01 -2.051250785589218140e-01 7.828944176435470581e-02 2.118849307298660278e-01 -2.892771661281585693e-01 1.030734181404113770e-01 -8.328307420015335083e-02 1.064281463623046875e-01 -6.953621655702590942e-02 2.610254287719726562e-02 -8.561515063047409058e-02
-1.759394537657499313e-03 -2.164392173290252686e-02 1.628929674625396729e-01 2.384157180786132812e-01 -8.139292895793914795e-02 1.950040310621261597e-01 1.150291413068771362e-01 3.688676953315734863e-01 1.052358150482177734e-01 1.571700572967529297e-01 3.413002565503120422e-02 2.456040382385253906e-01 -2.438179552555084229e-01 1.424528211355209351e-01 1.599340699613094330e-02 1.755990646779537201e-02 1.645388826727867126e-02 -1.206772029399871826e-01 2.313861995935440063e-01 -1.872986406087875366e-01 -4.004331305623054504e-02 3.189554810523986816e-01 -3.745530545711517334e-01 -9.529861807823181152e-02 1.588199287652969360e-01 1.746450550854206085e-02 2.915005385875701904e-01 -1.513290554285049438e-01 1.596748679876327515e-01 1.030822098255157471e-02 -1.096583530306816101e-01 -1.320890635251998901e-01
-1.587869524955749512e-01 -1.304481029510498047e-01 -2.804390713572502136e-02 -1.504936963319778442e-01 9.174240380525588989e-02 3.622579276561737061e-01 9.113274514675140381e-02 1.524153514765202999e-03 -1.064596138894557953e-02 3.078764677047729492e-01 5.730830132961273193e-02 4.247652590274810791e-01 -3.019487261772155762e-01 -9.320566058158874512e-02 -1.108264923095703125e-01 -1.484216451644897461e-01 4.693906754255294800e-02 -5.676576867699623108e-02 2.738440223038196564e-02 7.207746058702468872e-02 9.474591165781021118e-02 2.938041985034942627e-01 -5.684043467044830322e-02 1.330166310071945190e-01 1.278450945392251015e-03 2.350579053163528442e-01 2.556980252265930176e-01 -2.454189956188201904e-01 1.867705881595611572e-01 -4.319350793957710266e-02 6.637904793024063110e-02 1.548668593168258667e-01
6.749408692121505737e-02 -2.551887929439544678e-01 3.939799070358276367e-01 -2.470837980508804321e-01 1.821932494640350342e-01 3.227567672729492188e-01 1.148783937096595764e-01 2.331443727016448975e-01 -1.202876046299934387e-01 7.835065573453903198e-02 7.318386435508728027e-02 -3.197077289223670959e-02 -2.198415547609329224e-01 1.625481545925140381e-01 -4.164908081293106079e-02 -2.196731865406036377e-01 -4.104262962937355042e-02 -1.161835491657257080e-01 3.238532245159149170e-01 2.694686353206634521e-01 -1.720756106078624725e-02 1.475415378808975220e-01 1.334745287895202637e-01 1.110850721597671509e-01 -1.533376574516296387e-01 -1.628124862909317017e-01 7.755071669816970825e-02 -1.022587809711694717e-02 2.232042551040649414e-01 -1.698211068287491798e-03 -5.306617543101310730e-02 6.106169894337654114e-02
1.657551825046539307e-01 -3.254475891590118408e-01 1.148363873362541199e-01 1.173864975571632385e-01 2.899091318249702454e-02 4.829324483871459961e-01 6.740804016590118408e-02 5.292414873838424683e-02 1.886264681816101074e-01 7.352891564369201660e-02 1.145659536123275757e-01 9.020059369504451752e-03 -1.221638396382331848e-01 4.864466935396194458e-02 -2.212944924831390381e-01 -4.062819778919219971e-01 -7.093845307826995850e-02 -3.424042165279388428e-01 -4.180410876870155334e-02 -1.333087980747222900e-01 -4.872404038906097412e-02 6.199819594621658325e-02 7.469423860311508179e-02 -1.618990898132324219e-01 1.307154744863510132e-01 -2.329610288143157959e-02 2.015035003423690796e-01 -6.686362624168395996e-02 -2.391048669815063477e-01 1.000946164131164551e-01 1.720515079796314240e-02 5.218742787837982178e-02
3.079839050769805908e-01 -2.095268964767456055e-01 4.936444759368896484e-02 1.742691174149513245e-02 1.969372332096099854e-01 2.506493031978607178e-01 1.310173422098159790e-02 1.553720831871032715e-01 2.650246024131774902e-01 2.900484576821327209e-02 1.465926915407180786e-01 3.684519976377487183e-02 7.999811321496963501e-02 -6.018001958727836609e-02 -1.741572767496109009e-01 -3.396402001380920410e-01 -3.200272619724273682e-01 -1.165465638041496277e-01 1.572296172380447388e-01 -4.881578311324119568e-02 -1.815681457519531250e-01 7.613846659660339355e-02 -1.701794713735580444e-01 -3.205063194036483765e-02 5.116021260619163513e-02 1.849159598350524902e-02 3.193427920341491699e-01 -1.567136198282241821e-01 -1.153742894530296326e-01 3.277049958705902100e-01 1.295457780361175537e-01 6.410325318574905396e-02
5.278844013810157776e-02 3.412647917866706848e-02 -8.813554421067237854e-03 1.914616227149963379e-01 1.240861564874649048e-01 2.150364965200424194e-01 9.441505186259746552e-03 2.066790312528610229e-01 -6.673044711351394653e-02 -2.459255754947662354e-01 -7.491123396903276443e-03 2.661002874374389648e-01 -8.904032409191131592e-02 -1.066090241074562073e-01 2.704595923423767090e-01 -1.247881948947906494e-01 -8.831828832626342773e-02 -4.099370539188385010e-01 5.920592322945594788e-02 2.046666853129863739e-02 -2.299681305885314941e-01 5.470445007085800171e-02 -2.079698294401168823e-01 2.767059393227100372e-02 -1.203079819679260254e-01 -3.614794909954071045e-01 3.071105480194091797e-01 -2.330245673656463623e-01 -6.306248158216476440e-02 1.487229913473129272e-01 -1.070402413606643677e-01 8.869813755154609680e-03
1.077582966536283493e-02 4.718031268566846848e-03 -1.535594165325164795e-01 3.413328900933265686e-02 -2.681428333744406700e-03 2.464931458234786987e-01 -4.033865779638290405e-02 -1.375793367624282837e-01 -2.507646679878234863e-01 3.051303625106811523e-01 -1.127145588397979736e-01 1.987838596105575562e-01 -3.609582781791687012e-02 1.092368513345718384e-01 -1.363461315631866455e-01 -1.212207451462745667e-01 3.040103986859321594e-02 -2.656419277191162109e-01 -1.568031311035156250e-01 -4.696728661656379700e-02 5.517309904098510742e-02 -7.912887632846832275e-02 -2.994580864906311035e-01 3.668446540832519531e-01 -1.482156664133071899e-01 -6.928460299968719482e-02 3.781674802303314209e-01 -8.485116809606552124e-02 -2.820424139499664307e-01 4.427749663591384888e-03 -7.322609424591064453e-02 -2.128865122795104980e-01
-1.534333676099777222e-01 -8.489459007978439331e-02 -2.829730212688446045e-01 -5.670441780239343643e-03 1.057478482834994793e-03 4.038886725902557373e-01 1.323164254426956177e-01 2.434634119272232056e-01 4.635404422879219055e-02 5.099532008171081543e-02 8.678913861513137817e-02 -4.057910665869712830e-02 5.124774295836687088e-03 2.967630624771118164e-01 4.968192055821418762e-02 -2.204961925745010376e-01 -8.276961743831634521e-02 -2.578941881656646729e-01 -2.351998239755630493e-01 2.264485508203506470e-01 -2.099151462316513062e-01 5.240298062562942505e-02 -1.459128707647323608e-01 1.967620998620986938e-01 -1.221830099821090698e-01 -1.812815368175506592e-01 2.034118175506591797e-01 3.891293331980705261e-02 1.808672845363616943e-01 -1.698341220617294312e-02 1.581469923257827759e-01 -2.462878227233886719e-01
3.261062130331993103e-02 -1.909205466508865356e-01 1.762166917324066162e-01 1.269121319055557251e-01 3.682073056697845459e-01 2.055093646049499512e-01 -8.036458492279052734e-02 2.630256414413452148e-01 -7.584054768085479736e-02 1.808876693248748779e-01 -1.305022388696670532e-01 2.649697065353393555e-01 6.001245975494384766e-02 3.382503688335418701e-01 -2.219884395599365234e-01 3.285013139247894287e-02 -1.822067946195602417e-01 -1.644313931465148926e-01 6.669788062572479248e-02 1.575386971235275269e-01 -2.313348650932312012e-01 9.577843546867370605e-02 6.211595982313156128e-02 2.903073132038116455e-01 1.125725954771041870e-01 -2.537762224674224854e-01 -5.611618980765342712e-02 -8.893687278032302856e-02 -5.790938809514045715e-02 -1.431967467069625854e-01 9.351619333028793335e-02 8.199042081832885742e-02
-2.188629657030105591e-01 5.797298997640609741e-02 2.159288376569747925e-01 -6.269844714552164078e-03 2.638904750347137451e-01 2.491571903228759766e-01 3.669341793283820152e-03 2.511544525623321533e-01 1.799486204981803894e-02 1.362300366163253784e-01 9.105660021305084229e-02 4.417034983634948730e-01 -2.557011246681213379e-01 -2.307211309671401978e-01 -2.930670976638793945e-02 -1.707397401332855225e-01 -7.568871229887008667e-02 -2.636457085609436035e-01 1.118259951472282410e-01 1.494418233633041382e-01 1.129258200526237488e-01 -8.291094005107879639e-02 -1.599104106426239014e-01 5.894592031836509705e-02 7.301817834377288818e-02 -7.420346885919570923e-02 3.185968697071075439e-01 -1.816949099302291870e-01 1.276634484529495239e-01 -8.760081604123115540e-03 -1.023268476128578186e-01 7.357867062091827393e-02
-1.398065388202667236e-01 -1.518886834383010864e-01 1.894606202840805054e-01 -1.656930893659591675e-01 -8.884456008672714233e-02 1.786151975393295288e-01 2.086694985628128052e-01 -7.433939725160598755e-02 -1.468193531036376953e-01 1.993036568164825439e-01 -2.414665222167968750e-01 1.477275639772415161e-01 -4.956633597612380981e-02 2.145513147115707397e-01 3.959797695279121399e-02 -1.003505960106849670e-01 -5.461343377828598022e-02 -2.735173404216766357e-01 -2.124298065900802612e-01 4.435663670301437378e-02 -1.275241002440452576e-02 7.120840996503829956e-02 -3.201516866683959961e-01 1.921325922012329102e-01 8.348663151264190674e-02 -2.261824458837509155e-01 2.616387903690338135e-01 -3.173703253269195557e-01 -2.663074433803558350e-01 -4.303166642785072327e-02 1.844485551118850708e-01 -4.396172880660742521e-04
-2.150495946407318115e-01 -1.479713618755340576e-01 1.217891499400138855e-01 -2.551582455635070801e-02 -1.077826544642448425e-01 2.888169884681701660e-01 5.267512984573841095e-03 -4.650743305683135986e-02 -9.202753007411956787e-02 8.294564485549926758e-02 -7.062692195177078247e-02 3.255622982978820801e-01 -1.652532815933227539e-01 1.534713208675384521e-01 -1.161115095019340515e-01 -3.249388337135314941e-01 -4.719614386558532715e-01 1.058209985494613647e-01 1.594649702310562134e-01 6.831780541688203812e-03 -1.105700582265853882e-01 9.338209033012390137e-02 4.369968920946121216e-02 2.226928621530532837e-01 -2.699935808777809143e-02 -2.282095849514007568e-01 1.183999404311180115e-01 9.879273176193237305e-02 -1.542440801858901978e-01 2.209366261959075928e-01 -8.029574900865554810e-02 1.881126463413238525e-01
9.448178857564926147e-02 -8.074168115854263306e-02 1.518579125404357910e-01 3.907488659024238586e-02 1.651490628719329834e-01 9.385236352682113647e-02 1.343336850404739380e-01 1.480573415756225586e-01 2.729769796133041382e-02 2.993109226226806641e-01 1.534372940659523010e-02 2.158146798610687256e-01 -7.492618262767791748e-02 1.032484024763107300e-01 -1.188901364803314209e-01 1.731904298067092896e-01 -4.438099265098571777e-01 -2.433421462774276733e-01 1.963838934898376465e-01 -1.901564598083496094e-01 -8.213330805301666260e-02 2.494641542434692383e-01 5.202731490135192871e-02 3.467785716056823730e-01 2.270232513546943665e-02 6.595312803983688354e-02 -1.115812454372644424e-02 -1.010119989514350891e-01 -2.048619836568832397e-01 -2.876453697681427002e-01 -1.536669284105300903e-01 -2.349239774048328400e-03
-1.000426039099693298e-01 1.764766313135623932e-02 -2.078304626047611237e-02 2.385293245315551758e-01 -5.757704377174377441e-02 2.297699600458145142e-01 -3.932807222008705139e-02 3.873716294765472412e-01 7.641095668077468872e-02 -4.526876285672187805e-02 1.074993796646595001e-02 3.678901195526123047e-01 -1.548004299402236938e-01 -5.375947430729866028e-02 3.677261993288993835e-02 4.051603842526674271e-03 -1.424228101968765259e-01 -3.932205736637115479e-01 2.038421183824539185e-01 6.885719299316406250e-02 -4.785614833235740662e-02 -8.749272674322128296e-02 -2.884646952152252197e-01 -1.579146010044496506e-05 8.385068736970424652e-03 -4.818167537450790405e-02 1.292713731527328491e-01 -2.294175177812576294e-01 -8.452394604682922363e-02 1.911009103059768677e-01 -3.328018486499786377e-01 -1.120614334940910339e-01
7.924877852201461792e-02 -1.559201329946517944e-01 4.368127137422561646e-02 1.010257471352815628e-02 1.870369464159011841e-01 2.745588123798370361e-01 -1.297625601291656494e-01 9.775837510824203491e-02 -6.795221567153930664e-02 1.573651283979415894e-02 -8.111900649964809418e-03 3.081139326095581055e-01 -4.206793010234832764e-01 -1.624166965484619141e-01 -2.254999428987503052e-01 -1.330444216728210449e-01 -1.771473288536071777e-01 -5.427960772067308426e-03 2.181942313909530640e-01 -9.041561186313629150e-02 1.942683011293411255e-01 -3.230243921279907227e-02 -3.726924657821655273e-01 1.925492584705352783e-01 -4.960082098841667175e-02 -1.143285632133483887e-01 7.845266163349151611e-02 -3.039863705635070801e-01 1.957988739013671875e-02 -1.009640917181968689e-01 -1.342242360115051270e-01 1.192966178059577942e-01
9.934323281049728394e-02 -1.428761929273605347e-01 1.437193900346755981e-01 3.873343169689178467e-01 -9.525353461503982544e-02 3.214121162891387939e-01 -2.089045494794845581e-01 1.238153949379920959e-01 2.937359921634197235e-02 5.263821780681610107e-02 -7.385323289781808853e-03 1.622737497091293335e-01 1.613262742757797241e-01 5.332159623503684998e-02 -1.410235017538070679e-01 -2.478904426097869873e-01 -2.020383477210998535e-01 -4.045392572879791260e-01 -2.293064817786216736e-02 -1.508018821477890015e-01 -1.913959830999374390e-01 3.377786278724670410e-01 7.357438653707504272e-02 1.108492836356163025e-01 -7.336176931858062744e-02 -1.504025608301162720e-01 -1.304965652525424957e-02 -2.059187367558479309e-02 -6.654102355241775513e-02 1.656760722398757935e-01 1.369505971670150757e-01 -1.098232716321945190e-01
1.336491852998733521e-01 -2.761780321598052979e-01 -2.806920111179351807e-01 1.497226059436798096e-01 1.373135205358266830e-02 3.165780901908874512e-01 -4.884307086467742920e-02 5.312366411089897156e-02 -8.890139311552047729e-02 -6.344091892242431641e-02 2.588268816471099854e-01 -5.901545658707618713e-02 -8.386469632387161255e-02 1.736899018287658691e-01 1.531559079885482788e-01 -1.976965665817260742e-01 1.818884280510246754e-03 -3.516131341457366943e-01 2.583106607198715210e-02 1.547065675258636475e-01 2.268151007592678070e-02 3.688694834709167480e-01 -1.729247570037841797e-01 1.722610741853713989e-01 -2.390377670526504517e-01 -4.754360392689704895e-02 2.519662976264953613e-01 1.877522766590118408e-01 3.133285045623779297e-02 -4.498364403843879700e-02 -8.791632205247879028e-02 6.026463210582733154e-02
2.816232293844223022e-02 -2.357881665229797363e-01 -1.782118082046508789e-01 1.124134063720703125e-01 -5.457563325762748718e-02 2.176426202058792114e-01 -1.867200285196304321e-01 -2.378538995981216431e-01 1.489898115396499634e-01 5.424305424094200134e-02 1.380035430192947388e-01 3.451922908425331116e-02 -9.227904677391052246e-02 1.358780860900878906e-01 1.180382296442985535e-01 -3.074585795402526855e-01 -2.089551091194152832e-01 -4.036360681056976318e-01 1.088157817721366882e-01 -1.505192518234252930e-01 -9.843781590461730957e-02 1.904514729976654053e-01 -2.819522917270660400e-01 1.195440590381622314e-01 3.469000337645411491e-03 6.240275502204895020e-02 2.462503015995025635e-01 -4.973512887954711914e-02 3.608066588640213013e-02 1.040864586830139160e-01 -2.811295390129089355e-01 1.938828676939010620e-01
-1.447431147098541260e-01 -1.129126995801925659e-01 2.753530144691467285e-01 3.147024214267730713e-01 1.278278380632400513e-01 2.148288637399673462e-01 7.896213233470916748e-02 -6.119421869516372681e-02 -8.452866971492767334e-02 2.236400991678237915e-01 -4.320315271615982056e-02 2.487333267927169800e-01 -6.262384355068206787e-02 7.469784468412399292e-02 -2.702096104621887207e-01 -3.197041451930999756e-01 -1.869077086448669434e-01 -1.422090679407119751e-01 9.413305670022964478e-02 -1.265595257282257080e-01 -1.944390684366226196e-01 3.346719443798065186e-01 -2.086534500122070312e-01 1.728795319795608521e-01 1.385388225317001343e-01 -7.374972105026245117e-02 -9.618191421031951904e-02 -1.170232743024826050e-01 1.217986494302749634e-01 -2.019249945878982544e-01 -2.939239842817187309e-03 -8.297945559024810791e-02
-1.476104138419032097e-03 -4.944673925638198853e-02 1.554195731878280640e-01 1.354025155305862427e-01 -2.924845814704895020e-01 3.945324718952178955e-01 -6.352576613426208496e-02 1.436295360326766968e-01 -9.345554560422897339e-02 1.247827485203742981e-01 -2.372554540634155273e-01 1.604917049407958984e-01 -1.560168620198965073e-02 7.344165444374084473e-02 3.972611203789710999e-02 -4.048160836100578308e-02 -3.977457582950592041e-01 -6.745759397745132446e-02 -8.486541360616683960e-02 1.488056331872940063e-01 -7.442620396614074707e-02 1.189009845256805420e-02 -2.486129552125930786e-01 3.482114672660827637e-01 1.483037769794464111e-01 -1.406639367341995239e-01 -1.506698131561279297e-02 1.677297204732894897e-01 2.709067463874816895e-01 1.983865797519683838e-01 -1.241838186979293823e-02 -1.005437448620796204e-01
3.685399144887924194e-02 -2.648481428623199463e-01 2.412127107381820679e-01 9.007831662893295288e-02 -3.068214952945709229e-01 3.989819884300231934e-01 -2.063726782798767090e-01 1.059037446975708008e-01 -3.138889744877815247e-02 1.459461897611618042e-01 1.524494290351867676e-01 8.381088078022003174e-02 -2.760178446769714355e-01 1.185770779848098755e-01 -2.753754854202270508e-01 -2.662570178508758545e-01 -1.700021624565124512e-01 -1.815379112958908081e-01 1.881555281579494476e-02 2.853512950241565704e-02 -5.037431046366691589e-02 -1.896521542221307755e-03 9.314763545989990234e-02 7.355377823114395142e-02 2.758273482322692871e-01 -1.551533788442611694e-01 6.399112194776535034e-02 -9.766493737697601318e-02 1.670595109462738037e-01 1.379284411668777466e-01 -1.328674405813217163e-01 -8.671984821557998657e-02
-3.807688131928443909e-02 -1.441008001565933228e-01 -3.910341765731573105e-03 2.505946755409240723e-01 1.761611253023147583e-01 2.427819222211837769e-01 1.018546428531408310e-02 2.430088669061660767e-01 -2.827438414096832275e-01 2.669544219970703125e-01 -9.237964451313018799e-02 1.843132823705673218e-01 1.968759298324584961e-01 2.595907077193260193e-02 -2.416982054710388184e-01 -1.695375144481658936e-01 -2.134076207876205444e-01 -3.337757289409637451e-01 8.549278974533081055e-02 -1.641189455986022949e-01 -1.969146132469177246e-01 2.365093976259231567e-01 -7.776352763175964355e-02 1.685731858015060425e-01 9.016964584589004517e-02 -7.047910243272781372e-02 -3.313085436820983887e-02 -1.177697926759719849e-01 1.937583088874816895e-01 -2.228168547153472900e-01 -8.670534193515777588e-02 -4.886921122670173645e-02
[truncated: 3,267,137 more chars]
