# Supplementary material for: The Language of Innovation
Source: PLoS One. 2020 Apr 30;15(4):e0230107. doi: 10.1371/journal.pone.0230107 (PMC7194493; doi:10.1371/journal.pone.0230107)
Supplement: S17 File — (GZ) [file pone.0230107.s017.tar.gz › 1995-1999/V2Run_14_VS_4500_embeddings1995-1999ED32.txt]

-1.121746674180030823e-01 -2.151508927345275879e-01 -3.658262193202972412e-01 -1.723635382950305939e-02 -3.802641853690147400e-02 -3.647053986787796021e-02 1.497425287961959839e-01 1.481334865093231201e-01 4.646834731101989746e-02 1.069509312510490417e-01 4.119424149394035339e-02 -2.699728310108184814e-01 2.669144570827484131e-01 1.210708469152450562e-01 8.857827633619308472e-02 1.240947246551513672e-01 -2.830420732498168945e-01 1.341666430234909058e-01 3.877757191658020020e-01 -2.559901773929595947e-01 1.680913418531417847e-01 -8.238666923716664314e-04 2.058334350585937500e-01 -1.286766827106475830e-01 3.903002664446830750e-02 4.043026641011238098e-02 8.542313426733016968e-02 2.367711998522281647e-02 -2.453552000224590302e-02 1.789847016334533691e-01 2.060398608446121216e-01 2.742823958396911621e-01
-1.240327432751655579e-01 -2.917466759681701660e-01 -2.926000952720642090e-01 -2.666697502136230469e-01 7.975264638662338257e-02 9.026486426591873169e-03 -2.097283750772476196e-01 2.502090036869049072e-01 -2.375702559947967529e-02 2.407487630844116211e-01 -1.079288125038146973e-01 -2.734183669090270996e-01 1.019421294331550598e-01 1.660556644201278687e-01 1.619669049978256226e-01 5.639706179499626160e-02 7.267896085977554321e-02 -4.636540636420249939e-02 -1.588145345449447632e-01 -1.107922121882438660e-01 2.096768170595169067e-01 -8.353063464164733887e-02 2.588583528995513916e-01 1.900359094142913818e-01 5.053883045911788940e-02 1.318938732147216797e-01 3.034486174583435059e-01 5.917908623814582825e-02 -1.850433945655822754e-01 -1.447829604148864746e-01 5.536606535315513611e-02 2.112688720226287842e-01
-2.715856730937957764e-01 1.519034504890441895e-01 -1.690261214971542358e-01 -1.009525060653686523e-01 -1.930648535490036011e-01 1.811961829662322998e-01 -2.078324090689420700e-03 1.896521300077438354e-01 -4.246942698955535889e-02 3.659159541130065918e-01 -1.588671654462814331e-02 -3.213271796703338623e-01 2.472757250070571899e-01 3.919106349349021912e-02 1.836706697940826416e-01 2.724071741104125977e-01 -1.551346331834793091e-01 3.274045884609222412e-02 -1.600049287080764771e-01 -1.458657383918762207e-01 -2.072461396455764771e-01 -3.294854238629341125e-02 1.781564354896545410e-01 -1.184349060058593750e-01 -3.861949965357780457e-02 9.711041301488876343e-02 1.895401328802108765e-01 2.397339046001434326e-01 1.275535374879837036e-01 7.044842001050710678e-03 -1.311227977275848389e-01 2.210226505994796753e-01
-1.787567697465419769e-02 1.744664646685123444e-02 -3.896116912364959717e-01 7.620786130428314209e-02 -6.208052858710289001e-02 -1.914496570825576782e-01 1.150121167302131653e-01 1.256164163351058960e-01 6.245170533657073975e-02 -7.095757871866226196e-02 -3.308020830154418945e-01 -1.484749466180801392e-01 2.555228471755981445e-01 -9.759038686752319336e-02 4.352691397070884705e-02 -1.676680333912372589e-02 -1.951752603054046631e-01 6.549744307994842529e-02 -1.368369460105895996e-01 1.049327105283737183e-01 2.113833837211132050e-02 -2.481794804334640503e-01 2.189457118511199951e-01 -2.842930555343627930e-01 -1.730773746967315674e-01 5.973536148667335510e-02 2.291452884674072266e-02 2.939002811908721924e-01 -6.336732953786849976e-02 1.538163274526596069e-01 2.768740057945251465e-01 2.591840922832489014e-01
-4.184476137161254883e-01 4.263261705636978149e-02 -2.618549168109893799e-01 7.127814739942550659e-02 6.441174447536468506e-02 1.180409938097000122e-01 -1.667931377887725830e-01 1.421040296554565430e-01 -7.636575400829315186e-02 5.654552951455116272e-02 1.577814668416976929e-01 -1.824743002653121948e-01 2.854782938957214355e-01 9.262134879827499390e-02 -6.938219070434570312e-02 4.027731418609619141e-01 -7.219253480434417725e-02 -2.893114387989044189e-01 2.165870182216167450e-02 -1.176198646426200867e-01 8.118653297424316406e-02 9.390441700816154480e-04 3.115959167480468750e-01 -7.679516822099685669e-02 -1.009962521493434906e-02 1.502737849950790405e-01 1.874845474958419800e-02 2.893292605876922607e-01 7.524035871028900146e-02 6.178682669997215271e-02 4.919651150703430176e-02 1.660051047801971436e-01
-1.300041675567626953e-01 -3.708285093307495117e-02 -1.431449651718139648e-01 3.862541913986206055e-02 -6.621019542217254639e-02 2.855863273143768311e-01 -2.359152436256408691e-01 8.905784785747528076e-02 -1.439714580774307251e-01 3.801486194133758545e-01 -1.263137459754943848e-01 1.952627487480640411e-02 2.434894740581512451e-01 -1.615933030843734741e-01 -1.139178499579429626e-01 3.399160504341125488e-01 -2.549044787883758545e-01 -5.619975179433822632e-02 -1.512287184596061707e-02 -1.735289394855499268e-01 1.657806783914566040e-01 2.375231561018154025e-04 2.679272294044494629e-01 1.169013157486915588e-01 -1.221514716744422913e-01 -1.968612335622310638e-02 1.079241186380386353e-01 2.945102453231811523e-01 -6.777633726596832275e-02 3.569047152996063232e-02 1.472724718041718006e-03 2.893817424774169922e-01
-1.996847093105316162e-01 -8.395840227603912354e-02 -4.175130128860473633e-01 -1.480749845504760742e-01 -1.440415680408477783e-01 1.448172479867935181e-01 5.808401852846145630e-02 -1.660845987498760223e-02 2.715936303138732910e-01 2.711383700370788574e-01 1.620564460754394531e-01 -3.116586506366729736e-01 1.453795731067657471e-01 -3.379987180233001709e-02 -5.008764192461967468e-02 1.505588367581367493e-02 -2.037484794855117798e-01 -1.231762319803237915e-01 -1.195826828479766846e-01 -2.773164808750152588e-01 7.539419084787368774e-02 -1.416964232921600342e-01 1.985486745834350586e-01 -3.205030038952827454e-02 -7.421094179153442383e-02 -2.157401666045188904e-02 3.554645478725433350e-01 -1.332446280866861343e-02 -2.258171141147613525e-01 1.289156377315521240e-01 9.859783574938774109e-03 -3.823589533567428589e-02
-2.339039444923400879e-01 2.368582878261804581e-03 -5.205992236733436584e-02 -2.458142042160034180e-01 -1.857182234525680542e-01 1.621759533882141113e-01 -1.180282011628150940e-01 1.069898381829261780e-01 -7.423673570156097412e-02 2.306273765861988068e-02 -1.074126958847045898e-01 -2.419891059398651123e-01 1.381454765796661377e-01 9.052932262420654297e-03 -8.298733085393905640e-02 2.509185671806335449e-01 -2.877459526062011719e-01 -4.613295197486877441e-02 -1.795853488147258759e-02 -5.651907064020633698e-03 1.389528214931488037e-01 -2.278839200735092163e-01 1.612115502357482910e-01 -9.388609230518341064e-02 -3.303126692771911621e-01 -1.502280235290527344e-01 1.253889501094818115e-01 3.751184046268463135e-01 6.717865169048309326e-02 1.495421230792999268e-01 3.346078991889953613e-01 1.120432540774345398e-01
-4.496379494667053223e-01 -2.015481442213058472e-01 -8.908107131719589233e-02 2.288189679384231567e-01 -5.650348588824272156e-02 4.345721006393432617e-02 -1.430511772632598877e-01 1.582007855176925659e-01 -4.367034137248992920e-02 6.131770461797714233e-02 8.276659250259399414e-02 -6.399294734001159668e-02 1.413244456052780151e-01 1.368722766637802124e-01 7.224035263061523438e-02 2.020323127508163452e-01 6.681591272354125977e-02 -1.315498203039169312e-01 1.633366644382476807e-01 -4.820125177502632141e-02 2.321077138185501099e-01 -2.002297490835189819e-01 1.544658094644546509e-01 3.018695712089538574e-01 -1.757622659206390381e-01 2.691393252462148666e-03 1.183894947171211243e-01 1.612545102834701538e-01 -1.590302437543869019e-01 3.248154819011688232e-01 -5.582293495535850525e-02 2.836018502712249756e-01
2.088449895381927490e-02 -2.577444016933441162e-01 -3.528934121131896973e-01 -1.319068670272827148e-01 -8.028577268123626709e-02 3.223413527011871338e-01 2.865411154925823212e-02 1.537222266197204590e-01 -8.701566606760025024e-03 1.100905239582061768e-01 3.973835334181785583e-02 -3.176882266998291016e-01 2.309513688087463379e-01 6.910160183906555176e-02 1.283790469169616699e-01 -1.483608186244964600e-01 -4.101451039314270020e-01 -2.506575882434844971e-01 8.086013793945312500e-02 6.443011015653610229e-02 1.987595707178115845e-01 -1.378849148750305176e-01 2.439031302928924561e-01 4.344215616583824158e-02 3.550831228494644165e-02 -7.637139409780502319e-02 1.472780257463455200e-01 1.617382466793060303e-01 -2.994283335283398628e-03 2.476670546457171440e-03 -1.017832085490226746e-01 1.346898227930068970e-01
-1.595865041017532349e-01 -1.947473734617233276e-01 -1.449810415506362915e-01 1.132276840507984161e-02 -7.316980976611375809e-03 -8.008126914501190186e-02 -4.190559312701225281e-02 6.213492900133132935e-02 -4.761653766036033630e-02 1.311210095882415771e-01 9.629257023334503174e-02 -3.986670672893524170e-01 2.512437105178833008e-01 -3.669706881046295166e-01 -6.600068509578704834e-02 1.949809044599533081e-01 -3.818355798721313477e-01 -2.136836647987365723e-01 3.693239390850067139e-02 1.226549409329891205e-02 -2.220145612955093384e-02 4.491202533245086670e-02 2.759824097156524658e-01 8.865909278392791748e-02 -7.651836611330509186e-03 -1.710269972681999207e-02 2.797813713550567627e-01 2.263033539056777954e-01 -6.260083615779876709e-02 9.380045533180236816e-02 1.159105449914932251e-01 2.000932097434997559e-01
-1.943723857402801514e-02 -1.206934526562690735e-01 -1.643927544355392456e-01 -3.728454113006591797e-01 -2.438263595104217529e-01 2.465232908725738525e-01 -4.928280413150787354e-02 -6.231074780225753784e-02 -1.139965429902076721e-01 2.925795912742614746e-01 -5.916900932788848877e-02 -2.875364720821380615e-01 1.430732458829879761e-01 7.536290213465690613e-03 -9.802670776844024658e-02 2.865009009838104248e-01 -9.165356308221817017e-02 -2.168540954589843750e-01 1.222665235400199890e-01 -6.555959582328796387e-02 -3.446953371167182922e-02 2.096754126250743866e-02 2.602776587009429932e-01 -2.046222537755966187e-01 -2.019096165895462036e-02 -1.963177882134914398e-02 3.723382204771041870e-02 3.601226210594177246e-01 -2.235586754977703094e-03 2.180759012699127197e-01 -1.512261573225259781e-02 1.729481816291809082e-01
-9.186796098947525024e-02 -2.783915400505065918e-01 -2.200856357812881470e-01 8.467231690883636475e-02 -1.591979265213012695e-01 1.168327033519744873e-01 -1.733705699443817139e-01 1.129438206553459167e-01 2.133497595787048340e-01 -3.030829429626464844e-01 1.062397956848144531e-01 -3.942865729331970215e-01 2.218065261840820312e-01 -3.802360966801643372e-02 1.607879996299743652e-01 9.826956689357757568e-02 -4.905545711517333984e-02 -1.982327252626419067e-01 -8.979615569114685059e-02 -1.611682027578353882e-01 1.751836948096752167e-02 -1.999789923429489136e-01 6.445179879665374756e-02 1.742451488971710205e-01 -9.907326847314834595e-02 7.979984581470489502e-02 2.695823609828948975e-01 4.461081698536872864e-02 -1.866484582424163818e-01 -7.618460804224014282e-02 1.059636846184730530e-01 3.051074147224426270e-01
-8.816817402839660645e-02 -2.831876575946807861e-01 -1.994112879037857056e-01 1.006375327706336975e-01 1.759427599608898163e-02 -1.403296440839767456e-01 -2.113567888736724854e-01 2.459397315979003906e-01 1.433247029781341553e-01 2.634482458233833313e-02 -2.321067154407501221e-01 -1.729621440172195435e-01 2.482014149427413940e-01 5.654320586472749710e-03 -9.083210676908493042e-02 2.274923473596572876e-01 -1.797620207071304321e-01 8.800920844078063965e-02 -3.787768259644508362e-02 -1.548039913177490234e-01 -8.111882954835891724e-02 -4.892221093177795410e-02 1.448247581720352173e-01 -2.513644993305206299e-01 -1.843691021203994751e-01 3.472620844841003418e-01 1.456164289265871048e-02 1.334225982427597046e-01 5.734815821051597595e-02 1.645912230014801025e-01 -3.294911608099937439e-02 3.842673301696777344e-01
-7.002061605453491211e-02 2.043577656149864197e-02 -2.338637411594390869e-01 -1.583436876535415649e-01 -2.630969583988189697e-01 4.077509947819635272e-05 -2.277548760175704956e-01 3.697398304939270020e-02 -9.445437043905258179e-02 1.636532694101333618e-01 -1.765066981315612793e-01 -1.929752826690673828e-01 3.086532354354858398e-01 3.061120398342609406e-02 4.360761493444442749e-02 2.294454127550125122e-01 -3.796288669109344482e-01 -2.834399640560150146e-01 -8.804829418659210205e-02 6.227903068065643311e-02 1.737939119338989258e-01 -7.050608843564987183e-02 2.353315204381942749e-01 -7.050134986639022827e-02 -1.836163699626922607e-01 -2.716246619820594788e-02 1.507389247417449951e-01 1.322038322687149048e-01 -6.544560194015502930e-02 9.429843723773956299e-02 5.185941979289054871e-02 3.398154079914093018e-01
-4.659469053149223328e-02 -1.460367888212203979e-01 -3.209279179573059082e-01 -1.080437302589416504e-01 -4.621609300374984741e-02 1.653047949075698853e-01 -7.868033647537231445e-02 1.886590272188186646e-01 7.256375998258590698e-02 -1.616970002651214600e-01 7.343818247318267822e-02 -2.752312421798706055e-01 1.505774706602096558e-01 -2.126293182373046875e-01 2.736287377774715424e-02 1.485192775726318359e-01 -3.190841525793075562e-02 6.193245947360992432e-02 2.368871718645095825e-01 -1.483894586563110352e-01 2.104234248399734497e-01 -1.462812721729278564e-01 2.965950369834899902e-01 1.112151145935058594e-01 1.267753448337316513e-02 2.139145880937576294e-01 1.131802052259445190e-01 5.756363645195960999e-02 -2.245232909917831421e-01 -2.432167381048202515e-01 -7.290925830602645874e-02 4.017643630504608154e-01
1.069957539439201355e-01 -2.702619135379791260e-01 -2.717592716217041016e-01 -1.414556354284286499e-01 -2.919647656381130219e-02 8.692304790019989014e-02 -6.774359941482543945e-02 2.045219987630844116e-01 1.256745010614395142e-01 -1.913362368941307068e-02 5.245145410299301147e-02 -2.044516205787658691e-01 1.987201720476150513e-01 2.978257136419415474e-03 1.429574638605117798e-01 6.421193480491638184e-02 -4.733643531799316406e-01 6.713020056486129761e-02 1.087028607726097107e-01 -1.084954887628555298e-01 1.698668450117111206e-01 -2.010996341705322266e-01 1.544345319271087646e-01 5.913808569312095642e-02 1.883871257305145264e-01 7.691378891468048096e-02 3.530741035938262939e-01 2.095668613910675049e-01 1.529944986104965210e-01 -1.871930211782455444e-01 -7.339148968458175659e-02 1.393556445837020874e-01
-2.088072597980499268e-01 -3.401122391223907471e-01 -2.572345137596130371e-01 8.210713416337966919e-02 -1.027295365929603577e-01 -2.443698942661285400e-01 1.888209730386734009e-01 1.478999108076095581e-01 2.160035073757171631e-01 5.722987279295921326e-02 -2.456302791833877563e-01 -1.872197389602661133e-01 5.233470723032951355e-02 -7.103391923010349274e-03 -2.598311603069305420e-01 2.991680055856704712e-02 -3.423631191253662109e-02 6.260538939386606216e-03 1.444085240364074707e-01 -4.394263029098510742e-02 3.536858037114143372e-02 -1.364586409181356430e-02 2.922756075859069824e-01 3.052128478884696960e-02 -1.582822203636169434e-02 4.175007045269012451e-01 9.743983298540115356e-02 2.043040841817855835e-01 1.630518436431884766e-01 7.025665044784545898e-02 -8.037772774696350098e-02 2.189406305551528931e-01
-8.611514419317245483e-02 -1.128711253404617310e-01 -1.646310985088348389e-01 1.231935992836952209e-01 -1.396901160478591919e-01 -8.374135196208953857e-02 -2.149618864059448242e-01 1.521554496139287949e-02 -4.761527106165885925e-02 1.640568524599075317e-01 1.907300651073455811e-01 -3.698869645595550537e-01 2.606388926506042480e-01 -6.155413016676902771e-02 1.697106808423995972e-01 3.867842257022857666e-01 -3.409471362829208374e-02 6.447345018386840820e-02 -3.892232105135917664e-02 -1.617073416709899902e-01 2.269446402788162231e-01 -2.389950305223464966e-01 1.445715576410293579e-01 1.160865426063537598e-01 2.452162280678749084e-02 1.486702859401702881e-01 2.193930372595787048e-02 3.760727345943450928e-01 -5.406542867422103882e-02 1.868772953748703003e-01 -1.699976474046707153e-01 -6.893420219421386719e-02
7.738823443651199341e-02 -2.586679756641387939e-01 -4.508363902568817139e-01 7.297822833061218262e-02 -6.614709645509719849e-02 -6.551401317119598389e-02 -1.053500268608331680e-02 1.698692291975021362e-01 2.147590070962905884e-01 -5.241486057639122009e-02 -2.843926548957824707e-01 -5.065805464982986450e-02 2.747618854045867920e-01 -4.619519039988517761e-02 -1.187544241547584534e-01 1.435125619173049927e-01 -2.057816386222839355e-01 -1.133870631456375122e-01 3.109365887939929962e-02 8.486296981573104858e-02 -1.710644662380218506e-01 -2.693746685981750488e-01 2.620871663093566895e-01 -2.056688964366912842e-01 -1.877039074897766113e-01 2.629573047161102295e-01 3.620975092053413391e-02 1.130717247724533081e-01 -3.720210865139961243e-02 2.773187868297100067e-02 1.571638137102127075e-01 1.213774383068084717e-01
-2.052552551031112671e-01 -2.813389003276824951e-01 -2.780242860317230225e-01 6.533615291118621826e-02 -1.438126415014266968e-01 -1.655226498842239380e-01 -4.563342779874801636e-02 2.000065743923187256e-01 1.394630968570709229e-01 -2.050668150186538696e-01 -2.407456338405609131e-01 -5.309061333537101746e-02 2.920933067798614502e-01 -6.661821901798248291e-02 -2.332889884710311890e-01 1.274413466453552246e-01 -2.769937925040721893e-02 2.680167369544506073e-02 9.283841401338577271e-02 -1.976803541183471680e-01 -8.328810334205627441e-02 -1.606370657682418823e-01 3.257587254047393799e-01 -2.971214056015014648e-01 -4.997046664357185364e-02 1.156468838453292847e-01 -2.539063990116119385e-02 1.737596690654754639e-01 -6.121011450886726379e-02 1.611801832914352417e-01 2.080469578504562378e-01 1.680644154548645020e-01
1.895322352647781372e-01 -1.627308279275894165e-01 -1.931680887937545776e-01 -8.020489662885665894e-02 3.529037535190582275e-02 2.026079893112182617e-01 1.918719112873077393e-01 1.127566322684288025e-01 1.343286782503128052e-01 2.006686031818389893e-01 -2.649749815464019775e-01 -1.020741164684295654e-01 1.234647482633590698e-01 2.225703448057174683e-01 -6.853385269641876221e-02 3.936142474412918091e-02 -1.566110551357269287e-01 -7.985440641641616821e-02 -2.641236037015914917e-02 -1.366241574287414551e-01 1.268809437751770020e-01 -8.431262522935867310e-02 1.895524859428405762e-01 -1.977847963571548462e-01 -1.637896895408630371e-01 2.239073067903518677e-01 -3.604032099246978760e-02 3.481124639511108398e-01 -3.188800215721130371e-01 2.471450269222259521e-01 2.848706543445587158e-01 1.311138924211263657e-02
-2.325685620307922363e-01 1.504911109805107117e-03 -5.087378621101379395e-01 6.043838709592819214e-02 3.985807299613952637e-02 -1.088978573679924011e-01 1.964039802551269531e-01 1.550666093826293945e-01 4.071399569511413574e-02 1.586442142724990845e-01 1.203522235155105591e-01 -5.266035795211791992e-01 7.585976272821426392e-02 -6.956417858600616455e-02 1.185638681054115295e-01 4.910714179277420044e-02 -7.294439524412155151e-02 2.600533328950405121e-02 -3.706488013267517090e-02 -1.694843024015426636e-01 -1.015982218086719513e-02 -2.697845995426177979e-01 5.909363552927970886e-02 1.679266840219497681e-01 -8.283577859401702881e-03 1.504457890987396240e-01 8.474907279014587402e-02 2.298403531312942505e-01 -1.617709696292877197e-01 8.496081084012985229e-02 -7.010393589735031128e-02 -1.430433359928429127e-03
-2.067299932241439819e-01 -7.687985897064208984e-02 -3.115090131759643555e-01 -1.281900703907012939e-01 -1.804752624593675137e-03 1.830889470875263214e-02 -2.200727723538875580e-02 -6.364193279296159744e-03 -2.796453535556793213e-01 3.124283552169799805e-01 -9.902621060609817505e-02 -4.780281186103820801e-01 1.352228522300720215e-01 -3.407711163163185120e-02 -4.009420797228813171e-02 2.514988780021667480e-01 -2.740815281867980957e-01 2.424554526805877686e-02 2.046267539262771606e-01 -1.267189625650644302e-02 1.337756961584091187e-01 -5.994676798582077026e-02 2.296420037746429443e-01 7.223644852638244629e-02 -6.004872918128967285e-02 -1.648522168397903442e-02 -4.746906831860542297e-02 3.020165264606475830e-01 1.267238557338714600e-01 6.051116809248924255e-02 -9.931055456399917603e-02 1.202929019927978516e-01
-2.318967729806900024e-01 -5.256247147917747498e-02 -2.408784329891204834e-01 -2.278258651494979858e-01 -2.559597492218017578e-01 3.604133129119873047e-01 -9.435328841209411621e-02 1.073770374059677124e-01 -2.120730280876159668e-01 9.204080700874328613e-02 -1.716725900769233704e-02 -1.377320010215044022e-02 2.371945828199386597e-01 -2.202392816543579102e-01 6.306932773441076279e-03 2.803227491676807404e-02 3.955804929137229919e-02 -1.413255184888839722e-01 3.163046017289161682e-02 9.117306023836135864e-02 -6.791232153773307800e-03 -6.639599055051803589e-02 3.570430576801300049e-01 -5.566881597042083740e-02 -1.694223284721374512e-01 3.439539670944213867e-02 2.393856644630432129e-01 1.297665238380432129e-01 2.346144765615463257e-01 2.962125539779663086e-01 9.748778305947780609e-03 2.129994332790374756e-01
-1.223657280206680298e-01 -1.848821341991424561e-01 -3.786069452762603760e-01 1.642230004072189331e-01 3.414116054773330688e-02 1.547841280698776245e-01 -8.590417355298995972e-02 -1.459424942731857300e-01 1.352460533380508423e-01 2.397544533014297485e-01 1.600765734910964966e-01 1.682365089654922485e-01 2.156478166580200195e-01 -1.659567654132843018e-01 3.400335013866424561e-01 1.247093081474304199e-01 2.089856378734111786e-02 3.071421012282371521e-02 1.465248912572860718e-01 -3.953109979629516602e-01 6.178888678550720215e-02 -1.475455909967422485e-01 2.348954230546951294e-01 -1.754065975546836853e-03 -1.216895133256912231e-01 1.804873719811439514e-02 8.097472786903381348e-02 1.878616809844970703e-01 -1.336940973997116089e-01 -7.209587842226028442e-02 1.928114593029022217e-01 1.212005838751792908e-01
7.578557729721069336e-02 -2.685092985630035400e-01 -2.853346765041351318e-01 8.224375545978546143e-02 1.449912339448928833e-01 -5.492595490068197250e-03 -5.002521723508834839e-02 2.264573276042938232e-01 3.008212149143218994e-01 2.152934223413467407e-01 1.459881514310836792e-01 -1.571691334247589111e-01 -2.664720825850963593e-02 -1.506361812353134155e-01 4.273708909749984741e-02 -1.962459385395050049e-01 -9.027960151433944702e-02 -2.217820137739181519e-01 8.989625424146652222e-02 -2.482362538576126099e-01 -5.132149904966354370e-02 7.322718203067779541e-02 3.157795667648315430e-01 -2.259228676557540894e-01 4.812457039952278137e-02 -9.817983955144882202e-02 9.228099882602691650e-02 2.162928283214569092e-01 1.647434681653976440e-01 2.352453023195266724e-01 2.428686171770095825e-01 1.342680454254150391e-01
-2.462408840656280518e-01 -2.470491528511047363e-01 -2.053463310003280640e-01 -1.223184913396835327e-01 -2.790039181709289551e-01 1.277516875416040421e-02 -5.065708607435226440e-02 1.365510523319244385e-01 -1.005946770310401917e-01 -9.470234811305999756e-02 2.709853053092956543e-01 5.546428635716438293e-02 1.210073381662368774e-02 1.171749159693717957e-01 1.896091699600219727e-01 1.264093071222305298e-01 1.630515009164810181e-01 6.398919224739074707e-02 7.157620042562484741e-02 -4.436708986759185791e-02 -7.751060277223587036e-02 4.913593083620071411e-02 1.804199516773223877e-01 2.455620765686035156e-01 -2.039206326007843018e-01 3.842005729675292969e-01 5.906939879059791565e-02 1.979372501373291016e-01 8.092458546161651611e-02 -4.939847066998481750e-02 4.056822955608367920e-01 1.269045621156692505e-01
-6.150119006633758545e-02 -3.822386963292956352e-03 1.617350988090038300e-02 -6.649345904588699341e-02 -2.834295332431793213e-01 1.537925601005554199e-01 -1.953680962324142456e-01 1.680285930633544922e-01 1.544994674623012543e-02 2.069671601057052612e-01 -1.350424438714981079e-01 -2.968553006649017334e-01 3.338326513767242432e-01 3.341618180274963379e-02 -1.152934581041336060e-01 5.633447691798210144e-02 -3.806808888912200928e-01 -1.389890313148498535e-01 1.170875728130340576e-01 -1.389355049468576908e-03 -1.267768070101737976e-02 -2.532505691051483154e-01 2.535656094551086426e-01 9.444018825888633728e-03 3.874693438410758972e-02 1.604232937097549438e-01 1.042642965912818909e-01 2.482850700616836548e-01 -1.604486703872680664e-01 3.026676550507545471e-02 1.996567547321319580e-01 2.641362845897674561e-01
-1.003138124942779541e-01 -4.538872092962265015e-02 -3.619721531867980957e-01 1.905306875705718994e-01 1.217283755540847778e-01 2.620945572853088379e-01 7.113885134458541870e-02 8.701390773057937622e-02 -6.267534941434860229e-02 4.083383083343505859e-02 -1.495629921555519104e-02 -2.373387664556503296e-02 2.861700952053070068e-01 -5.529245734214782715e-02 2.375925481319427490e-01 -1.099098622798919678e-01 -9.574183821678161621e-02 -3.340853378176689148e-02 1.933002262376248837e-03 -3.517721891403198242e-01 -1.378168445080518723e-02 -2.251378595829010010e-01 7.153443247079849243e-02 -1.142193675041198730e-01 -2.203246951103210449e-01 1.419488340616226196e-01 1.065372601151466370e-01 2.865630090236663818e-01 -2.768669724464416504e-01 -1.254989504814147949e-01 3.268434107303619385e-01 -8.996007032692432404e-03
-1.220759600400924683e-01 8.934717625379562378e-02 -2.769021093845367432e-01 -2.300388813018798828e-01 -2.608445286750793457e-01 2.202818691730499268e-01 -1.448956876993179321e-01 1.850789487361907959e-01 -2.740622758865356445e-01 -5.218904837965965271e-02 4.256451129913330078e-02 -2.804501950740814209e-01 1.166892349720001221e-01 -1.163243949413299561e-01 -1.067943200469017029e-01 1.592668443918228149e-01 -2.240641601383686066e-02 -1.685981452465057373e-02 9.363455325365066528e-02 -5.713201686739921570e-02 2.341533899307250977e-01 -2.245435863733291626e-02 2.272684127092361450e-01 -2.877507209777832031e-01 1.958316564559936523e-02 5.216922983527183533e-02 1.579914838075637817e-01 1.034016460180282593e-01 3.022743165493011475e-01 2.005742639303207397e-01 2.258572429418563843e-01 1.718185096979141235e-01
-1.138742715120315552e-01 -1.446380019187927246e-01 -4.052672088146209717e-01 -1.974396556615829468e-01 -1.351329386234283447e-01 3.072645962238311768e-01 3.416622802615165710e-02 -4.098737612366676331e-02 6.136540323495864868e-02 -1.188077554106712341e-01 3.677161410450935364e-02 -3.778465390205383301e-01 3.844897449016571045e-01 -2.690021693706512451e-02 2.895377576351165771e-01 -3.683424438349902630e-04 2.444435097277164459e-02 -7.592459022998809814e-02 2.580085024237632751e-02 -1.504415925592184067e-02 1.005991995334625244e-01 -1.577181182801723480e-02 -5.880124401301145554e-03 1.098199263215065002e-01 -1.605436503887176514e-01 1.914756894111633301e-01 2.525066733360290527e-01 1.261954288929700851e-02 -5.393490567803382874e-02 2.938870340585708618e-03 -3.289070725440979004e-02 3.048051595687866211e-01
2.516258321702480316e-02 2.423563003540039062e-01 -2.223275005817413330e-01 -1.161208227276802063e-01 -3.194733262062072754e-01 1.674003303050994873e-01 -5.432561039924621582e-02 -6.375346332788467407e-02 6.233121454715728760e-02 3.246637061238288879e-02 -9.926176071166992188e-02 -2.469163537025451660e-01 2.206110656261444092e-01 -2.525455951690673828e-01 1.850302815437316895e-01 2.160059213638305664e-01 -1.668861955404281616e-01 1.183142792433500290e-02 -9.907334297895431519e-02 -7.522127777338027954e-02 2.067722529172897339e-01 -1.248828228563070297e-02 1.752060502767562866e-01 -2.014463394880294800e-02 -2.624194324016571045e-01 2.300828509032726288e-02 1.419284790754318237e-01 2.989569306373596191e-01 2.642945647239685059e-01 2.957931458950042725e-01 -5.387463141232728958e-03 1.332176029682159424e-01
-1.619176715612411499e-01 6.580603867769241333e-02 -2.477078437805175781e-01 -3.248323872685432434e-02 -3.218455314636230469e-01 1.708998084068298340e-01 -3.480348885059356689e-01 7.350903004407882690e-02 4.174868389964103699e-02 -8.218280971050262451e-03 -5.329822376370429993e-02 -2.797846496105194092e-01 4.462879300117492676e-01 -1.848136782646179199e-01 -8.727439492940902710e-02 3.702385351061820984e-02 -6.990171223878860474e-02 -1.722700148820877075e-01 -9.539300948381423950e-02 -1.917082220315933228e-01 -1.025705337524414062e-01 -2.270451635122299194e-01 2.504670023918151855e-01 1.272780448198318481e-01 -1.773126274347305298e-01 -1.152275130152702332e-01 1.526519060134887695e-01 9.646041691303253174e-02 9.316847473382949829e-02 6.413573771715164185e-02 4.065272957086563110e-02 9.632172435522079468e-02
-1.559632718563079834e-01 -3.089453466236591339e-02 -6.948194652795791626e-02 2.429460436105728149e-01 -1.548986732959747314e-01 1.611792715266346931e-03 -2.441002130508422852e-01 2.286117225885391235e-01 9.112626314163208008e-02 1.979542672634124756e-01 1.118514463305473328e-01 -2.275573909282684326e-01 3.481013178825378418e-01 2.081976979970932007e-01 6.378675252199172974e-02 1.753122210502624512e-01 1.214711833745241165e-02 -1.268245428800582886e-01 1.835016012191772461e-01 -1.698064655065536499e-01 3.627114892005920410e-01 1.722214818000793457e-01 7.675201445817947388e-02 6.602972000837326050e-02 -8.687720447778701782e-02 1.718035712838172913e-02 2.170293629169464111e-01 2.452396303415298462e-01 -7.579637318849563599e-02 2.190014421939849854e-01 -4.488127306103706360e-02 2.071258127689361572e-01
1.252101212739944458e-01 -2.318061292171478271e-01 -3.520604670047760010e-01 2.476063184440135956e-02 -4.706904292106628418e-02 -1.056790873408317566e-01 5.737324431538581848e-02 4.976524971425533295e-03 -9.323645383119583130e-02 1.163916364312171936e-01 -3.713494241237640381e-01 1.708620786666870117e-01 2.116339653730392456e-01 1.188351511955261230e-01 -5.186869576573371887e-02 9.897952526807785034e-02 2.285190671682357788e-02 1.647748798131942749e-01 1.404905170202255249e-01 -8.889551274478435516e-03 -3.920495882630348206e-02 -2.332119345664978027e-01 2.251766771078109741e-01 -1.185246780514717102e-01 -5.259856581687927246e-02 3.102906942367553711e-01 7.498367130756378174e-02 3.258922398090362549e-01 -2.416801452636718750e-01 4.699819535017013550e-02 1.625401675701141357e-01 2.500335574150085449e-01
-2.730813436210155487e-02 -1.814884841442108154e-01 -1.839862614870071411e-01 -1.476587504148483276e-01 -8.977748453617095947e-02 4.175745248794555664e-01 -1.700057685375213623e-01 2.729991674423217773e-01 3.856889158487319946e-02 6.688906997442245483e-02 -2.329839617013931274e-01 -2.889294326305389404e-01 -8.981237560510635376e-02 -1.646417230367660522e-01 1.445289701223373413e-03 1.022310554981231689e-01 -2.328155636787414551e-01 -1.575777828693389893e-01 -6.315895915031433105e-02 -1.806626170873641968e-01 -4.056453704833984375e-02 -1.901516765356063843e-01 1.487378478050231934e-01 1.151909381151199341e-01 -1.765160560607910156e-01 -8.527369238436222076e-03 -9.895948693156242371e-03 5.095137283205986023e-02 1.040151864290237427e-01 -1.759843975305557251e-01 -3.552201017737388611e-02 4.118497371673583984e-01
-4.346733540296554565e-02 8.625757694244384766e-02 -1.378311365842819214e-01 2.594473538920283318e-03 -1.003430858254432678e-01 5.714132916182279587e-03 -3.121269047260284424e-01 1.718414127826690674e-01 -2.945142984390258789e-02 -9.100205264985561371e-03 -9.451784938573837280e-02 -4.026620090007781982e-01 2.095725685358047485e-01 -8.506789803504943848e-02 -1.771237254142761230e-01 1.502530723810195923e-01 -4.120077788829803467e-01 -1.832231879234313965e-01 3.251942992210388184e-02 -2.664795815944671631e-01 4.377095028758049011e-02 -4.991569370031356812e-02 1.707403510808944702e-01 -1.948749274015426636e-02 5.251357331871986389e-02 2.301167510449886322e-02 1.460506618022918701e-01 2.075866311788558960e-01 -4.905167594552040100e-02 7.966770231723785400e-02 1.750120371580123901e-01 3.755843341350555420e-01
-2.180617898702621460e-01 4.920617118477821350e-02 -1.350603103637695312e-01 -1.803984344005584717e-01 -5.685110390186309814e-02 -1.043854504823684692e-01 -6.761462986469268799e-02 1.059586107730865479e-01 -3.005031310021877289e-02 1.138195097446441650e-01 -2.572430670261383057e-01 -1.841659247875213623e-01 3.123840093612670898e-01 -1.411231607198715210e-02 -1.598403304815292358e-01 4.336858913302421570e-02 -3.540597558021545410e-01 -2.358062118291854858e-01 4.345265030860900879e-02 -1.389163881540298462e-01 7.481966912746429443e-02 -1.174089014530181885e-01 2.906755506992340088e-01 1.419757306575775146e-01 -1.366589069366455078e-01 -5.506302416324615479e-02 2.354938387870788574e-01 2.442652136087417603e-01 -2.148747444152832031e-01 1.837117224931716919e-01 1.816871613264083862e-01 2.328327596187591553e-01
-1.726036816835403442e-01 -1.092104315757751465e-01 -2.006495147943496704e-01 -5.243628472089767456e-02 -2.820887267589569092e-01 2.942785322666168213e-01 7.992787659168243408e-02 4.543426260352134705e-02 -1.282951682806015015e-01 1.013547629117965698e-01 -1.164369955658912659e-01 -3.428108096122741699e-01 2.089303545653820038e-02 9.824608266353607178e-02 1.474516987800598145e-01 2.539668083190917969e-01 -1.008838862180709839e-01 2.251204252243041992e-01 -2.016530483961105347e-01 -2.236186861991882324e-01 2.444537281990051270e-01 -6.445663515478372574e-03 2.215003222227096558e-01 -5.841250717639923096e-02 -1.846937090158462524e-01 1.849012523889541626e-01 3.117278814315795898e-01 1.002638190984725952e-01 1.058219373226165771e-01 -1.774578094482421875e-01 -9.301899001002311707e-03 -6.635084003210067749e-02
-8.339378982782363892e-02 7.948663830757141113e-02 -1.358420103788375854e-01 -1.615729928016662598e-01 -2.850834727287292480e-01 2.174634039402008057e-01 -2.074559181928634644e-01 1.323607861995697021e-01 -2.211892753839492798e-01 8.153997361660003662e-02 -2.492079585790634155e-01 -2.914752662181854248e-01 1.330592483282089233e-01 8.083305507898330688e-02 -1.529892534017562866e-02 2.226869910955429077e-01 -2.997362613677978516e-01 -1.767846643924713135e-01 -8.157723397016525269e-02 7.944419980049133301e-03 5.778497457504272461e-02 -5.228166282176971436e-02 1.391611546277999878e-01 2.306752651929855347e-02 -1.544089466333389282e-01 1.275473088026046753e-01 9.904274344444274902e-02 2.721462845802307129e-01 -3.775344789028167725e-02 3.126106858253479004e-01 2.595390677452087402e-01 1.790870279073715210e-01
9.037427604198455811e-02 -5.302403569221496582e-01 -3.743942677974700928e-01 -1.363619714975357056e-01 -1.419331319630146027e-02 -4.886092618107795715e-02 -1.634423732757568359e-01 1.856436133384704590e-01 1.775003820657730103e-01 1.598229259252548218e-01 -2.573588863015174866e-02 -5.854566767811775208e-02 1.865953207015991211e-01 1.145604178309440613e-01 9.387265890836715698e-02 -2.389743924140930176e-01 -3.513630032539367676e-01 -1.160257775336503983e-02 1.287679970264434814e-01 -6.576686352491378784e-02 6.865051388740539551e-02 -4.747237637639045715e-02 2.219543419778347015e-02 -1.103691533207893372e-01 -5.775939673185348511e-03 4.705408215522766113e-02 -2.408071234822273254e-02 8.305111527442932129e-02 2.122420221567153931e-01 8.159391582012176514e-02 2.206128537654876709e-01 -1.972495466470718384e-01
-2.368658035993576050e-01 -1.471260637044906616e-01 -2.371128201484680176e-01 9.936535358428955078e-02 5.891808494925498962e-02 2.377929240465164185e-01 7.281292974948883057e-02 1.238691285252571106e-01 -3.301298990845680237e-02 4.870798811316490173e-02 -1.222917530685663223e-02 -3.256927058100700378e-02 3.847485482692718506e-01 2.261239476501941681e-02 2.446634471416473389e-01 -5.374640971422195435e-02 -1.325651705265045166e-01 2.162190973758697510e-01 1.730006337165832520e-01 -1.868148148059844971e-01 -6.051334552466869354e-03 -1.030698195099830627e-01 7.901816070079803467e-02 1.568037420511245728e-01 -3.312346041202545166e-01 3.507569432258605957e-01 1.038543134927749634e-01 2.668811678886413574e-01 -2.505465745925903320e-01 -1.132829580456018448e-02 9.381680935621261597e-02 4.919398576021194458e-02
-1.919272840023040771e-01 -3.276337087154388428e-01 -2.665801048278808594e-01 1.595506966114044189e-01 2.631809562444686890e-02 1.559882611036300659e-02 1.170349642634391785e-01 3.754291683435440063e-02 2.031129598617553711e-02 1.442584842443466187e-01 -6.100311875343322754e-02 -5.932947397232055664e-01 -4.151730611920356750e-02 -1.119545251131057739e-01 -6.781087722629308701e-03 4.441944658756256104e-01 -5.535913631319999695e-02 -1.313946694135665894e-01 8.687657117843627930e-02 -5.121962726116180420e-02 -8.359272778034210205e-02 7.140672951936721802e-02 -1.541560143232345581e-02 -5.387799814343452454e-02 -4.457784444093704224e-02 1.508425623178482056e-01 1.537947505712509155e-01 2.280642241239547729e-01 1.315860822796821594e-02 7.179517415352165699e-04 5.452721193432807922e-02 7.361813634634017944e-02
6.488789618015289307e-02 -2.009819746017456055e-01 -3.951597511768341064e-01 2.099636197090148926e-01 -1.371495872735977173e-01 -9.964953176677227020e-03 1.432575583457946777e-01 1.217212304472923279e-01 1.401740759611129761e-01 3.369715511798858643e-01 -2.282616943120956421e-01 9.039840102195739746e-02 1.884288936853408813e-01 -2.011890262365341187e-01 -1.998788118362426758e-01 1.113492995500564575e-01 -1.495690047740936279e-01 1.230769455432891846e-01 2.473834455013275146e-01 -5.147095769643783569e-02 -2.394585125148296356e-02 4.137602448463439941e-02 1.952223014086484909e-03 -9.929451346397399902e-02 -2.114697992801666260e-01 -6.204285100102424622e-02 -1.314713209867477417e-01 2.851226031780242920e-01 -2.262427955865859985e-01 1.950648277997970581e-01 1.633690744638442993e-01 5.016137287020683289e-02
6.593644618988037109e-02 -6.350855529308319092e-02 -2.628232240676879883e-01 8.332218229770660400e-02 -2.533559128642082214e-02 -9.570563584566116333e-02 1.501889377832412720e-01 1.822594553232192993e-01 -1.077927555888891220e-02 7.935499399900436401e-02 -2.670186460018157959e-01 -6.243202462792396545e-02 3.367223739624023438e-01 -1.049814894795417786e-01 -1.401894986629486084e-01 1.835457533597946167e-01 -1.063210144639015198e-01 4.849273338913917542e-02 2.668632008135318756e-02 2.095883898437023163e-02 9.759454987943172455e-03 -3.958430886268615723e-01 1.844074726104736328e-01 -3.023101389408111572e-01 -1.965019293129444122e-02 2.697959840297698975e-01 -4.172402899712324142e-03 2.245936989784240723e-01 -5.597919225692749023e-02 8.797089010477066040e-02 2.903083860874176025e-01 2.736599147319793701e-01
-1.783258020877838135e-01 3.055360168218612671e-02 -3.740273118019104004e-01 -6.400427967309951782e-02 -3.350728377699851990e-02 1.440698206424713135e-01 1.010117754340171814e-01 2.598520219326019287e-01 2.721083164215087891e-01 -1.427248120307922363e-01 -3.899806365370750427e-02 -1.429935842752456665e-01 2.057974487543106079e-01 1.381676644086837769e-01 7.244667410850524902e-02 -7.199264317750930786e-02 -1.288196165114641190e-02 -1.610422581434249878e-01 2.178277522325515747e-01 -5.381840094923973083e-02 3.657308220863342285e-01 1.746940463781356812e-01 -3.213667497038841248e-02 -2.664298117160797119e-01 -2.674053311347961426e-01 1.415862441062927246e-01 1.957684755325317383e-01 2.965829707682132721e-02 1.559238135814666748e-01 -1.568252220749855042e-02 -6.356750428676605225e-02 2.516267001628875732e-01
-1.084782853722572327e-01 -8.389547467231750488e-02 -1.429519243538379669e-02 -2.723802328109741211e-01 -3.143186867237091064e-01 1.915384083986282349e-01 -7.937776297330856323e-02 1.355907022953033447e-01 -2.186974287033081055e-01 6.019783020019531250e-02 2.412638813257217407e-02 -3.755710646510124207e-02 1.669097989797592163e-01 -8.969116210937500000e-02 -1.485164463520050049e-01 3.701073229312896729e-01 -2.636481225490570068e-01 1.745787449181079865e-02 7.477363944053649902e-02 1.078285183757543564e-02 9.761728346347808838e-02 9.078346937894821167e-02 1.013303846120834351e-01 -7.682105991989374161e-03 -2.555264234542846680e-01 4.912200197577476501e-02 1.610924005508422852e-01 3.345573246479034424e-01 7.138517498970031738e-02 2.574521899223327637e-01 9.444293379783630371e-02 3.297602534294128418e-01
-2.226371616125106812e-01 -1.394967138767242432e-01 -3.836578428745269775e-01 -1.310305595397949219e-01 -1.025058329105377197e-01 3.058369457721710205e-01 -6.735789775848388672e-02 6.345583498477935791e-02 1.258306056261062622e-01 1.623457074165344238e-01 2.021901607513427734e-01 -2.208029329776763916e-01 2.447649091482162476e-01 -1.500763893127441406e-01 1.677569001913070679e-01 3.587611615657806396e-01 -3.765134215354919434e-01 3.152824193239212036e-02 -7.453512400388717651e-02 -8.494242280721664429e-02 5.277992039918899536e-02 -3.250705450773239136e-02 7.147796452045440674e-02 1.148866415023803711e-01 1.641791760921478271e-01 1.663093119859695435e-01 8.189456909894943237e-02 -3.250628337264060974e-02 -7.375774532556533813e-02 1.737942397594451904e-01 8.056303113698959351e-02 -2.655277401208877563e-02
-2.121878862380981445e-01 -4.258860945701599121e-01 -3.384991288185119629e-01 2.316709011793136597e-01 6.814549211412668228e-03 -1.427664458751678467e-01 -4.974434524774551392e-02 1.272482573986053467e-01 -3.285004571080207825e-02 1.011382266879081726e-01 -1.628540009260177612e-01 -1.277276724576950073e-01 5.423314496874809265e-02 -3.114987723529338837e-02 -3.408504426479339600e-01 1.103857159614562988e-01 -1.953918635845184326e-01 1.080881580710411072e-01 6.357184052467346191e-02 -6.053185835480690002e-02 -2.424761354923248291e-01 -3.025152683258056641e-01 1.721425056457519531e-01 -6.053047254681587219e-02 -1.392700374126434326e-01 1.513552814722061157e-01 5.759692564606666565e-02 1.768088638782501221e-01 2.480845525860786438e-02 1.748449355363845825e-01 1.906566880643367767e-02 1.738471537828445435e-01
-4.180517420172691345e-02 -3.672789409756660461e-02 -6.466254591941833496e-02 -8.191625028848648071e-02 -1.325637698173522949e-01 8.648535609245300293e-02 -2.148061394691467285e-01 8.087667822837829590e-02 -6.467173248529434204e-02 4.247862845659255981e-02 -3.410363569855690002e-02 -2.471655905246734619e-01 1.452571898698806763e-01 -1.686933636665344238e-01 -4.726707190275192261e-02 4.277193844318389893e-01 -2.252335548400878906e-01 3.639624640345573425e-02 1.202044636011123657e-01 -2.421555574983358383e-03 1.336079686880111694e-01 -3.018900193274021149e-02 2.368608117103576660e-01 -1.899500340223312378e-01 -2.727692425251007080e-01 1.329097151756286621e-01 3.381880521774291992e-01 7.791142165660858154e-02 5.044766515493392944e-02 3.285765647888183594e-01 2.302198708057403564e-01 2.276532351970672607e-01
-3.599546253681182861e-01 -2.070439010858535767e-01 -1.654023528099060059e-01 -2.179489433765411377e-01 -1.116367131471633911e-01 4.676887020468711853e-02 -3.321413323283195496e-02 1.825728453695774078e-02 2.925872243940830231e-02 1.744294464588165283e-01 1.124602928757667542e-01 -3.153775036334991455e-01 3.402520418167114258e-01 -3.975055366754531860e-02 4.787017591297626495e-03 -1.428007632493972778e-01 1.902057379484176636e-01 1.570390537381172180e-02 2.722622156143188477e-01 -1.208550855517387390e-01 6.674942560493946075e-03 -1.847791373729705811e-01 1.197321265935897827e-01 -2.410384714603424072e-01 2.693260312080383301e-01 5.265292897820472717e-02 1.709171533584594727e-01 1.693396568298339844e-01 -1.827544718980789185e-01 -1.495660692453384399e-01 1.754965484142303467e-01 6.256338953971862793e-02
-2.102997004985809326e-01 -5.499934032559394836e-02 -1.247572898864746094e-01 -1.187314242124557495e-01 -2.639194130897521973e-01 -1.829318143427371979e-02 -1.315414607524871826e-01 7.436629384756088257e-02 1.043734606355428696e-02 1.553349196910858154e-01 -1.323687434196472168e-01 -3.051939308643341064e-01 -1.718608289957046509e-02 -3.948452323675155640e-02 -7.511743903160095215e-02 3.748953714966773987e-02 -4.734840691089630127e-01 -6.293299794197082520e-02 2.135541290044784546e-01 5.290619283914566040e-02 1.009286846965551376e-03 1.202531456947326660e-01 5.576919764280319214e-02 2.492839843034744263e-01 -8.681855350732803345e-02 8.771896362304687500e-02 -3.251529051340185106e-05 3.724755048751831055e-01 -3.688997030258178711e-02 1.199286431074142456e-01 3.453253209590911865e-01 2.030534297227859497e-01
-1.964015215635299683e-01 -2.881413400173187256e-01 -3.870953321456909180e-01 -1.006164625287055969e-01 -9.129299968481063843e-02 2.750606834888458252e-01 -1.441783905029296875e-01 -1.475949883460998535e-01 5.111696198582649231e-03 2.158278077840805054e-01 1.472644060850143433e-01 -1.410013288259506226e-01 3.709446638822555542e-02 1.623121500015258789e-01 8.009303361177444458e-02 2.908890545368194580e-01 -2.335161715745925903e-01 4.395199194550514221e-02 -3.166538430377840996e-03 -2.758924663066864014e-01 8.112035691738128662e-02 -1.670329868793487549e-01 4.521733149886131287e-02 -1.238841116428375244e-01 -6.406840402632951736e-03 1.360050439834594727e-01 2.962726354598999023e-01 1.990186125040054321e-01 -1.811406910419464111e-01 -1.285533010959625244e-01 4.167078062891960144e-02 -5.900992453098297119e-02
-1.234678179025650024e-01 -1.365675479173660278e-01 -3.184020519256591797e-01 9.954110532999038696e-02 1.109376475214958191e-01 2.291759699583053589e-01 1.059384644031524658e-01 5.125536024570465088e-02 5.256791412830352783e-02 2.569983899593353271e-01 -4.001522064208984375e-02 -6.958641856908798218e-02 1.543713063001632690e-01 -1.232091709971427917e-02 2.569082677364349365e-01 -7.104608416557312012e-02 -5.370916798710823059e-03 1.215895451605319977e-02 2.758668959140777588e-01 -4.060703217983245850e-01 -1.180584076792001724e-02 -4.131228923797607422e-01 1.919153481721878052e-01 -5.151857808232307434e-02 -2.692243754863739014e-01 2.002046257257461548e-01 1.717732660472393036e-02 1.360699683427810669e-01 -1.076298281550407410e-01 -7.835805416107177734e-02 7.266708463430404663e-02 2.188557991757988930e-03
-4.975725710391998291e-01 -2.479858994483947754e-01 -1.661744266748428345e-01 -3.390206024050712585e-02 -1.086726859211921692e-01 -2.082705311477184296e-02 -6.212937831878662109e-02 2.055128663778305054e-02 -1.253063827753067017e-01 6.280267238616943359e-02 4.593916237354278564e-02 -1.278816163539886475e-01 2.508755326271057129e-01 -1.623278409242630005e-01 1.107191517949104309e-01 1.313952952623367310e-01 1.280105393379926682e-02 -6.334471050649881363e-03 5.781029909849166870e-02 -2.030815631151199341e-01 -7.310856133699417114e-02 -3.848847150802612305e-01 1.636473834514617920e-01 -1.283769905567169189e-01 1.518413871526718140e-01 -1.482536643743515015e-01 3.333835601806640625e-01 9.101468324661254883e-02 -2.616749107837677002e-01 -5.660883337259292603e-02 4.163667932152748108e-02 9.647566080093383789e-02
-3.333768844604492188e-01 -1.899505108594894409e-01 -2.502962648868560791e-01 -6.963060796260833740e-02 -4.692000150680541992e-02 -9.903119504451751709e-02 1.376911550760269165e-01 -3.136031329631805420e-02 -5.750276520848274231e-02 1.976720839738845825e-01 1.693075150251388550e-02 -3.157546818256378174e-01 -7.949031889438629150e-02 -4.448252916336059570e-02 -6.437300145626068115e-02 3.276375234127044678e-01 -3.189231455326080322e-01 -6.268169730901718140e-02 2.436013817787170410e-01 -3.260002434253692627e-01 3.560710698366165161e-02 -1.395434141159057617e-01 7.416065037250518799e-02 3.266216069459915161e-02 -2.445188350975513458e-02 6.219438463449478149e-02 7.210467755794525146e-02 1.503622233867645264e-01 1.156891733407974243e-01 -2.877661585807800293e-01 -1.056247279047966003e-01 2.301857322454452515e-01
-3.271114230155944824e-01 -1.503554284572601318e-01 -6.772068887948989868e-02 -1.932133734226226807e-01 -2.501298487186431885e-01 8.853220939636230469e-02 6.076058372855186462e-02 -3.928521275520324707e-02 2.761392667889595032e-02 1.778661459684371948e-01 -6.275965273380279541e-02 -1.033082529902458191e-01 3.330989778041839600e-01 -1.117794588208198547e-01 5.654697492718696594e-02 -2.872811816632747650e-02 -1.851459443569183350e-01 -3.337073326110839844e-01 -1.883213073015213013e-01 -6.404345482587814331e-02 3.396569564938545227e-02 -2.293363660573959351e-01 -1.045915409922599792e-01 -4.501425847411155701e-02 1.900410354137420654e-01 1.199994012713432312e-01 7.690997421741485596e-02 3.652056157588958740e-01 4.650408402085304260e-02 1.963962912559509277e-01 1.160795986652374268e-01 2.870856225490570068e-01
-6.830683350563049316e-02 -7.348477095365524292e-02 -4.119929671287536621e-01 8.355062454938888550e-02 -1.984702050685882568e-01 -4.644367145374417305e-04 4.395150393247604370e-02 1.427623927593231201e-01 2.501313090324401855e-01 4.971234127879142761e-02 -1.584290564060211182e-01 -8.260086923837661743e-02 1.795929111540317535e-02 -2.193098654970526695e-03 -1.790480166673660278e-01 8.287686109542846680e-02 -2.114713639020919800e-01 8.775125443935394287e-02 -7.992048747837543488e-03 -2.557727992534637451e-01 -3.285686373710632324e-01 -5.414612963795661926e-02 5.275025218725204468e-02 -3.553800880908966064e-01 7.778665749356150627e-04 2.738904953002929688e-01 -8.136453479528427124e-02 1.512399762868881226e-01 1.626976132392883301e-01 2.308265715837478638e-01 1.553854346275329590e-01 2.214065790176391602e-01
6.645267456769943237e-02 -8.211621642112731934e-02 -3.111069202423095703e-01 -2.636796832084655762e-01 -2.495100200176239014e-01 3.490680754184722900e-01 -4.806274920701980591e-02 6.449418514966964722e-02 4.455107823014259338e-02 -5.237848684191703796e-02 -1.541175227612257004e-02 -2.092793434858322144e-01 4.481948912143707275e-01 -1.741751581430435181e-01 1.286326907575130463e-02 2.495446503162384033e-01 1.156463995575904846e-01 -3.384656310081481934e-01 2.421930618584156036e-02 -2.724040485918521881e-02 1.565808206796646118e-01 -9.623280167579650879e-02 4.929811134934425354e-02 -3.178804414346814156e-03 -6.234227865934371948e-02 2.065971493721008301e-01 -8.869870752096176147e-02 1.057132892310619354e-02 5.521972849965095520e-02 -1.298931092023849487e-01 1.307326257228851318e-01 1.802632361650466919e-01
-5.819316208362579346e-02 8.377366466447710991e-04 -2.015977650880813599e-01 -3.556058555841445923e-02 -3.077233433723449707e-01 1.605231463909149170e-01 -3.718463331460952759e-02 -2.581183426082134247e-02 2.324016243219375610e-01 1.418523341417312622e-01 -8.658338338136672974e-02 -9.876910597085952759e-02 1.423903405666351318e-01 6.305354833602905273e-02 3.436268270015716553e-01 -5.928188189864158630e-02 -2.147068083286285400e-01 -1.928861141204833984e-01 -1.706212572753429413e-02 -4.316020309925079346e-01 3.402050584554672241e-02 -2.737873792648315430e-01 5.505343526601791382e-02 3.194652199745178223e-01 -8.108981698751449585e-02 3.912234306335449219e-02 -2.131998538970947266e-01 2.636924982070922852e-01 -1.172439288347959518e-02 -1.038557365536689758e-01 6.103887781500816345e-02 7.837464660406112671e-02
-1.445284783840179443e-01 2.139713242650032043e-02 1.350319478660821915e-03 -4.441164806485176086e-02 -1.905855089426040649e-01 1.402633488178253174e-01 -4.748056828975677490e-02 3.489232957363128662e-01 2.612284617498517036e-03 1.271307915449142456e-01 -3.473995327949523926e-01 -4.601913392543792725e-01 3.722970485687255859e-01 -2.658181637525558472e-02 8.508715778589248657e-02 7.560077309608459473e-02 -2.714448273181915283e-01 -1.620717495679855347e-01 -7.106200209818780422e-04 -3.875101683661341667e-03 9.733844548463821411e-02 4.826094210147857666e-02 2.238446325063705444e-01 -1.553696580231189728e-02 -2.737076021730899811e-02 -5.818764120340347290e-02 1.264062672853469849e-01 1.981459408998489380e-01 -2.122425474226474762e-02 5.341582436813041568e-05 2.498097419738769531e-01 1.069345697760581970e-01
-1.306504309177398682e-01 1.123195737600326538e-01 -1.494114696979522705e-01 -7.344139367341995239e-02 -1.073499470949172974e-01 1.049423217773437500e-01 -1.041383761912584305e-02 3.288071602582931519e-02 -1.073875054717063904e-01 3.434476256370544434e-01 1.362901031970977783e-01 -2.016945928335189819e-01 2.954258918762207031e-01 1.097800061106681824e-01 -6.213971599936485291e-02 1.710094660520553589e-01 -5.391560196876525879e-01 -1.335220187902450562e-01 -1.039475854486227036e-02 -1.923736631870269775e-01 1.896936744451522827e-01 -2.206771820783615112e-02 2.198076695203781128e-01 4.952993616461753845e-02 6.716829538345336914e-02 8.763641119003295898e-02 7.835901528596878052e-02 2.249868214130401611e-01 1.302921175956726074e-01 5.388558842241764069e-03 9.677365422248840332e-02 2.636276781558990479e-01
-2.576822340488433838e-01 1.054250523447990417e-01 -3.016738891601562500e-01 1.931787133216857910e-01 -2.952043712139129639e-01 -3.383430466055870056e-02 -1.358526349067687988e-01 -2.840958302840590477e-03 5.465428531169891357e-02 -1.866471022367477417e-02 1.032393574714660645e-01 -2.564733624458312988e-01 3.312444984912872314e-01 -5.826336331665515900e-03 -1.808577179908752441e-01 2.446693181991577148e-01 -1.470969617366790771e-01 -2.173818945884704590e-01 8.269230276346206665e-02 -1.881693899631500244e-01 2.692084908485412598e-01 -1.696520894765853882e-01 9.812354296445846558e-02 1.087054759263992310e-01 4.382370784878730774e-02 -5.373092368245124817e-02 1.810270734131336212e-02 2.576996386051177979e-01 -1.035108864307403564e-01 1.943429559469223022e-01 6.496925652027130127e-02 2.172941118478775024e-01
-1.461706757545471191e-01 -3.854190111160278320e-01 -1.784573048353195190e-01 -8.657915890216827393e-02 -6.223575025796890259e-02 7.789386063814163208e-02 -1.538933366537094116e-01 -1.405341085046529770e-02 -6.338318437337875366e-02 6.592089682817459106e-02 -1.973174810409545898e-01 -1.543801650404930115e-02 7.031119614839553833e-02 7.344029378145933151e-03 -8.817568421363830566e-02 4.590808749198913574e-01 -9.577734768390655518e-02 -1.648939996957778931e-01 1.584265083074569702e-01 1.413321048021316528e-01 -8.958222717046737671e-02 -1.429853439331054688e-01 4.436552524566650391e-01 4.968791082501411438e-02 1.958405785262584686e-02 1.006173640489578247e-01 -9.288106113672256470e-03 3.427449166774749756e-01 1.717018932104110718e-01 -9.734149277210235596e-02 6.757456809282302856e-02 7.114690542221069336e-02
-6.686144508421421051e-03 2.240954525768756866e-02 -2.294611483812332153e-01 -3.550074622035026550e-02 -3.783783912658691406e-01 1.293590962886810303e-01 1.078258007764816284e-01 3.184868767857551575e-02 -2.582235038280487061e-01 2.754992544651031494e-01 -1.015492156147956848e-01 -1.897979713976383209e-02 -5.647342279553413391e-02 -2.056131064891815186e-01 -9.279635548591613770e-02 2.096911817789077759e-01 -4.125333428382873535e-01 -2.635894417762756348e-01 1.984947174787521362e-01 -2.077987790107727051e-02 1.036648228764533997e-01 -2.478122562170028687e-01 2.088831365108489990e-01 7.586751878261566162e-02 -1.414805501699447632e-01 8.078739792108535767e-02 6.009595096111297607e-02 1.319582313299179077e-01 1.909068822860717773e-01 5.274886637926101685e-02 -1.030457839369773865e-01 1.524523794651031494e-01
4.176942631602287292e-02 -1.401662081480026245e-01 -3.322734534740447998e-01 1.697905361652374268e-01 -7.246178388595581055e-02 1.633870415389537811e-02 -1.440373659133911133e-01 -1.625265628099441528e-01 -2.776533924043178558e-02 4.726272225379943848e-01 1.587603390216827393e-01 -1.530596315860748291e-01 2.503488659858703613e-01 1.635225862264633179e-02 -4.818058386445045471e-02 1.195069635286927223e-03 1.706604845821857452e-02 -1.284290105104446411e-01 4.244289919734001160e-02 -3.108363412320613861e-02 3.281087875366210938e-01 -3.257695734500885010e-01 2.533501200377941132e-02 -1.171141639351844788e-01 -7.547775655984878540e-02 2.445884495973587036e-01 8.466275036334991455e-02 2.871189415454864502e-01 -1.297440379858016968e-01 -1.272208094596862793e-01 2.695225924253463745e-02 1.099476963281631470e-01
-2.236168272793292999e-02 -5.013515055179595947e-02 -3.786505758762359619e-01 2.282766625285148621e-03 3.506015613675117493e-02 -1.817753762006759644e-01 5.398391187191009521e-02 3.269928693771362305e-01 2.103684842586517334e-01 1.330927014350891113e-01 -9.536359459161758423e-02 -1.188261583447456360e-01 2.114552445709705353e-02 9.732703864574432373e-02 -2.533138394355773926e-01 9.666624665260314941e-02 -1.505401432514190674e-01 4.330484196543693542e-02 4.026613011956214905e-02 -2.489487826824188232e-01 -2.040563821792602539e-01 -6.259503215551376343e-02 3.334297239780426025e-01 -3.130463659763336182e-01 -2.078888416290283203e-01 2.116607874631881714e-01 -1.986403949558734894e-02 1.624855995178222656e-01 -4.050727561116218567e-02 2.156198769807815552e-01 1.260475516319274902e-01 1.384932100772857666e-01
-2.925182878971099854e-01 -1.870125830173492432e-01 -1.928977221250534058e-01 7.238439470529556274e-02 -1.770113781094551086e-02 1.214317232370376587e-01 3.324978426098823547e-02 -6.655161082744598389e-02 1.637608706951141357e-01 1.739190071821212769e-01 -1.339645087718963623e-01 2.175047621130943298e-02 2.419183552265167236e-01 2.653971016407012939e-01 2.373592257499694824e-01 6.456824485212564468e-03 2.771788649260997772e-02 -2.976736985146999359e-03 4.978153109550476074e-02 -3.749937415122985840e-01 2.003620564937591553e-02 -9.333241730928421021e-02 1.262011229991912842e-01 -4.827471822500228882e-02 -4.937705397605895996e-01 2.106919139623641968e-01 1.443390101194381714e-01 1.688762456178665161e-01 -5.562097579240798950e-02 -5.398100987076759338e-02 1.995508223772048950e-01 -3.104891441762447357e-02
-1.840596459805965424e-02 -1.132617369294166565e-01 -4.831210374832153320e-01 2.318708598613739014e-01 -8.707787841558456421e-02 -9.555336087942123413e-02 -1.582396477460861206e-01 2.125165164470672607e-01 4.644266515970230103e-02 -2.416525632143020630e-01 -2.535900473594665527e-01 -2.500153705477714539e-02 6.620395928621292114e-02 -7.295960187911987305e-02 -1.174629181623458862e-01 2.175990641117095947e-01 -1.955812722444534302e-01 2.115014344453811646e-01 1.261672973632812500e-01 -2.120335698127746582e-01 -8.680597692728042603e-02 -1.560416668653488159e-01 2.502243220806121826e-01 -1.439689248800277710e-01 -1.788947135210037231e-01 2.172286063432693481e-01 3.136686282232403755e-03 1.090626195073127747e-01 1.030264943838119507e-01 4.164110124111175537e-02 6.019075959920883179e-02 2.241782248020172119e-01
-5.060822889208793640e-02 5.773964524269104004e-02 -2.950856089591979980e-01 -2.456469684839248657e-01 -1.022140756249427795e-01 -1.974174678325653076e-01 -1.750943958759307861e-01 6.223645061254501343e-02 -7.016073912382125854e-03 1.149329021573066711e-01 -1.707547456026077271e-01 -4.263130128383636475e-01 1.337638646364212036e-01 -9.603004157543182373e-02 -1.532819569110870361e-01 1.282623112201690674e-01 -2.347125113010406494e-01 -3.912514075636863708e-02 8.933375030755996704e-02 7.872484624385833740e-02 6.267628818750381470e-02 5.688710138201713562e-03 2.380366772413253784e-01 8.431400358676910400e-02 6.454010959714651108e-03 2.102237194776535034e-01 -1.576414704322814941e-02 4.355492591857910156e-01 3.121836297214031219e-02 -4.801284521818161011e-02 2.368090450763702393e-01 1.985922306776046753e-01
-3.633611276745796204e-02 -3.679783642292022705e-01 -1.596687138080596924e-01 2.398929446935653687e-01 -1.826501935720443726e-01 1.998550891876220703e-01 1.083089858293533325e-01 -7.612451910972595215e-03 1.576720476150512695e-01 1.713308990001678467e-01 1.891049891710281372e-01 2.323174290359020233e-02 3.216322138905525208e-02 -9.868348389863967896e-02 5.013237521052360535e-02 -1.161904401669744402e-05 6.568472832441329956e-02 -6.907024979591369629e-02 -7.343059778213500977e-02 -2.147840261459350586e-01 7.905203849077224731e-02 -1.930339336395263672e-01 1.737130731344223022e-01 -2.352405898272991180e-02 -1.689837574958801270e-01 2.239499539136886597e-01 2.270760983228683472e-01 4.556427001953125000e-01 -2.826223075389862061e-01 1.584126353263854980e-01 8.817673660814762115e-03 1.164248287677764893e-01
1.193343028426170349e-01 -4.177819490432739258e-01 -1.631320267915725708e-01 -1.654263734817504883e-01 5.660913512110710144e-02 1.274855900555849075e-02 -2.033190801739692688e-03 3.887717053294181824e-02 -3.298654854297637939e-01 1.089971587061882019e-01 -2.783785164356231689e-01 4.141218215227127075e-02 1.566968113183975220e-01 -3.420208021998405457e-02 -3.356338292360305786e-02 1.312309037894010544e-02 -1.766991913318634033e-01 -2.600015699863433838e-01 -4.211212694644927979e-02 -6.078455969691276550e-02 2.751535475254058838e-01 -1.907032430171966553e-01 -1.055555567145347595e-01 3.148001432418823242e-02 -3.036950826644897461e-01 -1.421041488647460938e-01 2.012689113616943359e-01 2.366054952144622803e-01 2.092167586088180542e-01 1.217338368296623230e-01 6.771726161241531372e-02 1.576057821512222290e-01
-2.288590520620346069e-01 -2.067265100777149200e-02 -4.092683494091033936e-01 1.325844507664442062e-02 4.553823545575141907e-02 -1.718498319387435913e-01 1.508188247680664062e-01 2.258097827434539795e-01 1.662093400955200195e-01 -6.538154184818267822e-02 -1.593838483095169067e-01 -2.645502388477325439e-01 1.394642740488052368e-01 -1.126551255583763123e-01 -1.324283480644226074e-01 2.398589849472045898e-01 -8.298027515411376953e-02 1.037239432334899902e-01 2.067297846078872681e-01 -1.986726820468902588e-01 -1.659872531890869141e-01 -3.514281660318374634e-02 1.420528143644332886e-01 -2.468235343694686890e-01 -1.230783984065055847e-01 2.613900303840637207e-01 4.071013256907463074e-02 1.083918660879135132e-01 -3.828721866011619568e-02 2.604381442070007324e-01 1.803665459156036377e-01 1.767222583293914795e-01
1.423678845167160034e-01 -4.109419509768486023e-02 -1.158710643649101257e-01 -1.735508888959884644e-01 -1.253112405538558960e-01 2.821270227432250977e-01 -4.108740389347076416e-02 7.983285933732986450e-02 -2.036277204751968384e-01 -2.079976163804531097e-02 -9.143670089542865753e-03 -9.781429916620254517e-02 1.414238214492797852e-01 -2.491597458720207214e-02 -1.486978959292173386e-02 2.921648919582366943e-01 -3.498038053512573242e-01 -1.945086419582366943e-01 -3.894130513072013855e-02 -6.517978757619857788e-02 2.378611713647842407e-01 6.807740777730941772e-02 2.194327712059020996e-01 -3.101556301116943359e-01 -2.260516136884689331e-01 1.095139235258102417e-01 2.691942751407623291e-01 2.643325328826904297e-01 -6.645306944847106934e-02 9.894483536481857300e-02 1.731793731451034546e-01 2.285554558038711548e-01
-7.305724173784255981e-02 -1.673535406589508057e-01 -3.567664623260498047e-01 1.927530169486999512e-01 6.366698443889617920e-02 2.279195487499237061e-01 7.084356993436813354e-02 -1.040331181138753891e-02 2.026222944259643555e-01 8.652914315462112427e-02 6.647618860006332397e-02 -9.198278188705444336e-02 2.855631411075592041e-01 9.668408893048763275e-03 1.263003796339035034e-01 -1.167434602975845337e-01 -8.362010121345520020e-02 8.774910867214202881e-02 1.593866795301437378e-01 -3.539821505546569824e-01 -1.509304791688919067e-01 -3.073266446590423584e-01 4.503332078456878662e-02 -6.529920548200607300e-02 -2.131034135818481445e-01 3.603027760982513428e-01 6.898052990436553955e-02 1.924075782299041748e-01 -1.353768110275268555e-01 3.839885070919990540e-02 1.676383018493652344e-01 1.208829656243324280e-01
5.974568799138069153e-02 -1.828628331422805786e-01 -2.817133069038391113e-01 2.193755358457565308e-01 7.653168402612209320e-03 7.928581535816192627e-02 7.882622629404067993e-02 9.070689231157302856e-02 2.437504827976226807e-01 9.700378030538558960e-02 -3.209186792373657227e-01 -1.243498474359512329e-01 2.477013170719146729e-01 -1.181967649608850479e-02 -2.064719796180725098e-02 1.112782955169677734e-01 -3.084748284891247749e-03 1.259608119726181030e-01 1.408287137746810913e-01 -7.653451710939407349e-02 -1.169577706605195999e-02 -3.362668752670288086e-01 2.506644129753112793e-01 -1.833318024873733521e-01 -5.245418846607208252e-02 2.632088363170623779e-01 -2.032780200242996216e-01 2.178867161273956299e-01 -3.634561970829963684e-02 1.700799763202667236e-01 2.680592834949493408e-01 1.974453032016754150e-01
-4.654923826456069946e-02 -1.764423549175262451e-01 -3.614099919795989990e-01 -1.109118945896625519e-02 -7.117091119289398193e-02 -6.891200691461563110e-02 7.289665937423706055e-02 3.393066227436065674e-01 7.015040516853332520e-02 -4.929895326495170593e-02 -2.536390423774719238e-01 -1.509914845228195190e-01 1.484270542860031128e-01 -5.466122645884752274e-03 -5.625342950224876404e-02 3.148375451564788818e-01 -1.109635531902313232e-01 1.157211884856224060e-01 5.245820060372352600e-02 9.776581078767776489e-02 -5.102987959980964661e-02 -3.496333658695220947e-01 2.056592106819152832e-01 -2.297671884298324585e-01 -4.139912500977516174e-02 1.909078210592269897e-01 -6.218157708644866943e-02 2.317038625478744507e-01 -1.212247386574745178e-01 1.923259794712066650e-01 2.117826491594314575e-01 1.915037035942077637e-01
1.476306119002401829e-03 -1.218100488185882568e-01 -3.951106071472167969e-01 -1.541678160429000854e-01 -1.202522665262222290e-01 2.721108794212341309e-01 -2.533650100231170654e-01 1.960810422897338867e-01 3.441383596509695053e-03 1.420632600784301758e-01 1.988695114850997925e-01 -1.935565173625946045e-01 2.993962168693542480e-01 6.056306883692741394e-03 6.284184753894805908e-03 3.667924404144287109e-01 -3.989472091197967529e-01 -3.524281084537506104e-02 -1.038254424929618835e-02 2.272626571357250214e-02 3.949034027755260468e-03 -1.482463777065277100e-01 3.943181410431861877e-02 -1.354493200778961182e-01 2.373478114604949951e-01 3.794704750180244446e-02 1.033247709274291992e-01 4.524027556180953979e-02 5.730310454964637756e-02 5.295127630233764648e-02 -2.804273739457130432e-02 1.112918630242347717e-01
4.694895818829536438e-02 -1.808438748121261597e-01 -2.597575485706329346e-01 1.063972935080528259e-01 -1.597225815057754517e-01 -9.141577780246734619e-02 1.797387190163135529e-02 2.759684026241302490e-01 1.777249723672866821e-01 7.612072862684726715e-03 -2.186662554740905762e-01 -1.029050052165985107e-01 6.983991712331771851e-02 -1.444087475538253784e-01 5.118240602314472198e-03 2.269936054944992065e-01 -4.031382501125335693e-02 8.552026748657226562e-02 7.985817641019821167e-02 2.062935195863246918e-02 -1.931436359882354736e-01 -3.998605310916900635e-01 9.425983577966690063e-02 -2.586637437343597412e-01 -1.396727114915847778e-01 2.330888360738754272e-01 -9.453790634870529175e-02 2.524907588958740234e-01 -1.509282141923904419e-01 2.024146765470504761e-01 2.421046346426010132e-01 2.258200645446777344e-01
-7.492700219154357910e-02 -4.373612701892852783e-01 -1.602783501148223877e-01 4.486380517482757568e-02 -1.594223529100418091e-01 2.019058763980865479e-01 2.037103325128555298e-01 9.206369519233703613e-02 -6.208966672420501709e-02 -1.798630878329277039e-02 1.211355701088905334e-01 -1.491924524307250977e-01 2.097277790307998657e-01 -1.057676896452903748e-01 1.459121853113174438e-01 -2.367207854986190796e-01 -1.498251855373382568e-01 2.633470594882965088e-01 8.728434145450592041e-02 -2.815710753202438354e-02 -2.658813726156949997e-03 -2.394112646579742432e-01 1.400962322950363159e-01 1.110437065362930298e-01 -2.800229191780090332e-01 4.237906634807586670e-02 1.594503410160541534e-02 4.042231738567352295e-01 1.715266108512878418e-01 -4.949337989091873169e-02 -1.355779170989990234e-01 4.503879323601722717e-02
-1.088549196720123291e-01 -2.284332960844039917e-01 -2.814736962318420410e-01 7.897783815860748291e-02 -1.048584058880805969e-01 -1.036301720887422562e-02 -1.046705320477485657e-01 4.419447183609008789e-01 -2.789818868041038513e-02 1.797149628400802612e-01 -2.205381095409393311e-01 -1.339231804013252258e-02 1.410870552062988281e-01 -1.061978936195373535e-02 1.728427410125732422e-01 -1.994398832321166992e-01 -2.275234013795852661e-01 1.283507049083709717e-01 -1.535723358392715454e-01 1.304176915436983109e-02 9.004659205675125122e-02 -3.405385017395019531e-01 2.225807458162307739e-01 -2.130200862884521484e-01 -8.587022870779037476e-02 2.240919880568981171e-02 2.164919376373291016e-01 5.412137135863304138e-02 -5.940175056457519531e-02 2.681131064891815186e-01 1.233612895011901855e-01 -4.768456146121025085e-02
7.896663993597030640e-02 -2.504511773586273193e-01 -2.791436612606048584e-01 6.296729296445846558e-02 -1.144658625125885010e-01 2.048718035221099854e-01 2.743950486183166504e-01 1.462322771549224854e-01 -1.455179788172245026e-02 -5.343513563275337219e-02 -3.420071303844451904e-01 -7.347662001848220825e-02 1.611343026161193848e-01 -3.918471932411193848e-02 -4.847356304526329041e-02 -3.291053324937820435e-02 -1.852591037750244141e-01 2.400381676852703094e-02 1.030721962451934814e-01 -8.097761310636997223e-03 1.040292158722877502e-01 -1.064485907554626465e-01 -4.854042455554008484e-02 -4.655844718217849731e-02 2.964051254093647003e-02 3.435291051864624023e-01 4.471397027373313904e-02 2.409791499376296997e-01 -2.520190775394439697e-01 2.840302884578704834e-01 3.521606028079986572e-01 1.469863057136535645e-01
-2.795892059803009033e-01 -1.391188204288482666e-01 -1.714080572128295898e-01 -9.697446227073669434e-02 -1.133955195546150208e-01 4.067365825176239014e-02 8.802240341901779175e-02 7.031177636235952377e-03 -2.361530810594558716e-01 2.719157338142395020e-01 -4.832307249307632446e-02 -3.582824766635894775e-01 7.019110769033432007e-02 -3.734038397669792175e-02 -1.642104834318161011e-01 1.580929160118103027e-01 -3.074051737785339355e-01 -3.192057460546493530e-02 2.120112776756286621e-01 -1.339914500713348389e-01 -1.425632387399673462e-01 8.007075637578964233e-02 2.187705785036087036e-01 1.977729648351669312e-01 -1.124818846583366394e-01 2.704114913940429688e-01 4.749574139714241028e-02 2.776566147804260254e-01 -3.011766448616981506e-02 2.761365287005901337e-02 -1.264628171920776367e-01 2.603415548801422119e-01
2.491613477468490601e-01 -1.464456766843795776e-01 -2.085245698690414429e-01 -2.971396595239639282e-02 -1.987296640872955322e-01 3.782212361693382263e-02 7.048836350440979004e-02 -8.312537684105336666e-04 -1.037677451968193054e-01 -5.618466064333915710e-02 -3.673907518386840820e-01 -8.805603533983230591e-02 3.597548231482505798e-02 2.241865694522857666e-01 1.227092370390892029e-01 4.428103566169738770e-01 -4.185407236218452454e-02 5.853439494967460632e-02 1.438612490892410278e-02 -2.370065152645111084e-01 -9.623640030622482300e-02 -1.879392564296722412e-01 3.103681802749633789e-01 1.359007656574249268e-01 1.488949656486511230e-01 2.306025028228759766e-01 -9.526714682579040527e-02 2.765512764453887939e-01 2.659734152257442474e-02 5.363786593079566956e-02 -1.604434661567211151e-02 1.455474942922592163e-01
1.066500470042228699e-01 -4.136137962341308594e-01 -2.185541391372680664e-01 1.507274359464645386e-01 -8.505324274301528931e-02 3.036112487316131592e-01 7.085742801427841187e-02 7.686097174882888794e-02 1.192657053470611572e-01 3.199713230133056641e-01 -9.907218627631664276e-03 -2.487884014844894409e-01 1.672811210155487061e-01 -5.331658199429512024e-02 2.525509297847747803e-01 4.334271326661109924e-02 -9.961198270320892334e-02 1.280883401632308960e-01 1.109627410769462585e-01 -1.170878782868385315e-01 2.261983901262283325e-01 -3.267557621002197266e-01 2.067185640335083008e-01 1.048955842852592468e-01 1.196513138711452484e-02 -1.848624348640441895e-01 -1.124243499361909926e-04 2.093667984008789062e-01 1.413924619555473328e-03 -1.070336624979972839e-01 -7.642515003681182861e-02 4.651364311575889587e-02
-1.144402772188186646e-01 -2.665973305702209473e-01 -4.669250547885894775e-01 -6.699184328317642212e-02 4.454430937767028809e-02 -1.638281047344207764e-01 -1.834761053323745728e-01 8.831958472728729248e-02 2.253868430852890015e-01 -1.176407411694526672e-01 -2.221037000417709351e-01 -1.487807780504226685e-01 1.816826164722442627e-01 -2.002716436982154846e-02 -2.388917356729507446e-01 1.623230576515197754e-01 -1.802109777927398682e-01 5.406510084867477417e-02 1.798196882009506226e-01 3.594139358028769493e-03 3.579910472035408020e-02 -3.271973133087158203e-01 1.645330935716629028e-01 -1.260192394256591797e-01 -8.896369487047195435e-02 1.189940124750137329e-01 -1.034532710909843445e-01 1.810066998004913330e-01 -2.794413827359676361e-02 1.847159117460250854e-01 1.320254504680633545e-01 1.821871101856231689e-01
-1.821822673082351685e-01 -3.840384632349014282e-02 -2.818703949451446533e-01 -4.217149689793586731e-02 -3.699996769428253174e-01 -2.013377845287322998e-02 -2.395423501729965210e-01 1.007640734314918518e-01 -9.047170728445053101e-02 1.111455112695693970e-01 -1.526058614253997803e-01 -3.109095394611358643e-01 1.239629685878753662e-01 -1.067772656679153442e-01 -1.995799839496612549e-01 8.960064500570297241e-02 -2.423445433378219604e-01 -1.001726537942886353e-01 9.767355024814605713e-02 9.251122362911701202e-03 -3.459996730089187622e-02 1.527285128831863403e-01 2.870607972145080566e-01 8.018193393945693970e-02 -1.009208709001541138e-01 -1.771888881921768188e-02 1.627860367298126221e-01 3.241687715053558350e-01 -8.426109701395034790e-02 -2.055537886917591095e-02 3.131718635559082031e-01 1.572123765945434570e-01
7.319359481334686279e-02 -2.275795489549636841e-01 -3.064664006233215332e-01 6.649424880743026733e-02 2.082906663417816162e-03 2.315035015344619751e-01 -1.219145283102989197e-01 1.580548584461212158e-01 2.899156808853149414e-01 9.439784102141857147e-03 1.806556992232799530e-02 -1.593989878892898560e-01 -6.263297796249389648e-02 3.484246507287025452e-02 8.759704232215881348e-02 3.674750030040740967e-02 -1.806320548057556152e-01 -5.338302627205848694e-02 3.595647215843200684e-01 -7.077738642692565918e-02 3.050802052021026611e-01 -1.958881616592407227e-01 -2.922083064913749695e-02 -2.678528428077697754e-01 -4.599830806255340576e-01 -1.252011209726333618e-01 -3.098829090595245361e-02 1.166405379772186279e-01 1.886315830051898956e-02 1.830646954476833344e-02 -2.729636430740356445e-02 9.974443912506103516e-02
-2.351373583078384399e-01 -1.753393374383449554e-02 -3.894417583942413330e-01 2.844760380685329437e-02 4.857575893402099609e-02 4.012878239154815674e-02 2.667669057846069336e-01 -1.235483288764953613e-01 8.666674047708511353e-02 2.174673527479171753e-01 -5.945322662591934204e-02 -1.479522585868835449e-01 2.920679450035095215e-01 -1.064667105674743652e-01 2.717610895633697510e-01 8.944734930992126465e-02 -2.084982693195343018e-01 -1.067403033375740051e-01 1.920786052942276001e-01 -1.465123742818832397e-01 -2.302852869033813477e-01 2.602082677185535431e-03 -1.191460564732551575e-01 1.544463038444519043e-01 2.544224075973033905e-02 -1.094304993748664856e-01 -7.307238131761550903e-02 8.665114641189575195e-02 -7.473545521497726440e-02 3.921350464224815369e-03 3.852816522121429443e-01 2.428635805845260620e-01
-1.522766202688217163e-01 -2.654103338718414307e-01 -3.555462062358856201e-01 9.206948429346084595e-02 -1.280915439128875732e-01 -1.179354563355445862e-01 -5.649222061038017273e-02 1.496652513742446899e-01 1.119351387023925781e-01 -7.734461128711700439e-02 -2.817875444889068604e-01 -1.821174621582031250e-01 2.389130890369415283e-01 4.861210472881793976e-03 -1.156819090247154236e-01 1.505364924669265747e-01 -9.989098459482192993e-02 -2.469060011208057404e-02 1.754598319530487061e-01 -3.212538361549377441e-02 -1.729864180088043213e-01 -2.048866599798202515e-01 2.008340209722518921e-01 -2.885567843914031982e-01 -2.480199187994003296e-01 1.981857717037200928e-01 -9.115323424339294434e-02 5.385033413767814636e-02 5.309605970978736877e-02 3.438944816589355469e-01 6.463307142257690430e-02 1.271774023771286011e-01
-9.340348839759826660e-02 -9.380210191011428833e-02 -1.225727498531341553e-01 -9.103990346193313599e-02 -5.462930351495742798e-02 2.614233791828155518e-01 -3.641602350398898125e-03 -1.397775765508413315e-02 -5.470972880721092224e-02 4.259886145591735840e-01 2.363004982471466064e-01 -2.342994809150695801e-01 2.843027412891387939e-01 -9.173539467155933380e-03 -1.266196742653846741e-02 3.160184323787689209e-01 -1.287009716033935547e-01 -3.364882990717887878e-02 -1.464711725711822510e-01 -8.885863423347473145e-02 -1.531283557415008545e-01 -2.853700816631317139e-01 2.206484228372573853e-01 -1.112231463193893433e-01 3.836894780397415161e-02 1.050609499216079712e-01 1.305733025074005127e-01 2.303051501512527466e-01 3.811679780483245850e-02 1.478756219148635864e-01 2.024343702942132950e-03 3.042779862880706787e-01
-3.985351324081420898e-02 -6.116526201367378235e-02 -2.657877504825592041e-01 3.018214134499430656e-03 8.753900416195392609e-03 -1.389917284250259399e-01 7.304056733846664429e-02 3.183780610561370850e-01 7.284889370203018188e-02 5.358345806598663330e-02 -2.558498084545135498e-01 -5.849476531147956848e-02 2.102153152227401733e-01 5.158015992492437363e-03 3.210277855396270752e-02 2.375626415014266968e-01 -2.712695896625518799e-01 4.420445486903190613e-02 2.246225178241729736e-01 1.447318345308303833e-01 6.427414715290069580e-02 -3.662847280502319336e-01 1.610607206821441650e-01 -3.184683322906494141e-01 -1.407842524349689484e-02 1.691443324089050293e-01 -4.607176408171653748e-03 2.183753997087478638e-01 -1.089155972003936768e-01 4.327462241053581238e-02 2.996806502342224121e-01 1.628438085317611694e-01
-7.352974265813827515e-02 -4.789187312126159668e-01 -2.313333600759506226e-01 1.882035881280899048e-01 -7.809069752693176270e-02 1.067738234996795654e-01 8.960133790969848633e-02 2.016492784023284912e-01 1.174837946891784668e-01 2.868260443210601807e-01 9.815493226051330566e-02 -1.147101297974586487e-01 9.588203392922878265e-03 -1.392130255699157715e-01 2.174839675426483154e-01 -9.015163779258728027e-02 -1.956590712070465088e-01 1.545761227607727051e-01 -2.710902318358421326e-02 -2.310431450605392456e-01 2.040232121944427490e-01 -1.449623703956604004e-01 1.975586414337158203e-01 2.456210255622863770e-01 4.200301133096218109e-03 -1.462285220623016357e-01 1.812378615140914917e-01 2.307994812726974487e-01 -1.277005299925804138e-02 3.897345066070556641e-02 -6.211333349347114563e-02 1.580978482961654663e-01
-9.992722421884536743e-02 -2.747123837471008301e-01 -3.780140280723571777e-01 -4.008115455508232117e-02 -9.673451632261276245e-02 -2.688173651695251465e-01 -1.503256261348724365e-01 1.369731724262237549e-01 9.394257515668869019e-02 -1.611657440662384033e-02 -3.330073952674865723e-01 -2.066384702920913696e-01 2.480927407741546631e-01 -9.344924241304397583e-03 -9.397878497838973999e-02 2.959257960319519043e-01 -1.004979461431503296e-01 1.732826679944992065e-01 -3.649490699172019958e-02 -9.775155037641525269e-02 -2.033796757459640503e-01 -1.447030305862426758e-01 2.151223421096801758e-01 -1.697571277618408203e-01 -1.272135227918624878e-01 2.157256752252578735e-01 8.141981810331344604e-02 6.523540616035461426e-02 -6.368572264909744263e-02 1.712111830711364746e-01 1.567384451627731323e-01 7.996286451816558838e-02
-1.991266906261444092e-01 9.965177625417709351e-02 -9.193161875009536743e-02 -1.494195610284805298e-01 -4.546284079551696777e-01 2.619740664958953857e-01 -1.753890961408615112e-01 1.266502141952514648e-01 -2.741489373147487640e-02 -3.312874818220734596e-03 2.487289346754550934e-02 -1.467110365629196167e-01 1.865555793046951294e-01 -3.200934454798698425e-02 -5.570613220334053040e-02 1.777660846710205078e-01 -1.707992553710937500e-01 -9.394129365682601929e-02 1.764995604753494263e-01 -9.684678167104721069e-02 1.871490036137402058e-03 -3.940761834383010864e-02 2.899498045444488525e-01 -1.660291701555252075e-01 -1.404955387115478516e-01 1.110631600022315979e-01 3.423145413398742676e-01 2.611815929412841797e-01 1.408941298723220825e-01 2.106931358575820923e-01 1.243288218975067139e-01 1.232619658112525940e-01
-2.799248397350311279e-01 -2.119852453470230103e-01 -4.439796209335327148e-01 -6.527600437402725220e-02 -1.842162609100341797e-01 1.996964663267135620e-01 1.436357200145721436e-01 2.187232375144958496e-01 1.253676712512969971e-01 -2.373773371800780296e-03 1.932736933231353760e-01 4.243214800953865051e-02 1.535112410783767700e-01 4.894658550620079041e-02 -3.419909626245498657e-02 -1.961324131116271019e-03 -1.741786748170852661e-01 -1.141428425908088684e-01 -1.142107918858528137e-01 -1.253531663678586483e-03 7.566057890653610229e-02 -5.230943113565444946e-02 4.654361307621002197e-02 2.064927369356155396e-01 -5.273607000708580017e-02 2.609325014054775238e-02 4.086565673351287842e-01 3.067521750926971436e-01 1.068429052829742432e-01 -1.421214491128921509e-01 -1.635708659887313843e-01 1.357211768627166748e-01
9.146642684936523438e-02 -1.118182465434074402e-01 -1.153361275792121887e-01 8.137691766023635864e-03 -3.532007336616516113e-01 -1.166497692465782166e-01 -5.908832326531410217e-02 2.089447677135467529e-01 4.224796220660209656e-02 1.295963078737258911e-01 -8.439248055219650269e-02 -2.290412783622741699e-01 1.211536452174186707e-01 -1.777291297912597656e-01 -2.512831091880798340e-01 2.760577499866485596e-01 -2.177409380674362183e-01 -2.211230397224426270e-01 -1.228530704975128174e-01 -1.743350178003311157e-01 1.395527571439743042e-01 -8.045437932014465332e-02 3.119194805622100830e-01 2.214549630880355835e-01 -3.226175904273986816e-02 -1.618589460849761963e-01 -5.288337823003530502e-03 2.054896801710128784e-01 -4.403792321681976318e-03 -7.893285155296325684e-02 1.407303363084793091e-01 3.268820047378540039e-01
-1.112674176692962646e-01 7.604010403156280518e-02 -1.518406271934509277e-01 -2.125994861125946045e-01 2.970287576317787170e-02 -2.122362107038497925e-01 1.088212430477142334e-01 9.100177139043807983e-02 -3.290343284606933594e-02 3.019487261772155762e-01 -4.912902135401964188e-03 -1.204815357923507690e-01 1.318358778953552246e-01 -2.287251800298690796e-01 1.244017854332923889e-01 2.746794521808624268e-01 -1.450021862983703613e-01 -8.868076652288436890e-02 3.496716022491455078e-01 -2.251549214124679565e-01 1.356130689382553101e-01 -2.115641832351684570e-01 2.762944996356964111e-01 3.996095806360244751e-02 -2.851534485816955566e-01 1.444440037012100220e-01 2.676622569561004639e-01 -7.240670919418334961e-02 1.736957877874374390e-01 3.863719850778579712e-02 -1.105095520615577698e-01 -1.193264797329902649e-01
-1.927953660488128662e-01 -4.783470332622528076e-01 -2.111343294382095337e-01 5.636565387248992920e-02 -7.276768982410430908e-02 8.187890052795410156e-02 -9.375281631946563721e-02 1.911328583955764771e-01 1.169686838984489441e-01 -1.183625087141990662e-01 -1.112711429595947266e-01 -5.360051393508911133e-01 5.513847991824150085e-02 -5.555265396833419800e-02 1.514506060630083084e-02 1.517732143402099609e-01 -1.347746998071670532e-01 -1.492208242416381836e-01 2.033129632472991943e-01 -3.575707599520683289e-02 1.055806949734687805e-01 4.684484563767910004e-03 4.897268489003181458e-02 -5.108155310153961182e-02 2.676570788025856018e-02 2.287758737802505493e-01 -1.889196485280990601e-01 4.837411269545555115e-02 2.780589759349822998e-01 -4.563671723008155823e-02 4.581253975629806519e-02 -1.916464790701866150e-02
-1.225625425577163696e-01 -2.792627736926078796e-02 -2.954136431217193604e-01 -1.520394384860992432e-01 -1.190221756696701050e-01 1.909649074077606201e-01 1.873900145292282104e-01 2.421858906745910645e-01 -1.950359195470809937e-01 -1.005337014794349670e-01 4.532657936215400696e-02 -2.366421222686767578e-01 2.256619483232498169e-01 -1.331717669963836670e-01 9.243474900722503662e-02 4.522196650505065918e-01 -1.870432645082473755e-01 -1.529585421085357666e-01 -2.243389338254928589e-01 -2.756201662123203278e-02 2.393476106226444244e-02 -7.087094336748123169e-02 2.865436971187591553e-01 -1.530851721763610840e-01 -3.830851614475250244e-02 -4.391721263527870178e-02 2.305212616920471191e-01 1.379047781229019165e-01 1.736519187688827515e-01 -3.947777207940816879e-03 5.379694327712059021e-02 -1.108135804533958435e-01
5.816971510648727417e-02 -7.483091205358505249e-02 -3.120861649513244629e-01 1.581698060035705566e-01 -5.811721086502075195e-02 -1.202223375439643860e-01 4.074900597333908081e-02 2.760263681411743164e-01 8.265887945890426636e-02 6.043451372534036636e-03 -3.107281923294067383e-01 -2.712619490921497345e-02 1.898372620344161987e-01 -4.909581318497657776e-02 -2.013585716485977173e-02 2.632504403591156006e-01 -1.165123209357261658e-01 -6.847824901342391968e-02 2.549715153872966766e-02 3.322395309805870056e-02 1.120577529072761536e-01 -3.699160516262054443e-01 1.859896481037139893e-01 -3.480241298675537109e-01 -2.034726925194263458e-02 1.129577308893203735e-01 9.052527695894241333e-02 1.943327188491821289e-01 -1.034310981631278992e-01 1.556563228368759155e-01 2.769563198089599609e-01 2.543936669826507568e-01
7.549989223480224609e-02 -3.055557906627655029e-01 -1.422019451856613159e-01 -3.850484266877174377e-02 -1.926727294921875000e-01 8.651944249868392944e-02 -7.338488101959228516e-02 1.738557815551757812e-01 2.384316548705101013e-02 1.018592566251754761e-01 -1.684608012437820435e-01 -2.732513472437858582e-02 -3.330341354012489319e-02 -6.951814144849777222e-02 2.006153315305709839e-01 -1.494482755661010742e-01 -1.520767658948898315e-01 2.378330230712890625e-01 4.531347453594207764e-01 -1.951877921819686890e-01 -2.331360727548599243e-01 9.853584319353103638e-02 4.914264380931854248e-02 -1.373742520809173584e-01 -7.622162997722625732e-02 1.333976238965988159e-01 1.697490513324737549e-01 2.680820524692535400e-01 4.283110145479440689e-03 2.298268675804138184e-01 -8.930835127830505371e-02 3.112028539180755615e-01
1.406855434179306030e-01 -1.429045498371124268e-01 -3.483550250530242920e-01 7.001886516809463501e-02 -4.561102832667529583e-04 1.238865852355957031e-01 3.180361688137054443e-01 1.632165163755416870e-01 8.554187417030334473e-02 1.110703647136688232e-01 7.966367900371551514e-02 -5.366543307900428772e-02 2.013436406850814819e-01 -1.241042688488960266e-01 8.397214114665985107e-02 -1.566695868968963623e-01 -1.042743623256683350e-01 2.682178914546966553e-01 2.147233337163925171e-01 -3.249450623989105225e-01 -6.021233648061752319e-02 -1.734937131404876709e-01 2.739386633038520813e-02 -4.652888700366020203e-02 6.408356130123138428e-02 3.000412881374359131e-01 2.196873873472213745e-01 2.524940669536590576e-01 -1.788628101348876953e-01 -7.336031645536422729e-02 2.286467105150222778e-01 8.383616060018539429e-02
1.457723788917064667e-02 -1.565614491701126099e-01 -4.949436783790588379e-01 3.164785802364349365e-01 -2.076281793415546417e-02 1.107724606990814209e-01 1.308908760547637939e-01 5.399402230978012085e-02 -5.432548373937606812e-02 3.960973396897315979e-02 -1.324100792407989502e-01 -1.071281358599662781e-01 1.278759539127349854e-01 1.308828145265579224e-01 2.517687678337097168e-01 9.160885959863662720e-02 1.200238242745399475e-01 6.464323401451110840e-02 -3.497312590479850769e-02 -2.828482985496520996e-01 5.205571651458740234e-02 -2.199463844299316406e-01 8.559502661228179932e-02 -2.131052613258361816e-01 -1.385042369365692139e-01 1.921796351671218872e-01 4.006023705005645752e-01 1.384802609682083130e-01 -9.528847783803939819e-02 -1.359168998897075653e-02 -3.944587334990501404e-02 9.151002764701843262e-02
9.576613083481788635e-03 -1.162958890199661255e-01 -1.619820445775985718e-01 -1.202726885676383972e-01 1.074052415788173676e-02 1.333036273717880249e-01 -6.084778811782598495e-03 3.640210926532745361e-01 -3.068658336997032166e-02 7.178729772567749023e-02 -1.695490628480911255e-01 -2.092318087816238403e-01 3.939085602760314941e-01 -3.732439875602722168e-02 1.382731199264526367e-01 -7.451697438955307007e-02 -2.602280676364898682e-01 -1.222428679466247559e-01 -5.813947319984436035e-02 1.702413856983184814e-01 -4.237893223762512207e-02 -3.135879039764404297e-01 3.047768212854862213e-02 8.444391191005706787e-02 1.482817977666854858e-01 -7.545527815818786621e-02 3.387007713317871094e-01 3.036596477031707764e-01 3.030592575669288635e-02 1.203396618366241455e-01 6.440785527229309082e-02 2.408800274133682251e-01
3.144022077322006226e-02 -2.907142341136932373e-01 -4.201373830437660217e-02 -1.249945610761642456e-01 -3.603726327419281006e-01 1.001674309372901917e-01 2.402423918247222900e-01 1.831394135951995850e-01 1.422289311885833740e-01 2.577110193669795990e-02 1.958067268133163452e-01 -2.216418087482452393e-01 3.280649781227111816e-01 -5.180176720023155212e-02 -1.160332653671503067e-02 -1.200655847787857056e-01 4.534778371453285217e-02 -5.392632260918617249e-02 4.616900905966758728e-02 -2.964095771312713623e-02 1.670871824026107788e-01 -1.862068772315979004e-01 2.498086392879486084e-01 -1.185178160667419434e-01 -1.735032796859741211e-01 -2.253197133541107178e-01 -2.059462219476699829e-01 3.054890036582946777e-01 -1.727577149868011475e-01 8.536014705896377563e-02 1.181431338191032410e-01 1.342192590236663818e-01
-1.608448177576065063e-01 -1.295790523290634155e-01 -3.956307172775268555e-01 -6.321496516466140747e-02 -2.525463998317718506e-01 1.438916474580764771e-01 -1.396884471178054810e-01 1.732525378465652466e-01 7.288585882633924484e-03 1.117311343550682068e-01 -9.123868495225906372e-02 -4.744383320212364197e-02 1.511874794960021973e-02 8.019688725471496582e-02 4.767991900444030762e-01 -1.627953499555587769e-01 -2.806348502635955811e-01 -1.192049905657768250e-01 1.675256490707397461e-01 -2.717019617557525635e-01 -5.447431653738021851e-02 1.049815397709608078e-02 2.916284799575805664e-01 -1.120022032409906387e-02 -1.972780823707580566e-01 9.302476793527603149e-02 -8.331201225519180298e-02 2.871202304959297180e-02 -1.450224816799163818e-01 -1.095188856124877930e-01 8.785473555326461792e-02 -2.748894272372126579e-03
8.158661657944321632e-04 9.338684380054473877e-03 -3.738937973976135254e-01 -3.693533241748809814e-01 -1.053317412734031677e-01 2.772617638111114502e-01 -1.884950250387191772e-01 2.982711046934127808e-02 1.996725350618362427e-01 -2.776020765304565430e-02 -8.726786822080612183e-02 -9.528630971908569336e-02 2.698856890201568604e-01 -1.803502291440963745e-01 7.958568632602691650e-02 2.053520828485488892e-01 9.010177850723266602e-02 -7.237728685140609741e-03 -1.401332765817642212e-01 -2.513758540153503418e-01 2.434261441230773926e-01 -6.864095479249954224e-02 7.663919031620025635e-02 2.984844744205474854e-01 -2.117662504315376282e-02 -7.714479696005582809e-03 6.389990448951721191e-02 1.887682974338531494e-01 4.692106693983078003e-02 2.664992026984691620e-02 2.248328030109405518e-01 2.109110802412033081e-01
-2.070609629154205322e-01 7.377063482999801636e-02 -2.714060842990875244e-01 -9.450356662273406982e-02 -1.374809741973876953e-01 1.046563312411308289e-01 -1.863650232553482056e-01 -1.421301513910293579e-01 7.285512983798980713e-02 1.052382886409759521e-01 -5.441343039274215698e-02 -2.866038680076599121e-01 2.883440852165222168e-01 -4.091005325317382812e-01 1.559250652790069580e-01 2.354383841156959534e-02 -1.063954681158065796e-01 -8.321271836757659912e-02 2.383413463830947876e-01 -1.853687688708305359e-02 1.443170756101608276e-01 -4.623924195766448975e-02 1.688467860221862793e-01 -4.187926650047302246e-02 -5.622699484229087830e-02 1.026925370097160339e-01 2.353642880916595459e-01 3.036977052688598633e-01 4.866179451346397400e-02 -1.219517141580581665e-01 4.365773126482963562e-02 3.135940134525299072e-01
4.970050603151321411e-02 -1.671854853630065918e-01 -4.006611108779907227e-01 1.066204067319631577e-02 -5.101613327860832214e-02 1.037727072834968567e-01 5.382129549980163574e-02 -1.004415825009346008e-01 2.539920434355735779e-02 2.505106627941131592e-01 1.613487601280212402e-01 1.303681433200836182e-01 1.222389861941337585e-01 -7.607895135879516602e-02 2.634365260601043701e-01 2.776781842112541199e-02 -2.115555293858051300e-02 -8.419430255889892578e-02 4.079070389270782471e-01 -2.533571124076843262e-01 2.870652265846729279e-02 -6.699687242507934570e-02 3.968524336814880371e-01 1.013813540339469910e-01 -2.878904044628143311e-01 2.206485271453857422e-01 1.043850462883710861e-02 1.266822367906570435e-01 9.575281292200088501e-02 -8.598837256431579590e-02 5.060699209570884705e-02 8.487902581691741943e-02
-1.668855082243680954e-03 -3.529777526855468750e-01 -3.678774237632751465e-01 1.169813126325607300e-01 -1.693831682205200195e-01 2.145035564899444580e-01 1.310648471117019653e-01 1.555052101612091064e-01 2.837507613003253937e-02 2.220081388950347900e-01 2.479443997144699097e-01 -3.118105232715606689e-02 -1.272744406014680862e-02 -1.806129515171051025e-01 1.981274336576461792e-01 9.480447322130203247e-02 1.154572069644927979e-01 -7.348213344812393188e-02 2.576445639133453369e-01 -8.538574725389480591e-02 1.340106576681137085e-01 -1.753752827644348145e-01 2.271629124879837036e-01 -2.242986857891082764e-02 -1.503724697977304459e-02 5.030441284179687500e-02 -7.884903810918331146e-03 3.366854488849639893e-01 -3.165483772754669189e-01 -2.889194339513778687e-02 6.152841076254844666e-02 5.034125596284866333e-02
3.353836238384246826e-01 -2.161959409713745117e-01 -3.170582056045532227e-01 1.723433881998062134e-01 -4.422584176063537598e-02 9.976766258478164673e-02 9.538023173809051514e-02 1.024022325873374939e-01 1.634516119956970215e-01 1.300829201936721802e-01 -7.956202328205108643e-02 -2.637204229831695557e-01 -7.422615308314561844e-03 -1.415549963712692261e-01 -6.152363494038581848e-02 -4.677047953009605408e-02 3.760679438710212708e-02 -3.956152126193046570e-02 -1.259946078062057495e-01 -3.459206819534301758e-01 2.824924653396010399e-03 -5.945924296975135803e-02 1.987444013357162476e-01 -4.050833731889724731e-02 -4.409711062908172607e-02 3.548931479454040527e-01 1.597858071327209473e-01 6.165057420730590820e-02 -1.826569288969039917e-01 2.886827588081359863e-01 2.488349378108978271e-01 1.201210319995880127e-01
-7.010205835103988647e-02 -2.510874569416046143e-01 -4.210598170757293701e-01 -1.583110839128494263e-01 -1.442174017429351807e-01 3.736091032624244690e-02 9.064265340566635132e-02 1.782229542732238770e-01 2.528284676373004913e-02 1.784574240446090698e-01 -2.109336405992507935e-01 -8.466498553752899170e-02 1.333384215831756592e-01 -1.301112323999404907e-01 1.621092855930328369e-01 -1.798794269561767578e-01 -1.664204290136694908e-03 1.215847879648208618e-01 -1.241483539342880249e-01 3.550356253981590271e-02 3.007490336894989014e-01 -2.334956973791122437e-01 -1.435412019491195679e-01 -1.087293773889541626e-01 -1.860892027616500854e-01 1.277201324701309204e-01 4.590635746717453003e-02 2.687462568283081055e-01 2.125475257635116577e-01 3.190011084079742432e-01 2.603471651673316956e-02 -9.097657352685928345e-02
-2.359786629676818848e-01 -3.031120002269744873e-01 -4.638977050781250000e-01 1.678138524293899536e-01 -1.039936468005180359e-01 1.094961166381835938e-01 -3.937109187245368958e-02 -8.084663748741149902e-02 6.857317686080932617e-02 3.615261018276214600e-01 -1.374117136001586914e-01 -1.574174873530864716e-02 1.969004273414611816e-01 -7.079555653035640717e-03 1.827407032251358032e-01 1.716997660696506500e-02 2.128890007734298706e-01 -1.137625053524971008e-01 1.254817843437194824e-01 -8.448085188865661621e-02 -1.042465195059776306e-01 1.062252651900053024e-02 1.209740862250328064e-01 1.901967823505401611e-01 -6.172084063291549683e-02 2.583231031894683838e-02 -4.443132504820823669e-02 5.978633835911750793e-02 -6.144985184073448181e-02 2.023358345031738281e-01 3.870100378990173340e-01 6.073148921132087708e-02
4.237092286348342896e-02 -1.778456419706344604e-01 -2.498211115598678589e-01 1.144828391261398792e-03 -1.559904366731643677e-01 -2.009917348623275757e-01 2.462651953101158142e-02 2.858095765113830566e-01 1.351631134748458862e-01 6.864900887012481689e-02 -3.295101523399353027e-01 -1.010899916291236877e-01 2.236908972263336182e-01 -7.338112592697143555e-02 -9.104341268539428711e-02 1.222502514719963074e-01 -2.169386595487594604e-01 1.007598713040351868e-01 3.253902867436408997e-02 7.255621999502182007e-02 -9.986256062984466553e-02 -3.287135362625122070e-01 2.420490831136703491e-01 -2.594141662120819092e-01 -3.288316354155540466e-02 1.612423211336135864e-01 7.565107196569442749e-03 1.920257061719894409e-01 -3.980309888720512390e-02 1.965902596712112427e-01 2.737916409969329834e-01 2.237258404493331909e-01
-2.290155887603759766e-01 -1.125658210366964340e-02 -3.993692994117736816e-01 -8.093040436506271362e-03 7.582244277000427246e-02 2.609103322029113770e-01 -4.415831342339515686e-02 -1.358764022588729858e-01 -1.374962180852890015e-01 3.662661910057067871e-01 -2.493759803473949432e-02 1.987186260521411896e-02 2.538831830024719238e-01 -1.253702193498611450e-01 1.049811765551567078e-01 2.062436789274215698e-01 -8.970568329095840454e-02 -6.032072752714157104e-02 5.842096172273159027e-03 -2.662334442138671875e-01 -1.341831982135772705e-01 -1.524962335824966431e-01 -8.052916266024112701e-03 -8.456404320895671844e-03 -1.571198552846908569e-01 -8.987953513860702515e-02 8.184534311294555664e-02 1.281432360410690308e-01 2.546582520008087158e-01 2.275353074073791504e-01 -1.848243921995162964e-01 2.741520106792449951e-01
-1.013706848025321960e-01 -1.624974459409713745e-01 -4.970438480377197266e-01 -1.521706283092498779e-01 -1.265849918127059937e-01 8.786035329103469849e-02 5.735205113887786865e-02 -1.892392784357070923e-01 -1.547666043043136597e-01 2.012993991374969482e-01 -2.782320231199264526e-02 -1.614972651004791260e-01 3.520818352699279785e-01 8.268111199140548706e-02 -4.686299711465835571e-02 3.484938740730285645e-01 -2.558348476886749268e-01 4.473794624209403992e-02 -2.960172668099403381e-02 -2.058712840080261230e-01 3.788621351122856140e-02 9.450471960008144379e-03 1.592022329568862915e-01 -1.610661447048187256e-01 1.402830183506011963e-01 1.809409353882074356e-03 2.492623031139373779e-01 4.292236175388097763e-03 4.146220907568931580e-02 -2.252663485705852509e-03 -1.906320452690124512e-01 3.275062143802642822e-02
-3.560009598731994629e-02 -2.817220985889434814e-01 -3.205074667930603027e-01 -1.597897559404373169e-01 -2.427209317684173584e-01 2.673654854297637939e-01 -1.521583199501037598e-01 9.692657738924026489e-02 2.089494019746780396e-01 2.709092795848846436e-01 2.979605793952941895e-01 -4.054030478000640869e-01 4.856897145509719849e-02 1.881961375474929810e-01 -8.524779230356216431e-02 8.856587111949920654e-02 -8.036251366138458252e-02 1.120211184024810791e-01 -7.505001872777938843e-02 -1.077389623969793320e-02 4.881877079606056213e-02 -1.505567785352468491e-02 4.269030690193176270e-02 -5.626384541392326355e-02 2.832684665918350220e-02 1.032348871231079102e-01 -3.268604725599288940e-02 1.910899877548217773e-01 -1.799979358911514282e-01 -8.435883373022079468e-02 1.047709211707115173e-01 2.705575227737426758e-01
5.674332845956087112e-03 -2.274612784385681152e-01 -4.217779636383056641e-01 3.841743990778923035e-02 1.560871582478284836e-02 -9.701209515333175659e-02 1.971473842859268188e-01 1.434384882450103760e-01 5.050669237971305847e-02 -1.036642119288444519e-01 -3.790218830108642578e-01 4.184073582291603088e-02 3.154367506504058838e-01 -7.301186025142669678e-02 -5.093587934970855713e-02 1.662967354059219360e-01 -4.917122796177864075e-02 -9.302035905420780182e-03 -4.807887598872184753e-02 -5.721648037433624268e-02 -9.029521793127059937e-02 -1.205421462655067444e-01 2.438654303550720215e-01 -2.133951783180236816e-01 -1.273673176765441895e-01 1.654586791992187500e-01 -2.131316959857940674e-01 1.108188778162002563e-01 9.945954382419586182e-02 1.302376687526702881e-01 2.329389750957489014e-01 2.962664067745208740e-01
-2.681943476200103760e-01 1.489370316267013550e-02 -2.401518970727920532e-01 -1.833584606647491455e-01 -2.003422006964683533e-02 3.930941820144653320e-01 -8.264923095703125000e-02 2.070018947124481201e-01 5.195931717753410339e-02 -2.580599486827850342e-02 -1.560660600662231445e-01 -1.948691457509994507e-01 2.175272852182388306e-01 1.116012111306190491e-01 1.444417536258697510e-01 6.591407209634780884e-02 -2.563057839870452881e-01 -2.636665664613246918e-02 2.544187605381011963e-01 -3.256088867783546448e-02 1.727409213781356812e-01 -2.735548280179500580e-02 -3.105165995657444000e-02 6.540670990943908691e-02 -3.022224307060241699e-01 -1.778135001659393311e-01 1.663703918457031250e-01 -4.969172552227973938e-02 3.138752579689025879e-01 1.270994246006011963e-01 1.467490047216415405e-01 1.547762900590896606e-01
-1.534778624773025513e-01 1.059585511684417725e-01 -2.255047857761383057e-01 -8.664640039205551147e-02 -1.359331756830215454e-01 1.538428813219070435e-01 1.440000236034393311e-01 1.254515051841735840e-01 -2.854833900928497314e-01 3.177648484706878662e-01 -1.567573696374893188e-01 9.804182918742299080e-04 1.026861593127250671e-01 -5.029547959566116333e-02 -1.511229574680328369e-01 1.125438734889030457e-01 -3.057529032230377197e-01 -1.195237785577774048e-01 3.878839910030364990e-01 -1.245816648006439209e-01 2.200995534658432007e-01 1.341424603015184402e-02 3.003721833229064941e-01 1.405641320161521435e-03 3.578445641323924065e-03 -5.776863172650337219e-02 3.036895990371704102e-01 1.472503393888473511e-01 1.025500074028968811e-01 1.261400803923606873e-02 1.785893142223358154e-01 1.363771129399538040e-02
-2.267790883779525757e-01 -6.767402589321136475e-02 -6.603331863880157471e-02 -2.099003046751022339e-01 -1.703011691570281982e-01 5.865884572267532349e-02 -3.001959808170795441e-02 1.532741077244281769e-02 -1.214684173464775085e-01 2.645275294780731201e-01 -1.473343372344970703e-01 -6.155227869749069214e-02 5.704985857009887695e-01 -1.461718529462814331e-01 -1.737407781183719635e-02 -2.259837090969085693e-02 -2.012335658073425293e-01 8.628321439027786255e-02 8.448102325201034546e-02 -1.838182359933853149e-01 1.154927164316177368e-01 -3.264435827732086182e-01 -4.910296574234962463e-02 -4.707624390721321106e-02 1.224941089749336243e-01 -7.774388045072555542e-02 -1.863774210214614868e-01 1.968448013067245483e-01 1.700371056795120239e-01 -3.518356382846832275e-02 -4.893050715327262878e-02 2.522803843021392822e-01
-4.225013777613639832e-02 -2.200532108545303345e-01 -2.736744284629821777e-01 -1.659840494394302368e-01 4.423129186034202576e-02 1.799533069133758545e-01 1.864099204540252686e-01 -2.184475958347320557e-01 -2.059144824743270874e-01 2.824547588825225830e-01 6.373877078294754028e-02 -2.030798643827438354e-01 3.009859323501586914e-01 2.265569567680358887e-01 3.711453452706336975e-02 2.590286731719970703e-01 -2.261991351842880249e-01 -1.606400460004806519e-01 6.390226632356643677e-02 -2.721383273601531982e-01 -9.463281929492950439e-02 -1.715649962425231934e-01 -4.327005520462989807e-02 -1.311430782079696655e-01 -1.525432169437408447e-01 -5.269846320152282715e-02 2.276527732610702515e-01 1.287383884191513062e-01 -1.221116539090871811e-02 -3.053924068808555603e-03 -1.780222803354263306e-01 1.174092665314674377e-01
7.895050197839736938e-02 7.449622452259063721e-02 -1.210469603538513184e-01 -2.219433784484863281e-01 -3.151676356792449951e-01 2.756754159927368164e-01 3.667346015572547913e-02 2.710118293762207031e-01 -1.273468486033380032e-03 1.106631159782409668e-01 -1.314807981252670288e-01 -1.666241288185119629e-01 2.955074012279510498e-01 -2.641239762306213379e-01 1.250784546136856079e-01 1.599903851747512817e-01 -1.655973345041275024e-01 -2.345105707645416260e-01 2.987179718911647797e-02 -3.112334907054901123e-01 2.162069082260131836e-01 -7.711388170719146729e-02 1.189013049006462097e-01 2.133315056562423706e-01 -1.447364687919616699e-01 5.187269672751426697e-02 5.823431164026260376e-02 6.240008398890495300e-02 2.824194729328155518e-01 8.825753815472126007e-03 9.964647889137268066e-02 -7.314994931221008301e-02
-1.398617476224899292e-01 -2.039165236055850983e-02 -3.367970883846282959e-01 -3.147121891379356384e-02 -1.440979540348052979e-01 3.207020461559295654e-01 -1.973638087511062622e-01 7.854843512177467346e-03 2.015373557806015015e-01 -4.091439768671989441e-02 -8.556899428367614746e-02 -2.558235526084899902e-01 1.014804765582084656e-01 -1.740267151035368443e-03 1.708451360464096069e-01 4.535489901900291443e-02 -6.596322357654571533e-02 1.099873259663581848e-01 1.355150490999221802e-01 -2.633054554462432861e-01 3.634493947029113770e-01 8.085285872220993042e-02 -3.466652333736419678e-02 5.426723137497901917e-02 -2.992055416107177734e-01 1.357887387275695801e-01 1.928662508726119995e-02 -1.912671923637390137e-01 1.814688742160797119e-01 1.026282608509063721e-01 1.147234253585338593e-02 3.330645561218261719e-01
2.228828519582748413e-01 -1.846823692321777344e-01 -1.171213686466217041e-01 1.266380399465560913e-01 -1.682409793138504028e-01 -7.207289338111877441e-02 -1.698913052678108215e-02 2.531358897686004639e-01 -1.787293106317520142e-01 4.039788618683815002e-02 -6.594908982515335083e-02 6.625744979828596115e-03 -1.194579973816871643e-01 1.952216215431690216e-02 5.757215991616249084e-02 2.258169651031494141e-01 6.059949751943349838e-03 -5.095651373267173767e-02 7.146922498941421509e-02 -1.498332768678665161e-01 3.671583831310272217e-01 -2.220532000064849854e-01 -2.999405562877655029e-02 2.753617167472839355e-01 1.536116153001785278e-01 2.421508170664310455e-02 2.168568670749664307e-01 2.749958336353302002e-01 3.579747378826141357e-01 9.225166589021682739e-02 1.856042444705963135e-01 2.696315944194793701e-01
-4.061726629734039307e-01 -1.161534115672111511e-01 -6.779035180807113647e-02 -2.335359156131744385e-01 -1.761178821325302124e-01 7.506230473518371582e-02 -1.189269050955772400e-01 -9.022394567728042603e-02 -4.682914167642593384e-02 3.777281045913696289e-01 -2.142543941736221313e-01 -6.732136011123657227e-02 2.576332688331604004e-01 1.816711761057376862e-02 -8.364085108041763306e-02 6.750249117612838745e-02 -2.394320517778396606e-01 -7.137296348810195923e-02 6.782981101423501968e-03 -1.775190085172653198e-01 4.059473797678947449e-02 -2.002947032451629639e-01 -1.846514525823295116e-03 -1.402222663164138794e-01 1.146121397614479065e-01 -6.022672355175018311e-02 1.767617017030715942e-01 3.564692437648773193e-01 1.161513403058052063e-01 4.844620078802108765e-02 2.457752376794815063e-01 1.521898508071899414e-01
-4.947688803076744080e-02 -9.805802255868911743e-02 -3.462419807910919189e-01 1.205672174692153931e-01 -2.700491249561309814e-01 2.047941386699676514e-01 -1.824459135532379150e-01 -1.817161440849304199e-01 -1.557333916425704956e-01 1.885788291692733765e-01 -1.154850497841835022e-01 -4.995846748352050781e-02 2.779153585433959961e-01 -2.560240328311920166e-01 6.807674467563629150e-02 1.811193674802780151e-02 -5.650203302502632141e-02 8.026921004056930542e-02 2.510821521282196045e-01 2.323556505143642426e-02 1.336723119020462036e-01 -1.203031912446022034e-01 6.192214041948318481e-02 1.621000468730926514e-01 1.207610592246055603e-01 1.482650041580200195e-01 3.128703534603118896e-01 2.812368273735046387e-01 -2.189573943614959717e-01 -8.908661082386970520e-03 7.257053162902593613e-03 2.272781133651733398e-01
1.620305627584457397e-01 -7.264282554388046265e-02 -2.738900780677795410e-01 3.027035109698772430e-02 -1.424156129360198975e-01 1.829623579978942871e-01 2.014084756374359131e-01 4.060629010200500488e-02 -3.027294762432575226e-02 -5.088460817933082581e-02 -2.013452947139739990e-01 -3.450815379619598389e-01 1.744580417871475220e-01 8.834861963987350464e-02 7.610981911420822144e-02 6.864042580127716064e-02 -6.277019530534744263e-02 6.927626579999923706e-02 5.880171060562133789e-02 3.183167427778244019e-02 1.037213578820228577e-01 -6.492274254560470581e-02 -3.592812689021229744e-03 -1.724545359611511230e-01 -1.314527392387390137e-01 3.260015547275543213e-01 1.028597205877304077e-01 1.862502545118331909e-01 -2.412386834621429443e-01 3.543668389320373535e-01 4.025352001190185547e-01 1.101080924272537231e-01
-9.667244553565979004e-02 -1.654670536518096924e-01 -3.064563870429992676e-01 -1.036838814616203308e-02 -1.848824135959148407e-02 1.780889630317687988e-01 1.697445809841156006e-01 1.333189457654953003e-01 5.468903575092554092e-03 7.879531383514404297e-02 1.323781609535217285e-01 -2.100659161806106567e-01 6.330539286136627197e-02 4.822618141770362854e-02 -1.490181218832731247e-02 9.947793930768966675e-02 -1.644050180912017822e-01 -2.294459939002990723e-01 -3.796472847461700439e-01 -1.698469817638397217e-01 2.892055809497833252e-01 -2.696381807327270508e-01 1.336996555328369141e-01 -1.188925001770257950e-03 -1.033346951007843018e-01 -1.107086613774299622e-02 1.556540876626968384e-01 3.991799056529998779e-01 1.897621750831604004e-01 -2.145373076200485229e-01 -2.917069382965564728e-02 4.614794999361038208e-02
1.738946437835693359e-01 -1.277117580175399780e-01 -2.742447257041931152e-01 1.520434394478797913e-02 -2.870110049843788147e-02 -3.038721345365047455e-02 8.216796815395355225e-02 1.324204653501510620e-01 7.884122431278228760e-02 -3.507097065448760986e-02 -2.509799599647521973e-01 -5.131193995475769043e-02 2.956434786319732666e-01 -2.105877548456192017e-02 -8.364816009998321533e-02 8.934484422206878662e-02 -1.153788045048713684e-01 1.281341910362243652e-01 1.031155437231063843e-01 6.393858790397644043e-02 1.161113977432250977e-01 -1.970260143280029297e-01 2.945468723773956299e-01 -2.626710236072540283e-01 -9.432040154933929443e-02 2.225730568170547485e-01 6.117999181151390076e-02 2.505686283111572266e-01 -1.364876180887222290e-01 2.056494653224945068e-01 4.758409261703491211e-01 1.061255633831024170e-01
-8.540694415569305420e-02 -7.096492499113082886e-02 -1.310820430517196655e-01 -6.822148710489273071e-02 -1.628806442022323608e-01 1.109556108713150024e-01 -1.361862868070602417e-01 7.678953930735588074e-03 -1.176795661449432373e-01 9.254468232393264771e-02 -3.581199049949645996e-01 -1.990289837121963501e-01 4.179818332195281982e-01 -6.625901907682418823e-02 -8.573783189058303833e-02 2.153965532779693604e-01 -2.709706425666809082e-01 -7.340631633996963501e-02 1.403570175170898438e-01 1.567548066377639771e-01 4.027948901057243347e-02 -6.170215830206871033e-02 7.209732383489608765e-02 -6.051525101065635681e-02 9.506715461611747742e-03 -3.061067685484886169e-02 1.629605442285537720e-01 2.825644314289093018e-01 6.135747767984867096e-03 -4.455281421542167664e-02 2.008771300315856934e-01 4.450721144676208496e-01
-2.505295574665069580e-01 -1.403290778398513794e-01 -3.041566312313079834e-01 -1.799396425485610962e-01 -2.394496351480484009e-01 1.430362556129693985e-02 -1.904366724193096161e-02 7.940803468227386475e-02 1.951906383037567139e-01 -4.792927205562591553e-02 -7.490048557519912720e-02 4.673112556338310242e-02 1.819086968898773193e-01 4.071234911680221558e-02 2.779502272605895996e-01 -1.844202540814876556e-02 -2.294548302888870239e-01 -1.371240019798278809e-01 9.187597036361694336e-02 -5.027392506599426270e-01 -2.179823629558086395e-02 -3.969077765941619873e-02 1.586476266384124756e-01 -1.608076691627502441e-02 2.585849724709987640e-02 1.614042818546295166e-01 -1.924794167280197144e-01 4.688892886042594910e-02 -8.688112348318099976e-02 -2.992512285709381104e-01 -1.533068716526031494e-02 2.109237015247344971e-01
-8.400507271289825439e-02 -7.566431909799575806e-02 -4.158769547939300537e-01 9.428588300943374634e-02 -2.400676608085632324e-01 8.319733291864395142e-02 4.460401833057403564e-02 -9.841877967119216919e-03 1.134531423449516296e-01 -1.445744633674621582e-01 -5.523858591914176941e-02 1.412402689456939697e-01 7.224462926387786865e-02 -1.277047246694564819e-01 4.292755946516990662e-02 -1.296436935663223267e-01 -4.097332060337066650e-02 4.148341342806816101e-02 1.794292591512203217e-02 -3.429299294948577881e-01 1.809140592813491821e-01 -9.729779511690139771e-02 2.846694886684417725e-01 -1.726401746273040771e-01 -7.739997655153274536e-02 3.687802553176879883e-01 2.948351800441741943e-01 2.959356606006622314e-01 -1.132547035813331604e-01 -1.557617634534835815e-01 7.298640161752700806e-02 9.225533157587051392e-02
-1.198997050523757935e-01 -1.450840681791305542e-01 -3.009036779403686523e-01 1.500559132546186447e-02 -1.098012402653694153e-01 2.140922397375106812e-01 -7.195444777607917786e-03 2.175269126892089844e-01 1.048216745257377625e-01 2.598764300346374512e-01 -2.000924795866012573e-01 5.114456266164779663e-02 7.574824988842010498e-02 1.902806758880615234e-01 2.597236633300781250e-01 -9.240237995982170105e-03 -6.809296458959579468e-02 -3.368519991636276245e-02 3.847926259040832520e-01 -3.758340775966644287e-01 -6.502362340688705444e-02 -4.250501096248626709e-02 2.082910835742950439e-01 4.122231621295213699e-03 -1.480042040348052979e-01 1.982150971889495850e-01 -5.304480344057083130e-02 2.097359597682952881e-01 -1.959751844406127930e-01 -1.946277916431427002e-01 7.347273826599121094e-02 -6.062827259302139282e-02
-3.136416152119636536e-02 -6.979183107614517212e-02 7.381603866815567017e-02 -9.126880019903182983e-02 -4.728605598211288452e-02 3.747884556651115417e-02 -1.237488165497779846e-01 2.741171717643737793e-01 -2.209770679473876953e-01 1.362123936414718628e-01 1.006967350840568542e-01 5.339928716421127319e-02 3.694962263107299805e-01 3.241909146308898926e-01 6.703397631645202637e-02 9.380504488945007324e-02 2.631584554910659790e-02 -1.942492276430130005e-01 -9.844905883073806763e-02 -4.471631944179534912e-01 8.332727476954460144e-03 -2.206237614154815674e-01 1.870179548859596252e-02 1.410642713308334351e-01 -2.424817383289337158e-01 5.881085991859436035e-02 2.332179546356201172e-01 1.752878576517105103e-01 -1.063637733459472656e-01 -7.155198603868484497e-02 2.647436261177062988e-01 -3.942452371120452881e-03
5.284323543310165405e-02 -5.292957276105880737e-02 -4.087612926959991455e-01 -3.645432740449905396e-02 2.566560730338096619e-02 7.252331823110580444e-02 -1.566618978977203369e-01 3.329711556434631348e-01 7.722151279449462891e-02 9.184684604406356812e-02 1.890077255666255951e-02 -1.918674111366271973e-01 4.131623506546020508e-01 5.188124254345893860e-02 -1.311443895101547241e-01 1.339802145957946777e-01 9.655714035034179688e-02 -1.991502195596694946e-01 -1.819760352373123169e-02 1.577932387590408325e-02 2.565937815234065056e-03 -1.465298384428024292e-01 2.078989446163177490e-01 8.110454678535461426e-02 -2.131744176149368286e-01 -2.250255197286605835e-01 9.616024792194366455e-02 4.311833530664443970e-03 3.411639332771301270e-01 4.079220071434974670e-02 -5.437944829463958740e-02 2.781111896038055420e-01
-5.054769665002822876e-02 -1.972902268171310425e-01 -3.846840262413024902e-01 1.226994767785072327e-01 -1.042420193552970886e-01 2.878688573837280273e-01 1.093432903289794922e-01 -1.839440166950225830e-01 7.470147311687469482e-02 3.220288753509521484e-01 1.401460170745849609e-01 4.123691469430923462e-02 1.923363804817199707e-01 -5.571088194847106934e-02 3.661724627017974854e-01 1.396393179893493652e-01 -2.421726658940315247e-02 -5.341899115592241287e-03 2.229139655828475952e-01 -1.913684904575347900e-01 1.059545353055000305e-01 -1.780633032321929932e-01 2.895266115665435791e-01 6.054307892918586731e-02 -1.256291419267654419e-01 1.107969582080841064e-01 1.687624603509902954e-01 7.184982299804687500e-02 -2.348301932215690613e-02 -1.139562055468559265e-01 1.697703003883361816e-01 1.012059152126312256e-01
3.241642564535140991e-02 -2.908613160252571106e-02 -3.771302700042724609e-01 7.509062439203262329e-02 -1.723717600107192993e-01 -6.615239381790161133e-02 8.949043601751327515e-02 2.643301784992218018e-01 1.570225208997726440e-01 -3.625049814581871033e-02 -3.317648768424987793e-01 -5.351921170949935913e-02 2.238246947526931763e-01 -5.664736032485961914e-02 -6.704290211200714111e-02 2.205244153738021851e-01 -7.840687781572341919e-02 4.918123409152030945e-02 3.879542648792266846e-02 8.124803006649017334e-02 1.331905871629714966e-01 -3.348115682601928711e-01 1.673737466335296631e-01 -2.651477456092834473e-01 -1.114552617073059082e-01 1.713282465934753418e-01 2.752164378762245178e-02 2.443193793296813965e-01 -1.301046311855316162e-01 1.513518244028091431e-01 2.427826076745986938e-01 2.170346528291702271e-01
-3.156918287277221680e-02 -3.245059028267860413e-02 -2.773041725158691406e-01 -3.239103555679321289e-01 -1.963578462600708008e-01 7.977965474128723145e-02 -3.339396417140960693e-02 2.809661813080310822e-02 -1.114262789487838745e-01 -1.279785484075546265e-01 2.197005786001682281e-02 -2.377377599477767944e-01 1.318457275629043579e-01 -8.053141087293624878e-02 -4.985085502266883850e-02 4.011321663856506348e-01 -1.398416757583618164e-01 -2.268984168767929077e-01 -1.508537381887435913e-01 -5.691803246736526489e-02 1.298706829547882080e-01 -1.352679580450057983e-01 2.833981215953826904e-01 -2.187341004610061646e-01 -1.465889066457748413e-01 1.236874759197235107e-01 2.038165032863616943e-01 1.606872975826263428e-01 -9.528314322233200073e-02 2.045675069093704224e-01 2.698980271816253662e-01 8.929699659347534180e-02
-1.723425835371017456e-02 -3.083591721951961517e-02 -3.488371670246124268e-01 8.304888010025024414e-02 7.740897592157125473e-03 -2.927350625395774841e-02 8.017461001873016357e-02 3.103053867816925049e-01 -3.025937126949429512e-03 1.446742862462997437e-01 -3.345916569232940674e-01 -1.150006614625453949e-02 1.792224347591400146e-01 -4.234673455357551575e-02 7.291342597454786301e-03 2.117545306682586670e-01 -1.669295728206634521e-01 1.355748325586318970e-01 9.471038728952407837e-02 1.092434599995613098e-01 1.865089312195777893e-02 -2.276176214218139648e-01 2.154928445816040039e-01 -3.173401355743408203e-01 -4.922769591212272644e-02 1.356348842382431030e-01 -4.888364300131797791e-02 1.795649528503417969e-01 -1.596142798662185669e-01 1.665004640817642212e-01 3.334583342075347900e-01 2.615451812744140625e-01
-2.678574025630950928e-01 8.988085389137268066e-02 -2.964583337306976318e-01 -6.194884330034255981e-02 -2.247544974088668823e-01 1.600587218999862671e-01 -3.595118597149848938e-02 7.182029634714126587e-02 -2.481269091367721558e-02 -1.732799708843231201e-01 2.220731824636459351e-01 -1.560456752777099609e-01 3.173759952187538147e-02 -1.033471524715423584e-01 1.951785199344158173e-02 2.568057179450988770e-01 1.745346337556838989e-01 -1.465911865234375000e-01 3.162324130535125732e-01 9.297655778937041759e-04 8.212558180093765259e-02 -3.129758834838867188e-01 1.922862380743026733e-01 -4.980712011456489563e-02 -1.086568534374237061e-01 1.157222688198089600e-01 3.107768297195434570e-01 8.797901868820190430e-02 2.758597731590270996e-01 -4.302909970283508301e-02 1.276100426912307739e-01 2.089850306510925293e-01
-8.843426406383514404e-02 2.329793870449066162e-01 -2.631819546222686768e-01 -4.261973127722740173e-02 -2.408676892518997192e-01 -2.466524206101894379e-02 -1.905165463685989380e-01 9.437640756368637085e-02 -6.519965827465057373e-03 2.797322571277618408e-01 -1.241135373711585999e-01 -2.117256224155426025e-01 9.156800061464309692e-02 -1.153296753764152527e-01 -9.724720567464828491e-02 -8.474771864712238312e-03 -3.419879674911499023e-01 -8.413021266460418701e-02 6.886769086122512817e-02 8.498847484588623047e-03 -1.365791168063879013e-02 -1.384449860779568553e-04 2.054337412118911743e-01 -3.993181139230728149e-02 -2.400653958320617676e-01 8.047243207693099976e-02 1.892243027687072754e-01 4.371924698352813721e-01 -3.937902301549911499e-02 -9.533891826868057251e-02 2.163792848587036133e-01 2.681557834148406982e-01
-1.946857422590255737e-01 8.580465614795684814e-02 -2.349549829959869385e-01 -1.465413570404052734e-01 -1.660128980875015259e-01 2.094534486532211304e-01 3.435401991009712219e-02 1.317389160394668579e-01 -2.005421370267868042e-01 -4.735802114009857178e-02 -1.114224344491958618e-01 -1.811257451772689819e-01 1.367851197719573975e-01 2.186995558440685272e-02 3.430182114243507385e-02 1.180230826139450073e-01 -3.220361769199371338e-01 -2.418726384639739990e-01 -1.806774586439132690e-01 -8.516769856214523315e-02 9.549702703952789307e-02 -1.557918637990951538e-01 2.880893647670745850e-01 -3.154827356338500977e-01 -1.801394820213317871e-01 -4.110662266612052917e-03 1.641983389854431152e-01 9.172832965850830078e-02 6.688059866428375244e-02 2.734410166740417480e-01 7.079977542161941528e-02 3.098279237747192383e-01
-2.367931418120861053e-02 -2.867526710033416748e-01 -3.018304109573364258e-01 4.496622458100318909e-02 -9.590449184179306030e-02 -9.173990041017532349e-02 8.276210725307464600e-02 1.247137337923049927e-01 1.548778265714645386e-01 1.503522158600389957e-03 -3.344117403030395508e-01 -6.296691019088029861e-03 1.932020634412765503e-01 -7.042329013347625732e-02 -1.081907097250223160e-02 2.372203022241592407e-01 -8.140514045953750610e-02 7.603321969509124756e-02 5.710442364215850830e-02 7.043855637311935425e-02 7.491472363471984863e-02 -2.637471258640289307e-01 3.589439392089843750e-01 -2.482928782701492310e-01 -2.397906407713890076e-02 2.303924113512039185e-01 2.365120686590671539e-02 2.011138647794723511e-01 -1.161495149135589600e-01 1.351050138473510742e-01 2.836565971374511719e-01 2.374283820390701294e-01
7.877525687217712402e-02 -5.235994234681129456e-02 -2.000219821929931641e-01 -1.539434045553207397e-01 -3.428645133972167969e-01 2.249539084732532501e-02 1.292457580566406250e-01 2.433104664087295532e-01 -3.458017110824584961e-02 7.676284760236740112e-02 2.023760974407196045e-01 5.862642079591751099e-02 3.265282213687896729e-01 1.437351200729608536e-02 1.030202060937881470e-01 -6.029058992862701416e-02 5.125824362039566040e-02 -5.749574862420558929e-03 1.565650254487991333e-01 -8.151281625032424927e-03 -3.384557068347930908e-01 -8.548631332814693451e-03 3.193806707859039307e-01 1.387934237718582153e-01 -1.394641846418380737e-01 2.185084223747253418e-01 1.201110854744911194e-01 1.260047554969787598e-01 -8.072491735219955444e-02 -6.028213351964950562e-02 4.028260111808776855e-01 1.666442751884460449e-01
-7.377203553915023804e-02 -2.923885583877563477e-01 -1.464892327785491943e-01 1.203265190124511719e-01 -1.411691009998321533e-01 6.102421320974826813e-03 1.926085948944091797e-01 -9.106176346540451050e-02 2.615736424922943115e-02 -1.240166053175926208e-01 -1.959441602230072021e-01 -1.936454921960830688e-01 1.549747288227081299e-01 1.565313339233398438e-01 2.453277856111526489e-01 2.003687024116516113e-01 -1.154753267765045166e-01 2.208642214536666870e-01 -3.916657716035842896e-02 -1.640660017728805542e-01 -9.349694848060607910e-02 -2.147619426250457764e-01 4.177907705307006836e-01 1.142543926835060120e-01 -6.875161826610565186e-02 2.858342230319976807e-01 -2.614286541938781738e-01 1.734139472246170044e-01 7.302157580852508545e-02 -6.118584051728248596e-02 4.836488515138626099e-02 1.940826326608657837e-01
-1.800347864627838135e-01 7.673262059688568115e-02 -1.532513946294784546e-01 -1.057441812008619308e-02 -2.734193503856658936e-01 1.061940565705299377e-01 -1.496974974870681763e-01 -6.667140871286392212e-02 -4.515660181641578674e-02 1.129551604390144348e-01 -1.053011566400527954e-01 -2.538667321205139160e-01 2.972200810909271240e-01 -2.397134304046630859e-01 1.883319579064846039e-02 4.655273631215095520e-02 -6.904471665620803833e-02 -1.928992383182048798e-02 1.273689270019531250e-01 1.031531095504760742e-01 8.565713465213775635e-02 -1.838747709989547729e-01 1.057791616767644882e-02 6.131661683320999146e-02 -1.680196821689605713e-01 9.460305422544479370e-02 2.921169996261596680e-01 3.988645374774932861e-01 1.131245493888854980e-01 -2.230077832937240601e-01 1.965613365173339844e-01 3.560339212417602539e-01
-1.510824114084243774e-01 -1.763636022806167603e-01 -1.645782440900802612e-01 3.250526785850524902e-01 -8.979170024394989014e-02 1.172014027833938599e-01 -2.195986174046993256e-02 -9.954712539911270142e-02 1.004353091120719910e-01 8.034716546535491943e-02 -9.458768367767333984e-02 -7.090377807617187500e-02 3.400503396987915039e-01 -1.837987452745437622e-02 2.004706859588623047e-01 -1.606309562921524048e-01 -1.827916875481605530e-02 -4.203432053327560425e-02 8.735357969999313354e-02 -4.392695724964141846e-01 -7.347059994935989380e-02 -2.508274912834167480e-01 3.306210935115814209e-01 2.729051746428012848e-02 -2.199931144714355469e-01 2.182932794094085693e-01 7.396703213453292847e-02 4.064198955893516541e-02 -1.819932460784912109e-01 1.020869910717010498e-01 9.907072037458419800e-02 1.762591451406478882e-01
8.233126997947692871e-02 -7.165124267339706421e-02 -3.993054628372192383e-01 6.570078432559967041e-02 -1.502119749784469604e-01 -1.361126154661178589e-01 1.438139081001281738e-01 2.557719051837921143e-01 5.594148486852645874e-02 3.364712372422218323e-02 -2.559092342853546143e-01 -5.195364356040954590e-03 2.322207093238830566e-01 -3.723761439323425293e-02 -6.483835633844137192e-03 1.702796518802642822e-01 -1.484998911619186401e-01 9.762605279684066772e-02 1.038960143923759460e-01 1.647161394357681274e-01 1.523244827985763550e-01 -2.736238837242126465e-01 2.478465735912322998e-01 -2.770169973373413086e-01 2.710970677435398102e-02 1.667650938034057617e-01 -1.003085374832153320e-01 2.808516621589660645e-01 -8.416675031185150146e-02 1.086598336696624756e-01 2.176974266767501831e-01 2.312783002853393555e-01
-2.474505305290222168e-01 -1.388330310583114624e-01 6.951270252466201782e-02 -1.117979064583778381e-01 -1.747641563415527344e-01 2.770364098250865936e-02 -1.495867967605590820e-02 -2.457444928586483002e-02 -2.185768485069274902e-01 2.646959722042083740e-01 1.432284899055957794e-02 -3.066965043544769287e-01 2.381002157926559448e-01 4.228078201413154602e-02 -3.216045722365379333e-02 9.057676047086715698e-02 -2.578060030937194824e-01 1.793442061170935631e-03 -3.043128736317157745e-02 -4.761171340942382812e-02 1.700223684310913086e-01 -1.387363076210021973e-01 1.583251357078552246e-01 -2.093618363142013550e-01 3.687094524502754211e-02 2.244518697261810303e-01 1.700485497713088989e-01 1.288585960865020752e-01 9.680739045143127441e-02 2.509102821350097656e-01 4.037464782595634460e-02 4.819420278072357178e-01
-2.312170565128326416e-01 -5.035081505775451660e-01 -3.192512094974517822e-01 1.277764439582824707e-01 6.664756685495376587e-02 -1.091141998767852783e-01 4.462116956710815430e-02 2.192754745483398438e-01 2.217802219092845917e-02 1.336224228143692017e-01 -2.667167484760284424e-01 -4.035769402980804443e-01 -5.184659361839294434e-02 -6.941426545381546021e-03 2.356596663594245911e-02 1.516947150230407715e-01 -1.522039026021957397e-01 -2.932503819465637207e-02 1.828828305006027222e-01 -1.368726938962936401e-01 -1.962407678365707397e-01 -3.245397238060832024e-03 1.452875733375549316e-01 -3.258679434657096863e-02 -2.215275168418884277e-02 5.281126499176025391e-02 5.321675911545753479e-02 1.539394557476043701e-01 1.380015015602111816e-01 -1.589282900094985962e-01 6.997944414615631104e-02 1.173931583762168884e-01
-8.367222547531127930e-02 -3.430032730102539062e-01 -3.385122418403625488e-01 -3.896963223814964294e-02 -1.809415966272354126e-01 1.506147980690002441e-01 -3.157314611598849297e-03 -1.200191080570220947e-01 1.477177143096923828e-01 1.031895875930786133e-01 1.873210072517395020e-01 -2.492997795343399048e-02 2.272475659847259521e-01 -1.013987138867378235e-01 2.621547579765319824e-01 -4.714585375040769577e-03 2.962689399719238281e-01 -6.615197658538818359e-02 1.567924767732620239e-01 -3.100000619888305664e-01 9.182351082563400269e-02 -2.136937975883483887e-01 2.432373911142349243e-01 1.441620588302612305e-01 -2.597352862358093262e-01 6.344658136367797852e-02 4.996244609355926514e-02 1.562699228525161743e-01 -1.733339577913284302e-01 -3.503344953060150146e-03 1.168411001563072205e-01 3.946464136242866516e-02
1.524260044097900391e-01 -1.110473126173019409e-01 -3.457485437393188477e-01 1.048242226243019104e-01 -4.927228763699531555e-02 5.757996439933776855e-02 1.277312785387039185e-01 6.797559559345245361e-02 7.340745627880096436e-02 1.099143270403146744e-02 -3.565091490745544434e-01 6.609370559453964233e-02 2.236335426568984985e-01 1.520280241966247559e-01 -1.660334914922714233e-01 7.971055805683135986e-02 -5.467592924833297729e-02 1.571966111660003662e-01 -3.973897546529769897e-02 2.923478838056325912e-03 1.217607706785202026e-01 1.601134426891803741e-02 7.338348776102066040e-02 -2.025781869888305664e-01 -2.709361016750335693e-01 2.178689986467361450e-01 3.722001239657402039e-02 1.865498274564743042e-01 4.978884011507034302e-02 1.602832973003387451e-01 3.839673101902008057e-01 3.738319277763366699e-01
-3.910452499985694885e-02 1.122964248061180115e-01 -1.021630764007568359e-01 -1.276239007711410522e-01 -1.858094632625579834e-01 2.233354300260543823e-01 1.624233126640319824e-01 6.054138019680976868e-02 -1.286292821168899536e-01 8.310312032699584961e-02 -1.610830873250961304e-01 -3.293516635894775391e-01 2.295202910900115967e-01 2.025548368692398071e-02 -2.397499419748783112e-02 2.035714387893676758e-01 -5.930203944444656372e-02 -1.920001059770584106e-01 -9.876047819852828979e-02 -1.346135884523391724e-01 3.329864516854286194e-02 -2.857880592346191406e-01 2.532158792018890381e-01 -1.881052255630493164e-01 1.878671348094940186e-02 -9.806649386882781982e-02 2.805610895156860352e-01 8.973486721515655518e-02 5.009486898779869080e-02 2.749592363834381104e-01 2.073484659194946289e-01 3.511750996112823486e-01
-2.825267910957336426e-01 -3.310880437493324280e-02 -4.963842630386352539e-01 3.353396430611610413e-03 -1.657087802886962891e-01 1.498560607433319092e-01 8.272377401590347290e-02 -7.886264473199844360e-02 -2.668213546276092529e-01 5.585473030805587769e-02 7.028390467166900635e-02 -1.645305901765823364e-01 2.735792994499206543e-01 1.500289142131805420e-01 -1.585742533206939697e-01 1.933052837848663330e-01 -1.334604471921920776e-01 3.522630035877227783e-02 -6.139582023024559021e-02 -2.117982357740402222e-01 7.911522686481475830e-02 -1.196987479925155640e-01 2.733055502176284790e-02 8.585161529481410980e-03 -1.296614855527877808e-01 -1.492034494876861572e-01 6.648934632539749146e-02 3.288011252880096436e-01 1.309100985527038574e-01 -2.245882451534271240e-01 -1.718509495258331299e-01 7.550792396068572998e-02
-1.388344727456569672e-02 -2.104274928569793701e-01 -3.352419435977935791e-01 2.278583049774169922e-01 -1.985403746366500854e-01 -2.809472680091857910e-01 -4.402101039886474609e-02 1.593357175588607788e-01 1.326353996992111206e-01 -8.419591933488845825e-02 -2.607261240482330322e-01 -1.883822232484817505e-01 2.112961560487747192e-01 6.964448094367980957e-02 -1.916068941354751587e-01 2.521975040435791016e-01 -1.415630280971527100e-01 1.585756987333297729e-01 1.566621810197830200e-01 -4.590648785233497620e-02 2.210298925638198853e-02 -2.641323506832122803e-01 2.764914035797119141e-01 -4.299208149313926697e-02 -1.711252927780151367e-01 1.972728967666625977e-01 -1.009196192026138306e-01 4.479189589619636536e-02 -1.882989518344402313e-02 9.604298323392868042e-02 1.309479176998138428e-01 2.002011984586715698e-01
-2.775569558143615723e-01 -3.961630463600158691e-01 -3.353104591369628906e-01 1.420516669750213623e-01 -1.227460876107215881e-01 1.402403861284255981e-01 5.383767932653427124e-02 2.064924389123916626e-01 -1.761665008962154388e-02 4.658800363540649414e-02 5.418503284454345703e-02 -3.656389415264129639e-01 7.258129119873046875e-02 1.365916877985000610e-01 -1.073981672525405884e-01 -8.706277608871459961e-02 -3.113715350627899170e-02 4.538202658295631409e-02 4.089906439185142517e-02 -1.135711818933486938e-01 8.506996184587478638e-02 -2.015968561172485352e-01 1.201797574758529663e-01 1.827190667390823364e-01 3.525205552577972412e-01 -5.956714972853660583e-02 9.324529673904180527e-04 1.322232931852340698e-02 9.359592944383621216e-02 -1.370744705200195312e-01 1.667130589485168457e-01 2.726537287235260010e-01
1.096132546663284302e-01 -2.274496555328369141e-01 -1.959533840417861938e-01 2.105853855609893799e-01 -2.250316888093948364e-01 2.270221710205078125e-01 2.465697936713695526e-02 7.829647511243820190e-02 1.339628249406814575e-01 -6.827789545059204102e-02 -1.354616284370422363e-01 -1.269839704036712646e-01 3.508445918560028076e-01 3.203769773244857788e-02 1.914316415786743164e-01 -3.524797782301902771e-02 -1.716948598623275757e-01 4.684768989682197571e-02 -1.320119351148605347e-01 -2.022082209587097168e-01 2.455354928970336914e-01 -2.800174430012702942e-02 -4.168507829308509827e-02 4.202947393059730530e-02 -6.790105998516082764e-02 3.268259465694427490e-01 2.593977004289627075e-02 2.931119799613952637e-01 -2.666277289390563965e-01 -1.005349829792976379e-01 2.994121313095092773e-01 -4.558445885777473450e-02
-2.078214436769485474e-01 -2.507369965314865112e-02 -3.028131127357482910e-01 1.729758977890014648e-01 -2.555471658706665039e-02 -7.998627424240112305e-02 2.133638560771942139e-01 2.380858957767486572e-01 -1.412374377250671387e-01 8.856224827468395233e-03 -1.800103336572647095e-01 -1.316286250948905945e-02 1.303160786628723145e-01 1.877508461475372314e-01 4.078413248062133789e-01 -8.135562762618064880e-03 2.017419226467609406e-02 1.812110543251037598e-01 -1.264095753431320190e-01 -1.782997846603393555e-01 1.973483264446258545e-01 -2.065650522708892822e-01 2.575121819972991943e-01 2.560998871922492981e-02 -9.334985166788101196e-02 1.533351093530654907e-01 2.779372930526733398e-01 2.916144132614135742e-01 5.662334710359573364e-02 1.218134462833404541e-01 4.679843783378601074e-02 -9.859529882669448853e-02
-8.582846820354461670e-02 -2.162162661552429199e-01 -5.110287666320800781e-01 5.924528464674949646e-02 -1.359626650810241699e-01 1.059691980481147766e-01 -9.957845509052276611e-02 6.584231555461883545e-02 -2.212800644338130951e-02 1.087079048156738281e-01 1.337951868772506714e-01 -2.012108713388442993e-01 1.676338016986846924e-01 2.719901874661445618e-02 -5.176336038857698441e-03 1.576780155301094055e-02 -2.883632481098175049e-01 -1.149687692523002625e-01 -1.485169082880020142e-01 -5.477583780884742737e-02 1.466047763824462891e-01 -2.068742662668228149e-01 4.028115421533584595e-02 1.447184085845947266e-01 -2.658320367336273193e-01 -2.375127673149108887e-01 3.635786175727844238e-01 1.788465827703475952e-01 7.018008083105087280e-02 -1.425465494394302368e-01 -4.933533445000648499e-02 -1.011394411325454712e-01
-3.584251180291175842e-02 -4.251820743083953857e-01 -6.323564797639846802e-02 -1.860628426074981689e-01 4.243369773030281067e-02 1.205155812203884125e-02 -5.060841515660285950e-02 6.872012466192245483e-02 -1.502965986728668213e-01 7.281666994094848633e-02 -3.131083846092224121e-01 3.194425953552126884e-03 2.747550308704376221e-01 5.784942209720611572e-02 -1.945838034152984619e-01 9.713330119848251343e-02 -1.887427866458892822e-01 -3.586360812187194824e-01 1.288876682519912720e-01 -1.712866723537445068e-01 3.623662889003753662e-01 -4.752765223383903503e-02 1.074665859341621399e-01 4.915669560432434082e-02 -1.507938057184219360e-01 6.828097626566886902e-03 4.323701933026313782e-02 7.730891555547714233e-02 1.562750339508056641e-01 2.437798082828521729e-01 1.427729725837707520e-01 1.594378799200057983e-01
8.089703321456909180e-02 -2.065494060516357422e-01 -3.402230143547058105e-01 7.474753260612487793e-02 -1.015062816441059113e-02 5.603644251823425293e-02 1.103970333933830261e-01 -2.008681297302246094e-01 -4.339333996176719666e-02 1.512867864221334457e-02 -2.188709527254104614e-01 3.964023292064666748e-02 2.411899417638778687e-01 7.235857099294662476e-02 3.080183863639831543e-01 2.060014605522155762e-01 1.116648092865943909e-01 -4.925671592354774475e-02 2.452695071697235107e-01 -7.591851800680160522e-02 1.297050416469573975e-01 -1.029376387596130371e-01 2.650259733200073242e-01 -3.582371026277542114e-02 1.094950214028358459e-01 4.545598328113555908e-01 -1.282995641231536865e-01 4.604297876358032227e-02 1.639286577701568604e-01 -3.604282811284065247e-02 2.195401042699813843e-01 1.674683243036270142e-01
-1.317222118377685547e-01 -2.678968012332916260e-01 -2.539022564888000488e-01 -8.007343113422393799e-02 6.188487634062767029e-03 2.330314368009567261e-02 2.299388647079467773e-01 -6.876485794782638550e-02 -7.600294798612594604e-02 1.130235567688941956e-01 7.529526948928833008e-02 -1.968204975128173828e-01 1.541675180196762085e-01 -8.196911960840225220e-02 2.213836461305618286e-01 3.438330888748168945e-01 1.850755698978900909e-02 -1.033816765993833542e-02 -9.034091979265213013e-02 -3.966783285140991211e-01 6.385365873575210571e-02 5.462399870157241821e-02 2.677002549171447754e-01 4.918115958571434021e-02 -1.756283491849899292e-01 -2.312211245298385620e-01 7.240231335163116455e-02 3.094964325428009033e-01 -8.692371845245361328e-02 -1.148600056767463684e-01 -8.301109075546264648e-02 2.470988333225250244e-01
-2.102691084146499634e-01 1.930923014879226685e-02 -2.531201243400573730e-01 -9.011136367917060852e-03 -1.448065787553787231e-01 -1.230268031358718872e-01 -1.018673256039619446e-01 8.385028690099716187e-02 -1.502314507961273193e-01 3.293010294437408447e-01 -6.021623685956001282e-02 -1.418983340263366699e-01 1.192058026790618896e-01 1.325450837612152100e-01 -9.315619617700576782e-02 1.803630292415618896e-01 -4.482537806034088135e-01 -1.080627366900444031e-01 2.568276822566986084e-01 -2.117271274328231812e-01 9.810773283243179321e-02 -1.538863405585289001e-02 2.978840172290802002e-01 -2.135888673365116119e-02 5.540208145976066589e-02 -6.173512339591979980e-02 1.782244890928268433e-01 3.465103507041931152e-01 -4.312992468476295471e-02 6.378255784511566162e-02 -1.122480332851409912e-01 1.014934927225112915e-01
-4.772277548909187317e-02 -4.834950268268585205e-01 -5.262840986251831055e-01 1.118215247988700867e-01 -9.575831890106201172e-02 -8.676084876060485840e-02 -6.511666625738143921e-02 2.395353913307189941e-01 1.723299622535705566e-01 1.228498443961143494e-01 -2.386294156312942505e-01 -2.075346708297729492e-01 3.835879638791084290e-02 -2.252670563757419586e-02 9.316705912351608276e-02 -1.996470987796783447e-01 -7.351435720920562744e-03 1.103406250476837158e-01 1.348624750971794128e-02 -1.008289903402328491e-01 2.391065284609794617e-02 -1.713719666004180908e-01 2.769863605499267578e-02 -4.096243530511856079e-02 7.222482562065124512e-02 4.120887443423271179e-02 2.334471344947814941e-01 2.435096055269241333e-01 1.224926263093948364e-01 4.329350963234901428e-02 -8.542081713676452637e-02 -3.149736672639846802e-02
-6.742234528064727783e-02 -1.563795357942581177e-01 -1.784895807504653931e-01 -3.444839417934417725e-01 -3.321779072284698486e-01 3.271276056766510010e-01 1.044169440865516663e-02 2.026754617691040039e-01 2.358959242701530457e-02 1.855943053960800171e-01 1.502241007983684540e-02 1.157127991318702698e-01 1.896743625402450562e-01 -2.033996433019638062e-01 6.275925785303115845e-02 1.408068835735321045e-01 1.965814381837844849e-01 -1.989099830389022827e-01 -1.046236380934715271e-01 -1.833374798297882080e-01 1.412734240293502808e-01 2.014420740306377411e-02 -6.627548951655626297e-03 1.001211330294609070e-01 -3.350290358066558838e-01 2.281755805015563965e-01 1.097685322165489197e-01 -7.658486813306808472e-02 -5.077188834547996521e-02 5.165477469563484192e-02 2.213257998228073120e-01 1.501550376415252686e-01
-2.287059575319290161e-01 -2.509273402392864227e-02 -6.018830463290214539e-02 -1.423210799694061279e-01 -2.970754504203796387e-01 1.877726912498474121e-01 6.001917272806167603e-02 1.853004693984985352e-01 -1.002698689699172974e-01 1.103206127882003784e-01 -6.152783334255218506e-02 -2.578078806400299072e-01 2.811157517135143280e-02 -2.318888306617736816e-01 -5.072596948593854904e-03 1.264571994543075562e-01 -1.711652278900146484e-01 -2.005229443311691284e-01 6.551892962306737900e-03 -4.880848526954650879e-02 2.348153442144393921e-01 -1.772533506155014038e-01 2.140876352787017822e-01 -2.160179615020751953e-01 -1.222938001155853271e-01 -5.704213306307792664e-02 1.339834630489349365e-01 5.686786398291587830e-02 -1.792885735630989075e-02 3.188794255256652832e-01 2.118278145790100098e-01 4.017733633518218994e-01
-1.939459145069122314e-01 -2.307860851287841797e-01 -3.219025731086730957e-01 -3.576708436012268066e-01 -1.934821009635925293e-01 -6.190275400876998901e-02 1.216457188129425049e-01 2.105131149291992188e-01 1.208805292844772339e-01 -1.969435811042785645e-02 1.043666228652000427e-01 1.668742895126342773e-01 1.048160418868064880e-01 2.879158779978752136e-02 7.681197673082351685e-02 -5.692864954471588135e-02 -6.373884528875350952e-02 -7.610442582517862320e-03 1.137045100331306458e-01 -1.974199116230010986e-01 -6.845357269048690796e-02 -1.304547041654586792e-01 9.490087628364562988e-02 3.544483482837677002e-01 -4.053994547575712204e-03 2.522063255310058594e-01 1.661439836025238037e-01 -5.638886243104934692e-03 2.962652146816253662e-01 2.232340425252914429e-01 2.433091104030609131e-01 4.541772976517677307e-02
-1.865292489528656006e-01 5.515751987695693970e-02 -1.555736958980560303e-01 -5.069903284311294556e-02 -1.785030215978622437e-01 -7.966735213994979858e-02 -1.029032766819000244e-01 -7.006312161684036255e-02 -6.522969156503677368e-02 1.951485127210617065e-01 -9.050327539443969727e-02 -4.906081259250640869e-01 9.669943153858184814e-02 -2.416188828647136688e-02 -1.436965167522430420e-01 2.543995380401611328e-01 -3.040473461151123047e-01 7.638986408710479736e-02 3.190548717975616455e-01 -1.996506154537200928e-01 8.778803795576095581e-02 -2.574606239795684814e-02 1.549114435911178589e-01 -1.990298368036746979e-02 8.638469735160470009e-04 1.869171261787414551e-01 9.245734661817550659e-02 2.876732051372528076e-01 9.509981423616409302e-02 -2.571571245789527893e-02 -6.898602843284606934e-02 2.859165072441101074e-01
-3.092986941337585449e-01 -1.117892935872077942e-01 -3.280176818370819092e-01 2.484387531876564026e-02 -1.062231808900833130e-01 -1.940134912729263306e-01 7.524445652961730957e-02 1.468776762485504150e-01 6.075581535696983337e-02 1.014233902096748352e-01 -5.067151971161365509e-03 -4.058420360088348389e-01 -8.588887751102447510e-02 -1.371420174837112427e-01 2.444007620215415955e-02 1.485877335071563721e-01 -1.248177438974380493e-01 -6.010918691754341125e-02 2.090883105993270874e-01 -8.543672412633895874e-02 -3.203652799129486084e-02 -1.005223542451858521e-01 -1.310644596815109253e-01 1.546836644411087036e-01 -1.697324812412261963e-01 -4.616818577051162720e-02 -2.014479190111160278e-01 1.020955517888069153e-01 -1.287870761007070541e-02 -2.005285173654556274e-01 3.284869492053985596e-01 3.566800951957702637e-01
1.267924606800079346e-01 -4.461534619331359863e-01 -6.406512111425399780e-02 -2.423052042722702026e-01 2.884574793279170990e-02 -7.572433352470397949e-02 -1.403046250343322754e-01 1.523590832948684692e-01 2.025037072598934174e-02 7.291985303163528442e-02 -5.167740210890769958e-02 -3.767975047230720520e-02 1.642188578844070435e-01 1.365368813276290894e-02 2.502261996269226074e-01 -2.179975509643554688e-01 1.629935204982757568e-02 -1.469890028238296509e-01 8.196282386779785156e-02 -1.524023115634918213e-01 2.085471004247665405e-01 -1.353666633367538452e-01 5.628344044089317322e-02 -1.039907038211822510e-01 -2.572958469390869141e-01 -1.634408347308635712e-02 2.020740061998367310e-01 -1.043415591120719910e-01 4.047707021236419678e-01 2.143231183290481567e-01 2.375493794679641724e-01 1.160823553800582886e-01
-1.847699433565139771e-01 -9.656541794538497925e-02 -5.809366703033447266e-02 -5.222954228520393372e-02 -3.317570388317108154e-01 3.055655956268310547e-01 -3.334528952836990356e-02 6.062208861112594604e-02 -1.520850602537393570e-02 3.207989037036895752e-02 6.305910646915435791e-02 -3.467567563056945801e-01 8.804114907979965210e-02 -6.871980428695678711e-02 1.239310018718242645e-02 -3.259794786572456360e-02 -1.019258499145507812e-01 -3.060891032218933105e-01 -1.142558008432388306e-01 -5.115956440567970276e-02 3.266146406531333923e-02 -1.578871011734008789e-01 1.318296939134597778e-01 -3.279868364334106445e-01 -2.568684332072734833e-02 1.056988239288330078e-01 1.373840421438217163e-01 1.554930955171585083e-01 2.582878172397613525e-01 2.652387320995330811e-01 1.271466910839080811e-01 3.524622619152069092e-01
-2.927920408546924591e-02 -1.504494575783610344e-03 -1.827395409345626831e-01 -7.455307245254516602e-02 -2.426714152097702026e-01 6.078528612852096558e-02 6.183265522122383118e-02 1.972526311874389648e-02 -2.045119106769561768e-01 1.201702728867530823e-01 -5.400656536221504211e-02 -4.515954554080963135e-01 -2.979001589119434357e-02 -2.509403042495250702e-02 -1.195485796779394150e-02 5.756650865077972412e-02 5.265048891305923462e-02 -1.542853862047195435e-01 1.887576133012771606e-01 -2.509519457817077637e-01 -1.094855740666389465e-01 -2.749432027339935303e-01 4.174456298351287842e-01 -1.983628608286380768e-02 -1.866596378386020660e-02 1.426554769277572632e-01 2.120904773473739624e-01 1.546276360750198364e-01 3.548896312713623047e-01 7.597039639949798584e-02 -8.018459379673004150e-02 -1.006995663046836853e-01
4.868989810347557068e-02 -9.099941700696945190e-02 -2.909444570541381836e-01 -1.650528237223625183e-02 -5.674563348293304443e-02 -9.567716717720031738e-02 -8.467967621982097626e-03 6.015827879309654236e-02 6.013769283890724182e-02 -6.164868548512458801e-02 1.101667359471321106e-01 9.747861325740814209e-02 -7.371626794338226318e-02 -2.647338807582855225e-01 9.254872798919677734e-02 4.197369888424873352e-02 -1.406831890344619751e-01 1.818098127841949463e-02 2.469087205827236176e-02 -5.281098932027816772e-02 -5.967454984784126282e-02 -3.506611883640289307e-01 1.375695914030075073e-01 -3.648769259452819824e-01 -2.600060999393463135e-01 2.326741963624954224e-01 5.480940639972686768e-02 3.758797645568847656e-01 -1.658677458763122559e-01 2.746741771697998047e-01 2.385320961475372314e-01 2.132366299629211426e-01
-1.033084318041801453e-01 -1.785324811935424805e-01 -3.298228085041046143e-01 3.404174149036407471e-01 4.806364420801401138e-03 1.292191743850708008e-01 -2.338980138301849365e-02 1.167016103863716125e-01 1.595305651426315308e-02 -6.157509516924619675e-03 -1.788898557424545288e-01 -1.236869022250175476e-01 1.444209814071655273e-01 9.163133800029754639e-02 3.419260084629058838e-01 -8.042473345994949341e-02 -1.389284878969192505e-01 1.177474781870841980e-01 1.657851189374923706e-01 -3.322444260120391846e-01 6.530784815549850464e-02 -1.094451397657394409e-01 1.515745371580123901e-01 -1.337763816118240356e-01 -9.625021368265151978e-02 3.121038377285003662e-01 5.415194854140281677e-02 3.224219083786010742e-01 -2.009850889444351196e-01 9.822693653404712677e-03 1.389223188161849976e-01 -1.298520062118768692e-02
1.376160699874162674e-02 -2.192283570766448975e-01 -4.952900707721710205e-01 -2.200216986238956451e-03 1.179286241531372070e-01 -1.717254817485809326e-01 1.511148642748594284e-03 2.790599465370178223e-01 -9.481848776340484619e-02 4.988750815391540527e-02 4.631512239575386047e-02 8.518221229314804077e-02 1.774355173110961914e-01 -1.659965068101882935e-01 1.280698031187057495e-01 -1.031874343752861023e-01 -9.108128398656845093e-02 -1.759524792432785034e-01 1.921181529760360718e-01 -2.667749822139739990e-01 -2.346886098384857178e-01 1.156903207302093506e-01 1.274530589580535889e-01 -3.096285164356231689e-01 9.073101729154586792e-02 2.078725844621658325e-01 1.668040640652179718e-02 1.809491813182830811e-01 1.743518263101577759e-01 1.508493423461914062e-01 -6.485836207866668701e-02 9.195499867200851440e-02
1.618269234895706177e-01 -2.779680192470550537e-01 -9.822820872068405151e-02 -3.546854555606842041e-01 -2.867958247661590576e-01 3.771257400512695312e-01 4.704302921891212463e-02 1.119092106819152832e-01 1.368335913866758347e-03 1.767314411699771881e-02 3.943593055009841919e-02 -2.705997526645660400e-01 3.374596238136291504e-01 -2.956135869026184082e-01 6.333947181701660156e-02 1.591549068689346313e-01 2.595278434455394745e-03 7.606014609336853027e-02 3.816855326294898987e-02 -1.151618212461471558e-01 6.935609132051467896e-02 -1.387511491775512695e-01 1.286635547876358032e-02 -1.029530260711908340e-02 -1.947973966598510742e-01 1.502200514078140259e-01 -2.619984745979309082e-02 2.855244651436805725e-02 3.135894890874624252e-03 -1.106131449341773987e-01 2.683517634868621826e-01 1.583178639411926270e-01
-6.016318127512931824e-02 8.629893511533737183e-02 -2.294363230466842651e-01 2.597924768924713135e-01 2.900939434766769409e-02 8.529549092054367065e-02 -1.193358972668647766e-01 2.604217641055583954e-02 2.071973383426666260e-01 4.157861769199371338e-01 1.123100370168685913e-01 -1.856126338243484497e-01 -1.341251730918884277e-01 5.172691121697425842e-02 1.520847827196121216e-01 1.631978899240493774e-01 -2.271345816552639008e-02 2.521339245140552521e-02 1.104443147778511047e-01 -2.368058264255523682e-01 3.886212408542633057e-02 -3.195260763168334961e-01 1.050344854593276978e-01 -2.628419399261474609e-01 -1.035801768302917480e-01 4.475242644548416138e-02 2.496435344219207764e-01 2.783202230930328369e-01 -1.076061427593231201e-01 7.728748023509979248e-02 -1.215122826397418976e-02 2.984845042228698730e-01
-1.722768694162368774e-01 -2.464395761489868164e-01 -2.944612503051757812e-01 -2.316187173128128052e-01 -1.094825416803359985e-01 1.865668296813964844e-01 -1.381576657295227051e-01 -4.905671812593936920e-03 -2.028042916208505630e-03 1.709707528352737427e-01 -2.201982438564300537e-01 5.767833068966865540e-02 -1.350125484168529510e-02 6.239896267652511597e-02 4.735644757747650146e-01 2.424218356609344482e-01 -5.299239233136177063e-02 -1.253568083047866821e-01 2.025329768657684326e-01 -2.392279505729675293e-01 2.196229547262191772e-01 -5.250293761491775513e-02 2.112369835376739502e-01 7.743055373430252075e-02 -3.439901396632194519e-02 -2.823301218450069427e-02 -2.483878098428249359e-02 2.206854224205017090e-01 -1.078570708632469177e-01 -1.552795767784118652e-01 1.724671721458435059e-01 -1.654218183830380440e-03
3.755779936909675598e-02 -1.974345147609710693e-01 -3.252643346786499023e-01 2.858416922390460968e-02 -3.778889030218124390e-02 1.096601337194442749e-01 2.067261748015880585e-02 -3.355458974838256836e-01 6.904452107846736908e-03 4.822755604982376099e-02 6.150463595986366272e-02 -1.131742969155311584e-01 8.363746851682662964e-02 -9.296090342104434967e-03 3.642845749855041504e-01 1.403916627168655396e-01 -2.031397372484207153e-01 -1.034506410360336304e-01 2.010677605867385864e-01 -2.838525921106338501e-02 2.100651860237121582e-01 -2.257086038589477539e-01 7.422159612178802490e-02 2.056401968002319336e-01 -1.957613676786422729e-01 1.571988165378570557e-01 2.995812594890594482e-01 2.620540857315063477e-01 -1.797333657741546631e-01 4.358042776584625244e-02 2.086375653743743896e-01 1.131608784198760986e-01
8.045478165149688721e-02 -3.234430449083447456e-03 -1.098848804831504822e-01 -1.140325888991355896e-01 -1.747901290655136108e-01 -9.555315226316452026e-02 2.612676620483398438e-01 1.547426879405975342e-01 -3.161787092685699463e-01 -2.776285074651241302e-02 -2.359662801027297974e-01 1.546338666230440140e-02 2.147285491228103638e-01 -9.727642685174942017e-02 -6.133313104510307312e-02 -7.370907813310623169e-02 -2.039898037910461426e-01 -1.125736907124519348e-01 -4.065089672803878784e-02 -4.911956191062927246e-01 1.732601374387741089e-01 -1.021898910403251648e-01 1.361770480871200562e-01 1.210031434893608093e-01 -1.713684648275375366e-01 1.266607195138931274e-01 2.131391018629074097e-01 9.331612288951873779e-02 1.957813501358032227e-01 1.576105356216430664e-01 -8.759306371212005615e-02 2.718037068843841553e-01
-8.398239314556121826e-02 -6.671998649835586548e-02 -2.515163123607635498e-01 -5.974135920405387878e-02 -8.067248761653900146e-02 -1.341231763362884521e-01 1.311796009540557861e-01 8.558060228824615479e-02 1.881450861692428589e-01 1.053377166390419006e-01 -9.967725723981857300e-02 1.220334097743034363e-01 2.093389183282852173e-01 1.276015788316726685e-01 7.786584645509719849e-02 2.022128403186798096e-01 -1.400575935840606689e-01 -5.810681357979774475e-02 9.092741645872592926e-03 6.095711141824722290e-02 2.733992636203765869e-01 -3.432445228099822998e-01 2.682856023311614990e-01 -4.177255034446716309e-01 -8.892111480236053467e-02 2.041756659746170044e-01 1.466956585645675659e-01 1.884296238422393799e-01 -1.055591180920600891e-01 1.848386824131011963e-01 8.731696754693984985e-02 2.624448239803314209e-01
-2.140687704086303711e-01 -2.777789533138275146e-01 1.173489913344383240e-02 -4.397341236472129822e-02 -1.412941068410873413e-01 1.727160513401031494e-01 5.961100757122039795e-02 3.255887925624847412e-01 -1.779338270425796509e-01 6.143537815660238266e-03 1.451877057552337646e-01 -4.447994381189346313e-02 3.225496709346771240e-01 2.640647999942302704e-02 7.120463997125625610e-02 1.056443750858306885e-01 8.780984580516815186e-02 1.509327590465545654e-01 1.472595483064651489e-01 -5.212816596031188965e-01 -1.271806564182043076e-02 -5.145830661058425903e-02 -6.798585504293441772e-02 -2.201850898563861847e-02 -8.087827265262603760e-02 -6.829971075057983398e-02 -7.697568833827972412e-02 2.530838251113891602e-01 -2.372517734766006470e-01 2.566248178482055664e-02 -2.647601533681154251e-03 2.643836438655853271e-01
-8.681814372539520264e-02 2.047245390713214874e-02 -1.869450807571411133e-01 -2.488591820001602173e-01 -2.692696452140808105e-01 1.677635461091995239e-01 2.024185471236705780e-02 2.890739589929580688e-02 2.013195455074310303e-01 2.092227041721343994e-01 -8.937170356512069702e-02 -7.560673356056213379e-02 1.081204488873481750e-01 -6.588583439588546753e-02 -1.957530081272125244e-01 3.321256339550018311e-01 -2.540285289287567139e-01 -3.428225517272949219e-01 3.867583721876144409e-02 -8.031081408262252808e-02 -4.819469153881072998e-02 -5.014121904969215393e-02 -7.742953021079301834e-03 2.899232693016529083e-02 -4.057017341256141663e-02 -1.732023246586322784e-02 2.563938498497009277e-01 2.799117267131805420e-01 2.305066883563995361e-01 2.300373762845993042e-01 2.353213578462600708e-01 1.655332148075103760e-01
9.865872561931610107e-02 -1.306356638669967651e-01 -3.877743780612945557e-01 1.279813349246978760e-01 1.591443866491317749e-01 1.273663938045501709e-01 1.444929987192153931e-01 1.677404344081878662e-01 -6.553131155669689178e-03 2.039298117160797119e-01 -1.488327980041503906e-01 -2.574680373072624207e-02 1.395756006240844727e-01 -7.789216935634613037e-02 2.171140164136886597e-02 -1.886936463415622711e-02 -2.731433510780334473e-01 3.194522559642791748e-01 -1.069131493568420410e-01 -2.828831076622009277e-01 1.439030617475509644e-01 -3.257897794246673584e-01 2.645518258213996887e-02 -1.630902588367462158e-01 -8.318077772855758667e-02 1.956578791141510010e-01 2.399633228778839111e-01 3.171471506357192993e-02 -5.823910981416702271e-02 2.838369607925415039e-01 4.535931721329689026e-02 1.140629798173904419e-01
8.396532386541366577e-02 -3.067906200885772705e-01 -3.882343173027038574e-01 1.296492964029312134e-01 -2.034005224704742432e-01 6.146279349923133850e-02 1.753952503204345703e-01 1.619071215391159058e-01 1.739166080951690674e-01 1.161995232105255127e-01 2.024223506450653076e-01 -4.215919971466064453e-02 1.032014042139053345e-01 -1.028606221079826355e-01 2.275879234075546265e-01 1.406039446592330933e-01 3.126292675733566284e-02 -1.282139122486114502e-01 1.549921482801437378e-01 -1.519789993762969971e-01 1.678604632616043091e-01 -2.049935907125473022e-01 3.292446257546544075e-03 -8.015177445486187935e-04 2.227130383253097534e-01 2.863472998142242432e-01 -3.112101927399635315e-03 2.974306344985961914e-01 -1.573488563299179077e-01 -1.362299919128417969e-01 -7.070376724004745483e-02 2.161833941936492920e-01
-2.450375109910964966e-01 -1.886280835606157780e-03 -3.716397881507873535e-01 -6.746805459260940552e-02 -1.703687012195587158e-01 4.758355766534805298e-02 -1.829292327165603638e-01 -1.931838341988623142e-03 -5.543367564678192139e-02 5.218261107802391052e-02 -1.896584033966064453e-01 2.178756333887577057e-02 2.289455235004425049e-01 -1.608825922012329102e-01 -6.539455801248550415e-02 1.794270239770412445e-03 -1.908915787935256958e-01 -2.272128015756607056e-01 1.726712435483932495e-01 1.511548906564712524e-01 1.167522892355918884e-01 9.463022649288177490e-02 -2.789544500410556793e-02 -1.921105943620204926e-02 -1.302185058593750000e-01 9.406176209449768066e-02 2.300322800874710083e-01 3.398257791996002197e-01 4.403950180858373642e-03 -1.274217814207077026e-01 1.454545259475708008e-01 4.600363671779632568e-01
3.445451706647872925e-02 -4.344381392002105713e-01 -4.198668897151947021e-01 -1.823840104043483734e-02 6.705255806446075439e-02 1.158039178699254990e-02 1.979863494634628296e-01 1.569853872060775757e-01 1.466636657714843750e-01 1.838574111461639404e-01 -2.673434615135192871e-01 7.631866633892059326e-02 7.179737836122512817e-02 2.085137367248535156e-02 1.393573731184005737e-01 -9.324204921722412109e-02 -1.900050416588783264e-02 3.597781807184219360e-02 3.089467287063598633e-01 -3.796312958002090454e-02 3.163563460111618042e-02 -4.458462074398994446e-02 8.207196742296218872e-02 -7.476414740085601807e-02 -2.453965991735458374e-01 3.456169366836547852e-01 4.032991826534271240e-02 1.673550456762313843e-01 1.882873475551605225e-01 1.514272093772888184e-01 8.014889061450958252e-02 -1.034294962882995605e-01
-1.085355505347251892e-02 -4.610766470432281494e-02 -2.465591877698898315e-01 -2.526548504829406738e-01 -1.463279575109481812e-01 1.456527411937713623e-01 3.768933191895484924e-02 2.169897109270095825e-01 -2.318924963474273682e-01 -5.061627924442291260e-02 -5.458151176571846008e-02 2.911558002233505249e-02 3.417832553386688232e-01 1.932903826236724854e-01 -1.614464521408081055e-01 1.998848021030426025e-01 1.365576684474945068e-01 -9.510811418294906616e-02 1.742062717676162720e-01 -4.080708622932434082e-01 -1.003224328160285950e-01 -2.141738981008529663e-01 -9.458655864000320435e-02 1.585493087768554688e-01 -1.122964993119239807e-01 -5.661207251250743866e-03 2.946506021544337273e-03 2.775701582431793213e-01 2.791186422109603882e-02 5.911375209689140320e-02 -4.891112074255943298e-02 3.011561334133148193e-01
-1.779029965400695801e-01 -2.243725657463073730e-01 -1.007530391216278076e-01 -1.702362895011901855e-01 -3.579751849174499512e-01 -1.047812998294830322e-01 1.748642027378082275e-01 2.010255008935928345e-01 1.639408320188522339e-01 1.254568845033645630e-01 9.143881499767303467e-02 -2.950651049613952637e-01 2.524252980947494507e-02 1.464898288249969482e-01 3.330405801534652710e-02 9.124891459941864014e-02 1.891960799694061279e-01 1.377959102392196655e-01 -1.499743666499853134e-03 -1.922291368246078491e-01 3.055585920810699463e-01 -1.041279062628746033e-01 2.079885900020599365e-01 1.099501773715019226e-01 -1.373373866081237793e-01 -3.411345928907394409e-02 -2.722403705120086670e-01 2.895612120628356934e-01 1.321380306035280228e-02 1.880941092967987061e-01 1.401283442974090576e-01 1.213241741061210632e-01
7.295259088277816772e-02 -3.145887255668640137e-01 -1.876102238893508911e-01 -5.749339237809181213e-02 -2.852703630924224854e-01 1.550714392215013504e-02 8.645166456699371338e-02 1.832821816205978394e-01 6.850513815879821777e-02 -2.852931804955005646e-02 1.596554815769195557e-01 8.261513710021972656e-02 2.708223462104797363e-01 3.442454338073730469e-01 2.266764789819717407e-01 -3.699888661503791809e-02 -1.109832152724266052e-01 2.525900863111019135e-02 1.013159658759832382e-02 5.367963574826717377e-03 -1.186285763978958130e-01 1.292472630739212036e-01 2.224913090467453003e-01 -2.028374969959259033e-01 -2.200917452573776245e-01 3.878450095653533936e-01 1.885197758674621582e-01 1.804249137639999390e-01 2.488827146589756012e-02 7.805015891790390015e-02 -1.103742122650146484e-01 1.781563758850097656e-01
-9.683508425951004028e-02 -4.550676792860031128e-02 -3.188365101814270020e-01 -3.911911323666572571e-02 -2.683797776699066162e-01 1.472555994987487793e-01 2.992790751159191132e-02 5.708336457610130310e-02 5.782483145594596863e-02 -1.054760534316301346e-02 -2.417470701038837433e-02 4.511038959026336670e-02 2.459138035774230957e-01 -8.233540505170822144e-02 4.860081374645233154e-01 -2.024969644844532013e-02 -2.905362546443939209e-01 -1.502332687377929688e-01 2.570799887180328369e-01 -3.915781080722808838e-01 -1.674230396747589111e-02 -1.516673415899276733e-01 1.245972663164138794e-01 1.655212640762329102e-01 -7.093746215105056763e-02 6.079478561878204346e-02 -5.184452235698699951e-02 1.051763817667961121e-01 -3.962106257677078247e-02 -1.984037607908248901e-01 -1.480182353407144547e-02 1.460032016038894653e-01
-4.431996028870344162e-03 -1.079541146755218506e-01 -4.602643251419067383e-01 3.753986209630966187e-02 -3.230813890695571899e-02 2.366133965551853180e-02 5.814233794808387756e-02 1.127136945724487305e-01 -7.217816263437271118e-02 8.587489277124404907e-02 7.361926604062318802e-03 -6.562076508998870850e-02 1.507496982812881470e-01 -8.502881228923797607e-02 1.639049649238586426e-01 -2.681625783443450928e-01 2.173197828233242035e-02 -8.947851508855819702e-02 -1.578217893838882446e-01 -1.965219676494598389e-01 2.613692581653594971e-01 -2.569592893123626709e-01 7.104199379682540894e-02 1.362514123320579529e-02 -3.534333109855651855e-01 2.440035194158554077e-01 2.477752268314361572e-01 1.968831568956375122e-01 -2.979878485202789307e-01 -1.094743609428405762e-01 -2.944855717942118645e-03 1.213633939623832703e-01
9.877275675535202026e-02 2.361299544572830200e-01 -2.849990129470825195e-01 -2.929214239120483398e-01 -3.481368422508239746e-01 -1.416186690330505371e-01 -1.261376403272151947e-02 7.406476140022277832e-02 1.917239874601364136e-01 9.497861377894878387e-03 -2.332398146390914917e-01 -6.887086480855941772e-02 9.042254835367202759e-02 2.648141793906688690e-02 3.849295154213905334e-02 1.162837892770767212e-01 -6.354223936796188354e-02 -1.595386266708374023e-01 1.591212153434753418e-01 -1.857672035694122314e-01 -6.446071714162826538e-02 -1.179034113883972168e-01 -1.457812339067459106e-01 1.327998638153076172e-01 -2.142060846090316772e-01 3.107538223266601562e-01 2.089865654706954956e-01 2.053817361593246460e-01 1.973687112331390381e-01 6.018223357386887074e-04 1.963595449924468994e-01 2.204571515321731567e-01
-1.980601996183395386e-01 -3.848575428128242493e-02 -1.660819649696350098e-01 -7.985921949148178101e-02 -2.549789249897003174e-01 2.230266034603118896e-01 -6.444863975048065186e-02 3.174165263772010803e-02 -1.871540248394012451e-01 2.516030892729759216e-02 -2.759668827056884766e-01 -2.292837947607040405e-01 2.974967956542968750e-01 -1.873643249273300171e-01 -5.128401145339012146e-02 1.037377938628196716e-01 -2.857717871665954590e-01 -8.791114389896392822e-02 1.258560866117477417e-01 7.163324952125549316e-02 -1.196593493223190308e-01 -7.159696891903877258e-03 1.014580577611923218e-01 -1.621967256069183350e-01 -1.450077444314956665e-01 5.891985446214675903e-02 9.658833593130111694e-02 2.782403230667114258e-01 -5.287897586822509766e-02 9.778825193643569946e-02 2.954411506652832031e-02 4.671304821968078613e-01
-1.312062144279479980e-02 -2.061025798320770264e-01 -2.496538758277893066e-01 -3.582618758082389832e-02 -3.272788524627685547e-01 -7.703487575054168701e-02 -6.911448389291763306e-02 1.884197294712066650e-01 -4.286409914493560791e-02 2.667127549648284912e-01 3.006294667720794678e-01 2.584252357482910156e-01 2.048987895250320435e-01 4.175529628992080688e-02 3.125180304050445557e-01 1.469718944281339645e-02 7.547985762357711792e-02 2.583890035748481750e-02 2.969866804778575897e-02 7.530887424945831299e-02 6.092100590467453003e-02 -1.646883487701416016e-01 2.438034415245056152e-01 1.328114420175552368e-01 -1.650477200746536255e-01 3.173973560333251953e-01 2.345344573259353638e-01 1.740386337041854858e-01 -4.307850077748298645e-02 -1.843320764601230621e-02 1.066361814737319946e-01 1.448923796415328979e-01
-1.841421723365783691e-01 -5.963939055800437927e-02 -3.544426560401916504e-01 1.666328310966491699e-01 6.382533907890319824e-02 2.969986200332641602e-01 1.230687499046325684e-01 1.017904505133628845e-01 2.608278095722198486e-01 -7.384961843490600586e-02 6.885083857923746109e-03 1.631033271551132202e-01 7.299498468637466431e-02 3.883738070726394653e-02 2.674118578433990479e-01 -9.579931944608688354e-02 -9.100326895713806152e-02 -1.172500625252723694e-01 2.678985893726348877e-01 -3.721972107887268066e-01 3.388094529509544373e-02 -1.724333763122558594e-01 2.492435574531555176e-01 -7.267025113105773926e-02 -1.757206469774246216e-01 1.658181399106979370e-01 -2.898384071886539459e-02 2.523621916770935059e-01 2.384376712143421173e-02 4.285817593336105347e-02 2.137035578489303589e-01 4.585436359047889709e-02
-8.782538771629333496e-02 -4.559693932533264160e-01 -1.047147624194622040e-02 -1.282444298267364502e-01 -2.283103018999099731e-01 1.881328523159027100e-01 7.208354026079177856e-02 7.662452757358551025e-02 -2.190082520246505737e-01 2.458651512861251831e-01 -1.988045722246170044e-01 -2.916727960109710693e-01 2.801088690757751465e-01 1.667249053716659546e-01 -1.899909377098083496e-01 2.545278072357177734e-01 -3.972818329930305481e-02 -2.102111577987670898e-01 1.855246573686599731e-01 -1.821897625923156738e-01 9.947826713323593140e-02 -1.991168856620788574e-01 -4.631667956709861755e-02 3.255431354045867920e-02 -1.266143284738063812e-02 -3.053827583789825439e-02 2.219359427690505981e-01 4.548203572630882263e-02 3.972711786627769470e-02 -4.178912192583084106e-02 -1.189506985247135162e-02 8.411036431789398193e-02
2.493667043745517731e-02 -2.341000586748123169e-01 -3.290005326271057129e-01 1.590456813573837280e-01 -2.187536805868148804e-01 3.218221962451934814e-01 -2.545385807752609253e-02 2.182703912258148193e-01 1.624901890754699707e-01 -3.717165440320968628e-02 9.337652474641799927e-02 -9.571208059787750244e-02 2.441213876008987427e-01 -2.205113880336284637e-02 2.952615916728973389e-01 2.642038166522979736e-01 -1.453332453966140747e-01 -8.351550251245498657e-02 2.559962272644042969e-01 -4.274140670895576477e-02 -5.873835086822509766e-02 7.910143584012985229e-02 1.743266731500625610e-01 2.495439648628234863e-01 7.928957790136337280e-02 -1.008393615484237671e-01 -1.196989193558692932e-01 2.620328664779663086e-01 1.824796944856643677e-01 9.113315492868423462e-02 -4.617016017436981201e-02 -8.711844682693481445e-02
-2.206959277391433716e-01 -4.380397871136665344e-02 -3.481991291046142578e-01 -3.104633837938308716e-02 -9.402152150869369507e-02 -7.953464239835739136e-02 3.123422712087631226e-02 3.862019255757331848e-02 -2.312948405742645264e-01 2.803058326244354248e-01 5.964592844247817993e-02 -3.067002296447753906e-01 2.315870672464370728e-01 1.592226028442382812e-01 -1.855393648147583008e-01 1.578929275274276733e-01 -1.619185358285903931e-01 -1.235061958432197571e-01 4.772643744945526123e-02 -7.545454055070877075e-02 1.089306268841028214e-02 -8.229587227106094360e-03 2.431489229202270508e-01 4.724349826574325562e-02 1.100499927997589111e-02 -8.479969576001167297e-03 -1.031877752393484116e-02 4.359915256500244141e-01 1.501340568065643311e-01 8.577511459589004517e-02 -1.673434674739837646e-01 2.867619097232818604e-01
6.141335889697074890e-02 -4.653420671820640564e-02 -2.917365133762359619e-01 -1.332187801599502563e-01 9.181685745716094971e-03 -3.359435126185417175e-02 2.437924593687057495e-01 1.534946262836456299e-01 1.560421288013458252e-01 1.811357438564300537e-01 6.950633972883224487e-02 -3.113255500793457031e-01 1.646462082862854004e-01 -1.247107088565826416e-01 -1.430608630180358887e-01 -1.313449889421463013e-01 -5.462376028299331665e-02 7.929727435111999512e-02 -1.305951364338397980e-02 -2.325845211744308472e-01 1.190583407878875732e-01 3.915128856897354126e-02 1.866407841444015503e-01 -1.050121858716011047e-01 1.050484105944633484e-01 3.170893192291259766e-01 1.314135491847991943e-01 1.608854085206985474e-01 -1.176018342375755310e-01 2.824420928955078125e-01 4.285733699798583984e-01 1.028733327984809875e-01
-1.661868542432785034e-01 -2.626877725124359131e-01 -6.876250356435775757e-02 -1.696058064699172974e-01 -3.557644486427307129e-01 -2.177456393837928772e-02 -3.700510039925575256e-02 7.300985604524612427e-02 9.289564192295074463e-02 1.082648802548646927e-02 1.202569380402565002e-01 2.656578123569488525e-01 -1.048454269766807556e-02 -5.888087674975395203e-02 1.998722404241561890e-01 2.142116129398345947e-01 -3.098483895882964134e-03 1.038167402148246765e-01 1.858305186033248901e-01 -1.023023426532745361e-01 -1.208622455596923828e-01 -2.757341861724853516e-01 2.270156592130661011e-01 2.076356559991836548e-01 -1.031192615628242493e-01 1.576757729053497314e-01 2.824229001998901367e-01 2.239281982183456421e-01 -1.431065648794174194e-01 3.633624687790870667e-02 2.155203968286514282e-01 2.796836793422698975e-01
1.087924093008041382e-01 -1.291963905096054077e-01 -3.697423636913299561e-01 -4.269344732165336609e-02 2.705954015254974365e-02 9.943734109401702881e-02 1.848026365041732788e-01 2.223727405071258545e-01 9.601837396621704102e-02 8.152721077203750610e-02 -6.008376181125640869e-02 -3.532838523387908936e-01 3.163086995482444763e-02 -1.628726571798324585e-01 2.903423309326171875e-01 9.960055351257324219e-02 -8.387489616870880127e-02 -9.350619465112686157e-02 -2.317317947745323181e-02 -2.684819996356964111e-01 -6.024522334337234497e-02 1.024106591939926147e-01 -1.488475799560546875e-01 1.049770414829254150e-02 3.427382409572601318e-01 1.649734079837799072e-01 -8.523503690958023071e-02 2.409580498933792114e-01 5.788801982998847961e-02 -3.809970244765281677e-02 1.521750688552856445e-01 3.315619528293609619e-01
-2.735172957181930542e-02 -3.532383739948272705e-01 -1.857185363769531250e-01 -1.329541392624378204e-02 -3.132938146591186523e-01 -4.546975344419479370e-02 -1.698876321315765381e-01 1.416820138692855835e-01 7.118500769138336182e-02 9.236849844455718994e-02 3.213824629783630371e-01 1.432747989892959595e-01 1.582629382610321045e-01 -1.112242136150598526e-02 3.833085596561431885e-01 5.832839384675025940e-02 3.402286395430564880e-02 -3.532551229000091553e-02 8.329416811466217041e-02 4.087739507667720318e-04 -3.111365251243114471e-02 -7.523197680711746216e-02 3.405957818031311035e-01 5.188576877117156982e-02 -1.980393230915069580e-01 1.360253542661666870e-01 1.024114042520523071e-01 1.994854360818862915e-01 5.723344534635543823e-02 -1.113924309611320496e-01 3.301359117031097412e-01 1.019336879253387451e-01
-1.143959462642669678e-01 -1.758993417024612427e-01 -4.248174428939819336e-01 -2.899134531617164612e-03 2.024947851896286011e-02 -7.981345057487487793e-02 2.014397829771041870e-02 2.362971603870391846e-01 -1.269124001264572144e-01 1.737247407436370850e-01 -1.064988747239112854e-01 -1.324702501296997070e-01 1.181816309690475464e-01 -1.303012818098068237e-01 1.694493144750595093e-01 -7.416740059852600098e-02 8.649321645498275757e-02 2.464691847562789917e-01 -1.425820440053939819e-01 -9.840901196002960205e-02 2.279114127159118652e-01 -4.430374205112457275e-01 8.139011263847351074e-02 -1.611250340938568115e-01 -1.520878225564956665e-01 1.216747388243675232e-01 1.795346736907958984e-01 1.892974525690078735e-01 4.720326105598360300e-04 2.684380412101745605e-01 1.020977869629859924e-01 -6.780473142862319946e-02
-1.984012424945831299e-01 -4.251039624214172363e-01 -4.122812151908874512e-01 2.249118089675903320e-01 -7.175895571708679199e-02 1.984529644250869751e-01 -1.785897091031074524e-02 -7.021405547857284546e-02 1.351366043090820312e-01 1.823142170906066895e-01 -1.149485702626407146e-03 -1.263080984354019165e-01 1.615187078714370728e-01 -1.117089241743087769e-01 2.809080481529235840e-01 1.011701449751853943e-01 3.691852092742919922e-02 1.182007342576980591e-01 2.448053658008575439e-01 -2.868774831295013428e-01 1.158982515335083008e-01 -1.501516997814178467e-01 1.859875023365020752e-01 2.541607245802879333e-02 6.664063315838575363e-03 1.937132179737091064e-01 -1.462309993803501129e-02 1.584260910749435425e-01 -1.199024617671966553e-01 -5.305363237857818604e-02 6.552131474018096924e-02 -3.562354296445846558e-02
1.194060500711202621e-02 -9.984379261732101440e-02 -1.616490334272384644e-01 -1.975429654121398926e-01 3.887940198183059692e-02 1.894726455211639404e-01 -8.739040046930313110e-02 2.697106599807739258e-01 -1.683713495731353760e-01 6.340503692626953125e-02 -1.602391600608825684e-01 -1.130750752054154873e-03 1.135984063148498535e-01 -1.425123065710067749e-01 1.809906661510467529e-01 3.104413747787475586e-01 -2.425022125244140625e-01 -2.612175643444061279e-01 3.011342287063598633e-01 -8.936972916126251221e-02 -1.225053146481513977e-01 -2.590413987636566162e-01 1.361461579799652100e-01 2.139054536819458008e-01 -2.854685783386230469e-01 1.634764969348907471e-01 -1.221231445670127869e-01 5.889286473393440247e-02 -8.451506495475769043e-02 2.499508708715438843e-01 1.156880930066108704e-01 -6.954464316368103027e-02
1.673145443201065063e-01 3.708182647824287415e-02 -1.507014334201812744e-01 2.429370582103729248e-02 5.504403263330459595e-02 3.176145255565643311e-01 4.507648944854736328e-02 2.239057868719100952e-01 2.048150300979614258e-01 1.605929881334304810e-01 4.567751660943031311e-02 -1.412464082241058350e-01 3.721098899841308594e-01 1.285659372806549072e-01 -2.059846930205821991e-02 1.009016856551170349e-01 -1.307084709405899048e-01 -2.513638138771057129e-01 4.969808459281921387e-02 -1.573751717805862427e-01 1.172627806663513184e-01 -2.311621159315109253e-01 3.198158442974090576e-01 1.596289575099945068e-01 -3.575448691844940186e-02 -1.133647784590721130e-01 1.247750893235206604e-01 1.437222063541412354e-01 2.931389808654785156e-01 7.349225878715515137e-02 -4.101791977882385254e-02 3.000904321670532227e-01
-2.213567495346069336e-01 -3.369075059890747070e-02 -3.560101687908172607e-01 1.640433520078659058e-01 -1.839927583932876587e-01 2.417482435703277588e-01 -6.210987269878387451e-02 1.565729267895221710e-02 -1.035890057682991028e-01 2.441755682229995728e-01 1.161786541342735291e-01 -2.637557685375213623e-01 1.760988086462020874e-01 2.223475128412246704e-01 -2.201119810342788696e-02 1.762540787458419800e-01 -8.108249306678771973e-02 -8.116691559553146362e-02 -3.506835177540779114e-02 -2.834780812263488770e-01 5.573615431785583496e-02 1.032346300780773163e-02 -1.214933246374130249e-01 2.413286566734313965e-01 6.067730113863945007e-02 1.140532121062278748e-01 1.432912051677703857e-02 2.570699155330657959e-01 -1.159305032342672348e-02 1.440638005733489990e-01 -1.532817631959915161e-01 3.688747584819793701e-01
-1.961309462785720825e-01 -3.526907563209533691e-01 2.935669757425785065e-02 1.514311432838439941e-01 -1.613773256540298462e-01 4.966756701469421387e-02 1.100710406899452209e-01 1.150768026709556580e-01 -2.139883041381835938e-01 2.801222801208496094e-01 -1.126789376139640808e-01 -4.273591339588165283e-01 1.162582412362098694e-01 -1.318917516618967056e-02 -5.286013707518577576e-02 2.784099578857421875e-01 -2.826859951019287109e-01 1.200083363801240921e-02 2.028436660766601562e-01 -2.790168225765228271e-01 6.384926289319992065e-02 -1.123935878276824951e-01 7.850778289139270782e-03 7.464302331209182739e-02 -5.174492672085762024e-02 1.176647692918777466e-01 1.274579465389251709e-01 2.714969217777252197e-02 6.731488555669784546e-02 -2.230794131755828857e-01 2.997104264795780182e-02 1.892090737819671631e-01
9.889888018369674683e-02 -4.421244561672210693e-01 1.261992938816547394e-02 -9.912914037704467773e-02 7.629917562007904053e-02 2.799375057220458984e-01 -3.373095393180847168e-02 -5.543336272239685059e-02 5.953352153301239014e-02 1.165588721632957458e-01 -1.813398003578186035e-01 -2.923052608966827393e-01 7.305471599102020264e-02 -5.560814589262008667e-02 -2.493504136800765991e-01 2.327639013528823853e-01 -5.147366598248481750e-02 1.490484625101089478e-01 3.000378310680389404e-01 -7.932128012180328369e-02 2.301318384706974030e-02 -1.822255402803421021e-01 2.702935971319675446e-02 -6.280481815338134766e-02 2.973935194313526154e-02 4.423679411411285400e-02 3.278959989547729492e-01 3.031037151813507080e-01 6.404649466276168823e-02 -2.152249589562416077e-02 7.527357339859008789e-02 2.531220614910125732e-01
-2.321176528930664062e-01 9.961730241775512695e-02 -2.472974210977554321e-01 1.371701359748840332e-01 -2.265907227993011475e-01 -1.916546672582626343e-01 -3.191941082477569580e-01 1.063373778015375137e-02 -1.523748785257339478e-01 2.459682077169418335e-01 1.029240265488624573e-01 -1.514674127101898193e-01 3.467622399330139160e-01 1.409081965684890747e-01 1.171517744660377502e-02 2.300640791654586792e-01 -2.583678066730499268e-01 -1.702291518449783325e-01 2.488233149051666260e-02 -1.688090860843658447e-01 1.039526015520095825e-01 -2.273224890232086182e-01 2.203791290521621704e-01 4.108305275440216064e-02 -9.095703065395355225e-02 -2.746024541556835175e-02 1.267938911914825439e-01 2.391944825649261475e-01 -9.250125288963317871e-02 7.196265459060668945e-02 2.646829187870025635e-02 1.462727636098861694e-01
-1.325666010379791260e-01 -2.523835599422454834e-01 -5.012263655662536621e-01 -2.184084504842758179e-01 -1.116632148623466492e-01 1.675798892974853516e-01 1.313385963439941406e-01 -5.395411979407072067e-03 -2.087264358997344971e-01 -1.153265684843063354e-01 -5.957289785146713257e-02 -2.458108365535736084e-01 4.405669495463371277e-02 7.666751742362976074e-02 -2.657039463520050049e-02 2.360169589519500732e-01 -1.333711445331573486e-01 9.396633505821228027e-02 -1.865457892417907715e-01 -7.001873105764389038e-02 2.151539772748947144e-01 -2.396703213453292847e-01 7.507181912660598755e-02 -5.783634260296821594e-02 3.159684687852859497e-02 -1.499240994453430176e-01 2.865995764732360840e-01 2.400615215301513672e-01 6.629278510808944702e-02 -1.674301177263259888e-01 -4.669549316167831421e-02 3.765505272895097733e-03
-1.412397772073745728e-01 -1.252426505088806152e-01 -3.149935901165008545e-01 -1.616803407669067383e-01 -1.721701920032501221e-01 2.546954154968261719e-01 1.261686235666275024e-01 9.807270020246505737e-03 1.728395372629165649e-01 2.829652428627014160e-01 3.155354559421539307e-01 -4.078023731708526611e-01 2.066713273525238037e-01 1.847066581249237061e-01 9.854121506214141846e-02 4.588996991515159607e-02 -1.657185852527618408e-01 1.466562896966934204e-01 4.765939712524414062e-02 1.417189743369817734e-02 2.294778823852539062e-01 7.230013608932495117e-02 1.466229856014251709e-01 -2.056150734424591064e-01 8.033050596714019775e-02 3.757324069738388062e-02 -1.285871863365173340e-01 3.601179271936416626e-02 7.194942235946655273e-02 8.299712091684341431e-03 1.167872175574302673e-01 2.152566462755203247e-01
7.735148072242736816e-02 -2.601057291030883789e-01 -2.548013031482696533e-01 -2.070246040821075439e-01 -2.698856890201568604e-01 8.164537698030471802e-02 -2.157607078552246094e-01 3.255783319473266602e-01 -1.217766553163528442e-01 9.826065041124820709e-03 8.430230617523193359e-02 1.722814291715621948e-01 2.304790019989013672e-01 8.583805710077285767e-02 -8.703798800706863403e-02 -1.326490342617034912e-01 -7.291775941848754883e-02 5.505686253309249878e-02 1.424384117126464844e-01 -2.558176815509796143e-01 -9.300274401903152466e-02 -2.214553356170654297e-01 1.145501583814620972e-01 2.401971817016601562e-01 2.477087825536727905e-01 1.258822977542877197e-01 -2.401978671550750732e-01 1.492597460746765137e-01 6.029415130615234375e-02 1.523756384849548340e-01 -3.855309914797544479e-03 2.061809003353118896e-01
3.177097067236900330e-02 -2.843968868255615234e-01 -3.465640246868133545e-01 -5.223323404788970947e-02 -4.585849046707153320e-01 2.257041782140731812e-01 -1.128582507371902466e-01 1.306590065360069275e-02 -1.944668404757976532e-02 2.651179432868957520e-01 5.657697096467018127e-02 -1.361776590347290039e-01 1.790011525154113770e-01 9.781481325626373291e-02 -7.509025186300277710e-02 2.617723941802978516e-01 -5.042893099016509950e-05 -7.040373980998992920e-02 -1.155524402856826782e-01 -1.454820483922958374e-01 -1.410176455974578857e-01 -2.765572369098663330e-01 8.359323441982269287e-02 1.758078336715698242e-01 -1.024332568049430847e-01 2.578926384449005127e-01 4.942538961768150330e-02 -7.396650314331054688e-02 9.468898177146911621e-02 1.592148095369338989e-01 8.608736842870712280e-02 -1.120652258396148682e-01
3.407992422580718994e-02 -3.012491762638092041e-01 -2.313787788152694702e-01 6.146934255957603455e-02 1.242875820025801659e-03 -9.187670052051544189e-02 6.695013493299484253e-02 -1.186315622180700302e-02 2.655646204948425293e-01 2.002441138029098511e-02 1.322952359914779663e-01 1.268680095672607422e-01 7.327970117330551147e-02 -1.865728348493576050e-01 1.644332855939865112e-01 -8.619085885584354401e-03 -1.076707541942596436e-01 1.569976098835468292e-02 -1.066128537058830261e-01 -2.188488095998764038e-01 6.412954535335302353e-03 -1.143004968762397766e-01 1.440953761339187622e-01 -8.223155140876770020e-02 -2.521727681159973145e-01 4.339679479598999023e-01 -3.797206282615661621e-02 2.304599583148956299e-01 -1.065424382686614990e-01 2.906507253646850586e-01 3.113864362239837646e-01 2.343005537986755371e-01
-3.383392691612243652e-01 2.662231447175145149e-03 -9.818714112043380737e-02 -1.456194519996643066e-01 -2.274640798568725586e-01 3.276494443416595459e-01 2.046204917132854462e-02 -2.945647388696670532e-02 3.395046293735504150e-02 2.785205841064453125e-01 -1.554960608482360840e-01 -2.425932697951793671e-02 4.363273084163665771e-01 -1.065650731325149536e-01 -1.404833607375621796e-02 1.166338399052619934e-01 4.998866468667984009e-02 7.251872122287750244e-02 6.997052580118179321e-02 -2.217273116111755371e-01 -5.242922902107238770e-02 -2.509752810001373291e-01 2.346486598253250122e-02 3.049061894416809082e-01 9.174817800521850586e-02 1.069088727235794067e-01 8.833190426230430603e-03 1.549742072820663452e-01 -1.468818634748458862e-02 1.428773552179336548e-01 2.055558115243911743e-01 2.176314592361450195e-01
-7.507546246051788330e-02 1.021898835897445679e-01 -1.420896202325820923e-01 -1.437191963195800781e-01 -3.075264692306518555e-01 2.853944897651672363e-01 -1.336831897497177124e-01 7.093550264835357666e-02 -1.295736432075500488e-01 -8.612888306379318237e-02 7.687888294458389282e-02 -1.427508443593978882e-01 2.158287912607192993e-01 -6.606837362051010132e-02 -4.980679228901863098e-02 2.205532938241958618e-01 -2.078657746315002441e-01 -8.756157755851745605e-02 2.641889750957489014e-01 1.368942018598318100e-02 1.590196788311004639e-02 -1.031297221779823303e-01 3.245256841182708740e-01 -2.517266273498535156e-01 -1.125181689858436584e-01 8.232309669256210327e-02 1.795562654733657837e-01 2.589756250381469727e-01 1.218494102358818054e-01 2.743542492389678955e-01 2.270130962133407593e-01 1.753699630498886108e-01
-2.241638153791427612e-01 -5.265999212861061096e-02 -2.625449895858764648e-01 1.906658858060836792e-01 -5.951870977878570557e-02 2.376965992152690887e-02 -2.869111895561218262e-01 1.439225077629089355e-01 -2.357275485992431641e-01 9.489829093217849731e-02 9.417895972728729248e-02 -2.333097606897354126e-01 1.776759773492813110e-01 8.026662468910217285e-02 1.971093565225601196e-01 3.566929697990417480e-01 -2.520732395350933075e-02 -4.810600727796554565e-02 2.291653454303741455e-01 -8.274243213236331940e-03 1.651081144809722900e-01 -6.386190652847290039e-02 -2.065727114677429199e-01 2.685140818357467651e-02 -2.358430773019790649e-01 -6.174313649535179138e-02 -1.051418669521808624e-02 3.741416037082672119e-01 -1.203210055828094482e-01 -6.975953467190265656e-03 1.133128255605697632e-01 2.131333649158477783e-01
-3.331203758716583252e-02 -1.512099802494049072e-01 -1.269663870334625244e-01 -1.601733565330505371e-01 -2.217135578393936157e-01 2.009090483188629150e-01 -4.447710886597633362e-02 1.539591252803802490e-01 1.652985215187072754e-01 5.500781908631324768e-02 -1.261029392480850220e-01 -2.160622626543045044e-01 1.904207766056060791e-01 3.741028532385826111e-02 1.873281896114349365e-01 2.932392656803131104e-01 -2.124692052602767944e-01 -2.424923330545425415e-01 -2.268198877573013306e-02 -1.203748136758804321e-01 1.861257106065750122e-02 -2.816643118858337402e-01 1.752364635467529297e-01 8.584821224212646484e-02 -4.123922064900398254e-02 -2.407169491052627563e-01 3.929714858531951904e-01 5.696783773601055145e-03 1.235259473323822021e-01 1.143005639314651489e-01 -1.007275283336639404e-01 2.794439792633056641e-01
6.489270925521850586e-02 -5.502163767814636230e-01 -3.819683194160461426e-01 -1.264640241861343384e-01 -1.573258489370346069e-01 1.291693598031997681e-01 9.455863037146627903e-04 1.476568579673767090e-01 -1.694365963339805603e-02 2.862159907817840576e-01 -1.593361236155033112e-02 1.484679430723190308e-01 1.886085569858551025e-01 -1.385643184185028076e-01 1.921370774507522583e-01 -8.819687366485595703e-02 -7.070601731538772583e-02 2.516054213047027588e-01 1.006550043821334839e-01 4.024363681674003601e-02 2.264387756586074829e-01 -7.830496132373809814e-02 5.171377584338188171e-02 -7.393377274274826050e-02 -2.642961218953132629e-02 2.206409871578216553e-01 3.146004304289817810e-02 1.686284691095352173e-01 1.191986650228500366e-01 6.016895547509193420e-02 2.650819346308708191e-02 -1.449363976716995239e-01
-4.613560065627098083e-02 -3.309412300586700439e-02 -2.102913558483123779e-01 -3.662005960941314697e-01 -1.952877938747406006e-01 2.329075783491134644e-01 1.138368546962738037e-01 2.678982317447662354e-01 -6.606903672218322754e-02 -8.059582859277725220e-02 3.254260495305061340e-02 -3.406956419348716736e-02 3.348578512668609619e-01 1.927372068166732788e-01 -1.859619170427322388e-01 1.047470942139625549e-01 3.056610003113746643e-02 4.368181154131889343e-02 9.037483483552932739e-02 -2.838639914989471436e-01 -2.509870380163192749e-02 -2.332821935415267944e-01 -2.607098817825317383e-01 1.480122953653335571e-01 -4.645533859729766846e-02 8.286863565444946289e-02 6.198040395975112915e-02 3.504211902618408203e-01 -7.437644898891448975e-02 -1.929848082363605499e-02 1.044652611017227173e-01 2.107887119054794312e-01
-1.007259190082550049e-01 -1.260027885437011719e-01 -3.814519345760345459e-01 -3.625893592834472656e-02 -4.822021350264549255e-02 2.283345907926559448e-01 -3.606285154819488525e-02 1.218735706061124802e-02 -6.075401976704597473e-02 -6.612695753574371338e-02 2.666870504617691040e-02 -1.182626858353614807e-01 1.472777724266052246e-01 5.439930781722068787e-02 1.932708323001861572e-01 -2.802034318447113037e-01 2.925134822726249695e-02 -7.982635498046875000e-02 -1.281346976757049561e-01 -1.372302621603012085e-01 1.348706893622875214e-02 -2.710631191730499268e-01 1.102745011448860168e-01 1.005194932222366333e-01 -2.829241752624511719e-01 3.681790232658386230e-01 1.179616302251815796e-01 3.660223186016082764e-01 -2.111088335514068604e-01 -1.326084434986114502e-01 7.984349131584167480e-02 1.937817931175231934e-01
-1.100810766220092773e-01 -8.042401075363159180e-02 -4.025007188320159912e-01 3.130361437797546387e-01 -1.664418354630470276e-02 1.997732073068618774e-01 1.498075127601623535e-01 4.118182882666587830e-02 1.025970205664634705e-01 -4.201434552669525146e-02 3.794593364000320435e-02 -1.163474768400192261e-01 2.779274582862854004e-01 1.755211800336837769e-01 1.795532852411270142e-01 4.692265763878822327e-02 -7.593104988336563110e-02 4.200981557369232178e-02 4.168665036559104919e-02 -3.830555677413940430e-01 1.724629290401935577e-02 -6.758812349289655685e-03 1.032640039920806885e-01 -6.265887618064880371e-02 -7.142744213342666626e-02 3.844777643680572510e-01 1.940079033374786377e-01 2.806127965450286865e-01 -1.555990427732467651e-01 -4.411528259515762329e-02 1.356970369815826416e-01 5.019709095358848572e-02
-7.450161874294281006e-02 -3.257754147052764893e-01 -9.958166629076004028e-02 6.642890162765979767e-03 -9.513541124761104584e-03 1.933205313980579376e-02 -2.713366225361824036e-02 2.403699979186058044e-02 -3.753406107425689697e-01 -1.125106066465377808e-01 8.291799575090408325e-02 -1.126466542482376099e-01 3.653534054756164551e-01 2.689722180366516113e-01 1.064522415399551392e-01 -1.930712014436721802e-01 -2.131860703229904175e-01 -1.164858266711235046e-01 1.460270490497350693e-02 -1.843049973249435425e-01 1.910451501607894897e-01 -1.004262194037437439e-01 1.313490793108940125e-02 1.024825572967529297e-01 -1.053627803921699524e-01 -1.262218207120895386e-01 4.569824039936065674e-02 6.036944687366485596e-02 1.028793305158615112e-01 3.284862041473388672e-01 2.717989087104797363e-01 2.710233628749847412e-01
-1.932530403137207031e-01 -2.859722375869750977e-01 -4.438582658767700195e-01 1.484306007623672485e-01 -9.453049302101135254e-02 -1.461685895919799805e-01 -1.329215764999389648e-01 1.863379925489425659e-01 2.345536053180694580e-01 2.805806882679462433e-02 -1.372013390064239502e-01 -2.188846170902252197e-01 -8.124431595206260681e-03 -3.573318943381309509e-02 -1.894969493150711060e-01 1.974778920412063599e-01 -6.190976593643426895e-03 1.734348982572555542e-01 7.620533555746078491e-02 -3.423862159252166748e-02 -3.733862191438674927e-02 -2.431528568267822266e-01 1.715255230665206909e-01 -2.198098748922348022e-01 -5.286617204546928406e-02 2.711485624313354492e-01 -3.103777533397078514e-03 6.548645347356796265e-02 3.524965792894363403e-02 1.250863075256347656e-01 1.818643808364868164e-01 2.728054225444793701e-01
-1.716687083244323730e-01 -1.449913382530212402e-01 -3.619327545166015625e-01 3.000887930393218994e-01 -5.341922864317893982e-02 1.940272166393697262e-03 1.818404942750930786e-01 -1.884820461273193359e-01 -7.860980182886123657e-02 1.402246654033660889e-01 2.450442016124725342e-01 -1.636518687009811401e-01 2.609032988548278809e-01 -3.575928881764411926e-02 -2.329467087984085083e-01 4.173239693045616150e-03 -1.782489940524101257e-02 1.389148533344268799e-01 9.709860384464263916e-02 -1.351520568132400513e-01 5.323155969381332397e-02 -2.274870127439498901e-01 7.268448919057846069e-02 -9.595424868166446686e-03 -2.456555217504501343e-01 8.525034785270690918e-02 1.593999266624450684e-01 3.363518714904785156e-01 -2.762628793716430664e-01 6.118140742182731628e-02 1.130546033382415771e-01 1.201612278819084167e-01
-1.788458526134490967e-01 -3.303931057453155518e-01 -2.225984483957290649e-01 -2.198752313852310181e-01 -1.550001790747046471e-03 8.875563740730285645e-02 6.348183751106262207e-02 -2.002120465040206909e-01 -9.643501788377761841e-02 -5.637608841061592102e-02 -1.442380398511886597e-01 -2.283188402652740479e-01 1.201843991875648499e-01 1.726187765598297119e-01 7.957127690315246582e-02 2.187491655349731445e-01 -2.026455551385879517e-01 -7.036738097667694092e-02 -1.944711953401565552e-01 -1.938861906528472900e-01 -3.262899219989776611e-01 5.457152053713798523e-02 2.436959147453308105e-01 2.045579850673675537e-01 -1.619471907615661621e-01 1.502963900566101074e-01 -4.867506399750709534e-02 1.863274872303009033e-01 5.156724527478218079e-02 2.439617812633514404e-01 -1.313951052725315094e-02 2.115975171327590942e-01
-6.746329367160797119e-02 5.746685713529586792e-02 -1.492895334959030151e-01 -8.543044328689575195e-02 -1.804278194904327393e-01 1.991371959447860718e-01 -6.122470274567604065e-02 7.385806739330291748e-02 -2.413756102323532104e-01 2.130796909332275391e-01 -1.015805378556251526e-01 -2.756769359111785889e-01 -1.513006836175918579e-01 -1.963640749454498291e-02 7.490870356559753418e-02 1.188219934701919556e-01 -9.836965054273605347e-02 1.169424131512641907e-02 4.408230781555175781e-01 -1.309282183647155762e-01 1.816216558218002319e-01 -2.174176126718521118e-01 1.691038161516189575e-01 9.930985420942306519e-02 -2.015700750052928925e-02 1.758574694395065308e-01 3.309925794601440430e-01 9.310530126094818115e-02 3.300710022449493408e-01 2.759493142366409302e-02 7.758457679301500320e-03 2.209911644458770752e-01
-1.499787569046020508e-01 2.342133596539497375e-02 -3.010854423046112061e-01 -2.290800362825393677e-01 -3.007571995258331299e-01 2.833708524703979492e-01 -1.803096830844879150e-01 -2.185976691544055939e-02 8.199603855609893799e-02 -8.801676332950592041e-03 -9.234002977609634399e-02 -6.767623871564865112e-02 4.141322672367095947e-01 -9.676954150199890137e-02 1.389339268207550049e-01 2.385583370923995972e-01 1.381965130567550659e-01 -5.706867575645446777e-02 3.997105732560157776e-02 -2.501495480537414551e-01 5.552822351455688477e-02 5.105359107255935669e-02 7.233769446611404419e-02 2.774739265441894531e-01 -1.479543298482894897e-01 -8.176636695861816406e-02 2.149450033903121948e-01 1.194329261779785156e-01 1.010401695966720581e-01 -1.450433023273944855e-02 1.725384294986724854e-01 2.223094254732131958e-01
2.122641354799270630e-01 -2.716480493545532227e-01 -3.325206935405731201e-01 -2.225654199719429016e-02 1.847877353429794312e-01 1.096815243363380432e-01 -1.159918308258056641e-01 -1.694384813308715820e-01 -1.242074444890022278e-01 7.967846840620040894e-02 -1.632490903139114380e-01 8.049036562442779541e-02 1.068493276834487915e-01 1.632748693227767944e-01 8.664583414793014526e-02 1.253595352172851562e-01 -1.927897483110427856e-01 -4.677355661988258362e-02 2.540124356746673584e-01 -5.107116699218750000e-02 6.098964065313339233e-02 -9.851290285587310791e-02 5.296994447708129883e-01 1.698137260973453522e-02 -2.487383782863616943e-01 1.814254671335220337e-01 1.808803714811801910e-02 8.433540165424346924e-02 1.826688274741172791e-02 -9.944237768650054932e-03 1.149842813611030579e-01 2.210943698883056641e-01
1.044875010848045349e-01 -2.983596622943878174e-01 -4.059478342533111572e-01 -2.965315580368041992e-01 -3.500394523143768311e-01 9.684381075203418732e-03 -1.276853531599044800e-01 1.033978536725044250e-01 2.375554591417312622e-01 3.029762022197246552e-02 5.345684662461280823e-02 2.267071306705474854e-01 1.072057560086250305e-01 -8.742451667785644531e-02 -1.069571375846862793e-01 -8.828255534172058105e-02 -1.815438270568847656e-03 -1.004393547773361206e-01 -1.319070458412170410e-01 -1.333678066730499268e-01 8.689224720001220703e-02 -6.976151466369628906e-02 -6.663178652524948120e-02 2.889750301837921143e-01 -2.212901972234249115e-02 1.014918908476829529e-01 1.090194061398506165e-01 2.492390573024749756e-01 1.139429882168769836e-01 2.490292191505432129e-01 1.770075708627700806e-01 1.047962829470634460e-01
-1.519380807876586914e-01 -1.569364666938781738e-01 4.235169850289821625e-03 -1.262918114662170410e-01 -1.237379536032676697e-01 -7.627001963555812836e-03 1.156481876969337463e-01 1.268504559993743896e-01 -2.414058893918991089e-02 4.135219156742095947e-01 -2.298506498336791992e-01 -1.005110666155815125e-01 4.627156853675842285e-01 -2.207797020673751831e-01 4.865511134266853333e-02 1.447742879390716553e-01 1.013769656419754028e-01 -4.004061594605445862e-02 4.699079785495996475e-03 -3.248301148414611816e-01 2.144299075007438660e-02 -3.151892721652984619e-01 -8.497575297951698303e-03 6.692668050527572632e-02 9.399066120386123657e-02 6.146567314863204956e-02 7.653384655714035034e-02 2.744892239570617676e-01 3.953658975660800934e-03 -1.717531494796276093e-02 -7.832886278629302979e-02 2.208106219768524170e-01
7.461749017238616943e-02 -3.540090620517730713e-01 -4.397615790367126465e-01 -4.747075587511062622e-02 -4.291887581348419189e-02 -7.281467784196138382e-03 -7.428237795829772949e-02 -3.281074389815330505e-02 4.102205336093902588e-01 1.751968264579772949e-01 -9.373435378074645996e-02 -1.762700080871582031e-02 -2.567941322922706604e-02 -9.206390380859375000e-02 1.350836753845214844e-01 2.372691482305526733e-01 -2.482911944389343262e-02 -2.953850489575415850e-04 -1.021804884076118469e-01 -1.290254741907119751e-01 -7.097895443439483643e-02 6.858041137456893921e-02 8.783764392137527466e-02 2.684581838548183441e-02 3.278468921780586243e-02 3.338037133216857910e-01 -1.569652557373046875e-01 3.468528687953948975e-01 3.771498054265975952e-02 1.302150338888168335e-01 2.230632901191711426e-01 4.198644310235977173e-02
-1.429868042469024658e-01 1.933535188436508179e-01 -2.823536694049835205e-01 2.149916626513004303e-02 -2.357644140720367432e-01 1.720472984015941620e-02 -1.196553483605384827e-01 1.748976111412048340e-01 -3.088501095771789551e-01 3.918326795101165771e-01 -1.427126675844192505e-01 -9.340444207191467285e-02 4.111984744668006897e-02 -6.578638404607772827e-02 3.264821600168943405e-03 1.481904238462448120e-01 -2.979291081428527832e-01 -1.557138711214065552e-01 2.750664651393890381e-01 -2.038295716047286987e-01 6.595918536186218262e-02 -3.845055773854255676e-02 2.683595716953277588e-01 -3.148632458760403097e-05 1.748018413782119751e-01 1.377629488706588745e-01 1.748953610658645630e-01 8.640210330486297607e-02 1.470815539360046387e-01 5.795136094093322754e-02 1.790773272514343262e-01 4.982866346836090088e-02
1.270173341035842896e-01 -1.073502004146575928e-01 -2.854272425174713135e-01 1.880514472723007202e-01 -1.027754321694374084e-01 -1.480930000543594360e-01 1.112986877560615540e-01 -4.064729437232017517e-02 -7.020824123173952103e-03 3.347634375095367432e-01 -7.206760346889495850e-02 -1.214793622493743896e-01 3.091026842594146729e-01 -7.160896807909011841e-02 2.244499772787094116e-01 2.231003046035766602e-01 8.385246247053146362e-02 -2.585568726062774658e-01 1.345431506633758545e-01 6.337258219718933105e-02 -1.101181562989950180e-02 -8.279339969158172607e-02 -2.818870544433593750e-02 1.356019973754882812e-01 8.173204958438873291e-02 -3.788668895140290260e-03 -9.339901059865951538e-02 4.139267504215240479e-01 -7.501056790351867676e-02 9.284744411706924438e-02 3.892995417118072510e-01 -3.703964501619338989e-02
-6.355144083499908447e-03 -7.188710570335388184e-02 -1.170556396245956421e-01 -2.262000590562820435e-01 -1.253180485218763351e-02 5.448948964476585388e-02 8.944927901029586792e-02 1.521161645650863647e-01 -3.137653470039367676e-01 9.709517657756805420e-02 -2.733391523361206055e-01 -9.370166808366775513e-02 1.660119146108627319e-01 -6.189360097050666809e-02 -7.521472871303558350e-02 -2.434677816927433014e-02 -1.729048043489456177e-01 -2.088558822870254517e-01 2.065116316080093384e-01 -4.528032243251800537e-01 1.065387427806854248e-01 -1.420318335294723511e-01 1.091454401612281799e-01 2.743224613368511200e-02 -1.902932524681091309e-01 -9.305040538311004639e-02 3.301635757088661194e-02 6.061045452952384949e-02 3.887666761875152588e-01 2.457841336727142334e-01 1.690451651811599731e-01 1.072509139776229858e-01
-1.664008647203445435e-01 -7.491728663444519043e-02 -3.108911514282226562e-01 1.506004929542541504e-01 -2.897433340549468994e-01 3.382967412471771240e-02 -1.181456632912158966e-02 -1.345392763614654541e-01 1.329153031110763550e-01 3.577184379100799561e-01 -1.608114242553710938e-01 1.229174807667732239e-01 7.477959990501403809e-02 1.195043325424194336e-01 3.178348839282989502e-01 1.663813740015029907e-01 -4.806574061512947083e-02 -1.943159103393554688e-02 1.989396512508392334e-01 -2.032640762627124786e-02 -1.059454586356878281e-02 -2.283913195133209229e-01 -9.874379634857177734e-02 1.985558867454528809e-01 -3.540609031915664673e-02 -4.542696475982666016e-02 4.852714389562606812e-02 4.072468355298042297e-02 -6.371440738439559937e-02 1.625512391328811646e-01 3.430514037609100342e-01 3.305002450942993164e-01
-6.918469071388244629e-02 -1.309273838996887207e-01 -2.838016748428344727e-01 -7.027047686278820038e-03 1.289024055004119873e-01 5.769885703921318054e-02 1.178351566195487976e-01 -1.846194565296173096e-01 -2.685679867863655090e-02 5.040273815393447876e-02 -3.334594964981079102e-01 -2.121072113513946533e-01 8.447519689798355103e-02 1.991904526948928833e-01 1.322062760591506958e-01 3.500140905380249023e-01 -6.395801156759262085e-02 9.475485980510711670e-02 1.847057230770587921e-02 -1.645883619785308838e-01 -3.091998100280761719e-01 -1.163642108440399170e-02 3.336321115493774414e-01 1.839466392993927002e-01 -1.597196906805038452e-01 1.006284430623054504e-01 1.011316850781440735e-02 2.476254999637603760e-01 1.051510050892829895e-01 -2.020118571817874908e-02 1.834204047918319702e-01 2.444693744182586670e-01
-7.759725302457809448e-02 -2.632238268852233887e-01 -1.063080951571464539e-01 6.617303937673568726e-03 -1.690468341112136841e-01 -3.003890514373779297e-01 -2.360407076776027679e-02 3.801191747188568115e-01 -1.067678406834602356e-01 2.065831124782562256e-01 2.516924142837524414e-01 7.690224796533584595e-02 1.648062616586685181e-01 2.545125596225261688e-02 1.413039416074752808e-01 1.988771110773086548e-01 -1.016921922564506531e-01 -2.583672404289245605e-01 5.122416187077760696e-03 4.773478209972381592e-02 -6.123754754662513733e-02 9.757474064826965332e-03 1.940965801477432251e-01 -1.367456614971160889e-01 -2.082483768463134766e-01 1.035366505384445190e-01 2.951271831989288330e-01 1.882797479629516602e-02 -7.214375585317611694e-02 -2.905422151088714600e-01 2.422175407409667969e-01 9.681571274995803833e-02
3.835952654480934143e-02 -4.004471004009246826e-01 -1.073991730809211731e-01 3.528916835784912109e-02 -2.073555812239646912e-02 3.116661906242370605e-01 1.814983338117599487e-01 3.689144253730773926e-01 -8.116205781698226929e-02 7.473769783973693848e-02 1.960813254117965698e-02 -3.014639914035797119e-01 1.058397516608238220e-01 2.177165299654006958e-01 1.289310306310653687e-01 -6.751268636435270309e-03 -2.677703201770782471e-01 1.482610553503036499e-01 -3.652381151914596558e-02 -1.178880855441093445e-01 1.642496585845947266e-01 -1.662985384464263916e-01 1.194569468498229980e-01 9.583996981382369995e-02 -1.489758375100791454e-03 -7.441464811563491821e-02 1.580108404159545898e-01 3.929106593132019043e-01 -2.068743295967578888e-02 -7.420773804187774658e-02 8.741355501115322113e-03 -4.665514826774597168e-02
1.365480273962020874e-01 -1.614963710308074951e-01 -3.091890811920166016e-01 -2.745325565338134766e-01 -2.071240842342376709e-01 -1.663690060377120972e-01 9.507063776254653931e-02 2.123253941535949707e-01 -2.133781015872955322e-01 2.052303105592727661e-01 -1.002978309988975525e-01 -2.421053946018218994e-01 2.391542792320251465e-01 -1.199890598654747009e-01 -1.173561736941337585e-01 4.924133419990539551e-02 -1.608142703771591187e-01 -2.530589699745178223e-01 3.182813823223114014e-01 -2.812229692935943604e-01 1.197096556425094604e-01 -1.970075219869613647e-01 -1.290278732776641846e-01 4.666529968380928040e-02 -1.285511404275894165e-01 -9.147296100854873657e-02 -6.092933472245931625e-04 1.326311845332384109e-02 1.516422033309936523e-01 8.930288255214691162e-02 -1.310539394617080688e-01 4.700664896517992020e-03
2.456966228783130646e-02 6.014738604426383972e-02 -7.631546258926391602e-02 -2.284514605998992920e-01 -1.388560384511947632e-01 3.737327829003334045e-02 1.302614510059356689e-01 3.302178978919982910e-01 9.826961904764175415e-02 -6.201877817511558533e-02 -1.321267783641815186e-01 -3.442412018775939941e-01 2.813256382942199707e-01 5.269205570220947266e-02 -4.003016650676727295e-02 4.332005977630615234e-03 -2.361934483051300049e-01 -2.517080307006835938e-01 -9.776174277067184448e-02 -1.678317487239837646e-01 1.316666007041931152e-01 -2.988760769367218018e-01 2.885704636573791504e-01 7.338850945234298706e-02 1.385911852121353149e-01 6.760546565055847168e-02 2.986687123775482178e-01 2.186590582132339478e-01 7.853537052869796753e-02 8.738868683576583862e-02 -9.504195302724838257e-03 1.766124367713928223e-01
4.669193923473358154e-02 -4.816496372222900391e-02 -1.993044763803482056e-01 -1.187066808342933655e-01 -3.934893310070037842e-01 -3.467007726430892944e-02 1.949338987469673157e-02 3.004940450191497803e-01 -3.440029453486204147e-03 -1.553482469171285629e-02 -5.998936668038368225e-02 5.649870727211236954e-03 2.678387463092803955e-01 -2.073711901903152466e-01 1.465261727571487427e-01 2.892235219478607178e-01 -4.224223271012306213e-02 -2.214289307594299316e-01 2.485319226980209351e-01 -3.786240518093109131e-01 3.977376222610473633e-02 -7.473360747098922729e-02 6.989559531211853027e-02 6.400942802429199219e-02 -2.122689187526702881e-01 2.025907635688781738e-01 -1.472936477512121201e-02 1.212838441133499146e-01 -2.574715390801429749e-02 1.409340649843215942e-01 4.918449372053146362e-02 -2.741683125495910645e-01
-2.611194550991058350e-01 -3.738359808921813965e-01 -4.086400270462036133e-01 7.832112722098827362e-03 -2.324902117252349854e-01 2.423961460590362549e-01 1.152828186750411987e-01 -1.354558318853378296e-01 2.175106257200241089e-01 1.067689433693885803e-01 6.695648282766342163e-02 -1.537184566259384155e-01 1.345313489437103271e-01 1.499171555042266846e-01 1.345215588808059692e-01 1.073757410049438477e-01 -1.856799423694610596e-01 7.130734622478485107e-02 -9.418876469135284424e-02 -2.621712386608123779e-01 -8.886649273335933685e-03 -2.379066497087478638e-01 2.600080370903015137e-01 -8.402400463819503784e-02 1.380941569805145264e-01 9.997147321701049805e-02 1.556661725044250488e-01 2.927065454423427582e-02 -1.308079808950424194e-01 1.324337068945169449e-02 1.488518249243497849e-02 -5.810480564832687378e-02
-7.083880901336669922e-02 -4.920731484889984131e-01 8.595644682645797729e-02 -4.653934389352798462e-02 -1.731995046138763428e-01 -3.759159240871667862e-03 4.533052816987037659e-02 8.266497403383255005e-02 -8.360627293586730957e-02 1.583639830350875854e-01 -1.344369165599346161e-02 -2.142481356859207153e-01 2.051916122436523438e-01 -2.916598506271839142e-02 -1.798051595687866211e-01 2.417365759611129761e-01 -2.479121685028076172e-01 -1.700467057526111603e-02 3.084858357906341553e-01 -2.249921858310699463e-01 1.133275926113128662e-01 -2.586768865585327148e-01 3.211392462253570557e-02 1.998860388994216919e-02 1.213155779987573624e-02 9.781716018915176392e-02 1.796105504035949707e-01 9.007301926612854004e-02 1.813603043556213379e-01 -2.253683954477310181e-01 -7.546675205230712891e-02 2.536327242851257324e-01
1.517528444528579712e-01 -2.809924483299255371e-01 -1.434760726988315582e-02 -2.407343089580535889e-01 -2.790225483477115631e-02 1.011177599430084229e-01 2.183035388588905334e-02 2.812495529651641846e-01 -4.713983461260795593e-02 9.875404834747314453e-02 1.410852521657943726e-01 7.526071369647979736e-02 1.009895354509353638e-01 2.519982755184173584e-01 1.053503006696701050e-01 8.769325166940689087e-02 -3.038259921595454216e-03 -2.938641980290412903e-02 2.291982918977737427e-01 -5.782015919685363770e-01 2.015082687139511108e-01 -1.673947721719741821e-01 2.668034471571445465e-02 1.045462638139724731e-01 -9.989651851356029510e-03 1.442492753267288208e-01 -2.042215131223201752e-02 2.329108566045761108e-01 -1.769171655178070068e-01 -4.156181588768959045e-02 1.863238513469696045e-01 8.907398581504821777e-02
-1.378192566335201263e-02 -1.779120862483978271e-01 -2.758603096008300781e-01 -1.781415194272994995e-01 -2.168147712945938110e-01 1.907958239316940308e-01 -1.366908941417932510e-02 3.876096382737159729e-02 1.890945583581924438e-01 7.456429302692413330e-03 -8.277288824319839478e-02 -1.053979769349098206e-01 2.743913978338241577e-02 -1.543368957936763763e-02 2.057487964630126953e-01 6.303843855857849121e-02 -9.598569571971893311e-02 -2.296286374330520630e-01 -1.068563163280487061e-01 -1.019617449492216110e-02 1.635275185108184814e-01 -2.348602265119552612e-01 1.415417939424514771e-01 -2.118446677923202515e-02 1.236044317483901978e-01 2.821208536624908447e-02 3.914175927639007568e-01 1.439033895730972290e-01 2.260135114192962646e-01 1.968303620815277100e-01 -1.686420738697052002e-01 4.359480142593383789e-01
-4.479498416185379028e-02 -4.141404107213020325e-02 -1.723372042179107666e-01 -1.864693164825439453e-01 -1.716852933168411255e-01 4.050744175910949707e-01 4.507208988070487976e-02 4.471872001886367798e-02 1.752880811691284180e-01 8.765656501054763794e-02 3.582760989665985107e-01 -1.265609413385391235e-01 4.101685583591461182e-01 -4.012119024991989136e-02 2.047860436141490936e-02 2.176995016634464264e-02 1.059920415282249451e-01 -2.294734306633472443e-02 1.248160228133201599e-01 -1.416549235582351685e-01 5.497103929519653320e-02 3.981117531657218933e-02 2.917489409446716309e-01 1.577218472957611084e-01 -6.740091741085052490e-02 1.099051013588905334e-01 2.110877335071563721e-01 1.330961138010025024e-01 -6.104563921689987183e-02 -3.640843555331230164e-02 2.307424545288085938e-01 2.854638099670410156e-01
-1.639257967472076416e-01 -8.417925983667373657e-02 -4.321920573711395264e-01 1.966400742530822754e-01 -2.026655673980712891e-01 -1.045051664113998413e-01 2.508372813463211060e-02 1.326031237840652466e-02 1.859336942434310913e-01 2.424356192350387573e-01 -3.133414387702941895e-01 -1.529401987791061401e-01 2.009286731481552124e-01 1.619775407016277313e-02 4.089725017547607422e-01 -8.271325379610061646e-02 5.772198736667633057e-02 -7.321480661630630493e-02 2.081110477447509766e-01 -1.404557824134826660e-01 7.251639384776353836e-03 -5.884593352675437927e-02 5.776900798082351685e-02 2.637422084808349609e-01 -3.710036352276802063e-02 5.923837423324584961e-03 4.927940666675567627e-02 1.228388771414756775e-02 -7.900144904851913452e-02 1.541722565889358521e-01 2.717027664184570312e-01 4.652345553040504456e-02
-2.201460115611553192e-02 -7.027349621057510376e-02 -2.056941241025924683e-01 -2.660689651966094971e-01 -3.777847886085510254e-01 -2.225064672529697418e-03 -1.011315956711769104e-01 9.630984626710414886e-03 1.719980686902999878e-02 -6.431300938129425049e-02 6.383442878723144531e-02 1.711177267134189606e-02 2.021056562662124634e-01 -5.098874215036630630e-03 3.283719718456268311e-01 1.539482474327087402e-01 -2.229280620813369751e-01 -9.068429470062255859e-02 3.630260825157165527e-01 -1.367971897125244141e-01 1.165968179702758789e-01 -2.795674502849578857e-01 4.654121398925781250e-02 1.788151562213897705e-01 -1.389283090829849243e-01 3.498943150043487549e-01 2.726674452424049377e-02 -2.388481423258781433e-02 -6.581171602010726929e-02 1.458070278167724609e-01 8.826524764299392700e-02 -1.910199075937271118e-01
3.963127266615629196e-03 -5.683654174208641052e-02 -3.427163064479827881e-01 -2.767586708068847656e-01 -1.216610446572303772e-01 -9.343955665826797485e-02 9.575760364532470703e-02 3.162306249141693115e-01 -7.167661935091018677e-02 1.798818558454513550e-01 1.597223281860351562e-01 2.868989109992980957e-01 -1.601525098085403442e-01 -4.396877437829971313e-02 2.250771671533584595e-01 1.661700010299682617e-01 9.643097408115863800e-03 -1.216940805315971375e-01 6.179543212056159973e-02 -1.678018718957901001e-01 4.811240732669830322e-02 1.901023983955383301e-01 2.581939995288848877e-01 -1.468715164810419083e-02 1.526471674442291260e-01 4.631912335753440857e-02 1.537193804979324341e-01 3.614774942398071289e-01 5.932725220918655396e-02 1.414805203676223755e-01 1.047678440809249878e-01 2.288267314434051514e-01
-1.024133190512657166e-01 -7.454685121774673462e-02 -1.882434934377670288e-01 -1.751629859209060669e-01 -2.796895429491996765e-02 1.096960753202438354e-01 2.922556176781654358e-02 2.819724380970001221e-01 -2.888013422489166260e-01 1.000759974122047424e-01 -3.301851153373718262e-01 -3.798177465796470642e-02 7.847987860441207886e-02 -1.098962500691413879e-01 -3.990517929196357727e-02 -6.059725955128669739e-02 -1.736189872026443481e-01 -1.029372662305831909e-01 6.411647796630859375e-02 -4.435713291168212891e-01 2.768531739711761475e-01 -1.634939312934875488e-01 8.520244061946868896e-02 1.064495965838432312e-01 -1.709792166948318481e-01 2.408247068524360657e-02 5.135799944400787354e-02 -5.367301404476165771e-02 2.666965126991271973e-01 2.366388291120529175e-01 1.668248325586318970e-01 2.083475440740585327e-01
-1.462441831827163696e-01 -5.998814851045608521e-02 -1.960820406675338745e-01 3.138538300991058350e-01 -1.501997709274291992e-01 4.076820239424705505e-02 -3.416423797607421875e-01 7.058933377265930176e-02 -2.620361447334289551e-01 1.945686638355255127e-01 1.682379990816116333e-01 -2.835048139095306396e-01 3.686617910861968994e-01 1.133873313665390015e-02 -9.174192696809768677e-02 8.452758938074111938e-02 3.650324419140815735e-02 -3.274936228990554810e-02 2.410433739423751831e-01 -1.007235646247863770e-01 2.140663564205169678e-01 -8.248095959424972534e-02 1.004264056682586670e-01 -3.835640847682952881e-02 -1.157660782337188721e-01 5.227921158075332642e-02 -1.829734742641448975e-01 2.227553129196166992e-01 -5.235909298062324524e-02 1.527924984693527222e-01 1.667526811361312866e-01 1.933207958936691284e-01
-2.830420434474945068e-02 -1.215995401144027710e-01 -1.115471720695495605e-01 -2.743876576423645020e-01 1.405485719442367554e-01 1.923600137233734131e-01 4.979396611452102661e-02 1.889633983373641968e-01 2.736000418663024902e-01 1.510687023401260376e-01 6.898058950901031494e-02 -3.003928661346435547e-01 4.216981530189514160e-01 -1.095697209239006042e-01 1.361293047666549683e-01 1.192587316036224365e-01 2.503286004066467285e-01 -4.663237184286117554e-02 2.663612179458141327e-02 -1.195429340004920959e-01 -6.695838645100593567e-03 -2.393077909946441650e-01 1.533765494823455811e-01 7.171549648046493530e-02 -1.617548018693923950e-01 1.708300411701202393e-02 -6.880775094032287598e-02 2.243095487356185913e-01 2.263095229864120483e-01 8.729859441518783569e-02 1.344516724348068237e-01 2.494737654924392700e-01
-2.438198179006576538e-01 -1.551873534917831421e-01 3.000171622261404991e-03 -1.666890531778335571e-01 -3.122163116931915283e-01 2.523362338542938232e-01 -1.625548303127288818e-02 1.165889948606491089e-01 -2.050952054560184479e-02 8.905722945928573608e-02 -2.043914645910263062e-01 -2.010845392942428589e-01 2.202293723821640015e-01 -8.291540667414665222e-03 1.427062153816223145e-01 2.311788201332092285e-01 -8.563312888145446777e-02 -2.964411675930023193e-01 -1.750493645668029785e-01 -9.183811396360397339e-02 1.357681453227996826e-01 -2.277788817882537842e-01 2.680715322494506836e-01 -1.679527759552001953e-01 -4.580451548099517822e-02 -1.034853458404541016e-01 2.778606116771697998e-01 9.780526161193847656e-02 1.260365247726440430e-01 1.626210957765579224e-01 1.527591645717620850e-01 1.755111664533615112e-01
-3.265613317489624023e-01 -9.122531116008758545e-02 -9.425661712884902954e-02 -1.616097837686538696e-01 -3.599425405263900757e-02 -6.516108661890029907e-02 4.202140029519796371e-03 8.654666692018508911e-02 -2.865187525749206543e-01 2.410265803337097168e-01 2.425770647823810577e-02 -3.268514871597290039e-01 1.324933618307113647e-01 4.171201493591070175e-03 1.319910585880279541e-01 2.744825184345245361e-01 -2.686785757541656494e-01 -1.000781655311584473e-01 1.025634631514549255e-01 -1.073900535702705383e-01 5.374948680400848389e-02 -1.725855469703674316e-01 2.303514331579208374e-01 -4.474414885044097900e-02 -3.151611983776092529e-02 4.975701868534088135e-02 -1.038601100444793701e-01 1.874828934669494629e-01 8.888321369886398315e-02 2.537282407283782959e-01 -1.059044972062110901e-01 3.926174342632293701e-01
-1.450631171464920044e-01 3.455099463462829590e-02 -4.116393625736236572e-01 4.792393743991851807e-02 -2.982438206672668457e-01 2.296273037791252136e-02 -1.755338907241821289e-01 -2.393946945667266846e-01 1.455195993185043335e-01 2.072993069887161255e-01 -9.221556037664413452e-02 -2.044468224048614502e-01 1.916614621877670288e-01 4.727585986256599426e-02 9.144233912229537964e-02 2.756630182266235352e-01 5.387555062770843506e-02 1.191885918378829956e-01 3.264755308628082275e-01 -4.582965001463890076e-02 2.349923998117446899e-01 -6.769862025976181030e-02 1.671515852212905884e-01 1.482508033514022827e-01 6.296222656965255737e-02 9.887631237506866455e-02 1.745882034301757812e-01 1.357547491788864136e-01 -1.258195191621780396e-01 -2.303334511816501617e-02 2.743572294712066650e-01 -2.909828536212444305e-02
-2.163110524415969849e-01 -1.376656591892242432e-01 -3.023294806480407715e-01 -1.536756753921508789e-01 -1.140402629971504211e-01 8.406829833984375000e-02 1.636916249990463257e-01 2.002818137407302856e-01 -6.138298660516738892e-02 1.447411030530929565e-01 -1.143441647291183472e-01 -2.367814481258392334e-01 1.955712214112281799e-02 -1.164739355444908142e-01 4.098920524120330811e-02 2.176243662834167480e-01 -3.978650271892547607e-02 -1.318054050207138062e-01 1.576494127511978149e-01 1.248579770326614380e-01 7.057380676269531250e-02 -1.990683227777481079e-01 2.009799629449844360e-01 3.284161984920501709e-01 -2.033338099718093872e-01 2.627981267869472504e-02 5.883391574025154114e-02 -5.654898285865783691e-02 -2.460554987192153931e-01 -1.361549496650695801e-01 -3.960515558719635010e-02 4.402374029159545898e-01
9.401102364063262939e-02 -1.880839280784130096e-02 -8.655758947134017944e-02 -1.793149709701538086e-01 -5.609660595655441284e-02 6.091672182083129883e-02 -1.521224826574325562e-01 2.474239617586135864e-01 3.045978769659996033e-02 1.228516697883605957e-01 -5.608245357871055603e-02 -3.467087149620056152e-01 3.332627713680267334e-01 -6.873341649770736694e-02 1.684569716453552246e-01 2.644592896103858948e-02 -2.866408526897430420e-01 -1.834326535463333130e-01 4.846283048391342163e-02 -1.642110049724578857e-01 -5.322621017694473267e-02 -2.754008471965789795e-01 1.722984462976455688e-01 -5.564546585083007812e-02 2.165062427520751953e-01 1.042655035853385925e-01 3.172037005424499512e-01 1.205212697386741638e-01 -8.941437304019927979e-02 1.657867878675460815e-01 -1.395115163177251816e-02 3.324992060661315918e-01
-7.867582142353057861e-02 -1.540281027555465698e-01 -2.546289265155792236e-01 -7.338666915893554688e-02 -3.980914503335952759e-02 -1.236810982227325439e-01 1.351714879274368286e-01 7.839917391538619995e-02 6.951865274459123611e-03 1.014804840087890625e-01 -8.012509346008300781e-02 1.073572132736444473e-02 1.995304822921752930e-01 -4.802839612239040434e-05 7.629092782735824585e-02 2.114027738571166992e-01 -6.509033590555191040e-02 3.170984238386154175e-02 -1.150754019618034363e-01 8.607697486877441406e-02 2.597273588180541992e-01 -4.291548728942871094e-01 1.901718676090240479e-01 -3.476884663105010986e-01 -2.444599121809005737e-01 2.108837813138961792e-01 1.399417668581008911e-01 1.338616311550140381e-01 -1.266098022460937500e-01 2.080933749675750732e-01 1.954558342695236206e-01 2.784045040607452393e-01
-2.395536452531814575e-01 -1.714660823345184326e-01 -3.470293283462524414e-01 2.657237946987152100e-01 -4.902848228812217712e-02 7.586214691400527954e-02 6.164928153157234192e-02 -2.297547645866870880e-03 8.404256403446197510e-02 1.317898035049438477e-01 -1.708289533853530884e-01 -5.055622383952140808e-02 2.197062075138092041e-01 -1.866594254970550537e-01 2.732260227203369141e-01 -1.772471964359283447e-01 -3.880782797932624817e-02 -3.357513621449470520e-02 3.735116124153137207e-02 -3.051986098289489746e-01 1.948559097945690155e-02 -2.325239181518554688e-01 2.765394747257232666e-01 -1.087017282843589783e-01 -7.683952152729034424e-02 3.025996685028076172e-01 3.930737078189849854e-02 -1.042555365711450577e-02 -1.831878721714019775e-01 1.958646923303604126e-01 -4.403347149491310120e-02 2.279526591300964355e-01
-1.253377199172973633e-01 -1.332859694957733154e-01 -3.797667920589447021e-01 -2.634045854210853577e-02 -1.350086331367492676e-01 -3.255717456340789795e-02 2.307883277535438538e-02 7.816042006015777588e-02 3.162873387336730957e-01 1.746661663055419922e-01 1.763686239719390869e-01 -1.125561166554689407e-02 3.011000752449035645e-01 1.429451107978820801e-01 6.689970195293426514e-02 8.883918076753616333e-02 -3.461156785488128662e-01 9.356977045536041260e-02 -2.208162546157836914e-01 1.242878139019012451e-01 2.773242890834808350e-01 -2.783297598361968994e-01 -2.157215960323810577e-02 9.862808883190155029e-02 -1.562104970216751099e-01 3.374463319778442383e-02 3.326313495635986328e-01 7.116212695837020874e-02 5.573251098394393921e-02 -2.171856351196765900e-02 -6.669490132480859756e-03 9.077697247266769409e-02
1.143825799226760864e-01 -3.161235451698303223e-01 -7.459709793329238892e-02 -3.630768656730651855e-01 -2.182609736919403076e-01 -1.538831293582916260e-01 1.854318678379058838e-01 1.727943867444992065e-01 1.289863884449005127e-02 1.456851810216903687e-01 8.528085052967071533e-02 -9.292883425951004028e-02 1.553491055965423584e-01 4.125840216875076294e-02 7.861651480197906494e-02 1.964870095252990723e-01 4.639365524053573608e-02 -1.378304213285446167e-01 -8.331927657127380371e-02 -1.457663774490356445e-01 2.467864006757736206e-01 -9.150760620832443237e-02 3.862212896347045898e-01 -1.020331457257270813e-01 -1.804268956184387207e-01 -2.274715155363082886e-01 9.845898300409317017e-02 2.118003070354461670e-01 3.232335671782493591e-03 -2.049248963594436646e-01 7.207456231117248535e-02 2.046099454164505005e-01
4.413867369294166565e-02 -1.673716008663177490e-01 -3.497561514377593994e-01 -2.400018870830535889e-01 -1.116481944918632507e-01 1.172414496541023254e-01 -1.233212947845458984e-01 2.530932724475860596e-01 1.792916357517242432e-01 -6.437537074089050293e-02 2.966196276247501373e-02 2.390457838773727417e-01 8.561758697032928467e-02 -9.825489483773708344e-03 3.859451785683631897e-02 1.696164608001708984e-01 -3.357634842395782471e-01 -2.588701546192169189e-01 1.328757852315902710e-01 -2.943146526813507080e-01 2.553626894950866699e-01 -7.706329226493835449e-02 -1.460582762956619263e-01 2.513631582260131836e-01 -1.186555996537208557e-01 -5.478478223085403442e-02 7.688610255718231201e-02 7.678928971290588379e-02 4.526771605014801025e-02 2.806736826896667480e-01 5.639989674091339111e-02 6.686417851597070694e-03
-2.020858228206634521e-01 -1.012014076113700867e-01 -2.710445225238800049e-01 -5.075512081384658813e-02 -3.305863440036773682e-01 1.352956742048263550e-01 -7.335886359214782715e-02 3.982550930231809616e-03 1.181471198797225952e-01 2.221461832523345947e-01 -1.484483666718006134e-02 4.460896551609039307e-02 1.115698274224996567e-02 -2.868905477225780487e-02 4.840422868728637695e-01 2.932424284517765045e-02 3.050665138289332390e-03 -9.221083670854568481e-02 2.796534299850463867e-01 -3.751454651355743408e-01 6.951270252466201782e-02 -1.735171526670455933e-01 2.990566492080688477e-01 -2.541892975568771362e-02 -1.109020784497261047e-01 1.115051433444023132e-01 2.113042026758193970e-02 9.648625738918781281e-03 -9.125758707523345947e-02 -1.163574382662773132e-01 5.571173876523971558e-02 1.885474622249603271e-01
-8.082687854766845703e-02 -1.564716994762420654e-01 -9.131195396184921265e-02 3.440498560667037964e-02 -1.218137070536613464e-01 1.069610118865966797e-01 1.468029916286468506e-01 1.006548553705215454e-01 2.848041653633117676e-01 9.391092509031295776e-02 5.959395691752433777e-02 -3.530607223510742188e-01 4.110371768474578857e-01 1.652305275201797485e-01 4.633295536041259766e-02 6.279952079057693481e-02 3.678583502769470215e-01 9.170939773321151733e-02 2.140558809041976929e-01 -6.240584328770637512e-02 1.167857199907302856e-01 -1.651100814342498779e-01 1.747289001941680908e-01 -1.596351116895675659e-01 -7.483693212270736694e-02 3.611304610967636108e-02 5.581406503915786743e-02 3.318525850772857666e-01 8.051229268312454224e-02 -1.172075495123863220e-01 7.364250719547271729e-02 2.118326872587203979e-01
1.023953408002853394e-02 -1.726956851780414581e-02 -2.082211673259735107e-01 -1.510563492774963379e-01 -8.083015680313110352e-02 3.123221993446350098e-01 -2.590345032513141632e-02 4.783930629491806030e-02 -4.379542544484138489e-02 1.445313990116119385e-01 6.931764632463455200e-02 -2.458161562681198120e-01 3.668702542781829834e-01 -3.877799510955810547e-01 5.300036445260047913e-02 2.634968757629394531e-01 4.965973645448684692e-02 -1.025757566094398499e-01 1.067741140723228455e-01 -8.649467676877975464e-02 -2.894985489547252655e-02 -1.618914157152175903e-01 1.943454518914222717e-02 6.487461179494857788e-02 -2.854503989219665527e-01 1.964210569858551025e-01 8.836277574300765991e-02 1.190604642033576965e-02 -2.918695472180843353e-02 -1.436934620141983032e-01 1.667099297046661377e-01 3.746090233325958252e-01
-1.688165515661239624e-01 -3.560712933540344238e-02 -1.810687631368637085e-01 -2.339349985122680664e-01 -2.477692812681198120e-01 3.431190252304077148e-01 -2.213305048644542694e-02 1.558883190155029297e-01 4.898402839899063110e-02 -3.017769940197467804e-02 -2.121103703975677490e-01 -2.516907453536987305e-01 2.078206539154052734e-01 -4.311024770140647888e-02 -1.065098308026790619e-02 4.339329525828361511e-02 -1.911851018667221069e-01 -4.868290200829505920e-02 -5.813744291663169861e-02 -2.217565625905990601e-01 -6.674385815858840942e-02 -3.461375236511230469e-01 2.421516627073287964e-01 -2.061354368925094604e-01 2.350487560033798218e-01 -9.162687510251998901e-02 6.819403171539306641e-02 7.224435359239578247e-02 9.118355810642242432e-02 2.089737504720687866e-01 4.865522962063550949e-03 2.787881493568420410e-01
4.520558565855026245e-02 -3.686811625957489014e-01 -4.201886653900146484e-01 1.966326534748077393e-01 -1.919793933629989624e-01 6.970774382352828979e-02 2.557872608304023743e-02 -5.508375540375709534e-02 2.160609662532806396e-01 1.855813562870025635e-01 3.203619718551635742e-01 -1.477204449474811554e-02 1.331820935010910034e-01 -1.326674669981002808e-01 2.527789175510406494e-01 2.122813165187835693e-01 4.967385903000831604e-02 -3.743222728371620178e-02 1.299046874046325684e-01 -1.296630352735519409e-01 1.503244787454605103e-01 -1.457739919424057007e-01 1.525321900844573975e-01 -7.766237109899520874e-02 -2.376842126250267029e-02 8.703457564115524292e-02 1.245514228940010071e-01 2.353904396295547485e-01 -2.642678916454315186e-01 3.636137768626213074e-02 -2.048620954155921936e-02 1.085823997855186462e-01
-2.730561494827270508e-01 5.879925563931465149e-02 -2.154983729124069214e-01 -4.955774056725203991e-04 -3.816684484481811523e-01 1.622418612241744995e-01 -8.244477212429046631e-02 8.890424505807459354e-04 -5.447703972458839417e-02 1.672278046607971191e-01 -5.923078209161758423e-02 -3.083622157573699951e-01 2.102146893739700317e-01 -2.908153235912322998e-01 -1.144030466675758362e-01 1.642949730157852173e-01 3.730327263474464417e-02 6.316367536783218384e-02 1.489463746547698975e-01 -3.641506657004356384e-02 9.915144741535186768e-02 -6.637483090162277222e-02 6.068106368184089661e-02 7.279741019010543823e-02 2.084496058523654938e-02 2.298312783241271973e-01 2.933565974235534668e-01 3.244650363922119141e-01 7.729698717594146729e-02 -1.330149471759796143e-01 -2.697552554309368134e-02 2.779937088489532471e-01
3.903981763869524002e-03 -1.841230094432830811e-01 -3.032338917255401611e-01 6.989705562591552734e-02 -1.897131092846393585e-02 -6.737473607063293457e-02 1.720956265926361084e-01 1.996215432882308960e-01 1.361598819494247437e-01 1.335327420383691788e-02 -3.634704649448394775e-01 5.113092483952641487e-04 2.280823141336441040e-01 -1.260432749986648560e-01 5.987196415662765503e-02 2.553340196609497070e-01 -1.712884604930877686e-01 1.227657347917556763e-01 1.123672202229499817e-01 1.253788024187088013e-01 3.197886049747467041e-02 -3.074266612529754639e-01 1.378794610500335693e-01 -2.551425099372863770e-01 -1.409280300140380859e-01 8.807633072137832642e-02 6.237554177641868591e-02 3.076356053352355957e-01 -1.056989207863807678e-01 1.468970626592636108e-01 1.584421992301940918e-01 2.663865089416503906e-01
1.639857292175292969e-01 -3.227781355381011963e-01 -2.050103396177291870e-01 1.172685548663139343e-01 -8.278986066579818726e-02 1.781100928783416748e-01 1.400318890810012817e-01 8.208963274955749512e-02 -8.698701858520507812e-02 6.376876030117273331e-03 -2.261753678321838379e-01 -1.627593487501144409e-01 2.963359951972961426e-01 3.095145337283611298e-02 7.455077767372131348e-02 9.145428985357284546e-02 -4.871246963739395142e-02 8.545573800802230835e-02 -5.010748282074928284e-02 3.020619787275791168e-02 1.315328329801559448e-01 3.289565816521644592e-02 5.869530513882637024e-02 -1.954583972692489624e-01 -1.953690648078918457e-01 3.078681230545043945e-01 5.532688274979591370e-02 2.708218991756439209e-01 -3.103731870651245117e-01 1.406490951776504517e-01 3.996671736240386963e-01 4.396387934684753418e-02
9.502049535512924194e-02 -2.272726222872734070e-02 -1.671802103519439697e-01 -1.219713874161243439e-02 -8.418370969593524933e-03 9.459357534069567919e-05 2.324805557727813721e-01 2.076182365417480469e-01 2.156486809253692627e-01 1.840611100196838379e-01 -6.080747395753860474e-02 -3.220087587833404541e-01 2.392767928540706635e-02 -1.222675219178199768e-01 1.418236196041107178e-01 6.643852591514587402e-02 -8.523878455162048340e-02 1.454560458660125732e-02 -6.149888783693313599e-02 -2.380379438400268555e-01 -9.042655676603317261e-02 1.226967349648475647e-01 8.405288308858871460e-02 4.856625944375991821e-02 -5.789059028029441833e-02 3.355520665645599365e-01 9.148894995450973511e-02 2.984856963157653809e-01 -2.009919881820678711e-01 3.577484190464019775e-01 3.867537081241607666e-01 7.325332611799240112e-02
-1.474281698465347290e-01 -1.093328967690467834e-01 -4.017336964607238770e-01 2.530164122581481934e-01 4.744322970509529114e-02 1.228628009557723999e-01 1.826628595590591431e-01 9.516309946775436401e-02 2.554072625935077667e-02 -1.262665167450904846e-02 -1.874070167541503906e-01 -1.393413990736007690e-01 9.298788011074066162e-02 1.533692032098770142e-01 2.498924732208251953e-01 3.403766453266143799e-02 -1.463388558477163315e-02 2.317774295806884766e-01 2.095172367990016937e-02 -4.491542577743530273e-01 6.950525194406509399e-02 -1.214407980442047119e-01 8.700813353061676025e-02 -1.821175217628479004e-01 -5.783039331436157227e-02 2.397644221782684326e-01 2.317561209201812744e-01 2.461112588644027710e-01 -2.270343899726867676e-02 1.677046865224838257e-01 9.553435444831848145e-02 -2.652927301824092865e-02
8.547533303499221802e-02 -1.415140181779861450e-01 -1.118173897266387939e-01 -1.454069465398788452e-01 -4.111106693744659424e-01 6.815981585532426834e-03 -1.808885633945465088e-01 1.299471408128738403e-01 6.903006136417388916e-02 -7.093081623315811157e-02 -2.200111895799636841e-01 1.264441758394241333e-01 1.286409050226211548e-01 -1.513194888830184937e-01 1.151350885629653931e-01 2.654289901256561279e-01 -8.503194153308868408e-02 -8.354912698268890381e-02 3.779371380805969238e-01 -2.955318987369537354e-01 -1.512901484966278076e-02 -1.122236326336860657e-01 -4.749667271971702576e-02 1.714279949665069580e-01 -2.860546708106994629e-01 1.894587129354476929e-01 1.700385659933090210e-01 2.306526005268096924e-01 -1.743740141391754150e-01 6.851090583950281143e-03 5.977933108806610107e-02 1.721683330833911896e-02
9.144966490566730499e-03 -4.487971961498260498e-02 -1.592497974634170532e-01 -3.183863684535026550e-02 -6.166401319205760956e-03 5.117794871330261230e-02 -2.087929099798202515e-01 3.119453489780426025e-01 1.243699118494987488e-01 1.623722314834594727e-01 -2.568838894367218018e-01 -3.220467269420623779e-01 3.490226268768310547e-01 -5.073159560561180115e-02 1.916791647672653198e-01 -7.959920912981033325e-02 -3.911997675895690918e-01 -2.451673746109008789e-01 -6.591489911079406738e-02 -1.279476135969161987e-01 -6.904774904251098633e-02 -2.155345827341079712e-01 4.510777443647384644e-02 7.361017167568206787e-02 -5.454576457850635052e-04 9.367379546165466309e-02 2.588613033294677734e-01 1.256656646728515625e-01 3.887637704610824585e-02 1.538116484880447388e-01 -1.197951585054397583e-01 1.591573208570480347e-01
8.389015495777130127e-02 -3.455159366130828857e-01 -1.464235633611679077e-01 4.010271281003952026e-02 2.586964368820190430e-01 2.693929523229598999e-02 -7.677709311246871948e-02 2.836776338517665863e-02 -1.162082701921463013e-01 -1.245505554834380746e-04 9.432877600193023682e-02 -2.232691198587417603e-01 4.710109829902648926e-01 1.907097846269607544e-01 8.944559842348098755e-02 1.586876958608627319e-01 5.087933316826820374e-02 -1.614026725292205811e-01 2.257902026176452637e-01 -2.569086253643035889e-01 -5.956893321126699448e-03 -1.079046353697776794e-01 2.264668494462966919e-01 4.077951610088348389e-02 -9.949636459350585938e-02 -1.073846742510795593e-01 2.466994971036911011e-01 1.750590801239013672e-01 1.638280153274536133e-01 -2.042228430509567261e-01 -7.362963259220123291e-02 1.239829137921333313e-01
-6.528899073600769043e-02 -4.136379957199096680e-01 -2.996801435947418213e-01 -2.311407178640365601e-01 -3.881907835602760315e-02 -1.262816339731216431e-01 -1.829394884407520294e-02 1.749129891395568848e-01 5.490076169371604919e-02 2.159028351306915283e-01 2.839077496901154518e-03 8.276430517435073853e-02 3.258580714464187622e-02 -5.057787895202636719e-02 2.663543820381164551e-01 -1.465083360671997070e-01 -2.887734174728393555e-01 6.984512507915496826e-02 1.247612908482551575e-01 -1.624598950147628784e-01 1.383900642395019531e-01 1.119476035237312317e-01 1.474020332098007202e-01 2.711850404739379883e-01 -8.638702332973480225e-02 9.985805302858352661e-02 -1.648956388235092163e-01 1.185949742794036865e-01 3.795373141765594482e-01 9.335604310035705566e-02 1.488658320158720016e-02 1.079498529434204102e-01
1.010718569159507751e-01 -3.649033606052398682e-01 -3.262751698493957520e-01 -1.667013168334960938e-01 6.617230176925659180e-02 -2.644556760787963867e-02 -4.608693346381187439e-02 -5.683974362909793854e-03 2.020040303468704224e-01 2.705595493316650391e-01 -1.892860792577266693e-02 8.720102906227111816e-02 1.573427170515060425e-01 -4.108172375708818436e-03 1.604070961475372314e-01 -4.264444485306739807e-02 -5.569420009851455688e-02 7.873289287090301514e-02 4.443094134330749512e-02 7.990501075983047485e-02 -1.301857084035873413e-02 -6.416746973991394043e-02 1.136912405490875244e-01 2.338457852602005005e-01 -1.152849867939949036e-01 4.187059700489044189e-01 3.576002642512321472e-02 2.486703842878341675e-01 9.749033302068710327e-02 3.638722598552703857e-01 2.380704581737518311e-01 3.155117109417915344e-02
9.433530271053314209e-02 -2.551386356353759766e-01 -1.931026726961135864e-01 2.005300819873809814e-01 -2.671946585178375244e-01 1.450022011995315552e-01 -1.130010187625885010e-01 1.912326216697692871e-01 -4.526394978165626526e-02 -5.998351424932479858e-02 2.011425048112869263e-01 4.653989151120185852e-02 1.823349595069885254e-01 1.511043752543628216e-03 3.113182187080383301e-01 2.041959390044212341e-02 -8.198397606611251831e-02 -4.804959055036306381e-03 2.197965979576110840e-01 5.253355950117111206e-02 4.349028319120407104e-02 -5.676475702784955502e-04 3.172466158866882324e-01 2.148606479167938232e-01 2.498135901987552643e-02 3.146066367626190186e-01 1.740701645612716675e-01 7.512226700782775879e-02 7.010830938816070557e-02 -8.990407735109329224e-02 4.003483653068542480e-01 1.120362877845764160e-01
1.093762069940567017e-01 -2.781465649604797363e-01 -8.682391792535781860e-02 -1.257812380790710449e-01 -3.254212439060211182e-01 -2.824308723211288452e-02 1.461566537618637085e-01 1.467090658843517303e-02 8.564645051956176758e-02 2.350046783685684204e-01 1.653236299753189087e-01 -2.604773342609405518e-01 1.579522341489791870e-01 8.059074729681015015e-02 -2.557695284485816956e-02 3.569554910063743591e-02 2.745777070522308350e-01 1.265954822301864624e-01 5.997549369931221008e-02 -7.329950574785470963e-03 2.364073544740676880e-01 6.348714977502822876e-02 2.724719941616058350e-01 -9.750907868146896362e-02 -2.346058487892150879e-01 -8.279322087764739990e-02 -1.222257614135742188e-01 2.001257985830307007e-01 4.045048728585243225e-02 1.866768151521682739e-01 1.129031032323837280e-01 4.038191735744476318e-01
-1.445101797580718994e-01 1.286102924495935440e-02 -3.124660551548004150e-01 -1.289060264825820923e-01 -6.555340439081192017e-02 -9.005313366651535034e-02 -5.961648747324943542e-02 5.520949512720108032e-02 -2.442934513092041016e-01 3.091629743576049805e-01 1.219267621636390686e-01 -2.709093093872070312e-01 1.783167421817779541e-01 1.195220127701759338e-01 -7.460316270589828491e-02 2.100839018821716309e-01 -3.701607882976531982e-01 -1.912475824356079102e-01 5.605143681168556213e-02 -8.250169456005096436e-02 -5.361541733145713806e-02 -1.025085002183914185e-01 1.890571266412734985e-01 8.379715681076049805e-02 1.530662830919027328e-02 9.814945608377456665e-02 -3.124640136957168579e-02 3.683002591133117676e-01 8.686056360602378845e-03 1.686447411775588989e-01 -1.371054053306579590e-01 2.699903249740600586e-01
-7.900083810091018677e-02 4.038533940911293030e-02 -2.294978946447372437e-01 -1.554929763078689575e-01 -9.888012707233428955e-02 -2.763313613831996918e-02 2.314438968896865845e-01 9.352619200944900513e-02 -2.897590696811676025e-01 2.713077962398529053e-01 -1.074756681919097900e-01 -1.253679096698760986e-01 9.023811668157577515e-02 9.556967020034790039e-02 -1.541406065225601196e-01 3.693353757262229919e-02 -2.125080376863479614e-01 -4.200672507286071777e-01 3.485316336154937744e-01 -2.718219161033630371e-01 1.018074229359626770e-01 -1.369199305772781372e-01 2.418574094772338867e-01 5.050288885831832886e-02 -1.335297077894210815e-01 1.186573952436447144e-01 6.139834225177764893e-02 1.033932203426957130e-03 2.140129059553146362e-01 1.377787888050079346e-01 -2.688748575747013092e-02 8.286666125059127808e-02
2.226433604955673218e-01 -5.125488042831420898e-01 -3.511460423469543457e-01 1.132932584732770920e-02 -1.313902735710144043e-01 1.444079130887985229e-01 1.101414188742637634e-01 1.195498928427696228e-01 4.650428891181945801e-02 2.848479151725769043e-02 3.259156644344329834e-01 -1.177831590175628662e-01 2.534310817718505859e-01 -8.402587473392486572e-02 2.188655436038970947e-01 -2.032638341188430786e-02 -1.988948881626129150e-02 1.788788884878158569e-01 1.472377330064773560e-01 -1.400914490222930908e-01 -7.880564033985137939e-02 -6.679484248161315918e-02 1.525706201791763306e-01 1.732345111668109894e-02 -1.349710673093795776e-01 1.842640787363052368e-01 1.432349681854248047e-01 2.385425865650177002e-01 -3.047467954456806183e-02 -7.235928624868392944e-02 -1.047847867012023926e-01 4.898421466350555420e-02
6.193394958972930908e-02 -3.325495421886444092e-01 -2.139103263616561890e-01 5.089047830551862717e-03 3.194409310817718506e-01 -9.788481891155242920e-02 -4.582235962152481079e-02 -3.617750853300094604e-02 1.038477867841720581e-01 9.507012367248535156e-02 -2.192584872245788574e-01 1.642779819667339325e-02 1.531351506710052490e-01 2.260988205671310425e-01 -3.641958907246589661e-02 1.011174544692039490e-01 -1.234690994024276733e-01 -1.048154607415199280e-01 -3.960566967725753784e-02 -3.289561569690704346e-01 -6.638003885746002197e-02 -1.441874653100967407e-01 3.275255560874938965e-01 7.149935513734817505e-02 -3.163596242666244507e-02 8.133294433355331421e-02 -2.238534390926361084e-01 4.196979105472564697e-01 1.483409553766250610e-01 -1.054583210498094559e-02 1.497943252325057983e-01 1.358292847871780396e-01
3.691907599568367004e-02 -1.758789643645286560e-02 -2.598468363285064697e-01 -1.984027959406375885e-02 -4.775607213377952576e-02 2.014737278223037720e-01 -1.591770201921463013e-01 3.327723145484924316e-01 1.913774609565734863e-01 2.973248064517974854e-02 5.892196297645568848e-02 -1.766005903482437134e-01 3.809830844402313232e-01 1.760358959436416626e-01 3.567683696746826172e-02 1.187377721071243286e-01 -2.107118219137191772e-01 -2.742073237895965576e-01 5.500727891921997070e-02 -7.410533726215362549e-02 1.301959604024887085e-01 -1.117212474346160889e-01 1.907939463853836060e-01 7.280044257640838623e-02 -9.864102303981781006e-02 -2.336030751466751099e-01 1.480541527271270752e-01 9.464927017688751221e-02 3.084966242313385010e-01 5.846003070473670959e-03 3.795555233955383301e-02 3.110052347183227539e-01
-3.290135860443115234e-01 3.426728304475545883e-03 -1.996686905622482300e-01 -1.516599357128143311e-01 -2.267608344554901123e-01 4.487590398639440536e-03 -1.569837629795074463e-01 3.537752106785774231e-02 7.812856137752532959e-02 4.998342990875244141e-01 -1.534632742404937744e-01 -9.277077764272689819e-02 3.148745596408843994e-01 -1.396646350622177124e-01 1.219802200794219971e-01 4.901503212749958038e-03 7.847677916288375854e-02 -2.895475924015045166e-02 6.099116802215576172e-02 -1.639492958784103394e-01 1.198121979832649231e-01 -2.658937871456146240e-01 -5.797009542584419250e-02 3.606727346777915955e-02 1.855261176824569702e-01 1.314026862382888794e-02 1.362264454364776611e-01 1.084567233920097351e-01 -1.861744076013565063e-01 -5.916498601436614990e-02 1.698712557554244995e-01 2.657813131809234619e-01
-2.706449031829833984e-01 -1.301687955856323242e-01 -1.740187406539916992e-01 1.546594053506851196e-01 -2.128314524888992310e-01 -1.246975138783454895e-01 -1.985558420419692993e-01 1.904911249876022339e-01 -1.464930027723312378e-01 2.511895000934600830e-01 1.761299669742584229e-01 -2.551994919776916504e-01 2.379146814346313477e-01 -9.056358598172664642e-03 8.191201090812683105e-02 2.411828041076660156e-01 -1.106892377138137817e-01 4.099560528993606567e-02 1.492767184972763062e-01 6.046777963638305664e-02 1.169317215681076050e-01 -9.663704037666320801e-02 -2.333369255065917969e-01 2.182435989379882812e-01 -1.502772122621536255e-01 9.016110748052597046e-02 -1.637677550315856934e-01 3.968336880207061768e-01 -8.960448950529098511e-02 2.890277840197086334e-02 1.439973860979080200e-01 8.490559458732604980e-02
-5.129028856754302979e-02 -1.422881986945867538e-02 -2.823681533336639404e-01 -2.908852398395538330e-01 -1.750035732984542847e-01 2.961677871644496918e-02 -9.753736853599548340e-02 2.632763385772705078e-01 -9.937871992588043213e-02 -2.605540305376052856e-02 1.885660737752914429e-02 -7.475581765174865723e-02 1.952106505632400513e-01 1.998984962701797485e-01 -2.098687291145324707e-01 5.419130995869636536e-02 1.785403341054916382e-01 1.799109876155853271e-01 1.982577592134475708e-01 -1.789946854114532471e-01 5.021947994828224182e-02 -3.619476258754730225e-01 -1.398286968469619751e-01 -3.407005220651626587e-02 -2.883012965321540833e-02 -1.917158812284469604e-01 9.146609902381896973e-02 2.231599092483520508e-01 5.418403446674346924e-02 -1.085973307490348816e-01 1.769790798425674438e-01 3.864041268825531006e-01
1.108142081648111343e-03 -2.602863609790802002e-01 -1.256705224514007568e-01 -9.057097136974334717e-02 3.066704981029033661e-02 -1.661217659711837769e-01 5.511367693543434143e-02 -9.410069882869720459e-02 5.459985509514808655e-02 -5.779573693871498108e-02 -2.346756160259246826e-01 -8.087878674268722534e-02 1.232835948467254639e-01 1.553606688976287842e-01 2.777540683746337891e-01 3.333381414413452148e-01 -1.484627574682235718e-01 7.930413633584976196e-02 1.138460338115692139e-01 -1.451449245214462280e-01 1.347224116325378418e-01 -1.629759073257446289e-01 3.327903747558593750e-01 1.929015666246414185e-01 1.722637005150318146e-02 2.798673808574676514e-01 -8.547540009021759033e-02 4.692423641681671143e-01 7.190595567226409912e-02 -4.125325381755828857e-02 6.353061646223068237e-02 -1.536340918391942978e-02
-1.225355491042137146e-01 -4.322122316807508469e-03 -1.470426768064498901e-01 -1.488765627145767212e-01 -2.829610705375671387e-01 1.313281953334808350e-01 8.093425631523132324e-02 9.589701890945434570e-02 5.166075658053159714e-03 2.104250937700271606e-01 -1.133801639080047607e-01 -2.447481900453567505e-01 1.258206516504287720e-01 -7.198497653007507324e-02 -1.093904152512550354e-01 3.880260288715362549e-01 -1.329258382320404053e-01 -1.794126331806182861e-01 2.056647092103958130e-01 9.178085252642631531e-03 -5.218583717942237854e-02 2.375971227884292603e-01 8.845034241676330566e-02 1.506951544433832169e-02 -2.129059731960296631e-01 1.485504508018493652e-01 1.016672179102897644e-01 2.187908291816711426e-01 3.540569245815277100e-01 2.518546879291534424e-01 2.001440823078155518e-01 1.166250258684158325e-01
-1.752387881278991699e-01 -2.567439079284667969e-01 -2.066200971603393555e-01 2.918811328709125519e-02 4.664888978004455566e-02 -8.434817939996719360e-02 1.303009837865829468e-01 2.095635682344436646e-01 1.184169650077819824e-01 1.371536701917648315e-01 -6.835275888442993164e-02 5.167224258184432983e-02 1.764745265245437622e-01 -6.550405919551849365e-02 6.793747097253799438e-02 2.293082177639007568e-01 -2.226517945528030396e-01 6.989196687936782837e-02 -1.534489542245864868e-01 2.521622925996780396e-03 2.187320291996002197e-01 -3.810184597969055176e-01 9.011740982532501221e-02 -3.828704357147216797e-01 -7.283315062522888184e-02 1.714705675840377808e-01 2.004929631948471069e-01 1.814888715744018555e-01 -5.300183594226837158e-02 1.903578341007232666e-01 2.157065719366073608e-01 1.941082924604415894e-01
-1.086971759796142578e-01 -7.667034864425659180e-02 -3.288321793079376221e-01 -1.495271772146224976e-01 -2.923897504806518555e-01 5.504767969250679016e-02 3.561235219240188599e-02 1.260205507278442383e-01 -1.616008952260017395e-02 3.555672243237495422e-02 2.259149402379989624e-02 1.311037410050630569e-02 6.905020028352737427e-02 1.584988273680210114e-02 3.908396661281585693e-01 -1.497687697410583496e-01 -2.862874791026115417e-02 -5.121567752212285995e-03 2.955706119537353516e-01 -3.350582420825958252e-01 1.153273060917854309e-01 -1.227054744958877563e-01 3.938522934913635254e-01 1.110669076442718506e-01 -1.853685528039932251e-01 2.149909138679504395e-01 -2.057012915611267090e-01 1.110733747482299805e-01 -3.695670887827873230e-02 -1.257198601961135864e-01 6.784550100564956665e-02 1.021834090352058411e-01
-5.341123789548873901e-02 8.222965151071548462e-02 -1.777692437171936035e-01 -1.461039483547210693e-01 -3.269108235836029053e-01 -2.838994264602661133e-01 1.356827616691589355e-01 3.585380613803863525e-01 -1.623109281063079834e-01 -1.329536736011505127e-01 7.013399153947830200e-02 -1.333755254745483398e-01 2.277868613600730896e-02 -6.328119337558746338e-02 1.402548328042030334e-02 1.926705092191696167e-01 -2.993358671665191650e-01 -1.193652451038360596e-01 1.695927232503890991e-01 -4.113575220108032227e-01 1.930779814720153809e-01 2.206097915768623352e-02 -1.414309293031692505e-01 3.292394429445266724e-02 -1.056858748197555542e-01 1.226999238133430481e-01 1.356795579195022583e-01 1.649620383977890015e-01 1.952930688858032227e-01 -3.397270292043685913e-02 9.801934659481048584e-02 1.140625029802322388e-01
-2.351248562335968018e-01 -7.406968623399734497e-02 -7.354332506656646729e-02 -2.627655863761901855e-01 -9.748651832342147827e-02 8.962855488061904907e-02 -3.072625398635864258e-01 -1.889684237539768219e-02 -3.772579878568649292e-02 2.701423466205596924e-01 -6.138499453663825989e-02 5.991953611373901367e-02 2.702337205410003662e-01 -1.380735188722610474e-01 6.517679244279861450e-02 1.982436031103134155e-01 -2.774056196212768555e-01 -1.299819499254226685e-01 -7.717133034020662308e-03 -1.026285663247108459e-01 -7.774689793586730957e-02 -1.355981975793838501e-01 2.635693550109863281e-01 -1.213617771863937378e-01 -1.099118683487176895e-02 1.225817501544952393e-01 1.916440725326538086e-01 4.339793920516967773e-01 1.340520381927490234e-01 1.441782414913177490e-01 2.014095932245254517e-01 4.967617988586425781e-02
4.280726891010999680e-03 5.033368244767189026e-02 -7.908354699611663818e-02 -2.763212472200393677e-02 -1.160847470164299011e-01 -2.235711319372057915e-03 1.524942964315414429e-01 5.144923329353332520e-01 -3.425790667533874512e-01 -2.013739198446273804e-02 -2.442568242549896240e-01 -1.241335794329643250e-01 3.075232207775115967e-01 -5.581057630479335785e-03 6.036721915006637573e-02 -1.272249072790145874e-01 -1.065347567200660706e-01 -1.300660669803619385e-01 3.256332129240036011e-02 -3.893933892250061035e-01 5.074381083250045776e-02 -4.387363418936729431e-02 3.431377932429313660e-02 8.688428252935409546e-02 -3.239158987998962402e-01 3.683992102742195129e-02 -2.922265790402889252e-02 6.700287759304046631e-02 2.910580858588218689e-02 2.176225334405899048e-01 7.483782619237899780e-02 1.487090140581130981e-01
8.972944319248199463e-02 -1.523550450801849365e-01 -3.728413581848144531e-01 2.087461948394775391e-02 1.574315875768661499e-01 -2.275552451610565186e-01 -1.651411205530166626e-01 3.764224052429199219e-01 -9.526679664850234985e-02 -1.203331910073757172e-02 5.301395431160926819e-02 8.176535367965698242e-02 4.938262328505516052e-02 -1.739518344402313232e-01 1.725706458091735840e-01 -1.129874289035797119e-01 -1.000028252601623535e-01 -6.955144554376602173e-02 1.758656799793243408e-01 -2.010522931814193726e-01 1.656344830989837646e-01 1.711763739585876465e-01 3.133967220783233643e-01 -4.248439148068428040e-02 9.038323909044265747e-02 -1.875452511012554169e-02 5.290778726339340210e-02 3.319822847843170166e-01 2.279461622238159180e-01 -1.201305631548166275e-02 1.197851747274398804e-01 2.426219731569290161e-01
-2.040878385305404663e-01 -1.247560009360313416e-01 -3.290582895278930664e-01 -1.528686881065368652e-01 -9.961039572954177856e-02 -1.248594745993614197e-02 7.112652808427810669e-02 2.484744191169738770e-01 1.806492209434509277e-01 7.566668093204498291e-02 2.620839476585388184e-01 1.946396976709365845e-01 3.637266159057617188e-02 2.118035405874252319e-01 3.288882672786712646e-01 1.294566988945007324e-01 -1.467925161123275757e-01 -2.485733330249786377e-01 4.854459315538406372e-02 -6.694394350051879883e-02 4.246053844690322876e-02 8.893773704767227173e-02 2.054301947355270386e-01 6.248292326927185059e-02 -1.067112386226654053e-01 2.574212849140167236e-02 2.256191223859786987e-01 5.831193923950195312e-02 2.739619016647338867e-01 -1.738800108432769775e-01 2.362994104623794556e-01 2.115242332220077515e-01
-2.074089199304580688e-01 3.690776415169239044e-03 -5.469707250595092773e-01 -1.885754019021987915e-01 -1.342350393533706665e-01 2.711400687694549561e-01 -1.328175514936447144e-01 -7.426930963993072510e-02 -1.990602910518646240e-01 2.238133400678634644e-01 2.215434610843658447e-01 -1.235770434141159058e-01 2.969194352626800537e-01 1.331332474946975708e-01 8.575280755758285522e-02 1.263291239738464355e-01 -3.060124516487121582e-01 9.878840297460556030e-02 -7.253719121217727661e-02 -1.968334317207336426e-01 1.508662535343319178e-04 -1.291691660881042480e-01 5.454540997743606567e-02 -4.278375580906867981e-02 1.050081327557563782e-01 9.428589791059494019e-02 8.038309402763843536e-03 1.518733650445938110e-01 8.548488467931747437e-02 6.231906265020370483e-02 -3.100677020847797394e-02 -1.310564111918210983e-02
-8.781909197568893433e-02 -7.846843451261520386e-02 -5.042061805725097656e-01 1.380122452974319458e-01 -3.044483065605163574e-01 -1.105723679065704346e-01 -1.127048674970865250e-02 -1.478618234395980835e-01 2.557804249227046967e-02 2.636046111583709717e-01 -1.626103222370147705e-01 -4.534577950835227966e-02 2.050331979990005493e-01 -3.527743741869926453e-02 2.594861388206481934e-01 3.800892829895019531e-02 1.676776707172393799e-01 -2.101361453533172607e-01 1.152460649609565735e-01 -2.270335257053375244e-01 -1.047228276729583740e-01 -1.170458178967237473e-02 -6.326012779027223587e-03 1.840526759624481201e-01 2.154288627207279205e-02 -7.749227434396743774e-02 7.127974927425384521e-02 1.212439909577369690e-01 -6.165182590484619141e-02 1.437901854515075684e-01 3.088943362236022949e-01 2.167789340019226074e-01
-2.637355327606201172e-01 -1.775110363960266113e-01 -4.002896249294281006e-01 9.161543846130371094e-02 -1.132593378424644470e-01 -1.852435767650604248e-01 -1.403369568288326263e-02 1.398645937442779541e-01 -1.872250884771347046e-01 2.353597059845924377e-02 -9.597294963896274567e-03 1.046551242470741272e-01 1.487247645854949951e-01 2.083824723958969116e-01 4.362661838531494141e-01 -1.276803612709045410e-01 -3.118152543902397156e-02 1.369129419326782227e-01 -1.028580516576766968e-01 -2.121181637048721313e-01 1.650530844926834106e-01 -3.644144833087921143e-01 1.673080585896968842e-02 -9.265013784170150757e-02 -8.913805335760116577e-02 8.856058865785598755e-02 1.261995732784271240e-01 2.167674452066421509e-01 2.927007526159286499e-02 1.402267515659332275e-01 3.303247690200805664e-02 -8.458692580461502075e-03
-1.360262781381607056e-01 -2.143956534564495087e-02 -3.136920034885406494e-01 2.656207382678985596e-01 2.871414832770824432e-02 2.391185015439987183e-01 -7.384672760963439941e-02 5.621097236871719360e-02 1.200148183852434158e-02 1.830073446035385132e-02 -5.665117502212524414e-02 -3.033263608813285828e-02 3.161234259605407715e-01 2.463731616735458374e-01 2.020471543073654175e-01 -4.337715357542037964e-02 -5.467565730214118958e-02 -3.266631439328193665e-02 4.120951518416404724e-02 -4.226995408535003662e-01 -1.021002084016799927e-01 -3.661312535405158997e-02 1.993581056594848633e-01 -2.785846777260303497e-02 -2.252341508865356445e-01 1.904793530702590942e-01 2.113497108221054077e-01 2.159866839647293091e-01 -2.739064693450927734e-01 4.013269394636154175e-02 2.105647027492523193e-01 3.872132673859596252e-02
-7.230937480926513672e-02 -2.024865895509719849e-01 -6.770513951778411865e-02 -3.355733752250671387e-01 -1.299627572298049927e-01 1.635877341032028198e-01 1.546946465969085693e-01 1.897699385881423950e-01 -1.023897230625152588e-01 6.129458546638488770e-02 1.441092938184738159e-01 -2.206324934959411621e-01 2.770037353038787842e-01 -3.430390954017639160e-01 2.670637369155883789e-01 1.877035796642303467e-01 -9.513196349143981934e-02 6.260012090206146240e-02 3.828650340437889099e-02 -3.448300436139106750e-02 2.983291745185852051e-01 -1.135631129145622253e-01 -1.213610023260116577e-01 6.140995025634765625e-02 -1.880045533180236816e-01 1.373266279697418213e-01 1.857831515371799469e-02 6.489331368356943130e-03 -6.041518226265907288e-02 -1.587150990962982178e-01 1.963021159172058105e-01 3.005764186382293701e-01
5.185647308826446533e-02 1.244280394166707993e-02 -3.400246798992156982e-01 -2.337026447057723999e-01 -4.033798575401306152e-01 9.504956752061843872e-02 8.760087192058563232e-02 3.670474514365196228e-02 -4.677533730864524841e-02 1.921589821577072144e-01 -1.280206888914108276e-01 -2.224069833755493164e-01 2.422879785299301147e-01 -6.892438046634197235e-03 -3.368193283677101135e-02 9.429418295621871948e-02 -2.668582797050476074e-01 -1.738132089376449585e-01 8.159957826137542725e-02 -1.789633333683013916e-01 -2.044949531555175781e-01 -2.557776570320129395e-01 3.861688822507858276e-02 1.347340047359466553e-01 -2.951499223709106445e-01 1.343861520290374756e-01 1.325722634792327881e-01 -1.462068259716033936e-01 1.584874540567398071e-01 5.843653157353401184e-02 -7.763286679983139038e-02 -1.634837090969085693e-01
-1.887234747409820557e-01 -2.982611060142517090e-01 -4.840513467788696289e-01 2.029780000448226929e-01 1.428651064634323120e-01 1.197129637002944946e-01 9.734033048152923584e-02 1.315262764692306519e-01 1.229414194822311401e-01 1.162333562970161438e-01 -2.491975724697113037e-01 2.085430473089218140e-01 6.397697329521179199e-02 -1.270304769277572632e-01 2.996493317186832428e-02 1.068604178726673126e-02 -1.008878182619810104e-02 1.023815199732780457e-01 8.833563327789306641e-02 -7.838115841150283813e-02 -7.899368554353713989e-02 8.785168081521987915e-02 1.065551955252885818e-02 1.121484488248825073e-01 -9.503399580717086792e-02 -4.259713366627693176e-02 -2.344540692865848541e-02 1.613748371601104736e-01 -9.576386958360671997e-02 2.181109338998794556e-01 3.593124449253082275e-01 3.293638825416564941e-01
-1.964079290628433228e-01 -1.838784515857696533e-01 -3.653775751590728760e-01 1.838784068822860718e-01 -8.260652422904968262e-02 -3.409804776310920715e-02 1.407124847173690796e-01 -6.379809230566024780e-02 -2.538310922682285309e-02 4.886494874954223633e-01 -2.009462714195251465e-01 8.879932016134262085e-02 1.675700843334197998e-01 1.486764848232269287e-01 1.888550966978073120e-01 1.199383288621902466e-01 1.354519091546535492e-02 -1.402542293071746826e-01 2.269551157951354980e-01 -1.391895413398742676e-01 -1.230059191584587097e-03 -1.688961870968341827e-02 8.224993199110031128e-02 1.876909285783767700e-01 -3.492929041385650635e-02 -5.313440039753913879e-02 -1.462735701352357864e-02 7.822081446647644043e-02 -1.148447021842002869e-01 2.152673602104187012e-01 3.680452406406402588e-01 4.627639427781105042e-02
-5.781993269920349121e-02 -3.177682682871818542e-02 -3.440994918346405029e-01 1.648654788732528687e-01 -2.542624250054359436e-02 -1.440822035074234009e-01 -3.810530761256814003e-03 2.481546252965927124e-01 6.275440752506256104e-02 1.726342365145683289e-02 -2.860834002494812012e-01 4.728037118911743164e-02 1.445329487323760986e-01 -4.763540811836719513e-03 -4.805307369679212570e-03 2.173579186201095581e-01 -2.702026963233947754e-01 3.254952654242515564e-02 3.666302189230918884e-02 6.032938017597189173e-06 -3.886969760060310364e-02 -4.524663984775543213e-01 1.943210363388061523e-01 -2.343352138996124268e-01 -1.134131178259849548e-01 1.400138586759567261e-01 -1.086818948388099670e-01 2.965580821037292480e-01 2.321685291826725006e-02 1.209441199898719788e-01 2.573239505290985107e-01 1.504488885402679443e-01
-7.063436787575483322e-03 -4.394792616367340088e-01 -2.410943359136581421e-01 1.835518479347229004e-01 -2.496809214353561401e-01 1.184508875012397766e-01 1.290349513292312622e-01 -6.100885942578315735e-02 1.075994670391082764e-01 7.914162427186965942e-02 1.070787683129310608e-01 -1.524764150381088257e-01 1.436002850532531738e-01 -2.135418802499771118e-01 4.543066024780273438e-02 -2.817616239190101624e-02 2.721027098596096039e-02 3.627905249595642090e-02 8.116781711578369141e-02 -1.711960285902023315e-01 1.550602763891220093e-01 -6.375532597303390503e-02 -1.934300363063812256e-02 -2.644869089126586914e-01 -1.775081902742385864e-01 2.459701448678970337e-01 2.231317311525344849e-01 3.732766509056091309e-01 -2.644309401512145996e-01 8.414423093199729919e-03 1.005629263818264008e-02 9.483718872070312500e-02
-3.606003895401954651e-02 1.192429214715957642e-01 -2.839760482311248779e-01 -7.861514389514923096e-02 -3.072036504745483398e-01 1.779742389917373657e-01 9.037665277719497681e-02 1.749588102102279663e-01 -2.534738779067993164e-01 1.735922098159790039e-01 -6.653577834367752075e-02 -3.882968425750732422e-02 1.148843485862016678e-02 -1.104007214307785034e-01 -1.172972023487091064e-01 1.223923042416572571e-01 -3.022297620773315430e-01 -1.725802123546600342e-01 3.413372933864593506e-01 -5.790228024125099182e-02 7.581720501184463501e-02 -1.392808109521865845e-01 2.061604261398315430e-01 -2.549216449260711670e-01 1.036676242947578430e-01 -3.375753760337829590e-02 2.486503273248672485e-01 1.880735307931900024e-01 2.892215251922607422e-01 -2.728398889303207397e-02 1.312961727380752563e-01 8.432865887880325317e-02
-1.702592223882675171e-01 -2.800292968750000000e-01 -7.271063327789306641e-02 -2.763391137123107910e-01 6.100615486502647400e-02 5.697421729564666748e-02 1.755924671888351440e-01 1.578101664781570435e-01 2.399203330278396606e-01 2.348475158214569092e-01 4.714763909578323364e-02 -2.010128498077392578e-01 3.780398666858673096e-01 6.965545564889907837e-02 1.048401072621345520e-01 1.043821647763252258e-01 2.085587680339813232e-01 9.478633850812911987e-02 2.182735353708267212e-01 -2.300997637212276459e-02 6.646190583705902100e-02 -2.191336005926132202e-01 1.500918269157409668e-01 -3.000496886670589447e-02 -9.992417693138122559e-02 4.220824688673019409e-02 1.281387638300657272e-02 2.965163290500640869e-01 -1.525567378848791122e-02 -1.696618050336837769e-01 -3.234273195266723633e-02 3.417724967002868652e-01
-4.127381742000579834e-02 -2.523293495178222656e-01 -3.247561752796173096e-01 -1.851554960012435913e-01 -3.310195505619049072e-01 -1.084821671247482300e-01 -7.423466444015502930e-02 1.813869737088680267e-02 6.783733516931533813e-02 -6.836716830730438232e-02 -1.945642977952957153e-01 -2.253558337688446045e-01 4.655532911419868469e-02 2.206620126962661743e-01 2.439395636320114136e-01 -1.895168721675872803e-01 -1.337972879409790039e-01 1.137135997414588928e-01 5.186013132333755493e-02 -1.008671745657920837e-01 -1.605105847120285034e-01 1.252896934747695923e-01 -1.309808790683746338e-01 -1.499494314193725586e-01 -1.090817973017692566e-01 -1.292240321636199951e-01 2.110270261764526367e-01 2.364092171192169189e-01 1.905276626348495483e-01 3.218038976192474365e-01 7.233679294586181641e-02 1.568039506673812866e-01
-1.863873302936553955e-01 -8.765611052513122559e-02 -3.570493459701538086e-01 2.629380226135253906e-01 -7.580733299255371094e-02 1.244205534458160400e-01 -7.862683385610580444e-02 2.712296545505523682e-01 2.718831300735473633e-01 1.739663034677505493e-01 2.700182497501373291e-01 -5.072328448295593262e-02 1.902662962675094604e-01 -1.595375128090381622e-02 -1.290072500705718994e-01 -2.361397445201873779e-02 -3.270235657691955566e-01 8.860658109188079834e-02 -1.772338002920150757e-01 2.131290733814239502e-03 1.808641254901885986e-01 -2.145223319530487061e-01 2.112517058849334717e-01 5.919338762760162354e-02 -7.822185009717941284e-02 5.492019280791282654e-02 3.222774863243103027e-01 1.428207159042358398e-01 1.528663001954555511e-02 2.037728577852249146e-02 3.832154348492622375e-02 1.344227343797683716e-01
2.627004310488700867e-02 -1.032681912183761597e-01 -6.772626191377639771e-02 -1.808954924345016479e-01 6.694448739290237427e-02 -5.722528789192438126e-03 -1.885717958211898804e-01 2.487785369157791138e-01 7.767418026924133301e-02 1.537033468484878540e-01 -8.680859953165054321e-02 -4.442713856697082520e-01 2.758872509002685547e-01 -8.459509909152984619e-02 9.781701117753982544e-02 -6.581321358680725098e-02 -3.394340276718139648e-01 -2.249237895011901855e-01 1.494253873825073242e-01 -8.163680136203765869e-02 1.259186863899230957e-01 -2.737980782985687256e-01 1.789639703929424286e-02 -4.480518028140068054e-02 -2.026042493525892496e-04 1.010479331016540527e-01 3.831048905849456787e-01 1.010457724332809448e-01 1.968366093933582306e-02 6.669403612613677979e-02 1.212661489844322205e-01 2.072484195232391357e-01
-3.769039809703826904e-01 -2.282352000474929810e-01 -1.887236535549163818e-02 -2.480141967535018921e-01 -2.319451123476028442e-01 2.052778154611587524e-01 -7.350232452154159546e-02 -9.918775409460067749e-02 7.682646065950393677e-02 3.614925146102905273e-01 -1.596346497535705566e-01 -2.391237206757068634e-02 3.529313206672668457e-01 -1.512818187475204468e-01 4.445888102054595947e-02 1.163046285510063171e-01 -9.901580959558486938e-02 -2.464505098760128021e-02 1.012394577264785767e-01 -2.647359669208526611e-01 -1.048702150583267212e-01 -1.758999526500701904e-01 1.636313460767269135e-02 4.052288830280303955e-02 -8.517388999462127686e-02 -1.690151393413543701e-01 -1.276438087224960327e-01 1.891688257455825806e-01 6.471611559391021729e-02 1.570748388767242432e-01 1.373786851763725281e-02 2.359664589166641235e-01
-3.432807624340057373e-01 1.256491895765066147e-02 -2.548245489597320557e-01 -2.844079732894897461e-01 -2.583600878715515137e-01 3.168128058314323425e-02 6.245664507150650024e-02 -1.080622375011444092e-01 1.297805607318878174e-01 2.735702097415924072e-01 -6.729378551244735718e-02 -1.339731663465499878e-01 1.014679744839668274e-01 -1.132702305912971497e-01 -5.182089656591415405e-02 2.070430815219879150e-01 2.974660322070121765e-02 -1.616496294736862183e-01 2.059999704360961914e-01 5.236990004777908325e-02 -7.949239760637283325e-02 -1.017219126224517822e-01 7.396554201841354370e-02 1.106913164258003235e-01 -2.649196088314056396e-01 2.617599666118621826e-01 1.185381412506103516e-01 1.822802722454071045e-01 3.133506774902343750e-01 5.382264778017997742e-02 -4.279909282922744751e-02 2.729961574077606201e-01
-9.154978394508361816e-02 -2.392959892749786377e-01 -2.533115446567535400e-01 -3.848706185817718506e-02 1.241436228156089783e-03 1.136073842644691467e-01 -1.376550644636154175e-01 -2.693370878696441650e-01 -1.028795465826988220e-01 2.890976965427398682e-01 4.115284234285354614e-02 -3.023760318756103516e-01 1.617557406425476074e-01 1.788793802261352539e-01 3.586167469620704651e-02 1.719450801610946655e-01 -1.045761182904243469e-01 -8.183561265468597412e-02 1.747122593224048615e-02 -4.003319442272186279e-01 -1.177510917186737061e-01 -2.632472515106201172e-01 3.916325047612190247e-02 -1.635714173316955566e-01 -1.380209475755691528e-01 5.329706147313117981e-02 2.178526222705841064e-01 -1.429061684757471085e-02 2.986651659011840820e-01 4.218290001153945923e-02 -1.168053075671195984e-01 1.554736644029617310e-01
-1.057809665799140930e-01 -2.414225935935974121e-01 -2.663706839084625244e-01 -2.606863901019096375e-02 -3.657890856266021729e-02 8.049472421407699585e-02 3.661049529910087585e-02 -2.612542212009429932e-01 -2.003858983516693115e-01 1.966119855642318726e-01 -4.522153362631797791e-02 -2.935024201869964600e-01 2.415236383676528931e-01 5.506036430597305298e-02 2.139696478843688965e-01 3.995743691921234131e-01 -1.009147688746452332e-01 -1.725317165255546570e-02 -1.918765008449554443e-01 -6.861110031604766846e-02 -1.494728624820709229e-01 -1.667274162173271179e-02 1.480179429054260254e-01 -1.323135197162628174e-01 -8.733823150396347046e-02 6.945911049842834473e-02 8.358447253704071045e-02 2.015855759382247925e-01 3.945383727550506592e-01 -6.252826005220413208e-02 6.407498568296432495e-02 9.940036386251449585e-02
-1.814226210117340088e-01 1.453042775392532349e-01 -2.159016132354736328e-01 -3.277114629745483398e-01 -3.601299524307250977e-01 1.541079282760620117e-01 -7.971025258302688599e-02 8.184141479432582855e-03 -1.786325424909591675e-01 2.614556252956390381e-01 -1.933937892317771912e-03 -1.695323586463928223e-01 5.805693566799163818e-02 -3.423556219786405563e-03 -5.593611393123865128e-03 6.181344017386436462e-02 -1.991687715053558350e-01 -9.978003799915313721e-02 1.185060665011405945e-02 7.434689253568649292e-02 -8.891120553016662598e-02 -1.920172721147537231e-01 1.856218427419662476e-01 -1.983235478401184082e-01 -3.618671745061874390e-02 5.487094447016716003e-02 1.235007867217063904e-01 2.094335407018661499e-01 1.699984222650527954e-01 2.737642228603363037e-01 3.171368539333343506e-01 2.326793521642684937e-01
-7.867240160703659058e-02 -8.420117944478988647e-02 -2.988521158695220947e-01 7.003391534090042114e-02 -3.590660095214843750e-01 -9.005220979452133179e-02 -3.784478604793548584e-01 -1.663418137468397617e-03 2.865798398852348328e-02 9.552273154258728027e-02 -1.582561433315277100e-01 -3.242690563201904297e-01 5.017085932195186615e-03 -7.463801652193069458e-02 -1.132051497697830200e-01 8.799800276756286621e-02 -2.007513046264648438e-01 -2.276235967874526978e-01 7.113070040941238403e-02 5.455956235527992249e-02 8.094474673271179199e-02 6.581101566553115845e-03 7.064408808946609497e-02 8.679830934852361679e-04 -3.394695371389389038e-02 5.548414587974548340e-02 1.497267335653305054e-01 4.575000703334808350e-01 -2.104254066944122314e-02 1.406382769346237183e-01 2.219618856906890869e-01 1.695955395698547363e-01
7.620028406381607056e-02 -3.366262018680572510e-01 -2.636083662509918213e-01 -2.549000084400177002e-01 -1.472951024770736694e-01 3.072313033044338226e-02 8.687932044267654419e-02 2.756254076957702637e-01 1.181746870279312134e-01 1.249736919999122620e-01 1.015293523669242859e-01 1.455623656511306763e-01 1.259375810623168945e-01 -1.080605983734130859e-01 8.322787284851074219e-02 -2.335164844989776611e-01 -2.640269696712493896e-01 -6.489766389131546021e-02 1.209985464811325073e-02 -1.063654664903879166e-02 -1.799626052379608154e-01 -1.306940168142318726e-01 4.216406494379043579e-02 4.061052203178405762e-01 -1.283719986677169800e-01 9.145783260464668274e-03 1.387214660644531250e-01 1.651783436536788940e-01 2.227733284235000610e-01 1.124821379780769348e-01 1.585928350687026978e-01 2.220596671104431152e-01
-1.329751908779144287e-01 1.032149493694305420e-01 -1.765056848526000977e-01 4.289684444665908813e-02 -2.133625149726867676e-01 -1.273236423730850220e-01 -5.790795758366584778e-02 2.592104375362396240e-01 8.144783228635787964e-02 3.177501559257507324e-01 2.037307433784008026e-02 -2.599814236164093018e-01 -1.185965165495872498e-02 -2.837524414062500000e-01 1.792124100029468536e-02 2.232060022652149200e-02 -1.110556647181510925e-01 -7.489396631717681885e-02 3.632492572069168091e-02 -1.029682531952857971e-01 -6.813894212245941162e-02 -1.771921217441558838e-01 -7.483577821403741837e-03 2.072068899869918823e-01 -1.799308955669403076e-01 -7.940481603145599365e-02 -8.934194222092628479e-03 2.730358839035034180e-01 1.460744291543960571e-01 -2.945491969585418701e-01 3.892011046409606934e-01 2.598721981048583984e-01
-2.212539874017238617e-02 -1.960100233554840088e-01 -3.986029624938964844e-01 3.888756036758422852e-02 -4.307935386896133423e-02 9.118387103080749512e-02 2.366229891777038574e-01 -1.011386513710021973e-01 -6.290246546268463135e-02 1.936372183263301849e-02 1.113875135779380798e-01 -5.340641364455223083e-02 1.415580213069915771e-01 -4.098487552255392075e-03 1.277410835027694702e-01 4.346427321434020996e-02 -1.082582771778106689e-01 -7.733202725648880005e-02 9.860584884881973267e-02 -2.752282023429870605e-01 2.792421281337738037e-01 3.614731132984161377e-02 2.563370168209075928e-01 -9.398867934942245483e-02 -2.401086688041687012e-01 4.614517688751220703e-01 -5.996457859873771667e-02 8.331421017646789551e-02 -8.324229717254638672e-02 2.680754363536834717e-01 2.144704312086105347e-01 -5.944377183914184570e-02
-7.666223216801881790e-03 -1.494903117418289185e-01 -6.339032948017120361e-02 -2.289654314517974854e-01 -2.819655835628509521e-01 -1.438152790069580078e-01 -3.389476612210273743e-02 2.779938578605651855e-01 3.083113953471183777e-02 2.180022150278091431e-01 -9.505607187747955322e-02 -3.240102231502532959e-01 1.870872229337692261e-01 -3.621868416666984558e-02 -2.469821274280548096e-01 1.891078203916549683e-01 -4.043497145175933838e-01 -2.885070145130157471e-01 -3.450322546996176243e-04 -1.381106823682785034e-01 4.610624630004167557e-03 7.873087376356124878e-02 1.363426744937896729e-01 1.408932209014892578e-01 -7.148485165089368820e-03 -9.313356876373291016e-02 3.963420912623405457e-02 1.207820922136306763e-01 1.516975313425064087e-01 1.393356770277023315e-01 2.309411019086837769e-01 1.258976757526397705e-01
1.747773736715316772e-01 -1.865383535623550415e-01 -3.983046710491180420e-01 -4.073742404580116272e-02 1.537521481513977051e-01 7.400493323802947998e-02 1.075152829289436340e-01 -1.104666665196418762e-01 -4.361842945218086243e-02 2.060305774211883545e-01 1.135842204093933105e-01 4.928068071603775024e-02 2.004763931035995483e-01 -9.576322883367538452e-02 2.084222733974456787e-01 -6.986501067876815796e-02 -9.274183213710784912e-02 -4.532870650291442871e-02 2.480090260505676270e-01 -3.809822201728820801e-01 1.219136416912078857e-01 -9.440099820494651794e-03 3.918965458869934082e-01 -8.649853616952896118e-02 -2.528896629810333252e-01 2.441308945417404175e-01 -6.048893928527832031e-02 -5.474509671330451965e-03 1.143252030014991760e-01 9.304148703813552856e-02 5.721560493111610413e-02 1.361500471830368042e-01
-1.948024891316890717e-02 5.886474624276161194e-02 -3.283126354217529297e-01 -4.800223931670188904e-02 1.406303942203521729e-01 1.884154379367828369e-01 -1.324311941862106323e-01 1.050150319933891296e-01 -6.516151875257492065e-02 4.495716840028762817e-02 3.355308994650840759e-02 1.351007819175720215e-01 4.459556564688682556e-02 -9.055642038583755493e-02 1.549926847219467163e-01 3.562807738780975342e-01 -1.300603300333023071e-01 -2.749465107917785645e-01 6.772182136774063110e-02 -2.956303358078002930e-01 -1.371138393878936768e-01 -3.644725084304809570e-01 2.255199849605560303e-01 8.099251985549926758e-02 -2.984255254268646240e-01 5.276026204228401184e-02 -6.159261986613273621e-02 1.773411631584167480e-01 1.672831773757934570e-01 1.693861633539199829e-01 1.878909468650817871e-01 -5.299147218465805054e-02
-2.803049981594085693e-01 6.132361292839050293e-02 -4.003368020057678223e-01 1.514221727848052979e-01 -2.108347117900848389e-01 -1.542384624481201172e-01 -1.571860611438751221e-01 2.165205478668212891e-01 -2.872139811515808105e-01 1.036122739315032959e-01 1.009306758642196655e-01 -1.689927130937576294e-01 1.531846076250076294e-01 5.601574480533599854e-02 1.534203141927719116e-01 2.708922922611236572e-01 3.243882581591606140e-02 -1.243531480431556702e-01 1.195187121629714966e-01 3.761420026421546936e-02 9.144219011068344116e-02 3.630922734737396240e-02 1.300461497157812119e-02 -3.350583091378211975e-02 -2.580579519271850586e-01 -2.908902242779731750e-02 -1.584575772285461426e-01 3.835698068141937256e-01 -7.873297482728958130e-02 -9.479766711592674255e-03 -2.692481130361557007e-02 2.219649702310562134e-01
-1.323528289794921875e-01 6.869187206029891968e-02 -1.900945305824279785e-01 -2.070550769567489624e-01 -2.750684916973114014e-01 3.913132846355438232e-02 -1.538044363260269165e-01 3.240779787302017212e-02 -2.585185468196868896e-01 -1.489987038075923920e-02 -1.252208352088928223e-01 4.261397942900657654e-02 6.918769329786300659e-02 -1.282917410135269165e-01 -3.023091517388820648e-02 2.605815529823303223e-01 -1.389719694852828979e-01 -1.193822696805000305e-01 3.400678038597106934e-01 -1.566604152321815491e-02 1.518684029579162598e-01 -8.832270279526710510e-03 2.224247604608535767e-01 -1.786963343620300293e-01 -1.624788790941238403e-01 -7.138801738619804382e-03 3.014383316040039062e-01 3.657580316066741943e-01 7.731263339519500732e-02 2.573994100093841553e-01 2.068999707698822021e-01 4.589724913239479065e-02
1.145016751252114773e-03 -3.376591205596923828e-01 -3.771073818206787109e-01 4.888043552637100220e-02 -7.036670297384262085e-02 3.274530172348022461e-01 -6.938592344522476196e-02 2.328230142593383789e-01 1.735695749521255493e-01 1.233891844749450684e-01 -5.463860929012298584e-02 -2.977467477321624756e-01 1.262814849615097046e-01 4.583050310611724854e-02 1.283680349588394165e-01 -1.456152200698852539e-01 -7.449291646480560303e-02 4.009212553501129150e-01 2.219292074441909790e-01 -2.182840257883071899e-01 7.224476337432861328e-02 9.255515038967132568e-02 8.651731163263320923e-02 -9.453239291906356812e-02 -8.232865482568740845e-02 5.079308524727821350e-02 -2.338746190071105957e-02 4.674990195780992508e-03 1.926215142011642456e-01 1.859940886497497559e-01 -4.864563792943954468e-02 9.133206680417060852e-03
-9.053952246904373169e-02 2.342676371335983276e-02 -2.316647320985794067e-01 1.657393574714660645e-01 7.619540393352508545e-02 -9.372223913669586182e-02 1.577925086021423340e-01 -4.552634432911872864e-02 -5.361998826265335083e-02 8.785290271043777466e-02 -1.042643003165721893e-02 -1.452725231647491455e-01 1.520727574825286865e-01 6.236031185835599899e-03 1.969133019447326660e-01 -2.211077511310577393e-01 -1.255586892366409302e-01 -1.839352101087570190e-01 1.052765697240829468e-01 -2.550944089889526367e-01 2.174494713544845581e-01 -2.812136411666870117e-01 4.157022535800933838e-01 -9.660751372575759888e-02 -1.822417676448822021e-01 3.950207829475402832e-01 -1.349480152130126953e-01 8.428584039211273193e-02 1.570690125226974487e-01 2.115249335765838623e-01 3.506397455930709839e-02 8.030365407466888428e-02
-1.392097920179367065e-01 -1.435921043157577515e-01 9.512130171060562134e-02 -3.168292939662933350e-01 -1.651255339384078979e-01 2.674370408058166504e-01 4.701491445302963257e-02 1.373497694730758667e-01 2.016621269285678864e-02 4.420078918337821960e-02 2.713507600128650665e-02 -1.510479450225830078e-01 1.700760424137115479e-01 -1.043133288621902466e-01 -4.042601585388183594e-02 3.214168846607208252e-01 -1.030501574277877808e-01 -2.452847361564636230e-01 -1.568975895643234253e-01 -1.438213586807250977e-01 1.221392583101987839e-02 -8.495991677045822144e-02 2.370986193418502808e-01 -1.127810999751091003e-01 -1.810035407543182373e-01 1.613511294126510620e-01 3.237925767898559570e-01 1.725165843963623047e-01 2.370284050703048706e-01 1.822208315134048462e-01 1.393173038959503174e-01 2.558556497097015381e-01
8.351358771324157715e-02 -2.180114537477493286e-01 -3.718880712985992432e-01 2.751734107732772827e-02 -1.220136582851409912e-01 -3.243028745055198669e-02 -3.727558627724647522e-02 2.071293741464614868e-01 -7.047279179096221924e-02 1.697762310504913330e-01 -2.212061919271945953e-02 -1.405667364597320557e-01 -7.912749797105789185e-02 -3.937761113047599792e-02 1.813652664422988892e-01 -1.815171986818313599e-01 -2.921444773674011230e-01 2.211426645517349243e-01 6.437629461288452148e-02 -1.783022284507751465e-01 -1.648629307746887207e-01 2.769311964511871338e-01 2.081213891506195068e-02 -2.906644046306610107e-01 -7.357442378997802734e-02 1.915243715047836304e-01 -1.879326626658439636e-02 2.871048152446746826e-01 2.747781872749328613e-01 1.391924023628234863e-01 1.083866134285926819e-01 1.674364507198333740e-01
-8.253744989633560181e-02 -1.726366430521011353e-01 -2.382305562496185303e-01 8.270502835512161255e-02 -1.981408894062042236e-02 1.504213362932205200e-01 6.029670313000679016e-02 -4.723737761378288269e-02 -1.160186305642127991e-01 1.666394472122192383e-01 -3.564015775918960571e-02 -3.268401920795440674e-01 1.585506647825241089e-02 3.443577587604522705e-01 -9.041564911603927612e-02 2.084248214960098267e-01 -2.620658278465270996e-01 -8.487839251756668091e-02 4.079331085085868835e-02 1.010221168398857117e-01 -6.546751409769058228e-02 -1.550696045160293579e-01 3.406415283679962158e-01 2.403233945369720459e-01 8.716104924678802490e-02 9.262853860855102539e-02 3.537947684526443481e-02 2.964696884155273438e-01 2.209966629743576050e-01 9.113959968090057373e-02 1.023087501525878906e-01 2.971826791763305664e-01
-2.288205474615097046e-01 -1.517839282751083374e-01 -3.673672378063201904e-01 5.208305269479751587e-02 -9.554924070835113525e-02 2.721672877669334412e-02 -3.853829577565193176e-02 9.003081917762756348e-02 -4.708949103951454163e-02 1.547365337610244751e-01 9.039746224880218506e-02 -4.271175861358642578e-01 -8.824671059846878052e-02 -7.356213033199310303e-02 -5.934221297502517700e-02 7.430995255708694458e-02 -1.663434952497482300e-01 1.990683823823928833e-01 7.104066014289855957e-02 -3.489010334014892578e-01 9.523606300354003906e-02 -8.209105581045150757e-02 1.128707975149154663e-01 2.502948641777038574e-01 2.028619647026062012e-01 1.299734413623809814e-01 1.040258333086967468e-01 2.616390585899353027e-01 -1.602313667535781860e-01 -2.560285665094852448e-02 -5.576135963201522827e-02 2.764623463153839111e-01
-2.632009088993072510e-01 -3.365894556045532227e-01 -2.816589176654815674e-01 1.057760864496231079e-01 -1.018340140581130981e-01 -7.072161883115768433e-02 2.087009400129318237e-01 5.270420014858245850e-02 -7.819879055023193359e-02 5.134037695825099945e-03 7.554012537002563477e-02 6.071862950921058655e-02 7.928635925054550171e-02 -2.321865707635879517e-01 2.700918316841125488e-01 -2.322557568550109863e-02 -1.028290987014770508e-01 1.369861327111721039e-02 2.544740438461303711e-01 -7.266943901777267456e-02 -2.760079205036163330e-01 -1.168141588568687439e-01 -7.982141524553298950e-02 1.545799821615219116e-01 -1.147113442420959473e-01 3.248739540576934814e-01 4.514012485742568970e-02 -2.106887400150299072e-01 4.108531028032302856e-02 3.182829171419143677e-02 3.285638093948364258e-01 1.982692927122116089e-01
4.837361350655555725e-02 -1.012342199683189392e-01 -5.669009089469909668e-01 -9.488217532634735107e-02 -2.445425093173980713e-01 3.249793052673339844e-01 8.440736681222915649e-02 4.129865393042564392e-02 7.565266918390989304e-03 1.642130911350250244e-01 -2.284826152026653290e-02 1.073617264628410339e-01 2.230187803506851196e-01 2.177691608667373657e-01 -9.731332212686538696e-02 3.496210873126983643e-01 -2.598918080329895020e-01 -5.020814016461372375e-02 -1.754737645387649536e-01 -1.646900177001953125e-01 -5.469854548573493958e-02 -6.860501319169998169e-02 4.375438019633293152e-02 1.969182491302490234e-02 -2.205116208642721176e-03 1.187173351645469666e-01 1.297469884157180786e-01 1.165417581796646118e-01 4.338425025343894958e-02 -1.247879490256309509e-01 5.704679712653160095e-02 -1.079330742359161377e-01
-3.405801951885223389e-02 -4.331595301628112793e-01 -1.634732121601700783e-03 -5.353507399559020996e-02 -1.111356168985366821e-01 6.536951661109924316e-02 -2.517335233278572559e-04 2.229251861572265625e-01 3.231840673834085464e-03 1.250968873500823975e-01 -2.204356342554092407e-01 -1.839725375175476074e-01 -2.324254512786865234e-01 3.166651353240013123e-02 1.403857767581939697e-01 1.272300630807876587e-01 -2.505067884922027588e-01 -4.209401309490203857e-01 -3.804980590939521790e-02 -1.157120764255523682e-01 2.197810821235179901e-02 -2.246232628822326660e-01 1.664127223193645477e-02 5.610929429531097412e-02 2.534821815788745880e-02 1.110084056854248047e-01 5.618072673678398132e-02 3.314484357833862305e-01 2.944233715534210205e-01 3.272645175457000732e-02 8.244580775499343872e-02 1.527365744113922119e-01
-9.127777069807052612e-02 -1.817626208066940308e-01 -2.570637315511703491e-02 5.193157866597175598e-02 -1.226653605699539185e-01 -5.363134667277336121e-02 -3.893555328249931335e-02 3.171471655368804932e-01 -2.152424454689025879e-01 2.585510313510894775e-01 1.520990282297134399e-01 1.411616802215576172e-01 3.288335204124450684e-01 4.994263499975204468e-02 5.631896108388900757e-02 -1.784341782331466675e-02 2.047681510448455811e-01 -4.088826850056648254e-02 1.657698862254619598e-02 -2.134581655263900757e-01 -2.871629223227500916e-02 -2.704968862235546112e-02 1.931980997323989868e-01 2.868597209453582764e-01 -1.896642893552780151e-01 3.052655756473541260e-01 2.287193089723587036e-01 1.525666117668151855e-01 1.202138289809226990e-01 -1.207235828042030334e-01 3.154499828815460205e-01 1.449223607778549194e-01
6.576886028051376343e-02 -1.096512824296951294e-01 -3.604756593704223633e-01 1.474887132644653320e-01 -1.405807286500930786e-01 -1.360705643892288208e-01 5.619854107499122620e-02 2.736150324344635010e-01 1.148057281970977783e-01 -6.942263990640640259e-02 -3.443052470684051514e-01 5.009967833757400513e-02 1.682241261005401611e-01 -1.087381616234779358e-01 -6.652992963790893555e-02 1.969211250543594360e-01 -2.396439611911773682e-01 -4.255222156643867493e-03 3.705854713916778564e-02 6.608959287405014038e-02 2.656008005142211914e-01 -2.995797693729400635e-01 1.451758593320846558e-01 -3.051362633705139160e-01 -1.479904633015394211e-02 7.422702014446258545e-02 -2.096544578671455383e-02 2.486859112977981567e-01 1.245046500116586685e-02 4.062584415078163147e-02 1.815765351057052612e-01 2.298207730054855347e-01
-1.460841000080108643e-01 -1.968020200729370117e-01 -2.315378636121749878e-01 2.681833803653717041e-01 -1.702372431755065918e-01 3.269076943397521973e-01 -5.645073577761650085e-02 8.501754701137542725e-02 2.264201790094375610e-01 -5.808753520250320435e-02 8.629727177321910858e-03 -1.049729585647583008e-01 1.835157573223114014e-01 1.458484530448913574e-01 1.841584742069244385e-01 1.284429710358381271e-02 -5.651029199361801147e-02 4.458228498697280884e-02 1.363455057144165039e-01 -4.660425484180450439e-01 4.058829694986343384e-02 -4.904829338192939758e-02 -3.857197612524032593e-02 3.334672749042510986e-02 -3.136362433433532715e-01 2.152907103300094604e-01 1.108437851071357727e-01 1.044839695096015930e-01 -1.335911452770233154e-01 9.847362339496612549e-02 2.533338963985443115e-01 -7.814542949199676514e-02
2.667038142681121826e-02 -3.604082763195037842e-01 -8.168691396713256836e-02 6.218894198536872864e-02 -9.498908370733261108e-02 -1.163685694336891174e-01 2.285677492618560791e-01 -8.748420327901840210e-02 3.371166810393333435e-02 7.653378415852785110e-03 -8.326427638530731201e-02 -3.080987930297851562e-01 7.864835113286972046e-02 -8.460991829633712769e-02 1.593558490276336670e-01 -2.237269580364227295e-01 -4.977113753557205200e-02 -1.018011495471000671e-01 -8.388276398181915283e-02 -4.173505306243896484e-01 2.943502925336360931e-02 -2.149734646081924438e-01 8.491061627864837646e-02 -8.517955429852008820e-03 1.014896705746650696e-01 2.805737406015396118e-02 3.119822442531585693e-01 1.602686196565628052e-01 -1.458838209509849548e-02 -1.722268760204315186e-01 2.687253654003143311e-01 3.161208331584930420e-01
1.358844041824340820e-01 -3.775956630706787109e-01 -1.763068884611129761e-01 -1.047393530607223511e-01 -9.452355653047561646e-02 -1.504140645265579224e-01 1.253698617219924927e-01 1.005945354700088501e-01 -5.061950534582138062e-02 2.572556026279926300e-02 -1.280452590435743332e-02 6.103457137942314148e-02 2.383871972560882568e-01 1.264446377754211426e-01 4.184147715568542480e-02 -4.343602806329727173e-02 -1.619048267602920532e-01 -2.953279316425323486e-01 1.258141128346323967e-03 -2.394330799579620361e-01 3.217834830284118652e-01 -6.295422557741403580e-03 1.709957271814346313e-01 -1.326019912958145142e-01 -1.814374923706054688e-01 -1.531554460525512695e-01 6.611685454845428467e-02 1.991564929485321045e-01 4.123513996601104736e-01 2.325904816389083862e-01 9.667327255010604858e-02 -2.969858609139919281e-02
-6.294140964746475220e-02 -2.032564133405685425e-01 -3.159001171588897705e-01 -1.272084712982177734e-01 -3.864037245512008667e-02 -2.443386614322662354e-01 -8.694923669099807739e-02 1.858573257923126221e-01 7.219322025775909424e-02 5.060102418065071106e-02 9.821505518630146980e-04 1.351587753742933273e-02 8.849715441465377808e-02 -1.079810932278633118e-01 1.829193085432052612e-01 -2.765684723854064941e-01 -7.825365662574768066e-02 -1.749134510755538940e-01 1.774156242609024048e-01 -2.946304082870483398e-01 1.360152661800384521e-01 2.507091164588928223e-01 2.346220761537551880e-01 -1.757187247276306152e-01 1.200598180294036865e-01 1.008434146642684937e-01 -1.239660307765007019e-01 2.522660195827484131e-01 2.561575472354888916e-01 -3.361278399825096130e-02 1.101124808192253113e-01 3.054718375205993652e-01
6.906512379646301270e-02 -4.770863652229309082e-01 -2.883458137512207031e-01 2.075588330626487732e-03 -9.735090285539627075e-02 5.021366104483604431e-02 1.732853949069976807e-01 8.349175006151199341e-02 9.311931580305099487e-02 1.239918991923332214e-01 -4.523378983139991760e-02 -4.990735352039337158e-01 1.388846784830093384e-01 -1.127308420836925507e-02 2.417569309473037720e-01 2.420410513877868652e-02 -9.438870102167129517e-02 1.989925354719161987e-01 -5.725447833538055420e-02 -5.206580832600593567e-02 2.117089778184890747e-01 -1.888791769742965698e-01 1.028600782155990601e-01 1.340889185667037964e-01 2.016926556825637817e-01 -1.152306273579597473e-01 2.308310940861701965e-02 8.204383403062820435e-02 1.788578629493713379e-01 4.796453192830085754e-02 1.200743094086647034e-01 9.152548760175704956e-02
-1.188062876462936401e-01 -1.348687112331390381e-01 -1.698624044656753540e-01 2.178306505084037781e-02 -3.503198325634002686e-01 -1.106797307729721069e-01 -3.113318979740142822e-01 -5.880865082144737244e-02 -5.174490809440612793e-02 4.899186268448829651e-02 -3.473995625972747803e-02 -1.744946241378784180e-01 2.143793404102325439e-01 -2.505620419979095459e-01 -1.430975347757339478e-01 5.265614017844200134e-02 -1.315009146928787231e-01 -1.439624130725860596e-01 2.191146910190582275e-01 1.125901937484741211e-01 -1.072646211832761765e-02 5.679100751876831055e-02 1.308428049087524414e-01 -6.345036625862121582e-02 -2.105168849229812622e-01 2.466053515672683716e-02 1.911006867885589600e-01 3.580464422702789307e-01 -2.208908647298812866e-02 1.185027137398719788e-01 2.585730552673339844e-01 3.464975357055664062e-01
-9.519807994365692139e-02 -4.481690376996994019e-02 -2.382070869207382202e-01 -1.018423214554786682e-01 -2.428491562604904175e-01 -1.368383169174194336e-01 -1.617011278867721558e-01 1.905289739370346069e-01 -7.908146828413009644e-02 2.349317073822021484e-01 -3.561896458268165588e-02 -2.771154344081878662e-01 -2.042184770107269287e-02 -1.611025333404541016e-01 1.481299754232168198e-02 1.324469745159149170e-01 -3.607009053230285645e-01 -1.241192817687988281e-01 2.562388777732849121e-01 4.360169917345046997e-02 7.224624603986740112e-02 6.276110559701919556e-02 9.073214977979660034e-02 1.061696857213973999e-01 -1.716039478778839111e-01 -1.840003132820129395e-01 8.122770488262176514e-02 2.564938068389892578e-01 -1.226429119706153870e-01 -1.960578709840774536e-01 3.926158845424652100e-01 1.138981580734252930e-01
-8.005873113870620728e-02 -3.008471429347991943e-01 -3.384456336498260498e-01 2.336997538805007935e-01 -5.157511681318283081e-02 1.506387293338775635e-01 -6.169940158724784851e-02 -1.431840658187866211e-01 5.658520013093948364e-02 4.343231320381164551e-01 -1.001496687531471252e-01 -6.007454171776771545e-02 2.765561938285827637e-01 1.093936488032341003e-01 3.170662522315979004e-01 1.436878368258476257e-02 1.351841073483228683e-02 -1.601426117122173309e-02 2.541103065013885498e-01 -1.462247669696807861e-01 6.074078381061553955e-02 -9.064877033233642578e-02 6.318322569131851196e-02 -4.115377366542816162e-02 -1.751899272203445435e-01 5.977718159556388855e-02 -4.843553993850946426e-03 -1.073940917849540710e-01 -1.660057753324508667e-01 9.493532776832580566e-02 3.130668699741363525e-01 7.215411961078643799e-02
-2.406553030014038086e-01 2.751928940415382385e-02 -3.296470344066619873e-01 2.292921692132949829e-01 -7.878002524375915527e-02 2.393991798162460327e-01 2.372991526499390602e-03 7.738129049539566040e-02 3.725285828113555908e-02 -4.329727217555046082e-02 2.429539896547794342e-02 -1.190255358815193176e-01 3.334497511386871338e-01 3.376856148242950439e-01 2.356662154197692871e-01 -6.927516311407089233e-02 9.796678274869918823e-02 -9.504216164350509644e-02 9.925857931375503540e-02 -2.608510553836822510e-01 -4.696863517165184021e-02 -1.653754562139511108e-01 2.049696594476699829e-01 -3.354161232709884644e-02 -2.151490449905395508e-01 1.834315508604049683e-01 1.523052901029586792e-01 2.541748583316802979e-01 -8.232010155916213989e-02 1.622486710548400879e-01 1.885029226541519165e-01 -3.748447075486183167e-02
1.383850425481796265e-01 -1.607284843921661377e-01 -6.967667490243911743e-02 -1.276524513959884644e-01 -1.226070448756217957e-01 1.557965725660324097e-01 -1.230369657278060913e-01 3.153281509876251221e-01 2.693026065826416016e-01 1.473695188760757446e-01 -6.024196371436119080e-02 -3.396096527576446533e-01 2.729040682315826416e-01 1.889104209840297699e-02 -4.060639441013336182e-02 2.194219827651977539e-01 -1.525943875312805176e-01 -1.241010949015617371e-01 1.239140033721923828e-01 3.062646649777889252e-02 1.496322602033615112e-01 -1.446315050125122070e-01 4.627671092748641968e-02 6.342296302318572998e-02 -2.837222218513488770e-01 -1.169348061084747314e-01 2.767704427242279053e-01 -1.107575092464685440e-02 1.959449052810668945e-01 1.284941285848617554e-01 8.465844392776489258e-02 3.236313760280609131e-01
-7.874786853790283203e-02 -7.933802157640457153e-02 -1.744934022426605225e-01 -6.077100988477468491e-03 1.312482059001922607e-01 3.107900321483612061e-01 1.072508394718170166e-01 2.080170810222625732e-01 6.690780073404312134e-02 8.702834020368754864e-04 1.861317008733749390e-01 -3.743857145309448242e-01 2.896359562873840332e-01 2.521349489688873291e-02 4.072666764259338379e-01 8.385194465517997742e-03 1.294249743223190308e-01 1.038175970315933228e-01 -1.256033778190612793e-03 -1.689995527267456055e-01 7.516466826200485229e-02 -2.907876074314117432e-01 1.272538304328918457e-01 -5.861254036426544189e-02 -1.718936860561370850e-01 2.059050649404525757e-01 1.590254753828048706e-01 1.903321295976638794e-01 1.232028678059577942e-01 -6.475263088941574097e-02 1.946143060922622681e-01 4.524165019392967224e-02
-2.433595508337020874e-01 -1.095841303467750549e-01 -2.530536055564880371e-01 7.597313076257705688e-02 5.711461603641510010e-02 1.829963326454162598e-01 -2.355234324932098389e-02 9.042520076036453247e-02 6.004813313484191895e-02 1.254418864846229553e-03 -4.665322229266166687e-02 -1.788305193185806274e-01 3.697130680084228516e-01 1.294377818703651428e-02 2.595650851726531982e-01 -2.292622476816177368e-01 -4.490298405289649963e-02 -4.361161962151527405e-02 1.717424988746643066e-01 -4.131266474723815918e-01 -1.373292878270149231e-02 -1.401257514953613281e-01 1.157409995794296265e-01 4.678136482834815979e-02 -2.925999462604522705e-01 2.694815695285797119e-01 -1.305266865529119968e-03 1.955568641424179077e-01 -1.852399557828903198e-01 -6.759931892156600952e-02 1.666753888130187988e-01 1.276099979877471924e-01
-2.304491549730300903e-01 -2.560243904590606689e-01 -1.993150264024734497e-01 2.010764032602310181e-01 1.200342252850532532e-01 -1.865740306675434113e-02 1.534765660762786865e-01 2.443466186523437500e-01 5.747135356068611145e-02 6.176170706748962402e-02 -1.235659047961235046e-01 -1.150389574468135834e-02 1.884039789438247681e-01 -8.266805112361907959e-02 1.329089850187301636e-01 8.335446566343307495e-02 -2.234313823282718658e-02 2.859014868736267090e-01 -1.150163337588310242e-01 -1.666596084833145142e-01 6.920130550861358643e-02 -2.866549193859100342e-01 1.612100303173065186e-01 -2.403444945812225342e-01 -1.776764243841171265e-01 3.571533858776092529e-01 2.075904011726379395e-01 2.088196277618408203e-01 -6.693012267351150513e-02 6.877376139163970947e-02 2.253692150115966797e-01 1.180002540349960327e-01
-3.020029366016387939e-01 -8.303186297416687012e-02 -2.631818354129791260e-01 1.049708127975463867e-01 -2.140292078256607056e-01 8.126392215490341187e-02 -1.567501127719879150e-01 -8.293390274047851562e-02 1.421447694301605225e-01 1.956571042537689209e-01 -1.612329185009002686e-01 -1.390585303306579590e-01 2.165767848491668701e-01 -6.682109832763671875e-02 4.298650026321411133e-01 5.392799619585275650e-03 -3.739275038242340088e-02 1.104578934609889984e-02 2.240057736635208130e-01 -3.297104239463806152e-01 6.111789122223854065e-02 -1.355891674757003784e-01 2.958997488021850586e-01 -2.456470280885696411e-01 -1.927445679903030396e-01 4.589710757136344910e-02 6.498757004737854004e-02 1.141193658113479614e-01 -7.091388851404190063e-02 2.790610305964946747e-02 -7.070461660623550415e-02 -3.826099215075373650e-03
-1.560454517602920532e-01 -2.579090297222137451e-01 -2.758914530277252197e-01 2.705104090273380280e-02 -2.525533139705657959e-01 6.538105010986328125e-02 2.233783714473247528e-02 2.810655534267425537e-01 2.857754826545715332e-01 6.346444785594940186e-02 4.003772512078285217e-02 -5.767689645290374756e-02 3.194355368614196777e-01 8.484869450330734253e-02 2.521885931491851807e-01 1.935341358184814453e-01 -1.529879774898290634e-02 -3.624817728996276855e-02 2.454582005739212036e-01 7.377350120805203915e-04 -6.502419710159301758e-02 1.182943508028984070e-01 2.636589109897613525e-01 6.939917802810668945e-02 8.684609085321426392e-02 -3.003053665161132812e-01 -1.894345432519912720e-01 2.494035810232162476e-01 1.698844283819198608e-01 6.146722659468650818e-02 1.593692810274660587e-03 3.170931339263916016e-02
8.864592760801315308e-02 -1.269359607249498367e-02 -4.859009385108947754e-02 -1.947783827781677246e-01 -1.098710447549819946e-01 -1.704675406217575073e-01 -2.606233174446970224e-04 2.076453715562820435e-01 -3.395110964775085449e-01 1.112012639641761780e-01 -3.948814868927001953e-01 6.284422427415847778e-02 1.693952530622482300e-01 -4.197428748011589050e-02 -1.095999311655759811e-02 1.799626648426055908e-02 -4.309701547026634216e-02 -2.165629863739013672e-01 1.616481393575668335e-01 -3.815732300281524658e-01 6.389900296926498413e-02 -3.215831518173217773e-01 1.496585011482238770e-01 -2.850236929953098297e-02 -2.133332639932632446e-01 3.180245682597160339e-02 3.237419128417968750e-01 3.005552291870117188e-02 8.195704221725463867e-02 1.176065877079963684e-01 6.709459424018859863e-02 1.433180272579193115e-01
-5.155108496546745300e-02 -1.248886659741401672e-01 -2.383323907852172852e-01 -3.585790842771530151e-02 -2.051673382520675659e-01 1.699468046426773071e-01 -2.226973697543144226e-02 2.369106933474540710e-02 7.622654736042022705e-02 1.194327324628829956e-01 2.560890652239322662e-02 -6.281563639640808105e-02 1.626829057931900024e-01 5.359665304422378540e-02 5.263592004776000977e-01 1.972169242799282074e-02 -2.283496260643005371e-01 -2.673108596354722977e-03 2.433162480592727661e-01 -3.877554535865783691e-01 -5.635857582092285156e-02 -7.903628796339035034e-02 2.095479667186737061e-01 9.702861309051513672e-02 -1.774865835905075073e-01 1.703317761421203613e-01 -2.414110153913497925e-01 1.702104210853576660e-01 -6.229758635163307190e-02 -1.501384079456329346e-01 2.246741205453872681e-02 1.449776887893676758e-01
3.054854646325111389e-02 -1.184929311275482178e-01 -1.218354478478431702e-01 -2.214549481868743896e-02 -3.613438606262207031e-01 1.484072059392929077e-01 -8.516135625541210175e-03 1.522924304008483887e-01 1.497104465961456299e-01 1.755004674196243286e-01 -1.860013306140899658e-01 -1.881988719105720520e-02 4.700222313404083252e-01 -1.721062958240509033e-01 1.406476199626922607e-01 3.585478067398071289e-01 -2.505044937133789062e-01 -2.511062100529670715e-02 -5.704301223158836365e-02 -5.480074882507324219e-02 8.414793759584426880e-02 -1.012707576155662537e-01 3.648264706134796143e-02 9.064846485853195190e-02 -2.306895405054092407e-01 -7.199402153491973877e-02 1.077692210674285889e-01 -8.502093702554702759e-02 2.732994556427001953e-01 -2.784981951117515564e-02 -7.285825908184051514e-02 2.285677194595336914e-01
-1.349661499261856079e-01 -9.298529475927352905e-02 -1.506811827421188354e-01 1.006440073251724243e-01 -1.920343041419982910e-01 -2.058308124542236328e-01 2.777756154537200928e-01 1.643889546394348145e-01 7.702239789068698883e-03 1.723695993423461914e-01 -5.361088737845420837e-02 8.614809811115264893e-02 1.677591800689697266e-01 1.499293278902769089e-02 3.396265953779220581e-02 1.763760447502136230e-01 -2.999774515628814697e-01 7.635221630334854126e-02 -7.326304912567138672e-02 4.848323017358779907e-02 1.681132018566131592e-01 -4.227930307388305664e-01 2.463733255863189697e-01 -2.435605376958847046e-01 -4.286475852131843567e-02 2.109618484973907471e-01 3.380974754691123962e-02 2.590454518795013428e-01 -7.853354513645172119e-02 1.256333291530609131e-01 1.377464830875396729e-01 2.647528946399688721e-01
6.615814566612243652e-02 -1.724793910980224609e-01 -2.778242528438568115e-01 -1.590804308652877808e-01 1.658715493977069855e-02 2.039565742015838623e-01 2.751421928405761719e-02 1.995694041252136230e-01 2.258079039165750146e-04 1.922621205449104309e-02 -8.984319120645523071e-02 -5.616060495376586914e-01 1.256358921527862549e-01 -1.211630329489707947e-01 7.697424851357936859e-03 2.382547594606876373e-02 -1.642436683177947998e-01 -1.155728474259376526e-01 -8.685132861137390137e-02 -5.962904170155525208e-02 1.091004386544227600e-01 -2.680921554565429688e-01 -9.918553382158279419e-02 1.197807565331459045e-01 -1.720988601446151733e-01 1.990271657705307007e-01 2.367498725652694702e-01 -1.249746885150671005e-02 1.661847084760665894e-01 -1.919615417718887329e-01 1.831149458885192871e-01 2.077510058879852295e-01
-8.606818737462162971e-04 -2.291788719594478607e-02 -1.442807614803314209e-01 -2.294011414051055908e-01 -1.828639805316925049e-01 -2.763168886303901672e-02 -2.237105518579483032e-01 2.676719427108764648e-01 -3.508561104536056519e-02 1.715378612279891968e-01 2.976164817810058594e-01 6.641145795583724976e-02 2.294584922492504120e-02 -8.186907507479190826e-03 1.693488359451293945e-01 -7.592853624373674393e-03 -2.839647531509399414e-01 -7.101269066333770752e-02 3.535793349146842957e-02 -9.740380570292472839e-03 -1.424720287322998047e-01 -1.269384659826755524e-02 2.474887073040008545e-01 2.083498984575271606e-01 3.837399883195757866e-03 1.632159799337387085e-01 2.765829563140869141e-01 2.338740676641464233e-01 4.442193731665611267e-02 7.035040110349655151e-02 4.752131998538970947e-01 1.200799345970153809e-01
1.602004021406173706e-01 -8.121081627905368805e-04 -2.748509943485260010e-01 -5.687000229954719543e-02 -6.238235533237457275e-02 8.848440647125244141e-02 -1.703862398862838745e-01 2.405843436717987061e-01 6.310152262449264526e-02 -6.545113027095794678e-02 1.059333831071853638e-01 1.421167850494384766e-01 -1.433515455573797226e-02 -2.278158217668533325e-01 3.304546475410461426e-01 9.826766699552536011e-02 -2.706517092883586884e-02 -2.008382976055145264e-01 6.757925450801849365e-02 -1.448963284492492676e-01 -1.002633571624755859e-02 2.968864142894744873e-02 1.468900591135025024e-01 5.830333754420280457e-02 1.051373705267906189e-01 1.722183078527450562e-01 -1.463068742305040359e-02 5.649680495262145996e-01 1.263131648302078247e-01 9.859056025743484497e-02 3.167026340961456299e-01 8.716300874948501587e-02
-1.415963470935821533e-01 -3.069588243961334229e-01 -2.929107248783111572e-01 3.347776234149932861e-01 -2.751733064651489258e-01 2.141372114419937134e-01 2.772130966186523438e-01 -3.461584821343421936e-02 2.823315560817718506e-02 -2.365821599960327148e-02 3.381371125578880310e-02 8.148145675659179688e-02 -3.739096969366073608e-02 -1.631644815206527710e-01 8.272010087966918945e-02 -5.255598947405815125e-02 -4.159094020724296570e-02 -1.129064634442329407e-01 4.475041478872299194e-02 -1.676028668880462646e-01 2.793156206607818604e-01 -1.629689931869506836e-01 1.646153628826141357e-01 -1.469299197196960449e-01 -1.050120517611503601e-01 2.040574103593826294e-01 1.459323912858963013e-01 3.385245501995086670e-01 -1.388400644063949585e-01 2.382886968553066254e-02 2.161069773137569427e-02 1.864439994096755981e-01
-1.225906014442443848e-01 -2.147717922925949097e-01 -7.844073325395584106e-02 -2.027770280838012695e-01 -2.120917141437530518e-01 1.775411702692508698e-02 7.513546943664550781e-02 2.615066170692443848e-01 -8.192354440689086914e-02 3.703962862491607666e-01 2.687722742557525635e-01 8.097720146179199219e-02 6.190392002463340759e-02 -2.648804336786270142e-02 1.376793235540390015e-01 1.195090729743242264e-02 7.322874851524829865e-03 -7.176703959703445435e-02 1.450288295745849609e-01 -2.451992630958557129e-01 -1.802892088890075684e-01 1.274701803922653198e-01 1.337535399943590164e-02 -1.169696822762489319e-01 -5.781555175781250000e-02 3.630397021770477295e-01 2.156806588172912598e-01 -7.611063774675130844e-03 1.334566473960876465e-01 -7.552841305732727051e-02 2.610509693622589111e-01 3.218043148517608643e-01
-2.956643141806125641e-02 -2.108414620161056519e-01 -3.695197999477386475e-01 7.043273001909255981e-02 2.272773720324039459e-02 3.268254101276397705e-01 -1.123501807451248169e-01 5.384103953838348389e-02 1.510713398456573486e-01 -1.348384562879800797e-02 1.822762042284011841e-01 -3.583604991436004639e-01 1.441030204296112061e-01 -4.037695750594139099e-02 1.658447831869125366e-01 2.929145237430930138e-03 -1.255069021135568619e-02 -4.159749485552310944e-03 1.404744684696197510e-01 -1.447613537311553955e-01 2.454809993505477905e-01 -2.396401166915893555e-01 3.693305701017379761e-02 -1.051580533385276794e-01 -4.581821262836456299e-01 1.176438555121421814e-01 1.596099585294723511e-01 1.169884204864501953e-01 -9.907432645559310913e-02 -9.382197260856628418e-02 3.748907474800944328e-03 5.669101700186729431e-02
-1.115656867623329163e-01 -2.941469848155975342e-01 -3.503305017948150635e-01 8.435288071632385254e-02 3.780157491564750671e-02 1.506618559360504150e-01 -2.034751772880554199e-01 3.718361854553222656e-01 1.297774612903594971e-01 -8.034052699804306030e-02 -1.249568834900856018e-01 1.679276488721370697e-02 1.498364061117172241e-01 1.583696156740188599e-01 1.492551118135452271e-01 -5.722256377339363098e-02 6.701426953077316284e-02 -2.568058297038078308e-02 1.065525114536285400e-01 -2.752756178379058838e-01 2.981592714786529541e-01 1.531861126422882080e-01 1.288287490606307983e-01 -1.981875449419021606e-01 -2.897373735904693604e-01 -8.325165510177612305e-02 2.277550846338272095e-01 5.825862288475036621e-02 1.837508082389831543e-01 3.437992557883262634e-02 -7.853180170059204102e-02 8.565001934766769409e-02
-2.601234912872314453e-01 -1.045489236712455750e-01 -3.372822999954223633e-01 2.831555306911468506e-01 -2.444071918725967407e-01 -1.560543626546859741e-01 -1.900447010993957520e-01 -8.902373909950256348e-02 -1.781181991100311279e-01 1.316093951463699341e-01 1.221734508872032166e-01 -1.329745352268218994e-01 2.695514857769012451e-01 5.231574177742004395e-02 -1.245250273495912552e-02 2.963932752609252930e-01 -1.491437107324600220e-01 -5.425335094332695007e-02 -8.046554028987884521e-02 -5.260671675205230713e-02 3.325369060039520264e-01 -1.941966451704502106e-02 8.315465599298477173e-02 2.867455221712589264e-02 -2.515697777271270752e-01 7.223857194185256958e-02 -2.029119282960891724e-01 1.518843173980712891e-01 -9.291784837841987610e-03 -6.231025792658329010e-03 5.194817855954170227e-02 2.561022341251373291e-01
-1.559384316205978394e-01 -2.097485512495040894e-01 -2.674703299999237061e-01 2.679989673197269440e-02 -3.098541796207427979e-01 2.509772479534149170e-01 -7.934143766760826111e-03 1.152504161000251770e-01 2.366922944784164429e-01 2.992614507675170898e-01 3.110561668872833252e-01 -2.545182406902313232e-01 8.526522666215896606e-02 1.622115075588226318e-01 2.795810112729668617e-03 1.086884438991546631e-01 -1.834115386009216309e-01 6.391839683055877686e-02 -1.910571157932281494e-01 -3.559810668230056763e-02 -1.699062250554561615e-02 -1.711782068014144897e-01 2.231182903051376343e-01 -9.555057436227798462e-02 6.068503111600875854e-02 -1.231353059411048889e-01 -1.363938450813293457e-01 1.316768229007720947e-01 9.266840294003486633e-03 5.036640912294387817e-03 1.408162415027618408e-01 3.095809519290924072e-01
-2.563711106777191162e-01 -2.760686278343200684e-01 -3.030654788017272949e-01 2.130407243967056274e-01 -2.754193730652332306e-02 -1.898691952228546143e-01 -5.162008479237556458e-02 2.220964431762695312e-01 2.500390410423278809e-01 1.615479588508605957e-01 -3.018577992916107178e-01 -1.496416479349136353e-01 2.560791969299316406e-01 -7.657953351736068726e-02 -2.102634757757186890e-01 1.006467044353485107e-01 -1.791401356458663940e-01 4.777742922306060791e-02 2.703404752537608147e-03 -1.134935393929481506e-01 -6.284625828266143799e-02 -1.900390535593032837e-01 9.260966628789901733e-02 -8.153442293405532837e-02 -1.787797808647155762e-01 2.533875703811645508e-01 3.548518195748329163e-02 2.104905247688293457e-01 4.192396625876426697e-02 1.803310662508010864e-01 1.593601554632186890e-01 1.260162051767110825e-02
-1.116549223661422729e-01 -2.733099460601806641e-01 -4.871078729629516602e-01 6.449694186449050903e-02 7.708787918090820312e-02 -2.160855233669281006e-01 -1.296572834253311157e-01 1.466432064771652222e-01 5.521516129374504089e-02 6.423369050025939941e-02 -2.311585545539855957e-01 -2.084573507308959961e-01 -3.667543828487396240e-02 1.203006580471992493e-01 -7.498533930629491806e-03 -1.476449146866798401e-02 -3.829707577824592590e-02 -3.280345350503921509e-02 1.445708721876144409e-01 -1.397656947374343872e-01 -2.678374648094177246e-01 -1.478420197963714600e-02 2.373459488153457642e-01 -2.263521701097488403e-01 -5.355561897158622742e-02 2.486949861049652100e-01 8.192823827266693115e-02 2.564761787652969360e-02 2.905831336975097656e-01 -3.584366291761398315e-02 2.669454365968704224e-02 2.815496623516082764e-01
-4.329339787364006042e-02 3.357704356312751770e-02 -3.270572125911712646e-01 -8.551184087991714478e-02 -1.363273411989212036e-01 -8.308691531419754028e-02 -2.932599782943725586e-01 9.152764827013015747e-02 -8.432041853666305542e-02 4.521179571747779846e-02 -9.878274053335189819e-02 -3.741397559642791748e-01 4.328539073467254639e-01 -2.912999391555786133e-01 2.067444920539855957e-01 5.055085197091102600e-02 -1.624725461006164551e-01 2.083076909184455872e-02 1.781212687492370605e-01 6.804972141981124878e-02 -1.364274322986602783e-01 9.657114744186401367e-02 1.585758179426193237e-01 1.541981846094131470e-01 2.473280020058155060e-02 5.909078940749168396e-02 4.070380702614784241e-02 1.804083883762359619e-01 1.662731766700744629e-01 -8.446685038506984711e-03 4.335295408964157104e-02 2.801547646522521973e-01
-4.432125687599182129e-01 6.507021933794021606e-02 -1.902591586112976074e-01 -2.556004226207733154e-01 -7.092966884374618530e-02 -1.059215515851974487e-02 9.938026219606399536e-02 1.528711020946502686e-01 -3.971330076456069946e-02 2.491766214370727539e-01 -9.279442578554153442e-02 2.424544282257556915e-02 4.600097537040710449e-01 -1.674352586269378662e-01 1.895056664943695068e-02 5.841153487563133240e-02 -8.393509313464164734e-03 3.325111465528607368e-03 1.541240066289901733e-01 -1.568037718534469604e-01 -5.275834351778030396e-02 -2.220844626426696777e-01 -1.176509484648704529e-01 4.336571320891380310e-02 7.063241302967071533e-02 3.781167045235633850e-02 4.349386692047119141e-02 3.604906797409057617e-01 -2.121562696993350983e-02 -1.131282299757003784e-01 1.460361480712890625e-01 2.324668765068054199e-01
-9.000613540410995483e-02 -3.427999317646026611e-01 -2.361272722482681274e-01 3.005036339163780212e-02 4.687492176890373230e-02 2.243762463331222534e-02 1.681370586156845093e-01 2.144955396652221680e-01 2.558313310146331787e-02 8.454299718141555786e-02 -1.554836332798004150e-01 -7.305013388395309448e-02 1.231322959065437317e-01 1.201290171593427658e-03 2.714097499847412109e-01 1.648105382919311523e-01 -1.473079472780227661e-01 3.761974871158599854e-01 -1.451181918382644653e-01 -8.083330094814300537e-02 2.456938624382019043e-01 -3.179284632205963135e-01 8.785840123891830444e-03 -1.586995273828506470e-01 -2.154835462570190430e-01 2.344320267438888550e-01 2.370431870222091675e-01 1.592549979686737061e-01 -1.424604803323745728e-01 3.415885195136070251e-02 7.426603883504867554e-02 1.462055719457566738e-03
-2.016067802906036377e-01 2.171384356915950775e-02 -2.420007288455963135e-01 -6.995597481727600098e-02 -1.580735482275485992e-02 1.597936451435089111e-01 4.958828166127204895e-02 3.285259306430816650e-01 1.560548506677150726e-02 6.037940084934234619e-02 -1.750397980213165283e-01 -4.612691700458526611e-02 2.185201197862625122e-01 -3.984035179018974304e-02 1.173053495585918427e-02 1.714153401553630829e-02 -8.700148761272430420e-02 -9.573141485452651978e-02 5.767000466585159302e-02 -2.130032777786254883e-01 2.951918840408325195e-01 -1.588762104511260986e-01 -1.200607717037200928e-01 9.092438966035842896e-02 -4.237778186798095703e-01 -6.635878980159759521e-02 3.668272867798805237e-02 3.695601224899291992e-02 4.817734360694885254e-01 7.196711748838424683e-02 9.220532327890396118e-02 1.996156275272369385e-01
-2.352295517921447754e-01 -7.062678039073944092e-02 -4.228802919387817383e-01 5.726611614227294922e-02 -1.319559812545776367e-01 4.205062985420227051e-01 -3.121722862124443054e-02 2.553065121173858643e-01 2.553657293319702148e-01 6.399773061275482178e-02 -8.989513665437698364e-02 -1.761452406644821167e-01 1.210235878825187683e-01 1.907957345247268677e-02 -5.056580528616905212e-03 -8.014976233243942261e-02 9.335403144359588623e-02 -4.806677997112274170e-02 2.164032459259033203e-01 -1.613295227289199829e-01 1.507391333580017090e-01 8.943903446197509766e-02 -2.130160108208656311e-02 -2.257742732763290405e-01 -3.689384162425994873e-01 4.543009772896766663e-02 8.742194622755050659e-02 6.214154139161109924e-02 3.305952250957489014e-02 4.666436836123466492e-02 3.374257823452353477e-03 2.197819501161575317e-01
1.985832601785659790e-01 -2.387272268533706665e-01 -3.887310028076171875e-01 5.972779914736747742e-02 8.608814328908920288e-03 3.235073387622833252e-02 1.884296238422393799e-01 2.702058292925357819e-02 1.440901607275009155e-01 2.799525484442710876e-02 -3.413243591785430908e-01 5.041553080081939697e-02 2.181997448205947876e-01 6.364345550537109375e-02 2.298675104975700378e-02 2.253587692975997925e-01 -3.545500710606575012e-02 1.549182534217834473e-01 6.591337174177169800e-02 4.210285842418670654e-02 2.352905087172985077e-02 -8.344728499650955200e-02 1.937656253576278687e-01 -2.596438527107238770e-01 -1.420103758573532104e-02 1.388837844133377075e-01 -3.019638918340206146e-02 3.958497643470764160e-01 4.415956139564514160e-02 8.279205113649368286e-02 3.071220517158508301e-01 2.095067650079727173e-01
-5.506744608283042908e-03 1.033344417810440063e-01 -1.514353454113006592e-01 3.965677618980407715e-01 -2.337343543767929077e-01 -1.745123416185379028e-02 7.584960758686065674e-02 3.215447664260864258e-01 6.430931389331817627e-02 1.881311684846878052e-01 5.200070887804031372e-02 -2.240643650293350220e-01 2.102997452020645142e-01 1.122334972023963928e-01 1.502730548381805420e-01 4.471262544393539429e-02 2.402654476463794708e-02 2.879393287003040314e-02 -1.021466334350407124e-03 -5.971606820821762085e-02 2.921504974365234375e-01 -1.447359472513198853e-01 -7.401438057422637939e-02 3.760795295238494873e-02 -1.006216183304786682e-01 1.560320854187011719e-01 6.170873716473579407e-02 5.347977280616760254e-01 -1.544824093580245972e-01 3.367425501346588135e-02 -1.389645040035247803e-02 5.937818810343742371e-02
-3.762264251708984375e-01 -2.226379960775375366e-01 -1.936467587947845459e-01 -5.134905129671096802e-02 -2.031370997428894043e-01 1.419934034347534180e-01 1.272079944610595703e-01 7.415265589952468872e-02 -9.244983643293380737e-02 2.900954782962799072e-01 -1.601270139217376709e-01 -1.367290914058685303e-01 4.577634036540985107e-01 -1.209229752421379089e-01 9.771019965410232544e-02 -2.003144659101963043e-02 1.048920452594757080e-01 -8.303409814834594727e-02 -4.990874230861663818e-02 -8.935166150331497192e-02 -1.721258088946342468e-02 -3.225010335445404053e-01 1.523257791996002197e-01 -1.476721763610839844e-01 1.747439801692962646e-01 -5.549291614443063736e-03 5.558368191123008728e-02 2.644450366497039795e-01 -1.523308455944061279e-02 -1.653954684734344482e-01 1.227449160069227219e-03 7.500462979078292847e-02
-5.676007270812988281e-02 -1.206762939691543579e-01 -2.702066898345947266e-01 1.059720367193222046e-01 -3.621089458465576172e-02 -3.187524378299713135e-01 2.234628051519393921e-01 -2.619291655719280243e-02 3.332965448498725891e-02 2.453783005475997925e-01 -1.420831233263015747e-01 -1.150930598378181458e-01 2.432148605585098267e-01 -5.856804549694061279e-02 1.521999984979629517e-01 -2.601160109043121338e-02 2.087480276823043823e-01 -2.224028110504150391e-01 2.652461826801300049e-01 -6.787206977605819702e-02 -4.872123897075653076e-02 -1.647579371929168701e-01 2.900362908840179443e-01 2.016419172286987305e-01 1.409385800361633301e-01 -8.501148223876953125e-02 2.173976413905620575e-02 2.525112330913543701e-01 -1.745675317943096161e-02 1.858186423778533936e-01 3.331312835216522217e-01 6.182163208723068237e-02
5.215224623680114746e-02 -6.624878197908401489e-02 -4.158985316753387451e-01 -2.184404730796813965e-01 -8.364443480968475342e-02 2.425890415906906128e-01 -5.139965936541557312e-02 1.224467083811759949e-01 4.799995943903923035e-02 1.282448694109916687e-02 5.015270411968231201e-02 -2.410588115453720093e-01 2.820319831371307373e-01 3.044425323605537415e-02 1.014528349041938782e-01 3.894284740090370178e-02 -5.118288472294807434e-02 -1.851559728384017944e-01 -1.058162450790405273e-01 -6.521329283714294434e-02 1.138279065489768982e-01 -2.732005715370178223e-01 1.926827281713485718e-01 4.002324938774108887e-01 -1.406014859676361084e-01 -5.045084655284881592e-02 2.890627682209014893e-01 2.361063063144683838e-01 3.741065785288810730e-02 -7.126489281654357910e-02 -4.486487247049808502e-03 1.672577112913131714e-01
-1.239419355988502502e-01 -1.788923442363739014e-01 -3.785755038261413574e-01 1.774280518293380737e-01 -2.733208239078521729e-01 4.444205015897750854e-02 7.149993628263473511e-02 2.889463305473327637e-01 1.293817907571792603e-01 2.106778770685195923e-01 -1.134378612041473389e-01 -2.426876313984394073e-02 1.727075576782226562e-01 -1.676203161478042603e-01 -5.823304504156112671e-02 -1.683118939399719238e-01 -7.171056419610977173e-02 1.752016395330429077e-01 -1.438809484243392944e-01 -2.773570716381072998e-01 1.773842424154281616e-01 -2.243704795837402344e-01 6.764030456542968750e-02 -2.747096717357635498e-01 2.939470112323760986e-02 2.091427296400070190e-01 1.159796193242073059e-01 -3.027766011655330658e-02 1.484156120568513870e-02 2.834422290325164795e-01 1.121763736009597778e-01 2.995444647967815399e-02
-4.170976206660270691e-02 -1.344805061817169189e-01 -1.385337859392166138e-01 -2.295936197042465210e-01 -1.916218549013137817e-01 1.574559360742568970e-01 -1.638928242027759552e-02 1.310805976390838623e-01 1.357079595327377319e-01 -4.452304914593696594e-02 -2.271586954593658447e-01 -3.291931152343750000e-01 2.898723483085632324e-01 7.969417423009872437e-02 -1.811122521758079529e-02 -3.127089887857437134e-02 -2.176667451858520508e-01 -1.865496039390563965e-01 -2.203532606363296509e-01 -2.028268724679946899e-01 4.254411533474922180e-02 -1.853888779878616333e-01 1.069185361266136169e-01 -1.648912429809570312e-01 1.653450727462768555e-01 -7.483237236738204956e-02 3.579833805561065674e-01 1.275474280118942261e-01 9.924057126045227051e-02 1.201417520642280579e-01 8.509497344493865967e-02 3.189052045345306396e-01
5.403701681643724442e-03 -1.897224634885787964e-01 -2.969679832458496094e-01 -5.521830171346664429e-02 5.726329237222671509e-02 1.004662811756134033e-01 2.405718266963958740e-01 -8.151259273290634155e-02 -1.290416717529296875e-01 7.629720866680145264e-02 1.012672930955886841e-01 -1.274731457233428955e-01 4.780745506286621094e-02 -1.870672851800918579e-01 7.774055749177932739e-02 2.353559620678424835e-02 -4.285294562578201294e-02 -1.435967814177274704e-02 1.120743304491043091e-01 -3.241275250911712646e-01 1.513976454734802246e-01 -1.313593089580535889e-01 1.838119626045227051e-01 -1.591869443655014038e-01 -2.088720947504043579e-01 5.118464231491088867e-01 2.739646937698125839e-03 9.451311826705932617e-02 -5.827975645661354065e-02 2.842258512973785400e-01 2.812147140502929688e-01 -7.216531038284301758e-02
-2.600083053112030029e-01 -1.834331601858139038e-01 -2.604604661464691162e-01 -1.485372781753540039e-01 1.763493008911609650e-02 1.800940036773681641e-01 9.287193417549133301e-02 2.349622398614883423e-01 2.539978325366973877e-01 -6.107338517904281616e-02 7.818108797073364258e-02 -3.018193244934082031e-01 3.541634678840637207e-01 1.062582898885011673e-02 3.421123325824737549e-01 -6.022860482335090637e-02 1.215312555432319641e-01 -3.197225928306579590e-02 2.281310260295867920e-01 -1.270037330687046051e-02 -6.664707511663436890e-02 -2.406640797853469849e-01 1.192441433668136597e-01 2.263169549405574799e-02 -1.799135953187942505e-01 1.101686656475067139e-01 2.158512026071548462e-01 4.544065892696380615e-02 1.379818748682737350e-02 4.386774823069572449e-02 -1.381397992372512817e-01 2.028622478246688843e-01
-1.381653249263763428e-01 -2.508398294448852539e-01 -3.299737572669982910e-01 -9.063690900802612305e-02 -1.097172647714614868e-01 -4.729833081364631653e-02 1.367811858654022217e-01 3.006875813007354736e-01 -6.626457720994949341e-02 2.288035601377487183e-01 -1.576730161905288696e-01 -5.890572071075439453e-02 7.846055924892425537e-02 -1.477587819099426270e-01 2.397919446229934692e-01 -2.335913628339767456e-01 -8.909882605075836182e-02 3.304343521595001221e-01 -8.933586627244949341e-02 6.033486686646938324e-03 2.340769469738006592e-01 -3.023251891136169434e-01 -1.711474172770977020e-02 -1.082401499152183533e-01 -1.006564795970916748e-01 1.939501911401748657e-01 9.459234774112701416e-02 1.522637456655502319e-01 1.497910618782043457e-01 2.304321676492691040e-01 1.114754900336265564e-01 -3.436302393674850464e-02
-6.996659189462661743e-02 -3.801421523094177246e-01 -3.865365684032440186e-01 2.553207576274871826e-01 -1.699663549661636353e-01 1.088342815637588501e-01 1.895350962877273560e-01 -6.414390355348587036e-02 4.848910495638847351e-02 7.069457322359085083e-02 9.119693189859390259e-02 1.324541959911584854e-02 1.159467846155166626e-01 -2.583200484514236450e-02 1.689348071813583374e-01 1.000344008207321167e-01 1.231513824313879013e-02 -2.017874419689178467e-01 -1.347618922591209412e-02 -1.801077425479888916e-01 9.145962446928024292e-02 2.852799370884895325e-03 1.747381985187530518e-01 -2.267839461565017700e-01 -1.634106636047363281e-01 1.678147912025451660e-01 2.308200746774673462e-01 2.896159589290618896e-01 -3.255188167095184326e-01 1.351355612277984619e-01 -2.676452323794364929e-02 7.706966251134872437e-02
-2.609333693981170654e-01 -6.412506103515625000e-02 -6.596792489290237427e-02 -2.634053826332092285e-01 -3.314204514026641846e-01 -1.316275149583816528e-01 -1.630441546440124512e-01 -3.726852312684059143e-02 -7.320437580347061157e-02 5.078685283660888672e-02 -1.399784982204437256e-01 -1.011903509497642517e-01 1.698306798934936523e-01 -1.587600558996200562e-01 -1.547364890575408936e-02 1.628041118383407593e-01 -3.323798477649688721e-01 -1.851456798613071442e-02 1.178837269544601440e-01 -3.546310961246490479e-01 1.615649759769439697e-01 7.094019651412963867e-02 3.160022199153900146e-01 6.714157760143280029e-02 9.419469535350799561e-02 1.751586496829986572e-01 1.281180977821350098e-01 1.968232095241546631e-01 1.169145256280899048e-01 2.678669989109039307e-01 -2.059642411768436432e-02 1.176161020994186401e-01
-9.373687952756881714e-02 -9.036558121442794800e-02 -2.865975499153137207e-01 -8.497174084186553955e-02 2.887543104588985443e-02 -1.038768440485000610e-01 9.220795333385467529e-02 1.262998431921005249e-01 1.011321172118186951e-01 9.072398394346237183e-02 -3.742030262947082520e-01 3.132865950465202332e-02 1.152994483709335327e-01 -1.151677742600440979e-01 -1.389498114585876465e-01 1.050102859735488892e-01 -1.219586059451103210e-01 -2.998293004930019379e-02 2.123580276966094971e-01 5.362436920404434204e-02 7.733342796564102173e-02 -3.511618673801422119e-01 2.405780702829360962e-01 -3.004231154918670654e-01 -9.644028544425964355e-02 4.367155209183692932e-02 1.246281266212463379e-01 2.023802697658538818e-01 -5.878494307398796082e-02 1.435913741588592529e-01 3.534470796585083008e-01 2.887609004974365234e-01
-3.287084102630615234e-01 -3.046865165233612061e-01 -3.192107081413269043e-01 -3.877884894609451294e-02 -1.437408775091171265e-01 1.483389586210250854e-01 7.908060401678085327e-02 -3.088338114321231842e-02 8.862979710102081299e-02 2.157006561756134033e-01 1.930410228669643402e-02 -2.462726831436157227e-01 -4.486273042857646942e-03 3.949600085616111755e-02 1.434309929609298706e-01 3.248414993286132812e-01 -1.756955385208129883e-01 -4.941488057374954224e-02 3.439269959926605225e-02 8.706025779247283936e-03 1.509084552526473999e-01 -1.432096213102340698e-02 6.926027685403823853e-02 1.992596536874771118e-01 -5.683029070496559143e-02 6.042962148785591125e-02 2.078856825828552246e-01 2.167923450469970703e-01 4.051413238048553467e-01 -3.482910618185997009e-02 -1.436948180198669434e-01 1.327331960201263428e-01
-2.182675451040267944e-01 -1.030024737119674683e-01 -2.743873000144958496e-01 3.280737996101379395e-01 -9.971637278795242310e-02 5.295456945896148682e-02 -2.183523401618003845e-02 3.443534076213836670e-01 1.152068153023719788e-01 1.424481272697448730e-01 7.635761797428131104e-02 -2.249651700258255005e-01 2.104397863149642944e-01 -5.664738640189170837e-02 1.256936937570571899e-01 2.769340872764587402e-01 -4.483826830983161926e-02 -3.870831057429313660e-02 8.317847549915313721e-02 2.137234061956405640e-02 2.089813798666000366e-01 -3.014128208160400391e-01 -1.356787830591201782e-01 8.867121487855911255e-02 1.790019497275352478e-02 -2.824711799621582031e-02 6.976184248924255371e-02 3.454451858997344971e-01 -2.677757740020751953e-01 -4.553798586130142212e-03 9.217080473899841309e-02 -1.407845765352249146e-01
1.548300236463546753e-01 -4.817423969507217407e-02 -4.667352735996246338e-01 2.170761525630950928e-01 8.228184282779693604e-02 -1.200823783874511719e-01 1.139152944087982178e-01 2.730213105678558350e-01 -7.723097689449787140e-03 2.810666561126708984e-01 -3.065607845783233643e-01 1.730203777551651001e-01 3.625878095626831055e-01 -2.313014492392539978e-02 -5.854301154613494873e-02 6.229210644960403442e-02 7.533933967351913452e-02 -1.215097606182098389e-01 9.768506884574890137e-02 -1.226017698645591736e-01 7.589010894298553467e-02 7.285065203905105591e-02 9.980363398790359497e-02 -1.978384852409362793e-01 5.330485850572586060e-02 9.962720423936843872e-02 -6.871636211872100830e-02 2.108328789472579956e-01 6.341724097728729248e-02 9.971815347671508789e-02 2.281237393617630005e-01 1.569158732891082764e-01
-1.844481229782104492e-01 -3.656598925590515137e-01 -3.626524284482002258e-02 -8.614409714937210083e-03 -3.074689805507659912e-01 -1.101794987916946411e-01 2.291208207607269287e-01 1.782910376787185669e-01 1.554165035486221313e-02 3.284322097897529602e-02 -1.313911844044923782e-02 -4.329030215740203857e-01 1.843743175268173218e-01 8.085162937641143799e-02 2.267954498529434204e-01 3.102017939090728760e-02 1.917220503091812134e-01 1.256408542394638062e-01 -7.127669453620910645e-02 -1.465968489646911621e-01 1.558566987514495850e-01 7.905611768364906311e-03 1.143091246485710144e-01 1.901568286120891571e-02 -1.322719603776931763e-01 -2.049935758113861084e-01 -1.423326283693313599e-01 1.732951700687408447e-01 -3.685456141829490662e-02 2.807920873165130615e-01 1.186045557260513306e-01 1.926674842834472656e-01
-1.079977009794674814e-04 -3.164859712123870850e-01 -3.820761740207672119e-01 5.547807365655899048e-02 5.114035680890083313e-02 -3.104253858327865601e-02 2.048999220132827759e-01 -5.348847247660160065e-03 1.733558326959609985e-01 -2.982645034790039062e-01 -1.198892444372177124e-01 -3.599764034152030945e-02 2.480273842811584473e-01 1.385094672441482544e-01 2.287755757570266724e-01 1.509857177734375000e-01 -1.406608372926712036e-01 1.010770052671432495e-01 2.919211424887180328e-02 -2.904172837734222412e-01 -1.601037830114364624e-01 -2.176096290349960327e-01 2.937214672565460205e-01 -2.024972885847091675e-01 -2.168356627225875854e-02 1.313926577568054199e-01 -1.815111488103866577e-01 1.798862963914871216e-01 -7.816978543996810913e-02 -1.165356879937462509e-04 -5.218939110636711121e-02 8.561287820339202881e-02
1.027706488966941833e-01 -1.858513057231903076e-01 -2.979698181152343750e-01 4.077996686100959778e-02 4.098375886678695679e-02 6.844510207884013653e-04 1.937919110059738159e-01 -3.338539600372314453e-02 -5.072420090436935425e-02 1.122205331921577454e-01 1.831547170877456665e-01 -1.476543098688125610e-01 1.246632933616638184e-01 -1.814388930797576904e-01 9.277256578207015991e-02 -2.817694097757339478e-02 -1.914044320583343506e-01 -6.730365753173828125e-02 4.119103401899337769e-02 -3.295935094356536865e-01 2.414713948965072632e-01 2.057998627424240112e-02 4.134805500507354736e-01 -2.103938460350036621e-01 -3.154626786708831787e-01 3.118746876716613770e-01 -6.643588840961456299e-02 -3.608618397265672684e-03 -2.432606928050518036e-02 1.820008307695388794e-01 1.698950231075286865e-01 -8.047068119049072266e-02
-6.730017811059951782e-02 -2.491147071123123169e-01 -4.093878865242004395e-01 4.116410017013549805e-02 1.588239222764968872e-01 -4.141866229474544525e-03 -3.320816159248352051e-02 2.915449142456054688e-01 -1.764505519531667233e-03 6.926423311233520508e-02 -2.153107225894927979e-01 -4.073828458786010742e-02 1.011555120348930359e-01 -3.732808679342269897e-02 7.487118244171142578e-02 -1.023919805884361267e-01 1.956284046173095703e-01 -1.737680435180664062e-01 -4.152509197592735291e-02 -2.778415381908416748e-01 -4.585237707942724228e-03 1.359638012945652008e-02 3.028739988803863525e-01 -2.871029675006866455e-01 -2.296784520149230957e-02 1.963308006525039673e-01 -5.504257604479789734e-02 3.942588567733764648e-01 1.750908046960830688e-01 1.190676912665367126e-01 8.578775823116302490e-02 2.742967754602432251e-02
-9.039103984832763672e-03 -3.077132068574428558e-02 -2.115117758512496948e-01 -6.055530905723571777e-02 -4.657385945320129395e-01 8.763430267572402954e-02 -9.642113000154495239e-02 -5.491636693477630615e-03 2.081631273031234741e-01 4.330356791615486145e-02 -1.081881597638130188e-01 -6.447774171829223633e-02 5.393862724304199219e-01 -4.915730282664299011e-02 9.594935923814773560e-02 2.752899527549743652e-01 -3.394448459148406982e-01 -5.064899474382400513e-02 5.038215592503547668e-02 -2.429400384426116943e-01 1.773545634932816029e-03 4.853620380163192749e-02 4.965953528881072998e-02 6.696344912052154541e-02 -1.666232347488403320e-01 3.635482117533683777e-02 1.028039976954460144e-01 6.151558086276054382e-02 6.803067028522491455e-02 -4.080503806471824646e-02 -1.801926642656326294e-01 7.986279577016830444e-02
8.298680931329727173e-02 -6.448401510715484619e-02 -2.920033037662506104e-01 4.015331715345382690e-02 -1.769208163022994995e-01 -1.008935123682022095e-01 9.898199886083602905e-02 1.718242913484573364e-01 1.708510518074035645e-01 5.756223574280738831e-02 -3.244240880012512207e-01 -4.384016618132591248e-02 2.495980411767959595e-01 6.046767905354499817e-02 -3.954798728227615356e-02 2.033391296863555908e-01 -1.598083525896072388e-01 -8.959449082612991333e-02 1.220185607671737671e-01 6.884055584669113159e-02 9.654888510704040527e-02 -3.679817318916320801e-01 2.674999535083770752e-01 -3.136189579963684082e-01 1.263326704502105713e-01 6.000759452581405640e-02 -7.428650744259357452e-03 2.387311458587646484e-01 -4.973307996988296509e-02 1.657737046480178833e-01 2.447020411491394043e-01 1.960913240909576416e-01
1.124428585171699524e-01 -1.094009578227996826e-01 -1.326021701097488403e-01 -6.519380211830139160e-02 -6.035742908716201782e-02 2.851126194000244141e-01 3.029448911547660828e-02 4.205297529697418213e-01 2.322255373001098633e-01 1.359053403139114380e-01 -1.015953570604324341e-01 -1.540680974721908569e-01 2.353117465972900391e-01 9.604562819004058838e-02 -1.405237615108489990e-01 1.617856621742248535e-01 -1.216671541333198547e-01 -9.730255603790283203e-02 2.609145939350128174e-01 -9.398071467876434326e-02 4.515014216303825378e-02 -1.226333603262901306e-01 1.334091126918792725e-01 1.115664988756179810e-01 -2.347127944231033325e-01 -1.995372474193572998e-01 2.416457235813140869e-01 1.059000473469495773e-02 2.472765743732452393e-01 1.962536387145519257e-02 6.568565219640731812e-02 3.257699906826019287e-01
-2.188953608274459839e-01 -1.586281359195709229e-01 -1.394531130790710449e-01 8.392153307795524597e-03 -1.511572748422622681e-01 -1.062775105237960815e-01 2.383823245763778687e-01 2.142299413681030273e-01 1.726274043321609497e-01 1.041109263896942139e-01 -3.331816196441650391e-02 1.540757864713668823e-01 1.726960837841033936e-01 -1.114609912037849426e-01 -2.832194790244102478e-03 2.709956467151641846e-01 -1.895571351051330566e-01 5.394721403717994690e-02 7.603277917951345444e-03 7.458827644586563110e-02 2.088186889886856079e-01 -3.406678140163421631e-01 2.604177892208099365e-01 -3.097019195556640625e-01 -9.400312602519989014e-02 6.144592165946960449e-02 1.490067243576049805e-01 3.137898445129394531e-01 -1.165231391787528992e-01 8.088558912277221680e-02 1.823742836713790894e-01 1.866588890552520752e-01
2.211823873221874237e-02 -4.240468144416809082e-01 -4.076896905899047852e-01 3.719375282526016235e-02 -3.062171936035156250e-01 2.896134741604328156e-02 2.633263170719146729e-02 2.226995863020420074e-02 2.066814005374908447e-01 1.435797512531280518e-01 2.029559761285781860e-01 -1.704900264739990234e-01 -2.426194585859775543e-02 -9.827064722776412964e-02 2.353170514106750488e-01 1.549064218997955322e-01 5.190794914960861206e-02 -1.041205003857612610e-01 1.239898800849914551e-01 -1.274073719978332520e-01 1.801194697618484497e-01 -1.752798259258270264e-01 6.912124902009963989e-02 1.230951678007841110e-02 2.133443653583526611e-01 2.403593808412551880e-01 -4.393943026661872864e-02 2.342607378959655762e-01 -2.159844636917114258e-01 1.122017949819564819e-02 -4.895718768239021301e-02 1.029146015644073486e-01
-3.490532981231808662e-03 -3.514165878295898438e-01 -4.159675538539886475e-01 -1.533047109842300415e-01 2.064672484993934631e-02 -1.008298620581626892e-01 -9.927734732627868652e-02 8.297931402921676636e-02 6.938832253217697144e-02 9.744732826948165894e-02 6.298925727605819702e-02 -5.569181591272354126e-02 1.237476766109466553e-01 -4.809873923659324646e-02 2.210803329944610596e-01 -2.152471244335174561e-01 -5.391344800591468811e-02 -3.055174276232719421e-02 2.425648719072341919e-01 -1.638049334287643433e-01 1.775621920824050903e-01 1.595236063003540039e-01 3.058670163154602051e-01 -1.209662482142448425e-02 -1.060175076127052307e-01 2.386990636587142944e-01 -2.956255674362182617e-01 1.096834912896156311e-01 2.891281843185424805e-01 1.529909372329711914e-01 -3.257501870393753052e-03 5.977442860603332520e-02
-2.676769159734249115e-02 7.504545617848634720e-03 -4.363409057259559631e-02 3.272033855319023132e-02 -6.299968063831329346e-02 1.276777982711791992e-01 -1.853145211935043335e-01 3.740203082561492920e-01 2.917346656322479248e-01 9.258243441581726074e-02 -2.094124443829059601e-02 -1.614049822092056274e-01 1.483898758888244629e-01 1.061111837625503540e-01 -9.392700344324111938e-02 2.308774590492248535e-01 -2.811413407325744629e-01 5.024579167366027832e-02 9.106215834617614746e-02 -1.366647034883499146e-01 1.853917241096496582e-01 -1.946430206298828125e-01 3.273031711578369141e-01 1.387272179126739502e-01 -1.565962731838226318e-01 -2.064158320426940918e-01 1.007525697350502014e-01 1.085095033049583435e-01 3.637547492980957031e-01 9.497339278459548950e-02 1.206117942929267883e-01 1.845797449350357056e-01
-1.215533018112182617e-01 -1.404049545526504517e-01 -2.130587697029113770e-01 1.040533185005187988e-01 -1.101135239005088806e-01 1.953205764293670654e-01 -1.244202703237533569e-01 -8.208819478750228882e-02 1.035235673189163208e-01 2.844840586185455322e-01 -2.289326339960098267e-01 -1.916566342115402222e-01 1.579737365245819092e-01 -2.983047161251306534e-03 4.695499539375305176e-01 5.938863754272460938e-02 5.679333582520484924e-02 -8.551135659217834473e-03 1.929656714200973511e-01 -3.925409317016601562e-01 1.875218451023101807e-01 -1.834256649017333984e-01 3.020914494991302490e-01 -1.095832511782646179e-01 -4.553822800517082214e-02 1.124859377741813660e-01 -1.557309087365865707e-02 1.138667389750480652e-01 -3.384600207209587097e-02 1.028060093522071838e-01 -1.079900469630956650e-02 -2.388282865285873413e-02
3.427746146917343140e-02 -2.304413020610809326e-01 -3.758191764354705811e-01 -1.718160659074783325e-01 -9.482642263174057007e-02 1.122236773371696472e-01 -2.539845928549766541e-02 -1.550986915826797485e-01 3.250020369887351990e-02 3.548236191272735596e-01 1.726253032684326172e-01 2.356644421815872192e-01 2.437094300985336304e-01 1.072072517126798630e-02 3.674068152904510498e-01 8.303591609001159668e-02 5.248759686946868896e-02 -3.402440249919891357e-02 3.130243420600891113e-01 -1.721439361572265625e-01 5.925544351339340210e-02 -1.180177703499794006e-01 2.514035403728485107e-01 8.823791518807411194e-03 -1.986589729785919189e-01 8.560839295387268066e-02 3.642405942082405090e-02 1.758181899785995483e-01 2.243383228778839111e-02 -6.173028424382209778e-02 1.381893903017044067e-01 -1.716049760580062866e-02
-1.216009929776191711e-01 -2.168474495410919189e-01 -3.191389441490173340e-01 -2.098594456911087036e-01 -1.676429957151412964e-01 3.140163421630859375e-02 -3.717878833413124084e-03 2.783457934856414795e-01 2.440573573112487793e-01 3.741672635078430176e-02 -1.240705549716949463e-01 1.674958020448684692e-01 1.387214064598083496e-01 1.440863311290740967e-01 -1.492081582546234131e-01 1.748836338520050049e-01 -2.049344629049301147e-01 -1.312031596899032593e-01 -1.094347387552261353e-01 -1.831421852111816406e-01 -2.480002306401729584e-02 6.971266120672225952e-02 -3.386252373456954956e-02 3.624277412891387939e-01 1.454876214265823364e-01 9.604740887880325317e-02 8.873417228460311890e-02 1.216603666543960571e-01 3.143593072891235352e-01 1.873018145561218262e-01 1.470975130796432495e-01 1.927222013473510742e-01
-4.927390813827514648e-02 -2.746442519128322601e-02 1.402322016656398773e-02 -2.676643133163452148e-01 -3.086743503808975220e-02 2.938573062419891357e-01 -2.036845982074737549e-01 -1.264852881431579590e-01 -1.415150463581085205e-01 4.930225200951099396e-03 4.513234272599220276e-02 -4.911869298666715622e-03 1.702087819576263428e-01 5.562458932399749756e-02 2.245280593633651733e-01 2.317124754190444946e-01 -2.111653238534927368e-01 1.043348759412765503e-01 6.405426561832427979e-02 -3.056009411811828613e-01 -7.133136689662933350e-02 -1.692124903202056885e-01 1.713274270296096802e-01 1.706193834543228149e-01 -9.725873917341232300e-02 2.562415003776550293e-01 1.892322450876235962e-01 3.227748572826385498e-01 2.586411833763122559e-01 9.215973317623138428e-02 1.172822862863540649e-01 2.692467570304870605e-01
-7.020770013332366943e-02 -3.870203793048858643e-01 -3.875162601470947266e-01 -1.907788217067718506e-01 -2.436746656894683838e-02 6.807187199592590332e-02 1.031609475612640381e-01 2.620876133441925049e-01 4.617466032505035400e-02 4.092151224613189697e-01 4.557623341679573059e-02 3.628616407513618469e-02 1.496507078409194946e-01 -3.958957642316818237e-02 1.422121077775955200e-01 -1.668040007352828979e-01 5.106830969452857971e-03 1.979187577962875366e-01 2.155263721942901611e-02 3.003193624317646027e-02 1.875256747007369995e-01 -1.636695414781570435e-01 2.337371371686458588e-02 -1.069710776209831238e-01 -1.874305456876754761e-01 2.015496492385864258e-01 1.303142756223678589e-01 1.941116750240325928e-01 1.393052004277706146e-02 2.448353469371795654e-01 6.538067758083343506e-02 -1.408327668905258179e-01
1.341890990734100342e-01 -2.011093497276306152e-01 -4.287968277931213379e-01 -1.246611177921295166e-01 7.178723067045211792e-02 1.399486511945724487e-01 1.519315838813781738e-01 5.596466735005378723e-02 7.765528559684753418e-02 -2.552721835672855377e-02 -3.578823804855346680e-02 -1.361486166715621948e-01 1.302318274974822998e-01 2.594502866268157959e-01 -4.307150840759277344e-02 3.507546782493591309e-01 -1.427505612373352051e-01 2.344724908471107483e-02 1.149400603026151657e-02 1.268695145845413208e-01 -6.930195540189743042e-02 -8.228065818548202515e-02 5.134595632553100586e-01 1.388702839612960815e-01 3.200209513306617737e-02 1.884696632623672485e-01 -4.434243217110633850e-02 2.467236816883087158e-01 -2.035623230040073395e-02 1.332816779613494873e-01 5.223786085844039917e-02 5.986742302775382996e-02
7.594211399555206299e-02 -1.339593529701232910e-01 -4.765836000442504883e-01 3.093003332614898682e-01 -6.357306987047195435e-02 1.074205711483955383e-01 2.658530771732330322e-01 -1.143575087189674377e-02 6.442113965749740601e-02 5.126753821969032288e-04 7.185176759958267212e-02 -1.753454953432083130e-01 7.052124291658401489e-02 2.303869128227233887e-01 1.476613134145736694e-01 5.848605558276176453e-02 -7.286368310451507568e-02 7.731954008340835571e-02 -3.491572663187980652e-02 -3.675477504730224609e-01 -3.138937056064605713e-02 -1.277723163366317749e-01 1.712526232004165649e-01 -2.501473724842071533e-01 -5.842585116624832153e-03 2.000916004180908203e-01 1.946125328540802002e-01 2.564612925052642822e-01 -1.371232867240905762e-01 7.229077816009521484e-02 1.380070596933364868e-01 -1.276400964707136154e-02
8.763166144490242004e-03 -1.311648339033126831e-01 -5.195265412330627441e-01 2.610283792018890381e-01 -2.076519727706909180e-01 1.893758028745651245e-01 1.948941200971603394e-01 -1.454715896397829056e-02 -6.553255766630172729e-02 -6.593856215476989746e-02 8.657239377498626709e-03 -2.480277717113494873e-01 9.881325066089630127e-02 1.153397932648658752e-01 1.237651109695434570e-01 -4.088198021054267883e-02 4.410966858267784119e-02 3.352543711662292480e-02 -8.444386720657348633e-02 -2.167368829250335693e-01 1.044331043958663940e-01 -1.913844197988510132e-01 1.856959909200668335e-01 -1.101885512471199036e-01 -1.697563380002975464e-01 2.504127621650695801e-01 2.526291608810424805e-01 1.996950507164001465e-01 -2.572020590305328369e-01 -9.678191505372524261e-03 -1.457311026751995087e-02 6.472747772932052612e-02
-1.419367343187332153e-01 -2.953898906707763672e-01 -3.332627117633819580e-01 2.163502126932144165e-01 -4.986967146396636963e-02 1.638798117637634277e-01 -1.870632171630859375e-01 1.792019009590148926e-01 2.334439009428024292e-01 1.219959706068038940e-01 2.325376570224761963e-01 -1.753564178943634033e-01 5.464905407279729843e-03 8.296075463294982910e-02 1.638837531208992004e-02 1.530831307172775269e-01 -3.773927092552185059e-01 1.181687414646148682e-01 -1.445757448673248291e-01 1.658515632152557373e-01 9.249988198280334473e-02 -2.470787614583969116e-01 1.830815523862838745e-01 -1.607314646244049072e-01 -1.792843043804168701e-01 8.570609241724014282e-02 7.952476292848587036e-02 2.577084004878997803e-01 2.289343392476439476e-04 -7.631640881299972534e-02 1.613208092749118805e-03 4.063518345355987549e-02
-2.145843058824539185e-01 -3.158535957336425781e-01 -2.879748046398162842e-01 -1.416791509836912155e-02 -1.268232911825180054e-01 1.622274890542030334e-02 -1.650946289300918579e-01 2.808704376220703125e-01 7.671051472425460815e-02 -1.031931713223457336e-01 1.917662918567657471e-01 -9.042556397616863251e-03 3.860378265380859375e-02 -2.117735892534255981e-01 1.609065830707550049e-01 2.049787789583206177e-01 -1.321669220924377441e-01 -1.135152131319046021e-01 1.576859951019287109e-01 -3.204840794205665588e-02 -3.870332147926092148e-03 2.099757790565490723e-01 6.265725940465927124e-02 -3.280171006917953491e-02 2.284506708383560181e-01 -8.815076202154159546e-02 1.527177542448043823e-01 2.679463922977447510e-01 2.259892076253890991e-01 3.241373300552368164e-01 2.433281540870666504e-01 7.181732356548309326e-02
4.794133827090263367e-02 -2.783243358135223389e-01 3.081750497221946716e-02 -2.231992930173873901e-01 -6.405729800462722778e-02 2.350275404751300812e-03 -2.357231378555297852e-01 -1.533636003732681274e-01 -1.793670952320098877e-01 1.118248552083969116e-01 1.071294769644737244e-01 2.392763271927833557e-02 2.087548077106475830e-01 1.511216759681701660e-01 1.768469512462615967e-01 -3.105318732559680939e-02 -1.130601614713668823e-01 -6.375382095575332642e-02 1.383599340915679932e-01 -3.260855972766876221e-01 -6.850302219390869141e-02 -1.641225389903411269e-04 4.014076292514801025e-01 2.285467088222503662e-01 -2.072921097278594971e-01 2.057714164257049561e-01 3.160749375820159912e-01 1.071190014481544495e-01 2.232182919979095459e-01 8.655874431133270264e-02 8.757972717285156250e-02 9.400551021099090576e-02
1.470213662832975388e-02 -1.773619651794433594e-01 -3.689536154270172119e-01 1.142097413539886475e-01 1.727966964244842529e-02 -1.284886151552200317e-01 1.186270490288734436e-01 2.025817781686782837e-01 6.991913914680480957e-02 2.255044430494308472e-01 -8.533141762018203735e-02 -3.799903765320777893e-02 1.865901947021484375e-01 -9.928774833679199219e-02 8.069586008787155151e-03 1.101426258683204651e-01 -1.734778136014938354e-01 1.184593588113784790e-01 -7.913959771394729614e-02 -9.590733051300048828e-02 2.727062106132507324e-01 -4.099036753177642822e-01 1.365383118391036987e-01 -3.367792963981628418e-01 -9.251527488231658936e-02 8.846002072095870972e-02 1.538440138101577759e-01 5.137142911553382874e-02 -9.567651152610778809e-02 3.009928166866302490e-01 1.408567726612091064e-01 1.719762980937957764e-01
3.764086216688156128e-02 -1.668373821303248405e-03 -4.726757854223251343e-02 -1.964838951826095581e-01 -3.287433087825775146e-01 3.168000373989343643e-03 2.323015779256820679e-01 2.966220378875732422e-01 3.979283943772315979e-02 1.073792502284049988e-01 -1.070059388875961304e-01 4.855204373598098755e-02 2.012477368116378784e-01 6.462718546390533447e-02 -6.024666130542755127e-02 1.606000959873199463e-01 -4.747641086578369141e-02 -5.536601319909095764e-02 3.136168420314788818e-01 -2.855480462312698364e-02 -1.245383322238922119e-01 -8.426888287067413330e-02 -6.976257544010877609e-03 3.295060098171234131e-01 -3.563235700130462646e-01 8.347596973180770874e-03 3.360823392868041992e-01 3.086660206317901611e-01 -9.701905073598027229e-04 1.128794997930526733e-02 -3.157322481274604797e-02 1.859493851661682129e-01
8.544376492500305176e-02 -3.779595196247100830e-01 -1.555325090885162354e-01 -8.365315943956375122e-02 -9.576269239187240601e-02 6.302889436483383179e-02 3.234838694334030151e-02 1.927482932806015015e-01 1.482880264520645142e-01 7.808456569910049438e-02 4.373546224087476730e-03 -7.901141047477722168e-02 2.389202713966369629e-01 9.670922160148620605e-02 2.185281068086624146e-01 -7.574147731065750122e-02 1.080887392163276672e-01 1.710285544395446777e-01 1.546377092599868774e-01 -2.557369768619537354e-01 5.015423148870468140e-02 -2.176888287067413330e-01 2.729295194149017334e-01 -1.338289976119995117e-01 -3.268645107746124268e-01 -7.890968024730682373e-02 -2.666299343109130859e-01 1.723187267780303955e-01 9.835178405046463013e-02 -1.402505636215209961e-01 -2.824351564049720764e-02 3.106360733509063721e-01
3.663760796189308167e-02 -8.384081721305847168e-02 -2.943580150604248047e-01 -3.086138367652893066e-01 -2.833912670612335205e-01 -5.344941839575767517e-02 6.337990611791610718e-02 1.113268882036209106e-01 -2.805895209312438965e-01 2.293128520250320435e-01 -2.203577905893325806e-01 -1.809283047914505005e-01 1.797037422657012939e-01 2.038436196744441986e-02 -6.379376631230115891e-03 -2.361739985644817352e-02 1.175761297345161438e-01 1.569115966558456421e-01 1.499195396900177002e-01 -2.364965081214904785e-01 2.191722840070724487e-01 -2.529877722263336182e-01 -6.985269952565431595e-03 1.312876045703887939e-01 -3.254231214523315430e-01 1.755654364824295044e-01 -2.254899591207504272e-01 7.877717912197113037e-02 1.591089181602001190e-02 1.307502835988998413e-01 -7.999444007873535156e-02 2.338673546910285950e-02
-9.619317203760147095e-02 4.421310499310493469e-02 -2.330171912908554077e-01 -3.355410993099212646e-01 -2.407236248254776001e-01 -6.600348651409149170e-02 2.127826660871505737e-01 2.255244404077529907e-01 1.772653609514236450e-01 2.451410144567489624e-01 8.730500936508178711e-02 1.633946299552917480e-01 9.589114040136337280e-02 1.882710158824920654e-01 9.996779263019561768e-02 3.462162017822265625e-01 4.777072370052337646e-02 5.780936405062675476e-02 1.134573891758918762e-01 -1.421472579240798950e-01 -1.689678728580474854e-01 -2.113574296236038208e-01 2.087145596742630005e-01 8.898193389177322388e-02 -2.223333120346069336e-01 3.750098496675491333e-02 2.829595804214477539e-01 2.090992927551269531e-01 1.000243946909904480e-01 -3.518622368574142456e-02 1.169922575354576111e-01 1.290897745639085770e-02
-3.141934871673583984e-01 -5.074593424797058105e-02 -3.406704068183898926e-01 -5.275052040815353394e-02 -2.726151347160339355e-01 7.500629872083663940e-02 -4.517042636871337891e-02 4.146169126033782959e-02 7.073579728603363037e-02 -2.887456864118576050e-02 -5.906327068805694580e-02 -1.659390777349472046e-01 -4.633720964193344116e-02 5.195384472608566284e-02 3.465332388877868652e-01 6.167483329772949219e-02 -1.433914452791213989e-01 6.446894258260726929e-02 1.621892452239990234e-01 -4.122326970100402832e-01 6.426925212144851685e-02 -1.220141947269439697e-01 9.243812412023544312e-02 -2.989169023931026459e-02 2.385836560279130936e-03 1.820523738861083984e-01 -2.611826956272125244e-01 2.731443047523498535e-01 9.151180274784564972e-03 -2.757077813148498535e-01 1.704422980546951294e-01 5.494801327586174011e-03
-1.620772182941436768e-01 -5.503061786293983459e-02 -2.138599604368209839e-01 -5.610706750303506851e-03 -1.380379796028137207e-01 -2.265686094760894775e-01 2.996195852756500244e-01 2.093163877725601196e-02 1.482215672731399536e-01 -4.716774821281433105e-02 1.195824053138494492e-02 6.389575451612472534e-02 2.336866855621337891e-01 -1.191815640777349472e-02 2.973122522234916687e-02 2.423719167709350586e-01 -1.405681818723678589e-01 2.388102933764457703e-02 3.692316636443138123e-02 3.504414483904838562e-02 2.661812603473663330e-01 -4.237675666809082031e-01 7.346595078706741333e-02 -3.193175792694091797e-01 -1.380898952484130859e-01 2.380338758230209351e-01 6.802157312631607056e-02 2.644680142402648926e-01 4.117254167795181274e-02 9.489225596189498901e-02 2.289364933967590332e-01 1.655691713094711304e-01
-1.746268123388290405e-01 -5.567909032106399536e-02 -1.108731403946876526e-01 2.324271760880947113e-02 -1.404155492782592773e-01 -1.274223327636718750e-01 2.708282470703125000e-01 7.645381987094879150e-02 1.209168508648872375e-01 1.334716826677322388e-01 -6.836610287427902222e-02 -2.628577500581741333e-02 1.864668875932693481e-01 9.422413259744644165e-02 7.802065461874008179e-02 1.787878423929214478e-01 -1.750242561101913452e-01 1.096510887145996094e-01 5.816408619284629822e-02 1.357190459966659546e-01 1.532374471426010132e-01 -4.899535179138183594e-01 2.510408759117126465e-01 -2.444393485784530640e-01 -2.166842967271804810e-01 1.182078421115875244e-01 1.950640231370925903e-01 1.282553225755691528e-01 -1.461392939090728760e-01 2.177424430847167969e-01 2.207527458667755127e-01 1.877033859491348267e-01
-1.477256119251251221e-01 -1.016268581151962280e-01 -1.569253206253051758e-01 -1.960854381322860718e-01 -1.788009405136108398e-01 2.389833629131317139e-01 2.555794417858123779e-01 2.020578980445861816e-01 -6.209751125425100327e-03 6.593715399503707886e-02 3.428322076797485352e-02 -2.515793442726135254e-01 9.096286445856094360e-02 -1.220631003379821777e-01 -2.250998094677925110e-02 2.948367595672607422e-01 1.992907933890819550e-02 -1.212248802185058594e-01 6.573240458965301514e-02 -2.622558772563934326e-01 1.538385897874832153e-01 1.203986778855323792e-01 1.097662523388862610e-01 -2.629098892211914062e-01 -1.735915690660476685e-01 1.860694587230682373e-01 4.119959473609924316e-02 -5.418482050299644470e-02 1.721141114830970764e-02 -3.255207538604736328e-01 3.819810152053833008e-01 3.158237040042877197e-02
-2.386784851551055908e-01 -1.128878816962242126e-01 -1.986832320690155029e-01 2.135225981473922729e-01 1.016256511211395264e-01 1.663781404495239258e-01 1.295026298612356186e-02 -8.207018254324793816e-05 1.565252691507339478e-01 8.422594517469406128e-02 -9.902024269104003906e-02 -1.159386113286018372e-01 3.990751802921295166e-01 4.783302545547485352e-02 2.265020310878753662e-01 -5.305285751819610596e-02 2.925636433064937592e-02 -2.063555717468261719e-01 3.212247416377067566e-02 -4.539193212985992432e-01 9.672600775957107544e-02 -1.861650198698043823e-01 1.262846738100051880e-01 4.920409619808197021e-02 -2.596196234226226807e-01 2.870110571384429932e-01 9.982164949178695679e-03 1.159115135669708252e-01 -1.270322352647781372e-01 1.014834791421890259e-01 1.453777700662612915e-01 1.129521057009696960e-01
2.020859625190496445e-03 -1.151195168495178223e-01 4.957096278667449951e-02 -1.528529226779937744e-01 -2.451413869857788086e-01 -1.176991462707519531e-01 -2.863364517688751221e-01 -8.218318969011306763e-02 8.638092130422592163e-02 2.812894284725189209e-01 -3.024340793490409851e-02 9.308873116970062256e-02 2.703132629394531250e-01 -3.102329745888710022e-02 1.573607325553894043e-01 2.499163597822189331e-01 -3.153543174266815186e-01 -1.059303730726242065e-01 -1.035121977329254150e-01 -2.872227728366851807e-01 -2.566166780889034271e-02 -4.814550653100013733e-02 5.153750628232955933e-02 -2.552098333835601807e-01 6.874234974384307861e-02 -6.315229833126068115e-02 1.682417988777160645e-01 2.561384737491607666e-01 2.530895359814167023e-02 2.386516481637954712e-01 9.976499527692794800e-02 3.098291456699371338e-01
-1.993502527475357056e-01 -2.384852319955825806e-01 -1.065007597208023071e-01 -2.625154852867126465e-01 1.054106354713439941e-01 2.574857175350189209e-01 4.715954139828681946e-02 2.153876423835754395e-01 1.117806211113929749e-01 1.671539396047592163e-01 1.972484290599822998e-01 -3.142232000827789307e-01 1.319001764059066772e-01 1.166214607656002045e-02 2.427652776241302490e-01 2.146203368902206421e-01 -1.798233389854431152e-02 6.203855574131011963e-02 1.009038761258125305e-01 -2.189399600028991699e-01 3.762009739875793457e-01 -6.156286969780921936e-02 6.163726374506950378e-02 -7.563672959804534912e-02 -2.058518528938293457e-01 8.720411360263824463e-02 1.837680931203067303e-03 1.889597252011299133e-02 -2.576384134590625763e-02 -1.749294251203536987e-01 3.046962022781372070e-01 -7.016313076019287109e-02
1.968679390847682953e-02 -4.155491590499877930e-01 -2.318181544542312622e-01 -7.113469392061233521e-02 -3.982716798782348633e-02 1.293409615755081177e-01 9.130740165710449219e-02 -2.108275741338729858e-01 -2.065523294731974602e-03 -1.723890900611877441e-01 -9.534164518117904663e-02 -2.142603844404220581e-01 2.481607347726821899e-01 2.030844688415527344e-01 2.276647370308637619e-03 4.023589789867401123e-01 -3.575192391872406006e-02 5.037646740674972534e-02 -1.468477249145507812e-01 -1.114225983619689941e-01 -5.385672673583030701e-02 -2.111401036381721497e-02 2.863455414772033691e-01 1.441757380962371826e-01 -1.752420328557491302e-02 9.242022037506103516e-02 -8.140812814235687256e-02 3.359928429126739502e-01 1.246759295463562012e-01 1.181498989462852478e-01 1.276592761278152466e-01 1.717461645603179932e-01
-1.213782131671905518e-01 -1.048629432916641235e-01 -3.939008414745330811e-01 8.831097930669784546e-02 -1.703430712223052979e-01 -5.942989513278007507e-02 -4.089978337287902832e-01 -1.005054116249084473e-01 -9.204719960689544678e-02 3.735906630754470825e-02 5.733506381511688232e-02 -1.805998533964157104e-01 8.134723454713821411e-02 -1.378718763589859009e-01 -9.525690227746963501e-02 -5.476991087198257446e-02 -2.360952794551849365e-01 -2.017931342124938965e-01 2.167032063007354736e-01 -1.900613307952880859e-02 -5.364155862480401993e-03 1.536183208227157593e-01 1.519269198179244995e-01 3.705582395195960999e-02 -2.405823320150375366e-01 -5.582476034760475159e-02 -7.782261818647384644e-02 2.999786734580993652e-01 -2.265567332506179810e-02 8.557644486427307129e-02 1.275122612714767456e-01 3.806735873222351074e-01
1.756640896201133728e-02 -2.729077041149139404e-01 -2.796601355075836182e-01 -1.603414267301559448e-01 -3.772544860839843750e-01 -1.245609670877456665e-01 -1.337373107671737671e-01 1.020562574267387390e-01 -1.649816781282424927e-01 7.403431087732315063e-02 -7.890807837247848511e-02 -5.247713625431060791e-02 -2.477115839719772339e-01 6.881625950336456299e-02 2.394772619009017944e-01 3.631195053458213806e-02 1.144373714923858643e-01 -1.104568392038345337e-01 6.525789946317672729e-02 -3.685986697673797607e-01 3.010579943656921387e-01 7.193791866302490234e-02 6.608904153108596802e-02 1.295856386423110962e-01 4.923846200108528137e-02 2.191164344549179077e-01 2.387993633747100830e-01 9.865862876176834106e-02 2.136345356702804565e-01 -7.477535307407379150e-02 1.305480301380157471e-01 2.916973829269409180e-02
-1.360111497342586517e-02 -1.593035906553268433e-01 -4.397557377815246582e-01 7.465962320566177368e-02 -6.337397545576095581e-02 -4.912737384438514709e-02 -1.286619603633880615e-01 6.691604107618331909e-02 2.055901587009429932e-01 -3.051455132663249969e-02 -1.677057296037673950e-01 2.837190628051757812e-01 1.936608403921127319e-01 -2.283912897109985352e-01 4.211385175585746765e-02 -7.535479217767715454e-02 6.684910506010055542e-02 -2.789126336574554443e-02 2.211764901876449585e-01 -1.827658712863922119e-01 -1.637736409902572632e-01 -1.261362880468368530e-01 3.587376791983842850e-03 2.339441031217575073e-01 -2.591030597686767578e-01 -4.334164410829544067e-02 3.332403302192687988e-01 7.776463031768798828e-02 1.120439693331718445e-01 8.270586840808391571e-03 3.068498373031616211e-01 1.454140543937683105e-01
4.127349704504013062e-02 -1.363452821969985962e-01 -4.634260833263397217e-01 7.789868861436843872e-02 -3.232315182685852051e-01 2.242993563413619995e-01 -1.881595402956008911e-01 5.806813715025782585e-04 2.500177361071109772e-02 2.663902640342712402e-01 1.897711455821990967e-01 2.382603101432323456e-02 3.222279846668243408e-01 -7.233700901269912720e-02 -5.236125364899635315e-02 2.149534523487091064e-01 -3.935454785823822021e-01 6.170853972434997559e-02 -1.832513697445392609e-02 -7.467619329690933228e-02 9.257595986127853394e-02 -1.382092386484146118e-02 1.285629421472549438e-01 5.412783101201057434e-02 -5.481379851698875427e-02 1.484817117452621460e-01 1.707662940025329590e-01 -6.015065312385559082e-02 1.117825210094451904e-01 -1.337099373340606689e-01 7.834569364786148071e-02 -1.238608285784721375e-01
-8.667579852044582367e-03 -2.424800395965576172e-01 -3.759141266345977783e-01 -2.603133320808410645e-01 -8.193458616733551025e-02 -1.429331600666046143e-01 2.857216298580169678e-01 1.026951894164085388e-02 7.467982918024063110e-02 -8.813083171844482422e-02 1.209451854228973389e-01 -2.288143932819366455e-01 7.814424484968185425e-02 -1.763226538896560669e-01 1.043118014931678772e-01 -2.713920362293720245e-02 2.388412803411483765e-01 7.319489866495132446e-02 -1.041206046938896179e-01 -2.973505258560180664e-01 1.784052699804306030e-01 -1.120204851031303406e-01 6.412986665964126587e-02 3.026144392788410187e-02 -3.330180644989013672e-01 -2.482950687408447266e-01 6.813331693410873413e-02 2.501358985900878906e-01 4.421669617295265198e-02 -3.626342117786407471e-02 6.414214521646499634e-02 1.892466843128204346e-01
5.769998580217361450e-02 -6.993508338928222656e-02 -3.143537342548370361e-01 9.279772639274597168e-02 -2.308638393878936768e-01 -7.534874975681304932e-02 -7.311146706342697144e-02 3.222185671329498291e-01 1.335209980607032776e-02 1.650174856185913086e-01 6.017293781042098999e-02 1.565707325935363770e-01 -3.717730054631829262e-03 -3.501115441322326660e-01 3.460624441504478455e-02 1.675542742013931274e-01 -1.528604924678802490e-01 -3.667383491992950439e-01 1.622556596994400024e-01 -2.227374315261840820e-01 -1.752317845821380615e-01 -2.132567018270492554e-01 -7.899053394794464111e-02 9.477525949478149414e-02 -2.847192883491516113e-01 1.112050749361515045e-02 5.396736413240432739e-02 2.329499572515487671e-01 6.993979215621948242e-02 1.111275628209114075e-01 1.537419706583023071e-01 -6.590357422828674316e-02
9.902206063270568848e-02 -3.356804847717285156e-01 -1.705841571092605591e-01 2.349131926894187927e-02 4.668204486370086670e-02 -1.880153268575668335e-01 -1.469632238149642944e-01 -1.457179486751556396e-01 8.274743705987930298e-02 1.271110326051712036e-01 -3.724678456783294678e-01 -1.122521534562110901e-01 4.557660222053527832e-02 1.689499169588088989e-01 1.409027278423309326e-01 2.087550461292266846e-01 -1.106128618121147156e-01 -7.224705815315246582e-02 5.471675470471382141e-02 -1.037435829639434814e-01 -2.200249768793582916e-02 -1.321962326765060425e-01 1.927674859762191772e-01 2.971437573432922363e-01 -1.675993204116821289e-01 8.508571982383728027e-02 -1.657759100198745728e-01 4.353289306163787842e-01 1.097447574138641357e-01 1.028991118073463440e-01 1.424980908632278442e-01 1.709554642438888550e-01
8.183006942272186279e-02 5.859673023223876953e-02 -3.325132131576538086e-01 1.804102770984172821e-02 -2.603681087493896484e-01 -1.312191188335418701e-01 6.415061652660369873e-02 2.342786490917205811e-01 -8.552975207567214966e-02 1.674894243478775024e-01 -3.101762942969799042e-02 -1.756838411092758179e-01 -8.430256694555282593e-02 -2.730398774147033691e-01 -1.665442138910293579e-01 2.444524466991424561e-01 -4.743218421936035156e-02 -1.607669293880462646e-01 5.786592140793800354e-02 -3.607439398765563965e-01 7.533438503742218018e-02 -9.756115078926086426e-02 -2.339654713869094849e-01 9.971340745687484741e-02 -3.683825135231018066e-01 -6.577634066343307495e-02 1.639091968536376953e-01 5.247076228260993958e-02 6.622223556041717529e-02 -6.236226856708526611e-02 2.657950222492218018e-01 9.269180148839950562e-02
-3.935178369283676147e-02 1.476102322340011597e-01 -2.784596383571624756e-01 5.812420323491096497e-02 -2.821108996868133545e-01 6.316297501325607300e-02 1.589700281620025635e-01 2.188373208045959473e-01 -2.806123495101928711e-01 2.348366230726242065e-01 -1.085015684366226196e-01 -3.470730781555175781e-01 -1.352809965610504150e-01 -4.726163670420646667e-02 -1.138988286256790161e-01 8.434970676898956299e-02 -1.738391667604446411e-01 -2.125302553176879883e-01 2.201573997735977173e-01 -2.500109374523162842e-01 -3.982603922486305237e-02 -1.933354437351226807e-01 2.296937108039855957e-01 1.353399157524108887e-01 1.329682068899273872e-03 -1.221695989370346069e-01 7.843554019927978516e-02 -1.064844280481338501e-01 1.941492557525634766e-01 -6.715717259794473648e-03 1.964400410652160645e-01 1.646515429019927979e-01
7.302399724721908569e-02 -1.543478369712829590e-01 -1.146056689321994781e-02 2.206605486571788788e-02 4.331009462475776672e-02 -1.208326127380132675e-02 3.351807594299316406e-02 -1.061140969395637512e-01 -9.413070231676101685e-02 1.017647981643676758e-01 -7.653535902500152588e-02 -1.833926737308502197e-01 -7.942417263984680176e-02 1.701346188783645630e-01 9.307615458965301514e-02 2.741468846797943115e-01 -1.525139063596725464e-01 -3.614156693220138550e-02 9.546992182731628418e-02 -4.453989118337631226e-02 -2.478638589382171631e-01 -3.297774791717529297e-01 3.019611835479736328e-01 5.823269858956336975e-02 -2.065251767635345459e-01 2.473494410514831543e-01 2.076660245656967163e-01 4.369315505027770996e-01 2.300807088613510132e-01 -8.321762084960937500e-03 -2.660006098449230194e-02 2.933098375797271729e-01
2.107182443141937256e-01 -2.945542931556701660e-01 -1.228045225143432617e-01 6.149552017450332642e-02 -9.094993025064468384e-02 -1.542289275676012039e-02 1.576620191335678101e-01 5.210723355412483215e-02 4.307736456394195557e-02 9.890060871839523315e-02 -3.188255131244659424e-01 -1.458779871463775635e-01 2.377834767103195190e-01 3.185289353132247925e-02 1.192434132099151611e-01 2.461620047688484192e-02 -4.963703826069831848e-02 1.642241626977920532e-01 -6.066910549998283386e-02 -1.478367149829864502e-01 1.570762097835540771e-01 -9.952789545059204102e-02 2.616771962493658066e-03 -2.073248624801635742e-01 -1.924097985029220581e-01 3.491261601448059082e-01 7.460785657167434692e-02 1.758128702640533447e-01 -1.903300583362579346e-01 7.946477085351943970e-02 4.561395943164825439e-01 1.685628890991210938e-01
-2.379260063171386719e-01 -2.089988440275192261e-01 1.221019867807626724e-02 -6.633865833282470703e-02 -6.173424050211906433e-02 1.792956441640853882e-01 7.231770455837249756e-02 1.766411364078521729e-01 1.842887550592422485e-01 1.628850400447845459e-01 -4.548271372914314270e-02 7.586274296045303345e-02 2.533899843692779541e-01 1.178868263959884644e-01 4.244592413306236267e-02 3.120270930230617523e-02 -1.131699234247207642e-01 3.330334722995758057e-01 -1.295579075813293457e-01 -4.373058974742889404e-01 1.223906427621841431e-01 -1.591330394148826599e-02 -1.122904103249311447e-02 -1.705764234066009521e-01 -8.241558074951171875e-02 -6.106889992952346802e-02 2.069737389683723450e-02 2.272335141897201538e-01 -1.165692582726478577e-01 2.102770060300827026e-01 2.703474462032318115e-01 3.223364353179931641e-01
-2.106321305036544800e-01 -1.378533430397510529e-02 -1.494620889425277710e-01 -9.724155068397521973e-02 -1.797507852315902710e-01 2.390000224113464355e-01 4.806100204586982727e-02 3.297536373138427734e-01 -1.986290812492370605e-01 4.094348847866058350e-02 2.220152411609888077e-03 3.575403243303298950e-03 2.969716787338256836e-01 2.321983724832534790e-01 -2.338374555110931396e-01 5.069084838032722473e-02 -7.705568801611661911e-03 6.029065698385238647e-02 3.924820572137832642e-02 -2.827562391757965088e-01 -7.080914825201034546e-02 -3.682338595390319824e-01 -1.977394223213195801e-01 -1.122613400220870972e-01 -6.703865528106689453e-02 1.542052347213029861e-02 -7.233294658362865448e-03 2.020904421806335449e-01 1.504931449890136719e-01 -5.514188855886459351e-02 4.054260626435279846e-02 3.636047542095184326e-01
1.348471045494079590e-01 -3.608988970518112183e-02 1.367723662406206131e-02 -4.966561216861009598e-03 -2.651584707200527191e-02 -1.253239661455154419e-01 -1.103858277201652527e-01 1.479851305484771729e-01 -9.462636709213256836e-02 2.922207675874233246e-02 1.203877255320549011e-01 -2.697324156761169434e-01 3.309309482574462891e-01 2.511444091796875000e-01 9.470367431640625000e-02 2.575540542602539062e-01 -9.781966358423233032e-02 8.880930393934249878e-02 2.848922908306121826e-01 -4.912471175193786621e-01 -1.061962544918060303e-01 -3.743062540888786316e-02 -1.803771220147609711e-02 1.442030370235443115e-01 -1.973137557506561279e-01 7.448740303516387939e-02 7.170918583869934082e-02 4.366012662649154663e-02 7.445944100618362427e-02 -3.234083950519561768e-02 3.894705474376678467e-01 -3.620931506156921387e-02
-4.713305458426475525e-02 -3.000258207321166992e-01 -3.925183713436126709e-01 2.335735112428665161e-01 4.383725672960281372e-02 5.671705678105354309e-02 5.121873691678047180e-02 3.020503520965576172e-01 2.026466093957424164e-02 1.185068637132644653e-01 -9.199419617652893066e-02 9.039463847875595093e-02 3.246737420558929443e-01 -2.557369507849216461e-02 2.233440876007080078e-01 1.928274482488632202e-01 1.002815663814544678e-01 -1.361438333988189697e-01 4.838986694812774658e-02 1.525614857673645020e-01 -5.716631561517715454e-02 1.535522490739822388e-01 5.871965363621711731e-02 2.738700807094573975e-02 -1.390849053859710693e-01 -3.531784415245056152e-01 5.511815100908279419e-02 1.530480682849884033e-01 5.027534067630767822e-02 1.381757706403732300e-01 1.153898388147354126e-01 2.918731272220611572e-01
3.857851028442382812e-02 -1.526909321546554565e-01 -2.287059873342514038e-01 7.320487499237060547e-02 -2.258919179439544678e-01 -3.606694191694259644e-02 -1.088169589638710022e-02 -2.664841115474700928e-01 1.458779424428939819e-01 4.255635440349578857e-01 -2.397602498531341553e-01 -2.995605021715164185e-02 -5.224549397826194763e-02 -9.995315223932266235e-03 3.617900609970092773e-01 2.637813687324523926e-01 -1.419943571090698242e-01 -1.492709666490554810e-01 1.314633041620254517e-01 -2.697706818580627441e-01 6.140302866697311401e-02 -3.327472601085901260e-03 1.475572213530540466e-02 -6.120536103844642639e-02 -1.295284368097782135e-02 2.657246403396129608e-02 3.754765493795275688e-03 -3.824345767498016357e-02 6.042782589793205261e-02 2.219524681568145752e-01 3.019426763057708740e-01 2.081341743469238281e-01
-1.672383397817611694e-01 -3.439984098076820374e-02 -3.728073239326477051e-01 1.827519983053207397e-01 1.502205897122621536e-02 3.036147654056549072e-01 1.574731990694999695e-02 6.684539467096328735e-02 1.547756642103195190e-01 -1.757077276706695557e-01 -2.943358756601810455e-02 -8.996925503015518188e-02 3.974720537662506104e-01 6.562821567058563232e-02 9.527121484279632568e-02 -1.767332702875137329e-01 -1.279285848140716553e-01 -4.044160619378089905e-02 1.149641871452331543e-01 -3.396006524562835693e-01 4.537191614508628845e-02 -5.656726658344268799e-02 1.315142028033733368e-02 3.101933561265468597e-02 -1.609841138124465942e-01 3.003563284873962402e-01 1.230055913329124451e-01 2.452011704444885254e-01 -2.336515039205551147e-01 1.439248770475387573e-01 9.779848158359527588e-02 7.584702968597412109e-02
-1.474349647760391235e-01 2.824106486514210701e-03 -5.255886316299438477e-01 3.420148417353630066e-02 1.392247974872589111e-01 2.709034085273742676e-01 8.831289410591125488e-02 7.016994059085845947e-02 1.790960878133773804e-01 4.066814482212066650e-02 -5.410627275705337524e-02 -2.131002098321914673e-01 1.132702231407165527e-01 -1.030706241726875305e-01 6.125206127762794495e-02 -1.117144897580146790e-02 8.312048390507698059e-03 9.146918356418609619e-02 -5.739582329988479614e-02 -2.319876849651336670e-01 2.888894379138946533e-01 -3.408235907554626465e-01 1.181470900774002075e-01 5.499217286705970764e-02 -7.571338210254907608e-03 3.225672245025634766e-01 1.308410167694091797e-01 2.044392377138137817e-01 -8.552983403205871582e-02 -2.097610570490360260e-02 1.772950142621994019e-01 3.985485434532165527e-02
-1.633965969085693359e-02 -4.282813668251037598e-01 -4.223976731300354004e-01 -1.104480847716331482e-01 -1.958681493997573853e-01 2.543909251689910889e-01 1.513779461383819580e-01 1.298756804317235947e-02 1.615123748779296875e-01 2.434278577566146851e-01 2.181778848171234131e-01 -7.871808856725692749e-02 1.458423882722854614e-01 -6.698620319366455078e-02 1.739067584276199341e-01 -3.338550776243209839e-02 -4.755043610930442810e-02 1.805885881185531616e-01 1.480996725149452686e-03 -1.423059105873107910e-01 -9.540750831365585327e-02 -2.472554296255111694e-01 1.285043656826019287e-01 5.964967887848615646e-03 -2.999933436512947083e-03 -3.076885640621185303e-02 1.880256682634353638e-01 2.594871222972869873e-01 -1.852191239595413208e-01 2.850296162068843842e-02 6.178770214319229126e-02 -1.370294988155364990e-01
-5.972311273217201233e-02 -3.020576834678649902e-01 -8.003970980644226074e-02 8.691350370645523071e-02 -3.497873544692993164e-01 -1.367354691028594971e-01 -1.501951925456523895e-02 -9.305535815656185150e-03 1.710263192653656006e-01 -2.649134956300258636e-02 9.663535654544830322e-02 -4.097667932510375977e-01 1.054008305072784424e-01 2.634614408016204834e-01 8.929778821766376495e-03 -8.529809117317199707e-02 1.119654104113578796e-01 -7.297408580780029297e-02 1.359349191188812256e-01 -2.376574128866195679e-01 6.268376484513282776e-03 -7.740885019302368164e-02 6.743013858795166016e-02 9.741521440446376801e-03 -3.346437215805053711e-01 -1.599678248167037964e-01 2.792271226644515991e-02 3.568615019321441650e-01 1.055070534348487854e-01 -5.841403827071189880e-02 -1.397995860315859318e-03 2.665563225746154785e-01
-1.173298954963684082e-01 -1.103161498904228210e-01 -3.298621475696563721e-01 1.786446422338485718e-01 -3.284669816493988037e-01 3.590950742363929749e-03 -1.259388625621795654e-01 9.996754676103591919e-02 3.655923902988433838e-02 1.874713599681854248e-01 -2.179863303899765015e-01 6.382964551448822021e-02 8.431699872016906738e-02 1.358867287635803223e-01 3.360967934131622314e-01 -9.077733755111694336e-02 -8.950756490230560303e-02 -1.620370447635650635e-01 1.372952573001384735e-02 -3.828017115592956543e-01 -5.044525116682052612e-02 -3.187060058116912842e-01 1.944627910852432251e-01 1.459341943264007568e-01 -1.361270546913146973e-01 -3.225701302289962769e-02 -1.762175559997558594e-01 7.446404546499252319e-02 -1.719568073749542236e-01 1.153681706637144089e-02 1.693814843893051147e-01 -7.712230831384658813e-02
-2.604080438613891602e-01 -1.456601321697235107e-01 -1.099366247653961182e-01 -1.114608049392700195e-01 -1.219950690865516663e-01 3.786736130714416504e-01 2.982434630393981934e-01 1.660035550594329834e-02 6.523192673921585083e-02 5.656945519149303436e-03 -5.346776545047760010e-02 -6.009896844625473022e-02 3.842308223247528076e-01 -1.211597025394439697e-02 1.405596137046813965e-01 5.904980748891830444e-02 8.467265218496322632e-02 -8.045762032270431519e-02 9.661313891410827637e-02 -1.259298175573348999e-01 2.864022552967071533e-01 -7.564404606819152832e-02 1.809206977486610413e-02 1.801656931638717651e-02 -3.451085388660430908e-01 1.849343329668045044e-01 2.569489777088165283e-01 1.016914695501327515e-01 4.164901003241539001e-02 -1.822723001241683960e-01 2.519423961639404297e-01 4.295833036303520203e-02
-1.509031802415847778e-01 -1.670693755149841309e-01 -1.671302318572998047e-01 -1.625075787305831909e-01 -1.672908216714859009e-01 1.197954863309860229e-01 4.528260231018066406e-02 1.762584783136844635e-02 2.800211310386657715e-03 2.307003736495971680e-01 -2.593422830104827881e-01 -1.296407878398895264e-01 1.550570782274007797e-02 -1.709796488285064697e-02 -8.456137776374816895e-02 3.221396207809448242e-01 -1.520849466323852539e-01 -1.768457591533660889e-01 3.326861262321472168e-01 -8.023887127637863159e-02 -2.150264196097850800e-02 1.382493376731872559e-01 2.016490250825881958e-01 1.129128038883209229e-01 -2.542715072631835938e-01 1.209045052528381348e-01 1.518666297197341919e-01 5.741214007139205933e-02 4.496149420738220215e-01 1.622957885265350342e-01 1.053867489099502563e-01 1.085475906729698181e-01
1.885825842618942261e-01 -1.791927069425582886e-01 -2.554917931556701660e-01 5.690036714076995850e-02 1.093442067503929138e-01 2.843136787414550781e-01 -8.673031628131866455e-02 -1.176870018243789673e-01 2.472885251045227051e-01 -2.114490270614624023e-01 -2.103695571422576904e-01 -1.170937269926071167e-01 1.689698249101638794e-01 6.258516106754541397e-03 -5.419048294425010681e-02 1.993160992860794067e-01 -1.605093032121658325e-01 -5.706540867686271667e-02 5.545698851346969604e-02 -3.183442726731300354e-02 1.170340552926063538e-01 -8.663623034954071045e-02 3.446616232395172119e-01 6.856229901313781738e-02 -1.043982580304145813e-01 2.400039285421371460e-01 6.338038295507431030e-02 3.172226846218109131e-01 1.993357986211776733e-01 -3.259307891130447388e-02 1.307226121425628662e-01 3.251623213291168213e-01
-1.864260733127593994e-01 -1.415483206510543823e-01 -2.250559180974960327e-01 1.806253045797348022e-01 -1.558734476566314697e-01 1.810375973582267761e-02 1.136016845703125000e-01 4.914111271500587463e-02 1.742973327636718750e-01 2.305755913257598877e-01 2.086662920191884041e-03 -1.128968875855207443e-02 2.515220344066619873e-01 1.470168977975845337e-01 -7.905307412147521973e-02 2.109812051057815552e-01 -1.352294087409973145e-01 1.585754454135894775e-01 2.585747465491294861e-02 9.829321503639221191e-02 1.404310762882232666e-01 -3.537772595882415771e-01 2.334735542535781860e-01 -3.278711438179016113e-01 5.746548529714345932e-03 2.237394154071807861e-01 1.032478734850883484e-01 3.851311504840850830e-01 -3.124952549114823341e-03 1.011835932731628418e-01 8.036532253026962280e-02 1.274215131998062134e-01
-9.498011320829391479e-02 -2.256895601749420166e-01 -2.743946313858032227e-01 1.829911768436431885e-01 -1.206116378307342529e-01 -3.670987114310264587e-02 1.053290590643882751e-01 1.097973585128784180e-01 3.355866298079490662e-02 7.098913192749023438e-02 4.958522971719503403e-03 1.337580829858779907e-01 2.642548978328704834e-01 1.203590109944343567e-01 -1.440636962652206421e-01 1.756511926651000977e-01 -1.126371994614601135e-01 -2.091693505644798279e-02 5.038153752684593201e-02 1.716756522655487061e-01 2.040385752916336060e-01 -4.566472470760345459e-01 2.401047945022583008e-01 -3.208609521389007568e-01 -1.078765094280242920e-01 8.872500061988830566e-02 1.359715610742568970e-01 2.433592975139617920e-01 3.664952004328370094e-03 7.746002078056335449e-02 2.043715864419937134e-01 1.769620180130004883e-01
-7.473651319742202759e-02 -8.698619902133941650e-02 -3.596289753913879395e-01 -3.397966027259826660e-01 -1.952147036790847778e-01 2.728537917137145996e-01 6.659625470638275146e-02 2.159202694892883301e-01 -3.892754390835762024e-02 -2.155537009239196777e-01 9.479036927223205566e-02 -2.918811142444610596e-01 1.532355844974517822e-01 -9.360693395137786865e-02 1.839792877435684204e-01 -3.580641699954867363e-03 6.392520666122436523e-02 -2.604071795940399170e-02 7.134607434272766113e-02 1.068129092454910278e-01 -1.674422807991504669e-02 -2.001664191484451294e-01 2.504989504814147949e-01 -7.517826557159423828e-02 -2.686624415218830109e-03 -6.269549019634723663e-03 1.248164027929306030e-01 2.513603270053863525e-01 2.785188853740692139e-01 -7.039780914783477783e-02 -6.041384115815162659e-02 2.741841971874237061e-01
-2.177282571792602539e-01 -1.538271754980087280e-01 6.832447648048400879e-02 -1.349316835403442383e-01 -2.662743031978607178e-01 1.345846503973007202e-01 -1.280856281518936157e-01 -1.120696961879730225e-01 -2.650626599788665771e-01 6.232115253806114197e-02 -1.434469223022460938e-01 -1.684321463108062744e-01 2.519813477993011475e-01 -1.486436873674392700e-01 2.617726027965545654e-01 2.283170521259307861e-01 -2.046387344598770142e-01 -1.412321925163269043e-01 -5.025635659694671631e-02 -1.816033273935317993e-01 1.014164239168167114e-01 -7.159096002578735352e-02 3.171521425247192383e-01 -1.880146265029907227e-01 1.182957440614700317e-01 6.937216967344284058e-02 6.210754066705703735e-02 2.499817907810211182e-01 1.440770924091339111e-01 1.490866243839263916e-01 1.260672807693481445e-01 2.569772899150848389e-01
-9.423112869262695312e-02 -3.298203051090240479e-01 1.434635743498802185e-02 -1.535218060016632080e-01 -1.876086741685867310e-02 -8.243949711322784424e-02 -8.011966943740844727e-02 9.213884919881820679e-02 -5.968712642788887024e-02 4.197048768401145935e-02 -2.335402667522430420e-01 -3.432066440582275391e-01 -1.835250854492187500e-01 1.096595823764801025e-01 6.634060293436050415e-02 1.708232760429382324e-01 -1.407951489090919495e-02 -5.770765244960784912e-02 1.593473255634307861e-01 -3.478589951992034912e-01 -1.167471632361412048e-01 -1.725890189409255981e-01 3.646535575389862061e-01 -5.408334732055664062e-02 -1.768547147512435913e-01 9.311914443969726562e-02 2.229817062616348267e-01 2.567299902439117432e-01 2.354224175214767456e-01 -1.905282884836196899e-01 2.672369033098220825e-02 4.800472036004066467e-02
-9.224251657724380493e-02 -3.288141787052154541e-01 -6.898397579789161682e-03 1.038001850247383118e-01 -1.737376749515533447e-01 2.609749790281057358e-03 2.212973237037658691e-01 1.804234087467193604e-01 -4.035452306270599365e-01 -8.207025378942489624e-02 1.486077159643173218e-01 -4.519553482532501221e-02 3.209099769592285156e-01 1.074575856328010559e-01 2.207898348569869995e-02 7.647147029638290405e-02 -1.280600428581237793e-01 -1.571506261825561523e-02 -1.443958375602960587e-02 -9.599602967500686646e-02 3.120207488536834717e-01 3.641362488269805908e-02 6.875271350145339966e-02 1.436014771461486816e-01 -3.393743634223937988e-01 -1.119151487946510315e-01 -2.851057797670364380e-02 1.190284863114356995e-01 1.808477938175201416e-01 1.597309410572052002e-01 2.166265696287155151e-01 2.198367118835449219e-01
-1.208264753222465515e-01 -7.395406812429428101e-02 -5.663916468620300293e-02 -6.245102360844612122e-02 -2.774311006069183350e-01 -1.793946325778961182e-02 -2.375011891126632690e-01 1.680701822042465210e-01 -1.914668828248977661e-01 -5.457698926329612732e-02 -2.775709331035614014e-01 -3.923836648464202881e-01 1.638205200433731079e-01 1.404626220464706421e-01 4.024593532085418701e-02 7.883691042661666870e-02 -3.061587214469909668e-01 -1.896055787801742554e-01 4.705741629004478455e-02 -1.631535403430461884e-02 3.898883983492851257e-02 -1.975455284118652344e-01 2.323151081800460815e-01 -7.359497994184494019e-02 1.314246356487274170e-01 -4.689366742968559265e-02 5.452471971511840820e-02 1.527692824602127075e-01 2.323381602764129639e-02 3.600107133388519287e-02 3.822520002722740173e-02 4.523867964744567871e-01
-5.488150939345359802e-02 -4.337227344512939453e-01 -3.556869328022003174e-01 -3.614512830972671509e-02 -1.240680515766143799e-01 -1.323269400745630264e-02 -4.972030967473983765e-02 2.493220865726470947e-01 -5.243058875203132629e-02 3.443404138088226318e-01 -1.100229620933532715e-01 1.745359599590301514e-02 1.594548821449279785e-01 -1.027406230568885803e-01 1.335891932249069214e-01 -2.457032948732376099e-01 7.443910092115402222e-02 2.494993209838867188e-01 2.545877546072006226e-02 2.981078112497925758e-03 2.581566572189331055e-01 -2.065074741840362549e-01 1.405227929353713989e-01 -9.324404597282409668e-02 -2.328071296215057373e-01 8.581269532442092896e-02 1.107316762208938599e-01 1.204505860805511475e-01 7.238133996725082397e-02 1.542774587869644165e-01 1.142122223973274231e-01 -1.277786791324615479e-01
-2.944630570709705353e-02 -4.089457988739013672e-01 -2.757801413536071777e-01 1.948540508747100830e-01 -1.315052211284637451e-01 2.069168239831924438e-01 2.666753530502319336e-01 2.989700064063072205e-02 2.117716521024703979e-02 3.952208906412124634e-02 1.831852272152900696e-02 -9.904909133911132812e-02 7.766979932785034180e-02 -1.559489369392395020e-01 3.150064647197723389e-01 1.910938471555709839e-01 -7.478772848844528198e-02 9.789436310529708862e-02 1.893754862248897552e-02 -1.931902468204498291e-01 2.206677943468093872e-01 2.025705948472023010e-02 1.406573206186294556e-01 -7.647622376680374146e-03 -1.579435616731643677e-01 2.394639402627944946e-01 1.446664929389953613e-01 3.187336325645446777e-01 -2.710960805416107178e-01 -1.172131160274147987e-03 7.914504408836364746e-02 -3.358757123351097107e-02
2.789633721113204956e-02 -4.181413352489471436e-01 -2.030647248029708862e-01 8.665690571069717407e-02 -2.242221683263778687e-01 1.229477971792221069e-01 -9.464639425277709961e-02 2.855166792869567871e-01 1.212992668151855469e-01 1.198104992508888245e-01 6.597818806767463684e-03 -4.388937354087829590e-01 1.428889855742454529e-02 -9.237375855445861816e-02 5.701516568660736084e-02 2.962495759129524231e-02 3.491433337330818176e-02 8.775656670331954956e-02 -7.482164073735475540e-03 -2.733229696750640869e-01 7.766086608171463013e-02 -3.018994927406311035e-01 2.015530765056610107e-01 2.109487205743789673e-01 2.374343425035476685e-01 -2.174791879951953888e-02 1.905260048806667328e-02 2.117280811071395874e-01 8.944205939769744873e-03 -9.160222858190536499e-02 8.902335166931152344e-02 2.730678953230381012e-02
-9.223116189241409302e-02 -2.184636192396283150e-03 -1.868935972452163696e-01 6.495869904756546021e-02 -2.744783461093902588e-01 1.169183179736137390e-01 6.428246945142745972e-02 6.252667307853698730e-02 -3.589108884334564209e-01 1.865206658840179443e-01 -1.050935238599777222e-01 -1.987862437963485718e-01 4.593145474791526794e-02 -1.617980897426605225e-01 4.291380569338798523e-02 2.298763841390609741e-01 -1.433267593383789062e-01 -4.606265574693679810e-02 3.488996028900146484e-01 -2.110474556684494019e-02 7.624232769012451172e-02 -1.043324768543243408e-01 2.780170142650604248e-01 -1.354544758796691895e-01 -5.620956048369407654e-02 -1.221431642770767212e-01 2.995508611202239990e-01 2.333443164825439453e-01 3.399966955184936523e-01 7.146818097680807114e-03 1.457895338535308838e-01 4.250776767730712891e-02
2.267142198979854584e-02 2.092631161212921143e-01 -3.493818044662475586e-01 -1.466491967439651489e-01 -1.574270576238632202e-01 -1.763092875480651855e-01 -8.786027878522872925e-02 -4.615621268749237061e-02 -7.005419582128524780e-02 9.324765950441360474e-02 -8.584668487310409546e-02 -9.061462432146072388e-02 2.696400880813598633e-01 -7.795625180006027222e-02 -6.197307258844375610e-02 3.001077771186828613e-01 -5.263467431068420410e-01 -3.127536550164222717e-02 -2.160027809441089630e-02 -2.018529027700424194e-01 -1.326306462287902832e-01 -8.866081479936838150e-04 6.689354032278060913e-02 -9.151336736977100372e-03 1.419395953416824341e-01 1.262432802468538284e-02 1.408894062042236328e-01 2.951631247997283936e-01 1.367282122373580933e-01 8.017809689044952393e-02 8.529108762741088867e-02 2.085094153881072998e-01
1.126443222165107727e-01 -2.582806944847106934e-01 -4.814618453383445740e-02 -1.873118579387664795e-01 -8.940471336245536804e-03 -8.820055052638053894e-03 1.185524016618728638e-01 2.077980488538742065e-01 -2.379564046859741211e-01 1.772631555795669556e-01 7.339801639318466187e-02 -7.311314344406127930e-02 5.553504452109336853e-02 -9.836852550506591797e-02 2.158981412649154663e-01 3.418668508529663086e-01 -2.523573040962219238e-01 -5.014329799450933933e-04 9.185105562210083008e-02 -7.624232023954391479e-02 1.816381961107254028e-01 -2.005028426647186279e-01 -6.378764286637306213e-03 3.231763541698455811e-01 -1.838333159685134888e-01 -4.616826772689819336e-02 -1.717034913599491119e-02 8.518224209547042847e-02 -1.791891902685165405e-01 -1.622131466865539551e-01 2.864476740360260010e-01 3.334962427616119385e-01
2.631439566612243652e-01 -2.658878862857818604e-01 -2.373870015144348145e-01 3.470868170261383057e-01 -9.211697429418563843e-02 4.567835014313459396e-03 6.970768421888351440e-02 1.743080317974090576e-01 1.016190499067306519e-01 2.765153944492340088e-01 -4.777738824486732483e-02 -2.198768593370914459e-02 6.079610437154769897e-02 8.718176186084747314e-02 1.265580952167510986e-01 -2.195657342672348022e-01 -1.449770629405975342e-01 -1.877447217702865601e-01 -4.205719567835330963e-03 -1.345481574535369873e-01 -2.752847969532012939e-03 -6.834537535905838013e-02 8.442809432744979858e-02 -1.729360222816467285e-01 1.779190301895141602e-01 1.450380384922027588e-01 3.702377155423164368e-02 4.495932757854461670e-01 1.110585704445838928e-01 7.245661318302154541e-02 2.896880172193050385e-02 2.892953157424926758e-01
-1.802721470594406128e-01 -1.415251940488815308e-01 -2.328113466501235962e-01 1.928763091564178467e-01 -5.202732980251312256e-02 -5.066942423582077026e-02 9.245587885379791260e-02 1.034135520458221436e-01 7.496619969606399536e-02 1.159680560231208801e-01 -1.412537544965744019e-01 8.445024490356445312e-02 2.661548852920532227e-01 -4.606703296303749084e-03 -4.675796721130609512e-03 1.797758042812347412e-01 -1.995211988687515259e-01 1.062177270650863647e-01 5.639860033988952637e-02 4.224299453198909760e-03 3.366049826145172119e-01 -3.994764983654022217e-01 1.364095062017440796e-01 -3.654764890670776367e-01 -4.603379964828491211e-02 2.134292125701904297e-01 1.886431425809860229e-01 2.178806066513061523e-01 -3.624308109283447266e-02 9.478543698787689209e-02 2.190566360950469971e-01 1.176111400127410889e-01
-1.000865027308464050e-01 -2.204409101977944374e-03 -1.502059549093246460e-01 -8.176396787166595459e-02 -4.435473382472991943e-01 2.485500127077102661e-01 4.842072352766990662e-02 7.305165380239486694e-02 -2.539513707160949707e-01 -1.299557089805603027e-01 -5.454433336853981018e-02 -2.591491639614105225e-01 6.138560175895690918e-02 -3.073415532708168030e-02 5.961586907505989075e-02 1.433356851339340210e-01 -7.617955654859542847e-02 -1.740448623895645142e-01 -2.012680098414421082e-02 3.982548788189888000e-02 1.080522388219833374e-01 -2.469221353530883789e-01 2.906998991966247559e-01 -1.998800337314605713e-01 -8.155200630426406860e-02 -3.434525802731513977e-02 6.711298972368240356e-02 9.113326668739318848e-02 2.460727244615554810e-01 2.146091759204864502e-01 8.799020946025848389e-02 3.795154094696044922e-01
3.792879357933998108e-02 -2.218495756387710571e-01 -1.840913891792297363e-01 -4.070649854838848114e-03 -1.248908117413520813e-01 -6.751222908496856689e-02 6.905370391905307770e-03 1.264327019453048706e-01 1.845237314701080322e-01 4.323575273156166077e-02 -3.938996195793151855e-01 -3.823427855968475342e-02 2.308117896318435669e-01 3.856509178876876831e-02 1.328358333557844162e-02 9.468374401330947876e-02 -2.323686778545379639e-01 6.174135580658912659e-02 1.033343002200126648e-01 1.176576241850852966e-01 -4.384211206343024969e-04 -4.044201076030731201e-01 1.947287321090698242e-01 -2.597841024398803711e-01 9.650910273194313049e-03 1.109697669744491577e-01 5.627348273992538452e-02 1.156866103410720825e-01 -1.642153263092041016e-01 1.290390789508819580e-01 3.239221870899200439e-01 3.066226541996002197e-01
-1.415525525808334351e-01 -1.378029435873031616e-01 -3.198756277561187744e-01 1.149566769599914551e-01 5.062917247414588928e-02 8.245923370122909546e-02 2.050658911466598511e-01 2.997856140136718750e-01 6.339577585458755493e-02 2.021565139293670654e-01 -1.744758337736129761e-01 -1.118946149945259094e-01 1.404819488525390625e-01 -2.473781406879425049e-01 3.642270714044570923e-02 -9.041506052017211914e-02 3.169123083353042603e-02 4.937931150197982788e-02 -6.541607528924942017e-02 -1.671104133129119873e-01 2.265065014362335205e-01 -2.791261970996856689e-01 -1.488895807415246964e-02 -2.127907574176788330e-01 -1.502018719911575317e-01 1.578402891755104065e-02 7.766064256429672241e-02 4.178194503765553236e-04 8.606924116611480713e-02 4.815821945667266846e-01 4.914561659097671509e-02 2.119399756193161011e-01
-1.646616905927658081e-01 -3.787600100040435791e-01 -3.140611648559570312e-01 6.734342873096466064e-02 -6.792379915714263916e-02 -1.437851972877979279e-02 -6.516569107770919800e-02 4.111213237047195435e-02 -7.219911366701126099e-02 1.149780899286270142e-01 -4.385424032807350159e-02 -5.264005661010742188e-01 2.628608979284763336e-02 2.228510826826095581e-01 2.968833595514297485e-02 3.377196937799453735e-02 -2.794468104839324951e-01 1.078363955020904541e-01 2.160904258489608765e-01 8.117025345563888550e-02 -1.400381028652191162e-01 -2.727859281003475189e-02 1.898588538169860840e-01 1.427362263202667236e-01 1.692090183496475220e-02 5.874740704894065857e-02 1.658366173505783081e-01 7.123150676488876343e-02 1.283935904502868652e-01 -4.505364969372749329e-02 -3.996951878070831299e-02 2.991129457950592041e-01
-1.583382785320281982e-01 -2.582693397998809814e-01 4.180012643337249756e-02 -1.171402782201766968e-01 -2.084940224885940552e-01 2.068935334682464600e-01 -2.058530040085315704e-02 1.406037807464599609e-01 -2.445617616176605225e-01 1.625993698835372925e-01 -1.376776099205017090e-01 -1.549711227416992188e-01 1.878368407487869263e-01 1.949528977274894714e-02 -2.280053198337554932e-01 2.495964169502258301e-01 -1.386846750974655151e-01 -1.649152189493179321e-01 3.470771610736846924e-01 -3.611585199832916260e-01 1.159571781754493713e-01 -2.991013228893280029e-01 -7.623291760683059692e-02 1.223082770593464375e-03 4.098382964730262756e-02 6.320177763700485229e-02 7.407279312610626221e-02 1.571868658065795898e-01 2.391069978475570679e-01 -3.985406085848808289e-02 1.391160394996404648e-02 7.905303686857223511e-02
4.763297364115715027e-02 -3.700063824653625488e-01 -1.114986836910247803e-01 -7.852304726839065552e-02 -6.515155732631683350e-02 2.471725940704345703e-01 -3.554176911711692810e-02 3.336775600910186768e-01 -1.617506742477416992e-01 1.129627600312232971e-01 -1.342593729496002197e-01 -9.406538307666778564e-02 2.808261513710021973e-01 -1.741491705179214478e-01 5.243757367134094238e-02 1.369190365076065063e-01 -2.171374112367630005e-01 -3.675306439399719238e-01 1.908460259437561035e-01 -2.377070635557174683e-01 -1.594114303588867188e-02 -2.288763411343097687e-02 1.165701970458030701e-01 6.994944810867309570e-02 4.508788138628005981e-02 2.322303354740142822e-01 1.576762050390243530e-01 1.218039095401763916e-01 7.985319197177886963e-02 -3.515780344605445862e-02 -2.618570923805236816e-01 -3.927775472402572632e-02
-2.372142076492309570e-01 -1.832459568977355957e-01 -5.669652298092842102e-02 2.027348279953002930e-01 6.487915664911270142e-02 5.684475600719451904e-02 -9.692746400833129883e-02 7.007888704538345337e-02 -1.055348441004753113e-01 5.270205438137054443e-02 -5.811040289700031281e-03 -7.175154983997344971e-02 2.049925923347473145e-01 1.821734011173248291e-01 3.367974162101745605e-01 -1.389608625322580338e-02 -1.745314449071884155e-01 4.386112466454505920e-02 3.902994841337203979e-02 -3.328490257263183594e-01 1.180372163653373718e-01 -1.969380676746368408e-02 1.407325547188520432e-02 5.557373166084289551e-02 -3.945245146751403809e-01 3.432990312576293945e-01 2.618530392646789551e-02 3.111399114131927490e-01 -1.078969314694404602e-01 -1.090265810489654541e-01 2.658577859401702881e-01 9.298206865787506104e-02
1.505465805530548096e-01 -1.423350870609283447e-01 -2.102679163217544556e-01 -1.438252925872802734e-01 1.857330352067947388e-01 -1.513101011514663696e-01 3.148720785975456238e-02 1.255728900432586670e-01 -1.439632624387741089e-01 1.633708477020263672e-01 3.193075060844421387e-01 -2.017374932765960693e-01 3.277471065521240234e-01 1.069704145193099976e-01 -5.030427128076553345e-03 4.732363298535346985e-02 -7.889009267091751099e-02 1.201521083712577820e-01 8.934479206800460815e-02 -1.826732456684112549e-01 2.061787247657775879e-02 -4.164841771125793457e-01 -2.287869900465011597e-01 4.481219872832298279e-02 -2.612886019051074982e-02 1.106296181678771973e-01 -5.930470302700996399e-03 5.179854854941368103e-02 1.629038304090499878e-01 1.203721985220909119e-01 3.342143595218658447e-01 2.195815891027450562e-01
1.511195749044418335e-01 -8.282389491796493530e-02 -1.695270240306854248e-01 -1.565785557031631470e-01 4.301056638360023499e-02 -1.522305756807327271e-01 -1.627432405948638916e-01 6.470471620559692383e-02 -1.318435966968536377e-01 3.500933945178985596e-02 4.042818769812583923e-02 -2.315554916858673096e-01 1.231790408492088318e-01 9.278381615877151489e-02 6.536741554737091064e-02 -1.406503766775131226e-01 8.288551121950149536e-03 -3.554915487766265869e-01 -7.868316024541854858e-02 -4.780488610267639160e-01 2.243426144123077393e-01 -1.723584383726119995e-01 1.090682148933410645e-01 5.895249918103218079e-02 -2.818611077964305878e-02 -5.792554933577775955e-03 -8.542813360691070557e-02 3.327236771583557129e-01 2.126464992761611938e-01 2.031416743993759155e-01 2.787799239158630371e-01 -6.715174298733472824e-03
-1.868678629398345947e-01 9.616839885711669922e-02 -3.248212337493896484e-01 4.071486741304397583e-02 -3.456633388996124268e-01 -7.423344254493713379e-02 -3.670006096363067627e-01 -7.355504482984542847e-02 -5.795254185795783997e-02 1.345909386873245239e-01 -1.506304740905761719e-01 -2.621384561061859131e-01 7.386671006679534912e-02 -1.963833570480346680e-01 -3.302438929677009583e-02 1.020876169204711914e-01 -1.046148613095283508e-01 -1.508569121360778809e-01 6.667531281709671021e-02 -1.439668051898479462e-02 1.448010057210922241e-01 -2.325946651399135590e-02 1.566167920827865601e-01 5.841203406453132629e-02 -1.107197552919387817e-01 -6.489980965852737427e-03 3.426796197891235352e-02 3.164287209510803223e-01 8.298048377037048340e-02 -7.060318440198898315e-02 3.935666084289550781e-01 2.167623639106750488e-01
3.456776589155197144e-02 -1.172327697277069092e-01 -6.079751849174499512e-01 1.859960854053497314e-01 -7.255994528532028198e-02 1.276699006557464600e-01 1.152722388505935669e-01 -6.026645004749298096e-02 5.582863837480545044e-02 4.811618849635124207e-02 -6.062163040041923523e-02 -1.858200430870056152e-01 -9.714246727526187897e-03 1.866432577371597290e-01 1.754759848117828369e-01 -9.988571982830762863e-04 -8.105193823575973511e-02 7.296823710203170776e-02 -9.092617034912109375e-02 -2.979831099510192871e-01 3.445759788155555725e-02 -2.478892058134078979e-01 1.574036926031112671e-01 -2.682747542858123779e-01 -1.905718073248863220e-02 1.919931918382644653e-01 2.661976516246795654e-01 1.153269112110137939e-01 -1.504731625318527222e-01 6.877124309539794922e-02 1.151457875967025757e-01 -5.132953077554702759e-02
5.297223478555679321e-02 -2.374830394983291626e-01 -2.513030469417572021e-01 1.224455889314413071e-02 1.244681030511856079e-01 -1.050298451445996761e-03 -6.542053818702697754e-02 1.015907898545265198e-01 2.130913883447647095e-01 7.347315549850463867e-02 1.625023484230041504e-01 9.196770191192626953e-02 2.437389492988586426e-01 7.326220627874135971e-03 -2.165514975786209106e-01 9.466676414012908936e-02 -1.803217381238937378e-01 1.553612649440765381e-01 2.613062858581542969e-01 -3.392653167247772217e-01 7.691976428031921387e-02 -1.785447746515274048e-01 -9.714277088642120361e-02 2.810601294040679932e-01 1.330743283033370972e-01 1.779009774327278137e-02 1.879320740699768066e-01 1.506362855434417725e-01 1.657525151968002319e-01 2.818731665611267090e-01 1.916169822216033936e-01 2.459039390087127686e-01
8.681070804595947266e-02 -7.675732672214508057e-02 -2.965265214443206787e-01 -2.236439734697341919e-01 8.465362712740898132e-03 2.575929462909698486e-01 4.248953983187675476e-02 1.238283142447471619e-01 2.598668336868286133e-01 2.153680473566055298e-01 -2.815073356032371521e-03 -1.557329297065734863e-01 2.730680704116821289e-01 3.410891890525817871e-01 3.581140562891960144e-02 3.065934181213378906e-01 -1.414919793605804443e-01 8.508522808551788330e-02 -9.068492799997329712e-02 -5.061061680316925049e-02 4.817613959312438965e-02 -1.548337638378143311e-01 1.573449373245239258e-02 1.954199671745300293e-01 -2.750242948532104492e-01 8.343598246574401855e-02 3.744490444660186768e-02 1.101167351007461548e-01 2.601237595081329346e-01 2.175766974687576294e-01 -1.460621356964111328e-01 7.386892288923263550e-02
-1.098554283380508423e-01 1.259216070175170898e-01 -3.764190077781677246e-01 1.524011883884668350e-02 -3.150696158409118652e-01 -2.659819424152374268e-01 -8.149987459182739258e-02 -8.228176087141036987e-02 -1.791972517967224121e-01 3.647237271070480347e-02 -3.318024799227714539e-02 -8.681202679872512817e-02 3.111526370048522949e-01 -3.365613892674446106e-02 8.333674073219299316e-02 3.663410991430282593e-02 -2.869189381599426270e-01 2.255469411611557007e-01 1.195551976561546326e-01 4.862272739410400391e-02 -8.354298770427703857e-02 6.977509241551160812e-03 1.969166845083236694e-01 5.626119300723075867e-02 7.657568156719207764e-02 -1.131919100880622864e-01 6.121035292744636536e-02 2.886848151683807373e-01 2.367903441190719604e-01 1.896608062088489532e-02 1.266862303018569946e-01 3.483495712280273438e-01
-1.690303236246109009e-01 -1.098473146557807922e-01 -3.272325396537780762e-01 3.423213958740234375e-01 -1.800043880939483643e-01 2.980558872222900391e-01 1.007631644606590271e-01 -2.769914455711841583e-02 9.841039031744003296e-02 -1.653976142406463623e-01 8.623643219470977783e-02 3.133955225348472595e-02 8.964534103870391846e-02 -4.365184158086776733e-02 8.443186432123184204e-02 -1.160835176706314087e-01 -1.334525197744369507e-01 -4.952966049313545227e-02 2.221903800964355469e-01 -2.963020205497741699e-01 8.041165769100189209e-02 -1.175792962312698364e-01 1.416739076375961304e-01 1.785274036228656769e-02 -2.040143609046936035e-01 2.731779813766479492e-01 6.795629858970642090e-02 2.880195975303649902e-01 -1.589944064617156982e-01 -4.114918038249015808e-02 2.622420489788055420e-01 1.710556149482727051e-01
-7.104137539863586426e-02 5.348413810133934021e-02 -4.264357089996337891e-01 -6.502693146467208862e-02 -1.117182001471519470e-01 1.905154585838317871e-01 7.099954038858413696e-02 2.002394646406173706e-01 9.061655402183532715e-02 1.384954005479812622e-01 4.690120369195938110e-02 5.275608226656913757e-02 2.374464571475982666e-01 -5.557156354188919067e-02 2.543990015983581543e-01 1.388126164674758911e-01 -2.433049976825714111e-01 1.856082677841186523e-01 -1.787581145763397217e-01 -1.749801039695739746e-01 1.034469231963157654e-01 -2.494541108608245850e-01 2.154057323932647705e-01 -2.531585097312927246e-01 1.709526032209396362e-01 2.618237733840942383e-01 2.052602618932723999e-01 5.041603371500968933e-02 -1.820293366909027100e-01 1.439014673233032227e-01 3.418391570448875427e-03 1.813433691859245300e-02
-3.131484240293502808e-02 7.807362824678421021e-02 -2.240269184112548828e-01 -3.075015842914581299e-01 -3.729996085166931152e-01 4.519150778651237488e-02 2.038777433335781097e-02 -2.645384334027767181e-02 -1.820968091487884521e-01 -3.624904900789260864e-02 -2.660961747169494629e-01 -4.003592580556869507e-02 1.823015511035919189e-01 -5.384704098105430603e-02 -7.223040610551834106e-02 2.455297261476516724e-01 -3.330789506435394287e-02 -1.823245882987976074e-01 2.939223349094390869e-01 -1.682989150285720825e-01 -7.683400809764862061e-02 -4.340909793972969055e-02 -1.208920404314994812e-01 3.790989890694618225e-02 -2.662215232849121094e-01 1.393859982490539551e-01 1.418274492025375366e-01 2.232848554849624634e-01 3.362196683883666992e-01 -3.972168266773223877e-02 1.833131164312362671e-01 1.263667941093444824e-01
-2.792548015713691711e-02 -4.181523621082305908e-01 -2.285789847373962402e-01 -1.277978271245956421e-01 -1.253888010978698730e-01 -2.246043831110000610e-02 -9.552063420414924622e-03 1.145502701401710510e-01 -1.514792591333389282e-01 -2.321396768093109131e-01 2.004864960908889771e-01 -1.362939029932022095e-01 2.870545387268066406e-01 1.719254702329635620e-01 8.879083395004272461e-02 -5.440692603588104248e-02 -1.684533655643463135e-01 -1.862541288137435913e-01 -5.685790255665779114e-02 -1.431403160095214844e-01 4.422669112682342529e-01 -8.229472488164901733e-02 7.764963805675506592e-02 -5.501471459865570068e-02 -3.269346058368682861e-02 -9.657456725835800171e-02 -2.403399646282196045e-01 3.053546510636806488e-02 8.126375079154968262e-02 5.206758528947830200e-02 1.867416054010391235e-01 2.375795096158981323e-01
-5.709752440452575684e-02 -3.835918307304382324e-01 -2.646682858467102051e-01 -1.506345570087432861e-01 -1.290298104286193848e-01 -1.677354425191879272e-02 1.059914976358413696e-01 1.278226524591445923e-01 1.161723360419273376e-01 8.133445680141448975e-02 9.242423623800277710e-02 -8.957873284816741943e-02 3.078288137912750244e-01 1.570594608783721924e-01 -2.609446458518505096e-02 -5.158181115984916687e-02 -1.415155176073312759e-02 1.267819702625274658e-01 9.081501513719558716e-02 -1.940777003765106201e-01 2.124634683132171631e-01 -1.388116627931594849e-01 2.245333790779113770e-01 -1.280522942543029785e-01 -4.659110903739929199e-01 -1.487300097942352295e-01 -4.352771490812301636e-02 1.360634714365005493e-01 6.255234032869338989e-02 -1.065604016184806824e-01 -2.572514414787292480e-01 1.358345150947570801e-01
-1.880206614732742310e-01 7.581026293337345123e-03 -1.939944922924041748e-01 -2.909307181835174561e-01 -3.257583081722259521e-01 1.589963734149932861e-01 -1.010182499885559082e-01 1.587316859513521194e-03 -1.516763269901275635e-01 2.675774693489074707e-01 1.115489006042480469e-02 -1.565221846103668213e-01 1.927613019943237305e-01 4.590901546180248260e-03 6.495717167854309082e-02 1.454831007868051529e-02 -3.121765851974487305e-01 -1.011423841118812561e-01 8.660837262868881226e-02 1.083367541432380676e-01 -1.315243095159530640e-01 -2.315998449921607971e-02 2.370459437370300293e-01 -3.082507550716400146e-01 -9.366238117218017578e-02 2.871840447187423706e-02 9.719980508089065552e-02 1.998124867677688599e-01 1.559077948331832886e-01 1.745762228965759277e-01 1.915937066078186035e-01 3.056892454624176025e-01
-3.122189082205295563e-02 -1.198364123702049255e-01 -1.217893064022064209e-01 -9.906620532274246216e-02 -2.942002713680267334e-01 1.836372464895248413e-01 -9.872142225503921509e-02 3.329468667507171631e-01 1.620471775531768799e-01 1.208859682083129883e-02 -1.547311395406723022e-01 3.482612548395991325e-03 4.321565330028533936e-01 -2.319720387458801270e-01 1.835141927003860474e-01 2.575773298740386963e-01 1.195350810885429382e-01 -3.252929821610450745e-02 -1.350157111883163452e-01 -3.808529302477836609e-02 7.030559331178665161e-02 -6.047221273183822632e-02 1.045215800404548645e-01 1.515511423349380493e-01 -1.640212237834930420e-01 1.587236225605010986e-01 1.850990504026412964e-01 -5.820856615900993347e-02 2.272085100412368774e-01 -4.161351546645164490e-02 2.498693019151687622e-01 2.124465554952621460e-01
-3.935258090496063232e-02 -2.243589311838150024e-01 -1.505302637815475464e-01 -1.937595456838607788e-01 -1.052607148885726929e-01 3.617514669895172119e-01 -3.289601579308509827e-02 3.316810131072998047e-01 2.005064338445663452e-01 1.094157770276069641e-01 -1.551821827888488770e-01 -3.787239193916320801e-01 1.894800812005996704e-01 -2.440333366394042969e-02 -1.217611059546470642e-01 3.855341300368309021e-02 -2.387358099222183228e-01 -1.342172473669052124e-01 4.978842288255691528e-02 -9.180542081594467163e-02 8.673954755067825317e-02 -2.131598293781280518e-01 1.429153531789779663e-01 -4.931731894612312317e-02 9.076668880879878998e-03 -6.261169165372848511e-02 1.575061380863189697e-01 -8.363841474056243896e-02 3.447714149951934814e-01 1.058899611234664917e-02 6.078698858618736267e-02 2.053309679031372070e-01
-1.771840900182723999e-01 -1.872234791517257690e-02 -1.746004968881607056e-01 -6.683411449193954468e-02 -2.161307334899902344e-01 9.223875403404235840e-02 -1.355290263891220093e-01 -8.626683056354522705e-02 -3.366616070270538330e-01 4.238939285278320312e-02 -2.867492139339447021e-01 -3.446234166622161865e-01 2.778276503086090088e-01 -1.777242310345172882e-02 -1.149023696780204773e-01 4.820893704891204834e-02 -2.081559598445892334e-01 -8.209221810102462769e-02 2.636205963790416718e-02 2.892493642866611481e-02 1.919110864400863647e-02 -4.863167926669120789e-02 5.255343392491340637e-02 -1.329241245985031128e-01 -7.305216975510120392e-03 1.316200196743011475e-01 2.168649882078170776e-01 3.475052118301391602e-01 -1.765931770205497742e-02 -4.532174021005630493e-02 3.051828444004058838e-01 2.961079776287078857e-01
[truncated: 3,269,270 more chars]
