# Supplementary material for: The Language of Innovation
Source: PLoS One. 2020 Apr 30;15(4):e0230107. doi: 10.1371/journal.pone.0230107 (PMC7194493; doi:10.1371/journal.pone.0230107)
Supplement: S17 File — (GZ) [file pone.0230107.s017.tar.gz › 1995-1999/V2Run_29_VS_4500_embeddings1995-1999ED32.txt]

1.917161643505096436e-01 1.204072311520576477e-01 -2.351166605949401855e-01 -1.700598448514938354e-01 -1.802365034818649292e-01 5.342811346054077148e-02 1.321571767330169678e-01 -1.142613664269447327e-01 -3.551662862300872803e-01 2.511543221771717072e-02 8.198139816522598267e-02 -2.710257470607757568e-01 -1.375778019428253174e-01 1.323957741260528564e-01 3.168232142925262451e-01 2.137339487671852112e-02 -7.542946189641952515e-02 2.004103213548660278e-01 -2.320152074098587036e-01 -1.508706063032150269e-01 2.343742921948432922e-02 -4.606954380869865417e-02 1.379594653844833374e-01 -3.087907731533050537e-01 -1.301180273294448853e-01 -1.660026758909225464e-01 1.427480578422546387e-01 -3.487998247146606445e-01 4.196315712761133909e-04 1.677997708320617676e-01 1.564583741128444672e-02 3.917858935892581940e-03
7.804237306118011475e-02 7.964356243610382080e-02 -1.286948472261428833e-01 1.403336226940155029e-01 -1.125250607728958130e-01 1.799122430384159088e-02 2.471095696091651917e-02 -3.019864857196807861e-01 -4.654223918914794922e-01 2.298704236745834351e-01 -1.187768429517745972e-01 -5.703851208090782166e-02 1.862304843962192535e-02 -1.438126862049102783e-01 3.654036223888397217e-01 -1.425891518592834473e-01 -2.069884985685348511e-01 -8.156439661979675293e-02 3.859802335500717163e-02 -1.832944452762603760e-01 -1.891102939844131470e-01 -8.998309075832366943e-02 7.678375113755464554e-03 -8.225268125534057617e-02 2.460186555981636047e-02 -2.970345914363861084e-01 2.016431838274002075e-01 7.413033396005630493e-02 4.910941701382398605e-03 1.147700324654579163e-01 -1.636581867933273315e-01 -2.730937600135803223e-01
-5.903511121869087219e-02 8.108513057231903076e-02 -3.214569091796875000e-01 -2.128170989453792572e-02 -1.779942214488983154e-01 2.436443120241165161e-01 -1.229104101657867432e-01 -1.230938881635665894e-01 -4.211603105068206787e-01 9.418194741010665894e-02 4.283833131194114685e-02 -5.199813470244407654e-02 -1.044025272130966187e-01 2.670520842075347900e-01 5.646563321352005005e-02 2.544662058353424072e-01 -7.413460314273834229e-02 -1.348492652177810669e-01 -1.161337345838546753e-01 -6.828819960355758667e-02 4.200227186083793640e-02 -3.556812554597854614e-02 -5.278713069856166840e-03 -1.563912034034729004e-01 -8.354623615741729736e-02 -5.036319494247436523e-01 -2.022053301334381104e-01 -2.900676243007183075e-02 -8.448606729507446289e-02 -7.211625576019287109e-02 4.331373423337936401e-02 -1.949143558740615845e-01
-2.976144477725028992e-02 2.411393076181411743e-01 -1.934526562690734863e-01 2.670210003852844238e-01 -2.307683974504470825e-01 4.937539249658584595e-02 -6.012471392750740051e-02 -2.784262597560882568e-01 -2.807218432426452637e-01 8.304860442876815796e-02 2.566606998443603516e-01 -1.816733777523040771e-01 -2.037087082862854004e-01 1.490787118673324585e-01 2.259886115789413452e-01 3.611703589558601379e-02 3.096455894410610199e-02 1.781000792980194092e-01 8.892507106065750122e-02 -2.660073041915893555e-01 1.762155592441558838e-01 -2.577279210090637207e-01 1.454819142818450928e-01 -3.305549174547195435e-02 2.965723164379596710e-02 -4.838277772068977356e-02 2.366897016763687134e-01 -2.032291889190673828e-02 -1.273069679737091064e-01 1.431448906660079956e-01 -7.248308509588241577e-02 2.490964829921722412e-01
9.627548046410083771e-03 1.098913475871086121e-01 -2.029824703931808472e-01 1.164908148348331451e-02 -3.885645866394042969e-01 2.189451307058334351e-01 -1.631899625062942505e-01 -2.621694207191467285e-01 -2.641175091266632080e-01 2.553977370262145996e-01 2.673318088054656982e-01 1.561458408832550049e-01 4.269672930240631104e-02 1.680652610957622528e-02 3.870078176259994507e-02 1.529282480478286743e-01 -3.706166893243789673e-02 3.386738896369934082e-02 -7.814300060272216797e-02 5.796687211841344833e-03 2.457582503557205200e-01 -1.028902903199195862e-01 1.149626970291137695e-01 8.258247375488281250e-02 1.416590716689825058e-02 -3.025836646556854248e-01 2.150766253471374512e-01 -2.424645274877548218e-01 1.633074320852756500e-02 -2.516260184347629547e-02 2.084730714559555054e-01 -2.313883751630783081e-01
1.219761371612548828e-02 8.672413975000381470e-02 -3.061651885509490967e-01 -9.825132042169570923e-02 -3.393482267856597900e-01 1.330585330724716187e-01 -2.434935420751571655e-02 -9.085810929536819458e-02 -1.969981342554092407e-01 1.802794039249420166e-01 2.150441110134124756e-01 -2.273660451173782349e-01 -2.629099190235137939e-01 -9.518025815486907959e-02 1.383660435676574707e-01 4.647105187177658081e-02 -3.080707490444183350e-01 2.633150815963745117e-01 1.050078719854354858e-01 -6.460334360599517822e-02 8.370964229106903076e-02 5.770139396190643311e-02 5.099783837795257568e-02 -1.131925508379936218e-01 6.495179235935211182e-02 -3.374549746513366699e-01 -1.001657992601394653e-01 -1.689383089542388916e-01 -1.179463416337966919e-01 -4.798226058483123779e-02 2.497833073139190674e-01 -1.950129419565200806e-01
-1.600373536348342896e-02 3.362265825271606445e-01 -5.264986157417297363e-01 -1.487774997949600220e-01 -2.257708460092544556e-01 1.041808277368545532e-01 3.840390220284461975e-02 -2.667263746261596680e-01 -7.789676636457443237e-02 9.144911915063858032e-02 7.082709670066833496e-02 8.400989323854446411e-02 -3.888988867402076721e-02 6.735832244157791138e-02 3.630798161029815674e-01 -1.292629092931747437e-01 1.995426416397094727e-02 -5.056699737906455994e-02 -2.273429483175277710e-01 9.558234363794326782e-02 -6.095845997333526611e-02 -1.470317989587783813e-01 -1.983239352703094482e-01 1.288542896509170532e-01 1.551487762480974197e-02 -2.945792973041534424e-01 9.749686717987060547e-02 6.948731839656829834e-02 1.374640408903360367e-02 -5.512188747525215149e-02 -8.900891244411468506e-02 -1.194894313812255859e-01
5.077615007758140564e-02 2.423174977302551270e-01 -2.984247505664825439e-01 -1.826370134949684143e-02 -1.739060878753662109e-01 3.150326758623123169e-02 -1.143771931529045105e-01 -1.078026741743087769e-01 -1.825975179672241211e-01 -3.628921695053577423e-04 1.823991686105728149e-01 1.444847136735916138e-01 -1.572251170873641968e-01 -1.274895481765270233e-02 3.252026438713073730e-01 -5.009072646498680115e-02 -1.735944449901580811e-01 -9.936764091253280640e-02 -2.345772227272391319e-03 -2.225925326347351074e-01 1.077180951833724976e-01 -4.430988430976867676e-02 -6.983416527509689331e-02 -1.609491556882858276e-01 -1.168351992964744568e-01 -3.685258924961090088e-01 1.160664670169353485e-02 -2.056700289249420166e-01 -1.909192204475402832e-01 -2.484077215194702148e-01 3.813241124153137207e-01 5.802860483527183533e-02
-1.224928125739097595e-01 -1.501989960670471191e-01 -7.559803873300552368e-02 2.852493226528167725e-01 -3.045482933521270752e-01 1.822565346956253052e-01 -3.320901393890380859e-01 -2.111751884222030640e-01 -2.037385553121566772e-01 -2.135157138109207153e-01 4.368426278233528137e-02 -1.546249836683273315e-01 1.034003123641014099e-01 1.177720278501510620e-01 2.465132474899291992e-01 -7.716051489114761353e-02 -1.688036173582077026e-01 1.923177205026149750e-02 -1.359483301639556885e-01 1.507709384895861149e-03 1.369054317474365234e-01 -5.241763964295387268e-02 4.014635458588600159e-02 7.128229737281799316e-02 -1.712882891297340393e-02 -3.749892115592956543e-01 7.651966810226440430e-02 2.996728941798210144e-02 -1.570948632434010506e-03 1.519334912300109863e-01 1.888260692358016968e-01 -3.291963040828704834e-01
2.952434420585632324e-01 1.559877097606658936e-01 -3.710956275463104248e-01 2.310890555381774902e-01 -1.345263272523880005e-01 1.816629171371459961e-01 4.250037670135498047e-02 -3.582800328731536865e-01 -1.159964874386787415e-01 1.407773345708847046e-01 -3.662378340959548950e-02 -2.354580163955688477e-01 -1.618366539478302002e-01 -8.815954206511378288e-04 2.712347209453582764e-01 1.660742610692977905e-01 2.595002576708793640e-02 1.309705823659896851e-01 -1.383137851953506470e-01 -2.092722654342651367e-01 -1.081456765532493591e-01 9.204294532537460327e-02 -1.530915349721908569e-01 -1.669290708377957344e-03 1.602811813354492188e-01 -2.655836939811706543e-01 -2.873852476477622986e-02 1.028580591082572937e-01 -4.328797757625579834e-02 -1.238486729562282562e-02 1.685439944267272949e-01 -1.905126273632049561e-01
1.067865639925003052e-01 2.581208050251007080e-01 -3.355654180049896240e-01 -1.055196970701217651e-01 -3.069803416728973389e-01 1.668231934309005737e-01 1.281279921531677246e-01 -1.991212368011474609e-01 -2.758647203445434570e-01 1.246769428253173828e-01 -1.203108951449394226e-01 6.230885908007621765e-02 -2.618999034166336060e-02 1.829558461904525757e-01 1.191471368074417114e-01 2.196558415889739990e-01 -2.409428805112838745e-01 1.225283667445182800e-01 1.788430511951446533e-01 5.406231153756380081e-03 1.195503324270248413e-01 2.768817245960235596e-01 -1.249071061611175537e-01 -1.494236886501312256e-01 -2.768004536628723145e-01 -2.022019922733306885e-01 9.795174747705459595e-02 -1.628090292215347290e-01 -6.120047066360712051e-03 -3.064593486487865448e-02 1.579189002513885498e-01 -2.518245717510581017e-03
3.677107393741607666e-02 4.467956721782684326e-01 -8.897741138935089111e-02 4.162063822150230408e-02 1.588949747383594513e-02 2.398816496133804321e-02 -2.388312518596649170e-01 -2.419820874929428101e-01 -3.978132009506225586e-01 1.900465190410614014e-01 1.385378986597061157e-01 1.296341717243194580e-01 -1.829201281070709229e-01 1.233358755707740784e-01 2.405197024345397949e-01 1.110578551888465881e-01 -2.008794806897640228e-02 2.499600872397422791e-02 1.099974066019058228e-01 -8.666422963142395020e-02 1.125753521919250488e-01 -4.491885006427764893e-02 -5.434909835457801819e-02 -4.616070538759231567e-02 -5.231754109263420105e-02 -4.652773439884185791e-01 -1.467731688171625137e-02 3.203407302498817444e-02 1.131522431969642639e-01 2.850832184776663780e-03 2.187129557132720947e-01 -4.690624773502349854e-02
9.005983918905258179e-02 4.700327292084693909e-02 -3.225507736206054688e-01 3.020878136157989502e-01 -3.476457595825195312e-01 1.727813333272933960e-01 1.416186392307281494e-01 -1.567304879426956177e-01 -2.286194860935211182e-01 9.965650737285614014e-02 -9.494680911302566528e-02 5.663162097334861755e-02 -1.210997849702835083e-01 -2.480691298842430115e-02 2.008742690086364746e-01 3.679618006572127342e-03 -5.477818474173545837e-02 1.384544931352138519e-02 -1.718288511037826538e-01 -7.096692174673080444e-02 -1.784462481737136841e-01 4.940429702401161194e-02 -4.878140985965728760e-02 -4.235638082027435303e-01 8.843104005791246891e-04 -1.958630234003067017e-01 -2.618812397122383118e-02 -3.276040256023406982e-01 1.576457321643829346e-01 9.260384738445281982e-02 -9.647753834724426270e-02 -1.614164263010025024e-01
3.069451823830604553e-02 1.867849677801132202e-01 -1.872514188289642334e-01 1.600964516401290894e-01 -3.393659591674804688e-01 1.572902351617813110e-01 3.173790499567985535e-02 -1.655297875404357910e-01 -2.364753037691116333e-01 1.404454708099365234e-01 -9.105385839939117432e-02 9.452801197767257690e-02 -2.564784288406372070e-01 2.504183351993560791e-01 -4.870932921767234802e-02 -1.172290295362472534e-01 -1.137775406241416931e-01 2.410082891583442688e-02 -8.950510621070861816e-02 -2.222331762313842773e-01 1.156888455152511597e-01 1.677012257277965546e-02 2.316733151674270630e-01 -1.660797046497464180e-03 -1.884360313415527344e-01 -2.969418764114379883e-01 2.505664825439453125e-01 -5.866742134094238281e-02 -3.594709932804107666e-01 1.125749945640563965e-01 -4.319157451391220093e-02 1.604657173156738281e-01
-1.287671625614166260e-01 7.582105696201324463e-02 -4.763227105140686035e-01 -1.147111784666776657e-02 -9.859108924865722656e-02 -9.154192358255386353e-02 -6.124513223767280579e-03 -2.589665055274963379e-01 -2.982444465160369873e-01 8.047931827604770660e-03 1.078248545527458191e-01 6.441559642553329468e-02 -7.760450989007949829e-02 5.569447949528694153e-02 3.062582910060882568e-01 1.487322449684143066e-01 -2.688536643981933594e-01 1.651961803436279297e-01 1.615219712257385254e-01 -1.030954867601394653e-01 6.114560738205909729e-02 5.462589859962463379e-02 -2.527362480759620667e-02 7.535477727651596069e-02 -6.430885940790176392e-02 -3.869297802448272705e-01 1.279313713312149048e-01 -1.819691807031631470e-01 5.929433926939964294e-02 -6.258106231689453125e-02 2.517758309841156006e-01 -1.101877614855766296e-01
1.771051585674285889e-01 -4.584338515996932983e-02 -2.859480679035186768e-01 5.847791582345962524e-02 -6.538828462362289429e-02 1.622722893953323364e-01 -1.696358472108840942e-01 -8.219335973262786865e-02 -2.519301176071166992e-01 8.848351240158081055e-02 -4.210133850574493408e-02 -1.518404781818389893e-01 -3.590853139758110046e-02 1.244968771934509277e-01 4.466765820980072021e-01 -1.827874481678009033e-01 4.713656008243560791e-02 -1.143004447221755981e-01 -1.054296456277370453e-02 2.366746030747890472e-02 -1.884770989418029785e-01 8.069135993719100952e-02 1.826072633266448975e-01 -4.110167324542999268e-01 1.261738315224647522e-02 -1.825084984302520752e-01 -1.137085407972335815e-01 -1.575161814689636230e-01 5.564033985137939453e-02 1.162891834974288940e-01 -4.407751560211181641e-02 -3.454215526580810547e-01
4.942131936550140381e-01 1.346257179975509644e-01 -2.129357010126113892e-01 1.600906699895858765e-01 -2.059291601181030273e-01 1.333378106355667114e-01 3.164422884583473206e-02 -8.619274012744426727e-03 -3.901301026344299316e-01 9.647389501333236694e-02 -8.727142959833145142e-02 -2.392491996288299561e-01 -2.303621917963027954e-01 -1.360676586627960205e-01 1.217958033084869385e-01 7.022850215435028076e-02 -6.321813911199569702e-02 1.106011271476745605e-01 -6.743581593036651611e-02 -8.391939848661422729e-02 -1.275888085365295410e-01 4.384117573499679565e-02 4.719148855656385422e-03 1.010953169316053391e-02 1.681737154722213745e-01 -3.646279871463775635e-01 1.039178948849439621e-02 -6.972006708383560181e-02 1.177121177315711975e-01 -1.146223023533821106e-01 -8.041556924581527710e-02 -2.046309560537338257e-01
6.510368734598159790e-02 2.650782465934753418e-01 -1.734836399555206299e-01 1.384792029857635498e-01 -1.518931686878204346e-01 5.335579439997673035e-02 -2.141482532024383545e-01 -1.714761406183242798e-01 -2.441651076078414917e-01 2.040942907333374023e-01 -2.174101471900939941e-01 -2.014671415090560913e-01 -2.150352597236633301e-01 1.152116283774375916e-01 8.476820588111877441e-02 -1.144352033734321594e-01 -1.862776428461074829e-01 1.465582996606826782e-01 -1.177922412753105164e-01 -2.639705836772918701e-01 6.912866979837417603e-02 2.507166862487792969e-01 2.764593958854675293e-01 -1.046735793352127075e-01 -3.923982977867126465e-01 1.261973753571510315e-02 2.065826654434204102e-01 4.449533671140670776e-02 -2.067826129496097565e-02 2.454430423676967621e-02 -8.267866820096969604e-02 -6.857215613126754761e-02
-2.995282113552093506e-01 2.428637146949768066e-01 -9.470643103122711182e-02 1.260549128055572510e-01 -2.431035041809082031e-01 2.601372301578521729e-01 1.024617180228233337e-01 -7.679190486669540405e-02 -2.591136693954467773e-01 1.241615191102027893e-01 8.989815413951873779e-02 1.339407823979854584e-02 -1.325142830610275269e-01 -3.204326704144477844e-02 4.363039433956146240e-01 -2.800567448139190674e-02 1.091963145881891251e-02 1.636765748262405396e-01 -1.445294916629791260e-01 -2.109672687947750092e-02 -9.520547091960906982e-02 -3.418866917490959167e-02 1.404495537281036377e-01 3.124251961708068848e-01 -1.462782472372055054e-01 -1.455585211515426636e-01 7.653346657752990723e-02 -1.031397730112075806e-01 5.268842726945877075e-02 1.328417658805847168e-01 1.993577480316162109e-01 -2.960872352123260498e-01
3.973339870572090149e-02 1.568288803100585938e-01 -2.465494275093078613e-01 1.281185895204544067e-01 -1.219219341874122620e-01 1.644329912960529327e-02 -7.495239377021789551e-02 -1.702235937118530273e-01 -2.679300606250762939e-01 -4.332096315920352936e-03 1.317249089479446411e-01 -8.962074667215347290e-02 -2.008393853902816772e-01 3.490968048572540283e-01 -2.245068363845348358e-02 -1.249263286590576172e-01 -3.267727792263031006e-01 7.567067444324493408e-02 -1.623698323965072632e-02 -2.137562036514282227e-01 3.938910961151123047e-01 -1.801041811704635620e-01 1.692509949207305908e-01 -2.719630300998687744e-02 -1.088710725307464600e-01 -1.170883234590291977e-02 3.698205947875976562e-01 5.957112181931734085e-03 -1.514720320701599121e-01 9.716334193944931030e-02 2.501978352665901184e-02 1.189668700098991394e-01
-3.880377858877182007e-02 2.946663796901702881e-01 -3.273560404777526855e-01 3.022401034832000732e-01 -2.988994121551513672e-01 4.989933595061302185e-02 7.885575294494628906e-02 -6.574229896068572998e-02 -6.698314100503921509e-02 -2.607138594612479210e-03 6.811533868312835693e-02 -6.106711924076080322e-02 -1.668113619089126587e-01 9.056638926267623901e-02 1.670975089073181152e-01 -6.445880234241485596e-02 -3.009382784366607666e-01 1.860823482275009155e-01 -1.810374259948730469e-01 -1.451456844806671143e-01 3.284844160079956055e-01 5.443067848682403564e-02 1.853733956813812256e-01 1.039507091045379639e-01 -1.960170120000839233e-01 -1.549130082130432129e-01 2.463377118110656738e-01 -1.383832842111587524e-02 -1.135061830282211304e-01 6.173868104815483093e-02 -8.707148581743240356e-02 2.172082513570785522e-01
-5.899179354310035706e-02 1.016101017594337463e-01 -3.200573325157165527e-01 2.042905390262603760e-01 1.410953253507614136e-01 6.714921444654464722e-02 1.733434796333312988e-01 -1.826308965682983398e-01 -3.652939200401306152e-01 -1.780994832515716553e-01 1.707959622144699097e-01 -3.014765307307243347e-02 -9.888853132724761963e-02 1.167292892932891846e-02 4.189090803265571594e-02 5.825243890285491943e-02 3.172348812222480774e-02 -4.440294951200485229e-02 -1.695388704538345337e-01 -1.993762850761413574e-01 1.988132596015930176e-01 1.740100793540477753e-02 5.171270295977592468e-02 -1.583195924758911133e-01 -5.985252931714057922e-02 -1.792185902595520020e-01 3.981092870235443115e-01 -1.035518720746040344e-01 -1.767428964376449585e-01 2.698132395744323730e-01 -2.874977290630340576e-01 -1.151242628693580627e-01
-2.901685051620006561e-02 3.113701939582824707e-01 -3.705847561359405518e-01 6.022609397768974304e-02 -2.461349815130233765e-01 1.784149706363677979e-01 -2.503440976142883301e-01 3.084378503262996674e-02 -2.398124337196350098e-01 1.037837713956832886e-01 1.137996185570955276e-02 -2.407211251556873322e-02 -1.745897084474563599e-01 6.748071312904357910e-02 3.607403934001922607e-01 5.719023942947387695e-02 1.018077414482831955e-02 -1.171603947877883911e-01 -2.901230156421661377e-01 -2.453200519084930420e-02 8.005126379430294037e-03 1.062656044960021973e-01 -2.126468122005462646e-01 -1.347155421972274780e-01 1.207794249057769775e-01 -2.663946337997913361e-02 9.551225602626800537e-02 -1.591307073831558228e-01 4.749061539769172668e-02 2.022769302129745483e-01 -2.665383815765380859e-01 -1.746296137571334839e-01
9.285858273506164551e-02 2.883695363998413086e-01 -1.857795417308807373e-01 -1.861547529697418213e-01 -1.794547885656356812e-01 1.306754946708679199e-01 2.172418870031833649e-02 -2.597235143184661865e-01 -3.302309811115264893e-01 8.956106007099151611e-02 1.279842481017112732e-02 -7.212577760219573975e-02 -1.606455743312835693e-01 1.101945564150810242e-01 2.619512975215911865e-01 9.647610038518905640e-02 -1.420567929744720459e-01 3.312822058796882629e-02 -7.510764151811599731e-02 -1.454177796840667725e-01 2.977597415447235107e-01 2.109798341989517212e-01 6.928250193595886230e-02 -1.036031842231750488e-01 -2.613889276981353760e-01 -8.758741617202758789e-02 7.948505133390426636e-02 1.237813010811805725e-01 1.228179559111595154e-01 1.218708977103233337e-01 2.658521234989166260e-01 -2.975014150142669678e-01
1.671465933322906494e-01 1.082678735256195068e-01 -2.342854738235473633e-01 3.487704321742057800e-02 1.802423894405364990e-01 1.446761637926101685e-01 -4.007872194051742554e-03 -2.766886353492736816e-01 -1.378444731235504150e-01 1.667780615389347076e-02 1.170389130711555481e-01 5.047241225838661194e-03 -7.550273556262254715e-03 5.887831375002861023e-02 1.014846339821815491e-01 -7.183369249105453491e-02 -3.060564994812011719e-01 9.743759036064147949e-02 -1.501925103366374969e-02 1.556132361292839050e-02 7.234782725572586060e-02 -1.929591894149780273e-01 6.863046437501907349e-02 -1.569027602672576904e-01 -1.075998023152351379e-01 -6.630429625511169434e-01 1.095618903636932373e-01 -8.050838112831115723e-02 9.857970476150512695e-02 -7.217472884804010391e-03 2.581396698951721191e-01 2.708048373460769653e-02
-4.789156466722488403e-02 1.190376877784729004e-01 -1.742052733898162842e-01 1.306438236497342587e-03 5.458733066916465759e-02 9.831915050745010376e-02 1.316528469324111938e-01 -2.013908475637435913e-01 -2.095419764518737793e-01 -5.877391993999481201e-02 -3.856292366981506348e-02 -3.774408400058746338e-01 1.240843981504440308e-01 4.010292291641235352e-01 7.337841391563415527e-02 -1.586010158061981201e-01 1.181294769048690796e-02 3.130404651165008545e-01 -8.740136772394180298e-02 5.540307983756065369e-02 -1.662971824407577515e-02 -1.457504034042358398e-01 -2.924772724509239197e-02 -4.595611244440078735e-03 6.781813502311706543e-02 -1.785279810428619385e-01 1.757776737213134766e-01 -3.357017636299133301e-01 -9.986682236194610596e-02 1.665361672639846802e-01 -1.309518814086914062e-01 -3.441213369369506836e-01
3.924216628074645996e-01 5.739299207925796509e-02 -2.194709330797195435e-01 4.793957993388175964e-02 -6.661196053028106689e-02 2.696442008018493652e-01 -2.604492008686065674e-01 3.611887991428375244e-02 -1.178908050060272217e-01 -5.058365315198898315e-02 1.287470012903213501e-01 -2.593077719211578369e-01 -1.825717389583587646e-01 1.428951788693666458e-02 2.072469890117645264e-02 -5.923609808087348938e-02 9.596735239028930664e-02 2.657257318496704102e-01 -3.312401473522186279e-02 -9.374977648258209229e-02 1.399343274533748627e-02 -3.874782472848892212e-02 -6.316662579774856567e-02 4.841104149818420410e-02 -1.306874305009841919e-01 -2.138035148382186890e-01 -1.795983500778675079e-02 -1.836952120065689087e-01 -4.219477474689483643e-01 -1.929230839014053345e-01 -3.128987252712249756e-01 -2.131417021155357361e-02
4.451816156506538391e-02 3.456370234489440918e-01 -2.758681587874889374e-02 2.479205876588821411e-01 9.012459963560104370e-02 7.048001512885093689e-03 2.787590399384498596e-02 -2.215944081544876099e-01 5.773380026221275330e-02 -1.823799908161163330e-01 -3.193148644641041756e-03 -8.541621267795562744e-03 5.880817770957946777e-02 2.690574526786804199e-01 3.352768719196319580e-01 -2.706588804721832275e-02 -4.710415669251233339e-04 2.461223900318145752e-01 -7.385283708572387695e-02 -2.873891592025756836e-01 -2.990946173667907715e-01 -1.151317059993743896e-01 7.149679213762283325e-02 -2.758855819702148438e-01 -2.451004534959793091e-01 -7.095175981521606445e-02 -1.785166561603546143e-02 -2.134801298379898071e-01 -2.178519666194915771e-01 3.644533827900886536e-02 1.307414174079895020e-01 -1.521818786859512329e-01
1.589152961969375610e-01 3.970462083816528320e-02 -2.091385871171951294e-01 1.873988211154937744e-01 -2.643101811408996582e-01 -2.908346056938171387e-02 1.511687505990266800e-02 -1.492937505245208740e-01 -1.323438137769699097e-01 2.512180805206298828e-01 -3.835015743970870972e-02 2.146595902740955353e-02 -5.993251129984855652e-02 2.593660354614257812e-02 4.018856883049011230e-01 9.607726335525512695e-02 -1.328968554735183716e-01 1.472087800502777100e-01 1.322185248136520386e-01 -1.996858119964599609e-01 8.783890306949615479e-02 6.800410896539688110e-02 6.979015469551086426e-02 3.165974840521812439e-02 -1.259521991014480591e-01 -4.856709241867065430e-01 -5.574416369199752808e-02 -1.563835591077804565e-01 3.111691027879714966e-02 -2.142502218484878540e-01 2.423650324344635010e-01 -2.090641260147094727e-01
4.567964002490043640e-02 -2.398661896586418152e-02 -2.810181379318237305e-01 1.789432615041732788e-01 -6.709390878677368164e-02 4.867468774318695068e-02 9.428405016660690308e-02 -3.606451451778411865e-01 -3.067896962165832520e-01 -7.883557677268981934e-02 2.127429246902465820e-01 -1.399608254432678223e-01 -1.430755704641342163e-01 4.468669295310974121e-01 2.498386055231094360e-01 -2.100261747837066650e-01 1.171493530273437500e-01 3.494941443204879761e-02 -1.257771849632263184e-01 -1.179888397455215454e-01 -8.614553511142730713e-02 -5.966086313128471375e-02 1.743892207741737366e-02 -7.706656586378812790e-03 1.729447841644287109e-01 -1.208943501114845276e-02 -6.045653671026229858e-02 -2.753030061721801758e-01 -2.247321754693984985e-01 -3.050547093152999878e-02 -4.468958824872970581e-02 -1.722809821367263794e-01
5.596297234296798706e-02 1.527442783117294312e-01 -2.860152125358581543e-01 6.978448480367660522e-02 7.685076445341110229e-02 2.474927157163619995e-02 1.065767556428909302e-01 -1.003029271960258484e-01 -2.639673054218292236e-01 -6.435162574052810669e-02 5.927606672048568726e-02 1.817663013935089111e-01 -2.217650264501571655e-01 6.935925036668777466e-02 1.183478459715843201e-01 -3.665320202708244324e-02 -2.025956213474273682e-01 6.852567940950393677e-02 -5.686306580901145935e-02 4.923179745674133301e-02 3.716513514518737793e-01 -1.852223463356494904e-02 6.860559340566396713e-03 -2.643654048442840576e-01 7.456081453710794449e-03 -5.146754384040832520e-01 1.801106482744216919e-01 -8.740911632776260376e-02 1.394601315259933472e-01 -1.542157530784606934e-01 2.626358866691589355e-01 4.663331061601638794e-02
6.186864152550697327e-02 2.998994290828704834e-01 -3.524033129215240479e-01 1.894275099039077759e-01 3.945007547736167908e-02 5.570281296968460083e-02 -2.093512006103992462e-02 -5.478185042738914490e-02 -2.825548350811004639e-01 1.081371307373046875e-01 -7.494017016142606735e-03 -2.065563648939132690e-01 -1.129401498474180698e-03 -1.525988578796386719e-01 2.333871275186538696e-01 -2.953223586082458496e-01 2.606480568647384644e-02 -4.814481362700462341e-02 -2.197103053331375122e-01 -9.454280138015747070e-02 -6.630981713533401489e-02 7.519335299730300903e-02 -1.608003377914428711e-01 -2.801619768142700195e-01 1.782537996768951416e-01 -3.197039067745208740e-01 -1.434905081987380981e-02 -2.242651581764221191e-01 1.820320338010787964e-01 8.890414237976074219e-02 3.940828889608383179e-02 -1.927510499954223633e-01
-1.313160806894302368e-01 2.646602392196655273e-01 -6.112489104270935059e-01 -9.715412557125091553e-02 5.817217752337455750e-03 1.147651597857475281e-01 -3.108190186321735382e-02 -1.314928475767374039e-02 -5.301790311932563782e-03 -2.144232764840126038e-02 8.461454510688781738e-02 -4.925685375928878784e-02 1.186039000749588013e-01 1.401743590831756592e-01 3.323177099227905273e-01 -7.362093776464462280e-02 -1.463345885276794434e-01 1.261420398950576782e-01 5.104333162307739258e-02 -2.661013044416904449e-03 1.986184418201446533e-01 -1.399552971124649048e-01 -9.096800535917282104e-02 -1.397561877965927124e-01 8.551207184791564941e-02 -3.364686071872711182e-01 -4.975689947605133057e-02 -3.762583807110786438e-02 -7.632396370172500610e-02 -6.321804225444793701e-02 2.755151391029357910e-01 1.368626207113265991e-01
-1.171829327940940857e-01 1.911391317844390869e-01 -2.754189968109130859e-01 -2.648251503705978394e-02 -2.822177410125732422e-01 4.104270040988922119e-02 -1.077262014150619507e-01 -2.251158654689788818e-01 -7.988246530294418335e-02 2.253182083368301392e-01 -2.549757063388824463e-01 2.962630242109298706e-02 -1.129094511270523071e-01 1.295523494482040405e-01 2.512869834899902344e-01 8.599480614066123962e-03 -1.996281147003173828e-01 2.441901266574859619e-01 4.705286771059036255e-02 -7.569920271635055542e-02 -4.401105642318725586e-02 -7.044827193021774292e-02 -1.726670376956462860e-02 -1.431842893362045288e-01 3.021544404327869415e-02 -5.524206161499023438e-01 -6.197752058506011963e-02 -2.013918310403823853e-01 -3.294087201356887817e-02 2.254457399249076843e-02 1.335844397544860840e-01 9.342574328184127808e-02
-9.030099958181381226e-02 7.153853774070739746e-02 -1.193670406937599182e-01 -4.460765793919563293e-02 -1.437146514654159546e-01 2.589905261993408203e-01 -1.794045418500900269e-01 -2.193871885538101196e-01 -3.419135510921478271e-01 -8.780330419540405273e-03 -2.089698761701583862e-01 -8.851675689220428467e-02 2.738058567047119141e-02 1.342298686504364014e-01 2.532504498958587646e-01 7.638264447450637817e-02 -2.847077846527099609e-01 1.003414243459701538e-01 -4.546073451638221741e-02 8.821869641542434692e-02 2.285876870155334473e-01 -1.455885618925094604e-01 6.689421087503433228e-02 9.349032491445541382e-02 -2.619824372231960297e-02 -1.373792290687561035e-01 1.712289303541183472e-01 -2.633686065673828125e-01 -5.605532974004745483e-02 3.529443144798278809e-01 2.594661712646484375e-01 -2.104843258857727051e-01
3.068613586947321892e-03 2.931488752365112305e-01 -3.364493548870086670e-01 7.499799877405166626e-02 -2.384408935904502869e-02 -1.291629970073699951e-01 1.507222652435302734e-01 -2.064918130636215210e-01 -1.743904501199722290e-01 4.118078202009201050e-02 1.880127340555191040e-01 5.512757971882820129e-02 -3.276263549923896790e-02 2.790200114250183105e-01 2.246906161308288574e-01 -6.314647942781448364e-02 -1.833620667457580566e-01 1.399930268526077271e-01 4.606734961271286011e-02 -2.644775807857513428e-01 4.382603988051414490e-02 9.953759610652923584e-02 3.294599428772926331e-02 -9.232695400714874268e-02 -1.514848172664642334e-01 1.522528193891048431e-02 4.202134311199188232e-01 -1.496794819831848145e-01 -3.851351514458656311e-02 3.032227978110313416e-02 -3.333680927753448486e-01 1.621755361557006836e-01
2.832652926445007324e-01 1.445833295583724976e-01 -3.683121800422668457e-01 8.709347248077392578e-02 -3.277970850467681885e-01 5.617022514343261719e-02 -9.287194162607192993e-02 -5.040802806615829468e-02 -3.603579103946685791e-01 3.217161595821380615e-01 -9.313765913248062134e-02 -1.432679146528244019e-01 -8.325235545635223389e-02 -7.099957764148712158e-02 1.733531355857849121e-01 -2.211508750915527344e-01 -8.699965476989746094e-02 5.865070596337318420e-02 2.238994687795639038e-01 7.606633752584457397e-02 6.277921050786972046e-02 4.480411857366561890e-02 6.635127961635589600e-02 -1.074452176690101624e-01 1.463212966918945312e-01 -2.958185672760009766e-01 3.219597786664962769e-02 -4.414702951908111572e-02 1.928742974996566772e-01 -6.131169199943542480e-02 1.779776215553283691e-01 8.362655341625213623e-02
8.736561983823776245e-02 9.112825989723205566e-02 -3.301385641098022461e-01 -3.911247849464416504e-02 -3.512611389160156250e-01 6.959790736436843872e-02 6.531927268952131271e-03 -8.691263943910598755e-02 -3.258500397205352783e-01 1.843546628952026367e-01 -6.874492019414901733e-02 -7.246131077408790588e-03 -1.063103899359703064e-01 1.281736651435494423e-03 3.023796379566192627e-01 1.183272302150726318e-01 6.837332993745803833e-02 8.287701010704040527e-02 2.752364575862884521e-01 -1.529936045408248901e-01 2.777588367462158203e-01 1.986800879240036011e-01 1.072459667921066284e-01 -7.513912767171859741e-02 -6.963826715946197510e-02 -3.564519584178924561e-01 4.485544934868812561e-02 -1.611855328083038330e-01 6.464871112257242203e-03 -5.713693425059318542e-02 2.499990165233612061e-01 -7.650062441825866699e-02
4.332339391112327576e-02 1.312366276979446411e-01 -3.944577872753143311e-01 9.792641736567020416e-03 -1.282233893871307373e-01 -4.835421591997146606e-02 -8.045674860477447510e-02 -1.605228483676910400e-01 -2.391639500856399536e-01 2.536688148975372314e-01 -2.107808366417884827e-02 2.843371592462062836e-02 -3.168941289186477661e-02 -2.068964093923568726e-01 2.961147725582122803e-01 1.656763851642608643e-01 -6.368385255336761475e-02 1.374816149473190308e-01 5.305045098066329956e-02 -2.340107411146163940e-01 7.020801305770874023e-02 9.855691343545913696e-02 3.107367269694805145e-02 -3.959605842828750610e-02 -3.078770041465759277e-01 -3.385267555713653564e-01 5.833379924297332764e-02 -2.725818753242492676e-01 -1.478818655014038086e-01 2.286566980183124542e-02 2.917456924915313721e-01 1.165270153433084488e-02
1.388144958764314651e-02 2.918245494365692139e-01 -2.497198879718780518e-01 1.951430439949035645e-01 -6.574638932943344116e-02 1.717989332973957062e-02 -1.560267657041549683e-01 -1.464980095624923706e-01 -3.475445806980133057e-01 1.032853312790393829e-02 1.139008775353431702e-01 8.554749935865402222e-02 -1.381553709506988525e-01 7.105124532245099545e-04 1.876692175865173340e-01 -1.014744862914085388e-01 -2.732225954532623291e-01 -3.389730677008628845e-02 -1.103304028511047363e-01 3.329545259475708008e-01 -2.441242486238479614e-01 -1.370351910591125488e-01 -2.582353353500366211e-02 -1.509639173746109009e-01 -6.276979297399520874e-02 -1.779045611619949341e-01 6.049483641982078552e-02 -4.039762541651725769e-02 -1.780160330235958099e-02 -2.933658659458160400e-01 -6.939396262168884277e-03 -3.605798482894897461e-01
7.174004614353179932e-02 7.107756286859512329e-02 -3.568662703037261963e-01 1.105789840221405029e-01 -4.815273359417915344e-02 -1.150585934519767761e-01 -9.056904911994934082e-02 -2.576408088207244873e-01 -1.906688958406448364e-01 9.744799137115478516e-02 1.350994855165481567e-01 8.786899596452713013e-02 -8.925642818212509155e-02 -6.982982903718948364e-02 3.603863716125488281e-01 1.806410849094390869e-01 -2.420902848243713379e-01 6.856030970811843872e-02 9.409287571907043457e-02 -1.410335674881935120e-02 2.574478685855865479e-01 -1.524871122092008591e-02 -7.677499949932098389e-02 -1.627334654331207275e-01 3.652790561318397522e-02 -4.142524600028991699e-01 5.110297724604606628e-02 -1.314827203750610352e-01 -2.030612826347351074e-01 -8.024960011243820190e-02 2.914243042469024658e-01 -1.273408085107803345e-01
2.387552708387374878e-01 2.775280736386775970e-02 -1.537061631679534912e-01 2.950554490089416504e-01 5.049058422446250916e-02 2.703426480293273926e-01 -1.222479715943336487e-01 2.804401516914367676e-01 -3.402435183525085449e-01 -1.081236302852630615e-01 3.096223063766956329e-02 -2.404774278402328491e-01 -1.545549035072326660e-01 6.151570007205009460e-02 2.609955370426177979e-01 -2.974294126033782959e-01 1.242723092436790466e-01 1.063552349805831909e-01 1.548813283443450928e-01 7.897713035345077515e-02 -1.680751144886016846e-01 1.329455524682998657e-01 5.967907607555389404e-02 1.027541351504623890e-03 -1.405777484178543091e-01 -8.610951900482177734e-02 1.512819081544876099e-01 -1.556859910488128662e-01 -2.767275571823120117e-01 4.664229601621627808e-02 1.590133160352706909e-01 8.373049646615982056e-02
-3.254109248518943787e-02 6.649002432823181152e-02 -1.803006529808044434e-01 1.693185269832611084e-01 9.426613152027130127e-02 1.939245760440826416e-01 1.814084202051162720e-01 -5.852455645799636841e-02 -2.680014073848724365e-01 -9.483344107866287231e-02 6.559085100889205933e-02 -6.285403668880462646e-02 -1.283167600631713867e-01 3.562684357166290283e-01 3.879223763942718506e-01 -3.596529364585876465e-01 -1.113950461149215698e-01 1.227026134729385376e-01 -1.635347604751586914e-01 -1.257378458976745605e-01 -1.091916114091873169e-01 -8.313061669468879700e-03 7.575099170207977295e-02 -5.943362601101398468e-03 3.146227598190307617e-01 -7.306094467639923096e-02 1.452509015798568726e-01 -3.091191053390502930e-01 -7.230807840824127197e-02 -5.826367996633052826e-03 -8.108188956975936890e-02 -1.327415108680725098e-01
1.015303358435630798e-01 2.252225428819656372e-01 -2.702181041240692139e-01 1.195156946778297424e-02 -2.907237708568572998e-01 3.000761568546295166e-01 -1.889037638902664185e-01 -4.833884164690971375e-02 -2.816652059555053711e-01 2.299205213785171509e-01 1.617020517587661743e-01 -9.696520119905471802e-02 -3.939374908804893494e-02 3.311417996883392334e-02 1.022632122039794922e-01 -1.590533554553985596e-01 -8.698432892560958862e-02 -6.580570340156555176e-02 -1.502198576927185059e-01 -2.265561930835247040e-02 -8.205925114452838898e-03 4.320382475852966309e-01 -6.912485510110855103e-02 -8.307175338268280029e-02 -1.653955131769180298e-01 -7.882237434387207031e-02 2.145376503467559814e-01 1.565657258033752441e-01 -2.892778813838958740e-01 -6.782357394695281982e-02 9.879816323518753052e-02 -1.074035242199897766e-01
-8.616278879344463348e-03 8.705691248178482056e-02 -3.876935541629791260e-01 1.781567037105560303e-01 -7.642444223165512085e-02 -2.957771718502044678e-01 1.082694437354803085e-02 -1.537961065769195557e-01 -8.006196469068527222e-02 3.496406227350234985e-02 1.466856896877288818e-01 -9.219121187925338745e-02 9.447478502988815308e-02 -3.962928801774978638e-02 2.358960211277008057e-01 -2.600278556346893311e-01 -1.181611120700836182e-01 -3.945412114262580872e-02 -9.486486762762069702e-02 -5.447684600949287415e-02 6.311432272195816040e-02 -7.170798629522323608e-02 2.696086764335632324e-01 1.381769194267690182e-03 -8.359394222497940063e-02 -3.621698319911956787e-01 3.172056972980499268e-01 3.912901133298873901e-02 -2.929251194000244141e-01 3.534787148237228394e-02 -2.524367868900299072e-01 1.463331729173660278e-01
-1.830648863688111305e-03 1.845004111528396606e-01 -3.849500417709350586e-01 7.689864188432693481e-02 -1.716125011444091797e-02 4.673088341951370239e-02 -1.336529254913330078e-01 -2.745145857334136963e-01 -2.249945253133773804e-01 9.669381380081176758e-02 2.063640058040618896e-01 -1.868430227041244507e-01 -8.745148032903671265e-02 2.769786715507507324e-01 1.466069966554641724e-01 8.368490636348724365e-02 -3.444377705454826355e-02 1.529172658920288086e-01 4.666246008127927780e-03 -2.500374317169189453e-01 3.289402723312377930e-01 2.984664775431156158e-02 1.902102977037429810e-01 1.585245877504348755e-02 2.948446013033390045e-02 -1.611997783184051514e-01 2.556221783161163330e-01 -8.304629474878311157e-02 -2.248287796974182129e-01 4.852908477187156677e-02 -9.182836860418319702e-02 2.697449028491973877e-01
8.821270614862442017e-02 -9.061799198389053345e-02 -4.835651218891143799e-01 2.617038600146770477e-02 4.330418258905410767e-02 5.666498839855194092e-02 -1.289833635091781616e-01 -1.074970886111259460e-01 -2.224765121936798096e-01 -4.877618700265884399e-02 5.604704841971397400e-03 2.815705910325050354e-02 -7.441349327564239502e-02 3.752963989973068237e-02 1.530770659446716309e-01 -3.756763637065887451e-01 1.876746565103530884e-01 1.128569096326828003e-01 -3.416843116283416748e-01 1.295964866876602173e-01 -1.358501166105270386e-01 7.972513884305953979e-02 -8.324322849512100220e-02 -1.240460053086280823e-01 -2.670376300811767578e-01 -3.154132068157196045e-01 2.744287485256791115e-03 -1.589256227016448975e-01 8.164020627737045288e-02 -1.312929987907409668e-01 1.041253879666328430e-01 1.804523766040802002e-01
1.114294826984405518e-01 1.607648581266403198e-01 -3.051680326461791992e-01 3.644025698304176331e-02 9.447520226240158081e-02 1.569282859563827515e-01 -1.097714304924011230e-01 -1.307852566242218018e-01 -2.313777953386306763e-01 -9.564073383808135986e-02 1.472747921943664551e-01 2.096629291772842407e-01 -1.466713994741439819e-01 4.579271748661994934e-02 2.415542155504226685e-01 1.694542588666081429e-03 -9.566389955580234528e-03 6.145846471190452576e-02 1.656440645456314087e-01 -3.738857805728912354e-02 2.083762586116790771e-01 7.759042084217071533e-02 -7.518095895648002625e-03 -1.429016590118408203e-01 -2.027597725391387939e-01 -4.398294389247894287e-01 -5.309823900461196899e-02 -2.709267139434814453e-01 -9.372930228710174561e-02 6.255126558244228363e-03 3.602981865406036377e-01 -2.055239677429199219e-01
5.136547237634658813e-02 4.473432898521423340e-01 -2.428250461816787720e-01 -1.514564156532287598e-01 -3.147618770599365234e-01 -6.446112692356109619e-02 7.484293729066848755e-02 -3.338839709758758545e-01 -2.134520113468170166e-01 1.154753491282463074e-01 4.016418009996414185e-02 -1.895016282796859741e-01 2.382994815707206726e-02 8.832070231437683105e-02 8.704051375389099121e-02 9.813683480024337769e-02 -1.239063683897256851e-02 7.929150760173797607e-02 -2.737801969051361084e-01 8.452872745692729950e-03 -2.502013146877288818e-01 -8.713512122631072998e-02 1.230617761611938477e-01 -2.387956343591213226e-02 7.877766340970993042e-02 -3.298126757144927979e-01 -4.548460245132446289e-03 -1.941214203834533691e-01 -3.911898657679557800e-02 -1.150930225849151611e-01 3.502946719527244568e-02 -1.922797113656997681e-01
1.530912518501281738e-01 1.793734915554523468e-02 -3.594208657741546631e-01 2.118555605411529541e-01 -3.803538978099822998e-01 2.189641445875167847e-01 -1.069189831614494324e-01 -1.324937343597412109e-01 -1.860759854316711426e-01 1.905409544706344604e-01 -3.850397188216447830e-03 -1.827162951231002808e-01 -1.864380389451980591e-01 2.204905748367309570e-01 -6.855539232492446899e-02 5.798628926277160645e-02 -1.727149337530136108e-01 1.271292865276336670e-01 -8.998925983905792236e-02 -1.761000901460647583e-01 4.135959967970848083e-02 1.200080011039972305e-02 2.551921010017395020e-01 4.546079039573669434e-02 -3.100337684154510498e-01 -5.906677246093750000e-02 3.109882473945617676e-01 -3.711254522204399109e-02 -1.135833263397216797e-01 4.506708309054374695e-02 -7.916311919689178467e-02 1.084490343928337097e-01
5.698645859956741333e-02 1.145876571536064148e-01 -4.374435842037200928e-01 -7.738521788269281387e-03 -1.024410128593444824e-01 3.597105294466018677e-02 -7.361450791358947754e-02 -3.611562848091125488e-01 -4.902376234531402588e-02 -8.645063638687133789e-02 1.442303359508514404e-01 2.089271247386932373e-01 -1.324453502893447876e-01 6.221387162804603577e-02 3.411363065242767334e-01 -1.984388008713722229e-02 -2.330736815929412842e-02 3.546429425477981567e-02 1.498029083013534546e-01 1.076480001211166382e-01 2.530035972595214844e-01 -9.342145919799804688e-02 1.224640086293220520e-01 -2.582367062568664551e-01 -1.844117194414138794e-01 -2.538411617279052734e-01 7.746078073978424072e-02 -2.934940457344055176e-01 -1.250807046890258789e-01 -7.429900020360946655e-02 1.508990079164505005e-01 -8.534942567348480225e-02
-1.016227975487709045e-01 -3.948097676038742065e-02 7.833640277385711670e-02 9.045828133821487427e-02 6.043175607919692993e-02 1.865846961736679077e-01 -1.302309483289718628e-01 -1.379519551992416382e-01 -2.080281972885131836e-01 3.626246750354766846e-01 5.916682630777359009e-02 -4.480795189738273621e-02 -1.394996643066406250e-01 1.720345467329025269e-01 3.919343948364257812e-01 -1.267587840557098389e-01 -5.586566030979156494e-02 1.436732113361358643e-01 -2.137126028537750244e-01 -3.586657047271728516e-01 -1.543467342853546143e-01 -2.030372060835361481e-02 -9.774585813283920288e-02 -1.692935526371002197e-01 -2.163605540990829468e-01 -2.367520183324813843e-01 1.101648807525634766e-01 -1.042974293231964111e-01 2.255381494760513306e-01 -1.376444846391677856e-01 -3.802669420838356018e-02 -2.065351009368896484e-01
2.062472999095916748e-01 4.091237187385559082e-01 -2.731728553771972656e-01 -3.902711346745491028e-02 -8.639253675937652588e-02 8.730538934469223022e-02 -1.765697449445724487e-02 4.527205973863601685e-02 -7.553388178348541260e-02 2.096195369958877563e-01 1.034513190388679504e-01 2.712459564208984375e-01 -1.250670552253723145e-01 1.310350149869918823e-01 3.641841113567352295e-01 4.966138675808906555e-02 -2.474617809057235718e-01 7.553865015506744385e-02 2.057870328426361084e-01 -2.267190665006637573e-01 5.172921344637870789e-02 1.781020909547805786e-01 1.514748781919479370e-01 9.512283653020858765e-02 -1.675509810447692871e-01 -2.146560102701187134e-01 7.632001489400863647e-02 -2.048281580209732056e-01 7.360724359750747681e-02 1.437027603387832642e-01 1.276446580886840820e-01 -5.728414282202720642e-02
-2.202403917908668518e-02 2.714940607547760010e-01 -1.755304187536239624e-01 -1.527073830366134644e-01 -6.491387635469436646e-02 1.617225259542465210e-02 -4.091772809624671936e-02 -2.365123629570007324e-01 -2.908950746059417725e-01 -2.076219767332077026e-03 1.615073382854461670e-01 -1.936558336019515991e-01 -2.456374913454055786e-01 1.314386427402496338e-01 1.585589051246643066e-01 -1.283592879772186279e-01 -2.807535976171493530e-02 3.009649459272623062e-03 -4.462797939777374268e-01 8.255224674940109253e-02 -2.839506566524505615e-01 1.471827086061239243e-02 -7.916475832462310791e-02 -3.577738255262374878e-02 -1.252076774835586548e-01 -2.508049309253692627e-01 1.569421589374542236e-01 -8.446352183818817139e-02 3.601277247071266174e-03 2.776928991079330444e-02 -8.456690236926078796e-03 -3.684768676757812500e-01
-7.905777543783187866e-03 7.087289541959762573e-02 -2.100711911916732788e-01 9.722579270601272583e-02 -7.635888457298278809e-02 9.991081058979034424e-02 1.381992641836404800e-02 -8.738685399293899536e-02 -4.715718328952789307e-01 2.982115559279918671e-02 -4.432126134634017944e-02 -1.506268680095672607e-01 -8.316338062286376953e-02 5.274386405944824219e-01 4.598395526409149170e-02 -2.075534909963607788e-01 -7.255784422159194946e-02 2.033030986785888672e-01 -1.851951330900192261e-01 1.892518252134323120e-03 -4.186428710818290710e-02 -9.361536800861358643e-02 1.085992343723773956e-02 -1.073462888598442078e-01 9.334735572338104248e-02 -6.481992453336715698e-02 -9.040942788124084473e-02 -2.390660345554351807e-01 -8.691703528165817261e-02 6.859508156776428223e-02 -3.131712675094604492e-01 -2.187138795852661133e-01
-1.648944318294525146e-01 4.608862102031707764e-02 -8.800559490919113159e-02 1.673857271671295166e-01 1.435713917016983032e-01 -1.048664674162864685e-01 -2.367477118968963623e-01 -2.970294952392578125e-01 -2.277053743600845337e-01 5.207017660140991211e-01 -4.735938459634780884e-02 -1.123859137296676636e-01 -1.433115452527999878e-01 4.995875805616378784e-02 3.252270221710205078e-01 8.799748122692108154e-02 -7.518068701028823853e-02 6.019699946045875549e-02 -2.159657031297683716e-01 7.744438014924526215e-03 5.882816854864358902e-03 -8.307710289955139160e-02 -2.375041320919990540e-02 -5.663194507360458374e-02 -7.641164958477020264e-02 -2.596843242645263672e-01 9.803588688373565674e-02 -3.005334921181201935e-02 -1.308608353137969971e-01 -1.346804648637771606e-01 -4.277020692825317383e-02 -3.115553557872772217e-01
2.650293409824371338e-01 2.279677391052246094e-01 -2.397939860820770264e-01 -1.299288719892501831e-01 -1.825113743543624878e-01 9.752100706100463867e-02 -1.487559080123901367e-01 -1.366016864776611328e-01 -3.043283224105834961e-01 3.572756946086883545e-01 -5.658074095845222473e-02 2.538513392210006714e-02 1.349174380302429199e-01 3.262427747249603271e-01 1.782883554697036743e-01 1.585310995578765869e-01 -5.463583767414093018e-02 1.268094331026077271e-01 -5.365518853068351746e-02 2.902198135852813721e-01 -4.545368626713752747e-02 1.441986709833145142e-01 5.312941223382949829e-02 -3.104361519217491150e-02 -2.181997150182723999e-01 -1.122986897826194763e-01 1.847027838230133057e-01 1.341624706983566284e-01 6.820854544639587402e-02 1.265376340597867966e-02 1.762149930000305176e-01 -1.819786727428436279e-01
-8.517161756753921509e-02 1.044826731085777283e-01 -2.855383753776550293e-01 1.225421428680419922e-01 -4.300390928983688354e-02 1.127652227878570557e-01 -9.253901243209838867e-02 -1.567022204399108887e-01 -1.299527436494827271e-01 3.452571332454681396e-01 6.217457726597785950e-02 -1.224362477660179138e-01 -3.084625490009784698e-02 1.873962581157684326e-01 8.684521168470382690e-02 1.929740458726882935e-01 -1.440601497888565063e-01 1.693913042545318604e-01 2.876517921686172485e-02 -1.385667622089385986e-01 1.171254962682723999e-01 -1.116371303796768188e-01 -3.439556956291198730e-01 2.727595716714859009e-02 -2.463623136281967163e-01 -3.793907463550567627e-01 2.245144844055175781e-01 -2.029439806938171387e-01 1.015289127826690674e-01 -2.494332641363143921e-01 1.342101395130157471e-01 -1.822038181126117706e-02
1.000041291117668152e-01 1.118873804807662964e-01 -1.446238160133361816e-01 2.323554903268814087e-01 -2.546309828758239746e-01 4.959625005722045898e-02 -1.155227795243263245e-01 6.502889841794967651e-02 -2.444513738155364990e-01 5.497371032834053040e-02 6.557200849056243896e-02 -9.844331443309783936e-02 -3.296679258346557617e-01 2.234209775924682617e-01 2.637011744081974030e-02 -2.136627957224845886e-02 -1.900613903999328613e-01 5.997024103999137878e-02 -1.388796716928482056e-01 -1.862466451711952686e-03 2.804193794727325439e-01 4.619101819116622210e-04 2.389435023069381714e-01 -2.563190162181854248e-01 -2.676316797733306885e-01 -1.181563213467597961e-01 1.030714437365531921e-01 -1.932712644338607788e-01 -3.193069398403167725e-01 -1.593591719865798950e-01 -2.132751196622848511e-01 1.197582036256790161e-01
-1.165639143437147141e-03 1.922069489955902100e-01 -4.439944326877593994e-01 -6.607539206743240356e-02 3.228031843900680542e-02 -3.256699815392494202e-02 5.330045893788337708e-02 -1.011028736829757690e-01 -1.186833381652832031e-01 1.915520578622817993e-01 -1.079202219843864441e-01 -1.164087504148483276e-01 -3.649851307272911072e-02 2.380867255851626396e-03 1.223507076501846313e-01 -4.063487350940704346e-01 -5.262964218854904175e-02 -1.182475984096527100e-01 -1.078117638826370239e-01 -1.659892797470092773e-01 1.792540848255157471e-01 -6.199878826737403870e-02 8.392824977636337280e-02 -3.248951435089111328e-01 -1.320782862603664398e-02 -2.713523209095001221e-01 -5.709061399102210999e-02 -4.294431954622268677e-02 -2.002687901258468628e-01 1.157099753618240356e-01 3.290697932243347168e-01 -2.092649340629577637e-01
1.833548247814178467e-01 1.265153586864471436e-01 -3.009113967418670654e-01 2.969640493392944336e-02 -2.387614697217941284e-01 -3.219548985362052917e-02 1.286539137363433838e-01 9.195475839078426361e-03 -1.110617369413375854e-01 1.884842813014984131e-01 -1.839387044310569763e-02 -1.887943595647811890e-01 7.084995508193969727e-02 2.454830706119537354e-01 4.809363279491662979e-03 -2.121284753084182739e-01 -3.743122816085815430e-01 2.245468795299530029e-01 -1.964960843324661255e-01 -1.713453084230422974e-01 -1.452198624610900879e-01 8.854661881923675537e-02 -2.014513015747070312e-01 5.852361023426055908e-02 -3.405400365591049194e-02 -1.732543706893920898e-01 -1.565608233213424683e-01 -1.699920594692230225e-01 -3.565283119678497314e-02 2.971007525920867920e-01 1.226813998073339462e-02 -2.905264794826507568e-01
1.099300459027290344e-01 1.044797748327255249e-01 -3.112502098083496094e-01 4.686709959059953690e-03 -1.766495406627655029e-01 -7.324013859033584595e-02 -1.585038565099239349e-02 -2.744282186031341553e-01 -3.549288809299468994e-01 1.427061557769775391e-01 -1.607668250799179077e-01 4.007870703935623169e-02 6.069052591919898987e-02 8.491858094930648804e-02 2.796674668788909912e-01 -3.301276359707117081e-03 -3.746654391288757324e-01 -4.694513604044914246e-02 2.801075018942356110e-02 -2.703252434730529785e-01 2.226982265710830688e-01 1.505756378173828125e-01 -1.197512447834014893e-01 -7.009834051132202148e-02 4.087812080979347229e-02 -2.201965004205703735e-01 3.118217224255204201e-03 -1.625855565071105957e-01 -2.766838856041431427e-02 -1.614333391189575195e-01 2.968767285346984863e-01 -7.439767569303512573e-02
-2.983564697206020355e-02 2.581187486648559570e-01 -3.528158664703369141e-01 -8.465775847434997559e-02 -3.043825924396514893e-01 5.766197666525840759e-02 -7.893800735473632812e-02 -9.581627696752548218e-02 -2.805032134056091309e-01 3.288118168711662292e-02 8.316537365317344666e-03 -2.789908647537231445e-02 -2.209070473909378052e-01 -1.130958423018455505e-01 1.765419542789459229e-01 2.705986201763153076e-01 -1.387654244899749756e-01 2.502904236316680908e-01 -1.503016799688339233e-01 -6.968642026185989380e-02 2.451722621917724609e-01 9.312172979116439819e-02 2.363809943199157715e-02 -1.315731853246688843e-01 -3.938680887222290039e-02 -3.332061767578125000e-01 3.916009888052940369e-02 -9.693863987922668457e-02 1.302235126495361328e-01 -1.949686408042907715e-01 5.650499090552330017e-02 -2.553225159645080566e-01
-5.698643624782562256e-02 1.149733513593673706e-01 -1.430616676807403564e-01 -1.447926089167594910e-02 -3.331082165241241455e-01 1.261380910873413086e-01 -2.117089629173278809e-01 -1.282989382743835449e-01 -1.520605683326721191e-01 5.966288968920707703e-02 -1.382848024368286133e-01 -3.329416364431381226e-02 5.087326094508171082e-02 -6.160286813974380493e-02 3.678980171680450439e-01 -7.646145671606063843e-02 -7.885626517236232758e-03 2.311995625495910645e-01 -5.005200579762458801e-02 6.684794276952743530e-02 3.388411998748779297e-01 8.917067199945449829e-02 1.233742535114288330e-01 3.019203245639801025e-02 -1.511084288358688354e-01 -2.923304736614227295e-01 4.118430987000465393e-02 -3.458249866962432861e-01 5.537667870521545410e-02 -1.188578456640243530e-01 2.154730558395385742e-01 -2.960093617439270020e-01
4.770655184984207153e-02 2.348777204751968384e-01 -2.571173012256622314e-01 8.521804958581924438e-02 -2.452365607023239136e-01 2.045691609382629395e-01 -2.123024165630340576e-01 -1.459334343671798706e-01 -2.049568742513656616e-01 -1.407384276390075684e-01 2.737942337989807129e-01 -1.111349463462829590e-01 -1.257797181606292725e-01 1.043576747179031372e-01 -7.598932832479476929e-02 -8.534996211528778076e-02 -3.394130468368530273e-01 5.540025234222412109e-02 1.193863674998283386e-01 -2.410564422607421875e-01 -1.214893385767936707e-01 3.456780221313238144e-03 1.268937289714813232e-01 -7.710551470518112183e-02 -1.973036080598831177e-01 -3.097714483737945557e-01 2.845609188079833984e-01 7.902665436267852783e-02 2.123997956514358521e-01 4.907581955194473267e-02 7.317221909761428833e-02 -9.743579477071762085e-02
3.797934949398040771e-01 1.998441666364669800e-01 -1.973955035209655762e-01 -7.588254660367965698e-02 -9.212744981050491333e-02 -6.463608890771865845e-02 4.528489336371421814e-02 -1.594275087118148804e-01 -6.443826854228973389e-02 2.372168563306331635e-02 1.359812319278717041e-01 1.424421072006225586e-01 1.372294574975967407e-01 3.137368261814117432e-01 2.073133736848831177e-01 -3.284892067313194275e-02 -1.464867889881134033e-01 4.376126825809478760e-02 -5.113828182220458984e-02 -4.720602929592132568e-02 1.316112875938415527e-01 8.617633581161499023e-02 2.573798298835754395e-01 4.719664528965950012e-02 -5.176002532243728638e-02 -5.176962018013000488e-01 -9.195940196514129639e-02 2.378991395235061646e-01 -2.879562601447105408e-02 -1.196894422173500061e-01 1.940406411886215210e-01 -1.271319389343261719e-01
3.330546244978904724e-02 1.097086519002914429e-01 -2.753575891256332397e-02 5.202554166316986084e-02 -2.603696584701538086e-01 -1.119984313845634460e-02 1.069848239421844482e-02 -2.422622293233871460e-01 -1.681488603353500366e-01 1.295131444931030273e-01 3.771393299102783203e-01 -7.926157116889953613e-02 -2.733533978462219238e-01 1.612915247678756714e-01 1.112570613622665405e-01 -1.282832771539688110e-01 1.049364134669303894e-01 8.050739765167236328e-02 -1.139664426445960999e-01 4.965773969888687134e-02 1.091566830873489380e-01 2.274349629878997803e-01 -2.513037323951721191e-01 2.478562062606215477e-03 -1.218081489205360413e-01 -2.486117035150527954e-01 6.844322383403778076e-02 -3.986930549144744873e-01 -1.693683303892612457e-02 2.809999883174896240e-01 -2.502200007438659668e-02 -2.315648645162582397e-01
-2.451520040631294250e-02 3.383604064583778381e-02 -2.331025451421737671e-01 2.270302623510360718e-01 -2.482269555330276489e-01 -7.237832993268966675e-02 -4.352341964840888977e-02 -3.124132985249161720e-03 -3.345237076282501221e-01 2.453856021165847778e-01 2.230616845190525055e-02 -4.385703802108764648e-02 -8.427708595991134644e-02 1.256176531314849854e-01 1.020487956702709198e-02 -5.374153330922126770e-02 -2.420272380113601685e-01 6.337667256593704224e-02 -1.026911884546279907e-01 -1.523324549198150635e-01 2.395327240228652954e-01 -3.346860408782958984e-02 4.601123929023742676e-02 4.877816140651702881e-02 -1.945886164903640747e-01 -1.187357157468795776e-01 2.456737011671066284e-01 -1.735089868307113647e-01 -4.999793171882629395e-01 -9.963185340166091919e-02 -1.138098761439323425e-01 2.204091250896453857e-01
4.249768331646919250e-02 1.122304648160934448e-01 -1.936095356941223145e-01 1.484724879264831543e-01 -7.656533271074295044e-02 -8.677740395069122314e-02 4.712502658367156982e-02 -2.887072265148162842e-01 -2.616572976112365723e-01 -2.334229499101638794e-01 -5.213205516338348389e-02 -4.195731505751609802e-02 6.642033904790878296e-02 2.403906732797622681e-01 2.012355923652648926e-01 -3.648715913295745850e-01 -4.346612468361854553e-02 3.305204212665557861e-01 -2.765385806560516357e-01 -1.701357662677764893e-01 2.074117958545684814e-01 -4.028090089559555054e-02 -1.324938703328371048e-02 3.443116322159767151e-02 1.757676154375076294e-01 -1.245180591940879822e-01 -1.265828870236873627e-02 -1.587756276130676270e-01 -8.384844660758972168e-02 -6.899405270814895630e-03 -2.288695573806762695e-01 -2.646972239017486572e-01
1.427843980491161346e-02 1.491909027099609375e-01 -2.229844033718109131e-01 2.249691188335418701e-01 -3.754068017005920410e-01 4.661403223872184753e-02 8.799342066049575806e-02 8.582472801208496094e-02 -1.715352237224578857e-01 1.496608853340148926e-01 1.290143579244613647e-01 -4.852656275033950806e-02 -3.086946904659271240e-01 2.814512252807617188e-01 1.474645081907510757e-02 -9.306266158819198608e-02 -2.285379767417907715e-01 2.079890966415405273e-01 -6.873615086078643799e-02 -1.858222037553787231e-01 2.535500228404998779e-01 -2.435107529163360596e-02 3.184628486633300781e-01 7.468355447053909302e-02 -4.294173046946525574e-02 -3.688715398311614990e-02 1.846937388181686401e-01 -2.355602756142616272e-02 -3.415789902210235596e-01 -3.939517587423324585e-02 -4.528889805078506470e-02 -3.809967776760458946e-03
9.644098579883575439e-02 2.165972739458084106e-01 -4.423761963844299316e-01 4.365217685699462891e-02 -2.135251313447952271e-01 9.032149612903594971e-02 1.525487452745437622e-01 -7.465554028749465942e-02 -8.545140177011489868e-02 3.742594271898269653e-02 2.736120857298374176e-02 1.282169967889785767e-01 -1.222504451870918274e-01 1.321054548025131226e-01 2.074914574623107910e-01 2.875472791492938995e-02 -2.765556275844573975e-01 -1.072815060615539551e-01 2.822788059711456299e-01 -2.617775499820709229e-01 1.994349062442779541e-01 2.033736258745193481e-01 1.768312007188796997e-01 1.908828131854534149e-02 -1.901951283216476440e-01 -1.814788430929183960e-01 1.698515415191650391e-01 -3.567001968622207642e-02 2.795431204140186310e-02 1.182236745953559875e-01 1.638735532760620117e-01 -2.675935328006744385e-01
-5.390645563602447510e-02 1.149882525205612183e-01 -2.055433690547943115e-01 2.253591269254684448e-01 -4.020597040653228760e-02 2.155770957469940186e-01 -1.116445288062095642e-01 -2.199506163597106934e-01 -1.861401498317718506e-01 7.236742973327636719e-02 7.990548014640808105e-02 -2.056639343500137329e-01 3.578550741076469421e-02 2.074157893657684326e-01 1.508261710405349731e-01 -2.126346379518508911e-01 2.182123512029647827e-01 -1.381055414676666260e-01 -2.032915949821472168e-01 -1.206412017345428467e-01 6.210708525031805038e-03 -3.354713087901473045e-03 -2.042310833930969238e-01 4.384827986359596252e-02 7.327320426702499390e-02 -2.411910742521286011e-01 2.430707663297653198e-01 -4.273416697978973389e-01 -2.367060333490371704e-01 -9.846459329128265381e-02 -1.013098508119583130e-01 -1.832567602396011353e-01
4.738004505634307861e-01 -9.643520228564739227e-03 -2.116914093494415283e-01 1.811255365610122681e-01 1.275732275098562241e-02 9.365770220756530762e-02 -4.152512550354003906e-02 -7.773189991712570190e-02 -1.997013986110687256e-01 -1.036913394927978516e-01 -1.349528133869171143e-01 9.047198295593261719e-02 -2.346157431602478027e-01 1.454589515924453735e-01 3.575320243835449219e-01 5.404457077383995056e-02 -1.239282544702291489e-02 2.944639623165130615e-01 -1.538713127374649048e-01 -2.843367457389831543e-01 9.678281098604202271e-02 9.352143108844757080e-02 1.855012327432632446e-01 1.668798029422760010e-01 1.920832321047782898e-02 -3.852400556206703186e-02 1.226109936833381653e-01 1.698329746723175049e-01 9.040066599845886230e-02 9.234210848808288574e-02 2.505004703998565674e-01 -1.333150546997785568e-02
-2.919513359665870667e-02 2.132097482681274414e-01 -3.102824985980987549e-01 3.676303029060363770e-01 -2.475735992193222046e-01 -5.052689835429191589e-02 -1.792910322546958923e-02 1.944944029673933983e-03 -2.477430254220962524e-01 1.114605888724327087e-01 1.154824644327163696e-01 -1.544893831014633179e-01 -1.772807240486145020e-01 4.715510830283164978e-02 7.352253794670104980e-02 1.302339136600494385e-01 -1.503392159938812256e-01 -1.472697593271732330e-02 -1.150565817952156067e-01 -1.277685910463333130e-01 1.826492846012115479e-01 2.714850567281246185e-02 2.367881387472152710e-01 -5.209353193640708923e-02 -1.921592950820922852e-01 5.011219903826713562e-02 1.353349089622497559e-01 -1.601946800947189331e-01 -4.812341332435607910e-01 1.575358808040618896e-01 -1.759414933621883392e-02 7.536484301090240479e-02
-1.437448617070913315e-02 2.282752096652984619e-01 -3.452553153038024902e-01 1.350006908178329468e-01 2.661882340908050537e-02 -1.096332445740699768e-01 -5.059593170881271362e-02 -1.203578189015388489e-01 -2.987377047538757324e-01 1.497626751661300659e-01 2.566621601581573486e-01 2.188795059919357300e-01 9.915628470480442047e-03 4.690855368971824646e-02 3.198773264884948730e-01 -3.491718322038650513e-02 -2.972179837524890900e-02 3.249251842498779297e-02 4.562378302216529846e-02 2.223951071500778198e-01 6.001312658190727234e-02 4.948647692799568176e-02 2.295551635324954987e-02 -2.877832390367984772e-02 8.357346057891845703e-02 -4.281006157398223877e-01 2.561262622475624084e-02 -2.934797704219818115e-01 -1.591022312641143799e-01 -1.401948332786560059e-01 2.558560669422149658e-01 2.880633249878883362e-02
1.019473932683467865e-02 1.272749602794647217e-01 -2.784630060195922852e-01 2.502153068780899048e-02 -1.468379050493240356e-01 2.008791416883468628e-01 2.031792551279067993e-01 -2.419343888759613037e-01 -3.435334861278533936e-01 -7.420397549867630005e-02 9.449965506792068481e-02 -2.138774842023849487e-01 3.112890571355819702e-02 3.052696883678436279e-01 7.862626016139984131e-02 -2.124301344156265259e-01 -5.498845875263214111e-02 2.360884845256805420e-01 -2.530717849731445312e-01 -1.355701982975006104e-01 -1.151933372020721436e-01 -9.338609874248504639e-02 8.722167462110519409e-02 -3.803029656410217285e-03 5.878282710909843445e-02 -3.312356397509574890e-02 4.480519890785217285e-02 -3.630663752555847168e-01 -1.501828432083129883e-01 -3.669378533959388733e-02 -2.810762822628021240e-01 -8.976490050554275513e-02
-1.988568343222141266e-02 6.548266857862472534e-02 -3.274267613887786865e-01 2.486578077077865601e-01 -8.926515281200408936e-02 1.474675815552473068e-02 4.538638144731521606e-02 -2.170191109180450439e-01 -1.907818764448165894e-01 -9.202511049807071686e-03 3.603182137012481689e-01 -2.159188687801361084e-01 -1.521779745817184448e-01 2.942331731319427490e-01 -7.052592188119888306e-02 -8.814926445484161377e-02 -5.435829982161521912e-02 2.378008216619491577e-01 -6.283853203058242798e-02 -2.631483972072601318e-01 2.643811404705047607e-01 1.298279613256454468e-01 1.248924527317285538e-02 -8.178404718637466431e-02 -2.065016180276870728e-01 -1.411834955215454102e-01 2.686251401901245117e-01 -8.479878306388854980e-02 -1.541736572980880737e-01 6.165476143360137939e-02 -1.839109361171722412e-01 6.252548843622207642e-02
6.158958747982978821e-02 1.759155839681625366e-01 -4.180405735969543457e-01 1.889941692352294922e-01 -6.384114176034927368e-02 2.763919532299041748e-02 -1.031573712825775146e-01 -2.941378653049468994e-01 -9.128320962190628052e-02 7.953102141618728638e-02 1.436055600643157959e-01 -5.211358144879341125e-02 -3.185589611530303955e-01 2.921219468116760254e-01 1.718295365571975708e-01 1.049799099564552307e-01 -9.932107478380203247e-02 1.598257869482040405e-01 -1.479191035032272339e-01 -2.432997375726699829e-01 2.729282677173614502e-01 -4.968297481536865234e-02 1.581073254346847534e-01 -5.138029530644416809e-02 -1.546398997306823730e-01 -4.772111400961875916e-02 2.547655105590820312e-01 7.883442193269729614e-02 -2.221888452768325806e-01 3.996988013386726379e-02 -6.389398127794265747e-02 1.182765588164329529e-01
1.088827624917030334e-01 2.700756788253784180e-01 -2.312680482864379883e-01 -1.942653208971023560e-01 -3.405059278011322021e-01 5.078353453427553177e-03 2.183877304196357727e-02 -3.577365875244140625e-01 -3.410540223121643066e-01 8.096966147422790527e-02 -1.253268420696258545e-01 -2.472986280918121338e-01 -1.437729001045227051e-01 -2.440387569367885590e-02 8.283346891403198242e-02 1.552424132823944092e-01 8.369207382202148438e-02 1.517841964960098267e-01 -1.399885863065719604e-01 7.676012068986892700e-02 -9.174050390720367432e-02 -2.087403237819671631e-01 1.700536757707595825e-01 -2.564029954373836517e-02 -1.402002125978469849e-01 -3.002339303493499756e-01 -1.406358778476715088e-01 -4.885606840252876282e-02 -1.111541539430618286e-01 -5.905697867274284363e-02 1.445600837469100952e-01 -1.476249992847442627e-01
1.402424648404121399e-02 1.461545228958129883e-01 -3.687623739242553711e-01 1.986189037561416626e-01 -3.576339036226272583e-02 1.980535313487052917e-02 -4.307354241609573364e-02 -2.584844529628753662e-01 -1.832896769046783447e-01 8.128819614648818970e-02 3.116620779037475586e-01 -2.940092980861663818e-02 -1.844052821397781372e-01 2.805475294589996338e-01 1.378358304500579834e-01 1.414205785840749741e-02 -4.135543480515480042e-02 7.665564119815826416e-02 -2.175915539264678955e-01 -3.127976655960083008e-01 3.320457935333251953e-01 4.578581079840660095e-02 6.024136394262313843e-02 -8.205672353506088257e-02 -1.600624471902847290e-01 -1.033760830760002136e-01 1.261529922485351562e-01 5.740334093570709229e-02 -3.070674836635589600e-01 -5.867920815944671631e-03 -3.755924478173255920e-02 1.892483681440353394e-01
2.742338180541992188e-01 1.515661180019378662e-01 -1.856647133827209473e-01 2.381283938884735107e-01 -2.670650184154510498e-02 5.373418331146240234e-01 4.271436035633087158e-01 2.384690754115581512e-02 -1.195939406752586365e-01 6.416367739439010620e-02 1.458963602781295776e-01 -2.757150232791900635e-01 9.251611679792404175e-02 1.478070169687271118e-01 1.355475336313247681e-01 -2.118216305971145630e-01 -5.414419621229171753e-02 7.568708062171936035e-02 -1.846739798784255981e-01 -1.523214280605316162e-01 -1.792013086378574371e-02 -1.339554935693740845e-01 -1.130743324756622314e-01 -1.747391745448112488e-02 -2.244686894118785858e-02 -9.678972512483596802e-02 6.837189942598342896e-02 -2.387272566556930542e-02 -5.350214242935180664e-02 8.645604550838470459e-02 7.764299958944320679e-02 -4.394800052978098392e-04
1.325553003698587418e-02 1.591333001852035522e-02 -3.033067882061004639e-01 3.346266746520996094e-01 -7.738476991653442383e-02 1.660480052232742310e-01 -9.447307139635086060e-02 -2.328072488307952881e-01 -3.247023224830627441e-01 -6.601922959089279175e-02 6.667864322662353516e-02 -2.217426598072052002e-01 -2.843897342681884766e-01 1.728543043136596680e-01 3.241659402847290039e-01 6.657344847917556763e-02 2.337000891566276550e-02 6.825198978185653687e-02 1.033727601170539856e-01 8.501458168029785156e-02 1.656074076890945435e-01 6.794789433479309082e-02 -1.277275979518890381e-01 1.805477440357208252e-01 1.462140232324600220e-01 -1.386724114418029785e-01 2.772445678710937500e-01 -6.199177354574203491e-03 -2.668834030628204346e-01 -1.203956082463264465e-01 5.205380916595458984e-02 7.227064669132232666e-02
6.838893145322799683e-02 -2.804734685923904181e-05 -3.405468761920928955e-01 1.961228847503662109e-01 7.046632468700408936e-02 -5.854014307260513306e-02 1.963547915220260620e-01 -4.808710142970085144e-02 -3.749445080757141113e-01 -6.632830202579498291e-02 3.172798156738281250e-01 -2.106920257210731506e-02 -1.520168501883745193e-02 2.805519700050354004e-01 2.173044830560684204e-01 -9.202828258275985718e-02 8.362833410501480103e-02 -1.428338885307312012e-01 -9.786942601203918457e-02 -1.673122793436050415e-01 1.792111098766326904e-01 7.963639497756958008e-02 2.354526519775390625e-01 -1.173825785517692566e-01 -1.066094711422920227e-01 -1.634150161407887936e-03 3.955067992210388184e-01 -1.222442612051963806e-01 -2.005620859563350677e-02 1.747711151838302612e-01 -1.427263766527175903e-01 6.484284251928329468e-02
1.366580873727798462e-01 1.976349949836730957e-01 -2.139626145362854004e-01 1.358600519597530365e-02 -2.424617558717727661e-01 1.909935772418975830e-01 -7.582846283912658691e-02 -1.389868557453155518e-01 -1.491281837224960327e-01 2.827859520912170410e-01 1.698024272918701172e-01 1.031625047326087952e-01 -2.409468889236450195e-01 2.045162767171859741e-01 2.228817939758300781e-01 1.863305121660232544e-01 4.895219579339027405e-02 1.723221689462661743e-01 -1.865954510867595673e-02 -7.350068539381027222e-02 2.696206420660018921e-02 2.592474818229675293e-01 6.343774497509002686e-02 -2.387070208787918091e-01 -2.128143757581710815e-01 -2.475639581680297852e-01 9.701324254274368286e-02 1.667471230030059814e-01 4.646187275648117065e-02 6.793256103992462158e-02 2.403256297111511230e-01 -2.736775875091552734e-01
-1.621566563844680786e-01 2.000089436769485474e-01 -3.911637365818023682e-01 3.803747147321701050e-02 -9.261581301689147949e-02 1.957078427076339722e-01 8.163096010684967041e-02 1.259086430072784424e-01 -2.738005220890045166e-01 -1.610932052135467529e-01 2.247058600187301636e-01 -1.234417036175727844e-02 -1.253390312194824219e-01 2.936797738075256348e-01 6.111367046833038330e-02 1.193831637501716614e-01 -1.446437183767557144e-02 2.853215299546718597e-02 4.063433036208152771e-02 -2.470827549695968628e-01 -2.538870573043823242e-01 -2.163939774036407471e-01 1.993321180343627930e-01 -7.702051848173141479e-02 -2.852951586246490479e-01 4.834368079900741577e-02 2.799973189830780029e-01 5.075450986623764038e-02 -1.880654506385326385e-02 6.344275176525115967e-02 5.144749581813812256e-02 -2.143292725086212158e-01
3.966008126735687256e-01 3.134448826313018799e-01 -3.872605413198471069e-02 1.834066063165664673e-01 -1.492768675088882446e-01 9.784209728240966797e-02 5.097552388906478882e-02 -2.253354340791702271e-02 -2.747250497341156006e-01 1.419062167406082153e-01 -8.650232851505279541e-02 -1.339364498853683472e-01 -9.362262673676013947e-03 2.146283388137817383e-01 1.046131178736686707e-01 -1.248019933700561523e-01 -1.700535267591476440e-01 3.822849690914154053e-02 -1.723481714725494385e-01 9.888745844364166260e-02 1.236013788729906082e-02 2.552982419729232788e-02 -4.464944899082183838e-01 -3.561695292592048645e-02 6.581480056047439575e-02 -3.039751052856445312e-01 1.355443596839904785e-01 -3.798390552401542664e-02 1.505032330751419067e-01 -2.719897218048572540e-02 -2.307248562574386597e-01 -1.272369772195816040e-01
1.432834714651107788e-01 1.314410269260406494e-01 -3.166879117488861084e-01 2.606327533721923828e-01 -2.682324647903442383e-01 8.236964792013168335e-02 1.593177393078804016e-02 -2.515565454959869385e-01 -8.248748630285263062e-02 -1.535703092813491821e-01 5.429407581686973572e-02 -5.919768661260604858e-02 -1.510460823774337769e-01 1.995579600334167480e-01 7.394412904977798462e-02 -1.240926161408424377e-01 -1.499137878417968750e-01 1.935278326272964478e-01 -1.028838101774454117e-03 -3.190362751483917236e-01 3.260122239589691162e-01 -2.762746252119541168e-02 3.132063448429107666e-01 -2.742781862616539001e-02 -1.437885314226150513e-01 -2.647091262042522430e-02 2.251132577657699585e-01 -9.621956199407577515e-02 -2.608309090137481689e-01 -8.048265427350997925e-02 2.586369216442108154e-02 8.520472049713134766e-02
1.895247697830200195e-01 1.721687018871307373e-01 -1.962130814790725708e-01 -4.869901388883590698e-02 -1.032612472772598267e-01 4.905787855386734009e-02 -6.870069354772567749e-02 -1.766013354063034058e-02 -1.717182993888854980e-01 5.354130640625953674e-02 -1.346244663000106812e-02 1.493558734655380249e-01 4.326396062970161438e-02 5.851581320166587830e-02 2.781326472759246826e-01 1.760288923978805542e-01 -4.010299146175384521e-01 1.259857565164566040e-01 2.063987851142883301e-01 -2.215107828378677368e-01 2.257952094078063965e-01 1.548464000225067139e-01 2.100770920515060425e-01 -1.653792709112167358e-01 -1.596352308988571167e-01 -3.060954511165618896e-01 1.692050397396087646e-01 -2.919134497642517090e-01 4.176117852330207825e-02 1.358957737684249878e-01 1.572070419788360596e-01 -1.192817315459251404e-01
2.827541232109069824e-01 -2.008048072457313538e-02 -2.554865181446075439e-01 3.674657940864562988e-01 -9.680438786745071411e-02 2.705389261245727539e-01 -7.073824852705001831e-02 -1.072254925966262817e-01 -2.312130108475685120e-02 5.504906922578811646e-02 1.059506237506866455e-01 3.989225625991821289e-02 -1.042285561561584473e-01 2.708246409893035889e-01 1.061635762453079224e-01 -3.777923583984375000e-01 7.512886822223663330e-02 2.427811771631240845e-01 -1.302200853824615479e-01 1.555567830801010132e-01 1.191980615258216858e-01 -4.810628294944763184e-02 -1.511630713939666748e-01 -3.457449749112129211e-02 -6.702696532011032104e-02 -2.993821799755096436e-01 5.771066620945930481e-02 -2.011370509862899780e-01 1.778913438320159912e-01 5.111702159047126770e-02 2.120084874331951141e-02 2.162463814020156860e-01
1.223869547247886658e-01 5.433202162384986877e-02 -3.024591803550720215e-01 -1.611518859863281250e-01 -1.785140335559844971e-01 -2.516562640666961670e-01 1.901955008506774902e-01 5.783798173069953918e-02 -1.387742906808853149e-02 9.448786824941635132e-02 8.045370131731033325e-02 -7.572151720523834229e-02 9.348158538341522217e-02 3.322898149490356445e-01 2.598699331283569336e-01 -9.232690185308456421e-02 7.550180703401565552e-02 8.557714521884918213e-02 1.780006885528564453e-01 -9.682401269674301147e-02 6.940886378288269043e-02 1.019460707902908325e-01 -2.281496822834014893e-01 3.193565877154469490e-03 1.979675292968750000e-01 -2.504533529281616211e-01 3.284370005130767822e-01 -1.231049597263336182e-01 -2.018468379974365234e-01 2.804501168429851532e-02 -2.173828631639480591e-01 -2.797809839248657227e-01
4.912037402391433716e-02 1.589745581150054932e-01 -4.634465575218200684e-01 2.228927314281463623e-01 -2.498582601547241211e-01 1.787305325269699097e-01 7.180884131230413914e-04 1.339147612452507019e-02 -1.438507586717605591e-01 2.240869216620922089e-02 -1.016570627689361572e-02 -1.087722331285476685e-01 -2.314331233501434326e-01 1.909529566764831543e-01 1.165716070681810379e-02 -9.575287252664566040e-02 -2.348273098468780518e-01 3.391776606440544128e-02 -1.262778937816619873e-01 -2.451255321502685547e-01 2.662612497806549072e-01 -5.513618141412734985e-02 1.952607482671737671e-01 -5.876045301556587219e-02 -1.738040894269943237e-01 -6.428615748882293701e-02 2.066135406494140625e-01 -1.089017540216445923e-01 -2.460124641656875610e-01 1.466209441423416138e-01 7.024280726909637451e-02 2.390680462121963501e-01
-4.616946354508399963e-02 1.832776218652725220e-01 -4.577156528830528259e-02 -9.855829179286956787e-02 -2.168321013450622559e-01 2.140413224697113037e-01 -1.698915287852287292e-02 -2.131986916065216064e-01 -3.419103026390075684e-01 1.282224953174591064e-01 1.558135002851486206e-01 -2.451444864273071289e-01 -9.855751693248748779e-02 1.211480945348739624e-01 1.844886541366577148e-01 2.257380932569503784e-01 -1.210976392030715942e-01 1.271123886108398438e-01 -1.501644551753997803e-01 -7.854437083005905151e-02 1.069952920079231262e-01 -1.407389938831329346e-01 -5.651750788092613220e-02 1.195873320102691650e-01 4.147662967443466187e-02 -4.750450253486633301e-01 1.671665906906127930e-02 1.104498431086540222e-01 -1.028944030404090881e-01 -2.523249685764312744e-01 6.774901598691940308e-02 -2.445241510868072510e-01
1.022413447499275208e-01 1.954960674047470093e-01 -4.104999601840972900e-01 1.292074173688888550e-01 -3.395348787307739258e-02 -9.915272146463394165e-02 -1.769355833530426025e-01 -2.882661521434783936e-01 -2.043052464723587036e-01 3.398627787828445435e-02 1.738588958978652954e-01 -9.361933171749114990e-02 -2.911682724952697754e-01 2.930960357189178467e-01 1.471540182828903198e-01 8.329045772552490234e-02 5.071349814534187317e-02 2.501767277717590332e-01 -1.472756266593933105e-01 -1.989760547876358032e-01 2.424207776784896851e-01 -4.895015060901641846e-02 1.164539083838462830e-01 -6.110282242298126221e-02 -7.401757687330245972e-02 -4.503770545125007629e-02 2.413036376237869263e-01 8.201220631599426270e-02 -1.767335981130599976e-01 1.333470493555068970e-01 -9.611225128173828125e-02 1.547818779945373535e-01
3.967196643352508545e-01 1.112974286079406738e-01 -1.236396580934524536e-01 1.910729259252548218e-01 -2.546065449714660645e-01 1.978629380464553833e-01 5.175303667783737183e-02 -8.260785788297653198e-02 -1.809598207473754883e-01 4.188701137900352478e-02 -1.559380907565355301e-02 -1.417911797761917114e-01 -1.917554996907711029e-02 5.692632868885993958e-02 1.634851545095443726e-01 -1.245984733104705811e-01 -3.617186844348907471e-02 1.004361547529697418e-02 -1.305647045373916626e-01 8.593041449785232544e-02 -2.176862023770809174e-02 -8.256234973669052124e-02 -5.085095763206481934e-01 4.405080527067184448e-02 1.856142878532409668e-01 -2.939946055412292480e-01 3.061341047286987305e-01 -1.355101447552442551e-02 -8.357100188732147217e-02 9.998013079166412354e-02 -1.623515933752059937e-01 -1.116501465439796448e-01
2.285520583391189575e-01 3.121532201766967773e-01 -2.368879616260528564e-01 3.376165032386779785e-01 -2.852948009967803955e-01 1.404752372764050961e-03 -2.394203282892704010e-02 -9.354241937398910522e-02 -1.219828724861145020e-01 4.760279133915901184e-02 5.104839801788330078e-02 -2.431426011025905609e-02 -2.271413356065750122e-01 2.957025170326232910e-01 -5.326729151420295238e-04 9.330430068075656891e-03 -1.879254430532455444e-01 5.100026726722717285e-02 -1.952658407390117645e-02 -1.328185647726058960e-01 3.219594359397888184e-01 -3.950650244951248169e-02 1.411124765872955322e-01 5.810131505131721497e-02 -1.954725682735443115e-01 -1.195089593529701233e-01 2.430363446474075317e-01 -9.235028922557830811e-02 -2.332125604152679443e-01 -2.311182022094726562e-02 3.777738660573959351e-02 2.629806697368621826e-01
1.405929774045944214e-01 1.440425962209701538e-01 -4.114879667758941650e-01 7.804378867149353027e-02 -1.557258963584899902e-01 8.769188076257705688e-03 -1.811613291501998901e-01 -1.281702071428298950e-01 -1.697777211666107178e-01 -6.127413734793663025e-02 2.194292098283767700e-01 1.189867965877056122e-03 -5.505477264523506165e-02 1.430041939020156860e-01 1.077539473772048950e-01 6.748008728027343750e-02 -9.882628172636032104e-02 2.199711510911583900e-03 -3.313248232007026672e-02 -2.748199366033077240e-02 1.736665517091751099e-01 -1.332581695169210434e-02 2.149104140698909760e-02 -3.089480102062225342e-01 -2.383670397102832794e-02 -5.596208572387695312e-01 -1.179747432470321655e-01 -2.456762343645095825e-01 8.933461457490921021e-02 -7.897361367940902710e-02 2.212634533643722534e-01 3.249682858586311340e-02
3.152112364768981934e-01 2.569516301155090332e-01 -9.731054306030273438e-02 -2.182164229452610016e-02 -6.560651957988739014e-02 2.907247245311737061e-01 2.595398128032684326e-01 -2.775262296199798584e-01 -2.795627117156982422e-01 -6.980742514133453369e-02 -2.387734353542327881e-01 9.394664317369461060e-02 -2.368317097425460815e-01 2.686643302440643311e-01 1.515873670578002930e-01 -3.927558287978172302e-02 -1.072389855980873108e-01 -9.904500842094421387e-02 -1.150603964924812317e-01 9.108360111713409424e-02 -1.532766968011856079e-01 8.333434909582138062e-02 -1.573267877101898193e-01 7.278522104024887085e-02 -3.142280131578445435e-02 -2.526701688766479492e-01 1.047881022095680237e-01 -1.589123755693435669e-01 5.558554083108901978e-02 -9.652604348957538605e-03 1.318234950304031372e-01 -2.546578943729400635e-01
1.412353962659835815e-01 -6.499920785427093506e-02 -2.664597332477569580e-01 -4.814337193965911865e-02 -3.059533536434173584e-01 2.678919956088066101e-02 -9.170711785554885864e-02 1.901428997516632080e-01 -4.476302862167358398e-01 8.136182278394699097e-02 -1.216340810060501099e-01 1.985718309879302979e-01 -9.015721082687377930e-02 1.618544161319732666e-01 2.812986671924591064e-01 7.195448875427246094e-02 -3.147014677524566650e-01 -7.800848782062530518e-02 1.638690084218978882e-01 -8.063606172800064087e-02 -3.783579543232917786e-02 7.711421698331832886e-02 -8.084049820899963379e-02 -1.544113457202911377e-01 -1.810646355152130127e-01 -2.582691311836242676e-01 -9.238488227128982544e-02 -1.265510618686676025e-01 -9.399307519197463989e-02 1.022564694285392761e-01 1.423864662647247314e-01 -2.096029818058013916e-01
1.280716061592102051e-01 3.828083723783493042e-02 -3.342812359333038330e-01 -6.124150007963180542e-02 1.810134351253509521e-01 3.654155880212783813e-02 5.167228728532791138e-02 -9.408894181251525879e-02 -4.039081037044525146e-01 1.285393349826335907e-02 1.100744530558586121e-01 1.844539791345596313e-01 4.970299452543258667e-02 1.814164966344833374e-01 -1.473864167928695679e-01 -5.488166958093643188e-02 -2.164543271064758301e-01 3.156921863555908203e-01 -1.111423969268798828e-01 1.577226817607879639e-01 -9.942284226417541504e-02 5.640523508191108704e-03 1.244702637195587158e-01 -1.140849292278289795e-01 2.358652092516422272e-02 -2.491194009780883789e-01 3.016740679740905762e-01 5.239645764231681824e-02 1.145699098706245422e-01 2.359224259853363037e-01 2.283474057912826538e-01 -2.280009388923645020e-01
3.805229663848876953e-01 2.447978705167770386e-01 -2.516608536243438721e-01 1.038287114351987839e-02 -2.089980244636535645e-01 3.197478950023651123e-01 -1.954706013202667236e-01 -6.416637450456619263e-02 -1.097741127014160156e-01 1.268616039305925369e-02 -4.705890268087387085e-02 -1.911392956972122192e-01 -2.720985002815723419e-02 2.618975937366485596e-02 1.571447849273681641e-01 -4.033182859420776367e-01 -3.483232557773590088e-01 2.964342013001441956e-02 -1.946398243308067322e-02 3.674650564789772034e-02 9.637548774480819702e-02 2.305666059255599976e-01 -8.614535443484783173e-03 -7.241605222225189209e-02 -1.236924603581428528e-01 1.553284097462892532e-02 2.330454885959625244e-01 3.679975867271423340e-02 -3.696722909808158875e-02 5.183350294828414917e-02 1.919600814580917358e-01 5.663598421961069107e-03
1.075082346796989441e-01 1.476045697927474976e-01 -3.725266456604003906e-01 1.084771528840065002e-01 -2.131957933306694031e-02 -1.049483865499496460e-01 5.032360553741455078e-02 -2.327134907245635986e-01 -3.659415245056152344e-01 3.425621241331100464e-02 5.893706530332565308e-02 -4.649718105792999268e-02 -5.155711248517036438e-02 5.701844766736030579e-02 3.591139614582061768e-02 1.938657760620117188e-01 3.928126767277717590e-02 -3.719637393951416016e-01 -2.549849450588226318e-02 2.011665105819702148e-01 3.055043891072273254e-02 -1.862574070692062378e-01 2.661865204572677612e-03 -5.162968486547470093e-02 -2.902238629758358002e-02 -3.742371499538421631e-01 1.853190511465072632e-01 -1.336698830127716064e-01 -5.258334428071975708e-02 -1.250768452882766724e-01 3.001979887485504150e-01 -2.037134021520614624e-01
1.099020838737487793e-01 1.286431401968002319e-01 -4.245528876781463623e-01 3.106790967285633087e-02 -9.808044880628585815e-02 -7.569064851850271225e-03 -3.385978937149047852e-02 -2.432256191968917847e-01 -1.513298004865646362e-01 1.411371082067489624e-01 2.492745965719223022e-01 -1.522378027439117432e-01 -2.904361784458160400e-01 3.096496164798736572e-01 1.219182014465332031e-01 9.209266304969787598e-02 -3.716444596648216248e-02 2.228382378816604614e-01 -5.380755290389060974e-02 -1.575337201356887817e-01 2.641980350017547607e-01 -6.251123547554016113e-02 8.017947524785995483e-02 -1.891052164137363434e-02 -9.012024104595184326e-02 -5.907397344708442688e-02 2.874545156955718994e-01 -4.069864004850387573e-02 -1.668927818536758423e-01 2.063786983489990234e-01 -8.645167946815490723e-02 2.353768050670623779e-01
3.210256621241569519e-02 -6.746654212474822998e-02 5.985081195831298828e-02 9.062761673703789711e-04 -5.010030791163444519e-02 2.163385152816772461e-01 8.800711482763290405e-02 1.798760704696178436e-02 -1.579033732414245605e-01 -1.055707260966300964e-01 5.090344324707984924e-02 8.382818661630153656e-03 -1.933432370424270630e-01 1.936329603195190430e-01 3.179846704006195068e-01 -2.848316133022308350e-01 -3.339817821979522705e-01 1.769687682390213013e-01 -1.068779379129409790e-01 -6.981645245105028152e-03 -1.438956558704376221e-01 -1.638754010200500488e-01 1.141176521778106689e-01 -7.684483379125595093e-02 -4.710683524608612061e-01 -1.989463567733764648e-01 1.543099433183670044e-01 -1.941322684288024902e-01 -2.974305748939514160e-01 -2.595148794353008270e-02 -3.059831075370311737e-02 6.094193458557128906e-02
6.215207278728485107e-02 4.160378128290176392e-02 -2.973352558910846710e-02 4.009301066398620605e-01 -2.379451990127563477e-01 1.924939006567001343e-01 1.048897281289100647e-01 -6.272407621145248413e-02 -4.331756830215454102e-01 2.027139440178871155e-02 1.809387654066085815e-02 -2.139711827039718628e-01 -6.629236042499542236e-02 3.146822154521942139e-01 2.267787903547286987e-01 -6.051911413669586182e-02 1.373742222785949707e-01 1.845601648092269897e-01 -7.261930406093597412e-02 -1.896923929452896118e-01 -1.277591437101364136e-01 -4.309143498539924622e-02 -2.881065243855118752e-03 -3.840936347842216492e-02 4.655466601252555847e-02 1.184559166431427002e-01 9.478541463613510132e-02 -1.977413743734359741e-01 -1.652386188507080078e-01 -1.679001450538635254e-01 -2.846615016460418701e-01 -1.297309398651123047e-01
1.058109328150749207e-01 6.007943674921989441e-02 -3.554168939590454102e-01 4.214920103549957275e-01 -1.205071657896041870e-01 3.759352024644613266e-03 1.698137260973453522e-02 -3.663479089736938477e-01 -3.050240278244018555e-01 8.611993491649627686e-02 -8.301302790641784668e-03 -2.292033433914184570e-01 -9.961505234241485596e-02 1.918093115091323853e-01 1.751292943954467773e-01 -1.425570249557495117e-01 -5.398289114236831665e-02 6.476639956235885620e-02 -7.478642463684082031e-02 -4.114301700610667467e-04 1.714730821549892426e-02 8.982390165328979492e-02 -3.507217764854431152e-02 2.625791132450103760e-01 -8.771271258592605591e-02 9.244222939014434814e-02 1.437789201736450195e-01 -1.774761676788330078e-01 1.583302509970963001e-04 4.411968216300010681e-02 -1.465100795030593872e-01 -3.136132359504699707e-01
9.795160591602325439e-02 8.048521727323532104e-02 -2.627756893634796143e-01 2.375244498252868652e-01 -2.780968844890594482e-01 2.139391154050827026e-01 1.740465164184570312e-01 -5.392126366496086121e-02 -2.973851263523101807e-01 1.102833747863769531e-01 -1.514874696731567383e-01 -1.992877423763275146e-01 -6.801865249872207642e-02 -1.088983938097953796e-01 1.234570145606994629e-01 1.490532010793685913e-01 -1.176680848002433777e-01 7.407431956380605698e-03 -1.189013570547103882e-01 -3.211221396923065186e-01 -1.233438402414321899e-01 2.145693898200988770e-01 -1.544518321752548218e-01 2.126476354897022247e-02 -2.674418687820434570e-02 -3.521580398082733154e-01 9.198538959026336670e-02 -1.528365015983581543e-01 -7.072225213050842285e-02 -2.212644219398498535e-01 1.879206597805023193e-01 1.496651619672775269e-01
3.052909076213836670e-01 7.432249188423156738e-02 -2.201028354465961456e-02 2.007067948579788208e-01 4.836308211088180542e-02 2.241444438695907593e-01 1.948228925466537476e-01 -3.704385459423065186e-02 -1.022263616323471069e-01 3.434056639671325684e-01 -1.371479183435440063e-01 -1.866651475429534912e-01 9.098050743341445923e-02 4.347411692142486572e-01 1.755729913711547852e-01 2.651821076869964600e-02 2.100866734981536865e-01 3.139044716954231262e-02 -3.657497465610504150e-01 -6.814785301685333252e-02 2.081470042467117310e-01 -2.057308107614517212e-01 1.026238799095153809e-01 -1.107693910598754883e-01 -1.064402535557746887e-01 -7.366379350423812866e-02 -2.769848331809043884e-03 -8.161190897226333618e-02 -9.658370912075042725e-02 3.895864635705947876e-02 1.461507529020309448e-01 -1.006952300667762756e-01
-1.637244969606399536e-02 -1.494019292294979095e-02 -2.054947763681411743e-01 1.535063236951828003e-01 3.202853724360466003e-02 -5.221452191472053528e-02 1.440200954675674438e-02 -2.179398685693740845e-01 -3.366815745830535889e-01 3.791988641023635864e-02 -6.276068743318319321e-03 -8.300224691629409790e-02 1.797570586204528809e-01 2.142256051301956177e-01 1.981730759143829346e-01 -1.646119803190231323e-01 -3.666456043720245361e-01 4.517742395401000977e-01 -7.845476269721984863e-02 1.493313014507293701e-01 2.120897546410560608e-02 7.844106107950210571e-02 -2.402902245521545410e-01 -2.385894358158111572e-01 -1.541279256343841553e-01 -8.695988357067108154e-02 -7.540353387594223022e-02 -1.105389595031738281e-01 -2.110972106456756592e-01 4.247954115271568298e-02 -1.748357899487018585e-02 -1.783750951290130615e-01
5.995097383856773376e-02 2.667451500892639160e-01 -3.467665910720825195e-01 -5.188037827610969543e-02 -7.327982783317565918e-02 -3.064178861677646637e-02 2.985137403011322021e-01 -4.136063531041145325e-02 -1.307122409343719482e-01 1.905888468027114868e-01 -1.650802642107009888e-01 -1.689941734075546265e-01 -1.357409209012985229e-01 -1.870025880634784698e-02 1.858554184436798096e-01 -1.120014041662216187e-01 5.969848483800888062e-02 3.061737678945064545e-02 2.783934026956558228e-02 -1.810692995786666870e-01 -1.337753385305404663e-01 -1.429104357957839966e-01 -2.458046004176139832e-02 -2.476153671741485596e-01 1.976063102483749390e-01 -3.359984457492828369e-01 -8.343057334423065186e-02 -2.591834962368011475e-01 -2.293107211589813232e-01 3.481179848313331604e-02 2.623785138130187988e-01 -2.075694054365158081e-01
-1.197118312120437622e-01 2.158916294574737549e-01 -3.428796231746673584e-01 -4.267796501517295837e-02 1.054548993706703186e-01 1.632553935050964355e-01 -6.004120409488677979e-02 1.051878184080123901e-02 -6.543480604887008667e-02 2.914165854454040527e-01 7.802661508321762085e-03 -1.932728886604309082e-01 1.427579205483198166e-02 2.829895615577697754e-01 3.224004805088043213e-01 -1.444214954972267151e-03 -1.543325334787368774e-01 -1.811756938695907593e-02 7.453095167875289917e-02 -2.704244665801525116e-02 5.322257429361343384e-02 2.375171929597854614e-01 8.178644627332687378e-02 -1.224416941404342651e-01 7.876281440258026123e-02 -4.654318392276763916e-01 1.721301227807998657e-01 -1.932003200054168701e-01 1.678576320409774780e-01 1.509452313184738159e-01 1.168270632624626160e-01 -3.969871625304222107e-02
-1.456651836633682251e-02 3.613694608211517334e-01 -1.852110773324966431e-01 1.373318284749984741e-01 1.467992812395095825e-01 1.147640720009803772e-01 8.405792713165283203e-02 8.742548525333404541e-02 -2.921223938465118408e-01 -2.009956389665603638e-01 -2.556418254971504211e-02 -1.542126387357711792e-01 1.049118191003799438e-01 3.081936240196228027e-01 1.870895922183990479e-01 -3.151962459087371826e-01 4.513816162943840027e-02 4.242635667324066162e-01 -1.049140170216560364e-01 1.414557844400405884e-01 -4.404429718852043152e-02 3.613924607634544373e-02 2.336099185049533844e-02 -1.168900430202484131e-01 -5.434822663664817810e-02 -1.126362830400466919e-01 5.657755583524703979e-02 -2.489090859889984131e-01 -3.978014364838600159e-02 1.276810914278030396e-01 -4.256391152739524841e-02 -2.123519927263259888e-01
5.731055885553359985e-02 1.498541384935379028e-01 -1.214723102748394012e-02 1.508269309997558594e-01 -1.283367536962032318e-02 1.315732449293136597e-01 -9.930314868688583374e-02 -1.801453679800033569e-01 -2.365908473730087280e-01 -3.391596674919128418e-02 -5.510725453495979309e-02 -1.530536264181137085e-01 3.080813027918338776e-02 3.542945086956024170e-01 3.864172101020812988e-01 -1.231156066060066223e-01 2.405749857425689697e-01 6.830239295959472656e-02 -1.510128080844879150e-01 -3.275173716247081757e-03 -9.191774576902389526e-02 -3.898326307535171509e-02 -3.023620545864105225e-01 2.225916832685470581e-02 -1.784791350364685059e-01 -1.821638494729995728e-01 1.706854254007339478e-01 -4.116961061954498291e-01 1.458320487290620804e-02 9.805482625961303711e-02 -7.080322504043579102e-02 -2.264637798070907593e-01
2.255924344062805176e-01 1.218291074037551880e-01 -2.287393808364868164e-01 1.615448147058486938e-01 1.104852408170700073e-01 1.840844154357910156e-01 -3.865503519773483276e-02 1.514910999685525894e-02 -5.516106486320495605e-01 7.987253367900848389e-02 5.025126039981842041e-02 -1.506526917219161987e-01 4.901095107197761536e-02 1.917463988065719604e-01 1.104638800024986267e-01 8.836200833320617676e-02 5.154490098357200623e-02 -1.042879149317741394e-01 -2.051841765642166138e-01 -2.603969871997833252e-01 8.793964982032775879e-02 7.379341870546340942e-02 1.676820516586303711e-01 1.675687730312347412e-01 8.304370939731597900e-02 -1.076521798968315125e-01 1.857213824987411499e-01 -4.087108001112937927e-02 -1.830361485481262207e-01 1.349600702524185181e-01 -3.371480405330657959e-01 -1.125554647296667099e-02
1.419363915920257568e-01 8.848702907562255859e-02 -6.015582010149955750e-02 2.245445549488067627e-01 1.096820458769798279e-01 1.102665588259696960e-01 1.164621710777282715e-01 -1.140833869576454163e-01 -4.745441079139709473e-01 -4.739252850413322449e-03 -9.617216885089874268e-02 -3.154476583003997803e-01 -2.817738354206085205e-01 2.440536022186279297e-01 3.809548020362854004e-01 -1.061767041683197021e-01 8.337008953094482422e-02 1.660938113927841187e-01 4.612735286355018616e-02 -6.782788038253784180e-02 5.619622766971588135e-02 8.314450271427631378e-03 -2.244084477424621582e-01 -9.448599815368652344e-02 -9.224289655685424805e-02 -6.262167543172836304e-02 1.046719476580619812e-01 1.103587225079536438e-01 -1.062755957245826721e-01 4.405668750405311584e-02 2.903491025790572166e-03 2.920597195625305176e-01
6.857395637780427933e-03 2.796246297657489777e-02 -2.032644003629684448e-01 9.217775613069534302e-02 -2.413849234580993652e-01 -1.482197344303131104e-01 -9.664522856473922729e-02 1.521143317222595215e-01 -3.451368957757949829e-02 -6.601304560899734497e-02 1.613811701536178589e-01 -3.361837267875671387e-01 3.917312249541282654e-02 1.920283287763595581e-01 2.179908305406570435e-01 -1.371666789054870605e-01 1.232874207198619843e-02 3.159584403038024902e-01 1.197062209248542786e-01 -8.912080526351928711e-02 1.510601863265037537e-02 -1.051235198974609375e-01 -6.454306840896606445e-02 -1.625002920627593994e-01 -1.227320507168769836e-01 -3.668181896209716797e-01 1.739268302917480469e-01 -2.075733691453933716e-01 4.294001497328281403e-03 3.622089326381683350e-02 -3.931683003902435303e-01 -2.105086296796798706e-01
8.516797679476439953e-04 1.751932054758071899e-01 -3.808082044124603271e-01 8.714675158262252808e-02 -2.140816152095794678e-01 -9.101692587137222290e-02 -2.247130498290061951e-02 -2.244478166103363037e-01 -2.868590950965881348e-01 7.646048814058303833e-02 1.012385040521621704e-01 -9.271513670682907104e-02 -2.384561002254486084e-01 2.801922261714935303e-01 1.144645959138870239e-01 1.501906067132949829e-01 -7.869679480791091919e-02 1.888398826122283936e-01 -7.206629961729049683e-02 -2.789681851863861084e-01 3.451781868934631348e-01 -5.076060816645622253e-02 5.659124255180358887e-02 -1.400410532951354980e-01 -2.813741005957126617e-02 -9.653930366039276123e-02 2.144465893507003784e-01 3.569319471716880798e-02 -1.409830302000045776e-01 5.310405790805816650e-02 -2.184516638517379761e-01 1.910312175750732422e-01
1.219278052449226379e-01 7.972390204668045044e-02 -4.709074739366769791e-03 -2.195688486099243164e-01 -7.526515424251556396e-02 1.934113949537277222e-01 -2.981006205081939697e-01 -8.811197429895401001e-02 -3.223614692687988281e-01 1.368220448493957520e-01 -1.181298196315765381e-01 -4.810307174921035767e-02 -1.943311691284179688e-01 2.861880958080291748e-01 -3.314103186130523682e-02 2.451969832181930542e-01 7.470637559890747070e-02 3.225998878479003906e-01 -1.689218729734420776e-01 2.081165276467800140e-02 9.643550962209701538e-02 -1.074139997363090515e-01 -3.749822825193405151e-02 4.691799730062484741e-02 -3.978104889392852783e-02 -4.419849812984466553e-01 3.864269331097602844e-02 -1.247093826532363892e-01 -4.362176358699798584e-02 -9.896543808281421661e-03 3.354189917445182800e-03 -3.033071756362915039e-01
1.468442082405090332e-01 4.249123930931091309e-01 -2.693224847316741943e-01 -2.158101052045822144e-01 -1.671299636363983154e-01 -6.733856350183486938e-02 -1.274057663977146149e-02 -2.447245419025421143e-01 -2.289139032363891602e-01 7.326818257570266724e-02 1.001582518219947815e-01 -3.799398988485336304e-02 -2.271875143051147461e-01 2.015672326087951660e-01 1.627084016799926758e-01 2.417003512382507324e-01 -1.013593524694442749e-01 -6.976456195116043091e-02 -2.907439172267913818e-01 1.154007688164710999e-01 -7.986421883106231689e-02 -1.401601135730743408e-01 -9.700281172990798950e-02 4.944379441440105438e-03 -1.937580108642578125e-01 -2.016310244798660278e-01 1.587409898638725281e-02 -8.880877494812011719e-02 2.177028171718120575e-02 7.503532618284225464e-02 7.422478869557380676e-03 -3.145377337932586670e-01
6.931347399950027466e-02 2.328271865844726562e-01 -2.724183164536952972e-02 -8.288294821977615356e-02 -3.084094822406768799e-01 8.248896151781082153e-02 -7.543675601482391357e-03 -2.912379801273345947e-01 -2.354073077440261841e-01 9.103998541831970215e-02 -1.212007403373718262e-01 -9.731549769639968872e-02 -7.643601298332214355e-02 -5.645605176687240601e-02 4.546594917774200439e-01 -1.953483074903488159e-01 1.158745139837265015e-01 2.261166460812091827e-02 -3.827500343322753906e-01 -4.659520462155342102e-02 1.715295612812042236e-01 -6.377547979354858398e-02 1.977691240608692169e-02 -2.080585509538650513e-01 -1.077514737844467163e-01 -1.517925560474395752e-01 -6.277711689472198486e-02 9.739196300506591797e-02 -5.083437263965606689e-02 -1.439908593893051147e-01 -1.818953156471252441e-01 -2.460699081420898438e-01
8.128245361149311066e-03 3.049343824386596680e-01 -2.833870053291320801e-01 9.804949909448623657e-02 -1.101532056927680969e-01 -8.212924934923648834e-03 9.768901765346527100e-02 -1.659783869981765747e-01 -1.533041447401046753e-01 -7.746069878339767456e-02 2.568684816360473633e-01 -2.480637133121490479e-01 -1.264230757951736450e-01 1.594886183738708496e-01 3.709051990881562233e-03 1.049831230193376541e-02 -2.624085843563079834e-01 1.696874052286148071e-01 1.912298053503036499e-02 -1.806644052267074585e-01 2.181123942136764526e-01 -1.142059639096260071e-01 1.817491352558135986e-01 -8.630742132663726807e-02 -2.758134305477142334e-01 -1.380275785923004150e-01 2.453504502773284912e-01 -6.977377086877822876e-02 -3.312532305717468262e-01 1.436790823936462402e-01 -1.215282827615737915e-01 1.791221499443054199e-01
3.065267503261566162e-01 1.993920095264911652e-02 -4.372360706329345703e-01 2.340509928762912750e-02 -4.169563576579093933e-02 3.775565698742866516e-02 -5.317251384258270264e-02 -3.525415062904357910e-01 -3.148026764392852783e-02 -3.160392865538597107e-02 -7.692147791385650635e-02 7.849743589758872986e-03 -3.424810618162155151e-02 2.807408273220062256e-01 4.892135038971900940e-03 -1.801382750272750854e-01 1.209924221038818359e-01 -4.150206968188285828e-02 -8.564878255128860474e-02 -1.566312015056610107e-01 -1.356836855411529541e-01 3.715213015675544739e-02 -6.616651266813278198e-02 4.003543406724929810e-02 3.557028621435165405e-02 -3.190455138683319092e-01 8.036418259143829346e-02 -2.349671423435211182e-01 3.576238453388214111e-02 1.601579487323760986e-01 4.393917918205261230e-01 6.703538447618484497e-02
2.684882283210754395e-01 2.833819985389709473e-01 -3.241725265979766846e-01 -2.501680143177509308e-02 -8.886950463056564331e-02 -1.677009314298629761e-01 9.226227551698684692e-02 -1.280258316546678543e-02 -1.760129928588867188e-01 -1.018758937716484070e-01 1.467070579528808594e-01 -1.189036667346954346e-01 -1.407649964094161987e-01 8.960424363613128662e-02 2.542369067668914795e-01 2.611108422279357910e-01 -1.969110816717147827e-01 1.933743059635162354e-01 -3.310030698776245117e-02 9.599125385284423828e-02 1.303139775991439819e-01 -8.597792685031890869e-02 2.577518224716186523e-01 -5.559550970792770386e-02 -8.605806529521942139e-02 -3.362303972244262695e-01 4.310974478721618652e-02 1.016740798950195312e-01 1.392452120780944824e-01 -7.759517431259155273e-02 3.117314279079437256e-01 -1.545967459678649902e-01
-5.953050777316093445e-02 1.989866793155670166e-01 -9.785878658294677734e-02 -2.572324685752391815e-02 3.022658638656139374e-04 -7.926709018647670746e-03 -7.084861397743225098e-02 4.933839291334152222e-02 -2.846369147300720215e-01 4.328781068325042725e-01 -1.496397852897644043e-01 -7.176359742879867554e-02 -1.403823643922805786e-01 2.729524970054626465e-01 2.710650265216827393e-01 -1.468231081962585449e-01 -2.835285961627960205e-01 4.368673637509346008e-02 -5.216275341808795929e-03 -2.249926626682281494e-01 1.458187401294708252e-01 -1.676369905471801758e-01 -1.682907491922378540e-01 1.481039971113204956e-01 -1.251038610935211182e-01 -2.897850275039672852e-01 8.070760406553745270e-03 -1.412535905838012695e-01 2.183484733104705811e-01 -9.007672965526580811e-02 2.031946778297424316e-01 -6.803449243307113647e-02
2.247605323791503906e-01 2.832346856594085693e-01 -1.654940247535705566e-01 -1.694214344024658203e-01 1.184025779366493225e-01 2.646311521530151367e-01 -1.069992873817682266e-02 -5.228674784302711487e-02 -3.032710552215576172e-01 1.612530946731567383e-01 7.279172539710998535e-02 -5.128117278218269348e-02 -9.767527133226394653e-02 2.050787061452865601e-01 6.978928297758102417e-02 1.539146155118942261e-01 -1.682244241237640381e-01 4.152853041887283325e-02 -3.151349723339080811e-01 1.701454631984233856e-02 -2.041404694318771362e-02 -1.126240715384483337e-01 -1.870906949043273926e-01 1.634815931320190430e-01 -1.943744868040084839e-01 -2.561361193656921387e-01 1.372151523828506470e-01 2.882891893386840820e-02 6.629201769828796387e-02 1.859857439994812012e-01 2.071269154548645020e-01 -3.329002857208251953e-01
3.232871592044830322e-01 1.888771541416645050e-02 -3.724358677864074707e-01 -1.609598100185394287e-01 1.232870109379291534e-02 -4.528767615556716919e-02 5.631736293435096741e-02 -1.306666433811187744e-01 -2.951191961765289307e-01 2.111414968967437744e-01 -2.640231251716613770e-01 1.213807463645935059e-01 -9.939178079366683960e-02 1.927209496498107910e-01 -2.192307636141777039e-02 -1.609885692596435547e-01 -1.931616067886352539e-01 3.041936457157135010e-01 2.749662660062313080e-02 6.526610255241394043e-02 1.059479862451553345e-01 -8.809701353311538696e-02 9.733055531978607178e-02 -1.667102873325347900e-01 1.246180534362792969e-01 -2.343575209379196167e-01 -1.531720757484436035e-01 3.063312731683254242e-03 -1.970857679843902588e-01 -1.232055295258760452e-02 2.627361118793487549e-01 -1.595825254917144775e-01
1.663831323385238647e-01 6.519672274589538574e-02 -4.153052866458892822e-01 -3.097665682435035706e-02 -2.372829988598823547e-02 -8.051969856023788452e-02 8.965253084897994995e-02 -1.351785957813262939e-01 -1.108380332589149475e-01 1.661939732730388641e-02 -9.519542753696441650e-02 -4.371772333979606628e-02 1.023654267191886902e-01 3.012917041778564453e-01 1.765678375959396362e-01 -5.464637875556945801e-01 1.120843142271041870e-01 1.593850553035736084e-02 8.274759352207183838e-02 4.561129957437515259e-02 -1.842759363353252411e-02 9.668760932981967926e-03 -8.892985433340072632e-02 -2.462416142225265503e-02 -9.628430008888244629e-02 -3.638707101345062256e-01 -7.312170229852199554e-03 -2.758739888668060303e-01 1.061007976531982422e-01 4.403690993785858154e-02 2.120024561882019043e-01 -3.910116385668516159e-03
4.200134873390197754e-01 1.283646821975708008e-01 -1.686308681964874268e-01 4.240678623318672180e-02 -9.157826751470565796e-02 9.970968961715698242e-02 -3.262718319892883301e-01 2.540763318538665771e-01 -2.662338912487030029e-01 -1.869725883007049561e-01 2.390526700764894485e-03 1.628343015909194946e-01 2.040581852197647095e-01 3.878016397356987000e-02 2.017100602388381958e-01 -5.130628123879432678e-02 1.430863887071609497e-02 6.827426701784133911e-02 -1.794168651103973389e-01 -3.589122891426086426e-01 1.023201793432235718e-01 -2.939861714839935303e-01 1.559640280902385712e-02 1.869476139545440674e-01 -1.281416136771440506e-02 -1.739548146724700928e-01 1.380685251206159592e-02 3.741217777132987976e-02 -1.476397812366485596e-01 -4.218687489628791809e-02 8.460979163646697998e-02 -8.945249021053314209e-02
-1.687382161617279053e-02 1.877120584249496460e-01 -2.552554905414581299e-01 -3.726211935281753540e-02 -5.595063045620918274e-02 -7.122964411973953247e-02 -3.200580179691314697e-01 -1.688383072614669800e-01 -1.618739962577819824e-01 3.086740970611572266e-01 7.388735562562942505e-02 -1.715346127748489380e-01 -8.704418689012527466e-02 3.009165227413177490e-01 1.844446510076522827e-01 1.506016254425048828e-01 -2.107131779193878174e-01 2.053132057189941406e-01 3.076539607718586922e-03 -1.838652044534683228e-01 -1.476632989943027496e-02 -1.301089376211166382e-01 -9.127923101186752319e-02 -2.846090309321880341e-02 -1.805421113967895508e-01 -3.346124887466430664e-01 -5.848218128085136414e-02 -1.215702146291732788e-01 9.647618234157562256e-02 -3.477562963962554932e-01 5.860711913555860519e-03 -8.887674659490585327e-02
-6.406109780073165894e-02 1.033167243003845215e-01 -2.906060516834259033e-01 1.448588818311691284e-01 6.333696097135543823e-02 6.827294826507568359e-02 -4.592248797416687012e-02 -2.960277348756790161e-02 1.615311764180660248e-02 1.726904809474945068e-01 9.512191265821456909e-02 -3.017907738685607910e-01 -6.028203293681144714e-02 2.925168573856353760e-01 2.880849838256835938e-01 -8.865004032850265503e-02 -7.656801491975784302e-02 1.078081279993057251e-01 9.582614898681640625e-02 1.694813668727874756e-01 9.561074525117874146e-02 3.736522495746612549e-01 1.558412164449691772e-01 2.820200845599174500e-02 1.495331898331642151e-02 -4.050005376338958740e-01 2.092777006328105927e-02 -2.568174302577972412e-01 2.916595526039600372e-02 -8.938010036945343018e-02 2.553273364901542664e-02 -2.974939346313476562e-01
-8.266145735979080200e-02 1.149226799607276917e-01 -2.120116055011749268e-01 2.160666733980178833e-01 1.810684800148010254e-01 -1.247560158371925354e-01 8.221516385674476624e-03 -1.478334218263626099e-01 -5.214119553565979004e-01 -5.183936096727848053e-03 2.980073988437652588e-01 -1.048408821225166321e-02 -1.407132297754287720e-01 5.283083766698837280e-02 2.664243280887603760e-01 -1.574695259332656860e-01 -1.770699210464954376e-02 -1.801199465990066528e-01 -1.341227144002914429e-01 -2.531266808509826660e-01 1.910571306943893433e-01 9.181714802980422974e-02 2.236270010471343994e-01 -5.168394744396209717e-02 6.609374284744262695e-02 -7.928492128849029541e-02 2.572908401489257812e-01 -8.303901553153991699e-02 -1.615012288093566895e-01 9.633883833885192871e-02 -8.099884539842605591e-02 -2.762225270271301270e-02
2.126427441835403442e-01 2.092639207839965820e-01 -2.816474139690399170e-01 1.045558825135231018e-01 -2.496692091226577759e-01 1.369314640760421753e-01 1.216221451759338379e-01 -1.156237050890922546e-01 -1.050041466951370239e-01 8.359924703836441040e-02 2.113911062479019165e-01 -1.028023213148117065e-01 -1.798677891492843628e-01 2.382816746830940247e-02 1.468241065740585327e-01 2.899708412587642670e-02 -1.768176853656768799e-01 -1.429913789033889771e-01 -7.236359268426895142e-02 1.731494665145874023e-01 -3.021252453327178955e-01 -8.044169843196868896e-02 -2.559137046337127686e-01 6.528927385807037354e-02 7.296115159988403320e-02 -3.452998399734497070e-01 3.283006250858306885e-01 -1.077235937118530273e-01 -7.369935512542724609e-02 8.300405740737915039e-02 2.206287831068038940e-01 -1.533901244401931763e-01
4.492757841944694519e-02 9.773439168930053711e-02 -2.917275428771972656e-01 1.959969997406005859e-01 3.797050565481185913e-02 -1.271912455558776855e-01 -3.675945103168487549e-02 -2.286458164453506470e-01 -3.563314080238342285e-01 -3.953380137681961060e-02 2.879175245761871338e-01 -5.935506522655487061e-02 -1.597233712673187256e-01 5.677946284413337708e-02 1.311094909906387329e-01 9.195570647716522217e-02 -2.609514258801937103e-02 1.660717427730560303e-01 -6.639477796852588654e-03 -3.099953234195709229e-01 2.734583020210266113e-01 1.424314337782561779e-03 1.948972046375274658e-01 -1.065882574766874313e-02 -4.718127101659774780e-02 -1.057914197444915771e-01 4.080603122711181641e-01 -1.555914431810379028e-01 -1.478625237941741943e-01 -8.239071071147918701e-02 -1.771080791950225830e-01 1.512749046087265015e-01
-2.125177532434463501e-02 1.805361807346343994e-01 -2.860504388809204102e-01 7.478787447325885296e-04 -1.127425879240036011e-01 -1.601776033639907837e-01 4.927758593112230301e-03 -1.976064592599868774e-01 -2.220792323350906372e-01 1.552802026271820068e-01 4.010908678174018860e-02 -1.205555796623229980e-01 -2.041221261024475098e-01 1.991913169622421265e-01 2.013433873653411865e-01 1.115941703319549561e-01 -1.375396996736526489e-01 1.714196801185607910e-02 1.537899971008300781e-01 -2.809807956218719482e-01 8.223833888769149780e-02 2.011256664991378784e-01 5.746215581893920898e-02 -7.901103049516677856e-02 -9.515140950679779053e-02 -2.918959259986877441e-01 1.618242114782333374e-01 -3.389403820037841797e-01 4.452701658010482788e-02 -1.216433942317962646e-01 3.524508774280548096e-01 -1.699480116367340088e-01
-3.943386673927307129e-02 -3.699122229591012001e-03 -4.183308184146881104e-01 1.992138773202896118e-01 1.481689233332872391e-02 1.168101876974105835e-01 1.329347584396600723e-02 1.381697207689285278e-01 -2.518610358238220215e-01 1.436575800180435181e-01 -3.154315287247300148e-03 1.546139921993017197e-02 8.261176943778991699e-02 2.510408163070678711e-01 2.519194781780242920e-01 2.692547254264354706e-02 -2.905051410198211670e-01 1.183937191963195801e-01 -3.055093288421630859e-01 2.018607780337333679e-02 -7.625385373830795288e-02 1.361719965934753418e-01 -2.633794844150543213e-01 -2.393192797899246216e-02 -6.960503756999969482e-02 -1.551809459924697876e-01 -1.655831187963485718e-01 -1.009769439697265625e-01 -2.762651443481445312e-01 2.066697627305984497e-01 -2.818870916962623596e-02 -2.437939047813415527e-01
-1.100877746939659119e-01 2.466443628072738647e-01 -1.789296120405197144e-01 3.168065547943115234e-01 -1.533578485250473022e-01 8.939067274332046509e-02 -7.529571652412414551e-03 -3.043067157268524170e-01 -3.456092476844787598e-01 3.652187297120690346e-03 2.785353660583496094e-01 -2.995227463543415070e-02 3.836473077535629272e-02 6.443496793508529663e-02 2.038859874010086060e-01 -2.210225313901901245e-01 -2.110917717218399048e-01 2.518682479858398438e-01 -3.922289982438087463e-02 -1.637306623160839081e-02 3.846854716539382935e-02 -2.789330296218395233e-02 -3.088988661766052246e-01 1.810142397880554199e-01 9.367344900965690613e-04 4.062514379620552063e-02 5.083283409476280212e-02 -3.294097483158111572e-01 -5.150246247649192810e-02 -1.442084461450576782e-01 -7.300584577023983002e-03 -4.449274856597185135e-03
1.453187130391597748e-02 5.486458167433738708e-02 -1.947271972894668579e-01 5.987066403031349182e-02 6.799295544624328613e-03 6.753747910261154175e-02 8.102723211050033569e-02 -1.071770638227462769e-01 -1.289014071226119995e-01 -7.363594323396682739e-02 -3.207862004637718201e-02 3.804651647806167603e-02 3.729285299777984619e-02 3.808935582637786865e-01 2.197351008653640747e-01 -4.014447629451751709e-01 -1.807220131158828735e-01 3.500330448150634766e-01 -2.924203574657440186e-01 -8.140639401972293854e-03 8.032758533954620361e-02 5.439851060509681702e-02 -2.424996718764305115e-02 -1.087024286389350891e-01 -8.695328235626220703e-02 -9.808161109685897827e-02 7.524563372135162354e-02 4.833377525210380554e-02 -1.937194317579269409e-01 2.281264215707778931e-01 -1.222926750779151917e-01 -3.998880684375762939e-01
1.656686812639236450e-01 1.929415166378021240e-01 -1.291562318801879883e-01 1.313921362161636353e-01 -2.574412524700164795e-01 -1.874985694885253906e-01 -2.580754272639751434e-02 -1.181347891688346863e-01 -1.147020682692527771e-01 -1.419559270143508911e-01 4.050886724144220352e-03 3.752182051539421082e-02 -2.440012432634830475e-02 2.474327832460403442e-01 1.848007440567016602e-01 9.370071813464164734e-03 2.408226132392883301e-01 1.692662984132766724e-01 -1.600144952535629272e-01 -1.079423874616622925e-01 -9.069025516510009766e-02 -1.951791942119598389e-01 -3.918500840663909912e-01 -2.539779841899871826e-01 8.103901892900466919e-02 -4.161555692553520203e-02 5.438447371125221252e-02 -2.352069765329360962e-01 1.299683600664138794e-01 1.060747131705284119e-01 3.674731254577636719e-01 -1.910649240016937256e-01
1.194192767143249512e-01 1.758175343275070190e-01 -2.684397101402282715e-01 2.146355211734771729e-01 -2.375633269548416138e-01 1.441866010427474976e-01 -1.449856311082839966e-01 -6.913366168737411499e-02 -3.567413389682769775e-01 -1.193480449728667736e-03 -2.303973138332366943e-01 -1.095954794436693192e-02 5.570121482014656067e-02 7.016483694314956665e-02 3.922848030924797058e-02 -1.105295121669769287e-01 1.424062252044677734e-01 -1.378878653049468994e-01 -1.330324411392211914e-01 -1.662396341562271118e-01 -6.179670616984367371e-02 -1.425705254077911377e-01 1.391973197460174561e-01 7.941626757383346558e-02 7.111651450395584106e-02 -4.028890430927276611e-01 1.074254885315895081e-01 -1.247889995574951172e-01 1.600635498762130737e-01 1.944413930177688599e-01 3.637380301952362061e-01 8.213037252426147461e-02
-3.316002665087580681e-03 3.835524916648864746e-01 -6.396807730197906494e-02 8.356967940926551819e-03 -2.685684710741043091e-02 -1.105425320565700531e-02 1.011872664093971252e-01 -1.431173980236053467e-01 -2.597851157188415527e-01 3.081490471959114075e-02 -1.034539379179477692e-02 -2.662597894668579102e-01 2.212158963084220886e-02 4.270302057266235352e-01 2.206240892410278320e-01 -1.800484061241149902e-01 6.226439774036407471e-02 2.733753025531768799e-01 -1.814438775181770325e-02 1.815640330314636230e-01 -5.212776362895965576e-02 -4.633978381752967834e-02 -2.872740291059017181e-02 -9.497208893299102783e-02 3.704185411334037781e-02 -1.996290385723114014e-01 1.529919952154159546e-01 -2.432538866996765137e-01 1.379351131618022919e-02 3.183326125144958496e-02 -1.745602488517761230e-01 -3.628787696361541748e-01
7.794291712343692780e-03 2.493577003479003906e-01 -3.025930225849151611e-01 1.386958360671997070e-01 -5.869370326399803162e-02 -4.413732141256332397e-02 7.713283598423004150e-02 -3.061788380146026611e-01 -2.632097005844116211e-01 1.514944434165954590e-01 1.964934915304183960e-01 -8.310509473085403442e-02 -2.680625021457672119e-01 2.393681555986404419e-01 1.563338488340377808e-01 -2.871351316571235657e-02 -4.259385913610458374e-02 2.867053747177124023e-01 -2.254507271572947502e-03 -2.188429087400436401e-01 2.705942094326019287e-01 -4.809805378317832947e-02 1.833908110857009888e-01 -5.831817910075187683e-02 -6.564326584339141846e-02 -1.172032859176397324e-02 2.362676411867141724e-01 4.868250340223312378e-02 -2.649346292018890381e-01 2.841909602284431458e-02 -7.074962556362152100e-02 2.158377319574356079e-01
1.275559365749359131e-01 1.262012589722871780e-02 -2.974144816398620605e-01 -5.319214984774589539e-02 -8.069989085197448730e-02 -1.917700022459030151e-01 -6.232046708464622498e-02 -2.488888651132583618e-01 -3.624904453754425049e-01 7.954599708318710327e-02 1.754056811332702637e-01 1.671323031187057495e-01 3.529541566967964172e-02 6.183764338493347168e-02 3.643137812614440918e-01 6.935411691665649414e-02 -6.956573575735092163e-02 -1.411323994398117065e-01 -1.046958565711975098e-01 1.734668165445327759e-01 1.328061968088150024e-01 -2.446330785751342773e-01 5.677189677953720093e-02 -1.213833838701248169e-01 6.291625555604696274e-03 -3.503746986389160156e-01 2.718769945204257965e-02 -2.435186505317687988e-01 -7.996226847171783447e-02 -9.055536985397338867e-02 2.716213464736938477e-01 -1.080365777015686035e-01
1.348228901624679565e-01 1.819384545087814331e-01 -3.225756287574768066e-01 1.557865589857101440e-01 -4.441268369555473328e-02 -2.042402625083923340e-01 -1.987629830837249756e-01 -2.971295416355133057e-01 -1.744868904352188110e-01 -6.004504859447479248e-03 1.519472748041152954e-01 -1.888987123966217041e-01 -1.933284997940063477e-01 2.487101256847381592e-01 2.138189077377319336e-01 4.707372561097145081e-02 2.606862224638462067e-02 1.595604121685028076e-01 -4.730824008584022522e-02 -1.307874321937561035e-01 2.959485352039337158e-01 -5.631833896040916443e-02 2.210197746753692627e-01 -7.597608119249343872e-02 -6.534556299448013306e-02 -8.672811090946197510e-02 2.453177571296691895e-01 1.178186573088169098e-02 -2.822639048099517822e-01 1.574406176805496216e-01 -1.601132154464721680e-01 1.393844038248062134e-01
2.285642474889755249e-01 -2.357610873878002167e-02 -3.816756010055541992e-01 9.949205815792083740e-02 8.137319982051849365e-02 5.950571037828922272e-03 1.304011791944503784e-01 -2.068632245063781738e-01 6.231904029846191406e-02 -1.369610428810119629e-01 -4.860577732324600220e-02 -3.346727928146719933e-03 -1.439896225929260254e-01 3.195804655551910400e-01 6.271795183420181274e-02 -1.048882957547903061e-02 1.219118759036064148e-01 3.730862215161323547e-02 -7.156578451395034790e-02 3.330067172646522522e-02 4.919138923287391663e-02 -1.518648117780685425e-01 4.912682343274354935e-03 -3.646481037139892578e-01 -1.012026891112327576e-01 -5.229001641273498535e-01 1.732485294342041016e-01 -2.354439580813050270e-03 8.772626519203186035e-02 -3.653030097484588623e-02 1.345672011375427246e-01 -2.268565744161605835e-01
9.980942308902740479e-02 1.275797784328460693e-01 -2.939518392086029053e-01 4.349896684288978577e-02 -1.699496954679489136e-01 -5.270604044198989868e-02 -1.076846271753311157e-01 1.239269506186246872e-03 -1.361061483621597290e-01 6.420992314815521240e-02 1.564854979515075684e-01 1.418402604758739471e-02 5.686609074473381042e-02 1.627170741558074951e-01 2.510615587234497070e-01 -9.661788353696465492e-04 -2.681156694889068604e-01 -1.133427843451499939e-01 2.151052206754684448e-01 -2.300544828176498413e-01 1.738976091146469116e-01 1.494994461536407471e-01 1.289357692003250122e-01 -1.381711754947900772e-02 -2.890466749668121338e-01 -4.795784354209899902e-01 -4.521434009075164795e-02 -1.890421360731124878e-01 -5.441031232476234436e-02 1.057746186852455139e-01 1.775752454996109009e-01 -2.275593131780624390e-01
6.586158275604248047e-02 6.880872696638107300e-02 -2.549251019954681396e-01 -3.816631808876991272e-02 4.835242778062820435e-02 -3.185219317674636841e-02 9.740716964006423950e-02 -2.980336546897888184e-01 -3.102422952651977539e-01 1.910350285470485687e-02 2.007094770669937134e-01 4.230594262480735779e-02 9.542307257652282715e-02 1.037833094596862793e-02 2.299249470233917236e-01 1.648255586624145508e-01 -1.783779561519622803e-01 -3.361535817384719849e-02 4.644764587283134460e-02 5.135255306959152222e-02 1.428021341562271118e-01 -1.409128755331039429e-01 -2.089096903800964355e-01 -4.887280240654945374e-02 -6.955312192440032959e-02 -4.639310836791992188e-01 2.221391797065734863e-01 -1.761999428272247314e-01 -1.975154578685760498e-01 -2.465578764677047729e-01 2.652806937694549561e-01 -1.486802659928798676e-02
-8.473519235849380493e-03 3.404200375080108643e-01 -2.612098455429077148e-01 1.362392604351043701e-01 -1.244692280888557434e-01 3.411902859807014465e-02 -7.158827036619186401e-02 -2.279228717088699341e-01 -1.840835362672805786e-01 -5.440248548984527588e-02 2.902788817882537842e-01 -8.362212032079696655e-02 -1.638009995222091675e-01 1.845355927944183350e-01 1.085788905620574951e-01 -4.039727151393890381e-02 -7.894368469715118408e-02 2.523359656333923340e-01 -1.193668693304061890e-01 -3.418492674827575684e-01 2.519236207008361816e-01 9.045713394880294800e-02 1.053522154688835144e-01 -6.710933893918991089e-02 -1.058360114693641663e-01 -3.915495052933692932e-02 3.368019163608551025e-01 -2.073794230818748474e-02 -2.045084834098815918e-01 8.894570916891098022e-02 -2.070882469415664673e-01 1.167369931936264038e-01
1.555147022008895874e-02 3.385733664035797119e-01 4.818261414766311646e-02 3.724080324172973633e-01 -2.443403750658035278e-01 1.657522022724151611e-01 1.685002148151397705e-01 -9.221650660037994385e-02 -5.531700700521469116e-02 -8.730506896972656250e-02 -1.209225058555603027e-01 8.601300418376922607e-03 8.380908519029617310e-02 1.534284651279449463e-01 9.689335711300373077e-03 4.142154473811388016e-03 8.305106312036514282e-03 3.616117238998413086e-01 1.356662064790725708e-02 -1.850454360246658325e-01 -2.388581633567810059e-02 2.092527039349079132e-02 6.698264926671981812e-02 -3.338788747787475586e-01 -7.264833897352218628e-02 -2.232576757669448853e-01 1.986888945102691650e-01 -1.367812454700469971e-01 -3.333402872085571289e-01 2.056960389018058777e-02 -2.920342609286308289e-03 -2.385528683662414551e-01
-4.816478490829467773e-02 4.260286688804626465e-01 -3.544402122497558594e-01 1.713484227657318115e-01 7.999846339225769043e-02 2.388538792729377747e-03 2.731363773345947266e-01 -1.177811548113822937e-01 -1.543206125497817993e-01 1.401412338018417358e-01 2.679641842842102051e-01 -3.337079659104347229e-03 -3.460304811596870422e-02 2.659142613410949707e-01 6.712847854942083359e-03 -1.285668611526489258e-01 -2.646476924419403076e-01 6.849454343318939209e-02 1.010539308190345764e-01 -8.158011734485626221e-02 -2.003832310438156128e-01 -2.017572224140167236e-01 -2.620259299874305725e-02 1.064556688070297241e-01 -2.432345449924468994e-01 -7.935068756341934204e-02 2.918968498706817627e-01 5.667208507657051086e-02 -7.766700536012649536e-02 -6.382697820663452148e-02 -4.068834334611892700e-02 -1.115580499172210693e-01
6.861047446727752686e-02 1.580630242824554443e-01 -4.560878872871398926e-01 2.624942921102046967e-02 1.354528870433568954e-02 3.422893211245536804e-02 -1.241706833243370056e-01 -3.728935867547988892e-02 5.120593309402465820e-02 1.914149671792984009e-01 -8.002664893865585327e-02 -1.431210935115814209e-01 -4.663502424955368042e-02 2.818058431148529053e-01 2.197039127349853516e-01 1.090431064367294312e-01 -2.450856119394302368e-01 -8.554356545209884644e-02 -8.198565989732742310e-02 -1.183863431215286255e-01 1.738834381103515625e-01 2.397664338350296021e-01 1.020227372646331787e-01 -1.105031669139862061e-01 2.009499818086624146e-02 -3.469453454017639160e-01 2.066175937652587891e-01 -3.026460409164428711e-01 1.363073140382766724e-01 3.046462312340736389e-03 1.714106649160385132e-01 -1.845124214887619019e-01
-2.344875931739807129e-01 3.103546425700187683e-02 -2.260988205671310425e-01 1.155171170830726624e-01 -2.244848608970642090e-01 1.465536653995513916e-02 1.139392405748367310e-01 -1.943670064210891724e-01 -3.783596754074096680e-01 -1.224698591977357864e-02 8.636680245399475098e-02 -2.141954749822616577e-01 -2.621893770992755890e-02 3.381390571594238281e-01 1.161240562796592712e-01 -3.929863870143890381e-01 -1.834271699190139771e-01 8.107330650091171265e-02 -2.669926583766937256e-01 -7.864069193601608276e-02 -2.180162444710731506e-02 -9.289630502462387085e-02 1.513282302767038345e-02 -2.952068811282515526e-03 4.226668679621070623e-04 -2.279450744390487671e-01 -2.454223670065402985e-02 -2.554767429828643799e-01 -1.243556216359138489e-01 2.352283708751201630e-02 -1.155729442834854126e-01 -1.561726331710815430e-01
1.095395162701606750e-01 1.919581890106201172e-01 -3.602325022220611572e-01 8.112874627113342285e-02 -1.794534362852573395e-02 -3.758358955383300781e-02 -1.022677123546600342e-01 -1.649437397718429565e-01 -8.918154239654541016e-02 5.776421725749969482e-02 2.683264315128326416e-01 -1.125383153557777405e-01 -1.625233590602874756e-01 2.686640024185180664e-01 1.611601263284683228e-01 -3.053375286981463432e-03 -5.036527290940284729e-02 1.789622306823730469e-01 -3.328227251768112183e-02 -2.750292122364044189e-01 3.738093972206115723e-01 -6.742423027753829956e-02 1.324942260980606079e-01 -9.932408481836318970e-02 4.609379544854164124e-02 -1.578187048435211182e-01 3.293223381042480469e-01 -1.338938437402248383e-02 -1.830460578203201294e-01 9.795302152633666992e-02 -2.173408865928649902e-01 2.141497284173965454e-01
-2.316222712397575378e-02 -7.230310142040252686e-02 -2.735824882984161377e-01 1.161354184150695801e-01 3.051260858774185181e-02 1.636424064636230469e-01 -3.263328224420547485e-02 -4.072175025939941406e-01 -1.945350319147109985e-01 9.317959100008010864e-02 2.788008451461791992e-01 -5.720357969403266907e-02 -2.394258528947830200e-01 1.005950048565864563e-01 2.777644097805023193e-01 2.233783602714538574e-01 -1.403547078371047974e-02 1.819880157709121704e-01 1.624951325356960297e-02 -9.498674422502517700e-02 9.954672306776046753e-02 -2.225682698190212250e-02 3.545930981636047363e-02 1.335883978754281998e-03 -2.259501069784164429e-01 -2.561398446559906006e-01 1.310361474752426147e-01 -1.089943386614322662e-02 -2.109635993838310242e-02 -2.892488837242126465e-01 3.070044517517089844e-01 -1.506560444831848145e-01
3.219431638717651367e-01 3.273805677890777588e-01 -1.617975234985351562e-01 6.337375193834304810e-02 -4.111590981483459473e-01 1.828063130378723145e-01 -1.842276155948638916e-01 -9.735878556966781616e-03 -1.338178366422653198e-01 3.159658908843994141e-01 9.379191696643829346e-02 -1.314017921686172485e-01 -6.306508183479309082e-02 -8.735318481922149658e-02 5.067776888608932495e-02 -2.001586407423019409e-01 -1.037496477365493774e-01 1.803664267063140869e-01 1.102785691618919373e-01 -1.035537421703338623e-01 5.573351867496967316e-03 7.842954248189926147e-02 -8.482176810503005981e-02 4.515709728002548218e-02 -2.209499329328536987e-01 -4.231743514537811279e-02 3.146872818470001221e-01 1.157207563519477844e-01 -2.423451840877532959e-01 3.304307907819747925e-02 -2.858365513384342194e-02 -1.384370326995849609e-01
-6.689192354679107666e-02 2.329716086387634277e-01 -1.380509585142135620e-01 2.010420858860015869e-01 -1.819168329238891602e-01 1.195920817553997040e-02 1.042165085673332214e-01 -1.213814467191696167e-01 -1.784970611333847046e-01 1.144052296876907349e-01 -1.944013833999633789e-01 -2.377837449312210083e-01 1.163706853985786438e-01 3.965280354022979736e-01 2.507090866565704346e-01 -2.514981627464294434e-01 1.429059505462646484e-01 2.148945182561874390e-01 -1.370142400264739990e-01 1.026406660676002502e-01 -1.317792832851409912e-01 -2.286123186349868774e-01 -1.258486658334732056e-01 -8.717572689056396484e-02 -8.345162868499755859e-02 -1.889018118381500244e-01 -4.652461782097816467e-02 -2.893965244293212891e-01 -6.196665391325950623e-02 1.589885503053665161e-01 -1.310851424932479858e-01 -1.514483839273452759e-01
6.061088666319847107e-02 2.358699440956115723e-01 -1.663769632577896118e-01 9.861094504594802856e-02 6.540767848491668701e-03 -1.265567541122436523e-01 2.386998087167739868e-01 -1.269890218973159790e-01 -1.907138824462890625e-01 -5.679195374250411987e-02 2.311486452817916870e-01 -2.548102438449859619e-01 -1.113679334521293640e-01 9.239855408668518066e-02 1.600816249847412109e-01 -3.466659039258956909e-02 -1.094417348504066467e-01 9.136905521154403687e-02 -8.463951200246810913e-02 -3.618593811988830566e-01 1.401162743568420410e-01 3.212716430425643921e-02 2.381224632263183594e-01 -8.141106367111206055e-02 6.056816503405570984e-02 -2.384763956069946289e-01 4.436844289302825928e-01 -1.055390760302543640e-02 -2.139587849378585815e-01 1.475082486867904663e-01 -1.179227456450462341e-01 1.643888652324676514e-01
1.648809462785720825e-01 -6.685687601566314697e-02 -1.554187834262847900e-01 -1.489551961421966553e-01 -6.420371588319540024e-03 1.133487280458211899e-02 1.480235308408737183e-01 -3.132465183734893799e-01 -3.583709299564361572e-01 4.841130226850509644e-02 1.909713894128799438e-01 -1.628140307730063796e-04 -1.789367198944091797e-01 6.733486801385879517e-02 2.580755949020385742e-01 2.180531620979309082e-01 -1.561331450939178467e-01 1.788036525249481201e-02 -4.549185186624526978e-02 -7.389135658740997314e-02 7.812415715306997299e-03 -6.767008453607559204e-02 -1.522621065378189087e-01 -1.443103253841400146e-01 3.590190410614013672e-02 -4.352493286132812500e-01 1.798553764820098877e-01 -2.936927974224090576e-01 -4.727492108941078186e-02 -1.330493837594985962e-01 2.635661661624908447e-01 6.509120017290115356e-02
1.439491286873817444e-02 1.870318651199340820e-01 -2.466520518064498901e-01 -2.067267298698425293e-01 -2.444793283939361572e-01 6.464216858148574829e-02 -3.828299418091773987e-02 -3.147943690419197083e-02 -1.269377022981643677e-01 1.983641460537910461e-02 4.618880897760391235e-02 -1.714170873165130615e-01 -2.071491926908493042e-01 1.764398217201232910e-01 3.107351660728454590e-01 8.869517594575881958e-02 5.237955972552299500e-02 -6.340382248163223267e-02 -2.903672158718109131e-01 1.939409375190734863e-01 1.012455001473426819e-01 -1.887954622507095337e-01 -2.843947112560272217e-01 -1.914072665385901928e-03 -7.487736642360687256e-02 -2.118230760097503662e-01 2.312594801187515259e-01 5.048663169145584106e-02 9.384787082672119141e-02 1.543373018503189087e-01 2.768342494964599609e-01 -3.116184473037719727e-01
5.499558895826339722e-02 2.623170018196105957e-01 -3.663916289806365967e-01 3.691948652267456055e-01 -2.225529253482818604e-01 -3.202801197767257690e-02 -1.005832254886627197e-01 -8.099959231913089752e-03 -1.593033373355865479e-01 1.541158091276884079e-02 1.285707652568817139e-01 -1.363293677568435669e-01 -1.982413381338119507e-01 2.269487380981445312e-01 -9.893472492694854736e-02 -9.318193793296813965e-02 -1.491538137197494507e-01 1.742507666349411011e-01 -1.265910118818283081e-01 -3.576174974441528320e-01 1.908292174339294434e-01 4.239195957779884338e-02 2.323421239852905273e-01 -5.056257825344800949e-03 -6.094219163060188293e-02 -1.052992865443229675e-01 1.978891938924789429e-01 -9.956362843513488770e-02 -2.056199163198471069e-01 -6.000525876879692078e-02 7.707896176725625992e-03 1.682569235563278198e-01
3.790609240531921387e-01 5.220048129558563232e-02 6.514678895473480225e-02 1.280721426010131836e-01 -3.634967803955078125e-01 1.981387734413146973e-01 -9.167118370532989502e-02 -3.478900790214538574e-01 -3.086769878864288330e-01 2.627599239349365234e-01 -3.920230269432067871e-02 -1.276722550392150879e-01 -2.684698998928070068e-02 1.546464264392852783e-01 3.538789153099060059e-01 1.853256486356258392e-02 -1.361449249088764191e-02 1.607912629842758179e-01 -3.264128044247627258e-02 5.844558402895927429e-02 1.530552003532648087e-02 -4.571515694260597229e-02 -2.095131129026412964e-01 -2.215371280908584595e-01 -8.128573745489120483e-02 9.828037582337856293e-03 1.436585336923599243e-01 1.363796293735504150e-01 -6.501902639865875244e-02 -1.040915772318840027e-01 -1.932290010154247284e-02 -1.120439171791076660e-01
5.877912044525146484e-02 6.613602489233016968e-02 -1.331979036331176758e-01 2.096814364194869995e-01 -3.561634197831153870e-02 1.640051752328872681e-01 3.276978731155395508e-01 -3.127440810203552246e-01 -3.790978491306304932e-01 -6.685090810060501099e-02 2.000755071640014648e-01 -2.822291553020477295e-01 1.476313620805740356e-01 2.248168736696243286e-01 2.313009053468704224e-01 -3.584921732544898987e-02 -1.968377679586410522e-01 -4.055874794721603394e-02 -1.352017074823379517e-01 -2.113812863826751709e-01 7.042667269706726074e-02 1.231771633028984070e-01 3.140635788440704346e-02 -2.843666449189186096e-02 1.631344705820083618e-01 3.922173753380775452e-02 2.082520425319671631e-01 -2.647123336791992188e-01 -3.115859068930149078e-02 2.153032273054122925e-02 -1.148950532078742981e-01 -1.435420066118240356e-01
3.664118796586990356e-02 -3.808660665526986122e-03 -4.095852673053741455e-01 4.103961884975433350e-01 1.215789988636970520e-01 -2.888765558600425720e-02 2.100108377635478973e-02 -2.785992920398712158e-01 -2.710185348987579346e-01 2.991728112101554871e-02 -3.443588688969612122e-02 -8.304411172866821289e-02 -1.998119950294494629e-01 1.920431107282638550e-01 1.210898905992507935e-02 -1.703264713287353516e-01 1.843226253986358643e-01 2.391496449708938599e-01 -1.286016106605529785e-01 -5.895621329545974731e-02 8.387859165668487549e-02 -1.014434173703193665e-02 -2.026918828487396240e-01 1.777876913547515869e-01 1.633041203022003174e-01 3.198657068423926830e-04 2.811654806137084961e-01 -3.484422340989112854e-02 -4.881229624152183533e-02 -8.945204317569732666e-02 -4.260214976966381073e-03 -2.684036791324615479e-01
2.902898788452148438e-01 2.700021862983703613e-01 -3.967027068138122559e-01 2.577805221080780029e-01 -1.715595275163650513e-01 1.291761994361877441e-01 3.716633096337318420e-02 -1.736128777265548706e-01 1.660663448274135590e-02 -7.560541480779647827e-02 -3.024072758853435516e-02 -9.191250056028366089e-02 -1.365440487861633301e-01 -1.767734251916408539e-02 3.247278332710266113e-01 -8.222148567438125610e-02 -5.484988167881965637e-02 -7.612369954586029053e-02 -2.909770011901855469e-01 1.734125465154647827e-01 -1.093801707029342651e-01 1.045636385679244995e-01 -1.402250584214925766e-02 2.070652842521667480e-01 7.694746553897857666e-02 -3.158426582813262939e-01 2.296327054500579834e-02 4.234293103218078613e-02 6.756206601858139038e-02 6.625987589359283447e-02 1.135030165314674377e-01 -2.747660279273986816e-01
4.333453178405761719e-01 -6.464936770498752594e-03 -2.082388997077941895e-01 1.783039867877960205e-01 2.989699505269527435e-02 -8.544895052909851074e-02 -1.457150727510452271e-01 -1.189022585749626160e-01 -9.493839740753173828e-02 -6.838288158178329468e-02 6.109400093555450439e-02 -3.226444870233535767e-02 -1.334174871444702148e-01 5.604340229183435440e-03 4.935055375099182129e-01 -8.797669410705566406e-02 -6.780960410833358765e-02 3.156212866306304932e-01 3.139787539839744568e-02 -2.423795908689498901e-01 -1.393563896417617798e-01 1.168362423777580261e-02 2.396533079445362091e-02 4.529719054698944092e-02 -4.086781293153762817e-02 -1.614552289247512817e-01 6.126786395907402039e-02 1.972696781158447266e-01 1.166913732886314392e-01 -7.644076831638813019e-03 3.682920634746551514e-01 3.605952253565192223e-03
-1.281560659408569336e-01 2.863787114620208740e-01 -2.660549879074096680e-01 1.522550433874130249e-01 1.099754869937896729e-01 5.171319097280502319e-02 -1.766668856143951416e-01 -1.662304401397705078e-01 -3.902308344841003418e-01 -1.001225188374519348e-01 2.377704828977584839e-01 -5.643581505864858627e-03 2.771747410297393799e-01 2.111474871635437012e-01 3.712709876708686352e-04 -2.719111442565917969e-01 -5.204730667173862457e-03 2.599645853042602539e-01 1.063368916511535645e-01 3.416727110743522644e-02 2.006969228386878967e-02 1.078759729862213135e-01 1.804063469171524048e-01 -8.923186361789703369e-02 -1.571326553821563721e-01 -2.131856083869934082e-01 2.447644472122192383e-01 -2.648576535284519196e-02 9.259911254048347473e-03 -4.572972655296325684e-02 -2.307614684104919434e-01 -3.094434924423694611e-02
1.507056653499603271e-01 2.470987141132354736e-01 -3.669069707393646240e-01 8.755395561456680298e-02 -9.741377085447311401e-02 1.610577851533889771e-01 7.631718367338180542e-02 1.692975908517837524e-01 -2.155162990093231201e-01 3.339788913726806641e-01 -3.460170701146125793e-02 -2.212178111076354980e-01 1.490880995988845825e-01 1.165113896131515503e-01 2.467237263917922974e-01 1.362282931804656982e-01 1.552717410959303379e-03 -1.113160103559494019e-01 -8.190827071666717529e-02 2.864343225955963135e-01 -1.902184821665287018e-02 -1.563020497560501099e-01 -9.797018021345138550e-03 -8.814809471368789673e-02 -1.066440492868423462e-01 -1.163568124175071716e-01 2.020899802446365356e-01 -4.436925426125526428e-02 -1.892470382153987885e-02 2.926499843597412109e-01 7.262025028467178345e-02 -2.964283823966979980e-01
1.203993186354637146e-01 3.101154267787933350e-01 -2.875608503818511963e-01 7.775362581014633179e-02 -2.137181311845779419e-01 1.515291035175323486e-01 -1.179070398211479187e-02 -1.210793480277061462e-01 -3.547288477420806885e-01 3.537357598543167114e-02 1.622456461191177368e-01 -1.204646453261375427e-01 3.126794472336769104e-02 2.264492446556687355e-03 1.925618797540664673e-01 1.889294534921646118e-01 -1.122273281216621399e-01 1.454390138387680054e-01 1.775271259248256683e-02 -7.120273262262344360e-02 1.905510872602462769e-01 2.706134617328643799e-01 1.643453836441040039e-01 1.105185225605964661e-01 -2.379402369260787964e-01 -2.374746650457382202e-01 -1.331035494804382324e-01 -3.460067510604858398e-02 1.879797875881195068e-01 1.793781109154224396e-02 2.509363591670989990e-01 -2.388199865818023682e-01
3.025159835815429688e-01 4.556013643741607666e-02 -2.349018305540084839e-01 2.201182693243026733e-01 -8.588968217372894287e-02 2.458940595388412476e-01 2.675125561654567719e-02 -6.336022168397903442e-02 -1.663397997617721558e-01 7.356500625610351562e-02 -1.417834907770156860e-01 -3.276298344135284424e-01 -2.198347896337509155e-01 3.131630644202232361e-02 2.342606484889984131e-01 -9.446191042661666870e-02 -2.998376190662384033e-01 1.037473753094673157e-01 -1.143419835716485977e-02 -4.873010888695716858e-02 -4.921370744705200195e-02 9.868529438972473145e-02 -3.330212831497192383e-01 -5.819113552570343018e-02 -1.745225787162780762e-01 -2.797706238925457001e-02 3.610363900661468506e-01 -6.002145633101463318e-02 -1.614479869604110718e-01 1.309760659933090210e-01 -1.248737722635269165e-01 -5.428281053900718689e-02
4.544590134173631668e-03 2.732423543930053711e-01 -4.064395725727081299e-01 1.692773699760437012e-01 -2.111945301294326782e-02 -4.300882294774055481e-02 1.264086514711380005e-01 -1.238162666559219360e-01 8.333555608987808228e-02 -9.478192031383514404e-02 3.248798428103327751e-03 9.722648188471794128e-03 -7.772425562143325806e-02 -3.673719242215156555e-02 1.162523552775382996e-01 -3.206664621829986572e-01 -1.003108471632003784e-01 1.714268028736114502e-01 -9.286201745271682739e-02 -1.274533197283744812e-02 5.406809598207473755e-02 -1.648100465536117554e-01 -4.896011203527450562e-02 -2.041735500097274780e-01 7.897822558879852295e-02 -2.961681783199310303e-02 1.820703446865081787e-01 -1.482854485511779785e-01 -1.596622616052627563e-01 -3.784237429499626160e-02 4.359005987644195557e-01 -3.956107199192047119e-01
9.459217637777328491e-02 -2.257219515740871429e-02 -9.552517533302307129e-02 -8.920460194349288940e-02 6.196310743689537048e-02 6.269825994968414307e-02 -8.730141073465347290e-02 -2.541581094264984131e-01 -3.229494690895080566e-01 2.355568856000900269e-02 5.561490356922149658e-02 9.359921514987945557e-02 1.250429544597864151e-02 2.095183730125427246e-01 4.407128691673278809e-01 -2.648369036614894867e-02 2.622842229902744293e-02 4.596326872706413269e-02 2.194868624210357666e-01 -3.514182940125465393e-02 8.642408996820449829e-02 -5.929336696863174438e-02 -1.870838403701782227e-01 -1.466701328754425049e-01 -1.367358565330505371e-01 -4.457231462001800537e-01 1.799965053796768188e-01 -1.765990853309631348e-01 -9.101677685976028442e-02 -2.151400893926620483e-01 2.583421468734741211e-01 1.257545053958892822e-01
8.676860481500625610e-02 4.547132551670074463e-01 -1.608507335186004639e-01 1.423495560884475708e-01 8.148334920406341553e-02 -2.660722844302654266e-02 -1.356887668371200562e-01 -7.071454823017120361e-02 -2.980027198791503906e-01 -2.169459871947765350e-02 -3.447247743606567383e-01 1.470833271741867065e-01 -6.599415838718414307e-02 8.074177056550979614e-02 1.642712205648422241e-01 -2.234588190913200378e-02 6.222436949610710144e-02 3.016776740550994873e-01 1.936252564191818237e-01 -3.574778512120246887e-02 1.499304641038179398e-02 -2.026586383581161499e-01 -8.639581501483917236e-02 4.944257810711860657e-02 7.622881233692169189e-02 -1.044622249901294708e-02 9.686372429132461548e-02 -2.374786287546157837e-01 -3.802668154239654541e-01 1.319589167833328247e-01 1.326983720064163208e-01 -6.730484217405319214e-02
-2.201962284743785858e-02 3.245216906070709229e-01 -3.389557003974914551e-01 -7.028824836015701294e-02 -8.515312522649765015e-02 2.017303556203842163e-01 -1.508844941854476929e-01 -1.667472422122955322e-01 -1.759843677282333374e-01 2.275436818599700928e-01 1.193689927458763123e-02 -1.465200353413820267e-02 -3.744592517614364624e-02 2.308263778686523438e-01 3.446446061134338379e-01 1.773346513509750366e-01 -1.512451283633708954e-02 8.431288599967956543e-02 4.971098527312278748e-02 -1.207624152302742004e-01 1.288740932941436768e-01 1.840727776288986206e-01 3.268714249134063721e-01 -7.890916615724563599e-02 -1.764036118984222412e-01 -1.548748761415481567e-01 1.090685799717903137e-01 1.013407185673713684e-01 5.374841392040252686e-02 4.775255545973777771e-02 2.787621021270751953e-01 -1.993374079465866089e-01
4.118691012263298035e-02 8.356860280036926270e-02 -1.836216449737548828e-01 2.089097946882247925e-01 -6.506249308586120605e-02 -1.684621274471282959e-01 -5.902763083577156067e-02 2.593371085822582245e-02 -3.842878341674804688e-02 1.538355350494384766e-01 -4.262129217386245728e-02 9.399046748876571655e-02 9.411541372537612915e-02 2.954423055052757263e-02 4.924826025962829590e-01 -8.104871958494186401e-03 -9.706873446702957153e-02 1.673408746719360352e-01 -1.199282407760620117e-01 3.274708613753318787e-02 -2.234295755624771118e-02 3.940275907516479492e-01 8.511179685592651367e-02 -9.469435364007949829e-02 1.024894043803215027e-01 -1.939121931791305542e-01 4.807099401950836182e-01 2.345338277518749237e-02 -2.023547291755676270e-01 1.276433020830154419e-01 3.217577561736106873e-02 -1.618636995553970337e-01
2.982177138328552246e-01 -1.331157144159078598e-02 2.663127891719341278e-02 -6.825604941695928574e-04 6.976660341024398804e-03 1.313061863183975220e-01 -4.588994011282920837e-02 1.639484018087387085e-01 -1.772709339857101440e-01 -1.314820200204849243e-01 -1.073377504944801331e-01 -1.057159304618835449e-01 -2.602849006652832031e-01 1.514458358287811279e-01 5.408365130424499512e-01 -2.264060825109481812e-01 1.817106157541275024e-01 3.396897614002227783e-01 5.505702272057533264e-02 1.293317228555679321e-01 7.792744040489196777e-02 -1.432040706276893616e-02 -1.425802856683731079e-01 -7.855454087257385254e-02 -1.318043619394302368e-01 -1.420197486877441406e-01 2.843982912600040436e-02 -1.339837461709976196e-01 -1.641577929258346558e-01 1.234739925712347031e-02 2.601177096366882324e-01 7.771094888448715210e-02
9.009199589490890503e-02 -3.813242912292480469e-02 -2.033953666687011719e-01 1.391261350363492966e-02 1.523681543767452240e-02 6.446516513824462891e-02 -1.317666769027709961e-01 -2.731879353523254395e-01 -3.135005831718444824e-01 -7.685273140668869019e-02 2.545037865638732910e-01 -1.251707971096038818e-01 1.942345686256885529e-02 1.336376518011093140e-01 1.280582249164581299e-01 4.175568372011184692e-02 -6.823451817035675049e-02 -3.391958400607109070e-02 -6.523836404085159302e-02 -2.658887207508087158e-02 1.725179105997085571e-01 -2.367192804813385010e-01 -2.239560522139072418e-02 -1.142209768295288086e-01 5.053280293941497803e-02 -4.476616978645324707e-01 3.094761669635772705e-01 -2.035206407308578491e-01 1.570799797773361206e-01 -3.048363626003265381e-01 2.501170933246612549e-01 3.243425115942955017e-02
9.760187566280364990e-02 1.323554813861846924e-01 -3.655548691749572754e-01 2.271375358104705811e-01 2.405443042516708374e-01 6.014303117990493774e-02 1.938120834529399872e-02 -2.662028744816780090e-02 -3.228124380111694336e-01 -7.207833230495452881e-03 5.068520456552505493e-02 8.032524585723876953e-02 1.064495649188756943e-02 5.292771756649017334e-02 9.774731844663619995e-02 1.454463899135589600e-01 -4.016312584280967712e-02 1.439152359962463379e-01 -2.121245115995407104e-01 1.579138822853565216e-02 -2.484383294358849525e-03 1.196359172463417053e-01 7.243954390287399292e-02 -1.362975984811782837e-01 -1.730092167854309082e-01 -4.516009688377380371e-01 2.119442671537399292e-01 3.204670548439025879e-01 1.699886023998260498e-01 -2.130029648542404175e-01 9.476245194673538208e-02 -8.837804943323135376e-02
-1.649240218102931976e-02 3.448467254638671875e-01 -2.519969344139099121e-01 3.231483045965433121e-03 3.632165119051933289e-02 -1.819247752428054810e-02 -8.378574252128601074e-02 -1.728378087282180786e-01 -1.832284778356552124e-01 3.151127323508262634e-02 1.933484673500061035e-01 -6.354575045406818390e-03 -1.700265407562255859e-01 1.287412345409393311e-01 3.559721708297729492e-01 1.225561741739511490e-02 9.379315376281738281e-02 1.240622252225875854e-01 -3.650248348712921143e-01 -3.577091693878173828e-01 2.043195664882659912e-01 -1.017434746026992798e-01 -9.702869504690170288e-02 1.502079069614410400e-01 -1.441107392311096191e-01 -3.491300344467163086e-02 1.290923450142145157e-02 -1.646796911954879761e-01 -2.349171191453933716e-01 -2.840311266481876373e-02 -1.536164730787277222e-01 1.899656057357788086e-01
6.962244957685470581e-02 -2.333347871899604797e-02 -2.394606024026870728e-01 2.818809449672698975e-01 -2.289934456348419189e-02 1.089261025190353394e-01 -4.826253280043601990e-02 -2.578652203083038330e-01 -3.266457319259643555e-01 -8.485198765993118286e-02 1.763652265071868896e-01 -1.644764542579650879e-01 -1.024898141622543335e-01 3.042489290237426758e-01 2.314954847097396851e-01 -3.090691566467285156e-01 -1.581429541110992432e-01 1.980250328779220581e-01 -1.674644052982330322e-01 -1.074557676911354065e-01 -1.426589936017990112e-01 -2.169989049434661865e-02 1.158306151628494263e-01 -7.707331329584121704e-02 -6.404009647667407990e-03 6.283705681562423706e-02 1.422185152769088745e-01 -2.568964064121246338e-01 -1.394434720277786255e-01 1.282728761434555054e-01 -2.215575426816940308e-01 -1.821145713329315186e-01
3.882585167884826660e-01 4.351270198822021484e-02 -2.012491673231124878e-01 -7.966928184032440186e-03 -6.490136031061410904e-03 1.543838977813720703e-01 -1.701796799898147583e-02 -4.301171004772186279e-02 -1.467780768871307373e-01 -1.184658110141754150e-01 -6.348583102226257324e-02 -2.283145338296890259e-01 -7.063110172748565674e-02 3.414117097854614258e-01 1.990321874618530273e-01 6.905475258827209473e-02 -2.073975801467895508e-01 1.327431946992874146e-01 -1.205027699470520020e-01 -7.262526452541351318e-02 -8.640371263027191162e-02 1.958371326327323914e-02 -4.857561551034450531e-03 2.103776931762695312e-01 -2.922832667827606201e-01 -5.322661995887756348e-02 1.709803007543087006e-02 -3.925659880042076111e-02 -5.377447009086608887e-01 -1.699795201420783997e-02 -1.007212027907371521e-01 2.918358892202377319e-02
1.550682038068771362e-01 2.962817251682281494e-01 -4.353927373886108398e-01 1.955818384885787964e-01 -6.771770119667053223e-02 2.007884904742240906e-03 1.260308325290679932e-01 -1.967200934886932373e-01 -4.077837243676185608e-02 3.336246907711029053e-01 -6.440394371747970581e-02 -1.269555687904357910e-01 2.134391851723194122e-02 -2.592720091342926025e-02 9.089384973049163818e-02 -3.148706555366516113e-01 -9.751500189304351807e-02 5.626855790615081787e-02 -1.654145270586013794e-01 -7.395885884761810303e-02 -5.777265131473541260e-02 -1.567978560924530029e-01 2.001480609178543091e-01 -2.680862545967102051e-01 -2.972984500229358673e-02 -8.806334435939788818e-02 -6.644892692565917969e-02 -2.074464708566665649e-01 -1.357566267251968384e-01 -3.092477470636367798e-02 2.873395383358001709e-01 -1.265463829040527344e-01
-2.731643989682197571e-02 7.951714098453521729e-02 -9.453800320625305176e-02 1.665651053190231323e-02 -1.035568211227655411e-02 3.052893280982971191e-01 -1.327457278966903687e-01 -2.260211259126663208e-01 -2.611402869224548340e-01 3.745150864124298096e-01 3.218780755996704102e-01 -1.452211141586303711e-01 -2.175592035055160522e-01 2.715345323085784912e-01 1.645672321319580078e-01 -1.676559895277023315e-01 1.125459447503089905e-01 9.431713819503784180e-02 -2.405929416418075562e-01 -3.568613156676292419e-02 2.838688492774963379e-01 6.023356691002845764e-02 -1.525682210922241211e-01 9.740346670150756836e-02 -1.670413166284561157e-01 -9.300148487091064453e-02 5.707076564431190491e-02 -6.907458603382110596e-02 -1.495110094547271729e-01 1.236540600657463074e-01 -6.783967465162277222e-02 -1.666559875011444092e-01
7.247262634336948395e-03 1.796799600124359131e-01 -2.113797217607498169e-01 -1.389221008867025375e-02 -2.026412636041641235e-01 -4.199806600809097290e-02 8.483351022005081177e-02 1.331064105033874512e-01 -3.945195078849792480e-01 5.875934287905693054e-02 -9.943706542253494263e-02 -1.869371235370635986e-01 1.386944949626922607e-01 2.498797625303268433e-01 2.403349727392196655e-01 -1.335922926664352417e-01 -3.653146326541900635e-01 3.328667283058166504e-01 1.016712263226509094e-01 1.419010609388351440e-01 3.967656195163726807e-02 -1.704817265272140503e-02 -1.894993782043457031e-01 1.431966200470924377e-02 -2.878957614302635193e-02 -1.156979128718376160e-01 -6.153845414519309998e-02 -3.408250585198402405e-02 -3.590454533696174622e-02 1.684767305850982666e-01 -4.194949194788932800e-02 -3.612847328186035156e-01
5.928651243448257446e-02 3.490721583366394043e-01 -1.879950463771820068e-01 3.170913457870483398e-02 -3.324539959430694580e-02 5.596831440925598145e-02 2.064098268747329712e-01 -4.552793502807617188e-02 -4.029761850833892822e-01 1.256217956542968750e-01 -1.197710726410150528e-02 -7.003223150968551636e-02 -6.480555020971223712e-05 2.598915398120880127e-01 1.569781750440597534e-01 -2.418136596679687500e-01 1.272088736295700073e-01 1.344504505395889282e-01 9.324514120817184448e-02 5.543170124292373657e-02 2.170552015304565430e-01 1.012960672378540039e-01 2.227529324591159821e-02 -1.234051957726478577e-02 5.643615871667861938e-02 -2.427298203110694885e-02 7.348209619522094727e-02 -3.552229702472686768e-01 5.404527112841606140e-02 -3.547438979148864746e-02 -1.511002033948898315e-01 -4.348288774490356445e-01
3.205443918704986572e-01 -7.640668749809265137e-02 -2.573818564414978027e-01 3.116247989237308502e-02 -1.798823177814483643e-01 -2.308401614427566528e-01 -5.702698230743408203e-02 -1.488617360591888428e-01 -3.407755792140960693e-01 -2.635534107685089111e-01 2.678349614143371582e-01 2.967086732387542725e-01 -1.799366772174835205e-01 1.573504060506820679e-01 1.854947358369827271e-01 5.256071686744689941e-02 -1.642500609159469604e-01 1.651143729686737061e-01 -1.315969228744506836e-01 -8.853457123041152954e-02 -5.326712876558303833e-02 4.198966920375823975e-02 -2.295204401016235352e-01 -8.714296855032444000e-04 5.545741692185401917e-02 -7.532456517219543457e-02 9.984024614095687866e-02 8.330878615379333496e-02 -4.647263512015342712e-02 1.349304020404815674e-01 3.009555339813232422e-01 -1.403426565229892731e-02
1.427709497511386871e-02 1.910980790853500366e-01 -2.631497681140899658e-01 4.073216579854488373e-03 -1.532205790281295776e-01 -6.802504509687423706e-02 -1.974663883447647095e-01 -2.547046840190887451e-01 -1.814572066068649292e-01 1.487384289503097534e-01 1.190322339534759521e-01 -2.384303808212280273e-01 -1.920669674873352051e-01 2.162181437015533447e-01 2.144185304641723633e-01 -4.670668765902519226e-02 2.054440975189208984e-01 2.785117626190185547e-01 -2.549472153186798096e-01 -1.002015098929405212e-01 2.944912016391754150e-01 -8.703044056892395020e-02 9.014571458101272583e-02 -1.319531947374343872e-01 1.550353877246379852e-02 3.345005586743354797e-02 2.474561482667922974e-01 -2.838734686374664307e-01 -5.356508865952491760e-02 -6.853223592042922974e-02 4.298824071884155273e-02 1.921826004981994629e-01
1.405575871467590332e-01 -1.724866628646850586e-01 8.727554976940155029e-02 3.442664444446563721e-01 -2.425736784934997559e-01 -2.168412059545516968e-01 -5.649672076106071472e-02 2.865084633231163025e-02 -1.725287288427352905e-01 1.194058880209922791e-01 7.701850496232509613e-03 2.411049557849764824e-03 -9.483626484870910645e-02 2.635773718357086182e-01 3.072126209735870361e-01 -1.891846396028995514e-02 -4.018164426088333130e-02 6.593817472457885742e-02 -3.047210872173309326e-01 -2.275465987622737885e-02 -4.369696974754333496e-02 -3.241205513477325439e-01 -5.567409470677375793e-02 -5.791344493627548218e-02 -2.031974941492080688e-01 -2.610954046249389648e-01 -3.034923225641250610e-02 -1.874186396598815918e-01 1.795372366905212402e-01 -9.653663635253906250e-02 1.120507568120956421e-01 -2.912383377552032471e-01
2.037872523069381714e-01 2.244314700365066528e-01 -3.784181475639343262e-01 -2.692686617374420166e-01 1.365803740918636322e-02 1.954781636595726013e-02 -2.534831464290618896e-01 -1.272125393152236938e-01 -1.526111960411071777e-01 -3.855898603796958923e-02 -1.461421251296997070e-01 1.876513957977294922e-01 -1.241795718669891357e-01 1.152945905923843384e-01 2.208982855081558228e-01 7.186412811279296875e-02 -7.917191088199615479e-02 1.363502740859985352e-01 1.874089390039443970e-01 -1.213492155075073242e-01 1.116383224725723267e-01 -1.448015272617340088e-01 -2.972230082377791405e-03 -2.023351751267910004e-02 1.019484847784042358e-01 -4.109529554843902588e-01 1.078852862119674683e-01 -7.759062200784683228e-02 -1.808205544948577881e-01 -1.754992157220840454e-01 2.231274545192718506e-01 -1.691004782915115356e-01
-1.796813309192657471e-01 -7.397506386041641235e-02 -3.508270978927612305e-01 2.895505130290985107e-01 -5.208157375454902649e-02 -9.766779094934463501e-02 8.206922560930252075e-02 -1.243931502103805542e-01 -4.949388504028320312e-01 5.188317969441413879e-02 1.468190848827362061e-01 -3.082382082939147949e-01 -2.547158598899841309e-01 6.094875559210777283e-02 2.206577807664871216e-01 -5.198213830590248108e-02 1.621107608079910278e-01 -2.170376107096672058e-02 -2.419874668121337891e-01 5.559022724628448486e-02 3.269586712121963501e-03 -4.861895367503166199e-02 1.665555313229560852e-02 6.071161478757858276e-02 -1.496722828596830368e-02 -6.129682064056396484e-02 2.898720800876617432e-01 -4.997640475630760193e-02 -1.932331621646881104e-01 -7.147804647684097290e-02 6.678870320320129395e-02 6.709855049848556519e-02
1.290161162614822388e-01 2.252067774534225464e-01 -3.089828230440616608e-02 1.358063071966171265e-01 -2.952161431312561035e-01 1.847119927406311035e-01 -7.946453243494033813e-02 -1.208188608288764954e-01 -3.638710677623748779e-01 -2.266389876604080200e-02 1.843075267970561981e-02 -1.694288849830627441e-01 1.607509553432464600e-01 2.373983711004257202e-01 2.847746908664703369e-01 -1.561722010374069214e-01 1.470902413129806519e-01 9.918855130672454834e-02 -1.552403271198272705e-01 -1.293962299823760986e-01 -1.413909345865249634e-01 1.193802654743194580e-01 -2.896098494529724121e-01 1.951622813940048218e-01 -2.390510588884353638e-01 -1.559674143791198730e-01 8.324750512838363647e-02 -2.210929542779922485e-01 1.632839441299438477e-02 1.432813256978988647e-01 -1.203598231077194214e-01 -1.425510495901107788e-01
1.050345748662948608e-01 1.478102654218673706e-01 -2.519885003566741943e-01 3.925796598196029663e-02 -9.348110109567642212e-02 -7.188360393047332764e-02 -1.720260083675384521e-01 -7.836701720952987671e-02 5.223835632205009460e-02 2.470371127128601074e-01 1.121413111686706543e-01 -7.200250029563903809e-02 5.045133829116821289e-02 2.747856974601745605e-01 1.939320713281631470e-01 9.022970497608184814e-02 -1.211646199226379395e-01 -9.826285392045974731e-02 1.205041408538818359e-01 -1.507233977317810059e-01 8.433198928833007812e-02 1.375091224908828735e-01 2.671397924423217773e-01 1.118819639086723328e-01 -2.208977378904819489e-02 -4.431750476360321045e-01 1.912873387336730957e-01 -3.718042969703674316e-01 -7.510964572429656982e-02 1.398772597312927246e-01 2.272918075323104858e-01 -1.644789576530456543e-01
3.009300231933593750e-01 3.384635150432586670e-01 -1.856490075588226318e-01 2.696395218372344971e-01 7.764624804258346558e-02 2.036647200584411621e-01 4.872614517807960510e-02 -4.037683457136154175e-02 -2.052679061889648438e-01 -1.498875468969345093e-01 8.788226544857025146e-02 -3.892902284860610962e-02 -2.139423489570617676e-01 8.024818450212478638e-02 2.750389873981475830e-01 -3.753358721733093262e-01 -1.668773591518402100e-01 2.498310357332229614e-01 4.924795776605606079e-02 5.766338109970092773e-02 1.428849846124649048e-01 1.048782914876937866e-01 -9.248523414134979248e-02 5.089656636118888855e-02 -5.979565531015396118e-02 -1.534908544272184372e-02 1.617577373981475830e-01 -5.277553573250770569e-02 -2.058631479740142822e-01 4.607078805565834045e-02 -2.774119079113006592e-01 2.881042845547199249e-02
6.498389877378940582e-03 2.173255942761898041e-02 -2.465376406908035278e-01 -4.419471696019172668e-02 -2.901056110858917236e-01 -9.486149996519088745e-02 6.178991869091987610e-03 2.432366758584976196e-01 -1.263950765132904053e-01 5.121120810508728027e-02 -1.007492933422327042e-02 -1.036569774150848389e-01 -3.840141594409942627e-01 2.275853753089904785e-01 2.086317390203475952e-01 -2.405046485364437103e-03 -7.332010567188262939e-02 6.208761036396026611e-02 -3.209239244461059570e-01 -2.260890901088714600e-01 1.671018823981285095e-02 -3.439815938472747803e-01 -1.301302164793014526e-01 -1.373100727796554565e-01 6.445118226110935211e-03 -1.853792220354080200e-01 2.408047951757907867e-02 -5.398562923073768616e-02 4.643752425909042358e-02 9.621010720729827881e-02 3.741465508937835693e-01 -7.155768573284149170e-02
1.614397317171096802e-01 8.831080794334411621e-02 -3.929776698350906372e-02 1.661907285451889038e-01 -9.485077112913131714e-02 4.272726178169250488e-02 1.023497432470321655e-01 9.132807143032550812e-03 -4.861325025558471680e-02 1.592209637165069580e-01 -2.362122833728790283e-01 3.856166079640388489e-02 2.260022759437561035e-01 2.193343788385391235e-01 3.797767758369445801e-01 -7.308588828891515732e-03 1.023693010210990906e-02 -1.220584511756896973e-01 -4.495591521263122559e-01 3.791573271155357361e-02 2.836003899574279785e-01 -1.288373321294784546e-01 -1.272176802158355713e-01 7.544422522187232971e-03 -9.561771899461746216e-02 -3.328707814216613770e-01 1.271156072616577148e-01 -5.435501225292682648e-03 -3.214249908924102783e-01 -3.038259223103523254e-03 1.215150579810142517e-01 3.303129225969314575e-02
2.266710996627807617e-02 1.599029451608657837e-01 -8.267612010240554810e-02 3.862529695034027100e-01 -2.393851242959499359e-02 1.265703737735748291e-01 2.792422175407409668e-01 -8.059865981340408325e-02 -1.887584179639816284e-01 -1.171460226178169250e-01 1.214639246463775635e-01 -8.006747066974639893e-02 7.332995533943176270e-02 -6.430829316377639771e-02 2.286661714315414429e-01 -1.914144605398178101e-01 2.681212686002254486e-02 1.395174860954284668e-01 -1.305900812149047852e-01 -1.331939697265625000e-01 -1.130994781851768494e-01 1.650130003690719604e-01 -1.276923716068267822e-01 -1.348634995520114899e-02 -1.715362966060638428e-01 -1.486980319023132324e-01 1.679015457630157471e-01 -2.979871630668640137e-01 -3.937764763832092285e-01 -2.882639467716217041e-01 1.719521731138229370e-01 -1.158005744218826294e-02
1.099097281694412231e-01 7.699459046125411987e-02 -4.172911047935485840e-01 -2.833258919417858124e-02 -8.808082342147827148e-02 1.250734776258468628e-01 4.471792653203010559e-02 4.741489887237548828e-02 -1.812075674533843994e-01 7.314105331897735596e-02 -7.150037586688995361e-02 -2.452433854341506958e-01 9.027058631181716919e-02 1.705680191516876221e-01 1.037903949618339539e-01 -2.853060327470302582e-02 -2.136526554822921753e-01 4.313542842864990234e-01 -1.981568634510040283e-01 -8.789350092411041260e-02 -1.266289502382278442e-01 2.980990521609783173e-02 -1.098597273230552673e-01 -1.437316536903381348e-01 1.016528904438018799e-01 -1.011431738734245300e-01 -1.904013305902481079e-01 -1.626987159252166748e-01 -1.714421510696411133e-01 2.682284414768218994e-01 -1.929845288395881653e-02 -3.373149335384368896e-01
-7.523844484239816666e-03 1.090466082096099854e-01 -2.512149214744567871e-01 2.877495884895324707e-01 -2.066572606563568115e-01 8.237590640783309937e-02 1.241438984870910645e-01 -1.773594915866851807e-01 -3.384540081024169922e-01 2.500680647790431976e-02 1.363154053688049316e-01 -3.326686918735504150e-01 -1.393028497695922852e-01 7.210744172334671021e-02 3.071148097515106201e-01 -2.714771628379821777e-01 -3.960643336176872253e-02 -6.619594246149063110e-02 -1.019941736012697220e-02 -1.462451219558715820e-01 1.210674792528152466e-01 -1.570611149072647095e-01 -1.950923949480056763e-01 5.532168224453926086e-02 1.792824119329452515e-01 -7.035822421312332153e-02 -1.340383589267730713e-01 -2.926178574562072754e-01 2.309730462729930878e-02 1.674926131963729858e-01 -7.260926067829132080e-02 -1.621696054935455322e-01
1.338910609483718872e-01 1.543041616678237915e-01 -2.264263629913330078e-01 6.925354897975921631e-02 2.829955518245697021e-02 9.183292090892791748e-02 -2.273430489003658295e-02 1.498990952968597412e-01 2.071566134691238403e-02 4.165782406926155090e-02 1.637443751096725464e-01 2.640449069440364838e-02 -2.828588187694549561e-01 4.108938574790954590e-01 1.687903851270675659e-01 -3.004799038171768188e-02 -6.812429521232843399e-03 2.844841182231903076e-01 2.431559115648269653e-01 -2.875121235847473145e-01 1.899724476970732212e-03 -2.236116211861371994e-03 9.356758743524551392e-02 -5.823200941085815430e-02 2.958388626575469971e-01 -2.411017268896102905e-01 1.178827732801437378e-01 1.524021755903959274e-02 -2.280956059694290161e-01 -5.918232258409261703e-03 2.657366991043090820e-01 -2.113992422819137573e-01
8.821219950914382935e-02 3.028399497270584106e-02 -2.067302912473678589e-01 -7.821690291166305542e-02 6.240811944007873535e-02 -6.577037274837493896e-02 -2.122848182916641235e-01 -2.728433609008789062e-01 -1.137701123952865601e-01 1.616215109825134277e-01 1.808396540582180023e-02 -3.107719682157039642e-02 -7.329581677913665771e-02 2.769143879413604736e-01 2.347222864627838135e-01 1.699554324150085449e-01 -1.068526208400726318e-01 5.071877688169479370e-02 9.668798744678497314e-02 -1.557085961103439331e-01 2.478886693716049194e-01 8.114338666200637817e-02 2.754095382988452911e-02 -1.764362007379531860e-01 -2.221123427152633667e-01 -3.219506740570068359e-01 1.215990632772445679e-01 -2.996563017368316650e-01 -7.367935031652450562e-02 8.097642660140991211e-02 4.333747327327728271e-01 -5.878302827477455139e-02
2.267406554892659187e-03 3.283903896808624268e-01 -8.188547194004058838e-02 3.668691515922546387e-01 6.317089498043060303e-02 9.520513564348220825e-02 6.227659806609153748e-02 -1.506511121988296509e-01 3.537957742810249329e-02 -2.327690422534942627e-01 8.868570625782012939e-02 -6.489689927548170090e-03 1.646718233823776245e-01 2.730060517787933350e-01 1.832650601863861084e-01 -1.032159700989723206e-01 2.177780121564865112e-02 5.057365819811820984e-02 -1.687724441289901733e-01 -1.788235502317547798e-03 2.975027775391936302e-03 1.495524495840072632e-01 -2.395020723342895508e-01 -2.333666533231735229e-01 -1.800621151924133301e-01 -1.629912406206130981e-01 2.960233688354492188e-01 -2.316327393054962158e-01 -1.901825964450836182e-01 5.299919471144676208e-02 8.282527327537536621e-02 -3.002880811691284180e-01
-5.294245667755603790e-03 6.393266469240188599e-02 -4.240643978118896484e-01 2.509700655937194824e-01 1.204139925539493561e-02 1.940888017416000366e-01 -5.336992815136909485e-02 -2.645484916865825653e-02 -2.689434885978698730e-01 -2.228904515504837036e-01 5.688371509313583374e-02 -7.139934599399566650e-02 -7.392558455467224121e-02 3.341596722602844238e-01 5.385783314704895020e-02 -2.932096719741821289e-01 -1.493730545043945312e-01 2.231371402740478516e-01 -6.370698660612106323e-02 1.003674864768981934e-01 6.774837523698806763e-02 -1.602188199758529663e-01 -1.700726896524429321e-01 -1.659833937883377075e-01 3.340220078825950623e-02 1.072357594966888428e-02 1.018695980310440063e-01 -2.748500406742095947e-01 -1.338897794485092163e-01 2.187781184911727905e-01 -1.871134340763092041e-01 -1.201562657952308655e-01
2.251020967960357666e-01 3.752773627638816833e-02 -8.865395933389663696e-02 9.276016801595687866e-02 -1.337891668081283569e-01 -4.089666903018951416e-02 -2.197581976652145386e-01 -4.828327521681785583e-02 -3.532127737998962402e-01 1.871136277914047241e-01 6.052055954933166504e-02 -1.440315097570419312e-01 -1.389740407466888428e-01 6.129382643848657608e-03 1.556365042924880981e-01 -1.280667483806610107e-01 -1.359518468379974365e-01 2.621950022876262665e-02 -5.950436741113662720e-02 -1.007395684719085693e-01 4.849934950470924377e-02 -1.267178058624267578e-01 -6.241346523165702820e-02 -1.450354158878326416e-01 -2.711138688027858734e-02 -1.992610543966293335e-01 2.193253487348556519e-01 3.175273239612579346e-01 1.153933033347129822e-01 -1.882301717996597290e-01 4.266958534717559814e-01 -3.474524915218353271e-01
1.899109482765197754e-01 3.166244029998779297e-01 -2.483177483081817627e-01 -1.021865382790565491e-01 -2.077677398920059204e-01 3.697018623352050781e-01 -1.723745837807655334e-02 8.668909966945648193e-02 -4.781128093600273132e-02 -2.136368155479431152e-01 -1.913267076015472412e-01 -3.173294961452484131e-01 1.630818545818328857e-01 -9.513070434331893921e-02 2.337841838598251343e-01 -1.323354095220565796e-01 -2.276125699281692505e-01 2.995573282241821289e-01 2.828829176723957062e-02 1.089267507195472717e-01 1.490058284252882004e-02 -2.601953446865081787e-01 3.558628261089324951e-02 -3.719085827469825745e-02 1.042577475309371948e-01 -5.260138586163520813e-02 1.603041887283325195e-01 -1.847888529300689697e-01 -1.061441190540790558e-02 8.816707134246826172e-02 4.704268649220466614e-03 -6.860463321208953857e-02
6.789835542440414429e-02 2.389501631259918213e-01 -2.064259052276611328e-01 -1.541556715965270996e-01 -3.252836465835571289e-01 2.666300237178802490e-01 -1.174537837505340576e-01 -1.567581295967102051e-01 -3.224326074123382568e-01 1.694913581013679504e-02 2.537442147731781006e-01 -1.415290683507919312e-01 -1.242267116904258728e-01 8.397505432367324829e-02 3.218583762645721436e-01 1.313414126634597778e-01 5.791660770773887634e-02 1.248633265495300293e-01 -7.949500530958175659e-02 -4.651017859578132629e-02 1.676006019115447998e-01 6.600927561521530151e-02 3.122125379741191864e-02 -2.604047581553459167e-02 -3.028924763202667236e-01 -1.655599623918533325e-01 8.903296291828155518e-02 1.967385224997997284e-02 2.446558177471160889e-01 3.066612407565116882e-02 2.502134740352630615e-01 -1.106966957449913025e-01
2.133496850728988647e-01 1.648575067520141602e-01 -1.779960095882415771e-01 3.017632663249969482e-01 -2.276881597936153412e-03 -1.679342798888683319e-02 1.128054559230804443e-01 7.174706459045410156e-02 -5.275899171829223633e-01 1.557214856147766113e-01 1.090423539280891418e-01 -2.679887413978576660e-01 -6.274989247322082520e-02 1.757872849702835083e-02 1.210467666387557983e-01 2.013929188251495361e-01 2.256900221109390259e-01 -3.311096131801605225e-02 -1.877896785736083984e-01 -2.469109743833541870e-01 -6.256882101297378540e-02 7.023086771368980408e-03 7.751896977424621582e-02 1.175285205245018005e-01 1.044664252549409866e-02 -2.599650993943214417e-02 1.607349067926406860e-01 -2.515152096748352051e-01 -1.019193604588508606e-01 1.156491786241531372e-01 -2.156590521335601807e-01 9.183426946401596069e-02
-2.219135165214538574e-01 3.856232464313507080e-01 -9.872912615537643433e-02 2.341521084308624268e-01 -1.574463583528995514e-02 3.622214868664741516e-02 6.323467195034027100e-02 4.747380316257476807e-02 1.928646862506866455e-02 -1.048838719725608826e-01 -1.188193559646606445e-01 -9.079325944185256958e-02 2.100060507655143738e-02 4.900071620941162109e-01 3.718152642250061035e-01 2.591901831328868866e-02 -8.071266114711761475e-02 1.904425919055938721e-01 5.278385803103446960e-02 -4.364692419767379761e-02 1.048068515956401825e-02 -5.551236867904663086e-02 -1.476851850748062134e-01 -1.542343348264694214e-01 1.084365099668502808e-01 -1.859718114137649536e-01 1.922913342714309692e-01 1.480981409549713135e-01 -2.326052486896514893e-01 3.910033404827117920e-02 1.683021783828735352e-01 -1.760230958461761475e-01
3.493904769420623779e-01 1.940239369869232178e-01 -1.380495280027389526e-01 -1.158077940344810486e-01 -2.232353538274765015e-01 4.012270644307136536e-02 -8.430635207332670689e-04 1.653861999511718750e-01 -3.557462394237518311e-01 1.885463297367095947e-01 -8.871386945247650146e-02 -3.037392497062683105e-01 7.045336067676544189e-02 7.834447175264358521e-02 1.693754196166992188e-01 1.055424362421035767e-01 1.862924098968505859e-01 1.169948745518922806e-02 8.461700053885579109e-04 -1.501068323850631714e-01 -8.244244009256362915e-02 1.859569698572158813e-01 -1.282058805227279663e-01 -3.498640283942222595e-02 -1.454687118530273438e-01 -6.940607726573944092e-02 7.003777474164962769e-02 -1.647970080375671387e-01 -3.597785532474517822e-01 1.274530440568923950e-01 -2.316869199275970459e-01 -2.050264924764633179e-01
-5.579375103116035461e-02 3.674859106540679932e-01 5.812331661581993103e-02 2.670816481113433838e-01 4.568434506654739380e-02 6.365158408880233765e-02 9.189116954803466797e-02 -4.522185027599334717e-02 -7.579318434000015259e-02 -2.334425449371337891e-01 -7.933710515499114990e-02 -2.134994417428970337e-02 5.230712518095970154e-02 2.228959798812866211e-01 2.451803982257843018e-01 -1.387706845998764038e-01 -1.081229448318481445e-01 2.146843522787094116e-01 -2.150033712387084961e-01 5.301814526319503784e-02 7.344815880060195923e-02 2.020877972245216370e-02 -2.161700874567031860e-01 -3.464520275592803955e-01 -1.933963149785995483e-01 -2.086695432662963867e-01 1.828143894672393799e-01 -1.646862924098968506e-01 -2.897661924362182617e-01 -2.202841686084866524e-03 7.511988282203674316e-02 -2.474754452705383301e-01
-1.017073635011911392e-02 9.765418618917465210e-02 -2.281007915735244751e-01 3.414705693721771240e-01 -1.065205037593841553e-01 -6.542187184095382690e-02 -6.031366065144538879e-02 -2.010743618011474609e-01 -4.321235716342926025e-01 -8.205313980579376221e-02 -1.027102768421173096e-01 -3.381114900112152100e-01 -3.168904483318328857e-01 1.558459550142288208e-01 3.285920023918151855e-01 -5.593408644199371338e-02 7.330556213855743408e-02 1.594988703727722168e-01 -1.318306475877761841e-01 -5.200674757361412048e-02 8.878479897975921631e-02 7.294685579836368561e-03 -2.323957532644271851e-01 3.888410702347755432e-02 1.076904609799385071e-01 1.228177733719348907e-02 2.240132838487625122e-01 3.395745903253555298e-02 -1.217851340770721436e-01 -4.111149162054061890e-02 -7.926860824227333069e-03 1.177733391523361206e-01
8.639535866677761078e-03 2.295470088720321655e-01 -8.202149718999862671e-02 9.522607177495956421e-02 -3.772831335663795471e-02 1.689536273479461670e-01 -4.488308914005756378e-03 -1.400402635335922241e-01 -2.864914536476135254e-01 4.101578146219253540e-02 1.519662677310407162e-03 -1.509312689304351807e-01 -3.676749765872955322e-02 4.359774291515350342e-01 2.664853334426879883e-01 -3.312329649925231934e-01 3.505389019846916199e-02 2.012895494699478149e-01 -2.252388596534729004e-01 4.990962520241737366e-02 -1.156928911805152893e-01 4.387605469673871994e-03 -1.453943252563476562e-01 1.459832489490509033e-01 4.210470244288444519e-02 -1.711842864751815796e-01 2.221757918596267700e-01 -2.062773406505584717e-01 -7.130890339612960815e-02 1.337922178208827972e-02 -2.123409211635589600e-01 -2.810183763504028320e-01
7.801900804042816162e-02 7.574328035116195679e-02 -2.649628520011901855e-01 -1.310085058212280273e-01 1.105016842484474182e-01 -1.286863982677459717e-01 -1.364496443420648575e-02 1.338154524564743042e-01 -2.821625769138336182e-01 -3.486092016100883484e-02 -5.219101160764694214e-02 -1.288378536701202393e-01 1.014652252197265625e-01 2.631229758262634277e-01 -8.228264003992080688e-02 1.496799290180206299e-02 -1.947866529226303101e-01 2.139569669961929321e-01 -6.332556903362274170e-02 -8.278534561395645142e-02 -9.955991059541702271e-02 -9.359948337078094482e-02 1.718328446149826050e-01 -2.284289151430130005e-01 -6.834436208009719849e-02 -4.314575195312500000e-01 6.757594645023345947e-02 1.473329495638608932e-02 -2.503147125244140625e-01 4.025731384754180908e-01 2.231216132640838623e-01 -4.677676036953926086e-02
1.997563838958740234e-01 1.065487116575241089e-01 -2.048409581184387207e-01 1.149566471576690674e-01 -2.710478603839874268e-01 2.440965473651885986e-01 2.463304810225963593e-02 -1.004241630434989929e-01 -2.639873921871185303e-01 9.395158290863037109e-02 -1.716248840093612671e-01 6.214256281964480877e-04 -1.922679245471954346e-01 -1.524957418441772461e-01 1.639207154512405396e-01 -8.801331371068954468e-02 1.871813684701919556e-01 1.284424513578414917e-01 -2.200521975755691528e-01 -1.864380091428756714e-01 6.047730520367622375e-02 -4.389736801385879517e-02 -3.419926017522811890e-02 9.980420768260955811e-02 2.667965590953826904e-01 -4.380386769771575928e-01 1.193946003913879395e-01 -1.515534669160842896e-01 5.360933765769004822e-02 -2.890633791685104370e-02 3.019573390483856201e-01 -2.042755857110023499e-02
5.682028364390134811e-03 1.524036526679992676e-01 -1.235660910606384277e-01 -8.904085308313369751e-02 -2.131925672292709351e-01 3.060148060321807861e-01 -1.901074349880218506e-01 -8.027891069650650024e-02 -3.421232402324676514e-01 2.042164057493209839e-01 1.430903077125549316e-01 -1.578108817338943481e-01 -1.189978495240211487e-01 1.673547476530075073e-01 2.857108712196350098e-01 6.799137592315673828e-02 7.925298064947128296e-02 1.981142014265060425e-01 -1.225670427083969116e-01 3.311259299516677856e-02 1.412816494703292847e-01 9.284945577383041382e-02 -4.019429162144660950e-02 2.196014523506164551e-01 1.014425158500671387e-01 -1.906749010086059570e-01 4.176332056522369385e-02 3.219928964972496033e-02 -4.626576974987983704e-02 -7.271145936101675034e-03 3.125833868980407715e-01 -3.871787190437316895e-01
3.425839543342590332e-01 2.547829449176788330e-01 -1.108777895569801331e-01 3.086076490581035614e-02 -2.151768356561660767e-01 3.597011789679527283e-02 -1.709149181842803955e-01 2.923454530537128448e-02 -3.066743910312652588e-01 3.324470221996307373e-01 7.760246843099594116e-02 -2.301949076354503632e-02 2.054830193519592285e-01 2.843149304389953613e-01 1.370292752981185913e-01 -6.486159563064575195e-02 -2.230160087347030640e-01 2.938388846814632416e-02 -1.032389793545007706e-02 1.100735366344451904e-01 7.175229489803314209e-02 9.060141444206237793e-02 -1.515197604894638062e-01 -1.542449891567230225e-01 -1.335126012563705444e-01 -7.911189645528793335e-02 2.477505803108215332e-01 1.544107645750045776e-01 1.349937170743942261e-01 -1.942085847258567810e-02 3.057524561882019043e-01 -1.591489762067794800e-01
2.076679766178131104e-01 2.481811642646789551e-01 -2.239889204502105713e-01 7.982694357633590698e-02 -1.950460672378540039e-01 2.260190397500991821e-01 -4.647636786103248596e-02 7.908248901367187500e-02 -1.661513000726699829e-01 2.095710635185241699e-01 -6.223564222455024719e-02 -3.044724166393280029e-01 1.677268370985984802e-02 2.847099304199218750e-01 -3.454582765698432922e-02 -1.389174759387969971e-01 2.466613426804542542e-02 -1.672299206256866455e-01 2.910985983908176422e-02 -3.066719174385070801e-01 -1.498194132000207901e-02 5.424281209707260132e-02 1.367131061851978302e-02 -1.074914857745170593e-01 -1.062812283635139465e-01 -2.475143373012542725e-01 2.614457309246063232e-01 1.364488452672958374e-01 -1.654975861310958862e-02 -3.745955824851989746e-01 1.807707697153091431e-01 8.786298334598541260e-03
-1.782521754503250122e-01 2.475500702857971191e-01 -2.342383861541748047e-01 1.097462698817253113e-01 -3.282885253429412842e-01 8.549536764621734619e-02 -7.304961234331130981e-02 -6.492037326097488403e-02 -2.137800157070159912e-01 1.912716776132583618e-01 2.968711080029606819e-03 -1.363599020987749100e-02 7.867892086505889893e-02 -2.799315005540847778e-02 2.204107195138931274e-01 5.219767615199089050e-02 -7.294612377882003784e-02 2.751700580120086670e-01 -6.747168302536010742e-02 -1.031345967203378677e-02 3.491633236408233643e-01 1.693754047155380249e-01 8.008626289665699005e-03 1.260891258716583252e-01 -1.744079142808914185e-01 -3.428817391395568848e-01 5.241982638835906982e-02 -1.266978234052658081e-01 8.003902621567249298e-03 1.159435957670211792e-01 3.009426891803741455e-01 -2.269683927297592163e-01
2.772601544857025146e-01 2.140278369188308716e-01 -1.597017198801040649e-01 -8.643966913223266602e-02 -1.103909090161323547e-01 3.090736456215381622e-02 -7.746071089059114456e-03 -8.645426481962203979e-02 -2.491655200719833374e-01 -1.837816834449768066e-02 1.343914419412612915e-01 -7.830499112606048584e-02 -2.295434176921844482e-01 9.635648876428604126e-02 4.307212233543395996e-01 4.735836386680603027e-02 1.975063979625701904e-02 -2.912571728229522705e-01 -2.012440115213394165e-01 2.528575360774993896e-01 -2.776689529418945312e-01 -1.271687448024749756e-01 -1.479064766317605972e-02 -4.626358300447463989e-02 -1.616997271776199341e-01 -2.321254014968872070e-01 1.578364372253417969e-01 -9.803898632526397705e-02 3.843352571129798889e-02 -9.381864219903945923e-02 1.510184109210968018e-01 -2.332120239734649658e-01
1.118893548846244812e-01 3.871601223945617676e-01 -9.756883233785629272e-02 3.826668858528137207e-02 -3.311350345611572266e-01 6.051218137145042419e-02 -1.410264223814010620e-01 -1.901426762342453003e-01 -5.856244638562202454e-02 4.387777671217918396e-02 5.509011819958686829e-02 -2.545717060565948486e-01 -7.459775358438491821e-02 8.665618952363729477e-04 2.190449088811874390e-01 -1.498271822929382324e-01 1.102756634354591370e-01 3.421627916395664215e-03 -4.285631477832794189e-01 -9.041181206703186035e-02 2.328728139400482178e-02 -1.380898803472518921e-01 -1.610020548105239868e-01 -2.091653943061828613e-01 -2.242521643638610840e-01 -3.092027902603149414e-01 -1.036632284522056580e-01 -1.132178604602813721e-01 1.195292994379997253e-01 -1.681237518787384033e-01 -3.706095367670059204e-02 -3.709471970796585083e-02
1.309323012828826904e-01 3.611674159765243530e-02 -1.788974739611148834e-02 2.769900560379028320e-01 2.763112448155879974e-02 -1.454121321439743042e-01 -2.049770653247833252e-01 -9.059068560600280762e-02 -1.167015358805656433e-01 1.429179161787033081e-01 -1.872301548719406128e-01 -1.205174475908279419e-01 -2.337020337581634521e-01 1.511612832546234131e-01 2.527199387550354004e-01 -1.185168921947479248e-01 -1.000923439860343933e-01 6.867665797472000122e-02 5.362106114625930786e-02 -3.289041519165039062e-01 4.688278585672378540e-02 -4.802363216876983643e-01 -7.218505442142486572e-02 1.472543030977249146e-01 -2.821541018784046173e-02 -1.906252503395080566e-01 -3.945471718907356262e-02 -3.272685036063194275e-02 -2.615188956260681152e-01 9.283221513032913208e-02 1.512230485677719116e-01 -2.612014114856719971e-01
9.663599729537963867e-02 4.845597743988037109e-01 -1.205672547221183777e-01 2.720157206058502197e-01 -4.826039075851440430e-02 1.018105000257492065e-01 -5.030233412981033325e-02 -1.611374467611312866e-01 -2.114493101835250854e-01 2.429993636906147003e-02 1.900614351034164429e-01 -9.402599185705184937e-02 -1.254121363162994385e-01 1.828139126300811768e-01 3.284805640578269958e-02 -9.375657886266708374e-02 -9.381208568811416626e-02 1.174622029066085815e-01 -2.629260718822479248e-01 2.394048571586608887e-01 1.446354687213897705e-01 -1.438225507736206055e-01 1.707920879125595093e-01 -4.192783311009407043e-02 2.219052314758300781e-01 -1.784329563379287720e-01 -5.710384249687194824e-02 7.521890848875045776e-02 -1.863886266946792603e-01 -1.250742655247449875e-02 3.004556298255920410e-01 -2.002883255481719971e-01
7.941898703575134277e-02 3.141006529331207275e-01 -1.499466001987457275e-01 8.461504429578781128e-02 -4.397870600223541260e-02 3.685023263096809387e-02 1.267423480749130249e-01 2.374197542667388916e-02 -2.643696367740631104e-01 -1.223032921552658081e-01 1.612923443317413330e-01 7.116089761257171631e-02 2.211622521281242371e-02 2.947005331516265869e-01 2.761222720146179199e-01 -1.443056762218475342e-01 2.040554732084274292e-01 1.084525212645530701e-01 -2.849084138870239258e-01 -3.416399061679840088e-01 1.864584833383560181e-01 -7.756965607404708862e-02 -4.438776150345802307e-02 2.805644646286964417e-02 -1.375357210636138916e-01 1.172512024641036987e-02 7.757168263196945190e-02 -1.634253263473510742e-01 -2.431407421827316284e-01 -1.728093922138214111e-01 -3.237505257129669189e-01 6.877882778644561768e-02
-5.146708339452743530e-02 9.165830165147781372e-02 -1.132244765758514404e-01 -3.423040732741355896e-02 -1.182629913091659546e-01 7.573715411126613617e-03 -1.408103853464126587e-01 8.553800731897354126e-02 -1.683873087167739868e-01 3.806322813034057617e-01 -7.771755754947662354e-02 -2.794076204299926758e-01 1.990905031561851501e-03 1.888950765132904053e-01 2.824591286480426788e-02 -1.636089682579040527e-01 -1.123218834400177002e-01 3.405488431453704834e-01 8.645658195018768311e-02 -2.710965871810913086e-01 -4.518891870975494385e-02 -1.681769341230392456e-01 -8.818211406469345093e-02 -3.572733700275421143e-02 -1.978914625942707062e-02 -4.184218049049377441e-01 -4.714327305555343628e-02 -2.608830332756042480e-01 7.766351848840713501e-02 -1.791216135025024414e-01 1.703885942697525024e-01 -2.265844345092773438e-01
7.797141373157501221e-02 1.295483857393264771e-01 -3.778519928455352783e-01 9.826204925775527954e-02 -6.864460557699203491e-02 -4.860254749655723572e-02 -1.535859405994415283e-01 -1.292722374200820923e-01 -6.942056864500045776e-02 -5.906249582767486572e-02 2.155996412038803101e-01 3.729543089866638184e-02 -9.717483818531036377e-02 1.686605066061019897e-01 1.782404631376266479e-01 -6.269848346710205078e-02 -1.463290452957153320e-01 1.296230405569076538e-01 3.880758304148912430e-03 7.129436731338500977e-02 2.965202331542968750e-01 2.235481142997741699e-02 -8.835267275571823120e-03 -2.896215617656707764e-01 -8.904250711202621460e-02 -4.976589083671569824e-01 -7.148698717355728149e-02 -2.243547141551971436e-01 -2.455018088221549988e-02 -1.417914927005767822e-01 3.077235221862792969e-01 7.368485629558563232e-02
-1.606979221105575562e-02 -1.013492047786712646e-02 -5.983656644821166992e-02 -8.567588776350021362e-02 -2.724077403545379639e-01 1.478233933448791504e-01 -2.358343452215194702e-01 -1.167360320687294006e-01 -1.837181597948074341e-01 -1.720920503139495850e-01 3.823735937476158142e-02 -3.418428823351860046e-03 9.922808408737182617e-02 1.033016741275787354e-01 5.103808641433715820e-01 8.539541065692901611e-02 -2.698184549808502197e-01 1.990723907947540283e-01 -1.789078712463378906e-01 -3.993447497487068176e-02 1.175167039036750793e-01 7.790531963109970093e-02 2.900412678718566895e-02 4.290512204170227051e-02 9.804368764162063599e-02 -1.399774402379989624e-01 2.633598148822784424e-01 -2.012504786252975464e-01 -7.481636852025985718e-02 1.089542880654335022e-01 1.582231521606445312e-01 -3.465684652328491211e-01
2.403711378574371338e-01 1.002018079161643982e-01 -3.748102486133575439e-01 -5.315681546926498413e-02 -1.971299052238464355e-01 1.699880212545394897e-01 -2.983318082988262177e-02 -1.422360986471176147e-01 -2.927351295948028564e-01 8.006113767623901367e-02 -2.765336036682128906e-01 -1.243852227926254272e-01 -1.002653269097208977e-03 6.730457395315170288e-02 8.621618896722793579e-02 2.284486591815948486e-01 2.106437645852565765e-02 2.452540397644042969e-02 2.268612384796142578e-02 -7.924517244100570679e-02 -1.019704341888427734e-02 -1.007182225584983826e-01 1.065770536661148071e-01 -4.438614845275878906e-02 3.100908398628234863e-01 -4.498096108436584473e-01 2.282178103923797607e-01 2.547444775700569153e-02 -9.866990149021148682e-02 -7.016090303659439087e-02 2.103996574878692627e-01 -1.011748313903808594e-01
1.744007170200347900e-01 2.458103001117706299e-01 -1.055524311959743500e-02 3.194091022014617920e-01 2.214947491884231567e-01 1.593292653560638428e-01 4.535508528351783752e-02 -7.631414104253053665e-03 -1.551375836133956909e-01 -1.091120466589927673e-01 3.975635627284646034e-04 -3.052062988281250000e-01 -2.274379581212997437e-01 2.453341335058212280e-01 4.222567975521087646e-01 -2.865828275680541992e-01 5.888427048921585083e-02 2.221651002764701843e-02 3.412336856126785278e-02 8.746490627527236938e-02 1.337492316961288452e-01 1.242537274956703186e-01 -2.770157754421234131e-01 -6.006061285734176636e-02 -6.769110262393951416e-02 -1.191049665212631226e-01 1.981658339500427246e-01 3.808331117033958435e-02 -1.618117541074752808e-01 1.200515553355216980e-01 3.170287236571311951e-02 -3.818974271416664124e-02
-1.546146254986524582e-02 8.196800202131271362e-02 -2.397206723690032959e-01 1.426966935396194458e-01 -2.330005615949630737e-01 -1.931013464927673340e-01 -4.194148257374763489e-02 1.697252392768859863e-01 -2.201628834009170532e-01 2.788270413875579834e-01 -1.271530836820602417e-01 -2.049473375082015991e-01 -2.267954796552658081e-01 2.223897129297256470e-01 1.580208986997604370e-01 -1.033661514520645142e-01 -6.794016063213348389e-02 9.066850692033767700e-02 -1.748590022325515747e-01 -9.922176599502563477e-02 1.021936461329460144e-01 -5.073012113571166992e-01 6.823095679283142090e-02 3.803250612691044807e-03 1.092768162488937378e-01 -8.433724194765090942e-02 2.978180348873138428e-02 -4.195190966129302979e-02 1.286959368735551834e-02 -1.630930602550506592e-02 3.376750349998474121e-01 -1.012530922889709473e-01
9.742210805416107178e-02 5.144635215401649475e-02 -2.471083104610443115e-01 2.726663351058959961e-01 -4.477692709770053625e-04 -2.070374466711655259e-04 9.344393014907836914e-02 -1.348495334386825562e-01 -4.525989294052124023e-01 -4.245029389858245850e-02 9.856580290943384171e-04 -1.952766180038452148e-01 -1.826427429914474487e-01 4.586239531636238098e-02 2.209381163120269775e-01 -2.454122453927993774e-01 -1.019126996397972107e-01 1.293127797544002533e-02 -6.437837332487106323e-02 -2.782663702964782715e-01 -2.202335000038146973e-01 1.795761100947856903e-02 -1.124463304877281189e-01 -1.496767904609441757e-02 1.261279135942459106e-01 -1.624208390712738037e-01 -8.690799027681350708e-02 -3.976452946662902832e-01 4.864453896880149841e-02 1.333034187555313110e-01 -9.737004339694976807e-02 -2.117739021778106689e-01
4.789701849222183228e-02 1.401395797729492188e-01 -3.365569412708282471e-01 2.502880990505218506e-01 -3.945470973849296570e-02 -5.890192091464996338e-02 1.384241133928298950e-01 -3.534350097179412842e-01 -2.304550409317016602e-01 -5.724749993532896042e-03 1.110935360193252563e-01 -4.354145377874374390e-02 -7.275764946825802326e-04 3.456252813339233398e-01 1.748246550559997559e-01 -2.327710688114166260e-01 -1.631065309047698975e-01 -1.835992559790611267e-02 -2.677169740200042725e-01 -1.904354542493820190e-01 -6.526347249746322632e-02 5.139263346791267395e-02 2.831642329692840576e-02 9.625803679227828979e-02 -5.517626926302909851e-02 3.446283936500549316e-02 1.839134097099304199e-01 -3.072269856929779053e-01 4.797260276973247528e-03 4.079622030258178711e-02 -1.409072726964950562e-01 -2.750114202499389648e-01
3.695811927318572998e-01 -8.695354312658309937e-02 -1.042594015598297119e-01 2.309882640838623047e-01 -7.464509457349777222e-02 -1.997829675674438477e-01 5.888672545552253723e-02 -1.432943791151046753e-01 -9.321855753660202026e-02 1.344001106917858124e-02 1.892331093549728394e-01 -5.275012925267219543e-02 -1.562269637361168861e-03 -7.588233798742294312e-02 4.972456991672515869e-01 -7.554758340120315552e-02 -1.105074062943458557e-01 3.142963945865631104e-01 -1.390639692544937134e-01 -2.082412838935852051e-01 2.300934791564941406e-01 -1.377662271261215210e-01 -3.368739504367113113e-03 8.331633359193801880e-02 -1.115368083119392395e-01 -1.098853722214698792e-01 -8.448849618434906006e-02 -1.247815638780593872e-01 1.590745151042938232e-02 1.208580061793327332e-01 2.952675819396972656e-01 1.188039928674697876e-01
1.636032015085220337e-01 1.106767952442169189e-01 -1.861548721790313721e-01 3.009969890117645264e-01 -3.711734414100646973e-01 1.173361167311668396e-01 -8.614562451839447021e-02 -2.148229032754898071e-01 -2.455238103866577148e-01 7.374806702136993408e-02 -1.032525748014450073e-01 -7.350818812847137451e-02 -2.597695291042327881e-01 3.049055933952331543e-01 9.565646201372146606e-02 1.372228376567363739e-02 -1.743793338537216187e-01 1.560144722461700439e-01 -2.554923295974731445e-01 -1.639725714921951294e-01 2.116822898387908936e-01 1.582756936550140381e-01 1.550992429256439209e-01 -3.190537914633750916e-02 -1.136896535754203796e-01 -2.092736214399337769e-02 1.984152793884277344e-01 3.064050339162349701e-02 -2.475598007440567017e-01 -1.024711597710847855e-02 -9.226755052804946899e-02 1.167561858892440796e-01
-1.350435465574264526e-01 3.795135021209716797e-02 -2.388156652450561523e-01 2.619041800498962402e-01 -1.442093849182128906e-01 1.109433919191360474e-01 -1.107798293232917786e-01 -9.289357811212539673e-02 -1.685389727354049683e-01 1.262768805027008057e-01 3.114424347877502441e-01 -2.927116155624389648e-01 -1.473076492547988892e-01 -1.175364851951599121e-01 1.215493679046630859e-01 -7.497831434011459351e-02 1.466456949710845947e-01 9.311679005622863770e-02 -2.590447962284088135e-01 2.625037543475627899e-02 1.112920716404914856e-01 -5.444165784865617752e-03 5.190200731158256531e-02 1.109364093281328678e-03 -1.427214313298463821e-02 -2.147957533597946167e-01 2.387585639953613281e-01 -4.411878287792205811e-01 5.202283337712287903e-02 1.234164535999298096e-01 -1.593576371669769287e-01 -2.516865432262420654e-01
3.319651260972023010e-02 4.045416712760925293e-01 -2.117209583520889282e-01 -1.753956079483032227e-01 -5.832117423415184021e-02 2.458679378032684326e-01 -3.410800546407699585e-02 4.780881106853485107e-02 -3.032957613468170166e-01 6.025673821568489075e-03 2.841447889804840088e-01 1.085102707147598267e-01 -1.158500388264656067e-01 6.662926077842712402e-02 -1.781568862497806549e-02 -7.307755202054977417e-02 -1.931843161582946777e-01 -7.803601771593093872e-02 -8.377510309219360352e-02 -9.593434631824493408e-02 -2.910652197897434235e-02 -2.163131386041641235e-01 -1.586358398199081421e-01 5.785969551652669907e-03 -4.118539988994598389e-01 -1.583781093358993530e-01 2.865764796733856201e-01 -7.109986245632171631e-02 6.681826431304216385e-03 -1.277611404657363892e-01 6.021158024668693542e-02 -2.234884649515151978e-01
2.528147995471954346e-01 1.562670618295669556e-01 -1.274142861366271973e-01 2.802297240123152733e-05 1.210735291242599487e-01 -6.631519645452499390e-02 -1.032457649707794189e-01 -2.175042182207107544e-01 -1.285764276981353760e-01 -1.935058087110519409e-02 -6.723599880933761597e-02 -1.420079916715621948e-02 -9.233450889587402344e-02 2.097331434488296509e-01 1.233161017298698425e-01 1.245523318648338318e-01 4.120843112468719482e-02 1.448118835687637329e-01 -2.653235495090484619e-01 -1.550045888870954514e-02 8.101098984479904175e-02 8.825194090604782104e-02 2.815672159194946289e-01 -3.358268141746520996e-01 -1.661258935928344727e-01 -4.858188033103942871e-01 2.441409230232238770e-01 1.484469920396804810e-01 7.624882459640502930e-02 -1.089292243123054504e-01 2.190481871366500854e-01 -5.391858518123626709e-02
-4.050965234637260437e-02 1.652199327945709229e-01 -4.223779439926147461e-01 -4.507732018828392029e-02 -1.514298319816589355e-01 1.042176038026809692e-01 7.302533835172653198e-02 -1.026107594370841980e-01 1.411221623420715332e-01 1.255457848310470581e-01 -9.322562068700790405e-02 -1.114513054490089417e-01 -4.402231425046920776e-02 1.285150200128555298e-01 1.673626899719238281e-01 -1.643272042274475098e-01 6.734464317560195923e-02 2.695492804050445557e-01 4.558604955673217773e-02 -2.198403626680374146e-01 1.678236015141010284e-02 -1.509719192981719971e-01 -1.411969959735870361e-01 -2.169688791036605835e-01 1.317388117313385010e-01 -3.758694231510162354e-01 -1.011939048767089844e-01 -2.276185899972915649e-01 -1.113189160823822021e-01 6.996649503707885742e-02 2.878190875053405762e-01 -2.687347829341888428e-01
-4.144851490855216980e-02 5.048167705535888672e-01 -2.908988296985626221e-01 -3.096776455640792847e-02 -1.832352876663208008e-01 7.578934729099273682e-02 -1.098401471972465515e-01 1.087956577539443970e-01 -3.202027380466461182e-01 -1.350608915090560913e-01 2.967017590999603271e-01 -1.318133324384689331e-01 1.960220783948898315e-01 1.656773835420608521e-01 3.677517548203468323e-02 -1.558279991149902344e-01 -1.530473530292510986e-01 3.376932442188262939e-01 1.694402396678924561e-01 -8.929289877414703369e-02 7.128442823886871338e-02 -9.853040426969528198e-02 -4.618848115205764771e-02 -1.163375899195671082e-01 -1.179782748222351074e-01 3.678017109632492065e-02 1.321099847555160522e-01 -1.035349443554878235e-01 8.993504941463470459e-02 -6.742673367261886597e-02 -1.065904274582862854e-01 7.009092718362808228e-02
4.880185052752494812e-02 3.883517980575561523e-01 -2.073614597320556641e-01 1.570807546377182007e-01 1.710177585482597351e-02 -7.747174054384231567e-02 -2.285096496343612671e-01 1.811123043298721313e-01 -1.370422989130020142e-01 -1.376417577266693115e-01 -3.626836240291595459e-01 -2.717518247663974762e-02 -3.173715770244598389e-01 -9.186293929815292358e-02 2.336898148059844971e-01 -5.189481750130653381e-02 -4.214761033654212952e-02 2.846832573413848877e-01 -6.581995636224746704e-02 -6.724106520414352417e-02 7.720628380775451660e-02 -3.058201633393764496e-02 -4.827286675572395325e-02 -2.561031877994537354e-01 -1.415907591581344604e-01 -1.460419893264770508e-01 -1.393413264304399490e-02 -3.150479793548583984e-01 -1.883648186922073364e-01 3.859263379126787186e-03 -3.659930825233459473e-02 -8.481314033269882202e-02
1.201604027301073074e-02 -3.628090023994445801e-03 -5.638912320137023926e-02 5.042283609509468079e-02 -3.906821832060813904e-02 8.552344143390655518e-02 -1.637702584266662598e-01 2.066909670829772949e-01 -3.253273367881774902e-01 4.544412195682525635e-01 -9.355551004409790039e-02 -7.517096400260925293e-02 -1.520451158285140991e-01 2.523576617240905762e-01 1.384854465723037720e-01 3.372213337570428848e-03 -3.339798450469970703e-01 1.152947098016738892e-01 -1.508976817131042480e-01 -1.762645244598388672e-01 -4.992224276065826416e-02 -1.296061426401138306e-01 -2.260173559188842773e-01 -5.260734260082244873e-02 -5.225299298763275146e-02 -4.092004299163818359e-01 7.023809105157852173e-02 -8.187507838010787964e-02 -9.266333281993865967e-02 -1.743296980857849121e-01 5.592283979058265686e-02 -8.517639338970184326e-02
-3.366755321621894836e-02 3.435969054698944092e-01 -2.525417804718017578e-01 3.591508418321609497e-02 -2.408434078097343445e-02 2.166107594966888428e-01 -7.207182794809341431e-02 2.206682115793228149e-01 -7.883915305137634277e-02 -9.574579447507858276e-02 3.359918296337127686e-02 -2.285996675491333008e-01 -7.839110493659973145e-02 2.414508610963821411e-01 2.583014965057373047e-01 -2.223417013883590698e-01 8.359319716691970825e-02 -8.469156175851821899e-02 -5.907814577221870422e-02 -2.820984125137329102e-01 9.608687460422515869e-02 1.701680012047290802e-02 9.305894374847412109e-03 -1.601325906813144684e-02 -1.733306497335433960e-01 -1.739682704210281372e-01 1.887326538562774658e-01 9.524144977331161499e-02 -3.102318942546844482e-01 8.008117228746414185e-02 -3.660303354263305664e-01 -1.274857372045516968e-01
2.410128116607666016e-01 2.688879668712615967e-01 -3.743256330490112305e-01 2.040664898231625557e-03 -1.634454727172851562e-01 -5.701480060815811157e-02 1.529143601655960083e-01 9.206102788448333740e-02 -1.732388883829116821e-01 2.143256366252899170e-01 2.976949810981750488e-01 2.091003768146038055e-02 -1.395412981510162354e-01 8.453274518251419067e-02 9.300971031188964844e-02 1.793987900018692017e-01 -8.191871643066406250e-02 1.667270213365554810e-01 -9.495446830987930298e-02 -1.406427007168531418e-02 2.486929297447204590e-01 5.217517539858818054e-02 3.366041481494903564e-01 3.529091179370880127e-02 -9.974002838134765625e-02 -3.070532977581024170e-01 -1.167434453964233398e-02 -4.233416542410850525e-02 2.208089381456375122e-01 -9.848182648420333862e-02 1.666658222675323486e-01 -1.413296908140182495e-01
-8.741953410208225250e-03 6.737018376588821411e-02 -1.060469225049018860e-01 -1.739950925111770630e-01 -3.783942759037017822e-01 9.504157118499279022e-03 1.136935353279113770e-01 3.323207423090934753e-02 -2.335442453622817993e-01 -1.726345531642436981e-02 8.717457950115203857e-02 -1.161768436431884766e-01 1.640412956476211548e-01 1.423803865909576416e-01 2.596603035926818848e-01 -2.317306399345397949e-01 1.489588916301727295e-01 2.623066902160644531e-01 2.328440248966217041e-01 -2.845289707183837891e-01 1.907030791044235229e-01 -1.194775849580764771e-01 1.054461151361465454e-01 2.766895890235900879e-01 -1.278526186943054199e-01 -1.170998215675354004e-01 2.367978543043136597e-01 -9.147148579359054565e-02 -1.129831969738006592e-01 1.608159095048904419e-01 -7.752545922994613647e-02 -2.206770777702331543e-01
4.446130990982055664e-01 -6.621944904327392578e-02 -2.372947931289672852e-01 -1.207493916153907776e-01 5.069614574313163757e-02 -1.178559362888336182e-01 -1.414726488292217255e-02 -4.915938526391983032e-02 -2.512657046318054199e-01 -7.380906492471694946e-02 8.203516155481338501e-02 7.783645391464233398e-02 -2.501287460327148438e-01 2.195932418107986450e-01 2.795596718788146973e-01 -1.206047832965850830e-01 -2.115629613399505615e-01 2.562371492385864258e-01 -2.185996323823928833e-01 -5.259205773472785950e-02 -9.673683345317840576e-02 2.123264968395233154e-02 1.299278885126113892e-01 1.541330069303512573e-01 -2.106318809092044830e-02 -2.501437962055206299e-01 6.955997645854949951e-02 -1.977092353627085686e-03 3.964125644415616989e-03 1.048525050282478333e-01 3.459625840187072754e-01 1.146285235881805420e-01
-1.312958300113677979e-01 4.327901452779769897e-02 -7.122243195772171021e-02 7.036028802394866943e-02 -1.377795785665512085e-01 -1.424646228551864624e-01 1.447839736938476562e-01 1.488963514566421509e-01 -1.953058689832687378e-01 4.258342087268829346e-02 5.166479200124740601e-02 -8.366318047046661377e-02 6.891387701034545898e-02 3.167845606803894043e-01 3.162095248699188232e-01 -8.200826495885848999e-02 -6.637139618396759033e-02 3.840549588203430176e-01 9.112191200256347656e-02 -4.954261705279350281e-02 9.027932584285736084e-02 -9.776166826486587524e-02 -2.719456329941749573e-03 1.182046979665756226e-01 -1.734550669789314270e-02 -4.668346047401428223e-01 2.995869517326354980e-01 -9.973481297492980957e-02 3.967910259962081909e-02 1.046188399195671082e-01 -1.917004734277725220e-01 -2.558501958847045898e-01
1.553980354219675064e-02 4.547215402126312256e-01 -1.931723356246948242e-01 -1.254597771912813187e-02 -2.332881540060043335e-01 1.136436462402343750e-01 6.912009324878454208e-03 2.054364830255508423e-01 -3.734340369701385498e-01 1.530568860471248627e-02 2.997074127197265625e-01 2.626154571771621704e-02 -9.402327239513397217e-02 2.094146013259887695e-01 -6.031649559736251831e-02 8.148500323295593262e-02 -6.981546431779861450e-02 4.171675071120262146e-02 9.623181819915771484e-02 -1.563190668821334839e-01 -6.930451840162277222e-02 -1.311585158109664917e-01 -1.812389679253101349e-02 -4.059221595525741577e-02 -2.707892060279846191e-01 -1.553850620985031128e-01 2.706362307071685791e-01 -4.141774028539657593e-03 3.899689763784408569e-02 -1.215682625770568848e-01 -1.667217463254928589e-01 -2.713464200496673584e-01
1.099686175584793091e-01 3.527601957321166992e-01 -1.534667890518903732e-02 2.658957540988922119e-01 -1.705741584300994873e-01 -2.054294794797897339e-01 8.306384831666946411e-02 1.214679479598999023e-01 -6.867033243179321289e-02 -1.546566933393478394e-01 -1.244767755270004272e-01 8.759829215705394745e-03 1.637642383575439453e-01 1.812788546085357666e-01 2.410070747137069702e-01 -1.648832559585571289e-01 -5.995116010308265686e-02 6.961993128061294556e-02 -1.849362812936306000e-02 6.920216232538223267e-02 -1.867735236883163452e-01 7.411305606365203857e-02 1.112882271409034729e-01 -6.178177520632743835e-02 -2.893840074539184570e-01 -1.221251338720321655e-01 4.041825234889984131e-01 -2.131401300430297852e-01 2.766670472919940948e-02 -3.549606306478381157e-03 2.991431653499603271e-01 -2.062941342592239380e-01
3.626810312271118164e-01 2.676290571689605713e-01 -1.166137307882308960e-01 3.521997332572937012e-01 -2.159603238105773926e-01 1.144464164972305298e-01 3.302847743034362793e-01 -2.571244724094867706e-02 -3.011642098426818848e-01 1.060483157634735107e-01 1.792216897010803223e-01 -1.176049411296844482e-01 -5.619705840945243835e-02 -8.464772254228591919e-02 1.894238442182540894e-01 -7.468207925558090210e-02 -1.615277379751205444e-01 -6.222843192517757416e-03 -1.510617733001708984e-01 1.379381213337182999e-02 -5.105277523398399353e-02 1.292406320571899414e-01 -2.335546463727951050e-01 8.300656825304031372e-02 1.436666548252105713e-01 -2.521554231643676758e-01 9.091144055128097534e-02 1.881055682897567749e-01 4.354400187730789185e-02 -1.692324280738830566e-01 -1.762575283646583557e-02 -3.772727772593498230e-02
3.300336301326751709e-01 -9.424243122339248657e-02 -5.345278382301330566e-01 3.374901413917541504e-02 -1.834434717893600464e-01 -1.966281980276107788e-01 -1.742894798517227173e-01 8.774090558290481567e-02 -3.122757077217102051e-01 -1.368230581283569336e-01 2.233421355485916138e-01 5.264377966523170471e-02 -1.532376371324062347e-02 1.854837983846664429e-01 -1.151803182438015938e-03 -2.968981117010116577e-02 -1.062096133828163147e-01 1.466133296489715576e-01 -2.528548538684844971e-01 -1.985445916652679443e-01 -8.569946885108947754e-02 -1.572490930557250977e-01 9.161467105150222778e-02 -1.330050081014633179e-01 -4.169285297393798828e-02 4.532488062977790833e-02 5.358352512121200562e-02 1.072958409786224365e-01 1.281169205904006958e-01 7.828503847122192383e-03 2.235443294048309326e-01 -4.032158479094505310e-02
2.265375256538391113e-01 5.905625596642494202e-02 -2.294477075338363647e-01 1.143782436847686768e-01 -2.737370431423187256e-01 1.359882950782775879e-01 -8.115272969007492065e-02 -2.093467563390731812e-01 -3.336386382579803467e-01 4.375965893268585205e-02 -1.912346929311752319e-01 9.509074501693248749e-03 1.404933929443359375e-01 -6.846769899129867554e-02 2.427255511283874512e-01 2.449688762426376343e-01 -1.024174392223358154e-01 1.661606431007385254e-01 -1.035745963454246521e-01 -1.542858630418777466e-01 -1.366517394781112671e-01 2.520421054214239120e-03 6.416831910610198975e-02 -9.344164282083511353e-02 1.480677723884582520e-01 -3.815484941005706787e-01 3.664049506187438965e-02 -2.338804155588150024e-01 -2.026772685348987579e-02 -3.174392580986022949e-01 1.145572513341903687e-01 1.945544406771659851e-02
2.623167335987091064e-01 1.943998187780380249e-01 -2.819386720657348633e-01 3.239725530147552490e-02 1.145328283309936523e-01 -2.735136635601520538e-02 -5.064143240451812744e-02 1.751398891210556030e-01 -2.366390638053417206e-02 1.204002872109413147e-01 -4.633344337344169617e-02 6.028714776039123535e-02 1.436683386564254761e-01 3.667207956314086914e-01 7.912011817097663879e-03 -1.346785724163055420e-01 3.466303274035453796e-02 4.547264873981475830e-01 -1.827127933502197266e-01 2.587347989901900291e-04 -9.779005311429500580e-03 -4.157824069261550903e-02 8.593247830867767334e-02 -6.571275182068347931e-03 9.264495223760604858e-02 -3.077847063541412354e-01 3.861991455778479576e-03 -2.354195341467857361e-02 -1.830007880926132202e-01 3.487428128719329834e-01 2.373157888650894165e-01 -7.526666671037673950e-02
-6.134235858917236328e-02 2.722998261451721191e-01 -2.490416616201400757e-01 1.347417235374450684e-01 -1.149405166506767273e-01 1.835473775863647461e-01 4.537833482027053833e-02 -2.184283584356307983e-01 -2.131494283676147461e-01 1.038230508565902710e-01 9.556534141302108765e-02 -1.503949165344238281e-01 -2.542978227138519287e-01 2.155556976795196533e-01 1.873669177293777466e-01 -6.534291058778762817e-02 -3.863612934947013855e-02 7.951845414936542511e-03 -3.345261514186859131e-01 1.019672974944114685e-01 -1.495624035596847534e-01 -8.830974996089935303e-02 -2.950013279914855957e-01 -2.001100592315196991e-02 -5.304736644029617310e-02 -1.837721019983291626e-01 1.783496141433715820e-01 -3.638773411512374878e-02 -8.472087979316711426e-02 -3.887751325964927673e-02 -2.271779626607894897e-01 -3.678290247917175293e-01
3.515811562538146973e-01 1.749972254037857056e-01 -8.366324007511138916e-02 2.864071354269981384e-02 -2.002213448286056519e-01 4.646038264036178589e-02 -2.062880545854568481e-01 8.880104869604110718e-02 -3.001077175140380859e-01 2.828307151794433594e-01 -9.116829931735992432e-02 -2.210541665554046631e-01 5.887779965996742249e-02 2.799002230167388916e-01 9.675817191600799561e-02 -5.084959790110588074e-02 -1.354059576988220215e-01 1.271505355834960938e-01 -1.018722429871559143e-01 -8.598321676254272461e-02 -1.314031332731246948e-01 5.273868888616561890e-02 1.602060720324516296e-02 -9.752883017063140869e-02 -1.549929529428482056e-01 -1.243183985352516174e-01 2.091297954320907593e-01 1.466763615608215332e-01 1.953247785568237305e-01 -2.012429535388946533e-01 3.765781819820404053e-01 -1.303383260965347290e-01
2.944168746471405029e-01 1.041606143116950989e-01 -9.748614579439163208e-02 2.116102874279022217e-01 -6.576097756624221802e-02 -1.320566385984420776e-01 4.791367799043655396e-02 -3.551955148577690125e-02 -1.914242953062057495e-01 1.472341865301132202e-01 -1.049977913498878479e-02 3.592425584793090820e-02 1.824962720274925232e-02 5.048508569598197937e-02 1.161977276206016541e-01 -1.215045675635337830e-01 4.450584948062896729e-02 3.368848860263824463e-01 -3.235664069652557373e-01 -2.884579300880432129e-01 7.698843628168106079e-02 -4.425649642944335938e-01 -2.420129626989364624e-01 -5.103038996458053589e-02 -3.789671137928962708e-02 -3.400669619441032410e-02 -1.152645051479339600e-01 -4.382637515664100647e-02 -1.008667871356010437e-01 -1.098737642168998718e-01 2.097864821553230286e-02 -3.537945747375488281e-01
2.213189899921417236e-01 5.518938601016998291e-02 -3.127363324165344238e-01 6.343198567628860474e-02 -1.212526559829711914e-01 2.760774195194244385e-01 -5.503321066498756409e-02 -1.796600520610809326e-01 -1.402516365051269531e-01 -7.094895094633102417e-02 -1.471276283264160156e-01 -9.544298052787780762e-03 -9.245245158672332764e-02 2.326153218746185303e-01 1.786773055791854858e-01 2.482468783855438232e-01 -1.730255931615829468e-01 -4.101879149675369263e-02 -1.200023442506790161e-01 -2.003745883703231812e-01 -4.797360301017761230e-02 -2.906293869018554688e-01 -1.493956595659255981e-01 -5.921245738863945007e-02 2.199152112007141113e-01 -3.383348286151885986e-01 2.241534888744354248e-01 -1.579691171646118164e-01 1.347343623638153076e-01 -2.326648831367492676e-01 7.208357006311416626e-02 -5.466430261731147766e-02
4.146251827478408813e-02 3.414822518825531006e-01 -1.802699416875839233e-01 5.588924139738082886e-02 -6.898555904626846313e-02 1.623237282037734985e-01 1.363712102174758911e-01 -9.619094431400299072e-02 -1.339586377143859863e-01 5.396060296334326267e-04 -2.285528331995010376e-01 -1.929872334003448486e-01 -5.353391170501708984e-02 1.734255552291870117e-01 7.317149639129638672e-02 -2.473115473985671997e-01 6.475695967674255371e-02 -4.841350391507148743e-02 -1.261014193296432495e-01 -5.671832337975502014e-02 -3.262549638748168945e-02 -1.002531945705413818e-01 -1.650685369968414307e-01 -3.570745885372161865e-01 5.943913757801055908e-02 -4.691773653030395508e-01 6.197253987193107605e-02 -2.882247269153594971e-01 4.680122062563896179e-02 -8.023237437009811401e-02 1.216493472456932068e-01 -2.338490933179855347e-01
-1.362755801528692245e-02 -7.428235560655593872e-02 -1.814894080162048340e-01 7.238172739744186401e-02 -2.086952328681945801e-01 -9.157764166593551636e-02 1.749053597450256348e-01 1.486623138189315796e-01 -3.899473324418067932e-02 -6.981591694056987762e-03 1.706090420484542847e-01 -1.451332420110702515e-01 -8.159508556127548218e-02 2.769230902194976807e-01 3.017665743827819824e-01 -2.947192788124084473e-01 3.251897916197776794e-02 3.517685830593109131e-01 -9.827433153986930847e-03 -1.541482806205749512e-01 -1.606177911162376404e-02 -9.290890395641326904e-02 9.638143703341484070e-03 6.983364373445510864e-02 -1.960308663547039032e-02 -3.507080674171447754e-01 -1.280796434730291367e-02 -9.505366533994674683e-02 -1.867356151342391968e-01 1.892606914043426514e-01 -2.419655323028564453e-01 -3.378546833992004395e-01
7.761910557746887207e-02 2.186923623085021973e-01 -2.780940830707550049e-01 2.720537185668945312e-01 2.954013943672180176e-01 -1.163954734802246094e-01 -5.438217893242835999e-03 4.009191319346427917e-02 -8.889370411634445190e-02 5.738176405429840088e-02 2.187935113906860352e-01 -9.633498638868331909e-02 -3.487071022391319275e-02 2.969265580177307129e-01 9.833817183971405029e-02 -1.470530927181243896e-01 4.253827035427093506e-02 2.899430096149444580e-01 -7.073447853326797485e-02 -5.934652406722307205e-03 -9.395175613462924957e-03 1.691775582730770111e-02 -2.254869788885116577e-02 -1.108003109693527222e-01 3.675312176346778870e-02 -1.888625621795654297e-01 -1.200646087527275085e-01 -1.684295758605003357e-02 -8.463347703218460083e-02 2.571796774864196777e-01 2.300764620304107666e-01 -4.704225957393646240e-01
-1.306767389178276062e-02 2.547992765903472900e-01 -1.903414577245712280e-01 -1.484473198652267456e-01 -1.848703473806381226e-01 9.050431102514266968e-02 -5.382264778017997742e-02 -5.712645873427391052e-02 -2.441457659006118774e-01 -2.189500182867050171e-01 -2.391845434904098511e-01 3.974131774157285690e-03 2.314990907907485962e-01 7.037899643182754517e-02 1.410937607288360596e-01 -5.645423009991645813e-02 1.005414314568042755e-02 2.585697472095489502e-01 -3.326703980565071106e-02 -1.602482646703720093e-01 1.439227312803268433e-01 -2.462548613548278809e-01 -7.961889356374740601e-02 4.454439133405685425e-02 -3.056994676589965820e-01 -7.588803768157958984e-02 3.174483403563499451e-02 1.676774211227893829e-02 -4.849334657192230225e-01 -1.279595792293548584e-01 -1.901627518236637115e-03 -2.150323390960693359e-01
3.724885284900665283e-01 3.501723706722259521e-02 -1.016369760036468506e-01 -7.419844716787338257e-02 -1.317923963069915771e-01 -6.163196638226509094e-02 -7.683902978897094727e-02 -4.136539250612258911e-02 -3.524023890495300293e-01 -2.005997747182846069e-01 1.346212774515151978e-01 8.721654862165451050e-02 -2.141952663660049438e-01 2.592155635356903076e-01 2.531134188175201416e-01 -1.525809466838836670e-01 2.306471578776836395e-03 3.019290268421173096e-01 -2.254040837287902832e-01 -1.276551336050033569e-01 -1.071874126791954041e-01 8.738366514444351196e-02 4.271785914897918701e-02 3.838520497083663940e-02 3.891491144895553589e-02 -2.643452584743499756e-01 7.741638459265232086e-03 7.291873544454574585e-02 -5.874832626432180405e-03 -3.313052281737327576e-02 3.393839597702026367e-01 2.259523719549179077e-01
-1.595348268747329712e-01 -4.552073031663894653e-02 -8.972699940204620361e-02 8.723913133144378662e-02 -2.416579574346542358e-01 2.873173058032989502e-01 -1.698298603296279907e-01 7.756885141134262085e-02 -2.008736133575439453e-01 -7.900225371122360229e-02 1.712819784879684448e-01 -3.627115488052368164e-02 6.136652082204818726e-03 1.158385723829269409e-01 3.629478812217712402e-01 7.718434929847717285e-02 -9.287875890731811523e-02 1.697189807891845703e-01 -2.541049383580684662e-02 -5.305546894669532776e-02 2.875078320503234863e-01 4.655718430876731873e-02 2.359061874449253082e-02 -1.358804702758789062e-01 -1.052398234605789185e-01 -1.070260256528854370e-01 3.167433440685272217e-01 -3.443433344364166260e-01 1.270932257175445557e-01 9.205806255340576172e-02 2.351161241531372070e-01 -2.941784262657165527e-01
1.842276453971862793e-01 -4.157372191548347473e-02 -1.476792544126510620e-01 2.704304158687591553e-01 -1.016818135976791382e-01 2.916303575038909912e-01 7.872479408979415894e-02 -6.556086242198944092e-02 -3.563366532325744629e-01 1.981867998838424683e-01 -1.918652802705764771e-01 -1.299155503511428833e-01 5.458802450448274612e-03 1.546056121587753296e-01 -3.207249566912651062e-02 -2.723306715488433838e-01 7.553654909133911133e-02 -6.016489490866661072e-02 -1.575813442468643188e-01 -3.615863323211669922e-01 1.345184892416000366e-01 -7.486221194267272949e-02 1.563046872615814209e-01 -3.061677217483520508e-01 3.404673933982849121e-02 -2.240198999643325806e-01 2.970251662191003561e-04 -9.900815039873123169e-02 6.568539142608642578e-02 -3.126404248178005219e-03 2.387185245752334595e-01 -1.233206987380981445e-01
7.302907109260559082e-02 9.070646762847900391e-02 -1.922757774591445923e-01 9.424274414777755737e-02 1.013648509979248047e-02 1.625112146139144897e-01 6.018954515457153320e-02 -2.381822168827056885e-01 -3.123158812522888184e-01 1.051715165376663208e-01 -1.454780250787734985e-02 7.280080765485763550e-02 -4.899728670716285706e-02 1.420428305864334106e-01 2.446995526552200317e-01 3.801209479570388794e-02 -1.036320924758911133e-01 -1.326406002044677734e-01 1.120000630617141724e-01 -8.153171837329864502e-02 4.659306630492210388e-02 -2.304155975580215454e-01 1.667094975709915161e-02 7.556746900081634521e-02 1.052564084529876709e-01 -4.441472887992858887e-01 2.792745828628540039e-01 -1.575136035680770874e-01 -6.484948843717575073e-02 -3.394111394882202148e-01 3.386915326118469238e-01 4.079888388514518738e-02
9.248338639736175537e-03 7.070954889059066772e-02 -4.695308953523635864e-02 -1.003211364150047302e-01 -1.819663792848587036e-01 2.569983601570129395e-01 2.059706673026084900e-02 -2.396544516086578369e-01 -3.706625699996948242e-01 1.855434924364089966e-01 2.672895193099975586e-01 7.250740379095077515e-02 -1.064577847719192505e-01 1.553385406732559204e-01 3.378122448921203613e-01 1.155350804328918457e-01 -3.231958299875259399e-02 1.230688318610191345e-01 -1.060181185603141785e-01 -6.806296855211257935e-02 1.984950453042984009e-01 -3.174714371562004089e-02 9.546247869729995728e-02 -5.793848261237144470e-02 -3.580479025840759277e-01 -2.453866302967071533e-01 6.970798969268798828e-02 6.163191050291061401e-02 5.509219318628311157e-02 -1.139395758509635925e-01 3.045122921466827393e-01 -1.530479043722152710e-01
-1.370450556278228760e-01 2.022357732057571411e-01 -2.699634730815887451e-01 -7.640068233013153076e-02 -1.310414969921112061e-01 2.592789940536022186e-02 5.577832087874412537e-02 -1.255602538585662842e-01 4.267238453030586243e-02 2.064197957515716553e-01 2.312879115343093872e-01 -1.143341884016990662e-01 -1.959804259240627289e-02 3.113720715045928955e-01 2.564691305160522461e-01 -2.445839941501617432e-01 4.350624606013298035e-02 2.903520166873931885e-01 9.237601608037948608e-02 1.287098135799169540e-02 1.316879093647003174e-01 2.132787257432937622e-01 1.802477538585662842e-01 -4.116392508149147034e-02 -9.322209656238555908e-02 -2.781564891338348389e-01 2.407671883702278137e-02 -1.743441373109817505e-01 -2.405781298875808716e-02 -4.013505205512046814e-02 -5.531367845833301544e-03 -4.240093231201171875e-01
-8.914209902286529541e-02 2.703434824943542480e-01 -1.871180236339569092e-01 -3.442712500691413879e-02 -1.449705362319946289e-01 5.480489879846572876e-02 2.333479188382625580e-02 1.189056262373924255e-01 -3.732809424400329590e-01 2.397698014974594116e-01 -2.068745940923690796e-01 2.056138515472412109e-01 1.120828930288553238e-02 1.000723466277122498e-01 4.441225230693817139e-01 -1.666386127471923828e-01 -1.521581858396530151e-01 1.270324885845184326e-01 -5.170893296599388123e-02 -4.512072727084159851e-02 -9.368323534727096558e-02 1.302320510149002075e-01 2.287788093090057373e-01 -3.380703032016754150e-01 9.832942485809326172e-02 -1.480243355035781860e-01 8.410803973674774170e-02 4.709023609757423401e-02 1.175335496664047241e-01 -1.767505600582808256e-04 -8.837652206420898438e-02 -1.677723228931427002e-01
1.628334522247314453e-01 -1.643477566540241241e-02 -2.975498437881469727e-01 1.399869192391633987e-02 -9.978773444890975952e-02 6.825612485408782959e-02 1.815337836742401123e-01 -2.674093246459960938e-01 -2.128416448831558228e-01 3.004328608512878418e-01 -1.440443247556686401e-01 -8.208760619163513184e-02 -8.934931457042694092e-02 -9.031823277473449707e-02 3.074145019054412842e-01 1.864453256130218506e-01 -8.287191390991210938e-02 1.252956092357635498e-01 -1.329897791147232056e-01 -1.472806930541992188e-01 1.282431036233901978e-01 1.389963030815124512e-01 4.406280443072319031e-02 1.565135866403579712e-01 5.825317651033401489e-02 -4.294621050357818604e-01 1.525655984878540039e-01 -2.571409046649932861e-01 -3.338533639907836914e-02 -2.182464897632598877e-01 8.139035105705261230e-02 -1.419044937938451767e-02
-2.209204249083995819e-02 2.458675056695938110e-01 -3.283627927303314209e-01 -4.889960959553718567e-02 -1.504784822463989258e-01 -2.285784669220447540e-02 -6.318967044353485107e-02 -2.695197165012359619e-01 -1.813930571079254150e-01 1.181143745779991150e-01 2.482573539018630981e-01 -1.422736495733261108e-01 -1.893295794725418091e-01 2.744153439998626709e-01 2.705416679382324219e-01 -2.825830504298210144e-02 1.175188049674034119e-01 2.158145457506179810e-01 -1.626680344343185425e-01 -2.090363055467605591e-01 9.895213693380355835e-02 -1.210869327187538147e-01 -9.352232515811920166e-02 -1.893138699233531952e-02 7.007858902215957642e-02 8.915561437606811523e-02 3.049769997596740723e-01 -1.701214164495468140e-01 -2.420061826705932617e-01 -7.466637343168258667e-02 -3.120265901088714600e-03 2.282833009958267212e-01
-1.861551254987716675e-01 1.562653109431266785e-02 -1.956422179937362671e-01 1.818204671144485474e-01 -1.050545927137136459e-02 -4.080962389707565308e-03 7.072705030441284180e-02 -1.718403398990631104e-01 -3.563737571239471436e-01 5.892124027013778687e-02 1.832356750965118408e-01 -2.998679280281066895e-01 -2.457574009895324707e-01 2.788085639476776123e-01 2.181675732135772705e-01 -3.579363524913787842e-01 -1.591072678565979004e-01 3.780011832714080811e-02 -1.394247710704803467e-01 1.255383994430303574e-02 1.340382397174835205e-01 8.316437713801860809e-03 -1.073560565710067749e-01 8.827733248472213745e-02 -3.900421038269996643e-02 -2.161384373903274536e-01 -1.032344847917556763e-01 -1.880922168493270874e-01 -2.832428216934204102e-01 3.662217408418655396e-03 -1.649873256683349609e-01 -7.657920569181442261e-02
2.582277357578277588e-01 2.402049750089645386e-01 -1.747432947158813477e-01 -7.093731313943862915e-03 -3.724370896816253662e-01 1.230179145932197571e-01 6.420905143022537231e-02 -3.406525254249572754e-01 -1.338146477937698364e-01 -2.925411565229296684e-03 3.071759454905986786e-02 -1.140172407031059265e-01 -3.330545723438262939e-01 2.092467248439788818e-01 7.997094094753265381e-02 -9.528271108865737915e-02 4.132481664419174194e-02 -1.460735965520143509e-02 -2.246423661708831787e-01 5.480817332863807678e-02 -4.950702190399169922e-02 -6.274087727069854736e-02 1.499498188495635986e-01 1.920652687549591064e-01 9.446901828050613403e-02 -4.372133612632751465e-01 2.147988043725490570e-02 -1.721435487270355225e-01 8.414029330015182495e-02 7.963505387306213379e-02 -5.482966825366020203e-02 -3.506699576973915100e-02
2.316608279943466187e-01 1.724655181169509888e-01 -2.102314382791519165e-01 1.708271801471710205e-01 7.371600717306137085e-02 -5.568461865186691284e-02 1.027107089757919312e-01 5.027718096971511841e-02 -1.407365947961807251e-01 2.486587315797805786e-01 -1.574275493621826172e-01 1.367624551057815552e-01 1.895022690296173096e-01 1.116492450237274170e-01 3.854558467864990234e-01 -8.305463194847106934e-02 9.051587432622909546e-02 -1.827460080385208130e-01 -9.071873873472213745e-02 7.405057549476623535e-02 -8.769883215427398682e-02 -2.149428874254226685e-01 3.551162406802177429e-02 -2.312379479408264160e-01 -2.724916934967041016e-01 -2.544406652450561523e-01 2.051849812269210815e-01 -2.699479088187217712e-02 -1.493739187717437744e-01 1.626005768775939941e-01 2.734344303607940674e-01 -1.528257429599761963e-01
2.299064248800277710e-01 1.337790489196777344e-01 -3.390785157680511475e-01 1.422864496707916260e-01 7.435474544763565063e-02 -8.971287310123443604e-02 -2.590601444244384766e-01 2.411390244960784912e-01 -2.662889957427978516e-01 -1.376738697290420532e-01 -1.114986930042505264e-02 -7.069198042154312134e-02 -3.817248344421386719e-01 -1.745105236768722534e-01 3.981911391019821167e-02 1.959725096821784973e-02 -6.768192350864410400e-02 2.063644826412200928e-01 -1.089952588081359863e-01 -5.138114467263221741e-02 -9.814429283142089844e-02 -1.475428640842437744e-01 1.319389138370752335e-02 -1.981419622898101807e-01 4.892779141664505005e-02 -1.879930347204208374e-01 -9.646178223192691803e-03 -7.943771034479141235e-02 -1.121331006288528442e-01 3.587004542350769043e-01 2.029231041669845581e-01 -1.516157984733581543e-01
-1.912105977535247803e-01 1.429279744625091553e-01 -1.367914080619812012e-01 7.975453883409500122e-02 -5.132161453366279602e-02 -6.525590270757675171e-02 -8.894132822751998901e-02 -1.023233160376548767e-01 -3.201582729816436768e-01 1.299283206462860107e-01 -9.298190474510192871e-02 -1.926435530185699463e-01 1.311703771352767944e-01 3.735159039497375488e-01 1.875861436128616333e-01 -1.567206233739852905e-01 -1.694832444190979004e-01 2.795247733592987061e-01 -1.808245033025741577e-01 6.739089265465736389e-03 -1.010781526565551758e-02 1.461851876229047775e-02 -7.014939934015274048e-02 -1.814991533756256104e-01 -1.059806793928146362e-01 -7.526641339063644409e-02 -8.173117041587829590e-02 -1.970519125461578369e-01 -2.813380360603332520e-01 2.157895565032958984e-01 -7.075761258602142334e-02 -3.743601143360137939e-01
1.990566104650497437e-01 -4.471044614911079407e-02 -8.105134591460227966e-03 2.910668253898620605e-01 5.832583177834749222e-03 1.649715602397918701e-01 -1.311654895544052124e-01 -5.955317243933677673e-02 -1.106484159827232361e-01 2.079633921384811401e-01 -1.924371570348739624e-01 -1.129964813590049744e-01 9.130431711673736572e-02 2.440073937177658081e-01 -1.447008177638053894e-02 -1.651327013969421387e-01 -5.569948256015777588e-02 -3.117020940408110619e-03 -4.238235354423522949e-01 -1.646141111850738525e-01 6.412341445684432983e-02 -8.671098947525024414e-02 6.891296058893203735e-02 -3.056006133556365967e-01 -7.277512550354003906e-02 -2.864037454128265381e-01 2.810743749141693115e-01 -2.746303081512451172e-01 1.651173979043960571e-01 -1.503077745437622070e-01 -1.119012162089347839e-01 -3.480216860771179199e-02
-4.463459923863410950e-02 3.139809668064117432e-01 -3.353072106838226318e-01 3.582882136106491089e-02 2.865638397634029388e-02 1.226965487003326416e-01 1.220002323389053345e-01 -6.856386363506317139e-02 -1.150477901101112366e-01 3.784534037113189697e-01 -1.841023713350296021e-01 -1.158773228526115417e-01 -2.004196494817733765e-01 1.102510765194892883e-01 2.020135968923568726e-01 -2.517130076885223389e-01 -1.916451603174209595e-01 1.170269548892974854e-01 -4.064293578267097473e-02 3.283468261361122131e-02 1.447081193327903748e-02 -8.865484595298767090e-02 8.722747117280960083e-02 -3.157445788383483887e-01 3.473944962024688721e-03 -1.231399178504943848e-01 1.158205866813659668e-01 -2.422561794519424438e-01 -2.392983762547373772e-03 5.116073414683341980e-02 3.483594357967376709e-01 -1.009502857923507690e-01
7.701973617076873779e-02 8.578048646450042725e-02 -3.180757164955139160e-02 -1.936978697776794434e-01 -6.225313246250152588e-02 1.165266558527946472e-01 1.039586514234542847e-01 -2.205059826374053955e-01 -2.916707694530487061e-01 9.750782698392868042e-02 2.325785811990499496e-03 -2.195142507553100586e-01 -1.589462347328662872e-02 2.044467488303780556e-03 2.242552638053894043e-01 1.806164234876632690e-01 -7.147731631994247437e-02 9.001689404249191284e-02 -1.867330372333526611e-01 -2.077630460262298584e-01 1.724078436382114887e-03 -5.998034030199050903e-02 7.507097721099853516e-02 -8.808877319097518921e-02 1.533748209476470947e-01 -4.678420722484588623e-01 2.033818811178207397e-01 -2.053002119064331055e-01 -1.235461160540580750e-01 -3.848000168800354004e-01 2.150157392024993896e-01 4.040382057428359985e-02
1.418197993189096451e-02 3.172610700130462646e-01 -2.551041357219219208e-02 1.391712427139282227e-01 -4.813695326447486877e-02 1.392057538032531738e-01 -5.953992158174514771e-02 -1.495280861854553223e-01 -1.022415608167648315e-01 1.332119293510913849e-02 9.921310469508171082e-03 -2.470144033432006836e-01 1.429178565740585327e-01 2.248675078153610229e-01 4.930020272731781006e-01 -1.339269727468490601e-01 1.308009624481201172e-01 1.581294238567352295e-01 -2.221199274063110352e-01 8.684475719928741455e-02 -3.138607740402221680e-02 -1.331485621631145477e-02 -1.996289491653442383e-01 1.725095957517623901e-01 -4.875178262591362000e-02 -1.773511171340942383e-01 1.548676639795303345e-01 -3.441775739192962646e-01 -3.530173003673553467e-02 1.010072603821754456e-01 -1.253409087657928467e-01 -2.336754053831100464e-01
-2.928472496569156647e-02 1.071039661765098572e-01 -3.496018350124359131e-01 5.200652778148651123e-02 4.006078839302062988e-02 1.972515732049942017e-01 -1.510749757289886475e-01 -5.525450035929679871e-02 -1.591970026493072510e-02 2.616687715053558350e-01 -1.517572905868291855e-02 -1.042335480451583862e-01 -6.390793621540069580e-02 3.063241839408874512e-01 1.815464198589324951e-01 9.924045205116271973e-02 -2.317459136247634888e-01 -3.762690722942352295e-02 -1.556794196367263794e-01 7.372943311929702759e-02 -3.988843783736228943e-02 2.080409377813339233e-01 1.636565923690795898e-01 -1.481432020664215088e-01 -5.862239375710487366e-02 -4.094233810901641846e-01 1.849956363439559937e-01 -2.421951144933700562e-01 1.378141194581985474e-01 -2.772229956462979317e-03 2.426765859127044678e-01 -2.357445210218429565e-01
4.302420467138290405e-02 2.056252360343933105e-01 -3.542957603931427002e-01 7.768834382295608521e-02 -8.918894454836845398e-03 -6.123603880405426025e-02 -6.675127893686294556e-02 -2.842048108577728271e-01 -2.114824801683425903e-01 7.102526724338531494e-02 1.027296110987663269e-01 -1.479186713695526123e-01 -2.321195602416992188e-01 1.926083415746688843e-01 1.882800906896591187e-01 -2.957198396325111389e-02 3.544601146131753922e-03 3.257262706756591797e-01 -8.698104880750179291e-03 -2.338083386421203613e-01 2.938184738159179688e-01 -8.983218669891357422e-02 1.105612590909004211e-01 -9.644818305969238281e-02 -1.288415342569351196e-01 -1.093195676803588867e-01 3.101261556148529053e-01 4.127939417958259583e-02 -1.771854609251022339e-01 1.582951694726943970e-01 -2.399118617177009583e-02 2.559423148632049561e-01
3.368555800989270210e-03 3.821849822998046875e-02 -9.644995629787445068e-02 2.789402902126312256e-01 1.096988916397094727e-01 -6.820692867040634155e-02 2.043604105710983276e-01 -1.424030363559722900e-01 -4.555240869522094727e-01 5.834006518125534058e-02 3.097179830074310303e-01 -1.357658114284276962e-02 -1.704573184251785278e-01 8.490698784589767456e-02 1.896770894527435303e-01 -2.596027590334415436e-02 2.360661327838897705e-02 3.619007021188735962e-02 -2.321817427873611450e-01 -1.155531182885169983e-01 1.938898265361785889e-01 1.118120253086090088e-01 2.950592339038848877e-01 -1.480711251497268677e-01 7.228007167577743530e-02 -1.908405125141143799e-01 3.022735118865966797e-01 -1.050673127174377441e-01 -2.567475289106369019e-02 -4.563535377383232117e-02 -2.775714993476867676e-01 -2.663969993591308594e-02
7.271908968687057495e-02 1.496818363666534424e-01 -1.396957635879516602e-01 3.983047977089881897e-02 4.690931737422943115e-02 -3.801113739609718323e-02 1.362548321485519409e-01 1.330834478139877319e-01 -5.970501303672790527e-01 1.407209187746047974e-01 3.737946227192878723e-02 -6.972505152225494385e-02 7.080579549074172974e-02 1.774275302886962891e-01 8.966639637947082520e-02 -2.655129320919513702e-02 1.591338813304901123e-01 -1.603427976369857788e-01 -9.048540145158767700e-02 -1.966217607259750366e-01 -8.822545409202575684e-02 2.704707346856594086e-02 -6.478287279605865479e-03 6.186378747224807739e-02 -1.816908642649650574e-02 -1.668278425931930542e-01 3.386446237564086914e-01 -2.893338799476623535e-01 -2.830086350440979004e-01 9.958846867084503174e-02 -2.334830611944198608e-01 4.655815288424491882e-02
4.835891351103782654e-02 -3.679691627621650696e-02 -3.997970521450042725e-01 3.896268606185913086e-01 -8.317746967077255249e-02 2.653761580586433411e-02 6.878808140754699707e-03 -2.334257364273071289e-01 -3.643587529659271240e-01 5.305517464876174927e-02 4.447240009903907776e-02 -2.028717249631881714e-01 -6.589059531688690186e-02 3.086802959442138672e-01 2.078413218259811401e-01 -2.183297872543334961e-01 -3.253465890884399414e-02 1.689336448907852173e-01 -1.183614730834960938e-01 -9.472545981407165527e-02 9.991057217121124268e-02 1.649568825960159302e-01 6.845625117421150208e-03 1.766335964202880859e-01 -4.715611040592193604e-02 1.149716898798942566e-01 1.164847016334533691e-01 -1.437811255455017090e-01 3.371615707874298096e-02 -4.249710217118263245e-02 -1.877999007701873779e-01 -2.106913030147552490e-01
1.018918603658676147e-01 2.017168104648590088e-01 -2.458522915840148926e-01 1.801757216453552246e-01 -1.327328756451606750e-02 -5.130899697542190552e-02 -1.308306157588958740e-01 4.228778183460235596e-02 -6.801339983940124512e-02 5.508741363883018494e-02 -6.794764101505279541e-02 7.901964336633682251e-02 1.509086191654205322e-01 4.444951117038726807e-01 1.405489444732666016e-01 -1.878056973218917847e-01 -1.060067936778068542e-01 4.501006901264190674e-01 5.871624499559402466e-02 -6.194337736815214157e-03 7.157192379236221313e-02 -7.376185804605484009e-02 1.298245936632156372e-01 -4.242545738816261292e-02 2.381957620382308960e-01 -2.599768042564392090e-01 5.554769560694694519e-02 1.140822395682334900e-01 -6.649048998951911926e-03 2.246164232492446899e-01 2.772853970527648926e-01 -1.614652276039123535e-01
1.772449463605880737e-01 -2.214159071445465088e-02 -3.653803169727325439e-01 1.748191118240356445e-01 -2.510935962200164795e-01 2.338522225618362427e-01 1.559510827064514160e-01 -2.147610485553741455e-01 -1.494036167860031128e-01 1.098064407706260681e-01 -3.128133714199066162e-01 -1.430742144584655762e-01 -1.130685880780220032e-01 1.483799219131469727e-01 2.776040136814117432e-01 1.786717176437377930e-01 -1.595246344804763794e-01 1.786191947758197784e-02 -2.673369273543357849e-02 -2.235805839300155640e-01 3.228166326880455017e-02 1.650579422712326050e-01 -7.471560686826705933e-02 1.674768030643463135e-01 -1.035500913858413696e-01 -3.417639732360839844e-01 1.259343028068542480e-01 -1.189168691635131836e-01 4.881045967340469360e-02 -2.149895578622817993e-02 1.379717439413070679e-01 3.959355875849723816e-02
2.043504565954208374e-01 -4.400053527206182480e-03 -3.246507644653320312e-01 -4.798085987567901611e-02 -4.037798196077346802e-02 2.363011837005615234e-01 -1.188869215548038483e-02 1.248407512903213501e-01 -2.266874760389328003e-01 2.097731083631515503e-02 -8.934576809406280518e-02 -2.752706408500671387e-01 9.920073300600051880e-02 -1.875539869070053101e-01 2.820121049880981445e-01 -8.526505529880523682e-02 -3.604886308312416077e-02 2.397821098566055298e-01 -3.870104253292083740e-01 -2.448400668799877167e-02 1.989051885902881622e-02 -1.945332884788513184e-01 -3.395973518490791321e-02 -2.820671722292900085e-02 -9.179240465164184570e-02 -2.423744946718215942e-01 1.245192438364028931e-01 7.048500329256057739e-02 3.434160053730010986e-01 4.048177227377891541e-02 4.323891550302505493e-02 -2.268869280815124512e-01
2.715920507907867432e-01 4.274283647537231445e-01 2.714957110583782196e-02 1.262926310300827026e-01 1.884819865226745605e-01 1.903828382492065430e-01 -1.754502952098846436e-01 1.749733239412307739e-01 -1.848318874835968018e-01 1.238484010100364685e-01 -8.801013231277465820e-02 -1.447667330503463745e-01 -2.024873048067092896e-01 -9.930033981800079346e-02 3.238748908042907715e-01 -2.618459165096282959e-01 -1.563206873834133148e-02 3.086965084075927734e-01 8.433899283409118652e-02 -1.141510978341102600e-01 -5.746681615710258484e-02 -1.978537999093532562e-02 1.667862236499786377e-01 5.228299647569656372e-02 -1.446375399827957153e-01 7.457845844328403473e-03 5.231121927499771118e-02 -1.112646833062171936e-01 -2.450329363346099854e-01 1.450278460979461670e-01 6.258524209260940552e-02 -1.419590115547180176e-01
-1.080785784870386124e-02 4.354214072227478027e-01 5.160418525338172913e-02 1.904722303152084351e-01 1.063705086708068848e-01 -1.126694306731224060e-02 5.883683916181325912e-03 1.157828494906425476e-01 -2.656416594982147217e-01 -5.186311155557632446e-02 -7.423685491085052490e-02 -1.513679772615432739e-01 -1.418849378824234009e-01 7.260435074567794800e-02 3.785921931266784668e-01 -2.625012695789337158e-01 1.159922406077384949e-01 1.899955272674560547e-01 2.668351829051971436e-01 -2.218495756387710571e-01 1.717907786369323730e-01 5.121462512761354446e-03 9.648460149765014648e-02 -5.835504084825515747e-02 -3.907445073127746582e-02 -1.951204091310501099e-01 1.154797375202178955e-01 -1.272909641265869141e-01 -1.958847194910049438e-01 -4.078937321901321411e-02 -2.924789488315582275e-01 -1.438996754586696625e-02
2.641922608017921448e-02 2.823461890220642090e-01 2.600957639515399933e-02 2.433729618787765503e-01 -5.490427836775779724e-02 1.044842880219221115e-02 -8.368770033121109009e-02 -1.139115914702415466e-01 -1.879273056983947754e-01 -3.337925374507904053e-01 1.243201456964015961e-02 -2.326321005821228027e-01 1.114589124917984009e-01 1.900702267885208130e-01 1.574723571538925171e-01 -1.152152121067047119e-01 -9.302514046430587769e-02 -3.874641656875610352e-02 1.459331903606653214e-02 -5.900022014975547791e-02 1.513546425849199295e-02 1.003325358033180237e-01 -1.182168647646903992e-01 -4.405252337455749512e-01 -1.568170338869094849e-01 -1.536082178354263306e-01 -4.757715761661529541e-02 -2.736070454120635986e-01 -3.390799462795257568e-01 -5.775531381368637085e-02 7.342693209648132324e-02 -2.602854371070861816e-01
2.487478554248809814e-01 5.205688625574111938e-02 -8.828168734908103943e-03 -9.151413105428218842e-03 -2.357588112354278564e-01 8.010636270046234131e-02 1.863945722579956055e-01 9.197206050157546997e-02 6.545525789260864258e-02 1.552133560180664062e-01 -2.221137136220932007e-01 -1.549341678619384766e-01 3.217392042279243469e-02 3.868290185928344727e-01 2.969244718551635742e-01 3.228889033198356628e-02 1.192168891429901123e-01 1.919606886804103851e-02 -4.018844664096832275e-01 -8.843941986560821533e-02 1.427645683288574219e-01 -8.984329551458358765e-02 5.203678086400032043e-02 -1.650073081254959106e-01 -1.764880269765853882e-01 -3.950463235378265381e-01 5.423738807439804077e-02 -1.522870212793350220e-01 -1.189486309885978699e-01 5.585790425539016724e-02 1.370671670883893967e-02 1.239220574498176575e-01
-5.182638391852378845e-02 3.179792761802673340e-01 -1.764151901006698608e-01 -8.229064196348190308e-02 -2.588071823120117188e-01 2.525316774845123291e-01 -2.573927678167819977e-02 -2.076693922281265259e-01 -3.525863587856292725e-01 8.086160570383071899e-02 1.351994276046752930e-01 -1.791540384292602539e-01 -3.320233151316642761e-02 8.690279722213745117e-02 1.687382459640502930e-01 2.553535103797912598e-01 -1.069107428193092346e-01 2.654472291469573975e-01 -6.220318377017974854e-02 -1.097554191946983337e-01 2.088957726955413818e-01 1.444077640771865845e-01 5.301583930850028992e-02 -3.678653389215469360e-02 -2.125799208879470825e-01 -3.011165261268615723e-01 4.290208965539932251e-02 1.199347451329231262e-01 1.272923592478036880e-02 5.248102918267250061e-02 1.970916837453842163e-01 -1.997325867414474487e-01
3.227753937244415283e-01 2.253592312335968018e-01 -2.160072922706604004e-01 -1.434890776872634888e-01 2.705193497240543365e-02 -6.235955655574798584e-02 1.086752861738204956e-03 -4.271800071001052856e-02 -4.091098904609680176e-01 -3.831388056278228760e-02 2.260217368602752686e-01 5.679894704371690750e-03 -1.806436851620674133e-02 1.569107323884963989e-01 1.269167810678482056e-01 4.347467422485351562e-02 -1.862246841192245483e-01 2.214298695325851440e-01 -1.982412487268447876e-01 -2.599554136395454407e-02 1.354445796459913254e-02 2.071569859981536865e-01 4.521485790610313416e-02 -7.337761670351028442e-02 1.274895668029785156e-02 -3.249323070049285889e-01 6.124027073383331299e-02 3.342811167240142822e-01 2.958488650619983673e-02 1.023729667067527771e-01 2.950141727924346924e-01 1.208032667636871338e-01
2.483566552400588989e-01 3.126197457313537598e-01 -2.900459617376327515e-02 3.750819265842437744e-01 -6.078380346298217773e-02 3.582805991172790527e-01 3.182453513145446777e-01 4.461498185992240906e-02 -2.130687385797500610e-01 -3.151027113199234009e-02 5.028542876243591309e-02 -2.781688570976257324e-01 5.641832202672958374e-02 7.143250107765197754e-02 2.904597222805023193e-01 -1.631119251251220703e-01 3.687542304396629333e-02 -2.123796381056308746e-03 -1.933923512697219849e-01 -7.401213049888610840e-02 -1.241541877388954163e-01 -5.734542757272720337e-02 -1.164443269371986389e-01 -1.278445217758417130e-02 -9.856442362070083618e-02 -8.745238929986953735e-02 1.494150906801223755e-01 -2.373157292604446411e-01 -1.379847992211580276e-02 -4.940605908632278442e-02 -6.720560789108276367e-02 -1.958354264497756958e-01
1.407830268144607544e-01 3.098890185356140137e-01 -3.159961104393005371e-01 2.446476370096206665e-02 -7.053708285093307495e-02 -4.482784122228622437e-02 -1.755967438220977783e-01 1.003883481025695801e-01 -2.504149675369262695e-01 -1.077933385968208313e-01 1.709367483854293823e-01 -1.521212011575698853e-01 -2.964202165603637695e-01 2.355222702026367188e-01 -2.826372627168893814e-03 -2.358694672584533691e-01 -1.152832359075546265e-01 1.139883995056152344e-01 4.250041395425796509e-02 -1.240222305059432983e-01 -1.310081928968429565e-01 -2.299248874187469482e-01 1.540387719869613647e-01 2.376866638660430908e-01 -3.601679205894470215e-01 -1.538830101490020752e-01 1.515216529369354248e-01 1.292286515235900879e-01 -2.862579934298992157e-02 -7.040075212717056274e-02 -1.232825517654418945e-01 -4.876069352030754089e-02
2.339918911457061768e-01 -4.084644897375255823e-04 -2.633658051490783691e-01 3.414658084511756897e-02 -2.464349269866943359e-01 2.682707011699676514e-01 -2.335251867771148682e-02 -1.777597218751907349e-01 -3.597007393836975098e-01 3.989256918430328369e-02 -2.355901896953582764e-01 5.865732207894325256e-03 5.172361806035041809e-02 6.617558747529983521e-02 1.585352122783660889e-01 -8.592099696397781372e-02 1.203096657991409302e-01 6.661233305931091309e-02 2.731832861900329590e-02 -1.764355599880218506e-01 -4.920399188995361328e-02 -8.297310024499893188e-02 -2.045327238738536835e-02 1.064156219363212585e-01 1.461580842733383179e-01 -4.625793993473052979e-01 1.156835034489631653e-01 -1.212277114391326904e-01 -2.927110157907009125e-02 4.053546488285064697e-02 3.821443617343902588e-01 1.680824556387960911e-03
-1.776474863290786743e-01 -4.726586863398551941e-02 -2.049820274114608765e-01 -6.883601099252700806e-02 -2.798835001885890961e-02 -2.213054895401000977e-02 -6.846678256988525391e-02 5.377114564180374146e-02 -2.631265521049499512e-01 4.832220673561096191e-01 8.447276800870895386e-02 -1.780600249767303467e-01 5.197026953101158142e-02 2.540174722671508789e-01 3.006589710712432861e-01 -1.040328145027160645e-01 -1.576218456029891968e-01 2.437372356653213501e-01 4.048460349440574646e-02 -1.302944868803024292e-01 -1.049252673983573914e-01 4.178534820675849915e-02 -4.517767205834388733e-02 1.391020603477954865e-02 -1.066804900765419006e-01 -4.413195848464965820e-01 3.653066931292414665e-03 -1.388037204742431641e-01 3.162540122866630554e-02 -1.819832473993301392e-01 -3.765222057700157166e-02 -1.475028991699218750e-01
-7.214127480983734131e-02 -6.558468192815780640e-02 7.893219590187072754e-02 -7.137614488601684570e-02 -2.400232255458831787e-01 8.523747324943542480e-02 -4.767506942152976990e-02 -6.198621168732643127e-02 -2.555259168148040771e-01 -9.953652322292327881e-02 4.962882399559020996e-02 -1.170314475893974304e-01 -1.696726530790328979e-01 1.970697343349456787e-01 5.114885568618774414e-01 8.169279247522354126e-02 -1.691539436578750610e-01 1.353334039449691772e-01 -8.695671334862709045e-03 -5.446279887109994888e-03 4.288362339138984680e-02 8.384237438440322876e-02 4.974919930100440979e-02 -3.154890611767768860e-02 2.410420328378677368e-01 -1.135387197136878967e-01 3.601592481136322021e-01 -1.772976815700531006e-01 -6.213456019759178162e-02 2.090429887175559998e-02 2.213834673166275024e-01 -3.688843250274658203e-01
1.185443475842475891e-01 -2.739654295146465302e-02 -3.158178031444549561e-01 6.244948133826255798e-02 -9.120380133390426636e-02 -1.906635314226150513e-01 -8.938627317547798157e-03 3.239989578723907471e-01 -1.429395973682403564e-01 2.014567404985427856e-01 -1.963475020602345467e-03 -9.276302158832550049e-02 -2.155512571334838867e-01 1.761201173067092896e-01 3.386307656764984131e-01 -2.633500099182128906e-01 1.236822083592414856e-02 -2.015893608331680298e-01 -3.337846100330352783e-01 -1.554494947195053101e-01 1.904091984033584595e-01 -2.754048109054565430e-01 5.565281957387924194e-02 -2.094388380646705627e-02 7.770807296037673950e-02 -1.678692996501922607e-01 1.086140349507331848e-01 -2.757053822278976440e-03 -3.060259297490119934e-02 -4.721054434776306152e-02 2.288125604391098022e-01 -8.454902470111846924e-02
-6.700018048286437988e-02 2.816511988639831543e-01 -2.762409448623657227e-01 7.684882730245590210e-02 -1.358572095632553101e-01 2.677281200885772705e-02 4.682004451751708984e-02 7.912581413984298706e-02 -3.291279673576354980e-01 -1.683663278818130493e-01 1.447506695985794067e-01 1.189901828765869141e-01 -1.823434382677078247e-01 4.616676867008209229e-01 3.567425161600112915e-02 -1.270603090524673462e-01 -5.420325696468353271e-02 1.237156055867671967e-02 1.067263185977935791e-01 -1.466662883758544922e-01 -1.798504889011383057e-01 4.897713195532560349e-03 -5.050852894783020020e-03 1.152663230895996094e-01 -4.232945740222930908e-01 -8.239436894655227661e-02 1.514390259981155396e-01 -2.711328864097595215e-02 6.644122302532196045e-02 -1.507256478071212769e-01 -3.963330388069152832e-02 -2.252572476863861084e-01
2.477650642395019531e-01 2.285766899585723877e-01 -4.037258327007293701e-01 -1.853741705417633057e-01 3.603004664182662964e-02 1.563801169395446777e-01 -2.592720091342926025e-01 -6.778380274772644043e-02 -1.686328649520874023e-01 -3.856280818581581116e-02 1.215764880180358887e-01 2.731319367885589600e-01 -1.894979625940322876e-01 8.854348212480545044e-02 8.753234148025512695e-02 -2.303984202444553375e-02 8.962649852037429810e-03 8.906522393226623535e-02 1.485906243324279785e-01 -1.334179937839508057e-01 1.924796700477600098e-01 1.363067328929901123e-01 1.639113724231719971e-01 -2.161847800016403198e-01 6.860110163688659668e-02 -3.712389469146728516e-01 1.425746381282806396e-01 -6.052900105714797974e-03 -2.477562278509140015e-01 -5.745476856827735901e-02 7.405851036310195923e-02 -1.000423431396484375e-01
8.047126233577728271e-02 2.572601735591888428e-01 -1.766331940889358521e-01 3.090661205351352692e-02 -1.739335656166076660e-01 -2.908220514655113220e-02 -1.817861795425415039e-01 -2.948425412178039551e-01 -2.587614059448242188e-01 5.953532084822654724e-02 2.187865078449249268e-01 -1.369868665933609009e-01 -3.206003606319427490e-01 2.240726500749588013e-01 1.033158525824546814e-01 -3.580180183053016663e-02 2.453029453754425049e-01 1.750810891389846802e-01 -2.257978767156600952e-01 -6.478353869169950485e-03 2.508772909641265869e-01 -7.916292548179626465e-02 -3.801140934228897095e-02 1.209390535950660706e-02 1.720935478806495667e-02 -1.176443845033645630e-01 3.657338321208953857e-01 -1.276112049818038940e-01 -1.849612891674041748e-01 3.354754298925399780e-02 -4.862504452466964722e-02 1.658091396093368530e-01
-5.117960274219512939e-03 1.889184415340423584e-01 -2.631735801696777344e-01 2.697403728961944580e-01 -3.357301652431488037e-02 -4.761302098631858826e-02 1.231007948517799377e-01 6.848156452178955078e-02 -2.500702440738677979e-01 -6.757909804582595825e-02 8.418121933937072754e-02 -2.311165183782577515e-01 1.155731305480003357e-01 2.946629226207733154e-01 1.666999161243438721e-01 -2.198115438222885132e-01 -2.233512848615646362e-01 3.026148378849029541e-01 -2.820287048816680908e-01 4.163172468543052673e-02 -1.994822360575199127e-02 -2.161768823862075806e-02 -7.916282117366790771e-02 -2.641145586967468262e-01 -1.691190600395202637e-01 1.652120798826217651e-02 -1.874797791242599487e-01 -6.124418601393699646e-02 -5.004215240478515625e-02 2.573066353797912598e-01 1.004354730248451233e-01 -2.212186008691787720e-01
3.819323182106018066e-01 -2.321638911962509155e-02 -2.177423536777496338e-01 1.602995544672012329e-01 -7.160514593124389648e-02 -2.246244549751281738e-01 -1.764867752790451050e-01 1.084508821368217468e-01 -1.683548837900161743e-01 1.116578131914138794e-01 1.614471673965454102e-01 2.506417334079742432e-01 -1.604787856340408325e-01 1.380148977041244507e-01 9.192260354757308960e-02 1.792400330305099487e-01 1.599835455417633057e-01 4.632167220115661621e-01 -5.131231620907783508e-02 -8.311431854963302612e-02 -2.122508287429809570e-01 -5.663994327187538147e-02 5.494437366724014282e-02 8.560054749250411987e-02 -7.668072730302810669e-02 -1.284381747245788574e-01 -2.629471942782402039e-02 -1.983615607023239136e-01 -7.601469010114669800e-02 -6.785065680742263794e-02 2.134558409452438354e-01 -2.006043195724487305e-01
5.583128705620765686e-02 1.943797767162322998e-01 -3.922904133796691895e-01 -1.006018444895744324e-01 1.784465648233890533e-02 1.747658997774124146e-01 -9.287387877702713013e-02 -5.733073502779006958e-02 -1.270159929990768433e-01 2.330839484930038452e-01 1.736717820167541504e-01 -1.260931789875030518e-01 -1.146610751748085022e-01 4.571038857102394104e-02 1.134807765483856201e-01 2.104554623365402222e-01 -3.149677813053131104e-01 2.038405388593673706e-01 1.318389624357223511e-01 -2.648994624614715576e-01 2.334358841180801392e-01 -2.214877307415008545e-01 4.272078350186347961e-02 -6.315397471189498901e-02 -9.620736539363861084e-02 -3.256711363792419434e-01 -3.969911858439445496e-02 -2.280103415250778198e-01 -2.466351538896560669e-02 -1.737222075462341309e-01 7.053894549608230591e-02 -1.451454162597656250e-01
3.005633354187011719e-01 -8.563266135752201080e-03 -6.166391819715499878e-02 5.413249507546424866e-02 -3.115727305412292480e-01 -1.617466807365417480e-01 9.754562377929687500e-02 1.169651970267295837e-01 -1.310371905565261841e-01 -8.720737695693969727e-02 1.964946687221527100e-01 7.748553901910781860e-02 -2.311662584543228149e-01 3.448953330516815186e-01 1.094616055488586426e-01 -2.531180158257484436e-02 -1.282695978879928589e-01 2.526007294654846191e-01 -2.483234256505966187e-01 -1.716520786285400391e-01 -8.459421992301940918e-02 7.296048849821090698e-02 -2.314109355211257935e-01 -4.041783511638641357e-02 1.269983947277069092e-01 -2.590684890747070312e-01 1.272115558385848999e-01 -8.224371820688247681e-02 -1.269555091857910156e-02 8.695841580629348755e-02 3.470983207225799561e-01 1.690315902233123779e-01
4.043285250663757324e-01 1.832818537950515747e-01 -3.168127238750457764e-01 1.176557913422584534e-01 3.844655677676200867e-02 8.951617032289505005e-02 -2.101105451583862305e-02 -3.500374406576156616e-02 -1.141405329108238220e-01 -1.553096771240234375e-01 -1.254576295614242554e-01 -1.661481410264968872e-01 9.345920383930206299e-02 -3.312259912490844727e-02 1.280648708343505859e-01 -6.800644099712371826e-02 -1.534933298826217651e-01 3.945911526679992676e-01 -1.585405617952346802e-01 -2.231807261705398560e-02 5.907193571329116821e-02 -2.070697546005249023e-01 -6.514341384172439575e-02 1.167182549834251404e-01 -2.531141042709350586e-01 -1.651196479797363281e-01 -1.761030592024326324e-02 2.023893594741821289e-01 -3.569100797176361084e-01 5.775167793035507202e-02 -1.779942661523818970e-01 -4.548952355980873108e-02
8.673959970474243164e-02 3.592103421688079834e-01 -2.649521231651306152e-01 4.374010562896728516e-01 -3.130280971527099609e-02 6.671031937003135681e-03 3.120124526321887970e-02 -2.040977329015731812e-01 -1.918386965990066528e-01 -2.132416814565658569e-01 -2.573125660419464111e-01 1.064011082053184509e-01 1.210888028144836426e-01 2.019249498844146729e-01 6.401927676051855087e-03 1.002954989671707153e-01 2.603110624477267265e-03 1.299429982900619507e-01 -9.217292815446853638e-02 2.950452454388141632e-02 -2.281715273857116699e-01 8.299349993467330933e-02 -7.591949403285980225e-02 1.076648104935884476e-02 -9.511858224868774414e-02 -2.163583785295486450e-01 9.772066771984100342e-02 3.501743823289871216e-02 -3.238808214664459229e-01 8.021811395883560181e-02 7.532603293657302856e-02 -2.412459105253219604e-01
-1.452365219593048096e-01 4.435089528560638428e-01 -2.439383119344711304e-01 -1.247475594282150269e-01 -7.492462545633316040e-02 9.048281237483024597e-03 -1.167667582631111145e-01 -1.919229775667190552e-01 -2.452832907438278198e-01 1.265185177326202393e-01 5.757412314414978027e-02 -2.497158348560333252e-01 -2.351643294095993042e-01 4.779906477779150009e-03 1.154824420809745789e-01 1.864805370569229126e-01 -1.743086054921150208e-02 1.792151331901550293e-01 -3.247876763343811035e-01 3.216312453150749207e-02 2.053922973573207855e-02 -1.590961366891860962e-01 -6.657689344137907028e-03 1.498261094093322754e-02 3.129474073648452759e-02 -2.928242683410644531e-01 -2.644125744700431824e-02 -1.123807206749916077e-02 -9.752407670021057129e-02 -5.006906390190124512e-02 3.737695142626762390e-02 -3.738752901554107666e-01
-6.149807944893836975e-02 1.216245256364345551e-02 -3.059408664703369141e-01 6.441094912588596344e-03 -2.262045443058013916e-01 -1.400439888238906860e-01 5.288658663630485535e-02 1.964999288320541382e-01 -6.116468459367752075e-02 -9.349477477371692657e-03 2.064255625009536743e-01 -3.688622638583183289e-02 1.140574216842651367e-01 3.085481822490692139e-01 2.166402041912078857e-01 -1.991775482892990112e-01 1.173873916268348694e-01 1.684819608926773071e-01 7.095310091972351074e-02 -1.180708408355712891e-01 2.988629229366779327e-02 -5.547851324081420898e-02 -1.144725978374481201e-01 1.231139823794364929e-01 -1.207427904009819031e-01 -4.758756458759307861e-01 2.172594219446182251e-01 -1.128505542874336243e-01 -7.119850069284439087e-02 7.465479522943496704e-02 -1.573243141174316406e-01 -3.433398008346557617e-01
1.358650475740432739e-01 -7.219059765338897705e-02 -4.110776782035827637e-01 2.335798740386962891e-01 -3.441335260868072510e-02 -1.666538268327713013e-01 9.613698720932006836e-02 -1.304820924997329712e-01 -2.315600216388702393e-01 -7.283458113670349121e-02 3.100148402154445648e-03 -2.265146076679229736e-01 -3.178924620151519775e-01 1.080302521586418152e-01 2.412031292915344238e-01 -5.877250060439109802e-02 1.324510723352432251e-01 3.031642735004425049e-01 -3.611529991030693054e-02 -4.034853726625442505e-02 1.528174430131912231e-01 -1.437655091285705566e-01 -1.986391097307205200e-01 8.276754617691040039e-02 8.871397376060485840e-02 1.207498311996459961e-01 1.908927559852600098e-01 -7.447889447212219238e-02 -7.784375455230474472e-03 -2.931498363614082336e-02 -1.327036172151565552e-01 -3.567556440830230713e-01
2.775014378130435944e-02 8.472906053066253662e-02 -3.788053393363952637e-01 8.599400520324707031e-02 -7.199856638908386230e-02 -2.628426067531108856e-02 2.272727489471435547e-01 -3.555919229984283447e-01 -2.650195956230163574e-01 -1.499086171388626099e-01 1.052124127745628357e-01 3.341779485344886780e-02 -1.074736639857292175e-01 2.735313773155212402e-01 2.537712156772613525e-01 -3.061680793762207031e-01 -1.285175979137420654e-01 1.821551918983459473e-01 -5.760072544217109680e-02 -1.717622876167297363e-01 -6.039121747016906738e-02 1.814191415905952454e-02 -3.164223209023475647e-02 1.763963699340820312e-01 1.573861241340637207e-01 -4.453286156058311462e-02 3.286577761173248291e-02 -2.020391523838043213e-01 -1.262796372175216675e-01 7.400374114513397217e-02 -8.766360580921173096e-02 -3.023476600646972656e-01
2.696243673563003540e-02 1.203927174210548401e-01 -3.398052752017974854e-01 1.184506528079509735e-02 -6.182012148201465607e-03 -6.942766904830932617e-02 1.331463903188705444e-01 -1.007008180022239685e-01 -1.946990042924880981e-01 3.678245544433593750e-01 -1.841715574264526367e-01 -1.904827915132045746e-02 1.667290553450584412e-02 1.021886616945266724e-02 3.217014372348785400e-01 -2.208051234483718872e-01 -1.447948217391967773e-01 1.699978709220886230e-01 -1.792319864034652710e-01 8.736750483512878418e-02 -7.890191860496997833e-03 -1.653301268815994263e-01 2.115052491426467896e-01 -4.332977831363677979e-01 7.274203747510910034e-02 4.731727764010429382e-02 1.761162430047988892e-01 -8.151406049728393555e-02 -7.231455296277999878e-02 7.304151076823472977e-03 2.030950486660003662e-01 -1.873712390661239624e-01
1.922875791788101196e-01 3.838487565517425537e-01 -3.303652405738830566e-01 1.442721579223871231e-02 8.192708343267440796e-02 3.453449532389640808e-02 -1.119332239031791687e-01 1.372120231389999390e-01 -2.037588655948638916e-01 3.607728332281112671e-02 2.098363935947418213e-01 9.699171409010887146e-03 -1.152142956852912903e-01 1.439208090305328369e-01 1.060120537877082825e-01 -1.643361002206802368e-01 -1.752840131521224976e-01 2.152445912361145020e-01 -2.895823717117309570e-01 1.392263025045394897e-01 3.402320668101310730e-02 -8.207462728023529053e-02 1.923442482948303223e-01 -1.281774491071701050e-01 1.857531070709228516e-01 -3.582741618156433105e-01 -1.906525343656539917e-02 1.382690221071243286e-01 -3.438448533415794373e-02 3.516117855906486511e-02 2.162637561559677124e-01 -1.864059865474700928e-01
1.070681661367416382e-01 1.866012364625930786e-01 -1.045943200588226318e-01 2.690967917442321777e-01 -1.507713347673416138e-01 -2.885373532772064209e-01 -1.250137984752655029e-01 9.279423952102661133e-02 -1.146089658141136169e-01 -8.521842211484909058e-02 3.804980218410491943e-02 -1.703314185142517090e-01 -5.127778649330139160e-02 1.626475006341934204e-01 2.226037979125976562e-01 -8.366712927818298340e-02 -3.810222074389457703e-02 9.604799002408981323e-02 1.161558832973241806e-02 -1.601720005273818970e-01 -6.680462509393692017e-02 -2.681601606309413910e-02 -9.864522516727447510e-02 -1.295719146728515625e-01 -3.910823166370391846e-02 -3.495852351188659668e-01 2.735070884227752686e-01 -1.285457164049148560e-01 -2.482830137014389038e-01 -2.969029359519481659e-02 -4.884050488471984863e-01 1.390694975852966309e-01
3.472085669636726379e-02 -5.273400247097015381e-02 -3.034670948982238770e-01 -8.143348246812820435e-02 -1.197695806622505188e-01 -2.863132059574127197e-01 5.760164931416511536e-02 1.117973700165748596e-01 -5.016718432307243347e-02 -9.270427376031875610e-02 1.371330618858337402e-01 -2.913880050182342529e-01 8.355976641178131104e-02 2.543745338916778564e-01 2.815257012844085693e-01 -2.419890463352203369e-01 4.630399495363235474e-02 2.956117689609527588e-01 -3.594363853335380554e-02 -9.226073324680328369e-02 -9.853103198111057281e-03 -2.524628769606351852e-03 5.570523440837860107e-02 7.009243220090866089e-02 -1.887945532798767090e-01 -3.272717595100402832e-01 2.822061777114868164e-01 -1.628265082836151123e-01 1.095803454518318176e-02 7.322339713573455811e-02 -1.873241662979125977e-01 -2.527784705162048340e-01
1.526094228029251099e-01 2.312274575233459473e-01 -4.465357363224029541e-01 7.538188248872756958e-02 -1.188338845968246460e-01 -6.794975697994232178e-02 -1.220968365669250488e-01 -2.169413268566131592e-01 -2.025786787271499634e-01 1.071402728557586670e-01 2.820625342428684235e-02 -1.612003743648529053e-01 -2.550425827503204346e-01 2.393877357244491577e-01 6.983197480440139771e-02 -9.381216368637979031e-04 -3.505410999059677124e-02 2.472842335700988770e-01 -7.660258561372756958e-02 -2.434267997741699219e-01 2.602121531963348389e-01 -1.056862175464630127e-01 2.229723781347274780e-01 9.113086760044097900e-02 1.966926082968711853e-02 -1.170534864068031311e-01 2.228064388036727905e-01 2.100212126970291138e-02 -1.531506627798080444e-01 5.325461737811565399e-03 -1.712729334831237793e-01 2.225633114576339722e-01
5.649827048182487488e-02 4.462350532412528992e-02 -5.080420151352882385e-02 1.763277053833007812e-01 -4.631739482283592224e-02 2.572506070137023926e-01 -9.546877816319465637e-03 -1.403787583112716675e-01 -1.548778116703033447e-01 4.565788060426712036e-02 2.150432467460632324e-01 -2.405669838190078735e-01 -6.986983865499496460e-02 1.926292777061462402e-01 3.095609247684478760e-01 -1.637227684259414673e-01 6.982421129941940308e-02 -6.472227722406387329e-02 -2.415260076522827148e-01 -2.231431305408477783e-01 -4.096958786249160767e-02 7.035124301910400391e-02 -4.641241952776908875e-02 1.262672245502471924e-01 -4.893751349300146103e-03 -2.876795232295989990e-01 2.211226373910903931e-01 -4.380042254924774170e-01 -8.681663125753402710e-02 -1.650858074426651001e-01 -1.835088580846786499e-01 -2.104876488447189331e-01
3.959721922874450684e-01 2.518070638179779053e-01 -2.789465188980102539e-01 -1.443747580051422119e-01 6.327003240585327148e-03 -2.656181715428829193e-02 -4.081277549266815186e-02 -3.604841604828834534e-02 -1.439374089241027832e-01 -1.761995851993560791e-01 7.874611765146255493e-02 -1.196073833853006363e-02 -4.258600622415542603e-02 6.730187684297561646e-02 1.318888217210769653e-01 1.532878428697586060e-01 -3.835783526301383972e-02 1.188349947333335876e-01 -1.920823007822036743e-01 -3.116269130259752274e-03 3.135611712932586670e-01 1.023960560560226440e-01 1.149727553129196167e-01 -7.606217265129089355e-02 -1.809471398591995239e-01 -4.779996871948242188e-01 1.175624504685401917e-01 -7.466211169958114624e-02 1.080593168735504150e-01 -1.838488727807998657e-01 2.562872469425201416e-01 8.565603638999164104e-04
1.610388159751892090e-01 -7.639402896165847778e-02 -4.681606218218803406e-02 2.126201838254928589e-01 -1.323885470628738403e-01 2.326534688472747803e-01 -6.905620545148849487e-02 6.030919402837753296e-02 -1.925880014896392822e-01 3.499054908752441406e-01 -3.548900131136178970e-03 -1.798910349607467651e-01 1.239849030971527100e-01 5.490272492170333862e-02 7.030606269836425781e-02 -3.107386529445648193e-01 -6.435619294643402100e-02 -7.498881220817565918e-02 -3.918960392475128174e-01 -2.097314149141311646e-01 -7.351967692375183105e-02 -7.812310755252838135e-02 -1.576374471187591553e-02 -1.944729834794998169e-01 9.968758374452590942e-02 -4.022150039672851562e-01 2.451341897249221802e-01 -1.383374780416488647e-01 -1.760708913207054138e-02 -4.277075827121734619e-02 9.593725949525833130e-02 -9.893672913312911987e-02
9.212359786033630371e-02 -3.536926582455635071e-02 -1.167246773838996887e-01 3.801557421684265137e-02 2.412296533584594727e-01 2.837190628051757812e-01 1.082368195056915283e-01 -3.834750875830650330e-02 -2.411868572235107422e-01 1.098787188529968262e-01 6.359687447547912598e-02 8.628233522176742554e-02 -2.281934209167957306e-02 1.596390455961227417e-02 3.962622880935668945e-01 -2.004185505211353302e-02 -4.220046103000640869e-02 2.361053079366683960e-01 1.382856369018554688e-01 -2.023864910006523132e-02 3.027542680501937866e-02 -1.210639625787734985e-01 2.729113399982452393e-02 2.378263883292675018e-02 -3.264251947402954102e-01 -1.522246450185775757e-01 3.785903751850128174e-01 -7.954054325819015503e-02 -4.017370343208312988e-01 -1.283859610557556152e-01 1.447103917598724365e-01 1.060251370072364807e-01
1.620115786790847778e-01 2.215834856033325195e-01 -2.348762899637222290e-01 1.719350367784500122e-01 -4.528177380561828613e-01 2.120212614536285400e-01 3.411103039979934692e-02 -3.444949388504028320e-01 -1.778223812580108643e-01 8.537800051271915436e-03 3.293663635849952698e-02 -2.206693589687347412e-02 -2.535978555679321289e-01 1.089551597833633423e-01 -4.200562834739685059e-02 -1.168465539813041687e-01 2.386015057563781738e-01 7.350048422813415527e-02 -8.732727915048599243e-02 9.441144764423370361e-02 4.843099787831306458e-02 -1.910534650087356567e-01 3.626826778054237366e-02 8.434303104877471924e-02 1.005290150642395020e-01 -3.252117335796356201e-01 1.688377857208251953e-01 -1.039871871471405029e-01 1.500576436519622803e-01 3.006003238260746002e-02 -1.985832899808883667e-01 -3.205977380275726318e-02
1.008950024843215942e-01 -1.496679633855819702e-01 -3.299868404865264893e-01 1.215537115931510925e-01 -1.445481330156326294e-01 1.362053155899047852e-01 -1.591287553310394287e-02 -2.198274731636047363e-01 -2.927638590335845947e-01 1.040652468800544739e-01 -2.453718632459640503e-01 -2.883369289338588715e-02 -1.786629110574722290e-01 -4.496952518820762634e-02 3.181549012660980225e-01 5.697982013225555420e-02 -1.276409626007080078e-01 1.294095814228057861e-01 1.399169024080038071e-02 -2.439365535974502563e-01 2.549896482378244400e-03 2.781662344932556152e-01 -1.028477475047111511e-01 -6.163818389177322388e-02 -1.873126812279224396e-02 -3.434086143970489502e-01 2.772621214389801025e-01 -1.896982342004776001e-01 1.666061952710151672e-02 -1.916194111108779907e-01 4.207307472825050354e-02 -7.303025573492050171e-02
-4.730298370122909546e-02 1.293137222528457642e-01 -4.177354276180267334e-02 -1.191857755184173584e-01 -4.080912843346595764e-02 8.556327968835830688e-02 -1.608732342720031738e-01 1.295332610607147217e-02 -2.383113950490951538e-01 3.701991140842437744e-01 -2.259318344295024872e-02 -9.246151894330978394e-02 -1.805164851248264313e-02 1.573001146316528320e-01 1.716524809598922729e-01 -3.852334246039390564e-02 -2.788060307502746582e-01 1.846269667148590088e-01 -2.350780554115772247e-02 -2.917072176933288574e-01 2.234243750572204590e-01 -1.412041932344436646e-01 -2.467280924320220947e-01 3.638058155775070190e-02 9.754151105880737305e-02 -4.042917788028717041e-01 7.496673613786697388e-02 -3.553732112050056458e-02 -9.640277177095413208e-02 -2.674307525157928467e-01 1.268044263124465942e-01 -2.547083497047424316e-01
1.560232192277908325e-01 1.638146191835403442e-01 -2.997047901153564453e-01 -1.395751535892486572e-01 7.435677945613861084e-02 2.869972288608551025e-01 -1.519159823656082153e-01 -1.270446628332138062e-01 5.328862741589546204e-02 1.083020642399787903e-01 4.133358225226402283e-02 1.323248594999313354e-01 -6.882231216877698898e-03 2.456443011760711670e-01 9.798321127891540527e-02 -7.117879390716552734e-02 1.091195177286863327e-02 1.508086621761322021e-01 2.199379540979862213e-02 -1.702994108200073242e-01 2.108045071363449097e-01 1.143352836370468140e-01 1.445167660713195801e-01 -9.632466733455657959e-02 5.915446579456329346e-02 -4.992164373397827148e-01 1.961497366428375244e-01 1.980365067720413208e-01 -1.615078151226043701e-01 4.342049732804298401e-02 1.040717810392379761e-01 -3.071253001689910889e-01
1.546374261379241943e-01 3.378172814846038818e-01 -9.159742295742034912e-02 -1.618995913304388523e-03 8.451793342828750610e-02 8.583997189998626709e-02 -1.973783224821090698e-01 -1.361790001392364502e-01 -4.244094789028167725e-01 1.527921706438064575e-01 -1.362798549234867096e-02 1.909437179565429688e-01 2.248936099931597710e-03 1.576120257377624512e-01 -4.646585136651992798e-02 1.846155822277069092e-01 3.193658590316772461e-02 1.051969006657600403e-01 -3.472509980201721191e-01 -8.145886473357677460e-03 1.158284991979598999e-01 -5.797736346721649170e-02 -2.847880125045776367e-01 7.070770859718322754e-02 -1.648717075586318970e-01 -2.932693660259246826e-01 8.202426135540008545e-02 8.496620506048202515e-02 -1.077730804681777954e-01 1.237836945801973343e-02 1.339400280267000198e-02 -3.250460922718048096e-01
4.275196418166160583e-02 3.612575232982635498e-01 -2.289780974388122559e-01 -1.837133802473545074e-02 5.313927307724952698e-02 1.259523183107376099e-01 1.657686568796634674e-02 -5.987242236733436584e-02 -1.915226876735687256e-01 -3.777476958930492401e-03 1.061171665787696838e-01 -1.933297328650951385e-02 -1.400476098060607910e-01 2.740858197212219238e-01 6.654094159603118896e-02 2.446941584348678589e-01 -1.844241842627525330e-02 -1.442077606916427612e-01 -2.356971055269241333e-01 -2.336561381816864014e-01 -1.508870124816894531e-01 -1.582040637731552124e-01 -8.259521424770355225e-02 8.623560518026351929e-02 -2.145032733678817749e-01 -2.901931703090667725e-01 2.324887961149215698e-01 1.814221292734146118e-01 -1.214729025959968567e-01 -1.549002826213836670e-01 4.655436798930168152e-02 -3.654263019561767578e-01
1.794941276311874390e-01 2.436881139874458313e-02 -2.169414609670639038e-01 -2.017152458429336548e-01 7.062225043773651123e-02 2.824588306248188019e-02 2.382224053144454956e-02 -1.207119300961494446e-01 -2.308598756790161133e-01 1.090220138430595398e-01 2.726989388465881348e-01 4.874667525291442871e-02 -2.794170677661895752e-01 1.014449819922447205e-01 3.037669956684112549e-01 5.602000281214714050e-02 -9.953256696462631226e-02 3.551845252513885498e-02 1.731195673346519470e-02 -1.869698166847229004e-01 3.897224366664886475e-01 -1.594009846448898315e-01 -9.809835255146026611e-02 -1.429378241300582886e-01 -1.334499418735504150e-01 -4.501009583473205566e-01 5.122421681880950928e-02 -3.236559033393859863e-02 1.318519115447998047e-01 -1.005777791142463684e-01 1.335233449935913086e-01 -9.817049652338027954e-02
1.218294203281402588e-01 1.821961104869842529e-01 -2.665105462074279785e-01 -9.502554684877395630e-02 -1.655931770801544189e-01 6.091073900461196899e-02 -1.688416004180908203e-01 -3.562944754958152771e-02 -3.808204829692840576e-02 2.543264441192150116e-02 6.455569714307785034e-02 -3.064079955220222473e-02 -2.113704383373260498e-02 1.374278962612152100e-01 2.989712655544281006e-01 1.745731085538864136e-01 -1.796319484710693359e-01 1.066695898771286011e-02 2.010457664728164673e-01 -2.193159461021423340e-01 1.822687983512878418e-01 7.766291499137878418e-02 2.356251925230026245e-01 3.975636884570121765e-02 -2.579879760742187500e-01 -2.590929865837097168e-01 2.690023183822631836e-01 -3.685312271118164062e-01 6.219880282878875732e-02 1.620877534151077271e-01 2.305451035499572754e-01 -1.489624083042144775e-01
1.976673156023025513e-01 4.548498690128326416e-01 -2.066100537776947021e-01 7.502163946628570557e-02 -8.393234573304653168e-03 -2.384803257882595062e-02 -1.339431852102279663e-01 1.248814463615417480e-01 -1.210130900144577026e-01 -4.607638716697692871e-02 -4.972389340400695801e-01 -5.116434302181005478e-03 -1.970869600772857666e-01 1.662766933441162109e-01 3.105188012123107910e-01 -6.387336552143096924e-02 1.375472247600555420e-01 1.676690727472305298e-01 2.056313157081604004e-01 -4.246162250638008118e-02 -1.682005077600479126e-02 1.862018182873725891e-02 -8.809921145439147949e-02 -2.271027565002441406e-01 -5.480232834815979004e-02 -5.739221349358558655e-02 1.161952838301658630e-01 -1.419378966093063354e-01 -2.007612884044647217e-01 -2.226549200713634491e-02 -7.652700878679752350e-03 -9.286974370479583740e-02
1.831372976303100586e-01 1.836253702640533447e-01 -1.125529259443283081e-01 -1.395798474550247192e-01 -3.246120512485504150e-01 -1.539282649755477905e-01 -2.919061109423637390e-02 1.297305375337600708e-01 -1.283522248268127441e-01 9.789768606424331665e-02 -1.612869948148727417e-01 2.201586365699768066e-01 2.576559036970138550e-02 3.246605396270751953e-01 2.850768864154815674e-01 7.409896701574325562e-02 -1.260891705751419067e-01 5.273656547069549561e-02 6.109021976590156555e-02 -1.235182285308837891e-01 -1.087144240736961365e-01 3.451604843139648438e-01 1.393068879842758179e-01 -1.063095778226852417e-01 2.012929506599903107e-02 -3.211987614631652832e-01 2.391096502542495728e-01 -2.680777013301849365e-01 -8.598015457391738892e-02 4.173166304826736450e-02 -5.861676856875419617e-02 -1.263297945261001587e-01
2.305645495653152466e-02 3.197927474975585938e-01 -2.133883982896804810e-01 3.190528750419616699e-01 1.588953584432601929e-01 6.235687993466854095e-03 -1.204173713922500610e-01 1.489158868789672852e-01 -5.213901400566101074e-01 -1.466064900159835815e-01 1.442786008119583130e-01 -3.037896156311035156e-01 5.109803751111030579e-02 2.385318130254745483e-01 1.043763384222984314e-01 -9.691999107599258423e-02 -4.294985905289649963e-02 -4.069732502102851868e-02 -2.172897458076477051e-01 -7.764392346143722534e-02 -4.657677188515663147e-02 1.165899485349655151e-01 4.813551530241966248e-02 -1.148957945406436920e-02 -5.009565129876136780e-02 -5.157471448183059692e-02 -1.000396069139242172e-02 -3.172473311424255371e-01 -1.685297116637229919e-02 7.585094869136810303e-02 -1.212516725063323975e-01 7.496561389416456223e-03
2.704862058162689209e-01 1.140866503119468689e-01 -4.777728021144866943e-01 -7.076250016689300537e-02 -1.579576432704925537e-01 1.078631654381752014e-01 -1.197691261768341064e-01 8.163093030452728271e-02 -2.286276370286941528e-01 1.154955551028251648e-01 -1.606502085924148560e-01 2.405500560998916626e-01 1.454461459070444107e-02 4.882000386714935303e-02 2.144192755222320557e-01 1.337525993585586548e-01 -2.396854311227798462e-01 1.146293058991432190e-01 1.875743418931961060e-01 -2.251977659761905670e-02 4.168189596384763718e-03 3.481130301952362061e-02 -1.045441180467605591e-01 1.105533987283706665e-01 -2.315915375947952271e-01 -2.824451923370361328e-01 2.487135119736194611e-02 -1.674775220453739166e-02 -1.673997193574905396e-01 -3.072549961507320404e-02 3.254974186420440674e-01 -8.558995276689529419e-02
1.144773066043853760e-01 3.594905734062194824e-01 -2.674808800220489502e-01 1.786260604858398438e-01 2.722181677818298340e-01 1.020886674523353577e-01 4.638472944498062134e-02 1.788401454687118530e-01 -3.998523950576782227e-01 -1.322533190250396729e-01 7.957860082387924194e-02 -2.394986599683761597e-01 2.036486268043518066e-01 2.839722335338592529e-01 7.277551572769880295e-03 -2.198901474475860596e-01 -1.123992055654525757e-01 2.537692785263061523e-01 -2.311447076499462128e-02 1.419638097286224365e-01 3.636471927165985107e-02 2.850417420268058777e-02 8.372285217046737671e-02 -4.916029423475265503e-02 -5.221324414014816284e-02 -6.012093648314476013e-02 3.993086889386177063e-02 -2.950728237628936768e-01 -5.006869882345199585e-02 1.103913933038711548e-01 -6.494304537773132324e-02 2.774132601916790009e-02
-3.277481719851493835e-02 3.332598805427551270e-01 -4.564851522445678711e-02 -1.041057258844375610e-01 1.304074674844741821e-01 -1.060736626386642456e-01 1.038039922714233398e-01 -9.683342278003692627e-02 -3.614391088485717773e-01 6.251671165227890015e-02 -3.367493161931633949e-03 -7.158935070037841797e-02 6.223352625966072083e-02 8.104954846203327179e-03 -1.838916540145874023e-01 -4.667403548955917358e-02 -2.810857892036437988e-01 1.790614426136016846e-01 3.396822139620780945e-02 -1.732879579067230225e-01 5.209367722272872925e-02 -1.417239308357238770e-01 -5.034489929676055908e-02 -8.870633691549301147e-02 -3.631072491407394409e-02 -3.887779414653778076e-01 2.051895260810852051e-01 -1.292397081851959229e-01 -3.201253712177276611e-01 3.658740818500518799e-01 8.927684277296066284e-02 -1.259818971157073975e-01
-3.318633185699582100e-03 8.764888346195220947e-02 5.700567737221717834e-02 -1.540895253419876099e-01 -3.072003424167633057e-01 9.930638223886489868e-02 -1.783510297536849976e-01 3.089081309735774994e-02 -2.097475230693817139e-01 1.685489341616630554e-02 9.466169774532318115e-02 -8.057309687137603760e-02 -7.282815873622894287e-02 5.043138563632965088e-02 5.090069770812988281e-01 1.074874475598335266e-01 -1.276302933692932129e-01 1.793275028467178345e-01 -2.615797705948352814e-02 6.926896516233682632e-03 3.047856390476226807e-01 3.394202142953872681e-02 7.784360647201538086e-02 -1.352641917765140533e-02 1.800413131713867188e-01 -1.762222498655319214e-01 3.320479691028594971e-01 -2.103016376495361328e-01 -1.176749542355537415e-01 2.151117920875549316e-01 1.545731127262115479e-01 -1.966277807950973511e-01
2.273324131965637207e-01 1.979743838310241699e-01 -3.092733919620513916e-01 2.521792612969875336e-02 -7.730668038129806519e-02 -3.307322785258293152e-02 -1.454764902591705322e-01 8.584944158792495728e-02 -1.501473933458328247e-01 1.090092118829488754e-02 2.865996062755584717e-01 5.446715652942657471e-02 -8.374866843223571777e-02 1.001560017466545105e-01 1.460928618907928467e-01 7.476815022528171539e-03 -1.419885754585266113e-01 7.023050636053085327e-02 1.189735606312751770e-01 7.631248980760574341e-02 3.973761796951293945e-01 -7.300043106079101562e-02 1.375901550054550171e-01 -2.299922257661819458e-01 -1.000155583024024963e-01 -4.078670442104339600e-01 -3.088621050119400024e-02 -1.943583041429519653e-01 -1.756727136671543121e-02 -1.182629764080047607e-01 3.456845283508300781e-01 4.480112344026565552e-02
3.706951141357421875e-01 -1.583220809698104858e-02 -1.667580753564834595e-01 1.233319267630577087e-01 9.983243420720100403e-03 2.770522832870483398e-01 2.536734938621520996e-01 -7.413333654403686523e-02 -2.243060618638992310e-01 -2.445963025093078613e-02 -9.810233861207962036e-02 -2.283573895692825317e-01 7.984144240617752075e-02 2.942149937152862549e-01 2.651613056659698486e-01 -3.012606203556060791e-01 -4.905048385262489319e-02 1.443314403295516968e-01 9.446536004543304443e-02 1.116710752248764038e-01 -5.348807899281382561e-04 1.220223978161811829e-01 -3.660034760832786560e-02 3.588097169995307922e-02 -6.405374407768249512e-02 -2.272407412528991699e-01 3.091060221195220947e-01 -1.384740769863128662e-01 3.613976761698722839e-02 -1.218012943863868713e-01 -1.705881804227828979e-01 1.675418913364410400e-01
-3.620909526944160461e-02 1.514736562967300415e-01 -3.745690584182739258e-01 6.994280219078063965e-02 1.526841521263122559e-01 5.324438214302062988e-02 -6.551888585090637207e-02 6.671802699565887451e-02 -4.417076110839843750e-01 -2.516942918300628662e-01 6.785275787115097046e-02 -3.713646233081817627e-01 6.160648912191390991e-02 2.986579835414886475e-01 8.235027641057968140e-02 -2.401317805051803589e-01 -2.457118034362792969e-01 5.763748288154602051e-02 -2.125765681266784668e-01 -1.207482162863016129e-02 3.331674635410308838e-02 -1.823436468839645386e-02 1.901553124189376831e-01 1.634389013051986694e-01 -2.969596907496452332e-02 -6.556701660156250000e-02 -4.314263910055160522e-02 -2.207866609096527100e-01 -7.194711267948150635e-02 -6.335372105240821838e-03 4.806525260210037231e-02 2.430179156363010406e-02
1.836349219083786011e-01 -1.654545776546001434e-02 -3.024767935276031494e-01 -4.950886964797973633e-02 1.016850993037223816e-01 3.105235695838928223e-01 -1.096009686589241028e-01 -2.606921792030334473e-01 -4.310272037982940674e-01 4.507796466350555420e-02 8.903322368860244751e-02 1.565759479999542236e-01 -3.136174753308296204e-02 3.802991285920143127e-02 1.204528287053108215e-01 4.775289911776781082e-03 -1.784841418266296387e-01 2.673862688243389130e-02 9.068995714187622070e-02 -4.884219262748956680e-03 8.019733428955078125e-02 -2.224058359861373901e-01 -5.804862827062606812e-02 -2.109529227018356323e-01 3.353639692068099976e-02 -3.549410104751586914e-01 1.140225455164909363e-01 -2.361905425786972046e-01 -2.461295109242200851e-03 -1.842622160911560059e-01 2.279029190540313721e-01 -1.473861336708068848e-01
2.603675127029418945e-01 8.377577364444732666e-02 -1.534451544284820557e-01 6.074553355574607849e-02 1.475469116121530533e-02 1.980867236852645874e-02 3.289252519607543945e-02 -9.500389546155929565e-02 -3.286913633346557617e-01 8.650348335504531860e-02 -5.927746742963790894e-02 -3.587235882878303528e-02 -6.260308623313903809e-02 6.094755977392196655e-02 1.580072790384292603e-01 -2.160272151231765747e-01 -1.087977364659309387e-01 1.563341319561004639e-01 -1.933018863201141357e-01 1.200765930116176605e-02 -2.067946940660476685e-01 2.808100357651710510e-02 5.499967560172080994e-02 1.103296801447868347e-01 -4.270170927047729492e-01 -1.827917844057083130e-01 8.549600094556808472e-02 -8.661016076803207397e-02 -5.287162065505981445e-01 -1.635969132184982300e-01 -1.125711947679519653e-01 7.460664957761764526e-02
7.383059710264205933e-02 5.321046113967895508e-01 -1.008579805493354797e-01 -3.467841818928718567e-02 -2.416909784078598022e-01 3.737909495830535889e-01 -4.179155081510543823e-02 -8.473908156156539917e-02 -2.402474284172058105e-01 -4.666751995682716370e-02 1.763986945152282715e-01 -1.730917394161224365e-01 -1.012022122740745544e-01 8.866234123706817627e-02 2.306482046842575073e-01 1.614884883165359497e-01 -8.343536406755447388e-02 9.729555249214172363e-02 1.442686468362808228e-01 -1.283779442310333252e-01 9.550374746322631836e-02 7.961893081665039062e-02 4.166622832417488098e-02 -1.257382184267044067e-01 -1.427185535430908203e-01 -9.134931117296218872e-02 2.132935225963592529e-01 1.107564792037010193e-01 -1.526236254721879959e-02 -2.716251611709594727e-01 1.113610714673995972e-01 -1.224995404481887817e-01
1.695719212293624878e-01 2.953135967254638672e-01 -2.682615220546722412e-01 -1.661929488182067871e-02 -2.586697340011596680e-01 1.463382542133331299e-01 -1.966128349304199219e-01 -2.337401956319808960e-01 -2.938991487026214600e-01 2.897616028785705566e-01 7.423225790262222290e-02 -5.186643078923225403e-02 2.287911437451839447e-02 1.095118224620819092e-01 5.546821951866149902e-01 -2.932256553322076797e-03 -5.624780058860778809e-02 9.536818414926528931e-02 -2.314985543489456177e-02 8.232626132667064667e-04 -4.809772130101919174e-03 1.761573702096939087e-01 1.105862203985452652e-02 6.240914389491081238e-02 6.817861925810575485e-03 -1.526589598506689072e-02 -3.563497960567474365e-02 6.489796191453933716e-02 3.073838166892528534e-02 1.041415110230445862e-01 -1.314965486526489258e-01 -2.207548171281814575e-01
1.403493136167526245e-01 2.838196754455566406e-01 1.516353897750377655e-02 8.316883444786071777e-02 -1.860060393810272217e-01 -1.486209630966186523e-01 2.907551825046539307e-01 7.804387807846069336e-02 -1.984190642833709717e-01 -2.082774341106414795e-01 -1.857938021421432495e-01 6.562434136867523193e-02 -3.120622225105762482e-02 2.452327907085418701e-01 1.272444874048233032e-01 -2.609215304255485535e-02 -3.119549453258514404e-01 3.152033984661102295e-01 -1.540054976940155029e-01 -8.595785498619079590e-02 -2.062541618943214417e-02 4.996684193611145020e-02 1.287850588560104370e-01 -6.594546139240264893e-02 2.950502000749111176e-02 -1.064651012420654297e-01 1.646254509687423706e-01 -1.762092858552932739e-01 -1.081060022115707397e-01 -1.854495704174041748e-01 -3.279201388359069824e-01 -2.648142278194427490e-01
9.831161051988601685e-02 3.306022882461547852e-01 -1.685132980346679688e-01 -1.385813653469085693e-01 -1.932371854782104492e-01 -3.027679026126861572e-02 1.369377374649047852e-01 -7.251740992069244385e-02 -3.063323199748992920e-01 -3.613291308283805847e-02 1.416610628366470337e-01 -2.391688376665115356e-01 -3.041267096996307373e-01 1.973669975996017456e-01 4.964916035532951355e-02 -7.299637794494628906e-02 1.831011474132537842e-02 -1.177518069744110107e-01 -1.272132396697998047e-01 2.108357697725296021e-01 8.256030827760696411e-02 -1.389008164405822754e-01 1.259655207395553589e-01 7.181104272603988647e-02 6.712819635868072510e-02 -2.370432019233703613e-01 1.248074974864721298e-02 3.956555947661399841e-02 -2.518916428089141846e-01 -1.384768402203917503e-03 2.084799706935882568e-01 -4.101350903511047363e-01
4.687279164791107178e-01 1.039718613028526306e-01 -3.165904879570007324e-01 1.060323566198348999e-01 -1.634968817234039307e-02 4.467754811048507690e-02 -1.668343245983123779e-01 -1.349882334470748901e-01 -1.802030354738235474e-01 -1.852698251605033875e-02 -6.076856702566146851e-02 3.737729741260409355e-03 6.993813067674636841e-02 -3.055995143949985504e-02 1.831380277872085571e-01 -1.402350068092346191e-01 -8.230581134557723999e-02 2.339020967483520508e-01 1.844261586666107178e-01 -2.630787491798400879e-01 1.002937704324722290e-01 1.127875875681638718e-02 -1.166978031396865845e-01 1.698324531316757202e-01 -2.163984775543212891e-01 -1.918630897998809814e-01 2.091497778892517090e-01 2.489008754491806030e-01 7.839335128664970398e-03 -2.294337600469589233e-01 1.225769519805908203e-01 -1.993033140897750854e-01
5.902835726737976074e-02 1.783369034528732300e-01 5.164040252566337585e-02 2.301806956529617310e-01 -2.323574274778366089e-01 5.070512741804122925e-02 6.974520161747932434e-03 -3.193015977740287781e-02 -2.378246635198593140e-01 -2.990150451660156250e-01 -1.351650357246398926e-01 -1.815945059061050415e-01 1.509178578853607178e-01 4.161746203899383545e-01 -1.166496891528367996e-02 7.257719337940216064e-02 1.447840481996536255e-01 8.181072771549224854e-02 -1.539257466793060303e-01 -1.994471848011016846e-01 1.889936439692974091e-02 -1.346509903669357300e-01 3.999770805239677429e-02 -2.996790707111358643e-01 -1.717626154422760010e-01 -8.211821317672729492e-02 1.259865909814834595e-01 -1.024379208683967590e-01 -6.294312328100204468e-02 5.568169802427291870e-02 4.121240079402923584e-01 -1.108652204275131226e-01
4.376213997602462769e-02 1.596475839614868164e-01 -3.225909471511840820e-01 7.553305476903915405e-02 -8.679805696010589600e-02 -2.595220133662223816e-02 -1.550422608852386475e-01 -1.277340352535247803e-01 -2.068402916193008423e-01 6.466536223888397217e-02 2.484370023012161255e-01 -1.575652360916137695e-01 -3.901101052761077881e-01 2.313141971826553345e-01 1.299164593219757080e-01 3.015687316656112671e-02 -6.536789238452911377e-02 2.223757058382034302e-01 2.854206599295139313e-02 -2.232442945241928101e-01 2.603240311145782471e-01 -7.032939791679382324e-02 1.871952861547470093e-01 -1.296218633651733398e-01 2.335488330572843552e-03 -2.102016359567642212e-01 3.165195584297180176e-01 -4.444205760955810547e-02 -1.302768588066101074e-01 7.300525158643722534e-02 -1.510440111160278320e-01 1.920221000909805298e-01
8.764748275279998779e-02 5.196285992860794067e-02 -3.116961717605590820e-01 6.089217960834503174e-02 -1.808273643255233765e-01 1.220371574163436890e-01 1.479952484369277954e-01 -2.644786834716796875e-01 -1.911971718072891235e-01 -2.352373749017715454e-01 -1.600515097379684448e-02 -2.631626091897487640e-02 4.049902409315109253e-02 3.570247292518615723e-01 1.723613291978836060e-01 -3.788388371467590332e-01 -9.638302773237228394e-02 2.236212044954299927e-01 -2.733706235885620117e-01 -9.110361337661743164e-02 1.468794886022806168e-02 -1.053049117326736450e-01 -7.249131053686141968e-02 9.063550829887390137e-02 1.123392432928085327e-01 -3.137600049376487732e-02 8.959563821554183960e-02 -2.752847075462341309e-01 -3.282609581947326660e-02 -3.736314550042152405e-02 -1.666034311056137085e-01 -2.437015920877456665e-01
2.955858409404754639e-01 2.261877954006195068e-01 -2.616552710533142090e-01 3.231787681579589844e-01 -1.166445240378379822e-01 1.745965927839279175e-01 -1.742105931043624878e-01 1.506786197423934937e-01 -2.381312996149063110e-01 1.678611040115356445e-01 1.293200403451919556e-01 -1.224794462323188782e-01 2.000863701105117798e-01 2.208007499575614929e-03 4.407193958759307861e-01 5.278345197439193726e-02 -4.328092187643051147e-02 -1.743593998253345490e-02 -1.464242022484540939e-02 -1.706151068210601807e-01 8.100141771137714386e-03 -1.168733835220336914e-01 -1.539534330368041992e-01 1.972667127847671509e-01 2.021559476852416992e-01 7.603298127651214600e-02 4.746828228235244751e-02 -8.155074715614318848e-02 -1.012663841247558594e-01 -2.137874066829681396e-01 -9.150018543004989624e-02 -1.001143231987953186e-01
4.249406754970550537e-01 -1.165741458535194397e-01 -3.003064095973968506e-01 6.538538634777069092e-02 1.462991386651992798e-01 -1.441282033920288086e-01 7.450442016124725342e-02 1.290693134069442749e-01 -3.563421666622161865e-01 -6.908295303583145142e-02 9.352403692901134491e-03 -8.216217905282974243e-02 -2.286600321531295776e-01 -1.221954822540283203e-01 3.904201388359069824e-01 5.472901463508605957e-02 6.607642024755477905e-02 3.926533460617065430e-01 -6.628486514091491699e-02 -3.379969298839569092e-02 1.378466486930847168e-01 6.727504543960094452e-03 -1.014891117811203003e-01 5.480831116437911987e-02 -4.182415828108787537e-02 -1.142822206020355225e-02 7.568234950304031372e-02 -6.655000895261764526e-02 -1.386136263608932495e-01 8.634302020072937012e-02 2.110819965600967407e-01 -7.790447771549224854e-02
3.385477960109710693e-01 1.515527665615081787e-01 -2.954778075218200684e-01 8.069682866334915161e-02 -2.983428165316581726e-02 1.327501684427261353e-01 -1.188062354922294617e-01 1.715288013219833374e-01 -2.341952919960021973e-01 1.702766679227352142e-02 -1.100433245301246643e-01 -1.208276525139808655e-01 -1.907856902107596397e-03 1.236130148172378540e-01 3.473772108554840088e-02 -1.265512406826019287e-01 -1.892527192831039429e-02 3.822863996028900146e-01 -1.812744885683059692e-01 1.061301529407501221e-01 2.312411740422248840e-02 -1.022834405303001404e-01 -6.890600919723510742e-02 4.142048209905624390e-02 -3.178920149803161621e-01 -1.187057793140411377e-01 -9.027005732059478760e-02 9.693908691406250000e-02 -4.738721847534179688e-01 1.462089419364929199e-01 -7.395904511213302612e-02 4.105737898498773575e-03
5.187551379203796387e-01 2.200228422880172729e-01 2.173062972724437714e-02 6.390050798654556274e-02 -7.358984649181365967e-02 2.855072021484375000e-01 1.433712542057037354e-01 -1.773081719875335693e-01 -3.202582895755767822e-01 2.435750365257263184e-01 -2.872499264776706696e-02 8.996741846203804016e-03 -2.391879446804523468e-02 1.485662907361984253e-01 3.877722918987274170e-01 -4.894803464412689209e-02 -1.997456401586532593e-01 -2.085307054221630096e-02 1.360145118087530136e-02 1.090744510293006897e-01 1.388629078865051270e-01 1.175663061439990997e-02 -1.910310685634613037e-01 -6.663811206817626953e-02 6.381253153085708618e-02 -1.105836257338523865e-01 1.677508354187011719e-01 8.218815177679061890e-02 -1.337408423423767090e-01 5.065933242440223694e-02 -1.248999238014221191e-01 -2.788807637989521027e-02
1.501331329345703125e-01 1.412356942892074585e-01 -2.167973667383193970e-01 -1.445185542106628418e-01 -1.955875009298324585e-01 -1.022979244589805603e-01 -1.192562729120254517e-01 2.589029259979724884e-02 -4.716993495821952820e-02 4.858304187655448914e-02 5.743969604372978210e-02 -3.362357243895530701e-02 -1.189555898308753967e-01 2.645279169082641602e-01 2.930279672145843506e-01 1.214827597141265869e-01 -1.983786672353744507e-01 -1.264147311449050903e-01 9.766297042369842529e-02 -1.592422872781753540e-01 2.449785470962524414e-01 2.278107590973377228e-02 2.060173749923706055e-01 -9.632910043001174927e-02 -1.771945804357528687e-01 -3.321300745010375977e-01 2.121784538030624390e-01 -3.804943859577178955e-01 3.329724445939064026e-02 2.452715039253234863e-01 1.720169633626937866e-01 -8.603765070438385010e-02
1.536335200071334839e-01 1.466548293828964233e-01 -2.908970117568969727e-01 7.952809100970625877e-04 -4.530476778745651245e-02 1.994808390736579895e-02 1.150089278817176819e-01 2.188747525215148926e-01 -2.390407025814056396e-01 1.626989245414733887e-01 7.181228697299957275e-02 1.830143630504608154e-01 -3.085142374038696289e-02 1.365091204643249512e-01 2.407630980014801025e-01 2.364195585250854492e-01 -3.513177633285522461e-01 5.781073868274688721e-02 1.097553223371505737e-01 -8.718436956405639648e-02 5.443034321069717407e-02 3.523057103157043457e-01 1.318208873271942139e-01 -5.247478187084197998e-02 -1.277336571365594864e-02 -2.541077733039855957e-01 1.820376068353652954e-01 -2.618579268455505371e-01 -1.191602051258087158e-01 1.669126302003860474e-01 1.587563157081604004e-01 -1.537659019231796265e-01
1.753898523747920990e-02 1.161523461341857910e-01 -6.683562695980072021e-02 9.844495356082916260e-02 -1.224962547421455383e-01 -2.626719474792480469e-01 1.778039038181304932e-01 -3.156455233693122864e-02 -1.478990316390991211e-01 -3.003003634512424469e-02 6.099092215299606323e-02 -1.890050470829010010e-01 4.458740726113319397e-02 5.007438063621520996e-01 2.001019567251205444e-01 -2.453974634408950806e-01 -5.422589182853698730e-02 2.415083348751068115e-01 -1.093507558107376099e-01 4.328294843435287476e-02 5.514257773756980896e-02 1.883894763886928558e-02 -1.310167368501424789e-02 -1.038743108510971069e-01 -8.725730329751968384e-02 -2.290367186069488525e-01 2.870240509510040283e-01 -1.579191684722900391e-01 5.102832987904548645e-02 7.872393727302551270e-02 -3.271620273590087891e-01 -2.598733007907867432e-01
-1.521535497158765793e-02 -6.903487257659435272e-03 -4.171233177185058594e-01 2.082483172416687012e-01 -7.116379588842391968e-02 -1.159372851252555847e-01 1.568101197481155396e-01 -1.993030458688735962e-01 -1.926267147064208984e-01 -1.525356173515319824e-01 3.178756684064865112e-02 8.239348419010639191e-03 -1.303739547729492188e-01 4.458334743976593018e-01 2.365076839923858643e-01 -3.240008056163787842e-01 -1.679168939590454102e-01 -4.817249253392219543e-02 -1.354717612266540527e-01 -1.560089141130447388e-01 2.919919043779373169e-02 6.802780926227569580e-02 -2.326126769185066223e-02 7.507005333900451660e-02 3.266384080052375793e-02 -5.809890106320381165e-02 5.588476359844207764e-02 -1.976691335439682007e-01 -6.076658144593238831e-02 4.497194290161132812e-02 -2.673322148621082306e-02 -3.514024615287780762e-01
1.257887333631515503e-01 -1.239455714821815491e-01 -5.912358164787292480e-01 3.617163747549057007e-02 -1.192154064774513245e-01 1.939369142055511475e-01 -1.049664095044136047e-01 -1.654884517192840576e-01 -2.122089713811874390e-01 -1.557150296866893768e-02 -2.600697875022888184e-01 -1.488849055022001266e-02 5.108365416526794434e-02 9.515061229467391968e-02 1.086691617965698242e-01 -1.260529756546020508e-01 1.257669776678085327e-01 3.052082844078540802e-02 5.614828690886497498e-02 -1.499077379703521729e-01 -4.946254193782806396e-02 -8.898410946130752563e-02 1.539556235074996948e-01 6.976472586393356323e-02 2.215440617874264717e-03 -2.240269482135772705e-01 2.527557909488677979e-01 -1.076692715287208557e-01 -1.626289263367652893e-02 -2.846601419150829315e-02 3.995095789432525635e-01 -8.695977181196212769e-02
1.641035676002502441e-01 -4.350936785340309143e-02 -2.955451011657714844e-01 1.638332605361938477e-01 -1.618619412183761597e-01 1.783602088689804077e-01 2.365624606609344482e-01 -1.635236740112304688e-01 -2.509166300296783447e-01 -1.068931743502616882e-01 -4.814435914158821106e-02 -1.860788464546203613e-01 -1.830301061272621155e-02 9.813829511404037476e-02 1.851168721914291382e-01 -3.667891919612884521e-01 -1.428292989730834961e-01 1.100008711218833923e-01 -1.102911084890365601e-01 -7.554531842470169067e-02 -6.234200671315193176e-02 -2.388861328363418579e-01 -5.456687882542610168e-02 -2.468805164098739624e-01 1.020265668630599976e-01 -7.945811003446578979e-02 1.225104331970214844e-01 -1.976427435874938965e-01 1.548881679773330688e-01 -2.945420742034912109e-01 -1.317365020513534546e-01 -2.281040400266647339e-01
1.549179013818502426e-02 -1.752095110714435577e-02 -2.122344225645065308e-01 2.187848091125488281e-01 -7.346604019403457642e-02 3.549079596996307373e-02 1.451914757490158081e-01 -9.334124624729156494e-02 -3.533342182636260986e-01 -1.198912784457206726e-01 1.984695494174957275e-01 -6.411708891391754150e-02 -1.978385299444198608e-01 3.436017334461212158e-01 2.314323931932449341e-01 -3.750535249710083008e-01 -1.757841110229492188e-01 9.134575724601745605e-02 -2.130650728940963745e-01 -1.659040898084640503e-01 -1.885326653718948364e-01 -1.097278967499732971e-01 -3.624927252531051636e-02 -1.503134816884994507e-01 4.966331645846366882e-02 -1.574519872665405273e-01 -9.083156287670135498e-02 -2.512324750423431396e-01 -5.436171591281890869e-02 8.135948330163955688e-02 -4.976763203740119934e-02 -2.039837688207626343e-01
-4.701789468526840210e-02 9.082771092653274536e-02 -2.578011751174926758e-01 2.281540334224700928e-01 -2.237455248832702637e-01 6.512840837240219116e-02 3.496289253234863281e-02 -2.428747415542602539e-01 -2.380494475364685059e-01 6.353062391281127930e-02 -5.595089402049779892e-03 -2.325993478298187256e-01 -2.493703365325927734e-01 2.483351528644561768e-01 1.778295785188674927e-01 -1.788456439971923828e-01 -6.466890219599008560e-03 1.772990673780441284e-01 -2.662032544612884521e-01 -3.101317286491394043e-01 1.467675119638442993e-01 1.170651242136955261e-01 -7.544956356287002563e-02 8.625230751931667328e-03 1.414459794759750366e-01 -8.281837217509746552e-03 3.150455653667449951e-01 -1.214125975966453552e-01 -2.533954381942749023e-02 -1.860378980636596680e-01 -6.337754428386688232e-02 2.033054977655410767e-01
-6.674955040216445923e-02 1.360587868839502335e-02 -8.587796241044998169e-02 -8.621253818273544312e-02 6.838151020929217339e-04 2.228171797469258308e-03 -3.114144876599311829e-02 -1.981274783611297607e-01 -2.676826417446136475e-01 5.059266090393066406e-02 1.329440176486968994e-01 -3.443554043769836426e-01 6.285214796662330627e-03 4.507450461387634277e-01 1.876762062311172485e-01 -1.957174390554428101e-01 -1.197338700294494629e-01 2.675959169864654541e-01 -2.594481706619262695e-01 -1.492979750037193298e-02 1.072563678026199341e-01 -1.018891856074333191e-01 -1.645470261573791504e-01 -1.223558783531188965e-01 1.073309034109115601e-01 -5.437535047531127930e-02 1.262517645955085754e-03 -9.622026979923248291e-02 -3.450665473937988281e-01 1.487313807010650635e-01 1.966000068932771683e-03 -2.660280764102935791e-01
1.615691632032394409e-01 1.018978208303451538e-01 -2.411730438470840454e-01 -2.013483345508575439e-01 -2.269877642393112183e-01 2.792931497097015381e-01 -4.036431759595870972e-02 1.448595672845840454e-01 1.282576322555541992e-01 -3.965803980827331543e-02 -2.707903385162353516e-01 -2.328116446733474731e-01 1.256455034017562866e-01 1.001380011439323425e-01 4.528730213642120361e-01 -1.834106147289276123e-01 -1.702271103858947754e-01 1.575420349836349487e-01 -9.114942699670791626e-02 9.447094053030014038e-02 1.023254543542861938e-01 -2.699163556098937988e-01 4.483683034777641296e-02 -1.282972693443298340e-01 2.359481342136859894e-02 -1.162820979952812195e-01 2.566165328025817871e-01 -1.605562567710876465e-01 -1.451547443866729736e-01 -2.924254222307354212e-04 -4.930917918682098389e-02 -2.302401512861251831e-02
1.843914389610290527e-01 -1.089219283312559128e-02 -3.772893548011779785e-01 7.406726479530334473e-02 -7.528732717037200928e-02 -5.172754079103469849e-02 3.079858422279357910e-02 -2.784494310617446899e-02 -2.948460578918457031e-01 -5.318050086498260498e-02 7.363881170749664307e-02 1.799321621656417847e-01 -1.866505444049835205e-01 2.794786393642425537e-01 1.293404996395111084e-01 8.771319687366485596e-02 -1.210586279630661011e-01 2.648286521434783936e-01 -1.790238171815872192e-01 -3.019163198769092560e-02 -2.782403528690338135e-01 -4.311203211545944214e-02 -5.897618830204010010e-02 1.306696608662605286e-02 -3.314655274152755737e-02 -2.410491108894348145e-01 -5.766737461090087891e-02 2.329904139041900635e-01 -2.897755503654479980e-01 8.118755184113979340e-03 3.525843620300292969e-01 1.311846524477005005e-01
2.581384405493736267e-02 1.081137582659721375e-01 -2.324583530426025391e-01 1.497118026018142700e-01 -4.057783633470535278e-02 1.142570674419403076e-01 1.206794604659080505e-01 -4.009026568382978439e-03 -2.803137600421905518e-01 1.043582856655120850e-01 8.364841341972351074e-02 -1.102115809917449951e-01 8.695162832736968994e-02 2.490979731082916260e-01 1.204369887709617615e-01 -1.643780171871185303e-01 -2.846083343029022217e-01 3.757736980915069580e-01 -2.956507205963134766e-01 1.852996833622455597e-02 -7.254755496978759766e-02 4.406720027327537537e-02 -1.949277222156524658e-01 -2.705083489418029785e-01 -1.129961851984262466e-02 -8.802992850542068481e-02 -2.724560722708702087e-02 -1.036186218261718750e-01 -1.307015269994735718e-01 3.186505138874053955e-01 -5.529445782303810120e-02 -3.046247959136962891e-01
-1.212532282806932926e-03 1.156141310930252075e-01 -5.826579332351684570e-01 -6.064946204423904419e-02 -1.853543519973754883e-01 3.584819659590721130e-02 -1.110412552952766418e-01 -7.407377124764025211e-04 -2.036901861429214478e-01 1.191753745079040527e-01 -2.101232707500457764e-01 -3.399877110496163368e-03 -6.531936675310134888e-02 4.517495259642601013e-02 4.968589544296264648e-02 -2.019026502966880798e-02 1.013937592506408691e-01 2.061592340469360352e-01 4.260405525565147400e-02 2.150665223598480225e-02 -8.089286834001541138e-02 -1.223330646753311157e-01 3.199029862880706787e-01 -1.142323538661003113e-01 2.517158389091491699e-01 -1.824345290660858154e-01 5.609018728137016296e-02 -1.069321706891059875e-01 -2.898420691490173340e-01 -1.704605966806411743e-01 1.847775727510452271e-01 -1.899050474166870117e-01
-8.157173544168472290e-02 2.273563146591186523e-01 -2.433223724365234375e-01 -6.944106519222259521e-02 -1.240531653165817261e-01 -3.010751493275165558e-02 -1.851605325937271118e-01 -2.867749631404876709e-01 -1.536502540111541748e-01 2.111145406961441040e-01 1.703483611345291138e-01 -5.495079606771469116e-02 -1.854980289936065674e-01 1.900954097509384155e-01 1.721642911434173584e-01 1.359536405652761459e-02 2.225267440080642700e-01 2.084927260875701904e-01 -2.315248548984527588e-01 -2.225515693426132202e-01 1.482636332511901855e-01 -1.217224523425102234e-01 5.240486934781074524e-03 -2.270232327282428741e-02 -1.037622690200805664e-01 1.049604360014200211e-02 3.638885021209716797e-01 -2.617689073085784912e-01 -2.766636312007904053e-01 1.771104522049427032e-02 3.275762498378753662e-02 1.449643075466156006e-01
2.837724983692169189e-01 2.730371952056884766e-01 -4.473056495189666748e-01 8.420561254024505615e-02 -2.472026795148849487e-01 -4.916009679436683655e-02 -9.171929955482482910e-02 -2.303699254989624023e-01 -1.188518702983856201e-01 1.860464066267013550e-01 -2.054783403873443604e-01 -1.663562059402465820e-01 -3.015097975730895996e-02 1.308939754962921143e-01 2.991133034229278564e-01 -1.989037692546844482e-01 -4.470580443739891052e-02 -8.788852021098136902e-03 -5.844777449965476990e-02 2.982790954411029816e-02 -1.449734419584274292e-01 -2.623643912374973297e-02 -1.261614561080932617e-01 -2.699254453182220459e-01 -1.788595505058765411e-02 -4.318917915225028992e-02 7.325212657451629639e-02 -4.951241984963417053e-02 1.433738172054290771e-01 -8.247973024845123291e-02 3.046443164348602295e-01 -5.852325703017413616e-04
7.340195775032043457e-02 4.770466089248657227e-01 -1.810940504074096680e-01 1.091770604252815247e-01 -1.870194375514984131e-01 2.705621719360351562e-02 6.798929721117019653e-02 -2.358396071940660477e-03 -5.156502127647399902e-02 -3.456155955791473389e-01 -2.414383143186569214e-01 1.741096675395965576e-01 1.648400574922561646e-01 2.137064635753631592e-01 1.462986469268798828e-01 -6.204951927065849304e-02 -7.448076456785202026e-02 1.195582970976829529e-01 9.052021056413650513e-02 -1.661604493856430054e-01 1.627652943134307861e-01 9.807437658309936523e-02 -9.615499526262283325e-02 -2.396805882453918457e-01 -1.651861071586608887e-01 -2.577716112136840820e-01 4.604922607541084290e-02 -7.679864764213562012e-02 -2.806260287761688232e-01 -1.013399139046669006e-01 1.860341243445873260e-02 -1.536525040864944458e-01
1.188087910413742065e-01 4.011110067367553711e-01 -1.483872234821319580e-01 -8.034604042768478394e-02 -4.998865351080894470e-02 -2.321089245378971100e-02 6.791956722736358643e-02 3.065047494601458311e-04 -2.857221961021423340e-01 -1.617949753999710083e-01 -1.255979388952255249e-01 -2.169943004846572876e-01 4.541090223938226700e-03 1.140025034546852112e-01 -6.511508673429489136e-02 -8.269449323415756226e-02 -4.162840917706489563e-02 4.897238314151763916e-02 3.567721927538514137e-03 -1.366195529699325562e-01 1.889419108629226685e-01 -1.713829934597015381e-01 -3.429848253726959229e-01 -1.382787972688674927e-01 -2.841815948486328125e-01 -1.909822821617126465e-01 -2.682683058083057404e-02 8.029948174953460693e-02 -4.303431212902069092e-01 1.004933416843414307e-01 -1.025364696979522705e-01 -1.981139779090881348e-01
-1.000612042844295502e-02 1.853201091289520264e-01 -8.680822700262069702e-02 1.615579277276992798e-01 -2.735058590769767761e-02 2.794522345066070557e-01 -1.279648095369338989e-01 -9.590832889080047607e-02 -2.799735665321350098e-01 -5.981114879250526428e-02 3.906226158142089844e-02 -1.486247926950454712e-01 -6.932032853364944458e-02 1.786654442548751831e-01 1.667158007621765137e-01 -2.158866077661514282e-01 -1.173889338970184326e-01 -1.292330324649810791e-01 -1.411149203777313232e-01 -1.526857167482376099e-01 1.262483298778533936e-01 -1.190837696194648743e-01 -2.903858125209808350e-01 2.003891021013259888e-01 -1.332538276910781860e-01 -8.207882940769195557e-02 1.774981170892715454e-01 -4.869058132171630859e-01 -3.073113970458507538e-02 -3.716429322957992554e-02 -5.846862494945526123e-02 -2.892609834671020508e-01
5.423711240291595459e-02 2.077826112508773804e-01 -2.227489352226257324e-01 1.994158476591110229e-01 -1.530145555734634399e-01 -6.020478904247283936e-02 -1.519693136215209961e-01 -1.207674220204353333e-01 1.446885466575622559e-01 -1.757697463035583496e-01 -9.029500931501388550e-02 -1.108634471893310547e-01 2.560175061225891113e-01 2.283340096473693848e-01 1.006455123424530029e-01 2.325848676264286041e-02 7.426169514656066895e-02 3.543627262115478516e-01 -2.523062825202941895e-01 8.365755528211593628e-02 3.630037605762481689e-02 -6.405429542064666748e-02 -4.945973865687847137e-03 -1.542144641280174255e-02 -2.141290903091430664e-01 -2.219918929040431976e-02 2.962851226329803467e-01 -1.251668930053710938e-01 -2.221920192241668701e-01 -3.358137607574462891e-01 2.042656838893890381e-01 -1.951147168874740601e-01
1.820186525583267212e-01 1.510369330644607544e-01 -3.050792813301086426e-01 2.162536978721618652e-01 -2.064294964075088501e-01 2.234446257352828979e-01 2.165988534688949585e-01 -2.641245722770690918e-01 -2.286815196275711060e-01 1.226192116737365723e-01 -1.068850141018629074e-02 -1.166557371616363525e-01 -9.654165059328079224e-02 1.246341913938522339e-01 1.709417551755905151e-01 -4.806434810161590576e-01 1.141791194677352905e-01 8.958627283573150635e-02 -1.723791658878326416e-01 4.705176502466201782e-02 -6.212823465466499329e-02 -6.427818536758422852e-02 7.410092651844024658e-02 -1.153258979320526123e-01 3.126924857497215271e-02 -1.875123530626296997e-01 -4.218959808349609375e-02 -2.767804861068725586e-01 1.564251035451889038e-01 -8.039926737546920776e-02 -6.016997247934341431e-02 -8.710614638403058052e-04
3.382312059402465820e-01 -8.971887081861495972e-02 -4.095591604709625244e-01 1.746464967727661133e-01 2.191206812858581543e-02 2.022229693830013275e-02 5.083660408854484558e-02 1.088562905788421631e-01 -2.135280668735504150e-01 -1.897585541009902954e-01 -1.163628026843070984e-01 -2.365975230932235718e-01 -1.949715465307235718e-01 8.865105360746383667e-02 1.193964928388595581e-01 -3.536182940006256104e-01 1.122964695096015930e-01 8.154799789190292358e-02 -2.331254780292510986e-01 3.857586905360221863e-02 -2.143893539905548096e-01 9.213942103087902069e-03 -1.800111383199691772e-01 -5.208698660135269165e-02 -1.889392435550689697e-01 -2.702824175357818604e-01 1.325937360525131226e-01 -1.574837416410446167e-01 4.939033463597297668e-02 -3.229140490293502808e-02 5.401965230703353882e-02 1.178869456052780151e-01
-2.239330857992172241e-01 6.956467777490615845e-02 -7.528306543827056885e-02 1.463221665471792221e-02 -3.620654344558715820e-01 1.108667626976966858e-01 1.342354249209165573e-02 1.580427289009094238e-01 -1.670987159013748169e-01 -2.102630585432052612e-02 2.443561702966690063e-01 -1.101090386509895325e-01 -9.377497434616088867e-02 5.376235395669937134e-02 3.390209674835205078e-01 4.858059436082839966e-02 -2.133333534002304077e-01 1.564768403768539429e-01 -2.660535871982574463e-01 1.329899579286575317e-01 3.222787082195281982e-01 1.029769405722618103e-01 2.057718858122825623e-02 -5.052491649985313416e-02 -1.810740977525711060e-01 -1.562206596136093140e-01 2.565396726131439209e-01 -1.370915323495864868e-01 6.017063930630683899e-02 9.904249012470245361e-02 2.395521402359008789e-01 -2.299773842096328735e-01
2.086831629276275635e-01 3.785675168037414551e-01 -1.284173130989074707e-01 -4.863808304071426392e-02 -3.820866048336029053e-01 5.062953010201454163e-02 -3.056560456752777100e-02 -1.789614409208297729e-01 -2.063884958624839783e-02 -6.852462887763977051e-02 -6.922516971826553345e-02 -3.651412129402160645e-01 -5.914384126663208008e-02 1.636158227920532227e-01 2.587039470672607422e-01 7.446286827325820923e-02 -1.167917326092720032e-01 -1.165239289402961731e-01 -2.808648943901062012e-01 -4.050853103399276733e-02 2.241119742393493652e-01 -1.693404316902160645e-01 -1.174181476235389709e-01 -1.061647161841392517e-01 -8.484522253274917603e-02 -3.033166229724884033e-01 -9.826122224330902100e-02 -7.015734165906906128e-02 8.202754706144332886e-02 -1.125166118144989014e-01 -1.347586065530776978e-01 -6.127056479454040527e-02
2.600835561752319336e-01 1.638907492160797119e-01 -3.688164055347442627e-01 2.715946435928344727e-01 -2.502502799034118652e-01 3.269322216510772705e-02 -7.100871298462152481e-04 -1.730752587318420410e-01 -2.801151573657989502e-01 1.357957720756530762e-01 -2.410457842051982880e-02 -4.675817117094993591e-02 -3.330931067466735840e-01 5.897988379001617432e-02 -1.097963824868202209e-01 -6.495229899883270264e-02 -1.356743872165679932e-01 7.321095466613769531e-02 3.687500581145286560e-02 -1.673507541418075562e-01 3.473666012287139893e-01 3.527890145778656006e-02 1.184430122375488281e-01 2.914810180664062500e-02 -1.979352980852127075e-01 -1.075212098658084869e-02 2.414403110742568970e-01 -1.192872077226638794e-01 -9.817865490913391113e-02 1.928412765264511108e-01 -1.395047307014465332e-01 6.046844646334648132e-02
1.126666143536567688e-01 2.436888664960861206e-01 -1.400391012430191040e-01 1.467609703540802002e-01 -1.982518285512924194e-01 1.041385456919670105e-01 -3.098624944686889648e-01 -1.695562712848186493e-02 -2.171949148178100586e-01 1.266683191061019897e-01 -4.901421815156936646e-02 -5.146424099802970886e-02 -1.062089949846267700e-01 1.061024963855743408e-01 7.568439841270446777e-02 -1.316816359758377075e-01 -4.318928122520446777e-01 5.362854152917861938e-02 -3.252916038036346436e-02 -1.061347499489784241e-01 -8.844675868749618530e-02 9.516853839159011841e-02 2.965760231018066406e-02 -1.015655230730772018e-02 -3.347178399562835693e-01 -6.415547430515289307e-02 2.689076066017150879e-01 5.393147002905607224e-03 -4.521341323852539062e-01 -4.416400566697120667e-02 -1.091169491410255432e-01 8.848231285810470581e-03
3.880524635314941406e-02 1.435574740171432495e-01 -2.359815090894699097e-01 -1.106993760913610458e-02 -2.432050406932830811e-01 4.913828521966934204e-02 -2.400832325220108032e-01 1.016003042459487915e-01 -1.746518164873123169e-01 1.972390562295913696e-01 -8.204390108585357666e-02 -2.035117745399475098e-01 -8.006430417299270630e-02 1.431836485862731934e-01 1.252042204141616821e-01 -2.475233189761638641e-02 -3.733452782034873962e-02 -8.848501741886138916e-02 3.765088021755218506e-01 -7.869560271501541138e-02 2.320659458637237549e-01 5.392536520957946777e-02 1.035488843917846680e-01 -2.535793185234069824e-01 4.327586293220520020e-02 -3.754236996173858643e-01 6.452671438455581665e-02 -1.997060030698776245e-01 -1.440735757350921631e-01 6.586989760398864746e-02 1.859038881957530975e-02 -3.612867891788482666e-01
-2.508973479270935059e-01 6.274243444204330444e-02 -1.151951327919960022e-01 -3.092471882700920105e-02 -9.798615425825119019e-02 -1.200075522065162659e-01 -8.487981557846069336e-02 1.061361879110336304e-01 -2.047897428274154663e-01 4.519267380237579346e-01 -2.090313285589218140e-02 -1.682641804218292236e-01 -8.837450295686721802e-02 2.515135407447814941e-01 1.727419048547744751e-01 -5.223496630787849426e-02 -1.601444184780120850e-01 1.068466976284980774e-01 -1.505694091320037842e-01 -3.621106743812561035e-01 5.045331642031669617e-02 -5.944114178419113159e-02 -2.127997428178787231e-01 -5.296663194894790649e-02 -1.691410839557647705e-01 -3.549487888813018799e-01 7.886580377817153931e-02 -7.923611253499984741e-02 -1.030151546001434326e-01 -1.903053373098373413e-01 1.558299511671066284e-01 -1.209087073802947998e-01
9.310390800237655640e-02 1.404791176319122314e-01 -1.936295330524444580e-01 2.582405507564544678e-01 -1.803714334964752197e-01 7.119157165288925171e-02 1.137670055031776428e-01 -3.047374486923217773e-01 -3.313548564910888672e-01 1.640632376074790955e-02 9.294450283050537109e-02 -2.856011390686035156e-01 -1.905284821987152100e-01 9.423235803842544556e-02 2.373201102018356323e-01 -1.172159165143966675e-01 1.389882117509841919e-01 2.090657353401184082e-01 -3.622800707817077637e-01 -3.747209906578063965e-02 1.020400524139404297e-01 -1.825056597590446472e-02 -4.636330064386129379e-03 1.337455213069915771e-02 1.527820378541946411e-01 7.840232551097869873e-02 3.380896151065826416e-01 -7.878753542900085449e-02 1.936337724328041077e-02 -1.756148487329483032e-01 -1.181074529886245728e-01 8.188144117593765259e-02
3.125645816326141357e-01 5.503484979271888733e-02 -2.320583611726760864e-01 -1.658259630203247070e-01 -7.076775655150413513e-03 -7.111810147762298584e-02 1.518892496824264526e-02 -8.414427936077117920e-02 -2.879395186901092529e-01 -9.095583856105804443e-02 -1.957907825708389282e-01 1.181310862302780151e-01 -1.713036745786666870e-01 3.583705723285675049e-01 2.127344161272048950e-01 -2.766682207584381104e-01 4.047229886054992676e-02 7.677017897367477417e-02 -2.184831053018569946e-01 -1.111446917057037354e-01 -2.815353125333786011e-02 2.473101019859313965e-03 9.112662822008132935e-02 -6.499202549457550049e-02 -4.898352548480033875e-02 -1.802129149436950684e-01 3.811083734035491943e-02 -1.542211174964904785e-01 1.349263787269592285e-01 1.942726820707321167e-01 3.686151504516601562e-01 2.226577103137969971e-01
1.844962984323501587e-01 -6.740884855389595032e-03 -5.669469237327575684e-01 1.946837268769741058e-02 -5.952638015151023865e-02 2.087827324867248535e-01 -5.454747751355171204e-02 -1.929663568735122681e-01 -1.690390855073928833e-01 -3.699707984924316406e-02 1.161507982760667801e-02 -1.280576735734939575e-01 6.612925231456756592e-02 2.734617888927459717e-01 -2.441783621907234192e-02 -3.970036804676055908e-01 7.768362015485763550e-02 1.236742809414863586e-01 -1.957864761352539062e-01 1.988205872476100922e-02 5.083712190389633179e-02 1.207790598273277283e-01 -9.202339500188827515e-02 -1.294767856597900391e-01 -1.581550687551498413e-01 -1.972659528255462646e-01 2.363612130284309387e-02 -2.090869396924972534e-01 1.310073137283325195e-01 7.846335321664810181e-02 3.015045449137687683e-02 1.950126290321350098e-01
8.521898090839385986e-02 3.116669058799743652e-01 -3.653014600276947021e-01 6.977688521146774292e-02 -1.146259065717458725e-02 -1.639663875102996826e-01 1.787905842065811157e-01 -2.470825240015983582e-02 -1.179304644465446472e-01 -2.717001549899578094e-02 2.779369950294494629e-01 -2.275571376085281372e-01 -2.150462269783020020e-01 2.281517237424850464e-01 1.030375510454177856e-01 -1.286332905292510986e-01 -1.594936475157737732e-02 1.779121607542037964e-01 8.677488192915916443e-03 -3.368479609489440918e-01 1.247829869389533997e-01 -5.131632089614868164e-02 1.178707852959632874e-01 -1.483552753925323486e-01 -9.905152022838592529e-02 -9.767645597457885742e-02 3.129664063453674316e-01 3.142384439706802368e-02 -2.595055401325225830e-01 3.346939012408256531e-02 -1.782805472612380981e-01 1.023021042346954346e-01
1.010932847857475281e-01 -1.574296355247497559e-01 -6.867563724517822266e-02 -4.293307662010192871e-02 -2.877371609210968018e-01 3.632489740848541260e-01 7.455439120531082153e-02 -3.939529061317443848e-01 -1.612122207880020142e-01 -3.252662718296051025e-02 9.192455559968948364e-02 -7.951763272285461426e-02 -1.066484376788139343e-01 5.497567355632781982e-02 1.971522271633148193e-01 -2.615403532981872559e-01 8.779225498437881470e-02 2.827713489532470703e-01 -8.504918962717056274e-02 -2.522882074117660522e-02 9.305290132761001587e-02 -4.525220394134521484e-02 1.038191467523574829e-01 1.378127485513687134e-01 1.767272315919399261e-02 -6.691434979438781738e-02 2.465322613716125488e-01 -3.762485384941101074e-01 -1.818882972002029419e-01 1.509151905775070190e-01 -2.556463144719600677e-02 -1.406771540641784668e-01
-5.410118773579597473e-02 8.153430372476577759e-02 -1.727834343910217285e-02 1.474929600954055786e-01 7.783845812082290649e-02 -2.752542495727539062e-02 2.660086611285805702e-03 -1.812897473573684692e-01 -3.507663905620574951e-01 4.843609333038330078e-01 -3.532544896006584167e-02 -2.637353837490081787e-01 -1.471294760704040527e-01 2.852783799171447754e-01 1.539669930934906006e-01 1.377691235393285751e-02 -1.757687628269195557e-01 -9.945631027221679688e-03 -2.855829149484634399e-02 -3.076437115669250488e-02 -9.894155710935592651e-02 -9.873884171247482300e-02 -1.842847466468811035e-01 7.869725674390792847e-02 -1.732841581106185913e-01 -3.334146142005920410e-01 2.199100106954574585e-01 -9.398949891328811646e-02 -1.515125855803489685e-02 -1.324552893638610840e-01 1.461187005043029785e-01 -2.082052230834960938e-01
-1.642763800919055939e-02 -9.859941899776458740e-02 -2.596840560436248779e-01 -1.596591994166374207e-02 -1.824782937765121460e-01 -1.708207279443740845e-01 -2.300896123051643372e-02 8.853474259376525879e-02 -1.872123479843139648e-01 -7.919394224882125854e-02 2.433710247278213501e-01 -1.566770225763320923e-01 1.251450031995773315e-01 2.957311272621154785e-01 2.928679585456848145e-01 -9.764951467514038086e-02 2.050683051347732544e-01 2.455489486455917358e-01 1.946527659893035889e-01 -1.780380010604858398e-01 -3.044062666594982147e-02 -1.024298220872879028e-01 -6.744945794343948364e-02 2.664754986763000488e-01 -2.942765057086944580e-01 -3.626429736614227295e-01 -1.012124307453632355e-02 9.934769943356513977e-03 -1.325352489948272705e-01 1.589613705873489380e-01 -1.963867060840129852e-02 -8.664747327566146851e-02
1.988532841205596924e-01 2.782593369483947754e-01 -4.018441736698150635e-01 2.010700553655624390e-01 -1.102486252784729004e-01 2.208782732486724854e-01 8.284889161586761475e-02 -1.048864722251892090e-01 -1.683095693588256836e-01 1.866914480924606323e-01 -1.209099367260932922e-01 -1.554686278104782104e-01 -8.020769804716110229e-02 1.373561620712280273e-01 2.837756574153900146e-01 -6.469723582267761230e-02 -6.082528084516525269e-02 -1.221392378211021423e-01 -1.021667942404747009e-01 -8.600248396396636963e-02 -2.142136842012405396e-01 -2.298139967024326324e-02 -8.368364535272121429e-03 3.977640531957149506e-03 1.641296744346618652e-01 -4.135648012161254883e-01 -2.533432282507419586e-02 -1.129716336727142334e-01 1.108634993433952332e-01 1.699459850788116455e-01 1.916873753070831299e-01 -1.344591677188873291e-01
-8.796752244234085083e-02 -3.327644243836402893e-02 -3.783037662506103516e-01 1.885636299848556519e-01 -2.406203299760818481e-01 -9.421660006046295166e-02 2.737137302756309509e-02 -1.393524855375289917e-01 -4.054679572582244873e-01 -1.024286970496177673e-01 -6.897249817848205566e-02 -1.512078940868377686e-01 -1.260495036840438843e-01 2.204888761043548584e-01 4.194854795932769775e-01 -4.551316052675247192e-02 1.737555414438247681e-01 1.946622133255004883e-02 -2.055866457521915436e-02 5.505959689617156982e-02 2.589087933301925659e-02 3.853772580623626709e-02 -2.196700684726238251e-02 1.893429309129714966e-01 4.663884756155312061e-04 -5.284475162625312805e-02 3.506495952606201172e-01 -4.997853189706802368e-02 -2.003104984760284424e-01 -6.794385612010955811e-02 -9.915705025196075439e-02 1.585852503776550293e-01
1.959352791309356689e-01 -8.733222261071205139e-03 -2.112552076578140259e-01 2.131360210478305817e-02 -1.725674569606781006e-01 3.839527443051338196e-02 -8.403187617659568787e-03 -2.785611450672149658e-01 -3.488246798515319824e-01 9.772150218486785889e-02 -8.964092284440994263e-02 -2.892846465110778809e-01 1.288793385028839111e-01 -5.548705160617828369e-02 6.361193209886550903e-02 2.539568245410919189e-01 -1.202031075954437256e-01 1.061885952949523926e-01 -8.928292244672775269e-02 -1.941409707069396973e-01 -8.260688185691833496e-02 -1.289731115102767944e-01 -2.424053661525249481e-02 -7.435738295316696167e-02 8.512604981660842896e-02 -3.839392662048339844e-01 1.820395886898040771e-01 -2.306825518608093262e-01 2.036335878074169159e-02 -2.406527996063232422e-01 3.096688985824584961e-01 1.254600193351507187e-02
7.588211447000503540e-02 3.728677928447723389e-01 -1.798573732376098633e-01 3.305864632129669189e-01 8.024519681930541992e-02 3.153012320399284363e-02 2.477097557857632637e-03 2.861533500254154205e-02 -5.447303652763366699e-01 -8.153354376554489136e-02 2.512963712215423584e-01 -2.109922766685485840e-01 8.969864994287490845e-02 1.333387792110443115e-01 9.969765692949295044e-02 -6.782565265893936157e-02 2.119146287441253662e-02 -6.366360187530517578e-02 -1.632717847824096680e-01 -1.005782559514045715e-01 7.538057863712310791e-02 4.191101714968681335e-02 -2.806207397952675819e-03 2.141433805227279663e-01 -5.263404548168182373e-02 2.702494896948337555e-02 -5.972445011138916016e-02 -2.861097455024719238e-01 -1.405879110097885132e-01 1.756648123264312744e-01 -7.769312709569931030e-02 1.172178238630294800e-01
1.146845668554306030e-01 7.520045340061187744e-02 -2.064409255981445312e-01 2.335647344589233398e-01 -6.070860475301742554e-02 4.299424588680267334e-01 3.612336516380310059e-02 -1.266406029462814331e-01 -2.901237010955810547e-01 6.498564034700393677e-02 9.568269597366452217e-04 -6.605550646781921387e-02 1.078259274363517761e-01 -9.156157821416854858e-02 1.639128029346466064e-01 -3.858580589294433594e-01 9.557869285345077515e-02 1.770577579736709595e-01 -2.178531140089035034e-01 -4.485795646905899048e-02 -3.549397736787796021e-02 -4.633686039596796036e-03 2.875131554901599884e-02 -2.051891684532165527e-01 1.692351698875427246e-01 -3.952278196811676025e-01 8.557508140802383423e-02 -8.774469047784805298e-02 1.432935893535614014e-01 -8.813831955194473267e-03 -6.771618872880935669e-02 -1.743234097957611084e-01
3.604834154248237610e-02 7.678180932998657227e-02 -2.098051011562347412e-01 1.762375831604003906e-01 -9.650743566453456879e-03 1.238385364413261414e-01 1.075167879462242126e-01 -9.394646435976028442e-02 -3.815114796161651611e-01 -8.086557686328887939e-02 6.988994032144546509e-02 -3.497976362705230713e-01 -3.205572068691253662e-01 1.284821778535842896e-01 3.929451107978820801e-01 -1.142064407467842102e-01 5.590461194515228271e-02 1.885656565427780151e-01 2.803876064717769623e-02 4.523256048560142517e-02 1.668539047241210938e-01 -2.937957085669040680e-02 -3.125777542591094971e-01 -4.044152051210403442e-02 -1.717564766295254230e-03 3.115453384816646576e-02 2.750021517276763916e-01 1.350012491457164288e-03 -1.339970827102661133e-01 -4.744071140885353088e-02 6.814224272966384888e-02 2.117937952280044556e-01
-1.546153449453413486e-03 1.822118014097213745e-01 -3.429863750934600830e-01 2.468852251768112183e-01 2.584080398082733154e-02 1.420288234949111938e-01 -8.311324566602706909e-02 -1.634471416473388672e-01 -1.715416163206100464e-01 -1.186189875006675720e-01 3.922996670007705688e-02 -1.713918894529342651e-01 3.572778031229972839e-02 1.867045760154724121e-01 2.435844689607620239e-01 -1.021086350083351135e-01 4.562287032604217529e-02 4.537194967269897461e-03 -1.435859054327011108e-01 -2.019462138414382935e-01 -8.482474833726882935e-02 5.591925233602523804e-02 -1.242470294237136841e-01 2.541625499725341797e-01 -5.444210395216941833e-02 -1.534974873065948486e-01 2.346225529909133911e-01 -4.528340995311737061e-01 2.126155886799097061e-03 -9.996795654296875000e-02 -1.625931411981582642e-01 -2.766047418117523193e-01
5.405362695455551147e-02 2.541810870170593262e-01 -4.391478896141052246e-01 -4.333401098847389221e-02 4.119424521923065186e-02 2.044684290885925293e-01 -3.509407117962837219e-02 -1.511190533638000488e-01 -1.723331212997436523e-01 1.285142302513122559e-01 6.155965849757194519e-02 8.121497184038162231e-02 6.697368621826171875e-02 6.654648482799530029e-02 2.400628477334976196e-01 1.112617552280426025e-01 -2.773109823465347290e-02 2.193447500467300415e-01 -7.715249434113502502e-03 -2.604788243770599365e-01 2.333382815122604370e-01 4.647001251578330994e-02 4.041415452957153320e-01 -4.043929651379585266e-02 -1.377760916948318481e-01 -1.199060827493667603e-01 -9.240715950727462769e-02 -2.108276486396789551e-01 9.457144886255264282e-02 -2.042258232831954956e-01 2.383897602558135986e-01 -4.954373091459274292e-02
-4.247758537530899048e-02 3.274833858013153076e-01 -3.305557370185852051e-01 3.695744648575782776e-02 -1.245495304465293884e-01 -1.883463114500045776e-01 -1.971531957387924194e-01 -1.954049766063690186e-01 -1.806014329195022583e-01 -7.324374467134475708e-02 2.492035627365112305e-01 -3.491117432713508606e-02 -1.979463249444961548e-01 1.493618935346603394e-01 1.996286809444427490e-01 6.720408797264099121e-02 -5.363628268241882324e-02 3.283809721469879150e-01 -9.022552520036697388e-02 -2.634862959384918213e-01 1.486417949199676514e-01 -1.942671649158000946e-02 1.547526866197586060e-01 1.464468613266944885e-02 -8.699908852577209473e-02 -2.149458602070808411e-02 2.547760903835296631e-01 -9.017059206962585449e-02 -1.687570363283157349e-01 2.220138758420944214e-01 -4.161185771226882935e-02 2.227805554866790771e-01
3.055510222911834717e-01 3.372172713279724121e-01 -2.603924274444580078e-01 2.796477079391479492e-02 -8.675248175859451294e-02 2.651589512825012207e-01 -1.932812184095382690e-01 -2.352395057678222656e-01 -1.047738492488861084e-01 7.334687560796737671e-02 1.013454142957925797e-02 6.189523264765739441e-03 -8.203941583633422852e-02 -2.163597382605075836e-02 -3.137262072414159775e-03 2.850327640771865845e-02 -4.344260692596435547e-02 -1.252809762954711914e-01 -2.278748154640197754e-01 5.649926606565713882e-03 -1.444749832153320312e-01 1.109644472599029541e-01 -4.882618412375450134e-02 1.880512945353984833e-02 -9.400288015604019165e-02 -4.783310294151306152e-01 2.793993353843688965e-01 8.513850718736648560e-02 -7.710116356611251831e-02 1.549242734909057617e-01 1.430673897266387939e-01 -2.246280163526535034e-01
-1.064428761601448059e-01 2.320704236626625061e-02 -1.303647607564926147e-01 7.979170978069305420e-02 -3.750522136688232422e-01 2.839198708534240723e-01 -7.062818855047225952e-02 -3.269364237785339355e-01 -1.168981716036796570e-01 -6.515997648239135742e-02 2.418224886059761047e-02 -4.955969750881195068e-02 -8.386682718992233276e-02 7.199760526418685913e-02 4.143441915512084961e-01 -5.776901915669441223e-02 5.312329158186912537e-02 3.096263706684112549e-01 -2.761941254138946533e-01 2.277555502951145172e-02 -1.287019252777099609e-01 9.525340795516967773e-02 3.132779523730278015e-02 2.054573595523834229e-01 2.231981009244918823e-01 -1.814093440771102905e-01 1.617569625377655029e-01 -7.372591644525527954e-02 -1.630472987890243530e-01 1.682222932577133179e-01 -9.942698478698730469e-02 -3.327248850837349892e-03
2.677104175090789795e-01 -6.768100708723068237e-02 -2.175805717706680298e-01 -6.940884888172149658e-02 -3.189317137002944946e-02 -1.570535898208618164e-01 -6.774134933948516846e-02 2.780066989362239838e-02 -1.078073829412460327e-01 9.822124242782592773e-02 2.074348926544189453e-01 -2.494733482599258423e-01 -8.770065754652023315e-02 1.720279753208160400e-01 1.925888806581497192e-01 -1.219938248395919800e-01 -1.744909435510635376e-01 2.430611476302146912e-02 -1.282053440809249878e-01 -2.423362284898757935e-01 2.189238369464874268e-01 -1.631588935852050781e-01 1.374571025371551514e-01 -1.548710316419601440e-01 -1.275635808706283569e-01 -1.881966292858123779e-01 2.946424484252929688e-01 6.720472127199172974e-02 -2.367943078279495239e-01 2.354357540607452393e-01 -3.828732669353485107e-01 2.950930735096335411e-03
2.915972173213958740e-01 -1.198581885546445847e-02 -1.165297403931617737e-01 4.587243311107158661e-04 -8.819968998432159424e-02 1.507940888404846191e-01 1.294902712106704712e-01 1.705539785325527191e-02 -1.832037866115570068e-01 6.519077718257904053e-02 -5.538466572761535645e-02 5.506322532892227173e-02 2.277513146400451660e-01 3.029285669326782227e-01 4.617624282836914062e-01 -8.821879327297210693e-02 -7.213011384010314941e-02 -2.329479604959487915e-01 -2.495167851448059082e-01 3.250928362831473351e-03 1.732135117053985596e-01 -2.808224856853485107e-01 -1.102324649691581726e-01 -1.447639465332031250e-01 -2.390743046998977661e-01 -1.757157593965530396e-01 1.053991988301277161e-01 -1.422394067049026489e-01 -2.132880091667175293e-01 -3.164793178439140320e-02 1.186328679323196411e-01 3.828128799796104431e-02
-1.117543142754584551e-04 2.428876161575317383e-01 -3.950688838958740234e-01 4.395221769809722900e-01 -7.790525443851947784e-03 1.167096868157386780e-01 4.423557594418525696e-02 -1.194659471511840820e-01 -3.359173610806465149e-02 -5.091372132301330566e-02 2.371096014976501465e-01 -6.300456821918487549e-02 -4.639321938157081604e-02 4.396448433399200439e-01 2.276472747325897217e-02 1.109741069376468658e-02 -1.564591675996780396e-01 1.056584492325782776e-01 -7.503834366798400879e-02 7.063228171318769455e-03 -2.258740738034248352e-02 -1.729590147733688354e-01 -2.037315629422664642e-02 2.491845376789569855e-02 -2.663716375827789307e-01 -8.836028724908828735e-02 9.892371296882629395e-02 -4.064907878637313843e-02 -2.637434192001819611e-02 -2.249552756547927856e-01 -2.953208684921264648e-01 -1.854548789560794830e-02
1.256672143936157227e-01 2.718975543975830078e-01 -1.828366070985794067e-01 2.313318103551864624e-01 1.391672194004058838e-01 5.024457722902297974e-02 -1.690264046192169189e-02 2.130455523729324341e-02 -4.994333386421203613e-01 -3.740584850311279297e-02 1.990497559309005737e-01 -2.220791876316070557e-01 1.152095347642898560e-01 3.666951954364776611e-01 5.103681236505508423e-02 -7.461784034967422485e-02 3.263238072395324707e-02 2.793909050524234772e-02 -1.196596324443817139e-01 2.817666344344615936e-02 -1.583913415670394897e-01 -9.217285364866256714e-02 1.708691716194152832e-01 2.052288055419921875e-01 -7.385389506816864014e-02 -5.807737633585929871e-02 -8.100861310958862305e-02 -3.574187457561492920e-01 -1.063688546419143677e-01 1.000341176986694336e-01 4.264044389128684998e-02 1.299470514059066772e-01
3.877978324890136719e-01 1.719789654016494751e-01 -1.595517992973327637e-01 1.364928930997848511e-01 -1.226135194301605225e-01 7.559590786695480347e-02 -2.254282087087631226e-01 -2.500652708113193512e-02 -3.018556535243988037e-01 -1.735926568508148193e-01 1.470591127872467041e-02 -2.680152952671051025e-01 -2.902279496192932129e-01 2.808856368064880371e-01 1.905644237995147705e-01 -1.260280758142471313e-01 -1.170552149415016174e-01 4.319169744849205017e-02 -6.727753579616546631e-02 -5.274160206317901611e-02 -6.780249625444412231e-02 -2.150102518498897552e-02 -7.268040627241134644e-02 1.748086512088775635e-01 -2.335340380668640137e-01 -1.196370795369148254e-01 -3.705025836825370789e-02 1.204452961683273315e-01 -2.687842547893524170e-01 4.783929884433746338e-02 -2.683902978897094727e-01 7.554144132882356644e-03
-1.779771447181701660e-01 2.222710251808166504e-01 -4.976406991481781006e-01 4.266476724296808243e-03 -1.460273414850234985e-01 -6.055461615324020386e-02 -1.703719198703765869e-01 1.164992433041334152e-02 -2.761763036251068115e-01 6.302241235971450806e-02 -2.275025993585586548e-01 -1.062497720122337341e-01 4.805935174226760864e-02 2.776105329394340515e-02 3.982076793909072876e-02 -1.130537390708923340e-01 -3.302948921918869019e-02 2.796079218387603760e-01 -1.021569315344095230e-02 5.186817049980163574e-02 5.009315442293882370e-03 -5.781815201044082642e-02 2.960481345653533936e-01 -2.715267799794673920e-02 5.247116088867187500e-02 -3.381090462207794189e-01 -9.281226084567606449e-04 -5.219080671668052673e-02 -4.524113610386848450e-02 -1.169922426342964172e-01 1.605847477912902832e-01 -3.481815159320831299e-01
1.926410049200057983e-01 2.194521129131317139e-01 -3.960883021354675293e-01 -1.052452437579631805e-02 3.909785300493240356e-03 -2.508575655519962311e-02 -1.756214201450347900e-01 -2.270772606134414673e-01 -1.758565455675125122e-01 3.299146145582199097e-02 2.315229475498199463e-01 -1.224454790353775024e-01 -2.683408260345458984e-01 1.321202963590621948e-01 1.131680980324745178e-01 -5.810892581939697266e-02 6.931098178029060364e-04 2.609779834747314453e-01 2.421746030449867249e-02 -9.289506822824478149e-02 3.560031950473785400e-01 -6.930618733167648315e-02 3.448051214218139648e-01 -3.658838942646980286e-02 2.441399730741977692e-02 -9.871773421764373779e-02 2.117390185594558716e-01 -6.969886273145675659e-02 -1.623185127973556519e-01 1.343017518520355225e-01 -1.115336045622825623e-01 1.499085128307342529e-01
1.270239055156707764e-01 -1.604101434350013733e-02 -5.114281773567199707e-01 1.826511695981025696e-02 -1.451234370470046997e-01 1.639471501111984253e-01 -4.103696718811988831e-02 -4.150892421603202820e-02 -3.503196239471435547e-01 5.621483922004699707e-02 -3.210171163082122803e-01 3.638351708650588989e-02 -1.541371829807758331e-02 1.190117001533508301e-01 7.444409653544425964e-03 -2.028365284204483032e-01 -1.870339736342430115e-02 1.478770524263381958e-01 -6.841500103473663330e-02 -1.968298107385635376e-01 1.013647690415382385e-01 -6.125892698764801025e-02 -6.909159570932388306e-02 4.014527052640914917e-02 2.377878874540328979e-01 -2.749815583229064941e-01 2.517938613891601562e-01 -3.213265538215637207e-02 1.215287223458290100e-01 5.716546252369880676e-02 2.888915240764617920e-01 1.925692148506641388e-02
1.336283087730407715e-01 3.033114075660705566e-01 -2.139515131711959839e-01 -1.133501976728439331e-01 -1.513079553842544556e-01 -7.086396217346191406e-02 -2.339059710502624512e-01 -2.860866487026214600e-01 -1.786073297262191772e-01 1.905001252889633179e-01 2.044096291065216064e-01 -2.717137634754180908e-01 -2.119087427854537964e-01 2.373488098382949829e-01 1.647252887487411499e-01 -2.426407113671302795e-02 1.632310450077056885e-01 1.112580895423889160e-01 -1.668550074100494385e-01 -2.112998515367507935e-01 1.675328314304351807e-01 -1.121414452791213989e-01 -5.059172585606575012e-02 -1.731031388044357300e-02 2.083446830511093140e-02 -2.669008634984493256e-02 3.179853260517120361e-01 -1.941937655210494995e-01 -7.633037865161895752e-02 -8.546657115221023560e-02 2.685351762920618057e-03 2.148488163948059082e-01
7.999058067798614502e-02 2.093911617994308472e-01 -3.459477797150611877e-02 6.526047736406326294e-02 -5.346855148673057556e-02 1.780200898647308350e-01 -1.709103286266326904e-01 -1.479198932647705078e-01 -2.721560597419738770e-01 -5.441640969365835190e-03 -5.409244075417518616e-02 -1.479958295822143555e-01 1.622775048017501831e-01 2.081354707479476929e-01 4.657756686210632324e-01 -1.018863320350646973e-01 9.004782885313034058e-02 6.080450117588043213e-02 -1.936858147382736206e-01 -1.384370843879878521e-04 -1.695834994316101074e-01 6.488699465990066528e-02 -2.997049093246459961e-01 1.456518322229385376e-01 -1.506380140781402588e-01 -2.390500456094741821e-01 1.279717683792114258e-01 -2.726059257984161377e-01 -1.139501854777336121e-01 1.912420392036437988e-01 -1.434028893709182739e-01 -1.696308255195617676e-01
2.826648056507110596e-01 3.004097640514373779e-01 -1.358676999807357788e-01 3.052827417850494385e-01 3.163761794567108154e-01 1.365214288234710693e-01 -2.561219967901706696e-02 1.999867111444473267e-01 -2.722930014133453369e-01 -1.122452318668365479e-02 -7.362080365419387817e-02 -2.079309523105621338e-01 1.374473702162504196e-02 3.785234689712524414e-02 1.314742863178253174e-01 -3.204352259635925293e-01 -4.422650486230850220e-02 3.746069371700286865e-01 -3.356724232435226440e-02 7.116882130503654480e-03 4.263515397906303406e-02 9.286582469940185547e-02 3.081017406657338142e-03 1.984377019107341766e-02 -1.364344954490661621e-01 -2.030270844697952271e-01 -2.683219499886035919e-02 -6.332000717520713806e-03 -2.297178357839584351e-01 1.316145807504653931e-01 -1.639107018709182739e-01 -4.940601065754890442e-02
3.059244751930236816e-01 -9.683746099472045898e-02 -4.030243754386901855e-01 8.949833363294601440e-02 -2.492067515850067139e-01 2.564221620559692383e-01 -1.040176898241043091e-01 -5.309432372450828552e-02 -1.558408290147781372e-01 1.051583290100097656e-01 -2.643395364284515381e-01 7.891762256622314453e-02 -1.186865046620368958e-01 1.715239137411117554e-02 7.633011788129806519e-02 -1.131366640329360962e-01 -1.047908812761306763e-01 -5.718371644616127014e-02 -6.704376637935638428e-02 -1.362168788909912109e-01 1.263359636068344116e-01 -1.021988615393638611e-01 6.923716515302658081e-02 1.224415004253387451e-01 7.057961821556091309e-02 -3.920898735523223877e-01 1.138609573245048523e-01 -1.768804490566253662e-01 -1.852149665355682373e-01 3.472896292805671692e-02 3.383516669273376465e-01 6.475136429071426392e-02
1.283649448305368423e-02 2.432754822075366974e-02 -4.399269819259643555e-02 -1.621747761964797974e-01 -4.773713648319244385e-02 -3.320234268903732300e-02 9.069083258509635925e-03 -6.588298082351684570e-02 -3.807882368564605713e-01 6.325482856482267380e-03 1.136787608265876770e-01 -2.139305174350738525e-01 -9.662346541881561279e-02 4.190851747989654541e-01 1.616424024105072021e-01 -2.950392961502075195e-01 -1.553351283073425293e-01 2.221081852912902832e-01 -2.824791371822357178e-01 1.146575734019279480e-01 1.556321382522583008e-01 -1.657651513814926147e-01 -2.496357560157775879e-01 -9.203232079744338989e-02 -3.429777920246124268e-02 -1.439917981624603271e-01 -4.097790457308292389e-03 -1.939627677202224731e-01 -1.188951432704925537e-01 6.983008235692977905e-02 -1.399978995323181152e-01 -2.725444138050079346e-01
9.201469272375106812e-02 2.947111725807189941e-01 -5.388461053371429443e-02 1.494297385215759277e-01 1.484954506158828735e-01 4.548112675547599792e-02 1.157060265541076660e-01 9.118951857089996338e-02 -1.132487282156944275e-01 -6.024743989109992981e-02 -5.951843410730361938e-02 -3.146207630634307861e-01 2.988294325768947601e-02 3.527992963790893555e-01 2.314464449882507324e-01 -1.332072615623474121e-01 6.154423579573631287e-03 3.954326212406158447e-01 1.027943491935729980e-01 1.940716356039047241e-01 -7.576221227645874023e-02 4.058467969298362732e-02 -9.190866351127624512e-02 -1.952430605888366699e-01 -1.269004195928573608e-01 -1.746804118156433105e-01 1.557995975017547607e-01 -2.734584212303161621e-01 -1.980397291481494904e-02 2.020017504692077637e-01 -8.572448045015335083e-03 -2.691421806812286377e-01
4.117969423532485962e-02 1.619930267333984375e-01 -2.243300378322601318e-01 6.501711905002593994e-02 8.215390890836715698e-02 9.769569337368011475e-02 -3.587953150272369385e-01 -4.134537652134895325e-02 -3.985548317432403564e-01 -1.588684618473052979e-01 -4.151480793952941895e-01 1.664192378520965576e-01 -2.044194191694259644e-01 -6.937197595834732056e-02 2.072091847658157349e-01 -6.685634143650531769e-03 -4.145802184939384460e-02 7.858514040708541870e-02 1.234263628721237183e-01 -1.723377108573913574e-01 8.658860623836517334e-02 -1.312569975852966309e-01 1.063827276229858398e-01 -6.788673996925354004e-02 -5.396679416298866272e-02 -2.969843149185180664e-01 1.117553338408470154e-01 -7.676696777343750000e-02 -2.041483074426651001e-01 2.037118375301361084e-01 5.912363529205322266e-02 -8.613850176334381104e-02
-1.613890379667282104e-02 1.852206587791442871e-01 -4.291892051696777344e-01 -7.895534485578536987e-02 2.033578157424926758e-01 1.212820634245872498e-01 9.696025401353836060e-02 -1.028035879135131836e-01 -1.461517810821533203e-01 4.605875164270401001e-02 -6.798395887017250061e-03 9.001383185386657715e-02 -3.325085714459419250e-02 -9.636711329221725464e-02 4.730974137783050537e-02 7.364416122436523438e-02 -3.918281581718474627e-04 4.336171150207519531e-01 -5.882022902369499207e-02 -1.953238546848297119e-01 7.159346342086791992e-02 -2.127334773540496826e-01 4.718981683254241943e-02 -3.460440933704376221e-01 -1.096177399158477783e-01 -2.950254082679748535e-01 1.436092406511306763e-01 -1.575464159250259399e-01 1.090403571724891663e-01 -1.147765442728996277e-01 -3.929882869124412537e-02 -2.760065495967864990e-01
3.702934458851814270e-02 2.074650377035140991e-01 -6.057574227452278137e-02 2.956781089305877686e-01 1.203663796186447144e-01 1.587319225072860718e-01 1.446860283613204956e-01 -6.130687147378921509e-02 -2.704691588878631592e-01 -1.577976047992706299e-01 -1.067951098084449768e-01 -3.847872018814086914e-01 -3.025470077991485596e-01 1.103420928120613098e-01 3.740302026271820068e-01 -2.075649350881576538e-01 1.006517633795738220e-01 2.148462831974029541e-01 -5.591709911823272705e-02 4.678295552730560303e-02 1.493057757616043091e-01 1.748571544885635376e-02 -1.316467970609664917e-01 7.633105665445327759e-02 -8.103013038635253906e-02 -2.249336540699005127e-01 2.689148783683776855e-01 1.412849873304367065e-02 -7.390491664409637451e-02 5.747322458773851395e-03 -1.149713322520256042e-01 -1.241424027830362320e-02
1.407740116119384766e-01 4.475007355213165283e-01 -1.638842523097991943e-01 -1.325640380382537842e-01 -1.128811985254287720e-01 2.556168138980865479e-01 1.471884995698928833e-01 -7.755506038665771484e-02 -2.017463445663452148e-01 -2.939503490924835205e-01 1.567712873220443726e-01 -2.507288455963134766e-01 -1.461854279041290283e-01 2.403483986854553223e-01 3.724338486790657043e-02 4.540514573454856873e-02 -8.250919729471206665e-02 -1.257077306509017944e-01 -6.522738374769687653e-03 1.830824650824069977e-03 4.896030202507972717e-02 -1.446823477745056152e-01 2.300200164318084717e-01 -2.263462692499160767e-01 -1.916961669921875000e-01 -1.279869228601455688e-01 3.154540061950683594e-01 2.153164893388748169e-02 4.745828732848167419e-02 -8.174598962068557739e-02 -1.198152378201484680e-01 -7.794196903705596924e-02
8.843793720006942749e-02 1.648782640695571899e-01 -4.764333665370941162e-01 2.638825774192810059e-01 -5.187448859214782715e-02 3.692993149161338806e-02 1.321808099746704102e-01 -2.103968113660812378e-01 -2.451316863298416138e-01 8.936000615358352661e-02 1.367787122726440430e-01 -1.523079276084899902e-01 4.460202157497406006e-02 7.386294007301330566e-02 2.836769446730613708e-02 -1.771672219038009644e-01 -2.394093573093414307e-02 1.075018104165792465e-02 -2.076260298490524292e-01 -8.931669592857360840e-02 9.023503214120864868e-02 8.654740452766418457e-02 -4.813434928655624390e-02 2.883532345294952393e-01 -1.243586763739585876e-01 7.724615931510925293e-02 2.462176978588104248e-01 -2.632915973663330078e-01 -1.288518682122230530e-02 -3.742924705147743225e-02 -2.119870334863662720e-01 -3.196930885314941406e-01
-3.110613115131855011e-02 1.490118056535720825e-01 -3.585848510265350342e-01 3.337180614471435547e-01 -4.658341780304908752e-02 1.446436792612075806e-01 2.050219923257827759e-01 -2.927643358707427979e-01 -3.547468483448028564e-01 8.698908984661102295e-02 7.912956923246383667e-02 -2.274949699640274048e-01 -1.493778526782989502e-01 1.800137460231781006e-01 9.396611899137496948e-02 -1.287927776575088501e-01 -7.162567228078842163e-02 -2.432551234960556030e-02 -2.214025855064392090e-01 -4.718018695712089539e-02 4.111354798078536987e-02 1.610351800918579102e-01 -7.915743440389633179e-02 1.572960317134857178e-01 -6.787133961915969849e-02 -1.376642286777496338e-02 1.344074606895446777e-01 -3.023141622543334961e-01 9.720887057483196259e-03 -4.520702734589576721e-02 -1.180967409163713455e-02 -2.869599461555480957e-01
1.104966998100280762e-01 2.774222195148468018e-01 -8.779242634773254395e-02 2.490744441747665405e-01 -4.248943924903869629e-01 2.890321016311645508e-01 2.954176254570484161e-02 -3.885441124439239502e-01 -4.866578057408332825e-02 4.020171705633401871e-03 1.391764581203460693e-01 -3.040476739406585693e-01 -2.829225659370422363e-01 1.022357344627380371e-01 1.424515545368194580e-01 -3.789666667580604553e-02 2.217296510934829712e-02 1.711834669113159180e-01 -2.509433627128601074e-01 3.947347402572631836e-03 -5.241690948605537415e-02 -8.989538997411727905e-02 1.684539169073104858e-01 5.189264938235282898e-02 -3.146339952945709229e-02 -1.963031589984893799e-01 -3.822332248091697693e-02 -2.544085728004574776e-03 6.303360313177108765e-02 1.491872873157262802e-02 -1.319365203380584717e-01 -3.827529028058052063e-02
2.664735019207000732e-01 8.126061409711837769e-03 -4.168880879878997803e-01 -6.115542724728584290e-02 5.486737191677093506e-02 5.952098965644836426e-02 -2.547067217528820038e-02 -5.619707982987165451e-03 -2.443835884332656860e-01 -3.092776536941528320e-01 -1.616773754358291626e-01 -1.343162953853607178e-01 -3.832766413688659668e-02 -2.396855875849723816e-02 1.097553968429565430e-01 9.186635166406631470e-02 -1.841798871755599976e-01 -7.226616144180297852e-02 7.249472290277481079e-02 6.844917684793472290e-02 1.358022093772888184e-01 -2.848535478115081787e-01 -1.251083761453628540e-01 -5.334849283099174500e-02 -9.688365459442138672e-02 -2.696834504604339600e-01 1.108840405941009521e-01 -9.370205551385879517e-02 -4.857313036918640137e-01 -1.962486654520034790e-02 1.409023650921881199e-03 -1.240598261356353760e-01
1.297018975019454956e-01 1.643335372209548950e-01 -2.121330052614212036e-01 1.921717226505279541e-01 2.679286301136016846e-01 2.255343645811080933e-01 -3.241343051195144653e-02 5.384145677089691162e-02 -3.040140569210052490e-01 -2.371002286672592163e-01 1.065023615956306458e-02 1.161474362015724182e-01 1.270880699157714844e-01 1.026258021593093872e-01 1.542107909917831421e-01 -2.859085425734519958e-02 1.432582922279834747e-02 3.228255808353424072e-01 5.955890193581581116e-02 -2.039961367845535278e-01 -3.278994187712669373e-02 -9.213421493768692017e-02 -6.275483965873718262e-02 -4.038484394550323486e-01 -1.683709621429443359e-01 -1.360934227705001831e-01 2.851761318743228912e-02 -1.396700739860534668e-01 2.185066938400268555e-01 -1.756524480879306793e-02 1.462508887052536011e-01 -2.670222520828247070e-01
-4.021485522389411926e-02 6.330070644617080688e-02 -3.309395015239715576e-01 1.299778651446104050e-02 -7.522485405206680298e-02 8.051394834183156490e-04 -1.058215722441673279e-01 -2.482508271932601929e-01 -3.214443922042846680e-01 -5.464677233248949051e-03 9.854393452405929565e-02 -1.833703219890594482e-01 -3.192687630653381348e-01 1.727599799633026123e-01 3.069095909595489502e-01 -1.045529693365097046e-01 1.622106283903121948e-01 3.035857900977134705e-02 -1.034251675009727478e-01 -8.020994067192077637e-02 1.421433538198471069e-01 -9.031887352466583252e-02 9.244640916585922241e-02 1.427087783813476562e-01 1.670853234827518463e-02 -4.699165374040603638e-02 4.732688367366790771e-01 -6.985647231340408325e-02 -2.418541312217712402e-01 3.936689719557762146e-02 -8.243008516728878021e-03 1.717674285173416138e-01
5.550913512706756592e-03 9.844630211591720581e-02 -2.485489845275878906e-01 2.532898187637329102e-01 -2.680510655045509338e-02 5.429717153310775757e-02 -1.240287497639656067e-01 1.600345820188522339e-01 -1.571994721889495850e-01 4.299943801015615463e-03 -2.627847194671630859e-01 8.647949248552322388e-02 -1.245537102222442627e-01 2.950109839439392090e-01 1.636804044246673584e-01 5.167342722415924072e-02 -6.205386295914649963e-02 2.991545796394348145e-01 -7.126282155513763428e-02 -1.691285967826843262e-01 1.783701777458190918e-02 -9.062473475933074951e-02 -4.798029363155364990e-02 8.548507466912269592e-03 2.986705899238586426e-01 -2.628966569900512695e-01 2.507906258106231689e-01 2.621757388114929199e-01 -1.655296050012111664e-02 -2.905375696718692780e-02 2.789532244205474854e-01 -2.821274995803833008e-01
2.598403096199035645e-01 -4.835581406950950623e-02 -1.398493647575378418e-01 2.767318487167358398e-01 1.147239506244659424e-01 2.133246660232543945e-01 1.340353339910507202e-01 1.651303321123123169e-01 -2.302604913711547852e-01 1.744247376918792725e-01 5.679623689502477646e-03 -1.133305057883262634e-01 1.517576724290847778e-01 1.070529893040657043e-01 2.553787529468536377e-01 -2.626234591007232666e-01 -1.870296150445938110e-02 2.033480107784271240e-01 -4.833645224571228027e-01 -1.163570210337638855e-02 1.066506952047348022e-01 -1.430186778306961060e-01 -7.880635559558868408e-02 -2.141912430524826050e-01 5.071482434868812561e-02 -2.057165801525115967e-01 1.226727813482284546e-01 -6.948670744895935059e-02 -9.571022540330886841e-02 1.576710790395736694e-01 -4.751843586564064026e-02 6.828573346138000488e-02
1.517198681831359863e-01 6.180331856012344360e-02 -1.470609754323959351e-01 3.536662459373474121e-01 -2.959313392639160156e-01 -2.243143767118453979e-01 4.011056199669837952e-02 1.581275016069412231e-01 -4.248026609420776367e-01 -3.104579448699951172e-02 1.069970130920410156e-01 5.633546039462089539e-02 1.178223825991153717e-02 1.055310741066932678e-01 1.361236721277236938e-01 -4.251458123326301575e-02 -7.478590309619903564e-02 2.188621163368225098e-01 -2.725834250450134277e-01 -6.518489122390747070e-02 -1.384108215570449829e-01 -2.300757914781570435e-01 1.099664345383644104e-01 -3.529966473579406738e-01 5.180111527442932129e-02 -1.300806701183319092e-01 -8.816593885421752930e-02 3.055224195122718811e-02 7.986418902873992920e-02 -1.686813980340957642e-01 -8.504786528646945953e-03 1.739030182361602783e-01
-1.375662088394165039e-01 3.462535440921783447e-01 -1.770387589931488037e-01 2.574962191283702850e-02 -3.820206969976425171e-02 1.002372056245803833e-01 3.585034236311912537e-02 2.132826298475265503e-02 -1.910738646984100342e-01 -9.096536785364151001e-02 -3.117585182189941406e-01 -5.235988646745681763e-02 -1.167196705937385559e-01 3.805082142353057861e-01 1.732762008905410767e-01 2.438063323497772217e-01 -7.540059089660644531e-02 2.714947462081909180e-01 -2.187344282865524292e-01 -7.498014718294143677e-02 -1.690871417522430420e-01 -3.475890308618545532e-02 -5.629869922995567322e-02 -1.210369765758514404e-01 2.496996670961380005e-01 -2.432503253221511841e-01 1.595390439033508301e-01 -5.228180438280105591e-02 -2.391415238380432129e-01 2.943027298897504807e-03 5.308925732970237732e-02 -1.820277720689773560e-01
7.231968641281127930e-02 1.203340291976928711e-01 -2.951026260852813721e-01 6.717245280742645264e-02 -3.315826132893562317e-02 -2.543266862630844116e-02 -2.184824347496032715e-01 3.214702010154724121e-03 -1.825520098209381104e-01 1.182431355118751526e-01 2.285363078117370605e-01 -1.427623331546783447e-01 1.091839596629142761e-01 2.956293225288391113e-01 3.415829837322235107e-01 -2.071692645549774170e-01 -3.897658586502075195e-01 2.145757824182510376e-01 -2.406631410121917725e-01 8.621638268232345581e-02 -1.326360553503036499e-01 8.924531191587448120e-02 -1.730733215808868408e-01 -7.484818249940872192e-02 -1.188605092465877533e-02 6.069954112172126770e-02 -5.148231983184814453e-02 -1.015745177865028381e-01 -1.918407827615737915e-01 1.831630021333694458e-01 6.718493252992630005e-02 -2.104363590478897095e-01
1.171180140227079391e-02 1.457594931125640869e-01 -3.912355899810791016e-01 -9.291449934244155884e-02 -1.668312251567840576e-01 4.697672650218009949e-02 -4.029849171638488770e-02 -1.788505911827087402e-01 -1.157553941011428833e-01 7.520104944705963135e-02 2.511034607887268066e-01 -2.926715612411499023e-01 -1.567387878894805908e-01 1.507508754730224609e-01 9.734909981489181519e-02 4.402720183134078979e-02 1.152582690119743347e-01 2.670030295848846436e-01 -2.828939557075500488e-01 -2.933609485626220703e-01 2.221043407917022705e-01 -1.511370837688446045e-01 -6.220412626862525940e-02 4.020462185144424438e-02 4.184636473655700684e-02 1.543731056153774261e-02 3.391638994216918945e-01 -1.733442097902297974e-01 -1.052580550312995911e-01 1.623873226344585419e-02 5.564196407794952393e-02 1.922588795423507690e-01
7.970608770847320557e-02 2.347786128520965576e-01 -3.249513208866119385e-01 -2.387644723057746887e-02 -9.971524029970169067e-02 -7.522332668304443359e-02 -9.576672315597534180e-02 -2.300563007593154907e-01 -1.616808772087097168e-02 2.163461148738861084e-01 3.066390454769134521e-01 -1.766156852245330811e-01 -1.807336658239364624e-01 2.139409184455871582e-01 2.723156511783599854e-01 -4.206876456737518311e-02 4.841854423284530640e-02 1.407751291990280151e-01 -2.487562000751495361e-01 -7.112818956375122070e-02 1.677325814962387085e-01 -2.443716228008270264e-01 -4.339949786663055420e-02 4.277862980961799622e-02 5.453244596719741821e-02 -5.803717765957117081e-03 3.234870135784149170e-01 -1.677248477935791016e-01 -1.943646818399429321e-01 -2.435543341562151909e-03 3.173008561134338379e-02 2.697696387767791748e-01
1.991924047470092773e-01 1.065219286829233170e-03 -1.420993506908416748e-01 -1.249892357736825943e-02 -1.172832027077674866e-01 -9.277542680501937866e-02 6.547575443983078003e-02 -1.828580051660537720e-01 -1.040361076593399048e-01 1.410861611366271973e-01 8.096389472484588623e-02 3.791181743144989014e-02 -2.706900425255298615e-02 -1.269093807786703110e-02 1.362200975418090820e-01 -2.818450033664703369e-01 -6.072662398219108582e-02 1.480053737759590149e-02 -2.620367705821990967e-01 2.655599266290664673e-02 6.637973338365554810e-02 -5.656539462506771088e-03 1.431111842393875122e-01 -3.682674169540405273e-01 -1.488561630249023438e-01 -4.359860718250274658e-02 1.558708548545837402e-01 -9.739021956920623779e-02 -2.359308749437332153e-01 -1.299690306186676025e-01 2.910137772560119629e-01 -5.416449904441833496e-01
3.717587515711784363e-02 8.243680000305175781e-02 -2.484452575445175171e-01 -2.152432873845100403e-02 -9.192597866058349609e-02 -2.036487869918346405e-02 1.568093448877334595e-01 -2.020022869110107422e-01 -3.595099747180938721e-01 -3.278037905693054199e-02 1.523444952908903360e-04 -1.419918835163116455e-01 -1.294517070055007935e-01 3.815377056598663330e-01 1.179828941822052002e-01 -2.994719147682189941e-01 -1.364179253578186035e-01 1.376952230930328369e-01 -2.422419637441635132e-01 -2.279664427042007446e-01 -8.169524371623992920e-02 -8.379837870597839355e-02 8.384726941585540771e-02 6.934863328933715820e-02 1.819047778844833374e-01 -1.135895922780036926e-01 -1.198149919509887695e-01 -3.746196627616882324e-01 -1.590069532394409180e-01 4.374756664037704468e-02 -9.607911854982376099e-02 -1.675937622785568237e-01
2.033723145723342896e-02 7.650765776634216309e-02 -5.011695623397827148e-01 7.553371042013168335e-02 -7.953447848558425903e-02 2.009083330631256104e-02 -7.385919988155364990e-02 -2.766268253326416016e-01 -1.237822175025939941e-01 1.916547566652297974e-01 1.075542196631431580e-01 -1.457244157791137695e-01 8.703184872865676880e-02 1.942129135131835938e-01 1.023225188255310059e-01 3.475937545299530029e-01 4.444399848580360413e-02 5.316901579499244690e-02 1.228028684854507446e-01 -2.923814356327056885e-01 1.212548092007637024e-01 -2.116771191358566284e-01 9.960773587226867676e-02 5.702017620205879211e-02 -1.091581135988235474e-01 -1.711079031229019165e-01 -2.289392054080963135e-01 -2.363778501749038696e-01 -1.197889968752861023e-01 -1.281179040670394897e-01 7.400544732809066772e-02 -1.514401435852050781e-01
1.851897537708282471e-01 6.455279886722564697e-02 -1.218324974179267883e-01 1.467647254467010498e-01 -1.788093596696853638e-01 1.965555548667907715e-02 1.858834624290466309e-01 -2.603052258491516113e-01 -8.485450409352779388e-03 2.109987884759902954e-01 8.211015164852142334e-02 6.109915673732757568e-03 -1.370481960475444794e-02 1.693795062601566315e-02 2.555065453052520752e-01 -5.770187377929687500e-01 -1.765550822019577026e-01 1.201093792915344238e-01 -2.300344109535217285e-01 2.558286301791667938e-02 6.042326241731643677e-02 2.910356596112251282e-02 -5.853603780269622803e-02 -2.340019494295120239e-01 1.074922829866409302e-01 -2.216480374336242676e-01 1.608085632324218750e-01 -1.083277817815542221e-02 -9.178199619054794312e-02 -1.636740863323211670e-01 7.582812756299972534e-02 -2.256791144609451294e-01
8.250799030065536499e-02 4.254393875598907471e-01 -2.545188665390014648e-01 4.797796159982681274e-02 -1.732404381036758423e-01 1.373607963323593140e-01 2.295886129140853882e-01 6.858370453119277954e-02 -2.797157764434814453e-01 -1.083310320973396301e-01 3.390497565269470215e-01 1.329681742936372757e-02 -1.748750656843185425e-01 7.021652907133102417e-02 7.903107255697250366e-02 -3.015922382473945618e-02 7.223244756460189819e-02 -9.898167103528976440e-02 4.694284498691558838e-02 -1.175533458590507507e-01 -2.796253263950347900e-01 -1.934377104043960571e-01 9.839939326047897339e-02 8.726961910724639893e-02 -2.659655809402465820e-01 -1.540832966566085815e-01 2.577032744884490967e-01 3.158824518322944641e-02 1.775889471173286438e-02 -2.359192967414855957e-01 8.968239277601242065e-02 -3.454639017581939697e-02
1.565293967723846436e-01 4.544020444154739380e-02 -6.752707809209823608e-02 -2.272505499422550201e-02 -3.018664419651031494e-01 4.168068990111351013e-02 -3.420563936233520508e-01 5.166722089052200317e-02 -2.642447128891944885e-02 4.487132653594017029e-02 2.098391056060791016e-01 -1.644754707813262939e-01 2.562613599002361298e-02 3.139153420925140381e-01 2.341252565383911133e-01 4.197010397911071777e-02 -2.673668861389160156e-01 -1.740288571454584599e-04 2.193468362092971802e-01 -1.767724007368087769e-01 1.788445413112640381e-01 1.289585828781127930e-01 1.686017662286758423e-01 3.519905731081962585e-02 -1.286066472530364990e-01 -1.954812705516815186e-01 1.963575631380081177e-01 -3.201023042201995850e-01 -5.355125665664672852e-02 1.503486931324005127e-01 1.919263005256652832e-01 -1.975911557674407959e-01
3.230044543743133545e-01 1.548993140459060669e-01 -1.384532004594802856e-01 1.153909787535667419e-01 -1.432460993528366089e-01 -4.735515266656875610e-02 -2.268717437982559204e-01 -2.781654149293899536e-02 -3.874690234661102295e-01 -4.566263407468795776e-02 -1.549950838088989258e-01 7.643776386976242065e-02 2.337320595979690552e-01 6.252348423004150391e-02 1.486126929521560669e-01 -2.359777241945266724e-01 4.431671276688575745e-02 2.919699251651763916e-01 1.453061494976282120e-02 3.063336573541164398e-02 1.471481025218963623e-01 -1.122088283300399780e-01 -1.104106828570365906e-01 3.935600444674491882e-02 -2.999203205108642578e-01 1.209562346339225769e-01 5.441378336399793625e-03 -1.050795242190361023e-01 -1.527867764234542847e-01 1.770475320518016815e-02 1.384937167167663574e-01 -3.885287940502166748e-01
7.011837512254714966e-02 2.836380898952484131e-01 -1.198213398456573486e-01 3.774091005325317383e-01 -1.507491022348403931e-01 -2.911654300987720490e-02 -2.287134230136871338e-01 2.259111553430557251e-01 8.985301479697227478e-03 -1.377463042736053467e-01 -4.988573864102363586e-02 6.920261681079864502e-02 -7.471600919961929321e-02 1.314297020435333252e-01 1.725127995014190674e-01 -1.399691402912139893e-01 -2.487507313489913940e-01 3.712739944458007812e-01 1.909756362438201904e-01 -4.511278122663497925e-02 2.077814564108848572e-02 -7.632274180650711060e-02 -1.542779505252838135e-01 -2.422711998224258423e-02 1.125162616372108459e-01 -2.770922183990478516e-01 1.956369429826736450e-01 -2.949386835098266602e-01 -1.523427665233612061e-01 4.827235266566276550e-02 -1.411968767642974854e-01 -5.768242478370666504e-02
1.035134047269821167e-01 4.992070496082305908e-01 -2.610792219638824463e-01 -1.233873069286346436e-01 -3.521768748760223389e-01 3.229258209466934204e-02 1.513962894678115845e-01 -1.357446014881134033e-01 -9.040951728820800781e-02 2.458064816892147064e-02 1.560456901788711548e-01 -6.652407348155975342e-02 -1.826162338256835938e-01 2.749805748462677002e-01 2.241982612758874893e-03 -1.133121997117996216e-01 6.814315915107727051e-02 9.711898118257522583e-02 -7.622081041336059570e-02 1.744684875011444092e-01 2.637811936438083649e-02 -1.435208171606063843e-01 2.237602919340133667e-01 5.761909415014088154e-04 6.675259768962860107e-02 -2.755881249904632568e-01 -9.557597339153289795e-02 -9.827881306409835815e-02 1.456189341843128204e-02 7.201945781707763672e-02 1.464138925075531006e-01 -2.884242236614227295e-01
2.535696029663085938e-01 3.757999837398529053e-01 -1.532094627618789673e-01 2.916023433208465576e-01 -7.920549809932708740e-02 1.002155020833015442e-01 1.030059382319450378e-01 1.005053296685218811e-01 -2.416134774684906006e-01 3.613194823265075684e-01 -1.764468848705291748e-01 -6.176819652318954468e-02 6.693148612976074219e-02 1.569185405969619751e-01 2.804408371448516846e-01 7.165446877479553223e-03 -3.756468743085861206e-02 3.314492478966712952e-02 -9.873180836439132690e-02 1.069177836179733276e-01 -1.059542000293731689e-01 -2.004707604646682739e-01 -1.445686793886125088e-03 -2.304499149322509766e-01 -1.431179195642471313e-01 -1.718894690275192261e-01 -1.085091456770896912e-01 -2.307241708040237427e-01 -7.023026049137115479e-02 1.829184293746948242e-01 -1.785225234925746918e-03 1.887322515249252319e-01
1.994104534387588501e-01 1.949835866689682007e-01 -1.484726369380950928e-01 2.706813160330057144e-03 1.800664812326431274e-01 -9.541040658950805664e-02 -1.050888672471046448e-01 2.497297823429107666e-01 -1.230959431268274784e-03 -5.454192869365215302e-03 1.760996319353580475e-02 1.750461459159851074e-01 4.380484670400619507e-02 8.835717290639877319e-02 -5.118398740887641907e-02 -1.043611764907836914e-01 8.205392956733703613e-02 4.271676540374755859e-01 -1.802228987216949463e-01 -1.860671639442443848e-01 -5.004846025258302689e-04 6.052676588296890259e-02 1.090431511402130127e-01 3.411740064620971680e-02 -7.076151669025421143e-02 -3.953886032104492188e-01 4.005651473999023438e-01 -1.898463070392608643e-01 -1.763159036636352539e-01 2.160073816776275635e-01 9.309657663106918335e-02 -1.172129213809967041e-01
-3.163287416100502014e-02 1.448001414537429810e-01 -1.664389669895172119e-01 -1.084131225943565369e-01 -1.522789448499679565e-01 3.873487934470176697e-02 -6.038617342710494995e-02 6.424487382173538208e-02 -2.690928876399993896e-01 -6.716459989547729492e-02 1.814762055873870850e-01 -9.582464396953582764e-02 -2.615746259689331055e-01 2.920032143592834473e-01 -3.252762183547019958e-02 -1.331657767295837402e-01 -9.078553318977355957e-02 3.299981951713562012e-01 9.446495771408081055e-02 -3.012369275093078613e-01 -1.659416854381561279e-01 -1.434998214244842529e-01 -2.907751128077507019e-02 9.882794320583343506e-02 -3.584598302841186523e-01 -1.435374468564987183e-01 3.185736835002899170e-01 1.747356355190277100e-01 3.293904662132263184e-02 -1.079705730080604553e-01 -5.399843305349349976e-02 -2.056003808975219727e-01
1.660444736480712891e-01 7.574601471424102783e-02 -2.175273448228836060e-01 1.650890707969665527e-01 -2.838342823088169098e-02 -2.738824188709259033e-01 -4.494503512978553772e-02 2.423523962497711182e-01 -2.161232978105545044e-01 1.331240385770797729e-01 1.927097141742706299e-01 3.917348086833953857e-01 -1.173711381852626801e-02 1.360379159450531006e-01 1.204468384385108948e-01 -1.964289844036102295e-01 1.060351505875587463e-01 2.092697024345397949e-01 -7.219504565000534058e-02 -1.882173866033554077e-01 -1.134639307856559753e-01 2.204212695360183716e-01 2.406328730285167694e-02 -2.227464457973837852e-03 8.405739068984985352e-02 -3.601362407207489014e-01 1.918385922908782959e-01 -5.694196745753288269e-02 -1.852577924728393555e-01 -2.242140471935272217e-02 2.382582873106002808e-01 -5.167067050933837891e-02
3.792021870613098145e-01 1.992656439542770386e-01 -1.303470134735107422e-01 -1.962273120880126953e-01 7.024369668215513229e-03 -1.871040165424346924e-01 1.273824125528335571e-01 6.687903404235839844e-02 -2.366664707660675049e-01 9.790366142988204956e-02 1.556710153818130493e-01 7.979952543973922729e-02 -1.067999601364135742e-01 -7.288649212568998337e-03 2.955626845359802246e-01 2.353582382202148438e-01 7.493388652801513672e-02 7.371958345174789429e-02 -1.340702325105667114e-01 -1.744014769792556763e-01 -6.519848853349685669e-02 2.334792166948318481e-01 2.620935142040252686e-01 -9.313454478979110718e-02 4.459651559591293335e-02 -3.266291618347167969e-01 2.045721113681793213e-01 7.311030477285385132e-02 -9.268113970756530762e-02 -1.208469271659851074e-01 1.921772658824920654e-01 -2.080196142196655273e-01
-2.190894261002540588e-02 3.629135191440582275e-01 -2.027455717325210571e-01 9.449493885040283203e-02 9.681098163127899170e-03 3.205603361129760742e-01 1.313797235488891602e-01 7.414472103118896484e-02 -2.970288395881652832e-01 -2.535320259630680084e-02 9.033802896738052368e-02 -7.198953628540039062e-02 5.123008042573928833e-03 1.315069645643234253e-01 4.474565386772155762e-02 2.728659212589263916e-01 2.435286529362201691e-02 2.548773288726806641e-01 4.001235589385032654e-03 -2.408130019903182983e-01 3.614768758416175842e-02 5.201517418026924133e-02 6.212364882230758667e-02 -1.670057028532028198e-01 -2.579003572463989258e-01 -9.618065506219863892e-02 3.783586919307708740e-01 2.161208242177963257e-01 9.349205344915390015e-02 -2.178290635347366333e-01 1.053054034709930420e-01 -6.282002478837966919e-02
-6.180872878758236766e-05 9.227865189313888550e-02 -2.292941659688949585e-01 3.386026918888092041e-01 2.242684513330459595e-01 -4.915111884474754333e-02 1.830606311559677124e-01 -1.035065799951553345e-01 -2.794940173625946045e-01 -1.204069554805755615e-01 3.996210992336273193e-01 -1.096095219254493713e-01 -1.730872690677642822e-01 1.477584689855575562e-01 2.902100980281829834e-01 3.564748913049697876e-02 -3.287744522094726562e-02 -5.032635852694511414e-02 -1.842756271362304688e-01 -1.872106492519378662e-01 2.390605807304382324e-01 4.975357558578252792e-03 1.184949949383735657e-01 -7.997816801071166992e-02 5.133972316980361938e-02 -6.369634717702865601e-02 2.679354548454284668e-01 -1.735413670539855957e-01 -1.960796117782592773e-01 -2.343182265758514404e-02 -1.663384884595870972e-01 -1.465185638517141342e-02
-1.019142195582389832e-01 -1.997893601655960083e-01 -2.071288824081420898e-01 3.786793649196624756e-01 -1.013646572828292847e-01 3.336562216281890869e-02 -1.596394181251525879e-01 4.148346185684204102e-02 -4.007478058338165283e-01 1.928661912679672241e-01 -1.691966801881790161e-01 -3.454337362200021744e-03 5.878270789980888367e-02 2.147095948457717896e-01 2.433477640151977539e-01 5.089226365089416504e-02 5.589094385504722595e-02 -2.181863225996494293e-02 -2.824254930019378662e-01 -1.502628922462463379e-01 2.293719947338104248e-01 -1.498073339462280273e-01 -1.029321923851966858e-01 1.580783575773239136e-01 -9.872528165578842163e-02 -2.279165238142013550e-01 1.320995241403579712e-01 -2.304195910692214966e-01 -2.876943349838256836e-02 -1.327273845672607422e-01 -1.007793396711349487e-01 9.791286289691925049e-02
1.062602475285530090e-01 -4.677980393171310425e-02 -9.876023977994918823e-02 1.251659989356994629e-01 -2.105889767408370972e-01 -2.166029363870620728e-01 -4.172664880752563477e-02 9.405042976140975952e-02 -1.687374413013458252e-01 2.656685113906860352e-01 -1.277632117271423340e-01 -2.060577720403671265e-01 -3.597560524940490723e-01 3.604474365711212158e-01 3.023903369903564453e-01 -1.364330500364303589e-01 -4.404517263174057007e-02 -1.068075839430093765e-02 -2.146227359771728516e-01 -1.302623152732849121e-01 3.329373896121978760e-02 -2.391976267099380493e-01 7.957851141691207886e-02 -2.504208125174045563e-02 8.924122154712677002e-02 -1.008963063359260559e-01 1.914967894554138184e-01 -1.418660283088684082e-01 1.178529411554336548e-01 -7.464225590229034424e-02 3.253401219844818115e-01 -3.736296668648719788e-02
9.981986880302429199e-02 2.302958667278289795e-01 -2.527323961257934570e-01 2.991905808448791504e-01 -2.043262720108032227e-01 -2.363798767328262329e-01 -3.773194272071123123e-03 1.768988668918609619e-01 -2.639687955379486084e-01 1.135549545288085938e-01 7.816332578659057617e-02 -1.389553248882293701e-01 1.941624730825424194e-01 3.145374953746795654e-01 -5.523353815078735352e-02 1.188425645232200623e-01 1.658395528793334961e-01 2.328329235315322876e-01 5.587888881564140320e-03 -2.889654636383056641e-01 -3.213929384946823120e-02 -9.531278163194656372e-02 -1.504895836114883423e-01 -1.102170422673225403e-01 -5.516526103019714355e-02 -6.894128769636154175e-02 -8.222945034503936768e-02 -7.879462093114852905e-02 -1.121672522276639938e-02 1.069893538951873779e-01 3.773207664489746094e-01 -8.950428664684295654e-02
1.351832896471023560e-01 1.837963312864303589e-01 -1.549738049507141113e-01 -9.303411096334457397e-02 -2.510948479175567627e-01 -2.135706394910812378e-01 -1.249596625566482544e-01 9.976043552160263062e-02 9.889111854135990143e-03 -1.651053726673126221e-01 -5.110292881727218628e-02 -3.575630784034729004e-01 3.616449236869812012e-02 9.545590728521347046e-02 3.362925946712493896e-01 -9.720889478921890259e-02 -2.376112341880798340e-01 -6.537257134914398193e-02 5.451636016368865967e-02 3.243062272667884827e-02 -3.319150209426879883e-02 -3.941012322902679443e-01 -7.930599898099899292e-02 -8.179140090942382812e-02 -1.705870181322097778e-01 -2.521082162857055664e-01 2.957645654678344727e-01 -1.122798845171928406e-01 -1.347708106040954590e-01 1.991156786680221558e-01 -7.282226532697677612e-02 1.591353677213191986e-02
-8.615567535161972046e-02 1.241845488548278809e-01 -1.831886917352676392e-01 1.912777125835418701e-02 3.808671608567237854e-02 -3.013936579227447510e-01 1.782028079032897949e-01 -7.444463670253753662e-02 -1.346890926361083984e-01 -1.587738543748855591e-01 2.485931813716888428e-01 -1.916178874671459198e-02 1.789177209138870239e-01 1.357180327177047729e-01 3.650166690349578857e-01 7.233268022537231445e-02 -7.099154591560363770e-02 4.554813504219055176e-01 5.300037935376167297e-02 7.402191311120986938e-02 1.320766471326351166e-02 -1.470096409320831299e-01 9.232065826654434204e-02 7.955340296030044556e-02 -6.278691440820693970e-02 -2.332845330238342285e-01 2.883208990097045898e-01 1.859999261796474457e-02 -1.886907219886779785e-02 -1.417355518788099289e-02 -1.707848012447357178e-01 -3.003928065299987793e-01
3.043312206864356995e-02 -1.593243097886443138e-03 -2.846343815326690674e-01 1.310152709484100342e-01 -1.148028373718261719e-01 8.848012983798980713e-02 2.994154989719390869e-01 -1.875104755163192749e-01 -4.528421461582183838e-01 2.856388315558433533e-02 5.813502520322799683e-02 5.722044035792350769e-02 -1.436823606491088867e-01 3.810893297195434570e-01 9.750088304281234741e-02 -3.132560849189758301e-01 -1.179516464471817017e-01 -6.796871777623891830e-03 -1.147725582122802734e-01 -7.925385236740112305e-02 6.514378637075424194e-02 -5.922537669539451599e-02 1.968355616554617882e-03 6.181164085865020752e-02 4.891544207930564880e-02 -4.935003072023391724e-02 3.121991083025932312e-02 -4.001459777355194092e-01 1.210993621498346329e-02 1.272352878004312515e-02 -1.901423335075378418e-01 -1.471572518348693848e-01
1.554283499717712402e-01 1.795483976602554321e-01 -1.684996783733367920e-01 5.148122087121009827e-02 -1.714618951082229614e-01 1.263477355241775513e-01 3.391493111848831177e-02 -1.702180951833724976e-01 -4.617216587066650391e-01 1.878476887941360474e-01 1.382663995027542114e-01 -3.241495788097381592e-01 -1.754690706729888916e-01 1.613400876522064209e-01 1.284279972314834595e-01 -3.167937099933624268e-01 -3.928069025278091431e-02 -2.535658190026879311e-03 -1.787678152322769165e-01 3.314698347821831703e-03 -5.223196744918823242e-02 3.491689264774322510e-02 1.540740020573139191e-02 7.331645488739013672e-02 2.398848384618759155e-01 -3.831475973129272461e-02 -3.059000708162784576e-02 -3.619308471679687500e-01 -1.903800070285797119e-01 1.011124625802040100e-01 -9.031856805086135864e-02 4.573565721511840820e-02
9.439915418624877930e-02 3.394883573055267334e-01 -1.077469438314437866e-02 2.751565873622894287e-01 -3.608436137437820435e-02 1.703624725341796875e-01 8.419577032327651978e-02 -6.961382180452346802e-02 -1.073948517441749573e-01 -2.334726974368095398e-02 1.074433103203773499e-01 -2.854866087436676025e-01 -1.060889959335327148e-01 1.676599383354187012e-01 3.446232676506042480e-01 -3.962927311658859253e-02 1.284625232219696045e-01 1.336867511272430420e-01 -2.206244021654129028e-01 6.236007809638977051e-02 -1.500541120767593384e-01 -3.850572556257247925e-02 -2.488406151533126831e-01 4.981083795428276062e-02 1.450668275356292725e-01 -3.249663114547729492e-01 1.549569964408874512e-01 -4.032847005873918533e-03 -9.822655469179153442e-02 -1.279932558536529541e-01 -2.321738004684448242e-01 -2.949096560478210449e-01
3.114356100559234619e-01 -1.516527868807315826e-02 -2.025526016950607300e-01 3.545255064964294434e-01 -3.964598104357719421e-02 1.154989451169967651e-01 -3.499566763639450073e-02 7.527836412191390991e-02 -1.880333572626113892e-01 2.012764215469360352e-01 -4.076479934155941010e-03 1.118205189704895020e-01 3.499161303043365479e-01 5.914124101400375366e-02 2.128654420375823975e-01 2.569890208542346954e-02 -1.282785832881927490e-01 -5.868916213512420654e-02 -2.483722716569900513e-01 -1.292654871940612793e-01 1.711931675672531128e-01 3.262378275394439697e-02 6.006544828414916992e-02 -2.039644718170166016e-01 -3.583188056945800781e-01 -2.886917889118194580e-01 -6.464407779276371002e-03 -5.260210856795310974e-02 -1.318758074194192886e-02 -1.453557163476943970e-01 -1.836513876914978027e-01 -1.024962738156318665e-01
-1.173797324299812317e-01 2.532823756337165833e-02 -2.278474122285842896e-01 -5.866320338100194931e-03 -1.298182457685470581e-01 -1.723265051841735840e-01 1.971882879734039307e-01 5.705449730157852173e-02 -2.134220302104949951e-01 1.092339158058166504e-01 -1.275942008942365646e-02 -7.530594617128372192e-02 -6.042999774217605591e-02 2.421409189701080322e-01 2.020638138055801392e-01 -2.839883267879486084e-01 -2.686107158660888672e-01 4.037571847438812256e-01 -1.603466421365737915e-01 -1.694819629192352295e-01 5.460142716765403748e-02 7.470461074262857437e-03 -2.090513259172439575e-01 5.779764801263809204e-02 -8.394956588745117188e-02 -1.163583248853683472e-01 4.551340267062187195e-02 -5.992160737514495850e-02 -1.737528741359710693e-01 3.478821814060211182e-01 -3.954194858670234680e-02 -2.813442349433898926e-01
1.475706510245800018e-02 1.206664144992828369e-01 -3.111255466938018799e-01 1.188890039920806885e-01 -3.563271835446357727e-02 3.460254520177841187e-02 1.814485192298889160e-01 -1.007343158125877380e-01 -1.540842354297637939e-01 -9.158367291092872620e-03 5.155236274003982544e-02 -1.061251759529113770e-02 4.212405532598495483e-02 6.474473327398300171e-02 1.612037867307662964e-01 -5.501344799995422363e-01 -1.453125327825546265e-01 -5.540303885936737061e-02 -2.410237044095993042e-01 -1.529549062252044678e-01 -2.603295817971229553e-02 2.685876749455928802e-02 1.286679506301879883e-01 -1.455573588609695435e-01 1.782880425453186035e-01 -1.532907187938690186e-01 6.089275330305099487e-02 -1.972398459911346436e-01 -1.132836267352104187e-01 -2.403522133827209473e-01 1.981616318225860596e-01 -3.390757143497467041e-01
2.870035171508789062e-01 2.511166334152221680e-01 -4.500491023063659668e-01 -1.355943828821182251e-01 1.924027688801288605e-02 8.912558108568191528e-02 -2.266781330108642578e-01 -1.616888940334320068e-01 -1.625798940658569336e-01 -4.549445956945419312e-02 7.753704488277435303e-02 1.766916364431381226e-01 -5.646535754203796387e-02 1.861676573753356934e-01 -3.580787777900695801e-02 -1.048940345644950867e-01 1.178023964166641235e-01 1.819768249988555908e-01 1.597782522439956665e-01 -7.129290699958801270e-02 7.755088806152343750e-02 7.779301702976226807e-02 1.802795380353927612e-01 -1.167754307389259338e-01 -1.018410027027130127e-01 -2.988429963588714600e-01 2.272212356328964233e-01 1.786479800939559937e-01 -8.604706823825836182e-02 -4.691356793045997620e-02 2.678710222244262695e-01 -1.776035279035568237e-01
-4.060491453856229782e-03 3.605687320232391357e-01 -3.836720585823059082e-01 -5.362860485911369324e-02 -1.050630211830139160e-01 2.016057670116424561e-01 5.972425267100334167e-02 -4.089837521314620972e-02 -2.040178030729293823e-01 -4.660340026021003723e-02 1.902926526963710785e-02 -2.539605498313903809e-01 -1.846577078104019165e-01 3.080193996429443359e-01 -8.833267539739608765e-02 -2.089555114507675171e-01 2.270547486841678619e-02 -3.084964491426944733e-02 2.244433164596557617e-01 -1.240375712513923645e-01 -9.321624040603637695e-02 -1.373890787363052368e-01 1.854859590530395508e-01 -1.814944148063659668e-01 -2.761758267879486084e-01 -2.188944220542907715e-01 1.779649853706359863e-01 -1.004290580749511719e-01 1.555779725313186646e-01 -1.286300867795944214e-01 3.357681632041931152e-02 6.258859485387802124e-02
3.954708203673362732e-02 2.248598039150238037e-01 -2.678314149379730225e-01 5.631508305668830872e-03 -2.656005024909973145e-01 -3.137793764472007751e-02 -1.011736392974853516e-01 -3.417735099792480469e-01 -1.780868023633956909e-01 2.807467281818389893e-01 2.986572086811065674e-01 -1.196943521499633789e-01 -7.440359145402908325e-02 7.534745335578918457e-02 1.566714048385620117e-01 -1.539725810289382935e-01 7.783836126327514648e-02 2.319314926862716675e-01 -2.612411081790924072e-01 -5.914999544620513916e-02 1.348837465047836304e-01 1.105896681547164917e-01 9.876903146505355835e-02 9.285237640142440796e-02 2.291099540889263153e-02 5.176605656743049622e-03 3.456051647663116455e-01 -2.570394873619079590e-01 -1.229136288166046143e-01 -6.782694719731807709e-03 -6.069356948137283325e-02 1.367970556020736694e-01
-5.720476061105728149e-02 1.803052872419357300e-01 -2.899453043937683105e-01 6.875163316726684570e-02 -2.744189500808715820e-01 -7.323870807886123657e-02 -1.105925664305686951e-01 -3.348295688629150391e-01 3.492053225636482239e-02 5.742005631327629089e-02 1.682460457086563110e-01 -1.682213544845581055e-01 -2.616913318634033203e-01 1.488032937049865723e-01 1.923940181732177734e-01 5.225797742605209351e-02 1.834292560815811157e-01 2.509377002716064453e-01 -3.508222997188568115e-01 -9.254291653633117676e-02 1.334453225135803223e-01 -7.776577025651931763e-02 1.171570271253585815e-01 -5.878944881260395050e-03 -9.254521876573562622e-02 -1.303807497024536133e-01 3.933910131454467773e-01 -1.490243971347808838e-01 -4.299383983016014099e-02 -7.067017257213592529e-03 -9.469551034271717072e-03 9.235714375972747803e-02
1.192374676465988159e-01 6.882306188344955444e-02 -3.351553976535797119e-01 2.530936002731323242e-01 -6.875543296337127686e-02 2.217500358819961548e-01 2.205001413822174072e-01 -1.752439439296722412e-01 -2.283961325883865356e-01 -6.787440180778503418e-02 -6.442476063966751099e-02 -1.262771040201187134e-01 -5.377390980720520020e-02 1.061549708247184753e-01 1.862020045518875122e-01 8.738381788134574890e-03 2.850283496081829071e-02 -2.353411354124546051e-02 -1.615398228168487549e-01 -5.440266802906990051e-02 1.938757603056728840e-03 -1.516628563404083252e-01 -4.507403820753097534e-02 -5.009699463844299316e-01 1.696319878101348877e-01 -3.307737112045288086e-01 1.759494841098785400e-01 4.777483642101287842e-02 1.404222995042800903e-01 -1.500706523656845093e-01 1.551739126443862915e-01 -3.845085203647613525e-02
4.358602315187454224e-02 1.236434951424598694e-01 -2.626429498195648193e-01 9.556421637535095215e-02 -4.335996508598327637e-02 1.148925796151161194e-01 1.480542421340942383e-01 -3.529707789421081543e-01 -1.838920414447784424e-01 2.678822278976440430e-01 1.082327738404273987e-01 1.209235265851020813e-01 7.524761836975812912e-03 2.865877151489257812e-01 2.371568083763122559e-01 2.940610349178314209e-01 -3.175615891814231873e-02 1.541913449764251709e-01 1.019576415419578552e-01 -1.307270973920822144e-01 1.390941143035888672e-01 -2.433664798736572266e-01 1.947156339883804321e-01 -7.406438142061233521e-02 -5.324131622910499573e-02 -2.903828024864196777e-01 1.922308816574513912e-03 -1.849854290485382080e-01 -3.724891319870948792e-02 -2.527152597904205322e-01 1.589938104152679443e-01 -1.171509828418493271e-02
2.035784572362899780e-01 3.216891586780548096e-01 -3.918782472610473633e-01 2.386563122272491455e-01 -8.359906077384948730e-02 1.275657713413238525e-01 2.757713571190834045e-02 -1.399599015712738037e-01 -1.317654252052307129e-01 1.125907078385353088e-01 4.027697723358869553e-03 1.846851557493209839e-01 1.548701375722885132e-01 -7.225146889686584473e-02 7.360075414180755615e-02 -3.207082673907279968e-02 -7.229904830455780029e-02 2.844601273536682129e-01 -1.039650142192840576e-01 -1.005309373140335083e-01 6.768586486577987671e-02 -1.214538048952817917e-02 -3.188026696443557739e-02 -1.974605917930603027e-01 -3.961743116378784180e-01 -4.978055879473686218e-02 2.999623417854309082e-01 2.259686291217803955e-01 1.579931974411010742e-01 -1.053963303565979004e-01 3.743299841880798340e-02 -1.066880524158477783e-01
2.772555649280548096e-01 -1.392303258180618286e-01 7.886316627264022827e-03 1.375744044780731201e-01 -7.099919766187667847e-02 -8.579452522099018097e-03 1.042055711150169373e-01 5.006068944931030273e-02 -2.332820594310760498e-01 -3.672497696243226528e-04 -2.043035328388214111e-01 3.256449848413467407e-02 1.471285670995712280e-01 6.708767265081405640e-02 5.503159761428833008e-01 1.489563882350921631e-01 1.471341587603092194e-02 4.246900379657745361e-01 -2.025712281465530396e-01 -3.516388684511184692e-02 4.209271073341369629e-02 -2.131572365760803223e-01 -6.804469227790832520e-02 2.942368760704994202e-02 6.596873700618743896e-02 -2.313194572925567627e-01 -3.310580551624298096e-02 -1.282869372516870499e-02 -1.487479805946350098e-01 -2.631960809230804443e-02 2.412594109773635864e-01 4.660991951823234558e-02
1.133154481649398804e-01 5.091659724712371826e-02 -2.579668760299682617e-01 1.165265142917633057e-01 -2.785466313362121582e-01 -3.282013162970542908e-02 7.360601425170898438e-02 -2.396800220012664795e-01 -2.881584465503692627e-01 2.019772529602050781e-01 1.168743148446083069e-01 -2.254155650734901428e-02 1.240108814090490341e-02 5.890801176428794861e-02 2.612291574478149414e-01 2.868496477603912354e-01 -2.270838320255279541e-01 1.194002777338027954e-01 1.072416529059410095e-01 -3.241502046585083008e-01 9.994826465845108032e-02 3.141071274876594543e-02 4.806336760520935059e-02 -1.693029552698135376e-01 5.166047438979148865e-02 -2.075005173683166504e-01 1.570197343826293945e-01 -1.037844568490982056e-01 1.736482232809066772e-01 -1.167016625404357910e-01 3.484100401401519775e-01 1.024716068059206009e-02
1.336331516504287720e-01 5.742714926600456238e-02 -1.780775040388107300e-01 2.473252117633819580e-01 1.662475764751434326e-01 2.344059497117996216e-01 5.713951215147972107e-02 -2.735865674912929535e-02 -2.688693404197692871e-01 -1.078922152519226074e-01 -2.323906496167182922e-02 -3.722801208496093750e-01 -2.692270278930664062e-01 2.315483838319778442e-01 4.189168214797973633e-01 -6.696153432130813599e-02 1.154982596635818481e-01 2.430228590965270996e-01 3.207453340291976929e-02 1.119819954037666321e-01 1.477414965629577637e-01 2.390587888658046722e-02 -2.254047989845275879e-01 1.820940757170319557e-03 -6.349924206733703613e-02 -1.073763743042945862e-01 2.818950116634368896e-01 -3.153136232867836952e-03 6.848270446062088013e-02 9.499731473624706268e-03 -3.967313468456268311e-02 9.828105568885803223e-02
3.056420199573040009e-02 1.889297366142272949e-01 -1.111743524670600891e-01 2.907086014747619629e-01 -9.049435704946517944e-02 2.954496443271636963e-01 4.988833144307136536e-02 -1.469309777021408081e-01 -3.260758817195892334e-01 -2.092399150133132935e-01 1.586103141307830811e-01 -1.582967489957809448e-01 6.592161208391189575e-02 2.214415669441223145e-01 2.930122315883636475e-01 -1.190527677536010742e-01 1.301172375679016113e-01 -9.934306889772415161e-02 -2.801259458065032959e-01 -2.909525670111179352e-02 -5.986739322543144226e-02 1.076448485255241394e-01 -1.433444172143936157e-01 1.522159874439239502e-01 9.552536159753799438e-02 -1.531920731067657471e-01 2.509761154651641846e-01 -2.067812234163284302e-01 2.246722392737865448e-02 -9.137339890003204346e-02 -1.262757927179336548e-01 -2.550760507583618164e-01
4.627922177314758301e-01 1.636960506439208984e-01 -1.232381444424390793e-02 2.414713203907012939e-01 -3.100051581859588623e-01 1.151788085699081421e-01 3.467509150505065918e-02 -1.626377403736114502e-01 -3.675980269908905029e-01 1.170056089758872986e-01 -7.792714238166809082e-02 -1.559168696403503418e-01 1.139364242553710938e-01 1.438028216361999512e-01 4.414398968219757080e-01 -3.376563638448715210e-02 -1.133831143379211426e-01 -8.752591907978057861e-02 -8.226770907640457153e-02 5.354516906663775444e-04 -1.399745345115661621e-01 -4.912474378943443298e-02 -2.101100534200668335e-01 -6.249410659074783325e-02 1.273322384804487228e-02 -9.743960201740264893e-02 1.981960535049438477e-01 6.331574916839599609e-02 -5.908144637942314148e-02 -5.630754865705966949e-03 -2.586327865719795227e-02 1.383748557418584824e-02
3.216121494770050049e-01 3.763565421104431152e-01 -3.396849036216735840e-01 2.460490353405475616e-02 6.200535222887992859e-02 -1.072129234671592712e-01 -1.444543898105621338e-02 8.703886717557907104e-02 -1.462844461202621460e-01 -7.806543260812759399e-02 1.829295009374618530e-01 -8.100325241684913635e-03 -3.909055376425385475e-04 -2.306239120662212372e-02 2.166324406862258911e-01 1.472589820623397827e-01 3.483809065073728561e-03 1.504817232489585876e-02 -1.046031042933464050e-01 4.434956610202789307e-02 2.343310713768005371e-01 1.161719635128974915e-01 8.111079782247543335e-02 -2.046230062842369080e-02 -1.225024387240409851e-01 -4.830979108810424805e-01 1.608802825212478638e-01 1.267760097980499268e-01 9.526544809341430664e-02 -1.996552050113677979e-01 2.403968274593353271e-01 -3.500013379380106926e-03
6.934008002281188965e-02 3.706811368465423584e-01 -3.992435634136199951e-01 -9.239738807082176208e-03 -3.016684353351593018e-01 -1.280405521392822266e-01 -2.057994604110717773e-01 2.757472917437553406e-02 -2.207913249731063843e-01 9.430728852748870850e-02 5.386829003691673279e-02 -1.178567185997962952e-01 8.919661864638328552e-03 9.106661379337310791e-02 4.601911082863807678e-02 2.998531460762023926e-01 -7.392131537199020386e-02 9.183255583047866821e-02 2.291723340749740601e-01 -1.270966529846191406e-01 2.382277250289916992e-01 3.163466230034828186e-03 -3.667167574167251587e-02 -7.390747312456369400e-03 -9.203200042247772217e-02 -2.856701314449310303e-01 -1.115476489067077637e-01 -7.614280283451080322e-02 -7.626830786466598511e-02 -2.418834269046783447e-01 5.544614419341087341e-02 -2.377139031887054443e-01
8.731874823570251465e-02 4.723514989018440247e-02 -5.166037008166313171e-02 2.637122571468353271e-01 -2.856454253196716309e-01 -1.843262314796447754e-01 1.520600020885467529e-01 4.004185274243354797e-02 -2.640155851840972900e-01 3.297535777091979980e-01 -1.453997641801834106e-01 1.071031838655471802e-01 -5.473448336124420166e-02 1.589424908161163330e-01 4.107753336429595947e-01 3.137542679905891418e-02 1.000250130891799927e-01 2.438273429870605469e-01 4.971975088119506836e-02 2.440353669226169586e-02 -1.278747469186782837e-01 7.878401130437850952e-02 -3.925102949142456055e-02 -2.407454401254653931e-01 3.968911617994308472e-02 -1.177086457610130310e-01 1.126520782709121704e-01 -5.404065363109111786e-03 -1.889808624982833862e-01 5.835285782814025879e-02 2.155553251504898071e-01 -3.166819214820861816e-01
2.685668468475341797e-01 -1.340230852365493774e-01 -1.973807364702224731e-01 1.303310692310333252e-01 1.247245371341705322e-01 -7.559336721897125244e-02 -2.848354168236255646e-02 -1.986064948141574860e-02 -3.606268391013145447e-02 1.584924310445785522e-01 1.396392136812210083e-01 -2.133376002311706543e-01 -1.227150335907936096e-01 1.863150596618652344e-01 1.745226234197616577e-01 -1.167778968811035156e-01 2.577474527060985565e-02 1.103803217411041260e-01 -1.057824864983558655e-01 -2.709454596042633057e-01 1.588642946444451809e-03 9.854120761156082153e-02 -1.448768526315689087e-01 6.282822787761688232e-02 -4.815606474876403809e-01 -1.054226011037826538e-01 3.058390021324157715e-01 -1.125311329960823059e-01 -2.553248107433319092e-01 1.254746168851852417e-01 -1.949499100446701050e-01 -2.143209278583526611e-01
-7.353799883276224136e-03 2.533636093139648438e-01 -2.653228342533111572e-01 8.082369714975357056e-02 -2.477372139692306519e-01 -5.056903883814811707e-02 -1.657926440238952637e-01 -2.715721130371093750e-01 -1.776977479457855225e-01 1.951521486043930054e-01 2.822853028774261475e-01 -1.295493543148040771e-01 -3.358801603317260742e-01 2.882342934608459473e-01 2.736819684505462646e-01 -2.538103237748146057e-02 9.461095184087753296e-02 1.170639693737030029e-01 -2.226675748825073242e-01 -4.741865769028663635e-02 1.760851442813873291e-01 4.538878053426742554e-02 -1.951972953975200653e-02 2.513111196458339691e-02 -1.620726287364959717e-02 -4.577573016285896301e-02 3.113301694393157959e-01 -1.390916407108306885e-01 -8.234405517578125000e-02 -1.064201910048723221e-02 -1.741449348628520966e-02 1.472879648208618164e-01
2.558528780937194824e-01 6.622029840946197510e-02 -8.621072024106979370e-02 -7.818778045475482941e-03 2.041092701256275177e-02 2.385931275784969330e-02 -1.551273511722683907e-03 -2.340649217367172241e-01 -2.116261422634124756e-01 -1.273478716611862183e-01 9.697069972753524780e-02 4.840454831719398499e-02 9.623690694570541382e-02 1.238185018301010132e-01 3.692708611488342285e-01 1.220618933439254761e-02 -2.927534654736518860e-02 4.001436755061149597e-02 1.635931245982646942e-02 1.286351494491100311e-02 2.973045408725738525e-01 -2.191994637250900269e-01 -2.410795539617538452e-02 -2.045321762561798096e-01 6.180989369750022888e-02 -4.801842868328094482e-01 1.614475399255752563e-01 -4.322905093431472778e-02 -2.324824780225753784e-02 -2.745887637138366699e-01 3.354936540126800537e-01 2.151573076844215393e-02
6.889263540506362915e-02 2.466586679220199585e-01 -3.566231727600097656e-01 9.288809448480606079e-02 -3.522106260061264038e-02 9.557160083204507828e-04 -1.728749722242355347e-01 -1.987685263156890869e-01 -1.939968615770339966e-01 2.524704672396183014e-02 2.358258366584777832e-01 -8.516322821378707886e-02 -2.840263545513153076e-01 3.056690990924835205e-01 1.568955928087234497e-01 2.042189240455627441e-03 3.017648868262767792e-02 2.221427857875823975e-01 -1.317232400178909302e-01 -2.033037543296813965e-01 1.566610336303710938e-01 -3.306871280074119568e-02 2.681818902492523193e-01 -1.093530207872390747e-01 -8.937944471836090088e-02 -6.596909463405609131e-02 3.206774592399597168e-01 -1.355822384357452393e-01 -4.101507365703582764e-03 1.487897038459777832e-01 -4.584171250462532043e-02 2.276709228754043579e-01
4.738342389464378357e-02 -2.703785300254821777e-01 -2.955699861049652100e-01 1.567196100950241089e-01 -5.861141905188560486e-02 -1.357813458889722824e-02 -2.328409999608993530e-01 -9.329021722078323364e-02 -4.657336771488189697e-01 -2.309197634458541870e-01 1.440014988183975220e-01 -2.561596930027008057e-01 -2.562134265899658203e-01 1.384783387184143066e-01 2.404020428657531738e-01 -9.402152150869369507e-02 2.207225561141967773e-01 -2.049160189926624298e-02 -9.866389632225036621e-02 2.274557575583457947e-02 5.918720737099647522e-02 5.785162001848220825e-02 1.487411744892597198e-02 -8.023048192262649536e-02 -6.095808371901512146e-02 -7.500492036342620850e-02 2.791981697082519531e-01 1.318806111812591553e-01 -2.225320637226104736e-01 -5.884390324354171753e-02 -1.105675194412469864e-02 8.637028187513351440e-02
3.370794057846069336e-01 3.581092357635498047e-01 -4.096530750393867493e-02 9.340190887451171875e-02 -3.134877681732177734e-01 3.486386835575103760e-01 -1.629659980535507202e-01 -2.616335451602935791e-01 -2.755804657936096191e-01 9.238994866609573364e-02 7.430382072925567627e-02 6.189464591443538666e-03 2.080869860947132111e-02 5.282345414161682129e-02 1.955779790878295898e-01 6.734166294336318970e-02 -2.540375292301177979e-01 1.379075795412063599e-01 -9.259711205959320068e-02 -5.848839133977890015e-02 4.952561482787132263e-02 1.639835685491561890e-01 -3.704872354865074158e-02 -3.338240683078765869e-01 -2.067728042602539062e-01 -1.740316301584243774e-02 2.129245549440383911e-02 3.609237819910049438e-02 1.002735868096351624e-01 3.520279377698898315e-02 -5.351809784770011902e-02 -1.324174646288156509e-02
3.891065418720245361e-01 8.831057697534561157e-02 -1.086920574307441711e-01 -2.990920282900333405e-02 -1.515129059553146362e-01 -1.347783654928207397e-01 -2.450575977563858032e-01 4.787329584360122681e-02 -3.795621395111083984e-01 1.375277191400527954e-01 -8.630847930908203125e-02 -1.100029647350311279e-01 -2.066009491682052612e-01 2.931050360202789307e-01 1.145290061831474304e-01 1.972695067524909973e-02 -1.097017377614974976e-01 1.412854343652725220e-01 -1.105140522122383118e-01 1.963385194540023804e-02 9.540262818336486816e-02 -1.299453079700469971e-01 1.338993757963180542e-02 -2.106106579303741455e-01 -7.310874760150909424e-02 -1.586108654737472534e-01 9.670982509851455688e-02 1.339533627033233643e-01 2.970207035541534424e-01 -1.809331923723220825e-01 2.357293963432312012e-01 -2.248269468545913696e-01
3.461252450942993164e-01 6.480003148317337036e-02 -4.551065862178802490e-01 2.507215179502964020e-02 -1.980652213096618652e-01 -2.657687664031982422e-02 2.570434510707855225e-01 -2.366206981241703033e-02 -2.419083565473556519e-01 7.418659329414367676e-02 -5.209150165319442749e-02 -2.461635172367095947e-01 -2.615582011640071869e-02 1.877228468656539917e-01 -3.804426640272140503e-02 9.448747336864471436e-02 -7.369728386402130127e-02 1.487975269556045532e-01 -1.825870573520660400e-02 -1.320217400789260864e-01 -1.088314205408096313e-01 -4.058382660150527954e-02 5.799299478530883789e-02 -1.159225031733512878e-01 -4.945225268602371216e-02 -2.122338861227035522e-01 2.985657006502151489e-02 3.632666468620300293e-01 1.155706271529197693e-01 3.878797218203544617e-02 2.254329174757003784e-01 -2.576746046543121338e-01
1.552858948707580566e-01 -2.223382145166397095e-02 -1.847300827503204346e-01 2.832303047180175781e-01 -1.159474477171897888e-01 6.310965120792388916e-02 -8.535427972674369812e-03 -1.907885521650314331e-01 -2.044304311275482178e-01 -2.711736857891082764e-01 1.699960529804229736e-01 -5.147557705640792847e-02 1.645143330097198486e-02 4.397747516632080078e-01 2.766018807888031006e-01 -1.880218684673309326e-01 -2.029666453599929810e-01 2.286238372325897217e-01 -2.204738408327102661e-01 -1.697669774293899536e-01 -2.904377691447734833e-02 8.861005306243896484e-02 8.174306899309158325e-02 -5.673761665821075439e-02 1.945136040449142456e-01 4.313258826732635498e-02 1.888636313378810883e-02 -2.963931858539581299e-01 1.130686253309249878e-01 -3.652486577630043030e-02 6.314960774034261703e-03 -1.522782891988754272e-01
6.994614750146865845e-02 -6.744892895221710205e-02 -3.493460714817047119e-01 3.130671381950378418e-01 1.975557394325733185e-02 -1.619491167366504669e-02 1.217921357601881027e-02 -2.850769646465778351e-02 -5.622460320591926575e-02 2.061457037925720215e-01 -4.791778326034545898e-02 -3.217093273997306824e-02 -1.598850041627883911e-01 -1.072545647621154785e-01 9.288328886032104492e-02 -3.426308929920196533e-02 1.181776151061058044e-01 2.646068632602691650e-01 -7.789263874292373657e-02 -2.504657208919525146e-01 1.770851016044616699e-01 -4.205085039138793945e-01 -1.258299350738525391e-01 7.508806884288787842e-02 -1.501539051532745361e-01 -2.415714263916015625e-01 2.182788103818893433e-01 -7.374926935881376266e-03 2.855044975876808167e-02 3.529345989227294922e-01 5.554999783635139465e-02 -1.831028014421463013e-01
2.937396466732025146e-01 -2.021646201610565186e-01 -2.745979726314544678e-01 -3.208724036812782288e-02 1.311712432652711868e-02 -2.161731868982315063e-01 -1.930898725986480713e-01 6.050537154078483582e-02 -2.199899852275848389e-01 -4.672677814960479736e-02 -3.777891024947166443e-02 -8.243386447429656982e-02 -1.151451021432876587e-01 6.767730414867401123e-02 2.902071774005889893e-01 -2.798752486705780029e-01 -4.625070467591285706e-02 2.226287722587585449e-01 -5.406043026596307755e-03 -1.184420362114906311e-01 3.795512020587921143e-01 -2.305396348237991333e-01 5.302237719297409058e-02 7.861415296792984009e-02 -2.866615056991577148e-01 6.813973654061555862e-03 -6.563937664031982422e-02 -1.731969602406024933e-02 -1.771073788404464722e-01 1.170782595872879028e-01 1.775357127189636230e-01 -1.843695491552352905e-01
1.258401852101087570e-02 1.723469495773315430e-01 -2.351285219192504883e-01 -1.637455374002456665e-01 -2.935751378536224365e-01 -2.640974707901477814e-02 4.791633412241935730e-02 5.600191652774810791e-02 1.493119169026613235e-02 9.150707721710205078e-02 1.023722626268863678e-02 7.550018280744552612e-02 -1.126158982515335083e-01 1.393281370401382446e-01 1.516361087560653687e-01 1.099810749292373657e-01 -2.703913152217864990e-01 1.767390966415405273e-02 -3.108445554971694946e-03 -1.279016435146331787e-01 2.137781679630279541e-01 1.400361508131027222e-01 1.092070713639259338e-01 -9.863142669200897217e-02 -1.251575350761413574e-01 -4.823486208915710449e-01 2.850313782691955566e-01 -3.183085024356842041e-01 -9.772092103958129883e-02 2.054799199104309082e-01 7.313761860132217407e-02 -2.221995592117309570e-01
8.342008292675018311e-02 1.119550243020057678e-01 -4.867109656333923340e-01 1.963343471288681030e-01 -2.978115109726786613e-03 -6.305252760648727417e-02 8.123927563428878784e-02 -2.799515128135681152e-01 -3.483020961284637451e-01 9.643784910440444946e-02 1.066348254680633545e-01 -2.552883327007293701e-01 -5.141222476959228516e-02 1.395397484302520752e-01 9.571958333253860474e-02 -1.039525121450424194e-01 3.526375442743301392e-02 2.816722169518470764e-02 -2.583999037742614746e-01 9.195633232593536377e-02 1.254621446132659912e-01 1.024690344929695129e-01 -9.771250933408737183e-02 1.839101910591125488e-01 -4.791459068655967712e-02 8.621849864721298218e-02 1.974056512117385864e-01 -2.008400708436965942e-01 -1.632106602191925049e-01 -7.242279499769210815e-02 -2.061837911605834961e-01 -2.378447651863098145e-01
-3.951483964920043945e-02 7.715112715959548950e-02 -2.850305140018463135e-01 2.984086871147155762e-01 -8.677308261394500732e-02 -5.909345112740993500e-03 -1.663014739751815796e-01 1.264035105705261230e-01 -2.897321581840515137e-01 -1.798313111066818237e-01 -1.304418593645095825e-01 1.716182082891464233e-01 -1.548998802900314331e-01 -1.608022749423980713e-01 1.961851269006729126e-01 1.582399196922779083e-02 1.078593134880065918e-01 1.127899289131164551e-01 -1.494692713022232056e-01 -6.128086522221565247e-02 -1.466334983706474304e-02 -3.467541337013244629e-01 5.477755516767501831e-02 1.283585727214813232e-01 -8.291897177696228027e-02 -2.282228022813796997e-01 2.583665847778320312e-01 -2.332430183887481689e-01 5.238828714936971664e-03 3.300629258155822754e-01 7.720343023538589478e-02 1.850071996450424194e-01
1.265573352575302124e-01 1.816321164369583130e-01 -2.580161094665527344e-01 -7.933381199836730957e-02 -1.323877274990081787e-01 3.336217999458312988e-01 -1.671342700719833374e-01 -1.321420669555664062e-01 -3.042148649692535400e-01 7.764761149883270264e-02 -1.238395646214485168e-01 2.711451984941959381e-02 -1.407669037580490112e-01 8.119665831327438354e-02 2.121809422969818115e-01 -6.421309709548950195e-02 1.709346324205398560e-01 -2.700206264853477478e-02 -3.936881721019744873e-01 -1.236493214964866638e-01 4.573741182684898376e-02 -2.176792323589324951e-01 1.512335538864135742e-01 -7.301718462258577347e-03 2.788539230823516846e-01 -2.832912206649780273e-01 -3.619768097996711731e-02 1.496826857328414917e-01 -1.883125305175781250e-01 8.856026828289031982e-02 1.171391531825065613e-01 -4.815388470888137817e-02
7.015391439199447632e-02 2.679472267627716064e-01 -2.854709327220916748e-01 2.426366806030273438e-01 -1.650586575269699097e-01 -1.460806876420974731e-01 -2.271814346313476562e-01 8.910056203603744507e-02 -1.672774106264114380e-01 1.427241414785385132e-01 1.429008245468139648e-01 -2.824110388755798340e-01 -6.517925299704074860e-03 7.480442523956298828e-02 -2.644421346485614777e-02 1.881262063980102539e-01 2.336817234754562378e-02 -5.927233397960662842e-02 1.739365458488464355e-01 -1.171256750822067261e-01 3.228253126144409180e-01 2.228170633316040039e-02 2.778784632682800293e-01 -1.378336697816848755e-01 -6.907052546739578247e-02 -3.052105903625488281e-01 -2.074599079787731171e-02 -1.923318654298782349e-01 4.215336591005325317e-02 -1.166873378679156303e-03 2.983278967440128326e-02 -3.123322427272796631e-01
-7.883725315332412720e-02 1.841755658388137817e-01 -1.317022591829299927e-01 2.703280150890350342e-01 -5.474073067307472229e-02 2.621894180774688721e-01 -2.400025725364685059e-03 -1.723880767822265625e-01 -3.752750456333160400e-01 -1.498437672853469849e-01 2.032163292169570923e-01 -5.467962473630905151e-02 -9.457435458898544312e-02 2.782244682312011719e-01 1.491609811782836914e-01 -2.064835280179977417e-01 -2.453097105026245117e-01 1.292818635702133179e-01 -9.803685545921325684e-02 -1.093928217887878418e-01 1.515953689813613892e-01 -6.944311410188674927e-02 -1.638789921998977661e-01 5.594636127352714539e-02 3.217797726392745972e-02 1.171724218875169754e-02 1.682609436102211475e-03 -4.199388325214385986e-01 -8.870321512222290039e-02 -6.583918631076812744e-02 7.968937978148460388e-03 -2.512369751930236816e-01
-1.447993963956832886e-01 1.498004049062728882e-01 -3.213452994823455811e-01 -3.364013507962226868e-02 -1.412370055913925171e-01 -1.308155953884124756e-01 -1.046722680330276489e-01 -2.209507673978805542e-01 -4.226662516593933105e-01 -7.675456255674362183e-02 1.547410041093826294e-01 -3.266366422176361084e-01 -3.002758026123046875e-01 1.742636561393737793e-01 1.567425727844238281e-01 8.847018703818321228e-03 1.254348158836364746e-01 -7.765018939971923828e-02 -1.949452012777328491e-01 1.315562129020690918e-01 -6.150033697485923767e-02 -2.233372181653976440e-01 -1.232525482773780823e-01 2.583724074065685272e-02 1.259522587060928345e-01 -2.760199308395385742e-01 1.083153635263442993e-01 -1.508799642324447632e-01 -8.147580921649932861e-02 -1.640003058128058910e-03 -1.229260340332984924e-01 -1.066948939114809036e-02
2.127819061279296875e-01 1.534143984317779541e-01 -2.719608843326568604e-01 -4.516151547431945801e-02 1.980837434530258179e-01 -8.643756806850433350e-02 -2.694623470306396484e-01 -8.958672732114791870e-02 -1.168141067028045654e-01 -2.939306758344173431e-02 7.822980731725692749e-02 8.357138372957706451e-03 -2.386109679937362671e-01 2.488131970167160034e-01 9.394620358943939209e-02 1.941043138504028320e-02 -1.499339938163757324e-01 2.646625041961669922e-01 -4.575574770569801331e-02 -2.032230943441390991e-01 9.813559800386428833e-02 1.350928246974945068e-01 9.098596125841140747e-02 -1.879101991653442383e-01 2.810883820056915283e-01 -4.106747806072235107e-01 1.354524642229080200e-01 3.419105336070060730e-02 -2.444216981530189514e-02 5.070349574089050293e-02 2.961318790912628174e-01 -1.168927773833274841e-01
3.472131192684173584e-01 5.916412547230720520e-02 -1.297192722558975220e-01 1.667070984840393066e-01 -2.158453874289989471e-02 -1.080333143472671509e-01 1.856719553470611572e-01 9.687393158674240112e-02 -1.733637452125549316e-01 1.054010689258575439e-01 -2.737260237336158752e-02 -1.678166538476943970e-01 7.275117933750152588e-02 -4.569985717535018921e-02 5.583671331405639648e-01 1.196041610091924667e-02 7.699975371360778809e-02 2.494870871305465698e-01 -1.845206171274185181e-01 -5.379735678434371948e-02 2.295179665088653564e-01 -1.235278397798538208e-01 2.177738398313522339e-02 2.171015366911888123e-02 -1.121660619974136353e-01 -2.585187554359436035e-01 -2.800497412681579590e-01 -7.088331133127212524e-02 9.899526834487915039e-03 1.642984151840209961e-01 1.442538052797317505e-01 -3.449603542685508728e-02
3.113314211368560791e-01 1.517250481992959976e-02 -2.555131614208221436e-01 4.104506671428680420e-01 8.258100599050521851e-02 1.771976649761199951e-01 2.596718072891235352e-01 2.215249389410018921e-01 -1.801015734672546387e-01 3.049064576625823975e-01 3.835841640830039978e-02 3.278420865535736084e-02 1.156303845345973969e-02 1.713416278362274170e-01 1.285711824893951416e-01 -9.293796867132186890e-02 3.592254966497421265e-02 1.004356443881988525e-01 -3.528394699096679688e-01 1.175265759229660034e-01 -6.616155058145523071e-02 -8.513321727514266968e-02 -3.738589817658066750e-03 -7.252533920109272003e-03 -5.429363623261451721e-02 -3.395814895629882812e-01 2.674037776887416840e-02 -1.832588613033294678e-01 9.876386821269989014e-02 2.865601703524589539e-02 -1.777014881372451782e-02 8.320382982492446899e-02
1.041930168867111206e-01 9.942625463008880615e-02 -2.030687183141708374e-01 -1.855779141187667847e-01 2.249842742457985878e-03 -6.500106770545244217e-03 -1.155147701501846313e-01 -1.533246636390686035e-01 -1.964930891990661621e-01 8.569616079330444336e-02 1.926583945751190186e-01 -9.039673954248428345e-02 -1.098197475075721741e-01 1.027961149811744690e-01 3.195601403713226318e-01 4.628135263919830322e-02 9.491749806329607964e-04 7.664192467927932739e-02 1.075563430786132812e-01 -2.623635232448577881e-01 4.185999035835266113e-01 -2.417440265417098999e-01 8.717134594917297363e-02 -1.105289161205291748e-01 -1.411604285240173340e-01 -4.558833539485931396e-01 3.420363739132881165e-02 1.098500005900859833e-02 9.801661223173141479e-02 -1.390736997127532959e-01 1.161164119839668274e-01 -1.931709647178649902e-01
8.089758455753326416e-03 -7.851389818824827671e-05 -4.836164712905883789e-01 2.184903174638748169e-01 -2.052773982286453247e-01 2.128228247165679932e-01 -7.862167060375213623e-02 -1.218930259346961975e-02 -1.905120536684989929e-02 1.260425448417663574e-01 -1.723185330629348755e-01 3.097452037036418915e-02 -1.817020773887634277e-01 3.113309442996978760e-01 -1.494366675615310669e-01 -1.098613739013671875e-01 -1.126368809491395950e-02 5.635978654026985168e-02 9.234996885061264038e-02 -7.975320518016815186e-02 1.685169897973537445e-02 -1.097679063677787781e-01 3.566223382949829102e-02 -2.480487674474716187e-01 8.821864426136016846e-02 -1.349796801805496216e-01 9.757696837186813354e-02 -2.169331610202789307e-01 -2.979062497615814209e-01 1.040341914631426334e-03 2.747196257114410400e-01 -2.705074846744537354e-01
2.378258705139160156e-01 4.686847329139709473e-02 -4.295229315757751465e-01 -1.716425269842147827e-02 -1.512273550033569336e-01 2.448218166828155518e-01 -7.946694642305374146e-02 -2.403476685285568237e-01 -3.033723235130310059e-01 9.226065874099731445e-02 -2.730569839477539062e-01 -1.833468228578567505e-01 -9.054617583751678467e-02 1.264966428279876709e-01 1.944994181394577026e-02 -1.315081864595413208e-01 -1.677812933921813965e-01 4.050512984395027161e-02 -3.322433680295944214e-02 -1.671018898487091064e-01 5.106400325894355774e-02 -1.971543207764625549e-02 -8.360967785120010376e-02 -4.064574465155601501e-02 6.552144885063171387e-02 -2.309501171112060547e-01 2.014680504798889160e-01 2.089182101190090179e-02 9.424030780792236328e-02 -2.047480940818786621e-01 3.712384402751922607e-01 3.518354520201683044e-02
[truncated: 3,275,749 more chars]
